# Supplementary material for: Structural evolution drives diversification of the large LRR‐RLK gene family
Source: New Phytol. 2020 Feb 29;226(5):1492–505. doi: 10.1111/nph.16455 (PMC7318236; doi:10.1111/nph.16455)
Supplement: Supplementary file 1 — Dataset S1 Alignments used to infer clade‐specific trees. Dataset S2 Alignments used to infer clade‐specific trees after filtering. Dataset S3 Newick format clade‐specific tree files. Dataset S4 Sequence alignment from backbone tree. Dataset S5 Sequence alignment from backbone tree after filtering. Dataset S6 Models for backbone tree alignment partitions. Dataset S7 Newick format LRR‐RLK constraint tree. Dataset S8 Newick format LRR‐RLK backbone best tree. Dataset S9 Newick format files for bootstrap replicate trees used in backbone tree construction. Dataset S10 Alignments used to construct conversion trees shown in Fig. S19. Fig. S1 Clade I gene tree. Fig. S2 Clade II gene tree. Fig. S3 Clade III_VIIa gene tree. Fig. S4 Clade IV gene tree. Fig. S5 Clade V gene tree. Fig. S6 Clade VI gene tree. Fig. S7 Clade VIIb gene tree. Fig. S8 Clade VIII‐1 gene tree. Fig. S9 Clade VIII‐2 gene tree. Fig. S10 Clade IX gene tree. Fig. S11 Clade X gene tree. Fig. S12 Clade XI_XIIb gene tree. Fig. S13 Clade XIIa gene tree. Fig. S14 Clade XIIIa gene tree. Fig. S15 Clade XIIIb gene tree. Fig. S16 Clade XIV gene tree. Fig. S17 Clade XV gene tree. Fig. S18 Model of structural modifications found. Fig. S19 Phylogenetic trees of maize genes in clade XI_XIIb from different alignment domains. Fig. S20 Alignment showing sequence identity of a maize gene fragment to its paralog. Fig. S21 Backbone tree with gene names. Table S1 Genome annotation and assembly versions used in gene searches. Table S2 List of maize transcript variants used in gene searches. Table S3 All discovered genes, their respective clades, protein domains found in coding annotation, and domains found outside their coding annotation. Table S4 Gene expression analyses. Table S5 Genes used to construct backbone phylogenetic tree, their clades, and their constraint groups. Table S6 Gene family size in each taxon by clade. Table S7 Rate of gene structural variation by clade. [file NPH-226-1492-s001.zip]

Archive with 227 entries (200 files):
- Man2019_LRR-RLKs_SupportingInformation/
- Man2019_LRR-RLKs_SupportingInformation/tables/
- Man2019_LRR-RLKs_SupportingInformation/tables/Table_S2.xlsx
- __MACOSX/
- __MACOSX/Man2019_LRR-RLKs_SupportingInformation/
- __MACOSX/Man2019_LRR-RLKs_SupportingInformation/tables/
- __MACOSX/Man2019_LRR-RLKs_SupportingInformation/tables/._Table_S2.xlsx
- Man2019_LRR-RLKs_SupportingInformation/tables/Table_S6 (1).xlsx
- Man2019_LRR-RLKs_SupportingInformation/tables/Table_S3.xlsx
- Man2019_LRR-RLKs_SupportingInformation/tables/Icon
- __MACOSX/Man2019_LRR-RLKs_SupportingInformation/tables/._Icon
- Man2019_LRR-RLKs_SupportingInformation/tables/Table_S4.xlsx
- __MACOSX/Man2019_LRR-RLKs_SupportingInformation/tables/._Table_S4.xlsx
- Man2019_LRR-RLKs_SupportingInformation/tables/Table_S5.xlsx
- Man2019_LRR-RLKs_SupportingInformation/tables/Table_S6.xlsx
- Man2019_LRR-RLKs_SupportingInformation/tables/Table_S7.xlsx
- Man2019_LRR-RLKs_SupportingInformation/tables/Table_S3 (1).xlsx
- Man2019_LRR-RLKs_SupportingInformation/tables/Table_S1.xlsx
- __MACOSX/Man2019_LRR-RLKs_SupportingInformation/tables/._Table_S1.xlsx
- __MACOSX/Man2019_LRR-RLKs_SupportingInformation/._tables
- Man2019_LRR-RLKs_SupportingInformation/Icon
- __MACOSX/Man2019_LRR-RLKs_SupportingInformation/._Icon
- Man2019_LRR-RLKs_SupportingInformation/datasets/
- Man2019_LRR-RLKs_SupportingInformation/datasets/Dataset_S5_Backbone_Filt_Aln.fas
- Man2019_LRR-RLKs_SupportingInformation/datasets/Icon
- __MACOSX/Man2019_LRR-RLKs_SupportingInformation/datasets/
- __MACOSX/Man2019_LRR-RLKs_SupportingInformation/datasets/._Icon
- Man2019_LRR-RLKs_SupportingInformation/datasets/Dataset_S2_Filtered_Alignments/
- Man2019_LRR-RLKs_SupportingInformation/datasets/Dataset_S2_Filtered_Alignments/XV.input.align_out.fas
- Man2019_LRR-RLKs_SupportingInformation/datasets/Dataset_S2_Filtered_Alignments/VIII1.input.align_out.fas
- Man2019_LRR-RLKs_SupportingInformation/datasets/Dataset_S2_Filtered_Alignments/IV.input.align_out.fas
- Man2019_LRR-RLKs_SupportingInformation/datasets/Dataset_S2_Filtered_Alignments/Icon
- __MACOSX/Man2019_LRR-RLKs_SupportingInformation/datasets/Dataset_S2_Filtered_Alignments/
- __MACOSX/Man2019_LRR-RLKs_SupportingInformation/datasets/Dataset_S2_Filtered_Alignments/._Icon
- Man2019_LRR-RLKs_SupportingInformation/datasets/Dataset_S2_Filtered_Alignments/VI.input.align_out.fas
- Man2019_LRR-RLKs_SupportingInformation/datasets/Dataset_S2_Filtered_Alignments/VIII2.input.align_out.fas
- Man2019_LRR-RLKs_SupportingInformation/datasets/Dataset_S2_Filtered_Alignments/XIIIb.input.align_out.fas
- Man2019_LRR-RLKs_SupportingInformation/datasets/Dataset_S2_Filtered_Alignments/IX.input.align_out.fas
- Man2019_LRR-RLKs_SupportingInformation/datasets/Dataset_S2_Filtered_Alignments/XIIIa.input.align_out.fas
- Man2019_LRR-RLKs_SupportingInformation/datasets/Dataset_S2_Filtered_Alignments/II.input.align_out.fas
- Man2019_LRR-RLKs_SupportingInformation/datasets/Dataset_S2_Filtered_Alignments/XIIa.input.align_out.fas
- Man2019_LRR-RLKs_SupportingInformation/datasets/Dataset_S2_Filtered_Alignments/III_VIIa.input.align_out.fas
- Man2019_LRR-RLKs_SupportingInformation/datasets/Dataset_S2_Filtered_Alignments/VIIb.input.align_out.fas
- Man2019_LRR-RLKs_SupportingInformation/datasets/Dataset_S2_Filtered_Alignments/V.input.align_out.fas
- Man2019_LRR-RLKs_SupportingInformation/datasets/Dataset_S2_Filtered_Alignments/I.input.align_out.fas
- Man2019_LRR-RLKs_SupportingInformation/datasets/Dataset_S2_Filtered_Alignments/X.input.align_out.fas
- Man2019_LRR-RLKs_SupportingInformation/datasets/Dataset_S2_Filtered_Alignments/XIV.input.align_out.fas
- Man2019_LRR-RLKs_SupportingInformation/datasets/Dataset_S2_Filtered_Alignments/XI_XIIb.input.align_out.fas
- __MACOSX/Man2019_LRR-RLKs_SupportingInformation/datasets/._Dataset_S2_Filtered_Alignments
- Man2019_LRR-RLKs_SupportingInformation/datasets/Dataset_S4_Backbone_Alignment.fa
- Man2019_LRR-RLKs_SupportingInformation/datasets/Dataset_S6_Partitioned_Model.txt
- Man2019_LRR-RLKs_SupportingInformation/datasets/Dataset_S7_Constraint_Tree.tre
- Man2019_LRR-RLKs_SupportingInformation/datasets/Dataset_S8_Backbone_Tree.tre
- Man2019_LRR-RLKs_SupportingInformation/datasets/Dataset_S10_conversion_alignments/
- Man2019_LRR-RLKs_SupportingInformation/datasets/Dataset_S10_conversion_alignments/maize_5prime_of_intron.fasta
- Man2019_LRR-RLKs_SupportingInformation/datasets/Dataset_S10_conversion_alignments/Icon
- __MACOSX/Man2019_LRR-RLKs_SupportingInformation/datasets/Dataset_S10_conversion_alignments/
- __MACOSX/Man2019_LRR-RLKs_SupportingInformation/datasets/Dataset_S10_conversion_alignments/._Icon
- Man2019_LRR-RLKs_SupportingInformation/datasets/Dataset_S10_conversion_alignments/maize_3prime_of_intron.fasta
- __MACOSX/Man2019_LRR-RLKs_SupportingInformation/datasets/._Dataset_S10_conversion_alignments
- Man2019_LRR-RLKs_SupportingInformation/datasets/Dataset_S3_Nwk_Trees/
- Man2019_LRR-RLKs_SupportingInformation/datasets/Dataset_S3_Nwk_Trees/II.input.align_out.fas.contree
- Man2019_LRR-RLKs_SupportingInformation/datasets/Dataset_S3_Nwk_Trees/VIIb.input.align_out.fas.contree
- Man2019_LRR-RLKs_SupportingInformation/datasets/Dataset_S3_Nwk_Trees/XIV.input.align_out.fas.contree
- Man2019_LRR-RLKs_SupportingInformation/datasets/Dataset_S3_Nwk_Trees/XI_XIIb.input.align_out.fas.contree
- Man2019_LRR-RLKs_SupportingInformation/datasets/Dataset_S3_Nwk_Trees/Icon
- __MACOSX/Man2019_LRR-RLKs_SupportingInformation/datasets/Dataset_S3_Nwk_Trees/
- __MACOSX/Man2019_LRR-RLKs_SupportingInformation/datasets/Dataset_S3_Nwk_Trees/._Icon
- Man2019_LRR-RLKs_SupportingInformation/datasets/Dataset_S3_Nwk_Trees/VI.input.align_out.fas.contree
- Man2019_LRR-RLKs_SupportingInformation/datasets/Dataset_S3_Nwk_Trees/III_VIIa.input.align_out.fas.contree
- Man2019_LRR-RLKs_SupportingInformation/datasets/Dataset_S3_Nwk_Trees/I.input.align_out.fas.contree
- Man2019_LRR-RLKs_SupportingInformation/datasets/Dataset_S3_Nwk_Trees/VIII2.input.align_out.fas.contree
- Man2019_LRR-RLKs_SupportingInformation/datasets/Dataset_S3_Nwk_Trees/XIIIa.input.align_out.fas.contree
- Man2019_LRR-RLKs_SupportingInformation/datasets/Dataset_S3_Nwk_Trees/XIIa.input.align_out.fas.contree
- Man2019_LRR-RLKs_SupportingInformation/datasets/Dataset_S3_Nwk_Trees/IV.input.align_out.fas.contree
- Man2019_LRR-RLKs_SupportingInformation/datasets/Dataset_S3_Nwk_Trees/VIII1.input.align_out.fas.contree
- Man2019_LRR-RLKs_SupportingInformation/datasets/Dataset_S3_Nwk_Trees/XV.input.align_out.fas.contree
- Man2019_LRR-RLKs_SupportingInformation/datasets/Dataset_S3_Nwk_Trees/XIIIb.input.align_out.fas.contree
- Man2019_LRR-RLKs_SupportingInformation/datasets/Dataset_S3_Nwk_Trees/X.input.align_out.fas.contree
- Man2019_LRR-RLKs_SupportingInformation/datasets/Dataset_S3_Nwk_Trees/V.input.align_out.fas.contree
- Man2019_LRR-RLKs_SupportingInformation/datasets/Dataset_S3_Nwk_Trees/IX.input.align_out.fas.contree
- __MACOSX/Man2019_LRR-RLKs_SupportingInformation/datasets/._Dataset_S3_Nwk_Trees
- Man2019_LRR-RLKs_SupportingInformation/datasets/README.txt
- Man2019_LRR-RLKs_SupportingInformation/datasets/Dataset_S9_Backbone_Bootstrap_Trees.tre
- Man2019_LRR-RLKs_SupportingInformation/datasets/Dataset_S1_Alignments/
- Man2019_LRR-RLKs_SupportingInformation/datasets/Dataset_S1_Alignments/XIIIb.input.align.fasta
- __MACOSX/Man2019_LRR-RLKs_SupportingInformation/datasets/Dataset_S1_Alignments/
- __MACOSX/Man2019_LRR-RLKs_SupportingInformation/datasets/Dataset_S1_Alignments/._XIIIb.input.align.fasta
- Man2019_LRR-RLKs_SupportingInformation/datasets/Dataset_S1_Alignments/VI.input.align.fasta
- Man2019_LRR-RLKs_SupportingInformation/datasets/Dataset_S1_Alignments/Icon
- __MACOSX/Man2019_LRR-RLKs_SupportingInformation/datasets/Dataset_S1_Alignments/._Icon
- Man2019_LRR-RLKs_SupportingInformation/datasets/Dataset_S1_Alignments/XV.input.align.fasta
- Man2019_LRR-RLKs_SupportingInformation/datasets/Dataset_S1_Alignments/XIIIa.input.align.fasta
- Man2019_LRR-RLKs_SupportingInformation/datasets/Dataset_S1_Alignments/I.input.align.fasta
- Man2019_LRR-RLKs_SupportingInformation/datasets/Dataset_S1_Alignments/IV.input.align.fasta
- Man2019_LRR-RLKs_SupportingInformation/datasets/Dataset_S1_Alignments/XI_XIIb.input.align.fasta
- Man2019_LRR-RLKs_SupportingInformation/datasets/Dataset_S1_Alignments/II.input.align.fasta
- __MACOSX/Man2019_LRR-RLKs_SupportingInformation/datasets/Dataset_S1_Alignments/._II.input.align.fasta
- Man2019_LRR-RLKs_SupportingInformation/datasets/Dataset_S1_Alignments/V.input.align.fasta
- Man2019_LRR-RLKs_SupportingInformation/datasets/Dataset_S1_Alignments/VIII2.input.align.fasta
- Man2019_LRR-RLKs_SupportingInformation/datasets/Dataset_S1_Alignments/VIIb.input.align.fasta
- Man2019_LRR-RLKs_SupportingInformation/datasets/Dataset_S1_Alignments/XIIa.input.align.fasta
- Man2019_LRR-RLKs_SupportingInformation/datasets/Dataset_S1_Alignments/X.input.align.fasta
- Man2019_LRR-RLKs_SupportingInformation/datasets/Dataset_S1_Alignments/XIV.input.align.fasta
- Man2019_LRR-RLKs_SupportingInformation/datasets/Dataset_S1_Alignments/IX.input.align.fasta
- Man2019_LRR-RLKs_SupportingInformation/datasets/Dataset_S1_Alignments/III_VIIa.input.align.fasta
- Man2019_LRR-RLKs_SupportingInformation/datasets/Dataset_S1_Alignments/VIII1.input.align.fasta
- __MACOSX/Man2019_LRR-RLKs_SupportingInformation/datasets/._Dataset_S1_Alignments
- __MACOSX/Man2019_LRR-RLKs_SupportingInformation/._datasets
- Man2019_LRR-RLKs_SupportingInformation/figures/
- Man2019_LRR-RLKs_SupportingInformation/figures/Fig_S12_clade_XI_XIIb.tree.pdf
- __MACOSX/Man2019_LRR-RLKs_SupportingInformation/figures/
- __MACOSX/Man2019_LRR-RLKs_SupportingInformation/figures/._Fig_S12_clade_XI_XIIb.tree.pdf
- Man2019_LRR-RLKs_SupportingInformation/figures/Fig_S7_clade_VIIb.tree.pdf
- Man2019_LRR-RLKs_SupportingInformation/figures/Fig_S18_structural_changes (1).pdf
- Man2019_LRR-RLKs_SupportingInformation/figures/Fig_S13_clade_XIIa.tree.pdf
- Man2019_LRR-RLKs_SupportingInformation/figures/Icon
- __MACOSX/Man2019_LRR-RLKs_SupportingInformation/figures/._Icon
- Man2019_LRR-RLKs_SupportingInformation/figures/Fig_S20_maize_fragment_alignment.pdf
- Man2019_LRR-RLKs_SupportingInformation/figures/Fig_S17_clade_XV.tree.pdf
- Man2019_LRR-RLKs_SupportingInformation/figures/Fig_S21_Rev_backbone_with_names.pdf
- Man2019_LRR-RLKs_SupportingInformation/figures/Fig_S3_clade_III_VIIa.tree.pdf
- Man2019_LRR-RLKs_SupportingInformation/figures/Fig_S14_clade_XIIIa.tree.pdf
- Man2019_LRR-RLKs_SupportingInformation/figures/Fig_S16_clade_XIV.tree.pdf
- Man2019_LRR-RLKs_SupportingInformation/figures/Fig_S19_conversion_trees.pdf
- Man2019_LRR-RLKs_SupportingInformation/figures/Fig_S9_clade_VIII2.tree.pdf
- __MACOSX/Man2019_LRR-RLKs_SupportingInformation/figures/._Fig_S9_clade_VIII2.tree.pdf
- Man2019_LRR-RLKs_SupportingInformation/figures/Fig_S10_clade_IX.tree.pdf
- Man2019_LRR-RLKs_SupportingInformation/figures/Fig_S11_clade_X.tree.pdf
- Man2019_LRR-RLKs_SupportingInformation/figures/Fig_S1_clade_I.tree.pdf
- Man2019_LRR-RLKs_SupportingInformation/figures/Fig_S5_clade_V.tree.pdf
- Man2019_LRR-RLKs_SupportingInformation/figures/Fig_S8_clade_VIII1.tree.pdf
- Man2019_LRR-RLKs_SupportingInformation/figures/Fig_S18_structural_changes.pdf
- Man2019_LRR-RLKs_SupportingInformation/figures/Fig_S4_clade_IV.tree.pdf
- Man2019_LRR-RLKs_SupportingInformation/figures/Fig_S6_clade_VI.tree.pdf
- Man2019_LRR-RLKs_SupportingInformation/figures/Fig_S15_clade_XIIIb.tree.pdf
- Man2019_LRR-RLKs_SupportingInformation/figures/Fig_S19_conversion_trees (1).pdf
- Man2019_LRR-RLKs_SupportingInformation/figures/Fig_S2_clade_II.tree.pdf
- __MACOSX/Man2019_LRR-RLKs_SupportingInformation/figures/._Fig_S2_clade_II.tree.pdf
- __MACOSX/Man2019_LRR-RLKs_SupportingInformation/._figures
- Man2019_LRR-RLKs_SupportingInformation/data/
- Man2019_LRR-RLKs_SupportingInformation/data/Data_S7_Constraint_Tree.tre
- Man2019_LRR-RLKs_SupportingInformation/data/Data_S8_Backbone_Tree.tre
- Man2019_LRR-RLKs_SupportingInformation/data/Icon
- __MACOSX/Man2019_LRR-RLKs_SupportingInformation/data/
- __MACOSX/Man2019_LRR-RLKs_SupportingInformation/data/._Icon
- Man2019_LRR-RLKs_SupportingInformation/data/Data_S9_Backbone_Bootstrap_Trees.tre
- Man2019_LRR-RLKs_SupportingInformation/data/Data_S5_Backbone_Filt_Aln.fas
- Man2019_LRR-RLKs_SupportingInformation/data/README.txt
- Man2019_LRR-RLKs_SupportingInformation/data/Data_S3_Nwk_Trees/
- Man2019_LRR-RLKs_SupportingInformation/data/Data_S3_Nwk_Trees/II.input.align_out.fas.contree
- Man2019_LRR-RLKs_SupportingInformation/data/Data_S3_Nwk_Trees/VIIb.input.align_out.fas.contree
- Man2019_LRR-RLKs_SupportingInformation/data/Data_S3_Nwk_Trees/XIV.input.align_out.fas.contree
- Man2019_LRR-RLKs_SupportingInformation/data/Data_S3_Nwk_Trees/XI_XIIb.input.align_out.fas.contree
- Man2019_LRR-RLKs_SupportingInformation/data/Data_S3_Nwk_Trees/Icon
- __MACOSX/Man2019_LRR-RLKs_SupportingInformation/data/Data_S3_Nwk_Trees/
- __MACOSX/Man2019_LRR-RLKs_SupportingInformation/data/Data_S3_Nwk_Trees/._Icon
- Man2019_LRR-RLKs_SupportingInformation/data/Data_S3_Nwk_Trees/VI.input.align_out.fas.contree
- Man2019_LRR-RLKs_SupportingInformation/data/Data_S3_Nwk_Trees/III_VIIa.input.align_out.fas.contree
- Man2019_LRR-RLKs_SupportingInformation/data/Data_S3_Nwk_Trees/I.input.align_out.fas.contree
- Man2019_LRR-RLKs_SupportingInformation/data/Data_S3_Nwk_Trees/VIII2.input.align_out.fas.contree
- Man2019_LRR-RLKs_SupportingInformation/data/Data_S3_Nwk_Trees/XIIIa.input.align_out.fas.contree
- Man2019_LRR-RLKs_SupportingInformation/data/Data_S3_Nwk_Trees/XIIa.input.align_out.fas.contree
- Man2019_LRR-RLKs_SupportingInformation/data/Data_S3_Nwk_Trees/IV.input.align_out.fas.contree
- Man2019_LRR-RLKs_SupportingInformation/data/Data_S3_Nwk_Trees/VIII1.input.align_out.fas.contree
- Man2019_LRR-RLKs_SupportingInformation/data/Data_S3_Nwk_Trees/XV.input.align_out.fas.contree
- Man2019_LRR-RLKs_SupportingInformation/data/Data_S3_Nwk_Trees/XIIIb.input.align_out.fas.contree
- Man2019_LRR-RLKs_SupportingInformation/data/Data_S3_Nwk_Trees/X.input.align_out.fas.contree
- Man2019_LRR-RLKs_SupportingInformation/data/Data_S3_Nwk_Trees/V.input.align_out.fas.contree
- Man2019_LRR-RLKs_SupportingInformation/data/Data_S3_Nwk_Trees/IX.input.align_out.fas.contree
- __MACOSX/Man2019_LRR-RLKs_SupportingInformation/data/._Data_S3_Nwk_Trees
- Man2019_LRR-RLKs_SupportingInformation/data/Data_S2_Filtered_Alignments/
- Man2019_LRR-RLKs_SupportingInformation/data/Data_S2_Filtered_Alignments/XV.input.align_out.fas
- Man2019_LRR-RLKs_SupportingInformation/data/Data_S2_Filtered_Alignments/VIII1.input.align_out.fas
- Man2019_LRR-RLKs_SupportingInformation/data/Data_S2_Filtered_Alignments/IV.input.align_out.fas
- Man2019_LRR-RLKs_SupportingInformation/data/Data_S2_Filtered_Alignments/Icon
- __MACOSX/Man2019_LRR-RLKs_SupportingInformation/data/Data_S2_Filtered_Alignments/
- __MACOSX/Man2019_LRR-RLKs_SupportingInformation/data/Data_S2_Filtered_Alignments/._Icon
- Man2019_LRR-RLKs_SupportingInformation/data/Data_S2_Filtered_Alignments/VI.input.align_out.fas
- Man2019_LRR-RLKs_SupportingInformation/data/Data_S2_Filtered_Alignments/VIII2.input.align_out.fas
- Man2019_LRR-RLKs_SupportingInformation/data/Data_S2_Filtered_Alignments/XIIIb.input.align_out.fas
- Man2019_LRR-RLKs_SupportingInformation/data/Data_S2_Filtered_Alignments/IX.input.align_out.fas
- Man2019_LRR-RLKs_SupportingInformation/data/Data_S2_Filtered_Alignments/XIIIa.input.align_out.fas
- Man2019_LRR-RLKs_SupportingInformation/data/Data_S2_Filtered_Alignments/II.input.align_out.fas
- Man2019_LRR-RLKs_SupportingInformation/data/Data_S2_Filtered_Alignments/XIIa.input.align_out.fas
- Man2019_LRR-RLKs_SupportingInformation/data/Data_S2_Filtered_Alignments/III_VIIa.input.align_out.fas
- Man2019_LRR-RLKs_SupportingInformation/data/Data_S2_Filtered_Alignments/VIIb.input.align_out.fas
- Man2019_LRR-RLKs_SupportingInformation/data/Data_S2_Filtered_Alignments/V.input.align_out.fas
- Man2019_LRR-RLKs_SupportingInformation/data/Data_S2_Filtered_Alignments/I.input.align_out.fas
- Man2019_LRR-RLKs_SupportingInformation/data/Data_S2_Filtered_Alignments/X.input.align_out.fas
- Man2019_LRR-RLKs_SupportingInformation/data/Data_S2_Filtered_Alignments/XIV.input.align_out.fas
- Man2019_LRR-RLKs_SupportingInformation/data/Data_S2_Filtered_Alignments/XI_XIIb.input.align_out.fas
- __MACOSX/Man2019_LRR-RLKs_SupportingInformation/data/._Data_S2_Filtered_Alignments
- Man2019_LRR-RLKs_SupportingInformation/data/Data_S6_Partitioned_Model.txt
- Man2019_LRR-RLKs_SupportingInformation/data/Data_S10_conversion_alignments/
- Man2019_LRR-RLKs_SupportingInformation/data/Data_S10_conversion_alignments/maize_5prime_of_intron.fasta
- Man2019_LRR-RLKs_SupportingInformation/data/Data_S10_conversion_alignments/Icon
- __MACOSX/Man2019_LRR-RLKs_SupportingInformation/data/Data_S10_conversion_alignments/
- __MACOSX/Man2019_LRR-RLKs_SupportingInformation/data/Data_S10_conversion_alignments/._Icon
- Man2019_LRR-RLKs_SupportingInformation/data/Data_S10_conversion_alignments/maize_3prime_of_intron.fasta
- __MACOSX/Man2019_LRR-RLKs_SupportingInformation/data/._Data_S10_conversion_alignments
- Man2019_LRR-RLKs_SupportingInformation/data/Data_S1_Alignments/
- Man2019_LRR-RLKs_SupportingInformation/data/Data_S1_Alignments/XIIIb.input.align.fasta
- Man2019_LRR-RLKs_SupportingInformation/data/Data_S1_Alignments/VI.input.align.fasta
- Man2019_LRR-RLKs_SupportingInformation/data/Data_S1_Alignments/Icon
- __MACOSX/Man2019_LRR-RLKs_SupportingInformation/data/Data_S1_Alignments/
- __MACOSX/Man2019_LRR-RLKs_SupportingInformation/data/Data_S1_Alignments/._Icon
- Man2019_LRR-RLKs_SupportingInformation/data/Data_S1_Alignments/XV.input.align.fasta
- Man2019_LRR-RLKs_SupportingInformation/data/Data_S1_Alignments/XIIIa.input.align.fasta
- Man2019_LRR-RLKs_SupportingInformation/data/Data_S1_Alignments/I.input.align.fasta
- Man2019_LRR-RLKs_SupportingInformation/data/Data_S1_Alignments/IV.input.align.fasta
- Man2019_LRR-RLKs_SupportingInformation/data/Data_S1_Alignments/XI_XIIb.input.align.fasta
- Man2019_LRR-RLKs_SupportingInformation/data/Data_S1_Alignments/II.input.align.fasta
- Man2019_LRR-RLKs_SupportingInformation/data/Data_S1_Alignments/V.input.align.fasta
- Man2019_LRR-RLKs_SupportingInformation/data/Data_S1_Alignments/VIII2.input.align.fasta
- Man2019_LRR-RLKs_SupportingInformation/data/Data_S1_Alignments/VIIb.input.align.fasta
- Man2019_LRR-RLKs_SupportingInformation/data/Data_S1_Alignments/XIIa.input.align.fasta
- Man2019_LRR-RLKs_SupportingInformation/data/Data_S1_Alignments/X.input.align.fasta
- Man2019_LRR-RLKs_SupportingInformation/data/Data_S1_Alignments/XIV.input.align.fasta
- Man2019_LRR-RLKs_SupportingInformation/data/Data_S1_Alignments/IX.input.align.fasta
- Man2019_LRR-RLKs_SupportingInformation/data/Data_S1_Alignments/III_VIIa.input.align.fasta
- Man2019_LRR-RLKs_SupportingInformation/data/Data_S1_Alignments/VIII1.input.align.fasta
- __MACOSX/Man2019_LRR-RLKs_SupportingInformation/data/._Data_S1_Alignments
- Man2019_LRR-RLKs_SupportingInformation/data/Data_S4_Backbone_Alignment.fa
- __MACOSX/Man2019_LRR-RLKs_SupportingInformation/._data
- Man2019_LRR-RLKs_SupportingInformation/Man2019_LRR-RLKs_SupportingInformation_contents.pdf
- __MACOSX/._Man2019_LRR-RLKs_SupportingInformation
