# Supplementary material for: Structural evolution drives diversification of the large LRR‐RLK gene family
Source: New Phytol. 2020 Feb 29;226(5):1492–505. doi: 10.1111/nph.16455 (PMC7318236; doi:10.1111/nph.16455)
Supplement: Supplementary file 1 — Dataset S1 Alignments used to infer clade‐specific trees. Dataset S2 Alignments used to infer clade‐specific trees after filtering. Dataset S3 Newick format clade‐specific tree files. Dataset S4 Sequence alignment from backbone tree. Dataset S5 Sequence alignment from backbone tree after filtering. Dataset S6 Models for backbone tree alignment partitions. Dataset S7 Newick format LRR‐RLK constraint tree. Dataset S8 Newick format LRR‐RLK backbone best tree. Dataset S9 Newick format files for bootstrap replicate trees used in backbone tree construction. Dataset S10 Alignments used to construct conversion trees shown in Fig. S19. Fig. S1 Clade I gene tree. Fig. S2 Clade II gene tree. Fig. S3 Clade III_VIIa gene tree. Fig. S4 Clade IV gene tree. Fig. S5 Clade V gene tree. Fig. S6 Clade VI gene tree. Fig. S7 Clade VIIb gene tree. Fig. S8 Clade VIII‐1 gene tree. Fig. S9 Clade VIII‐2 gene tree. Fig. S10 Clade IX gene tree. Fig. S11 Clade X gene tree. Fig. S12 Clade XI_XIIb gene tree. Fig. S13 Clade XIIa gene tree. Fig. S14 Clade XIIIa gene tree. Fig. S15 Clade XIIIb gene tree. Fig. S16 Clade XIV gene tree. Fig. S17 Clade XV gene tree. Fig. S18 Model of structural modifications found. Fig. S19 Phylogenetic trees of maize genes in clade XI_XIIb from different alignment domains. Fig. S20 Alignment showing sequence identity of a maize gene fragment to its paralog. Fig. S21 Backbone tree with gene names. Table S1 Genome annotation and assembly versions used in gene searches. Table S2 List of maize transcript variants used in gene searches. Table S3 All discovered genes, their respective clades, protein domains found in coding annotation, and domains found outside their coding annotation. Table S4 Gene expression analyses. Table S5 Genes used to construct backbone phylogenetic tree, their clades, and their constraint groups. Table S6 Gene family size in each taxon by clade. Table S7 Rate of gene structural variation by clade. [file NPH-226-1492-s001.zip › Man2019_LRR-RLKs_SupportingInformation/tables/Table_S2.xlsx]

## Sheet: Suppl_Table_S2
Supporting Information Table S2 - List of maize transcript variants used in gene searches
GRMZM5G800096_P01.1
GRMZM5G800101_P01.1
GRMZM5G800457_P01.1
GRMZM5G800780_P01.1
GRMZM5G800980_P01.1
GRMZM5G801074_P01.1
GRMZM5G801746_P01.1
GRMZM5G801958_P01.1
GRMZM5G804358_P02.1
GRMZM5G804671_P01.1
GRMZM5G804708_P01.1
GRMZM5G804776_P01.1
GRMZM5G805421_P01.1
GRMZM5G805940_P01.1
GRMZM5G806435_P01.1
GRMZM5G806488_P01.1
GRMZM5G807592_P01.1
GRMZM5G808402_P01.1
GRMZM5G808939_P01.1
GRMZM5G809869_P01.1
GRMZM5G810298_P01.1
GRMZM5G811749_P01.1
GRMZM5G813608_P01.1
GRMZM5G813949_P01.1
GRMZM5G814594_P01.1
GRMZM5G815453_P01.1
GRMZM5G815553_P01.1
GRMZM5G815606_P01.1
GRMZM5G816274_P01.1
GRMZM5G816453_P01.1
GRMZM5G816772_P01.1
GRMZM5G817985_P01.1
GRMZM5G818111_P01.1
GRMZM5G819109_P01.1
GRMZM5G819258_P01.1
GRMZM5G821527_P01.1
GRMZM5G821687_P01.1
GRMZM5G822170_P01.1
GRMZM5G822401_P01.1
GRMZM5G822734_P01.1
GRMZM5G824660_P01.1
GRMZM5G825253_P01.1
GRMZM5G826322_P01.1
GRMZM5G826672_P01.1
GRMZM5G827309_P01.1
GRMZM5G827951_P01.1
GRMZM5G828883_P01.1
GRMZM5G830210_P01.1
GRMZM5G831399_P01.1
GRMZM5G831540_P01.1
GRMZM5G833299_P01.1
GRMZM5G834128_P01.1
GRMZM5G834207_P01.1
GRMZM5G834282_P01.1
GRMZM5G834298_P01.1
GRMZM5G834666_P01.1
GRMZM5G834908_P01.1
GRMZM5G834995_P01.1
GRMZM5G835775_P01.1
GRMZM5G836544_P01.1
GRMZM5G836994_P01.1
GRMZM5G837015_P01.1
GRMZM5G838396_P01.1
GRMZM5G838554_P01.1
GRMZM5G838963_P01.1
GRMZM5G839924_P01.1
GRMZM5G841635_P01.1
GRMZM5G842963_P01.1
GRMZM5G844030_P01.1
GRMZM5G844074_P01.1
GRMZM5G844331_P01.1
GRMZM5G844605_P01.1
GRMZM5G844628_P01.1
GRMZM5G844657_P01.1
GRMZM5G845024_P01.1
GRMZM5G845230_P01.1
GRMZM5G845244_P01.1
GRMZM5G845496_P01.1
GRMZM5G845792_P01.1
GRMZM5G846068_P01.1
GRMZM5G846968_P01.1
GRMZM5G847102_P01.1
GRMZM5G848448_P01.1
GRMZM5G849018_P01.1
GRMZM5G849223_P01.1
GRMZM5G850100_P01.1
GRMZM5G851130_P01.1
GRMZM5G851708_P01.1
GRMZM5G851769_P01.1
GRMZM5G851921_P01.1
GRMZM5G852144_P01.1
GRMZM5G853305_P01.1
GRMZM5G853409_P01.1
GRMZM5G853723_P01.1
GRMZM5G854065_P01.1
GRMZM5G855343_P01.1
GRMZM5G856027_P02.1
GRMZM5G856189_P01.1
GRMZM5G856777_P01.1
GRMZM5G856972_P01.1
GRMZM5G857320_P01.1
GRMZM5G858045_P01.1
GRMZM5G858556_P01.1
GRMZM5G859187_P01.1
GRMZM5G859440_P01.1
GRMZM5G860062_P01.1
GRMZM5G861212_P01.1
GRMZM5G861353_P01.1
GRMZM5G861791_P01.1
GRMZM5G862955_P02.1
GRMZM5G863003_P01.1
GRMZM5G864407_P01.1
GRMZM5G865196_P01.1
GRMZM5G866064_P01.1
GRMZM5G866223_P01.1
GRMZM5G866761_P01.1
GRMZM5G866979_P01.1
GRMZM5G866990_P01.1
GRMZM5G867512_P01.1
GRMZM5G870438_P01.1
GRMZM5G871099_P01.1
GRMZM5G871174_P01.1
GRMZM5G872234_P01.1
GRMZM5G872747_P01.1
GRMZM5G872899_P01.1
GRMZM5G873916_P01.1
GRMZM5G874394_P01.1
GRMZM5G874448_P01.1
GRMZM5G874740_P01.1
GRMZM5G875046_P01.1
GRMZM5G875287_P01.1
GRMZM5G875789_P01.1
GRMZM5G876106_P01.1
GRMZM5G876913_P01.1
GRMZM5G877040_P01.1
GRMZM5G877173_P01.1
GRMZM5G877454_P01.1
GRMZM5G878344_P01.1
GRMZM5G879235_P01.1
GRMZM5G881135_P01.1
GRMZM5G881661_P01.1
GRMZM5G882520_P01.1
GRMZM5G883882_P01.1
GRMZM5G884538_P01.1
GRMZM5G884707_P01.1
GRMZM5G884912_P01.1
GRMZM5G884960_P01.1
GRMZM5G885905_P01.1
GRMZM5G887290_P01.1
GRMZM5G887911_P01.1
GRMZM5G889036_P01.1
GRMZM5G889299_P01.1
GRMZM5G889790_P01.1
GRMZM5G889905_P01.1
GRMZM5G890451_P01.1
GRMZM5G890747_P01.1
GRMZM5G891801_P01.1
GRMZM5G892247_P01.1
GRMZM5G892769_P01.1
GRMZM5G892983_P01.1
GRMZM5G893089_P01.1
GRMZM5G894376_P01.1
GRMZM5G894515_P01.1
GRMZM5G897615_P01.1
GRMZM5G897626_P01.1
GRMZM5G897755_P01.1
GRMZM5G898442_P01.1
GRMZM5G898466_P01.1
GRMZM5G898647_P01.1
GRMZM5G898772_P01.1
GRMZM5G899366_P01.1
GRMZM5G899452_P01.1
GRMZM5G899836_P01.1
GRMZM5G899892_P01.1
Zm00001d000001_T002.1
Zm00001d000002_T002.1
Zm00001d000003_T001.1
Zm00001d000004_T001.1
Zm00001d000005_T002.1
Zm00001d000006_T001.1
Zm00001d000008_T001.1
Zm00001d000009_T001.1
Zm00001d000011_T019.1
Zm00001d000012_T001.1
Zm00001d000013_T001.1
Zm00001d000016_T001.1
Zm00001d000017_T001.1
Zm00001d000018_T002.1
Zm00001d000019_T001.1
Zm00001d000020_T001.1
Zm00001d000021_T002.1
Zm00001d000023_T004.1
Zm00001d000025_T001.1
Zm00001d000026_T001.1
Zm00001d000027_T028.1
Zm00001d000028_T001.1
Zm00001d000029_T003.1
Zm00001d000030_T001.1
Zm00001d000032_T001.1
Zm00001d000034_T002.1
Zm00001d000035_T001.1
Zm00001d000036_T001.1
Zm00001d000037_T001.1
Zm00001d000038_T001.1
Zm00001d000039_T001.1
Zm00001d000040_T001.1
Zm00001d000041_T001.1
Zm00001d000042_T002.1
Zm00001d000044_T001.1
Zm00001d000045_T001.1
Zm00001d000046_T001.1
Zm00001d000051_T001.1
Zm00001d000052_T004.1
Zm00001d000053_T001.1
Zm00001d000055_T001.1
Zm00001d000058_T001.1
Zm00001d000060_T001.1
Zm00001d000061_T001.1
Zm00001d000062_T001.1
Zm00001d000064_T001.1
Zm00001d000065_T001.1
Zm00001d000066_T001.1
Zm00001d000067_T001.1
Zm00001d000070_T001.1
Zm00001d000071_T001.1
Zm00001d000072_T002.1
Zm00001d000074_T002.1
Zm00001d000076_T002.1
Zm00001d000077_T008.1
Zm00001d000079_T001.1
Zm00001d000080_T020.1
Zm00001d000081_T001.1
Zm00001d000082_T001.1
Zm00001d000083_T002.1
Zm00001d000085_T001.1
Zm00001d000086_T001.1
Zm00001d000087_T001.1
Zm00001d000089_T002.1
Zm00001d000092_T001.1
Zm00001d000093_T001.1
Zm00001d000094_T002.1
Zm00001d000095_T001.1
Zm00001d000096_T001.1
Zm00001d000097_T001.1
Zm00001d000098_T002.1
Zm00001d000099_T003.1
Zm00001d000101_T001.1
Zm00001d000102_T001.1
Zm00001d000104_T001.1
Zm00001d000105_T001.1
Zm00001d000106_T001.1
Zm00001d000107_T001.1
Zm00001d000109_T002.1
Zm00001d000110_T003.1
Zm00001d000111_T001.1
Zm00001d000112_T001.1
Zm00001d000113_T001.1
Zm00001d000115_T001.1
Zm00001d000116_T001.1
Zm00001d000117_T001.1
Zm00001d000118_T001.1
Zm00001d000120_T003.1
Zm00001d000121_T001.1
Zm00001d000122_T006.1
Zm00001d000123_T003.1
Zm00001d000124_T002.1
Zm00001d000126_T002.1
Zm00001d000128_T003.1
Zm00001d000133_T008.1
Zm00001d000134_T001.1
Zm00001d000135_T001.1
Zm00001d000137_T003.1
Zm00001d000139_T001.1
Zm00001d000140_T001.1
Zm00001d000141_T001.1
Zm00001d000142_T002.1
Zm00001d000143_T001.1
Zm00001d000145_T001.1
Zm00001d000147_T006.1
Zm00001d000150_T001.1
Zm00001d000152_T007.1
Zm00001d000153_T011.1
Zm00001d000154_T001.1
Zm00001d000156_T001.1
Zm00001d000157_T001.1
Zm00001d000158_T001.1
Zm00001d000159_T001.1
Zm00001d000160_T004.1
Zm00001d000161_T001.1
Zm00001d000162_T001.1
Zm00001d000163_T001.1
Zm00001d000164_T002.1
Zm00001d000165_T001.1
Zm00001d000166_T001.1
Zm00001d000168_T001.1
Zm00001d000169_T009.1
Zm00001d000170_T001.1
Zm00001d000174_T001.1
Zm00001d000175_T001.1
Zm00001d000176_T001.1
Zm00001d000178_T001.1
Zm00001d000179_T001.1
Zm00001d000180_T001.1
Zm00001d000181_T001.1
Zm00001d000183_T001.1
Zm00001d000184_T001.1
Zm00001d000185_T001.1
Zm00001d000186_T001.1
Zm00001d000188_T001.1
Zm00001d000189_T001.1
Zm00001d000191_T035.1
Zm00001d000193_T001.1
Zm00001d000194_T001.1
Zm00001d000195_T001.1
Zm00001d000196_T001.1
Zm00001d000197_T001.1
Zm00001d000199_T004.1
Zm00001d000200_T002.1
Zm00001d000202_T002.1
Zm00001d000203_T001.1
Zm00001d000204_T001.1
Zm00001d000205_T003.1
Zm00001d000208_T001.1
Zm00001d000209_T001.1
Zm00001d000211_T001.1
Zm00001d000213_T001.1
Zm00001d000214_T001.1
Zm00001d000216_T001.1
Zm00001d000217_T001.1
Zm00001d000219_T001.1
Zm00001d000220_T001.1
Zm00001d000221_T001.1
Zm00001d000222_T001.1
Zm00001d000223_T001.1
Zm00001d000224_T002.1
Zm00001d000226_T002.1
Zm00001d000227_T001.1
Zm00001d000228_T011.1
Zm00001d000229_T001.1
Zm00001d000230_T002.1
Zm00001d000231_T001.1
Zm00001d000232_T001.1
Zm00001d000233_T001.1
Zm00001d000235_T001.1
Zm00001d000236_T001.1
Zm00001d000237_T001.1
Zm00001d000238_T001.1
Zm00001d000240_T005.1
Zm00001d000241_T002.1
Zm00001d000242_T001.1
Zm00001d000243_T001.1
Zm00001d000247_T001.1
Zm00001d000250_T001.1
Zm00001d000254_T001.1
Zm00001d000255_T003.1
Zm00001d000256_T001.1
Zm00001d000257_T002.1
Zm00001d000260_T001.1
Zm00001d000270_T001.1
Zm00001d000272_T001.1
Zm00001d000277_T001.1
Zm00001d000279_T001.1
Zm00001d000282_T001.1
Zm00001d000288_T001.1
Zm00001d000291_T001.1
Zm00001d000293_T002.1
Zm00001d000294_T001.1
Zm00001d000295_T001.1
Zm00001d000296_T001.1
Zm00001d000297_T001.1
Zm00001d000298_T002.1
Zm00001d000299_T001.1
Zm00001d000300_T001.1
Zm00001d000301_T001.1
Zm00001d000302_T001.1
Zm00001d000303_T001.1
Zm00001d000304_T005.1
Zm00001d000305_T003.1
Zm00001d000306_T001.1
Zm00001d000307_T001.1
Zm00001d000308_T001.1
Zm00001d000310_T001.1
Zm00001d000311_T003.1
Zm00001d000312_T002.1
Zm00001d000313_T001.1
Zm00001d000314_T001.1
Zm00001d000315_T001.1
Zm00001d000316_T001.1
Zm00001d000317_T001.1
Zm00001d000318_T001.1
Zm00001d000319_T002.1
Zm00001d000320_T001.1
Zm00001d000321_T001.1
Zm00001d000322_T001.1
Zm00001d000324_T001.1
Zm00001d000325_T001.1
Zm00001d000326_T002.1
Zm00001d000327_T001.1
Zm00001d000328_T003.1
Zm00001d000329_T002.1
Zm00001d000330_T001.1
Zm00001d000331_T001.1
Zm00001d000332_T001.1
Zm00001d000333_T001.1
Zm00001d000335_T001.1
Zm00001d000337_T001.1
Zm00001d000339_T001.1
Zm00001d000343_T001.1
Zm00001d000344_T001.1
Zm00001d000345_T001.1
Zm00001d000346_T019.1
Zm00001d000347_T001.1
Zm00001d000349_T001.1
Zm00001d000350_T001.1
Zm00001d000351_T001.1
Zm00001d000352_T001.1
Zm00001d000355_T002.1
Zm00001d000357_T002.1
Zm00001d000358_T001.1
Zm00001d000360_T001.1
Zm00001d000361_T001.1
Zm00001d000362_T001.1
Zm00001d000363_T001.1
Zm00001d000364_T003.1
Zm00001d000365_T001.1
Zm00001d000366_T003.1
Zm00001d000367_T001.1
Zm00001d000368_T001.1
Zm00001d000370_T002.1
Zm00001d000371_T001.1
Zm00001d000373_T001.1
Zm00001d000377_T001.1
Zm00001d000379_T002.1
Zm00001d000380_T001.1
Zm00001d000381_T001.1
Zm00001d000382_T001.1
Zm00001d000383_T001.1
Zm00001d000384_T001.1
Zm00001d000385_T001.1
Zm00001d000387_T001.1
Zm00001d000388_T001.1
Zm00001d000389_T001.1
Zm00001d000390_T001.1
Zm00001d000391_T001.1
Zm00001d000392_T001.1
Zm00001d000394_T001.1
Zm00001d000395_T001.1
Zm00001d000396_T001.1
Zm00001d000397_T001.1
Zm00001d000398_T001.1
Zm00001d000399_T001.1
Zm00001d000400_T001.1
Zm00001d000401_T002.1
Zm00001d000402_T001.1
Zm00001d000403_T001.1
Zm00001d000406_T001.1
Zm00001d000407_T001.1
Zm00001d000408_T001.1
Zm00001d000409_T001.1
Zm00001d000410_T001.1
Zm00001d000411_T001.1
Zm00001d000412_T001.1
Zm00001d000413_T001.1
Zm00001d000414_T001.1
Zm00001d000417_T001.1
Zm00001d000418_T001.1
Zm00001d000419_T001.1
Zm00001d000422_T001.1
Zm00001d000424_T001.1
Zm00001d000425_T001.1
Zm00001d000428_T001.1
Zm00001d000429_T001.1
Zm00001d000430_T001.1
Zm00001d000431_T001.1
Zm00001d000432_T003.1
Zm00001d000433_T001.1
Zm00001d000434_T001.1
Zm00001d000435_T012.1
Zm00001d000436_T001.1
Zm00001d000437_T001.1
Zm00001d000438_T001.1
Zm00001d000439_T005.1
Zm00001d000442_T001.1
Zm00001d000443_T001.1
Zm00001d000444_T001.1
Zm00001d000445_T001.1
Zm00001d000447_T001.1
Zm00001d000448_T002.1
Zm00001d000449_T001.1
Zm00001d000452_T015.1
Zm00001d000455_T001.1
Zm00001d000458_T001.1
Zm00001d000460_T001.1
Zm00001d001763_T001.1
Zm00001d001765_T001.1
Zm00001d001766_T001.1
Zm00001d001767_T001.1
Zm00001d001769_T001.1
Zm00001d001770_T002.1
Zm00001d001771_T001.1
Zm00001d001772_T001.1
Zm00001d001773_T001.1
Zm00001d001774_T001.1
Zm00001d001775_T001.1
Zm00001d001776_T001.1
Zm00001d001777_T001.1
Zm00001d001779_T001.1
Zm00001d001780_T009.1
Zm00001d001781_T001.1
Zm00001d001784_T002.1
Zm00001d001785_T001.1
Zm00001d001786_T002.1
Zm00001d001787_T002.1
Zm00001d001788_T036.1
Zm00001d001789_T002.1
Zm00001d001790_T004.1
Zm00001d001791_T001.1
Zm00001d001792_T001.1
Zm00001d001793_T001.1
Zm00001d001796_T003.1
Zm00001d001797_T001.1
Zm00001d001798_T002.1
Zm00001d001799_T001.1
Zm00001d001800_T001.1
Zm00001d001802_T001.1
Zm00001d001803_T001.1
Zm00001d001804_T005.1
Zm00001d001806_T001.1
Zm00001d001807_T001.1
Zm00001d001808_T005.1
Zm00001d001809_T002.1
Zm00001d001811_T001.1
Zm00001d001812_T001.1
Zm00001d001813_T001.1
Zm00001d001814_T001.1
Zm00001d001817_T001.1
Zm00001d001818_T001.1
Zm00001d001819_T001.1
Zm00001d001820_T001.1
Zm00001d001823_T002.1
Zm00001d001824_T001.1
Zm00001d001825_T001.1
Zm00001d001826_T002.1
Zm00001d001827_T005.1
Zm00001d001828_T033.1
Zm00001d001829_T001.1
Zm00001d001830_T001.1
Zm00001d001831_T001.1
Zm00001d001832_T001.1
Zm00001d001833_T001.1
Zm00001d001834_T019.1
Zm00001d001835_T001.1
Zm00001d001836_T001.1
Zm00001d001837_T001.1
Zm00001d001838_T001.1
Zm00001d001839_T001.1
Zm00001d001840_T001.1
Zm00001d001841_T001.1
Zm00001d001842_T001.1
Zm00001d001843_T001.1
Zm00001d001844_T001.1
Zm00001d001845_T001.1
Zm00001d001846_T001.1
Zm00001d001847_T001.1
Zm00001d001848_T003.1
Zm00001d001849_T001.1
Zm00001d001850_T001.1
Zm00001d001851_T001.1
Zm00001d001852_T001.1
Zm00001d001855_T002.1
Zm00001d001856_T002.1
Zm00001d001857_T002.1
Zm00001d001858_T001.1
Zm00001d001859_T001.1
Zm00001d001860_T001.1
Zm00001d001861_T004.1
Zm00001d001862_T001.1
Zm00001d001864_T002.1
Zm00001d001865_T001.1
Zm00001d001866_T012.1
Zm00001d001868_T001.1
Zm00001d001869_T001.1
Zm00001d001870_T001.1
Zm00001d001871_T001.1
Zm00001d001872_T002.1
Zm00001d001873_T001.1
Zm00001d001875_T001.1
Zm00001d001876_T001.1
Zm00001d001877_T001.1
Zm00001d001879_T028.1
Zm00001d001880_T001.1
Zm00001d001881_T001.1
Zm00001d001882_T002.1
Zm00001d001883_T008.1
Zm00001d001884_T001.1
Zm00001d001885_T001.1
Zm00001d001887_T001.1
Zm00001d001894_T001.1
Zm00001d001895_T002.1
Zm00001d001896_T002.1
Zm00001d001897_T001.1
Zm00001d001898_T001.1
Zm00001d001899_T001.1
Zm00001d001900_T002.1
Zm00001d001901_T002.1
Zm00001d001902_T002.1
Zm00001d001903_T003.1
Zm00001d001904_T001.1
Zm00001d001905_T001.1
Zm00001d001906_T004.1
Zm00001d001907_T001.1
Zm00001d001908_T001.1
Zm00001d001909_T002.1
Zm00001d001910_T002.1
Zm00001d001911_T001.1
Zm00001d001912_T003.1
Zm00001d001913_T001.1
Zm00001d001914_T001.1
Zm00001d001915_T001.1
Zm00001d001916_T001.1
Zm00001d001917_T004.1
Zm00001d001918_T001.1
Zm00001d001920_T001.1
Zm00001d001921_T001.1
Zm00001d001922_T001.1
Zm00001d001923_T004.1
Zm00001d001924_T001.1
Zm00001d001926_T001.1
Zm00001d001927_T001.1
Zm00001d001928_T005.1
Zm00001d001929_T003.1
Zm00001d001930_T001.1
Zm00001d001931_T001.1
Zm00001d001932_T001.1
Zm00001d001933_T001.1
Zm00001d001934_T001.1
Zm00001d001935_T001.1
Zm00001d001936_T001.1
Zm00001d001937_T003.1
Zm00001d001939_T003.1
Zm00001d001940_T001.1
Zm00001d001941_T001.1
Zm00001d001942_T001.1
Zm00001d001943_T001.1
Zm00001d001944_T001.1
Zm00001d001945_T006.1
Zm00001d001946_T002.1
Zm00001d001947_T001.1
Zm00001d001948_T001.1
Zm00001d001949_T001.1
Zm00001d001951_T001.1
Zm00001d001952_T001.1
Zm00001d001953_T003.1
Zm00001d001957_T001.1
Zm00001d001959_T001.1
Zm00001d001960_T001.1
Zm00001d001961_T001.1
Zm00001d001962_T017.1
Zm00001d001963_T001.1
Zm00001d001964_T001.1
Zm00001d001965_T001.1
Zm00001d001966_T001.1
Zm00001d001967_T001.1
Zm00001d001968_T001.1
Zm00001d001970_T001.1
Zm00001d001971_T002.1
Zm00001d001972_T001.1
Zm00001d001973_T001.1
Zm00001d001974_T001.1
Zm00001d001975_T001.1
Zm00001d001976_T001.1
Zm00001d001977_T001.1
Zm00001d001978_T012.1
Zm00001d001979_T002.1
Zm00001d001980_T001.1
Zm00001d001982_T001.1
Zm00001d001983_T003.1
Zm00001d001984_T001.1
Zm00001d001986_T001.1
Zm00001d001987_T002.1
Zm00001d001988_T002.1
Zm00001d001989_T001.1
Zm00001d001990_T001.1
Zm00001d001993_T001.1
Zm00001d001994_T001.1
Zm00001d001995_T003.1
Zm00001d001996_T001.1
Zm00001d001997_T001.1
Zm00001d001999_T009.1
Zm00001d002000_T003.1
Zm00001d002001_T001.1
Zm00001d002003_T007.1
Zm00001d002004_T003.1
Zm00001d002005_T001.1
Zm00001d002006_T013.1
Zm00001d002007_T002.1
Zm00001d002008_T001.1
Zm00001d002011_T001.1
Zm00001d002012_T002.1
Zm00001d002013_T001.1
Zm00001d002014_T001.1
Zm00001d002015_T001.1
Zm00001d002016_T001.1
Zm00001d002017_T001.1
Zm00001d002018_T001.1
Zm00001d002019_T001.1
Zm00001d002020_T003.1
Zm00001d002021_T001.1
Zm00001d002022_T003.1
Zm00001d002023_T001.1
Zm00001d002024_T002.1
Zm00001d002025_T001.1
Zm00001d002026_T001.1
Zm00001d002027_T002.1
Zm00001d002028_T001.1
Zm00001d002029_T003.1
Zm00001d002031_T001.1
Zm00001d002032_T002.1
Zm00001d002033_T001.1
Zm00001d002034_T003.1
Zm00001d002035_T001.1
Zm00001d002036_T001.1
Zm00001d002037_T001.1
Zm00001d002038_T003.1
Zm00001d002039_T001.1
Zm00001d002040_T001.1
Zm00001d002042_T001.1
Zm00001d002043_T001.1
Zm00001d002044_T002.1
Zm00001d002046_T004.1
Zm00001d002047_T001.1
Zm00001d002048_T001.1
Zm00001d002049_T001.1
Zm00001d002050_T001.1
Zm00001d002051_T001.1
Zm00001d002052_T001.1
Zm00001d002053_T001.1
Zm00001d002054_T001.1
Zm00001d002055_T001.1
Zm00001d002056_T006.1
Zm00001d002057_T001.1
Zm00001d002058_T001.1
Zm00001d002062_T001.1
Zm00001d002063_T001.1
Zm00001d002064_T001.1
Zm00001d002065_T006.1
Zm00001d002066_T001.1
Zm00001d002067_T001.1
Zm00001d002068_T001.1
Zm00001d002069_T001.1
Zm00001d002071_T001.1
Zm00001d002072_T001.1
Zm00001d002074_T001.1
Zm00001d002075_T001.1
Zm00001d002079_T001.1
Zm00001d002080_T003.1
Zm00001d002081_T001.1
Zm00001d002082_T004.1
Zm00001d002083_T001.1
Zm00001d002084_T007.1
Zm00001d002085_T001.1
Zm00001d002086_T001.1
Zm00001d002087_T001.1
Zm00001d002088_T001.1
Zm00001d002089_T003.1
Zm00001d002090_T001.1
Zm00001d002091_T002.1
Zm00001d002093_T001.1
Zm00001d002094_T001.1
Zm00001d002095_T001.1
Zm00001d002096_T001.1
Zm00001d002097_T001.1
Zm00001d002098_T001.1
Zm00001d002099_T001.1
Zm00001d002100_T001.1
Zm00001d002101_T001.1
Zm00001d002103_T002.1
Zm00001d002104_T001.1
Zm00001d002105_T001.1
Zm00001d002106_T001.1
Zm00001d002107_T001.1
Zm00001d002108_T001.1
Zm00001d002109_T001.1
Zm00001d002110_T001.1
Zm00001d002111_T001.1
Zm00001d002112_T001.1
Zm00001d002113_T011.1
Zm00001d002115_T001.1
Zm00001d002116_T001.1
Zm00001d002117_T001.1
Zm00001d002119_T006.1
Zm00001d002120_T001.1
Zm00001d002121_T001.1
Zm00001d002122_T007.1
Zm00001d002123_T001.1
Zm00001d002124_T001.1
Zm00001d002125_T008.1
Zm00001d002126_T001.1
Zm00001d002127_T001.1
Zm00001d002128_T001.1
Zm00001d002129_T001.1
Zm00001d002130_T002.1
Zm00001d002131_T001.1
Zm00001d002132_T001.1
Zm00001d002133_T001.1
Zm00001d002134_T001.1
Zm00001d002135_T001.1
Zm00001d002136_T001.1
Zm00001d002137_T001.1
Zm00001d002138_T001.1
Zm00001d002139_T001.1
Zm00001d002140_T001.1
Zm00001d002141_T018.1
Zm00001d002143_T002.1
Zm00001d002144_T001.1
Zm00001d002145_T001.1
Zm00001d002146_T001.1
Zm00001d002147_T002.1
Zm00001d002148_T003.1
Zm00001d002149_T004.1
Zm00001d002150_T001.1
Zm00001d002153_T001.1
Zm00001d002154_T003.1
Zm00001d002155_T001.1
Zm00001d002156_T001.1
Zm00001d002157_T001.1
Zm00001d002158_T001.1
Zm00001d002159_T001.1
Zm00001d002160_T001.1
Zm00001d002161_T001.1
Zm00001d002163_T001.1
Zm00001d002164_T005.1
Zm00001d002166_T014.1
Zm00001d002167_T001.1
Zm00001d002168_T001.1
Zm00001d002169_T016.1
Zm00001d002172_T001.1
Zm00001d002173_T001.1
Zm00001d002174_T001.1
Zm00001d002175_T001.1
Zm00001d002176_T001.1
Zm00001d002178_T002.1
Zm00001d002179_T001.1
Zm00001d002181_T001.1
Zm00001d002182_T001.1
Zm00001d002184_T003.1
Zm00001d002185_T003.1
Zm00001d002186_T001.1
Zm00001d002187_T001.1
Zm00001d002188_T001.1
Zm00001d002189_T001.1
Zm00001d002190_T001.1
Zm00001d002191_T001.1
Zm00001d002192_T003.1
Zm00001d002193_T003.1
Zm00001d002194_T001.1
Zm00001d002195_T003.1
Zm00001d002198_T002.1
Zm00001d002199_T002.1
Zm00001d002200_T001.1
Zm00001d002202_T001.1
Zm00001d002203_T001.1
Zm00001d002204_T001.1
Zm00001d002205_T001.1
Zm00001d002206_T001.1
Zm00001d002207_T001.1
Zm00001d002208_T001.1
Zm00001d002209_T001.1
Zm00001d002211_T001.1
Zm00001d002212_T001.1
Zm00001d002213_T001.1
Zm00001d002214_T001.1
Zm00001d002215_T001.1
Zm00001d002216_T002.1
Zm00001d002217_T001.1
Zm00001d002218_T001.1
Zm00001d002220_T001.1
Zm00001d002221_T001.1
Zm00001d002223_T001.1
Zm00001d002224_T001.1
Zm00001d002225_T001.1
Zm00001d002226_T001.1
Zm00001d002227_T001.1
Zm00001d002228_T001.1
Zm00001d002229_T001.1
Zm00001d002230_T001.1
Zm00001d002231_T001.1
Zm00001d002232_T001.1
Zm00001d002234_T003.1
Zm00001d002235_T002.1
Zm00001d002236_T001.1
Zm00001d002238_T001.1
Zm00001d002239_T006.1
Zm00001d002240_T001.1
Zm00001d002241_T002.1
Zm00001d002242_T001.1
Zm00001d002243_T004.1
Zm00001d002244_T003.1
Zm00001d002246_T001.1
Zm00001d002247_T001.1
Zm00001d002249_T001.1
Zm00001d002250_T001.1
Zm00001d002251_T001.1
Zm00001d002252_T001.1
Zm00001d002253_T001.1
Zm00001d002254_T001.1
Zm00001d002255_T001.1
Zm00001d002256_T019.1
Zm00001d002257_T009.1
Zm00001d002258_T001.1
Zm00001d002259_T002.1
Zm00001d002260_T002.1
Zm00001d002261_T003.1
Zm00001d002262_T001.1
Zm00001d002263_T001.1
Zm00001d002266_T013.1
Zm00001d002267_T001.1
Zm00001d002268_T001.1
Zm00001d002269_T001.1
Zm00001d002271_T002.1
Zm00001d002272_T007.1
Zm00001d002274_T001.1
Zm00001d002275_T001.1
Zm00001d002276_T001.1
Zm00001d002277_T001.1
Zm00001d002278_T001.1
Zm00001d002279_T001.1
Zm00001d002280_T001.1
Zm00001d002281_T001.1
Zm00001d002282_T001.1
Zm00001d002283_T002.1
Zm00001d002284_T003.1
Zm00001d002285_T001.1
Zm00001d002286_T001.1
Zm00001d002287_T001.1
Zm00001d002288_T002.1
Zm00001d002290_T001.1
Zm00001d002292_T004.1
Zm00001d002295_T001.1
Zm00001d002296_T001.1
Zm00001d002299_T002.1
Zm00001d002301_T001.1
Zm00001d002302_T001.1
Zm00001d002304_T001.1
Zm00001d002305_T001.1
Zm00001d002307_T001.1
Zm00001d002308_T001.1
Zm00001d002309_T001.1
Zm00001d002311_T001.1
Zm00001d002312_T004.1
Zm00001d002313_T003.1
Zm00001d002314_T001.1
Zm00001d002315_T001.1
Zm00001d002316_T003.1
Zm00001d002317_T009.1
Zm00001d002318_T002.1
Zm00001d002319_T001.1
Zm00001d002320_T001.1
Zm00001d002322_T001.1
Zm00001d002323_T023.1
Zm00001d002324_T001.1
Zm00001d002325_T002.1
Zm00001d002326_T003.1
Zm00001d002328_T001.1
Zm00001d002330_T001.1
Zm00001d002331_T001.1
Zm00001d002332_T026.1
Zm00001d002333_T003.1
Zm00001d002334_T001.1
Zm00001d002336_T001.1
Zm00001d002338_T001.1
Zm00001d002339_T001.1
Zm00001d002340_T006.1
Zm00001d002341_T001.1
Zm00001d002342_T001.1
Zm00001d002343_T001.1
Zm00001d002344_T001.1
Zm00001d002345_T001.1
Zm00001d002346_T002.1
Zm00001d002347_T001.1
Zm00001d002348_T001.1
Zm00001d002349_T015.1
Zm00001d002350_T001.1
Zm00001d002351_T001.1
Zm00001d002352_T001.1
Zm00001d002353_T001.1
Zm00001d002356_T001.1
Zm00001d002357_T007.1
Zm00001d002358_T001.1
Zm00001d002359_T001.1
Zm00001d002360_T001.1
Zm00001d002361_T001.1
Zm00001d002362_T001.1
Zm00001d002364_T001.1
Zm00001d002365_T001.1
Zm00001d002366_T001.1
Zm00001d002367_T001.1
Zm00001d002369_T002.1
Zm00001d002370_T001.1
Zm00001d002371_T001.1
Zm00001d002372_T002.1
Zm00001d002373_T013.1
Zm00001d002374_T001.1
Zm00001d002375_T001.1
Zm00001d002377_T001.1
Zm00001d002378_T001.1
Zm00001d002379_T004.1
Zm00001d002380_T001.1
Zm00001d002381_T001.1
Zm00001d002382_T002.1
Zm00001d002383_T001.1
Zm00001d002384_T001.1
Zm00001d002385_T002.1
Zm00001d002386_T003.1
Zm00001d002387_T002.1
Zm00001d002388_T003.1
Zm00001d002390_T024.1
Zm00001d002391_T005.1
Zm00001d002392_T001.1
Zm00001d002393_T001.1
Zm00001d002394_T001.1
Zm00001d002395_T002.1
Zm00001d002396_T001.1
Zm00001d002397_T001.1
Zm00001d002398_T001.1
Zm00001d002399_T001.1
Zm00001d002400_T001.1
Zm00001d002401_T001.1
Zm00001d002402_T002.1
Zm00001d002403_T001.1
Zm00001d002405_T001.1
Zm00001d002406_T001.1
Zm00001d002407_T001.1
Zm00001d002408_T001.1
Zm00001d002409_T002.1
Zm00001d002410_T001.1
Zm00001d002411_T001.1
Zm00001d002412_T001.1
Zm00001d002413_T003.1
Zm00001d002414_T001.1
Zm00001d002415_T001.1
Zm00001d002416_T002.1
Zm00001d002418_T003.1
Zm00001d002419_T001.1
Zm00001d002420_T001.1
Zm00001d002421_T001.1
Zm00001d002422_T004.1
Zm00001d002423_T001.1
Zm00001d002424_T002.1
Zm00001d002425_T001.1
Zm00001d002426_T003.1
Zm00001d002427_T001.1
Zm00001d002428_T001.1
Zm00001d002429_T002.1
Zm00001d002430_T001.1
Zm00001d002431_T001.1
Zm00001d002432_T001.1
Zm00001d002433_T002.1
Zm00001d002434_T001.1
Zm00001d002435_T001.1
Zm00001d002436_T001.1
Zm00001d002437_T001.1
Zm00001d002439_T002.1
Zm00001d002440_T002.1
Zm00001d002441_T002.1
Zm00001d002444_T003.1
Zm00001d002446_T001.1
Zm00001d002447_T002.1
Zm00001d002448_T001.1
Zm00001d002449_T001.1
Zm00001d002450_T002.1
Zm00001d002451_T001.1
Zm00001d002452_T001.1
Zm00001d002454_T002.1
Zm00001d002455_T001.1
Zm00001d002456_T002.1
Zm00001d002457_T002.1
Zm00001d002458_T001.1
Zm00001d002461_T001.1
Zm00001d002462_T042.1
Zm00001d002463_T001.1
Zm00001d002465_T001.1
Zm00001d002467_T001.1
Zm00001d002468_T001.1
Zm00001d002469_T001.1
Zm00001d002470_T001.1
Zm00001d002471_T001.1
Zm00001d002472_T001.1
Zm00001d002473_T001.1
Zm00001d002474_T001.1
Zm00001d002475_T001.1
Zm00001d002476_T001.1
Zm00001d002477_T001.1
Zm00001d002478_T001.1
Zm00001d002479_T001.1
Zm00001d002480_T001.1
Zm00001d002481_T005.1
Zm00001d002482_T001.1
Zm00001d002483_T007.1
Zm00001d002485_T001.1
Zm00001d002488_T001.1
Zm00001d002489_T001.1
Zm00001d002490_T001.1
Zm00001d002491_T001.1
Zm00001d002492_T001.1
Zm00001d002494_T001.1
Zm00001d002495_T001.1
Zm00001d002496_T001.1
Zm00001d002497_T001.1
Zm00001d002498_T001.1
Zm00001d002499_T003.1
Zm00001d002500_T001.1
Zm00001d002501_T001.1
Zm00001d002503_T001.1
Zm00001d002504_T002.1
Zm00001d002505_T001.1
Zm00001d002506_T001.1
Zm00001d002507_T004.1
Zm00001d002508_T001.1
Zm00001d002509_T001.1
Zm00001d002510_T001.1
Zm00001d002511_T006.1
Zm00001d002512_T001.1
Zm00001d002514_T001.1
Zm00001d002515_T001.1
Zm00001d002517_T001.1
Zm00001d002519_T001.1
Zm00001d002520_T001.1
Zm00001d002521_T001.1
Zm00001d002522_T001.1
Zm00001d002523_T001.1
Zm00001d002524_T001.1
Zm00001d002530_T001.1
Zm00001d002531_T001.1
Zm00001d002532_T003.1
Zm00001d002533_T001.1
Zm00001d002534_T001.1
Zm00001d002535_T001.1
Zm00001d002536_T001.1
Zm00001d002537_T001.1
Zm00001d002538_T001.1
Zm00001d002539_T001.1
Zm00001d002540_T002.1
Zm00001d002541_T001.1
Zm00001d002542_T001.1
Zm00001d002543_T001.1
Zm00001d002544_T004.1
Zm00001d002545_T002.1
Zm00001d002546_T001.1
Zm00001d002547_T001.1
Zm00001d002548_T001.1
Zm00001d002549_T002.1
Zm00001d002550_T001.1
Zm00001d002551_T001.1
Zm00001d002553_T001.1
Zm00001d002554_T001.1
Zm00001d002555_T001.1
Zm00001d002556_T001.1
Zm00001d002557_T001.1
Zm00001d002558_T001.1
Zm00001d002560_T001.1
Zm00001d002562_T001.1
Zm00001d002564_T001.1
Zm00001d002565_T001.1
Zm00001d002566_T001.1
Zm00001d002567_T001.1
Zm00001d002568_T001.1
Zm00001d002569_T001.1
Zm00001d002570_T001.1
Zm00001d002571_T001.1
Zm00001d002572_T002.1
Zm00001d002573_T001.1
Zm00001d002576_T001.1
Zm00001d002577_T002.1
Zm00001d002579_T002.1
Zm00001d002580_T004.1
Zm00001d002582_T001.1
Zm00001d002583_T002.1
Zm00001d002584_T001.1
Zm00001d002585_T004.1
Zm00001d002587_T001.1
Zm00001d002589_T001.1
Zm00001d002590_T001.1
Zm00001d002591_T001.1
Zm00001d002592_T001.1
Zm00001d002593_T001.1
Zm00001d002594_T001.1
Zm00001d002595_T002.1
Zm00001d002596_T001.1
Zm00001d002597_T002.1
Zm00001d002598_T001.1
Zm00001d002599_T002.1
Zm00001d002600_T005.1
Zm00001d002601_T001.1
Zm00001d002602_T002.1
Zm00001d002603_T001.1
Zm00001d002606_T001.1
Zm00001d002607_T001.1
Zm00001d002608_T001.1
Zm00001d002609_T001.1
Zm00001d002610_T001.1
Zm00001d002611_T002.1
Zm00001d002612_T001.1
Zm00001d002613_T002.1
Zm00001d002614_T001.1
Zm00001d002615_T003.1
Zm00001d002616_T001.1
Zm00001d002617_T028.1
Zm00001d002618_T001.1
Zm00001d002620_T001.1
Zm00001d002621_T002.1
Zm00001d002623_T001.1
Zm00001d002624_T001.1
Zm00001d002625_T001.1
Zm00001d002626_T001.1
Zm00001d002628_T001.1
Zm00001d002629_T001.1
Zm00001d002630_T002.1
Zm00001d002631_T003.1
Zm00001d002632_T001.1
Zm00001d002634_T001.1
Zm00001d002635_T001.1
Zm00001d002636_T001.1
Zm00001d002637_T001.1
Zm00001d002638_T001.1
Zm00001d002639_T001.1
Zm00001d002640_T040.1
Zm00001d002641_T002.1
Zm00001d002642_T001.1
Zm00001d002644_T030.1
Zm00001d002645_T001.1
Zm00001d002647_T001.1
Zm00001d002649_T001.1
Zm00001d002650_T003.1
Zm00001d002652_T001.1
Zm00001d002654_T003.1
Zm00001d002655_T001.1
Zm00001d002656_T002.1
Zm00001d002658_T003.1
Zm00001d002659_T001.1
Zm00001d002661_T001.1
Zm00001d002662_T010.1
Zm00001d002663_T004.1
Zm00001d002665_T001.1
Zm00001d002666_T001.1
Zm00001d002668_T004.1
Zm00001d002669_T001.1
Zm00001d002670_T001.1
Zm00001d002671_T001.1
Zm00001d002673_T001.1
Zm00001d002674_T001.1
Zm00001d002675_T001.1
Zm00001d002676_T001.1
Zm00001d002677_T001.1
Zm00001d002678_T004.1
Zm00001d002679_T001.1
Zm00001d002680_T002.1
Zm00001d002681_T001.1
Zm00001d002682_T001.1
Zm00001d002683_T001.1
Zm00001d002684_T001.1
Zm00001d002685_T001.1
Zm00001d002687_T001.1
Zm00001d002688_T001.1
Zm00001d002690_T001.1
Zm00001d002691_T001.1
Zm00001d002693_T001.1
Zm00001d002694_T004.1
Zm00001d002695_T006.1
Zm00001d002696_T001.1
Zm00001d002698_T001.1
Zm00001d002699_T001.1
Zm00001d002700_T001.1
Zm00001d002701_T001.1
Zm00001d002703_T001.1
Zm00001d002704_T001.1
Zm00001d002705_T002.1
Zm00001d002706_T001.1
Zm00001d002707_T001.1
Zm00001d002708_T001.1
Zm00001d002710_T001.1
Zm00001d002711_T001.1
Zm00001d002712_T001.1
Zm00001d002713_T001.1
Zm00001d002714_T003.1
Zm00001d002715_T001.1
Zm00001d002716_T001.1
Zm00001d002717_T001.1
Zm00001d002718_T001.1
Zm00001d002719_T001.1
Zm00001d002720_T001.1
Zm00001d002721_T001.1
Zm00001d002722_T001.1
Zm00001d002723_T001.1
Zm00001d002724_T001.1
Zm00001d002725_T001.1
Zm00001d002726_T002.1
Zm00001d002727_T002.1
Zm00001d002728_T002.1
Zm00001d002729_T001.1
Zm00001d002730_T001.1
Zm00001d002731_T001.1
Zm00001d002732_T001.1
Zm00001d002733_T001.1
Zm00001d002734_T001.1
Zm00001d002735_T002.1
Zm00001d002736_T001.1
Zm00001d002737_T002.1
Zm00001d002738_T001.1
Zm00001d002739_T004.1
Zm00001d002740_T001.1
Zm00001d002741_T001.1
Zm00001d002742_T002.1
Zm00001d002743_T001.1
Zm00001d002744_T001.1
Zm00001d002745_T001.1
Zm00001d002746_T001.1
Zm00001d002747_T001.1
Zm00001d002748_T001.1
Zm00001d002750_T001.1
Zm00001d002751_T001.1
Zm00001d002753_T001.1
Zm00001d002754_T001.1
Zm00001d002755_T001.1
Zm00001d002756_T001.1
Zm00001d002757_T001.1
Zm00001d002758_T002.1
Zm00001d002759_T001.1
Zm00001d002760_T001.1
Zm00001d002761_T001.1
Zm00001d002762_T001.1
Zm00001d002768_T001.1
Zm00001d002769_T001.1
Zm00001d002770_T005.1
Zm00001d002771_T001.1
Zm00001d002772_T001.1
Zm00001d002773_T001.1
Zm00001d002774_T001.1
Zm00001d002775_T002.1
Zm00001d002776_T001.1
Zm00001d002777_T001.1
Zm00001d002778_T001.1
Zm00001d002781_T015.1
Zm00001d002782_T001.1
Zm00001d002783_T001.1
Zm00001d002784_T001.1
Zm00001d002787_T001.1
Zm00001d002788_T001.1
Zm00001d002789_T001.1
Zm00001d002790_T001.1
Zm00001d002791_T002.1
Zm00001d002793_T001.1
Zm00001d002794_T001.1
Zm00001d002796_T004.1
Zm00001d002797_T001.1
Zm00001d002798_T001.1
Zm00001d002799_T001.1
Zm00001d002801_T001.1
Zm00001d002802_T001.1
Zm00001d002803_T001.1
Zm00001d002804_T001.1
Zm00001d002805_T001.1
Zm00001d002806_T001.1
Zm00001d002809_T001.1
Zm00001d002810_T001.1
Zm00001d002811_T002.1
Zm00001d002812_T002.1
Zm00001d002813_T001.1
Zm00001d002814_T001.1
Zm00001d002815_T001.1
Zm00001d002816_T001.1
Zm00001d002817_T003.1
Zm00001d002818_T001.1
Zm00001d002819_T002.1
Zm00001d002820_T001.1
Zm00001d002821_T001.1
Zm00001d002822_T001.1
Zm00001d002823_T001.1
Zm00001d002824_T001.1
Zm00001d002825_T001.1
Zm00001d002826_T001.1
Zm00001d002827_T003.1
Zm00001d002828_T001.1
Zm00001d002829_T001.1
Zm00001d002830_T001.1
Zm00001d002833_T001.1
Zm00001d002834_T001.1
Zm00001d002835_T003.1
Zm00001d002836_T006.1
Zm00001d002837_T001.1
Zm00001d002838_T001.1
Zm00001d002839_T001.1
Zm00001d002841_T001.1
Zm00001d002842_T001.1
Zm00001d002843_T001.1
Zm00001d002844_T003.1
Zm00001d002845_T001.1
Zm00001d002846_T001.1
Zm00001d002847_T001.1
Zm00001d002848_T001.1
Zm00001d002849_T001.1
Zm00001d002850_T001.1
Zm00001d002851_T001.1
Zm00001d002852_T001.1
Zm00001d002853_T001.1
Zm00001d002854_T001.1
Zm00001d002856_T001.1
Zm00001d002857_T001.1
Zm00001d002859_T001.1
Zm00001d002860_T002.1
Zm00001d002862_T001.1
Zm00001d002863_T001.1
Zm00001d002864_T001.1
Zm00001d002865_T002.1
Zm00001d002866_T001.1
Zm00001d002867_T001.1
Zm00001d002868_T001.1
Zm00001d002869_T001.1
Zm00001d002870_T001.1
Zm00001d002871_T001.1
Zm00001d002872_T001.1
Zm00001d002873_T002.1
Zm00001d002874_T001.1
Zm00001d002875_T019.1
Zm00001d002876_T001.1
Zm00001d002878_T001.1
Zm00001d002879_T001.1
Zm00001d002880_T001.1
Zm00001d002881_T001.1
Zm00001d002882_T001.1
Zm00001d002884_T001.1
Zm00001d002885_T001.1
Zm00001d002886_T001.1
Zm00001d002887_T002.1
Zm00001d002888_T001.1
Zm00001d002889_T002.1
Zm00001d002890_T001.1
Zm00001d002891_T001.1
Zm00001d002893_T001.1
Zm00001d002896_T001.1
Zm00001d002897_T001.1
Zm00001d002898_T001.1
Zm00001d002899_T001.1
Zm00001d002900_T001.1
Zm00001d002901_T001.1
Zm00001d002902_T001.1
Zm00001d002904_T003.1
Zm00001d002905_T001.1
Zm00001d002906_T001.1
Zm00001d002907_T001.1
Zm00001d002912_T001.1
Zm00001d002915_T001.1
Zm00001d002916_T001.1
Zm00001d002917_T001.1
Zm00001d002919_T001.1
Zm00001d002922_T001.1
Zm00001d002925_T002.1
Zm00001d002928_T001.1
Zm00001d002929_T001.1
Zm00001d002930_T001.1
Zm00001d002933_T016.1
Zm00001d002934_T001.1
Zm00001d002936_T012.1
Zm00001d002937_T004.1
Zm00001d002938_T001.1
Zm00001d002939_T001.1
Zm00001d002940_T001.1
Zm00001d002941_T001.1
Zm00001d002942_T002.1
Zm00001d002943_T001.1
Zm00001d002944_T001.1
Zm00001d002945_T002.1
Zm00001d002946_T001.1
Zm00001d002949_T001.1
Zm00001d002950_T002.1
Zm00001d002951_T001.1
Zm00001d002952_T001.1
Zm00001d002953_T001.1
Zm00001d002954_T001.1
Zm00001d002955_T001.1
Zm00001d002956_T005.1
Zm00001d002958_T001.1
Zm00001d002959_T001.1
Zm00001d002960_T001.1
Zm00001d002961_T002.1
Zm00001d002962_T001.1
Zm00001d002964_T001.1
Zm00001d002965_T001.1
Zm00001d002966_T001.1
Zm00001d002967_T005.1
Zm00001d002968_T001.1
Zm00001d002969_T001.1
Zm00001d002970_T001.1
Zm00001d002971_T001.1
Zm00001d002972_T001.1
Zm00001d002973_T001.1
Zm00001d002974_T001.1
Zm00001d002975_T001.1
Zm00001d002976_T001.1
Zm00001d002977_T001.1
Zm00001d002978_T005.1
Zm00001d002979_T001.1
Zm00001d002980_T001.1
Zm00001d002982_T001.1
Zm00001d002984_T001.1
Zm00001d002987_T001.1
Zm00001d002988_T001.1
Zm00001d002989_T001.1
Zm00001d002990_T001.1
Zm00001d002991_T002.1
Zm00001d002992_T002.1
Zm00001d002993_T001.1
Zm00001d002994_T001.1
Zm00001d002996_T001.1
Zm00001d002997_T001.1
Zm00001d002998_T002.1
Zm00001d002999_T001.1
Zm00001d003000_T001.1
Zm00001d003001_T001.1
Zm00001d003002_T001.1
Zm00001d003003_T001.1
Zm00001d003004_T001.1
Zm00001d003005_T001.1
Zm00001d003006_T001.1
Zm00001d003007_T001.1
Zm00001d003009_T001.1
Zm00001d003011_T001.1
Zm00001d003012_T001.1
Zm00001d003013_T001.1
Zm00001d003014_T003.1
Zm00001d003015_T001.1
Zm00001d003016_T001.1
Zm00001d003017_T002.1
Zm00001d003018_T001.1
Zm00001d003019_T002.1
Zm00001d003020_T001.1
Zm00001d003021_T001.1
Zm00001d003022_T001.1
Zm00001d003023_T001.1
Zm00001d003024_T001.1
Zm00001d003025_T001.1
Zm00001d003027_T001.1
Zm00001d003028_T001.1
Zm00001d003031_T002.1
Zm00001d003033_T005.1
Zm00001d003034_T001.1
Zm00001d003035_T001.1
Zm00001d003037_T002.1
Zm00001d003038_T001.1
Zm00001d003039_T001.1
Zm00001d003040_T001.1
Zm00001d003041_T001.1
Zm00001d003043_T001.1
Zm00001d003044_T001.1
Zm00001d003045_T001.1
Zm00001d003046_T001.1
Zm00001d003047_T001.1
Zm00001d003048_T001.1
Zm00001d003049_T003.1
Zm00001d003050_T001.1
Zm00001d003051_T001.1
Zm00001d003052_T001.1
Zm00001d003053_T001.1
Zm00001d003057_T001.1
Zm00001d003058_T001.1
Zm00001d003059_T005.1
Zm00001d003060_T001.1
Zm00001d003061_T001.1
Zm00001d003062_T001.1
Zm00001d003064_T001.1
Zm00001d003066_T001.1
Zm00001d003067_T001.1
Zm00001d003068_T001.1
Zm00001d003069_T001.1
Zm00001d003070_T001.1
Zm00001d003071_T001.1
Zm00001d003072_T001.1
Zm00001d003074_T001.1
Zm00001d003075_T001.1
Zm00001d003076_T001.1
Zm00001d003079_T001.1
Zm00001d003080_T001.1
Zm00001d003081_T003.1
Zm00001d003082_T001.1
Zm00001d003083_T002.1
Zm00001d003084_T001.1
Zm00001d003085_T001.1
Zm00001d003086_T001.1
Zm00001d003087_T002.1
Zm00001d003088_T001.1
Zm00001d003089_T001.1
Zm00001d003090_T001.1
Zm00001d003091_T001.1
Zm00001d003092_T001.1
Zm00001d003093_T001.1
Zm00001d003096_T001.1
Zm00001d003098_T004.1
Zm00001d003099_T003.1
Zm00001d003100_T002.1
Zm00001d003101_T005.1
Zm00001d003102_T001.1
Zm00001d003103_T001.1
Zm00001d003104_T001.1
Zm00001d003106_T003.1
Zm00001d003107_T001.1
Zm00001d003108_T007.1
Zm00001d003109_T002.1
Zm00001d003110_T002.1
Zm00001d003112_T004.1
Zm00001d003114_T001.1
Zm00001d003115_T001.1
Zm00001d003116_T001.1
Zm00001d003117_T001.1
Zm00001d003118_T001.1
Zm00001d003119_T001.1
Zm00001d003120_T001.1
Zm00001d003121_T001.1
Zm00001d003123_T001.1
Zm00001d003124_T001.1
Zm00001d003125_T001.1
Zm00001d003127_T003.1
Zm00001d003128_T001.1
Zm00001d003129_T001.1
Zm00001d003131_T001.1
Zm00001d003132_T001.1
Zm00001d003134_T001.1
Zm00001d003135_T001.1
Zm00001d003136_T001.1
Zm00001d003138_T001.1
Zm00001d003139_T001.1
Zm00001d003140_T001.1
Zm00001d003141_T001.1
Zm00001d003142_T001.1
Zm00001d003143_T002.1
Zm00001d003144_T001.1
Zm00001d003145_T001.1
Zm00001d003146_T001.1
Zm00001d003147_T001.1
Zm00001d003148_T002.1
Zm00001d003149_T001.1
Zm00001d003150_T001.1
Zm00001d003151_T006.1
Zm00001d003152_T001.1
Zm00001d003153_T004.1
Zm00001d003154_T002.1
Zm00001d003155_T004.1
Zm00001d003156_T001.1
Zm00001d003157_T002.1
Zm00001d003158_T001.1
Zm00001d003159_T001.1
Zm00001d003160_T001.1
Zm00001d003161_T001.1
Zm00001d003162_T001.1
Zm00001d003163_T001.1
Zm00001d003164_T001.1
Zm00001d003166_T004.1
Zm00001d003167_T002.1
Zm00001d003168_T001.1
Zm00001d003169_T001.1
Zm00001d003172_T001.1
Zm00001d003173_T001.1
Zm00001d003174_T001.1
Zm00001d003175_T001.1
Zm00001d003176_T001.1
Zm00001d003179_T001.1
Zm00001d003180_T001.1
Zm00001d003181_T005.1
Zm00001d003182_T001.1
Zm00001d003183_T001.1
Zm00001d003184_T001.1
Zm00001d003185_T001.1
Zm00001d003186_T001.1
Zm00001d003187_T002.1
Zm00001d003188_T001.1
Zm00001d003189_T001.1
Zm00001d003190_T001.1
Zm00001d003191_T001.1
Zm00001d003192_T001.1
Zm00001d003193_T001.1
Zm00001d003194_T001.1
Zm00001d003195_T001.1
Zm00001d003196_T001.1
Zm00001d003197_T001.1
Zm00001d003198_T010.1
Zm00001d003199_T001.1
Zm00001d003200_T002.1
Zm00001d003202_T002.1
Zm00001d003203_T014.1
Zm00001d003205_T001.1
Zm00001d003207_T001.1
Zm00001d003208_T001.1
Zm00001d003209_T001.1
Zm00001d003210_T001.1
Zm00001d003211_T001.1
Zm00001d003212_T003.1
Zm00001d003213_T001.1
Zm00001d003214_T002.1
Zm00001d003216_T001.1
Zm00001d003217_T001.1
Zm00001d003218_T001.1
Zm00001d003219_T001.1
Zm00001d003220_T001.1
Zm00001d003222_T016.1
Zm00001d003223_T001.1
Zm00001d003224_T004.1
Zm00001d003226_T001.1
Zm00001d003227_T002.1
Zm00001d003228_T001.1
Zm00001d003229_T002.1
Zm00001d003231_T001.1
Zm00001d003232_T001.1
Zm00001d003234_T001.1
Zm00001d003235_T001.1
Zm00001d003236_T001.1
Zm00001d003237_T001.1
Zm00001d003239_T001.1
Zm00001d003240_T001.1
Zm00001d003242_T001.1
Zm00001d003245_T001.1
Zm00001d003246_T001.1
Zm00001d003247_T002.1
Zm00001d003248_T003.1
Zm00001d003249_T001.1
Zm00001d003250_T001.1
Zm00001d003251_T001.1
Zm00001d003252_T006.1
Zm00001d003254_T008.1
Zm00001d003255_T001.1
Zm00001d003256_T001.1
Zm00001d003257_T002.1
Zm00001d003258_T001.1
Zm00001d003259_T006.1
Zm00001d003261_T003.1
Zm00001d003262_T004.1
Zm00001d003264_T001.1
Zm00001d003265_T003.1
Zm00001d003266_T003.1
Zm00001d003267_T011.1
Zm00001d003268_T001.1
Zm00001d003269_T001.1
Zm00001d003271_T001.1
Zm00001d003272_T001.1
Zm00001d003273_T004.1
Zm00001d003274_T002.1
Zm00001d003275_T001.1
Zm00001d003276_T001.1
Zm00001d003277_T001.1
Zm00001d003278_T001.1
Zm00001d003279_T001.1
Zm00001d003280_T002.1
Zm00001d003281_T001.1
Zm00001d003282_T001.1
Zm00001d003283_T001.1
Zm00001d003284_T001.1
Zm00001d003287_T001.1
Zm00001d003288_T001.1
Zm00001d003289_T002.1
Zm00001d003290_T002.1
Zm00001d003291_T002.1
Zm00001d003292_T001.1
Zm00001d003293_T001.1
Zm00001d003294_T001.1
Zm00001d003295_T001.1
Zm00001d003296_T001.1
Zm00001d003297_T001.1
Zm00001d003298_T001.1
Zm00001d003300_T001.1
Zm00001d003301_T001.1
Zm00001d003302_T001.1
Zm00001d003303_T001.1
Zm00001d003304_T001.1
Zm00001d003306_T001.1
Zm00001d003307_T001.1
Zm00001d003308_T001.1
Zm00001d003309_T002.1
Zm00001d003310_T001.1
Zm00001d003311_T001.1
Zm00001d003312_T001.1
Zm00001d003313_T001.1
Zm00001d003314_T001.1
Zm00001d003315_T001.1
Zm00001d003316_T001.1
Zm00001d003317_T001.1
Zm00001d003319_T001.1
Zm00001d003320_T001.1
Zm00001d003321_T001.1
Zm00001d003322_T007.1
Zm00001d003324_T001.1
Zm00001d003328_T001.1
Zm00001d003329_T003.1
Zm00001d003331_T001.1
Zm00001d003332_T001.1
Zm00001d003333_T005.1
Zm00001d003334_T001.1
Zm00001d003335_T001.1
Zm00001d003336_T002.1
Zm00001d003341_T001.1
Zm00001d003342_T001.1
Zm00001d003343_T001.1
Zm00001d003344_T001.1
Zm00001d003345_T001.1
Zm00001d003346_T001.1
Zm00001d003347_T002.1
Zm00001d003349_T001.1
Zm00001d003352_T003.1
Zm00001d003353_T001.1
Zm00001d003354_T002.1
Zm00001d003355_T001.1
Zm00001d003356_T002.1
Zm00001d003357_T001.1
Zm00001d003358_T001.1
Zm00001d003359_T001.1
Zm00001d003363_T001.1
Zm00001d003364_T001.1
Zm00001d003365_T001.1
Zm00001d003366_T001.1
Zm00001d003367_T002.1
Zm00001d003368_T001.1
Zm00001d003369_T004.1
Zm00001d003370_T001.1
Zm00001d003372_T001.1
Zm00001d003373_T002.1
Zm00001d003374_T001.1
Zm00001d003375_T001.1
Zm00001d003376_T004.1
Zm00001d003377_T001.1
Zm00001d003378_T001.1
Zm00001d003379_T001.1
Zm00001d003380_T001.1
Zm00001d003381_T001.1
Zm00001d003382_T004.1
Zm00001d003383_T001.1
Zm00001d003386_T002.1
Zm00001d003389_T002.1
Zm00001d003390_T001.1
Zm00001d003392_T001.1
Zm00001d003393_T002.1
Zm00001d003394_T001.1
Zm00001d003395_T001.1
Zm00001d003396_T001.1
Zm00001d003397_T001.1
Zm00001d003398_T001.1
Zm00001d003399_T001.1
Zm00001d003400_T001.1
Zm00001d003401_T003.1
Zm00001d003403_T001.1
Zm00001d003404_T001.1
Zm00001d003405_T001.1
Zm00001d003406_T002.1
Zm00001d003408_T001.1
Zm00001d003409_T001.1
Zm00001d003411_T001.1
Zm00001d003412_T001.1
Zm00001d003414_T001.1
Zm00001d003415_T001.1
Zm00001d003417_T001.1
Zm00001d003418_T001.1
Zm00001d003419_T001.1
Zm00001d003420_T001.1
Zm00001d003422_T001.1
Zm00001d003423_T002.1
Zm00001d003425_T001.1
Zm00001d003426_T002.1
Zm00001d003427_T001.1
Zm00001d003428_T001.1
Zm00001d003429_T001.1
Zm00001d003430_T001.1
Zm00001d003431_T009.1
Zm00001d003432_T001.1
Zm00001d003434_T002.1
Zm00001d003435_T001.1
Zm00001d003436_T001.1
Zm00001d003438_T001.1
Zm00001d003439_T001.1
Zm00001d003443_T001.1
Zm00001d003445_T002.1
Zm00001d003446_T002.1
Zm00001d003447_T001.1
Zm00001d003448_T002.1
Zm00001d003451_T001.1
Zm00001d003452_T001.1
Zm00001d003457_T001.1
Zm00001d003459_T001.1
Zm00001d003460_T001.1
Zm00001d003462_T001.1
Zm00001d003463_T001.1
Zm00001d003464_T001.1
Zm00001d003468_T001.1
Zm00001d003469_T001.1
Zm00001d003470_T001.1
Zm00001d003471_T001.1
Zm00001d003472_T002.1
Zm00001d003473_T001.1
Zm00001d003474_T001.1
Zm00001d003475_T001.1
Zm00001d003476_T002.1
Zm00001d003477_T001.1
Zm00001d003479_T001.1
Zm00001d003482_T001.1
Zm00001d003483_T001.1
Zm00001d003485_T001.1
Zm00001d003488_T001.1
Zm00001d003489_T001.1
Zm00001d003490_T001.1
Zm00001d003491_T005.1
Zm00001d003492_T001.1
Zm00001d003493_T002.1
Zm00001d003494_T004.1
Zm00001d003495_T008.1
Zm00001d003496_T001.1
Zm00001d003497_T001.1
Zm00001d003499_T001.1
Zm00001d003500_T001.1
Zm00001d003501_T001.1
Zm00001d003502_T003.1
Zm00001d003504_T002.1
Zm00001d003505_T001.1
Zm00001d003508_T001.1
Zm00001d003509_T001.1
Zm00001d003510_T001.1
Zm00001d003511_T001.1
Zm00001d003512_T001.1
Zm00001d003513_T001.1
Zm00001d003514_T001.1
Zm00001d003515_T001.1
Zm00001d003516_T002.1
Zm00001d003517_T001.1
Zm00001d003518_T003.1
Zm00001d003519_T001.1
Zm00001d003520_T001.1
Zm00001d003521_T001.1
Zm00001d003522_T002.1
Zm00001d003523_T001.1
Zm00001d003524_T001.1
Zm00001d003525_T008.1
Zm00001d003529_T001.1
Zm00001d003530_T001.1
Zm00001d003531_T002.1
Zm00001d003533_T001.1
Zm00001d003534_T001.1
Zm00001d003535_T001.1
Zm00001d003538_T001.1
Zm00001d003539_T008.1
Zm00001d003540_T003.1
Zm00001d003543_T001.1
Zm00001d003544_T003.1
Zm00001d003545_T001.1
Zm00001d003546_T001.1
Zm00001d003549_T001.1
Zm00001d003550_T001.1
Zm00001d003551_T001.1
Zm00001d003552_T001.1
Zm00001d003553_T001.1
Zm00001d003554_T001.1
Zm00001d003555_T001.1
Zm00001d003556_T003.1
Zm00001d003559_T001.1
Zm00001d003563_T001.1
Zm00001d003566_T001.1
Zm00001d003567_T001.1
Zm00001d003569_T001.1
Zm00001d003571_T001.1
Zm00001d003572_T001.1
Zm00001d003573_T001.1
Zm00001d003574_T001.1
Zm00001d003575_T001.1
Zm00001d003577_T001.1
Zm00001d003578_T001.1
Zm00001d003579_T001.1
Zm00001d003581_T001.1
Zm00001d003583_T001.1
Zm00001d003584_T001.1
Zm00001d003588_T002.1
Zm00001d003589_T002.1
Zm00001d003590_T001.1
Zm00001d003592_T001.1
Zm00001d003593_T001.1
Zm00001d003594_T001.1
Zm00001d003598_T003.1
Zm00001d003599_T001.1
Zm00001d003600_T001.1
Zm00001d003601_T006.1
Zm00001d003602_T002.1
Zm00001d003603_T001.1
Zm00001d003604_T001.1
Zm00001d003605_T001.1
Zm00001d003606_T001.1
Zm00001d003607_T001.1
Zm00001d003610_T001.1
Zm00001d003611_T003.1
Zm00001d003612_T001.1
Zm00001d003613_T002.1
Zm00001d003614_T001.1
Zm00001d003615_T002.1
Zm00001d003616_T014.1
Zm00001d003617_T001.1
Zm00001d003618_T001.1
Zm00001d003619_T001.1
Zm00001d003620_T001.1
[truncated: 37,499 more rows]
