# Supplementary material for: Structural evolution drives diversification of the large LRR‐RLK gene family
Source: New Phytol. 2020 Feb 29;226(5):1492–505. doi: 10.1111/nph.16455 (PMC7318236; doi:10.1111/nph.16455)
Supplement: Supplementary file 1 — Dataset S1 Alignments used to infer clade‐specific trees. Dataset S2 Alignments used to infer clade‐specific trees after filtering. Dataset S3 Newick format clade‐specific tree files. Dataset S4 Sequence alignment from backbone tree. Dataset S5 Sequence alignment from backbone tree after filtering. Dataset S6 Models for backbone tree alignment partitions. Dataset S7 Newick format LRR‐RLK constraint tree. Dataset S8 Newick format LRR‐RLK backbone best tree. Dataset S9 Newick format files for bootstrap replicate trees used in backbone tree construction. Dataset S10 Alignments used to construct conversion trees shown in Fig. S19. Fig. S1 Clade I gene tree. Fig. S2 Clade II gene tree. Fig. S3 Clade III_VIIa gene tree. Fig. S4 Clade IV gene tree. Fig. S5 Clade V gene tree. Fig. S6 Clade VI gene tree. Fig. S7 Clade VIIb gene tree. Fig. S8 Clade VIII‐1 gene tree. Fig. S9 Clade VIII‐2 gene tree. Fig. S10 Clade IX gene tree. Fig. S11 Clade X gene tree. Fig. S12 Clade XI_XIIb gene tree. Fig. S13 Clade XIIa gene tree. Fig. S14 Clade XIIIa gene tree. Fig. S15 Clade XIIIb gene tree. Fig. S16 Clade XIV gene tree. Fig. S17 Clade XV gene tree. Fig. S18 Model of structural modifications found. Fig. S19 Phylogenetic trees of maize genes in clade XI_XIIb from different alignment domains. Fig. S20 Alignment showing sequence identity of a maize gene fragment to its paralog. Fig. S21 Backbone tree with gene names. Table S1 Genome annotation and assembly versions used in gene searches. Table S2 List of maize transcript variants used in gene searches. Table S3 All discovered genes, their respective clades, protein domains found in coding annotation, and domains found outside their coding annotation. Table S4 Gene expression analyses. Table S5 Genes used to construct backbone phylogenetic tree, their clades, and their constraint groups. Table S6 Gene family size in each taxon by clade. Table S7 Rate of gene structural variation by clade. [file NPH-226-1492-s001.zip › Man2019_LRR-RLKs_SupportingInformation/tables/Table_S3.xlsx]

## Sheet: Table S3
Supporting Information Table S3: All discovered genes, their respective clades, protein domains found in coding annotation, and domains found outside their coding annotation
			CDS domain scan results				Possible annotation errors - Genomic region scan results
Gene ID	clade	Peptide length	All domains found in Pfam scans	LRR domain	RLK domain	Other domain type	LRR in upstream annotation	RLK in downstream annotation	LRR in upstream noncoding	RLK in downstream noncoding
AT1G05700.1	I	853	Malectin_like, Pkinase, Pkinase_Tyr, LRR_8, LRR_4, LRR_1	Found	Found	Found
AT1G07550.1	I	865	Malectin_like, Pkinase_Tyr, Pkinase, LRR_8, LRR_4, LRR_1	Found	Found	Found
AT1G07560.1	I	872	Malectin_like, Pkinase, Pkinase_Tyr, LRR_8, LRR_4	Found	Found	Found
AT1G24485.3	I	575	Malectin_like, Malectin_like, Malectin_like	Not Found	Not Found	Found
AT1G28340.1	I	627	Malectin_like, Malectin, LRR_8, LRR_4, LRR_1	Found	Not Found	Found
AT1G49100.1	I	889	Malectin_like, Pkinase_Tyr, Pkinase, LRR_8, LRR_4	Found	Found	Found
AT1G51620.2	I	331	Pkinase_Tyr, Pkinase, Pkinase, Pkinase_Tyr	Not Found	Found	Not Found
AT1G51790.1	I	883	Malectin_like, Pkinase_Tyr, Pkinase	Not Found	Found	Found
AT1G51800.1	I	895	Malectin_like, Pkinase_Tyr, Pkinase, LRR_8, LRR_4	Found	Found	Found
AT1G51805.1	I	885	Malectin_like, Pkinase, Pkinase_Tyr, LRR_8, Malectin_like, Pkinase, Pkinase_Tyr, LRR_8	Found	Found	Found
AT1G51810.1	I	745	Malectin_like, Pkinase, Pkinase_Tyr, LRR_8	Found	Found	Found
AT1G51820.1	I	886	Malectin_like, Pkinase, Pkinase_Tyr, LRR_8	Found	Found	Found
AT1G51830.1	I	694	Pkinase, Pkinase_Tyr, Malectin_like, LRR_8, LRR_4	Found	Found	Found
AT1G51840.1	I	181	Malectin_like	Not Found	Not Found	Found
AT1G51850.1	I	866	Malectin_like, Pkinase, Pkinase_Tyr, LRR_4, LRR_8	Found	Found	Found
AT1G51860.1	I	891	Malectin_like, Pkinase_Tyr, Pkinase, LRR_8, LRR_4	Found	Found	Found
AT1G51870.1	I	838	Malectin_like, Pkinase_Tyr, Pkinase	Not Found	Found	Found
AT1G51880.1	I	881	Malectin_like, Pkinase_Tyr, Pkinase	Not Found	Found	Found
AT1G51890.1	I	877	Malectin_like, Pkinase, Pkinase_Tyr, LRR_4, LRR_8, Malectin_like, Pkinase, Pkinase_Tyr	Found	Found	Found
AT1G51910.1	I	877	Malectin_like, Pkinase_Tyr, Pkinase	Not Found	Found	Found
AT1G67720.1	I	930	Malectin_like, Pkinase_Tyr, Pkinase, LRR_4, LRR_8, LRR_1	Found	Found	Found
AT2G04300.1	I	852	Malectin_like, Pkinase_Tyr, Pkinase, LRR_8, LRR_4	Found	Found	Found
AT2G14440.1	I	887	Malectin_like, Pkinase_Tyr, Pkinase, LRR_8, LRR_1, LRR_4	Found	Found	Found
AT2G14510.1	I	869	Malectin_like, Pkinase_Tyr, Pkinase	Not Found	Found	Found
AT2G19190.1	I	877	Malectin_like, Pkinase, Pkinase_Tyr, LRR_8, LRR_4, LRR_1	Found	Found	Found
AT2G19210.1	I	882	Malectin_like, Pkinase_Tyr, Pkinase, LRR_8	Found	Found	Found
AT2G19230.1	I	1026	Malectin_like, Pkinase, Pkinase_Tyr, LRR_8, LRR_4	Found	Found	Found
AT2G28960.1	I	881	Malectin_like, Pkinase, Pkinase_Tyr, LRR_8	Found	Found	Found
AT2G28970.1	I	787	Malectin_like, Pkinase, Pkinase_Tyr, LRR_8	Found	Found	Found
AT2G28990.1	I	885	Malectin_like, Pkinase, Pkinase_Tyr	Not Found	Found	Found
AT2G29000.1	I	873	Malectin_like, Pkinase, Pkinase_Tyr	Not Found	Found	Found
AT2G37050.3	I	935	Malectin_like, Pkinase_Tyr, Pkinase, LRR_4, LRR_8, LRR_1, Malectin_like, Pkinase_Tyr, Pkinase, LRR_4, LRR_8, LRR_1, Malectin_like, Pkinase_Tyr, Pkinase, LRR_4, LRR_8, LRR_1	Found	Found	Found
AT3G05990.1	I	518	Malectin_like, LRRNT_2, Malectin	Found	Not Found	Found
AT3G19230.1	I	520	Malectin_like, LRR_4, LRR_8	Found	Not Found	Found
AT3G21340.1	I	900	Malectin_like, Pkinase_Tyr, Pkinase, LRR_8, LRR_4	Found	Found	Found
AT3G45920.1	I	193	Pkinase, Pkinase_Tyr	Not Found	Found	Not Found
AT3G46240.1	I	435	Malectin_like	Not Found	Not Found	Found
AT3G46260.1	I	435	Malectin_like	Not Found	Not Found	Found
AT3G46270.1	I	471	Malectin_like	Not Found	Not Found	Found
AT3G46280.1	I	472	Malectin_like	Not Found	Not Found	Found
AT3G46330.1	I	879	Malectin_like, Pkinase_Tyr, Pkinase, LRR_8	Found	Found	Found
AT3G46340.1	I	890	Malectin_like, Pkinase_Tyr, Pkinase, LRR_8	Found	Found	Found
AT3G46350.1	I	872	Malectin_like, Pkinase_Tyr, Pkinase, LRR_8	Found	Found	Found
AT3G46370.1	I	794	Malectin_like, Pkinase_Tyr, Pkinase, LRR_8	Found	Found	Found
AT3G46400.1	I	884	Malectin_like, Pkinase_Tyr, Pkinase, LRR_8	Found	Found	Found
AT3G46410.1	I	292	Pkinase, Pkinase_Tyr	Not Found	Found	Not Found
AT3G46420.1	I	839	Malectin_like, Pkinase_Tyr, Pkinase, LRR_8, LRR_4	Found	Found	Found
AT4G00280.1	I	72		Not Found	Not Found	Not Found
AT4G20450.1	I	899	Malectin_like, Pkinase_Tyr, Pkinase, LRR_8	Found	Found	Found
AT4G29180.2	I	914	Malectin_like, Pkinase_Tyr, Pkinase, LRR_8, LRR_1, Malectin_like, Pkinase_Tyr, Pkinase, LRR_8, LRR_1	Found	Found	Found
AT4G29450.1	I	864	Malectin_like, Pkinase_Tyr, Pkinase, LRR_8	Found	Found	Found
AT4G29990.1	I	877	Malectin_like, Pkinase_Tyr, Pkinase, LRR_8, LRR_4, LRR_1	Found	Found	Found
AT5G16900.1	I	867	Malectin_like, Pkinase, Pkinase_Tyr, LRR_4, LRR_8	Found	Found	Found
AT5G48740.1	I	896	Malectin_like, Pkinase, Pkinase_Tyr, LRR_4, LRR_8, Malectin, ABC1	Found	Found	Found
AT5G59616.1	I	154	Malectin_like	Not Found	Not Found	Found
AT5G59650.1	I	893	Malectin_like, Pkinase, Pkinase_Tyr, LRR_8, LRR_4	Found	Found	Found
AT5G59660.1	I	853	Malectin_like, Pkinase, Pkinase_Tyr, LRR_8	Found	Found	Found
AT5G59670.1	I	869	Malectin_like, Pkinase_Tyr, Pkinase, LRR_8, LRR_4, LRR_1	Found	Found	Found
AT5G59680.1	I	888	Malectin_like, Pkinase, Pkinase_Tyr, LRR_8, LRR_4, LRR_1	Found	Found	Found
Bradi1g00260.2.p	I	978	Malectin_like, Pkinase_Tyr, Pkinase, LRR_8, LRR_4, Malectin_like, Pkinase_Tyr, Pkinase, LRR_8, LRR_4, Malectin_like, Pkinase_Tyr, Pkinase, LRR_8, LRR_4, Pkinase_Tyr, Pkinase, Malectin_like, LRR_8, LRR_4, Pkinase_Tyr, Pkinase, Malectin_like, LRR_8, LRR_4	Found	Found	Found
Bradi1g24287.2.p	I	588	Pkinase_Tyr, Pkinase, Pkinase_Tyr, Pkinase, Pkinase_Tyr, Pkinase, Pkinase_Tyr, Pkinase, Pkinase_Tyr, Pkinase, Pkinase_Tyr, Pkinase, Pkinase_Tyr, Pkinase	Not Found	Found	Not Found
Bradi1g28525.1.p	I	137		Not Found	Not Found	Not Found
Bradi1g72337.1.p	I	517	Malectin_like	Not Found	Not Found	Found
Bradi2g19250.3.p	I	671	Malectin_like, Pkinase_Tyr, Pkinase	Not Found	Found	Found
Bradi2g19290.1.p	I	895	Malectin_like, Pkinase_Tyr, Pkinase, LRR_8	Found	Found	Found
Bradi2g19297.2.p	I	959	Malectin_like, Pkinase_Tyr, Pkinase, LRR_8, LRR_4	Found	Found	Found
Bradi2g26467.1.p	I	514	Malectin_like, Malectin	Not Found	Not Found	Found
Bradi2g38910.1.p	I	942	Malectin_like, Pkinase_Tyr, Pkinase, LRR_8, LRR_4	Found	Found	Found
Bradi2g38938.1.p	I	919	Malectin_like, Pkinase_Tyr, Pkinase, LRR_8, LRR_4	Found	Found	Found
Bradi2g38948.1.p	I	824	Malectin_like, Pkinase_Tyr, Pkinase, LRR_8	Found	Found	Found
Bradi2g38960.2.p	I	801	Malectin_like, Pkinase_Tyr, Pkinase	Not Found	Found	Found
Bradi2g48531.1.p	I	927	Malectin_like, Pkinase_Tyr, Pkinase, LRR_8, LRR_4	Found	Found	Found
Bradi2g52955.2.p	I	791	Malectin_like, Pkinase_Tyr, Pkinase	Not Found	Found	Found
Bradi2g52970.1.p	I	950	Malectin_like, Pkinase_Tyr, Pkinase, LRR_4, LRR_1	Found	Found	Found
Bradi2g58084.1.p	I	956	Malectin_like, Pkinase_Tyr, Pkinase, LRR_8, LRR_4	Found	Found	Found
Bradi2g62670.2.p	I	959	Malectin_like, Pkinase_Tyr, Pkinase, LRR_4, LRR_8, Malectin_like, Pkinase_Tyr, Pkinase, LRR_4, LRR_8, Pkinase_Tyr, Pkinase, Malectin_like, LRR_4, LRR_8, Pkinase_Tyr, Pkinase, LRR_4, LRR_8	Found	Found	Found
Bradi3g04061.1.p	I	754	Malectin_like, Pkinase_Tyr, Pkinase	Not Found	Found	Found
Bradi4g04060.2.p	I	964	Malectin_like, Pkinase_Tyr, Pkinase, LRR_8	Found	Found	Found
Bradi4g04077.1.p	I	897	Malectin_like, Pkinase_Tyr, Pkinase, LRR_8, Malectin_like, Pkinase_Tyr, Pkinase, LRR_8, LRR_1	Found	Found	Found
Bradi4g04089.1.p	I	415	Malectin_like	Not Found	Not Found	Found
Bradi4g04101.1.p	I	708	Pkinase_Tyr, Pkinase, Malectin_like	Not Found	Found	Found
Bradi4g04109.1.p	I	965	Malectin_like, Pkinase_Tyr, Pkinase, LRR_8, LRR_4, LRR_1	Found	Found	Found
Bradi4g04113.1.p	I	973	Malectin_like, Pkinase_Tyr, Pkinase, LRR_8, LRR_4, LRR_1, Malectin_like, Pkinase_Tyr, Pkinase, LRR_8, LRR_4, LRR_1, Malectin_like, Pkinase_Tyr, Pkinase, LRR_8, LRR_4, LRR_1, Malectin_like, Pkinase_Tyr, Pkinase, LRR_8, LRR_4, LRR_1, Malectin_like, Pkinase_Tyr, Pkinase, LRR_8, LRR_4, LRR_1, Malectin_like, Pkinase_Tyr, Pkinase, LRR_8, LRR_4, LRR_1	Found	Found	Found
Bradi4g04126.1.p	I	937	Malectin_like, Pkinase_Tyr, Pkinase, LRR_8, LRR_4, Malectin_like, Pkinase_Tyr, Pkinase, LRR_8, LRR_4, LRR_1	Found	Found	Found
Bradi4g09457.43.p	I	661	Pkinase, Pkinase_Tyr, Pkinase, Pkinase_Tyr, Pkinase, Pkinase_Tyr, Pkinase, Pkinase_Tyr, Pkinase, Pkinase_Tyr, Pkinase, Pkinase_Tyr, Pkinase, Pkinase_Tyr, Pkinase, Pkinase_Tyr, Pkinase, Pkinase_Tyr, Pkinase, Pkinase_Tyr, Pkinase, Pkinase_Tyr, Pkinase, Pkinase_Tyr, Pkinase, Pkinase_Tyr, Pkinase, Pkinase_Tyr, Pkinase, Pkinase_Tyr, Pkinase, Pkinase_Tyr, Pkinase, Pkinase_Tyr, Pkinase, Pkinase_Tyr, Pki…	Not Found	Found	Not Found
Bradi4g09464.1.p	I	540	Malectin_like, Pkinase_Tyr, Pkinase	Not Found	Found	Found
Bradi4g09481.2.p	I	959	Malectin_like, Pkinase_Tyr, Pkinase, LRR_8, LRR_4, Malectin_like, Pkinase_Tyr, Pkinase, LRR_8, LRR_4, Malectin_like, Pkinase_Tyr, Pkinase, LRR_8, LRR_4, Malectin_like, Pkinase_Tyr, Pkinase, LRR_8, LRR_4, Malectin_like, Pkinase_Tyr, Pkinase, LRR_8, LRR_4, Malectin_like, Pkinase_Tyr, Pkinase, LRR_8, LRR_4, Malectin_like, Pkinase_Tyr, Pkinase, LRR_8, LRR_4, Malectin_like, Pkinase_Tyr, Pkinase, LRR_8…	Found	Found	Found
Bradi4g16682.1.p	I	183		Not Found	Not Found	Not Found
Bradi4g28510.3.p	I	834	Malectin_like, Pkinase_Tyr, Pkinase	Not Found	Found	Found
Bradi4g28531.1.p	I	331	Pkinase, Pkinase_Tyr	Not Found	Found	Not Found
Bradi4g32170.1.p	I	514	Malectin_like, Malectin	Not Found	Not Found	Found
Bradi4g45227.1.p	I	922	Malectin_like, Pkinase, Pkinase_Tyr, LRR_4, LRR_8	Found	Found	Found
evm_27.model.AmTr_v1.0_scaffold00023.238	I	485	Malectin_like	Not Found	Not Found	Found
evm_27.model.AmTr_v1.0_scaffold00023.239	I	423	Pkinase_Tyr, Pkinase	Not Found	Found	Not Found	Found
evm_27.model.AmTr_v1.0_scaffold00025.383	I	513	Malectin_like, Malectin, LRRNT_2	Found	Not Found	Found
evm_27.model.AmTr_v1.0_scaffold00034.113	I	125	Malectin_like	Not Found	Not Found	Found
evm_27.model.AmTr_v1.0_scaffold00034.20_	I	266	Malectin_like	Not Found	Not Found	Found
evm_27.model.AmTr_v1.0_scaffold00034.21_	I	131	Malectin_like	Not Found	Not Found	Found
evm_27.model.AmTr_v1.0_scaffold00046.162	I	926	Malectin_like, Pkinase_Tyr, Pkinase, Malectin, LRR_8	Found	Found	Found
evm_27.model.AmTr_v1.0_scaffold00049.63_	I	933	Malectin_like, Pkinase_Tyr, Pkinase, LRR_4	Found	Found	Found
evm_27.model.AmTr_v1.0_scaffold00056.177	I	879	Malectin_like, Pkinase_Tyr, Pkinase, LRR_8, LRR_4	Found	Found	Found
evm_27.model.AmTr_v1.0_scaffold00056.178	I	486	Pkinase_Tyr, Pkinase, LRR_8, LRR_1	Found	Found	Not Found
evm_27.model.AmTr_v1.0_scaffold00056.180	I	334	Pkinase_Tyr, Pkinase	Not Found	Found	Not Found
evm_27.model.AmTr_v1.0_scaffold00056.181	I	344	Malectin_like	Not Found	Not Found	Found
evm_27.model.AmTr_v1.0_scaffold00056.182	I	510	Pkinase_Tyr, Pkinase, LRR_8, LRR_1, LRR_4	Found	Found	Not Found
evm_27.model.AmTr_v1.0_scaffold00056.183	I	154	Pkinase, Pkinase_Tyr	Not Found	Found	Not Found	Found
evm_27.model.AmTr_v1.0_scaffold00056.184	I	121	Pkinase_Tyr, Pkinase	Not Found	Found	Not Found
evm_27.model.AmTr_v1.0_scaffold00056.185	I	300	Malectin_like	Not Found	Not Found	Found	Found
evm_27.model.AmTr_v1.0_scaffold00056.186	I	135	Pkinase_Tyr, Pkinase	Not Found	Found	Not Found			Found
evm_27.model.AmTr_v1.0_scaffold00056.187	I	134	Pkinase_Tyr	Not Found	Found	Not Found
evm_27.model.AmTr_v1.0_scaffold00056.189	I	736	Malectin_like, Pkinase, Pkinase_Tyr, LRR_8, LRR_4, LRR_1	Found	Found	Found
evm_27.model.AmTr_v1.0_scaffold00056.191	I	470	Pkinase, Pkinase_Tyr	Not Found	Found	Not Found
evm_27.model.AmTr_v1.0_scaffold00056.192	I	232		Not Found	Not Found	Not Found
evm_27.model.AmTr_v1.0_scaffold00056.193	I	147	Malectin_like	Not Found	Not Found	Found
evm_27.model.AmTr_v1.0_scaffold00056.194	I	166	Pkinase_Tyr	Not Found	Found	Not Found	Found
evm_27.model.AmTr_v1.0_scaffold00063.13_	I	112	Malectin_like	Not Found	Not Found	Found
evm_27.model.AmTr_v1.0_scaffold00089.16_	I	907	Malectin_like, Pkinase_Tyr, Pkinase, Malectin, LRR_8, LRR_4	Found	Found	Found
evm_27.model.AmTr_v1.0_scaffold00126.66_	I	543	Malectin_like	Not Found	Not Found	Found
evm_27.model.AmTr_v1.0_scaffold00132.7__	I	248	Pkinase, Pkinase_Tyr	Not Found	Found	Not Found
evm_27.model.AmTr_v1.0_scaffold00132.8__	I	121	Malectin_like	Not Found	Not Found	Found
evm_27.model.AmTr_v1.0_scaffold02958.1__	I	185	Malectin_like	Not Found	Not Found	Found
LOC_Os01g03370.1	I	965	Malectin_like, Pkinase, Pkinase_Tyr, LRR_8, LRR_4	Found	Found	Found
LOC_Os01g59550.1	I	889	Malectin_like, Pkinase_Tyr, Pkinase	Not Found	Found	Found
LOC_Os01g59560.1	I	894	Malectin_like, Pkinase_Tyr, Pkinase	Not Found	Found	Found
LOC_Os01g59570.1	I	938	Malectin_like, Pkinase_Tyr, Pkinase, LRR_1	Found	Found	Found
LOC_Os01g74550.1	I	956	Malectin_like, Pkinase_Tyr, Pkinase, LRR_8	Found	Found	Found
LOC_Os02g05730.1	I	905	Malectin_like, Pkinase_Tyr, Pkinase	Not Found	Found	Found
LOC_Os03g08610.1	I	520	Malectin_like, LRR_4, Malectin_like	Found	Not Found	Found
LOC_Os05g15720.1	I	975	Malectin_like, Pkinase_Tyr, Pkinase	Not Found	Found	Found
LOC_Os05g32660.1	I	511	Malectin_like, Malectin, LRRNT_2	Found	Not Found	Found
LOC_Os05g44930.1	I	948	Malectin_like, Pkinase_Tyr, Pkinase, LRR_8	Found	Found	Found
LOC_Os05g44940.1	I	966	Malectin_like, Pkinase, Pkinase_Tyr, LRR_8	Found	Found	Found
LOC_Os05g44950.1	I	284	Malectin_like	Not Found	Not Found	Found
LOC_Os05g44960.1	I	702	Pkinase_Tyr, Pkinase, Malectin_like, LRR_8	Found	Found	Found
LOC_Os05g44970.1	I	943	Malectin_like, Pkinase_Tyr, Pkinase, LRR_8, LRR_4	Found	Found	Found
LOC_Os05g44990.1	I	913	Malectin_like, Pkinase_Tyr, Pkinase, LRR_8	Found	Found	Found
LOC_Os05g45000.1	I	272	Malectin_like	Not Found	Not Found	Found
LOC_Os05g45010.1	I	399	LRR_8, Pkinase_Tyr, Pkinase, LRR_4	Found	Found	Not Found
LOC_Os07g38070.1	I	577	Pkinase_Tyr, Pkinase	Not Found	Found	Not Found
LOC_Os08g40650.1	I	790	Malectin_like, Pkinase_Tyr, Pkinase	Not Found	Found	Found
LOC_Os09g09220.1	I	843	Malectin_like, Pkinase_Tyr, Pkinase	Not Found	Found	Found
LOC_Os09g17880.1	I	384	Malectin_like	Not Found	Not Found	Found
LOC_Os09g17890.1	I	327	Pkinase_Tyr, Pkinase	Not Found	Found	Not Found
LOC_Os09g17910.1	I	805	Malectin_like, Pkinase_Tyr, Pkinase	Not Found	Found	Found
LOC_Os09g17970.1	I	515	Pkinase_Tyr, Pkinase	Not Found	Found	Not Found
LOC_Os09g17990.1	I	476	Malectin_like	Not Found	Not Found	Found
LOC_Os09g18000.1	I	257	Malectin_like	Not Found	Not Found	Found
LOC_Os09g18010.1	I	683	Pkinase_Tyr, Pkinase, Malectin_like	Not Found	Found	Found
LOC_Os09g18020.1	I	864	Malectin_like, Pkinase_Tyr, Pkinase	Not Found	Found	Found
LOC_Os09g18040.1	I	179	Malectin_like	Not Found	Not Found	Found
LOC_Os09g18159.1	I	676	Pkinase_Tyr, Pkinase, Malectin_like	Not Found	Found	Found
LOC_Os09g18230.1	I	862	Malectin_like, Pkinase_Tyr, Pkinase	Not Found	Found	Found
LOC_Os09g18260.1	I	853	Malectin_like, Pkinase_Tyr, Pkinase	Not Found	Found	Found
LOC_Os09g18360.1	I	882	Malectin_like, Pkinase_Tyr, Pkinase	Not Found	Found	Found
LOC_Os09g18530.1	I	465	Pkinase_Tyr, Pkinase	Not Found	Found	Not Found
LOC_Os09g18540.1	I	334	Malectin_like	Not Found	Not Found	Found
LOC_Os09g18594.1	I	887	Malectin_like, Pkinase_Tyr, Pkinase, LRR_8, LRR_4, Pkinase_Tyr, Pkinase, LRR_4, LRR_8, LRR_1	Found	Found	Found
LOC_Os09g18620.1	I	186	Malectin_like	Not Found	Not Found	Found
LOC_Os09g19136.1	I	401	Malectin_like	Not Found	Not Found	Found
LOC_Os09g19140.1	I	842	Malectin_like, Pkinase_Tyr, Pkinase	Not Found	Found	Found
LOC_Os09g19160.1	I	659	Malectin_like, Pkinase_Tyr, Pkinase	Not Found	Found	Found
LOC_Os09g19229.1	I	855	Malectin_like, Pkinase_Tyr, Pkinase	Not Found	Found	Found
LOC_Os09g19350.1	I	640	Pkinase_Tyr, Pkinase, Malectin_like	Not Found	Found	Found
LOC_Os09g19360.1	I	242	Malectin_like	Not Found	Not Found	Found
LOC_Os09g19380.1	I	267	Pkinase, Pkinase_Tyr	Not Found	Found	Not Found
LOC_Os09g19390.1	I	343	Pkinase_Tyr, Pkinase	Not Found	Found	Not Found
LOC_Os09g19400.1	I	367	Malectin_like	Not Found	Not Found	Found
LOC_Os09g19500.1	I	373	Malectin_like	Not Found	Not Found	Found
LOC_Os09g19510.1	I	458	Pkinase_Tyr, Pkinase	Not Found	Found	Not Found
LOC_Os09g22300.1	I	123	Pkinase_Tyr	Not Found	Found	Not Found
LOC_Os09g28470.1	I	511	Malectin_like, LRR_4, LRR_8	Found	Not Found	Found
LOC_Os11g01200.1	I	925	Malectin_like, Pkinase, Pkinase_Tyr, LRR_4, LRR_8, Malectin_like, Pkinase, Pkinase_Tyr, LRR_4, LRR_8	Found	Found	Found
LOC_Os11g47490.1	I	152	Pkinase, Pkinase_Tyr	Not Found	Found	Not Found
LOC_Os12g01200.2	I	922	Malectin_like, Pkinase, Pkinase_Tyr, LRR_4, LRR_8, Malectin_like, Pkinase, Pkinase_Tyr, LRR_4, LRR_8, Malectin_like, Pkinase, Pkinase_Tyr, LRR_4, LRR_8, Malectin_like, Pkinase, Pkinase_Tyr, LRR_4, LRR_8	Found	Found	Found
LOC_Os12g37980.1	I	971	Malectin_like, Pkinase_Tyr, Pkinase, LRR_8, LRR_4	Found	Found	Found
Potri.001G191700.1	I	250	Pkinase_Tyr, Pkinase, Malectin_like	Not Found	Found	Found
Potri.001G346500.1	I	221	Malectin_like	Not Found	Not Found	Found
Potri.002G242700.1	I	924	Malectin_like, Pkinase, Pkinase_Tyr, Malectin, LRR_4, LRR_8, Malectin_like, Pkinase_Tyr, Pkinase, Malectin, LRR_4, LRR_8	Found	Found	Found
Potri.005G043700.1	I	591	Malectin_like	Not Found	Not Found	Found
Potri.006G132100.1	I	925	Malectin_like, Pkinase_Tyr, Pkinase, LRR_4, LRR_1	Found	Found	Found
Potri.007G004700.1	I	934	Malectin_like, Pkinase_Tyr, Pkinase, Malectin, LRR_4, LRR_8, LRR_1, Malectin_like, Pkinase, Pkinase_Tyr, Malectin	Found	Found	Found
Potri.008G150200.1	I	517	Malectin_like, LRR_4, LRRNT_2, Malectin_like, LRR_4, LRRNT_2, Malectin_like, LRR_4, LRRNT_2, Malectin_like, LRR_4, LRRNT_2	Found	Not Found	Found
Potri.008G181200.1	I	933	Malectin_like, Pkinase_Tyr, Pkinase, LRR_4, Malectin_like, Pkinase_Tyr, Pkinase, LRR_4	Found	Found	Found
Potri.009G102300.1	I	520	Malectin_like	Not Found	Not Found	Found
Potri.010G052800.1	I	935	Malectin_like, Pkinase_Tyr, Pkinase, LRR_4, Malectin_like, Pkinase_Tyr, Pkinase, LRR_4, Malectin_like, Pkinase_Tyr, Pkinase, LRR_4	Found	Found	Found
Potri.010G090800.1	I	514	Malectin_like, LRR_4, LRRNT_2, Malectin_like, LRR_4, LRRNT_2	Found	Not Found	Found
Potri.010G213100.1	I	278	Malectin_like	Not Found	Not Found	Found
Potri.012G039600.1	I	117	Malectin_like	Not Found	Not Found	Found
Potri.013G030100.1	I	565	Malectin_like	Not Found	Not Found	Found
Potri.013G030400.1	I	190	Malectin_like	Not Found	Not Found	Found
Potri.013G030700.1	I	306	Malectin_like	Not Found	Not Found	Found
Potri.013G030800.1	I	544	Malectin_like	Not Found	Not Found	Found
Potri.016G084900.1	I	922	Malectin_like, Pkinase_Tyr, Pkinase, LRR_4, LRR_8	Found	Found	Found
Potri.019G094200.1	I	806	Malectin_like, Pkinase_Tyr, Pkinase, LRR_8, LRR_4	Found	Found	Found
Potri.019G094300.1	I	825	Malectin_like, Pkinase_Tyr, Pkinase, LRR_8, LRR_4	Found	Found	Found
Potri.019G094600.1	I	786	Malectin_like, Pkinase_Tyr, Pkinase, LRR_8, LRR_4	Found	Found	Found
Potri.019G094700.1	I	619	Malectin_like, LRR_8, LRR_4	Found	Not Found	Found				Found
Potri.019G094800.1	I	857	Malectin_like, Pkinase_Tyr, Pkinase, LRR_8, LRR_4, Malectin_like, Pkinase_Tyr, Pkinase, LRR_8, LRR_4	Found	Found	Found
Potri.019G109400.1	I	899	Malectin_like, Pkinase, Pkinase_Tyr, LRR_8, LRR_4, LRR_6, Malectin_like, Pkinase_Tyr, Pkinase, LRR_8, LRR_4, LRR_6	Found	Found	Found
Potri.019G109600.1	I	870	Malectin_like, Pkinase_Tyr, Pkinase, LRR_8, LRR_4	Found	Found	Found
Potri.019G109800.1	I	372	Pkinase_Tyr, Pkinase	Not Found	Found	Not Found
Potri.019G109900.1	I	849	Malectin_like, Pkinase_Tyr, Pkinase, LRR_8, LRR_4, LRR_1	Found	Found	Found
Potri.019G110300.1	I	379	Pkinase_Tyr, Pkinase	Not Found	Found	Not Found
Potri.019G110400.1	I	871	Malectin_like, Pkinase_Tyr, Pkinase, LRR_8, LRR_4, LRR_1	Found	Found	Found
Potri.019G110600.1	I	809	Malectin_like, Pkinase_Tyr, Pkinase, LRR_8, LRR_4	Found	Found	Found
Potri.019G110800.1	I	853	Malectin_like, Pkinase_Tyr, Pkinase, LRR_8, LRR_4	Found	Found	Found
Potri.019G111100.1	I	841	Malectin_like, Pkinase_Tyr, Pkinase, LRR_8, LRR_4	Found	Found	Found
Pp3c1_22880V3.1.p	I	695	Pkinase_Tyr, Pkinase, B_lectin, Pkinase_Tyr, Pkinase, B_lectin	Not Found	Found	Found
Pp3c1_23020V3.1.p	I	950	Malectin_like, Pkinase_Tyr, Pkinase, LRR_8, Malectin_like, Pkinase_Tyr, Pkinase, LRR_8	Found	Found	Found
Pp3c1_23040V3.1.p	I	938	Pkinase_Tyr, Malectin_like, Pkinase, LRR_8, Pkinase_Tyr, Malectin_like, Pkinase, LRR_8, Pkinase_Tyr, Malectin_like, Pkinase, LRR_8	Found	Found	Found
Pp3c1_9180V3.1.p	I	921	Malectin_like, Pkinase_Tyr, Pkinase, Malectin, LRR_8, LRR_4, Malectin_like, Pkinase_Tyr, Pkinase, Malectin, LRR_8, LRR_4	Found	Found	Found
Pp3c10_1880V3.1.p	I	910	Malectin_like, Pkinase_Tyr, Pkinase, LRR_8, LRR_4, Malectin_like, Pkinase_Tyr, Pkinase, LRR_8, LRR_4	Found	Found	Found
Pp3c10_2160V3.1.p	I	139	Malectin_like	Not Found	Not Found	Found
Pp3c11_6890V3.1.p	I	1614	HSP70, Pkinase, Pkinase_Tyr, MreB_Mbl, HSP70, Pkinase, Pkinase_Tyr, MreB_Mbl	Not Found	Found	Found
Pp3c12_16180V3.1.p	I	929	Malectin_like, Pkinase_Tyr, Pkinase, LRR_4, LRR_8, Malectin, LRRNT_2, LRR_1, Malectin_like, Pkinase_Tyr, Pkinase, LRR_4, LRR_8, Malectin, LRRNT_2, LRR_1, Malectin_like, Pkinase_Tyr, Pkinase, Malectin, LRRNT_2, LRR_8, LRR_4, LRR_1, Malectin_like, Pkinase_Tyr, Pkinase, Malectin, LRRNT_2, LRR_8, LRR_4, LRR_1, Malectin_like, Pkinase_Tyr, Pkinase, LRR_4, LRR_8, Malectin, LRRNT_2, LRR_1, Malectin_like,…	Found	Found	Found
Pp3c13_4780V3.1.p	I	473	Pkinase_Tyr, Pkinase, Pkinase_Tyr, Pkinase	Not Found	Found	Not Found
Pp3c15_1540V3.1.p	I	854	Malectin_like, Pkinase_Tyr, Pkinase, LRR_8, Malectin_like, Pkinase_Tyr, Pkinase, LRR_8	Found	Found	Found
Pp3c15_3950V3.1.p	I	631	Malectin_like, Malectin, Malectin_like, Malectin, Malectin_like, Malectin	Not Found	Not Found	Found
Pp3c2_18520V3.1.p	I	919	Malectin_like, Pkinase, Pkinase_Tyr, Malectin_like, Pkinase, Pkinase_Tyr	Not Found	Found	Found
Pp3c2_37290V3.1.p	I	627	Malectin_like, Malectin, LRR_8, LRR_1, Malectin_like, Malectin, LRR_8, LRR_1, Malectin_like, Malectin, LRR_8, LRR_1	Found	Not Found	Found
Pp3c3_25390V3.1.p	I	937	Malectin_like, Pkinase_Tyr, Pkinase, Malectin, LRR_8, LRR_4, LRRNT_2, Malectin_like, Pkinase_Tyr, Pkinase, Malectin, LRR_8, LRR_4, LRRNT_2, Malectin_like, Pkinase_Tyr, Pkinase, Malectin, LRR_8, LRR_4, LRRNT_2, Malectin_like, Pkinase_Tyr, Pkinase, Malectin, LRR_8, LRR_4, LRRNT_2	Found	Found	Found
Pp3c3_260V3.1.p	I	209	Malectin_like	Not Found	Not Found	Found
Pp3c3_28930V3.1.p	I	902	Malectin_like, Pkinase_Tyr, Pkinase, Malectin, LRR_8, Malectin_like, Pkinase_Tyr, Pkinase, Malectin, LRR_8, Malectin_like, Pkinase_Tyr, Pkinase, Malectin, LRR_8	Found	Found	Found
Pp3c3_380V3.1.p	I	894	HSP70, Pkinase_Tyr, Pkinase, MreB_Mbl	Not Found	Found	Found
Pp3c4_18360V3.1.p	I	1002	Malectin_like, Pkinase_Tyr, Pkinase, LRR_8, Malectin_like, Pkinase_Tyr, Pkinase, LRR_8, Malectin_like, Pkinase_Tyr, Pkinase, LRR_8	Found	Found	Found
Pp3c4_18510V3.1.p	I	688	Pkinase_Tyr, Pkinase, Malectin_like, LRR_8, Pkinase_Tyr, Pkinase, LRR_8, Malectin_like	Found	Found	Found
Pp3c4_18720V3.1.p	I	958	Malectin_like, Pkinase_Tyr, Pkinase, LRR_8, Malectin_like, Pkinase_Tyr, Pkinase, LRR_8	Found	Found	Found
Pp3c4_18780V3.1.p	I	1011	Malectin_like, Pkinase_Tyr, Pkinase, LRR_8, Malectin_like, Pkinase_Tyr, Pkinase, LRR_8, Malectin_like, Pkinase_Tyr, Pkinase, LRR_8, Malectin_like, Pkinase_Tyr, Pkinase, LRR_8, Malectin_like, Pkinase_Tyr, Pkinase, LRR_8, Malectin_like, Pkinase_Tyr, Pkinase, LRR_8, Malectin_like, Pkinase_Tyr, Pkinase, LRR_8, Pkinase_Tyr, Pkinase, Malectin_like, LRR_8	Found	Found	Found
Pp3c4_2350V3.1.p	I	654	Pkinase_Tyr, Pkinase, Malectin_like, Malectin, LRR_8, LRR_4, Pkinase_Tyr, Pkinase, Malectin_like, LRR_8, LRR_4, Pkinase_Tyr, Pkinase, Malectin_like, LRR_8, LRR_4	Found	Found	Found
Pp3c4_27350V3.1.p	I	605	Pkinase_Tyr, Pkinase, B_lectin, Pkinase_Tyr, Pkinase, B_lectin, Pkinase_Tyr, Pkinase, B_lectin, Pkinase_Tyr, Pkinase, B_lectin	Not Found	Found	Found
Pp3c7_25750V3.1.p	I	897	Malectin_like, Pkinase, Pkinase_Tyr, LRR_4, LRR_8, Malectin_like, Pkinase, Pkinase_Tyr, LRR_4, LRR_8, Malectin_like, Pkinase, Pkinase_Tyr, LRR_4, LRR_8	Found	Found	Found
Pp3c7_26460V3.1.p	I	1703	HSP70, Pkinase_Tyr, Pkinase, MreB_Mbl, HSP70, Pkinase_Tyr, Pkinase, MreB_Mbl, HSP70, Pkinase_Tyr, Pkinase, MreB_Mbl, HSP70	Not Found	Found	Found
Pp3c9_5240V3.1.p	I	630	Malectin_like, Malectin, Malectin_like, Malectin	Not Found	Not Found	Found
Smo_131152	I	326	Pkinase_Tyr, Pkinase	Not Found	Found	Not Found
Smo_133089	I	422	Malectin_like, Malectin, LRR_4, LRRNT_2, LRR_1	Found	Not Found	Found
Smo_148915	I	205	Pkinase_Tyr, Pkinase	Not Found	Found	Not Found			Found
Smo_31809_	I	304	Pkinase_Tyr, Pkinase	Not Found	Found	Not Found			Found
Solyc01g108270.2.1	I	511	Malectin_like, LRR_4, LRR_8, LRRNT_2	Found	Not Found	Found
Solyc02g091590.2.1	I	904	Malectin_like, Pkinase_Tyr, Pkinase	Not Found	Found	Found
Solyc03g093380.1.1	I	866	Malectin_like, Pkinase, Pkinase_Tyr, LRR_8, LRR_1	Found	Found	Found
Solyc03g121230.2.1	I	895	Malectin_like, Pkinase_Tyr, Pkinase, LRR_4, LRR_8, LRR_1	Found	Found	Found
Solyc05g014240.2.1	I	927	Malectin_like, Pkinase_Tyr, Pkinase, LRR_4, LRR_8, LRR_1	Found	Found	Found
Solyc06g062450.2.1	I	368	Malectin_like	Not Found	Not Found	Found
Solyc09g007280.2.1	I	929	Malectin_like, Pkinase_Tyr, Pkinase, LRR_4, LRR_8	Found	Found	Found
Solyc09g060110.2.1	I	905	Malectin_like, Pkinase, Pkinase_Tyr, Malectin, LRR_4, LRR_8	Found	Found	Found
Solyc09g075730.2.1	I	512	Malectin_like, LRRNT_2	Found	Not Found	Found
Solyc10g050700.1.1	I	85	Malectin_like	Not Found	Not Found	Found
Solyc11g072930.1.1	I	593	Malectin_like, LRR_4, LRR_8	Found	Not Found	Found
Solyc12g039080.1.1	I	297	Malectin_like	Not Found	Not Found	Found
Zm00001d005894_T001.1	I	747	Malectin_like, LRRNT_2	Found	Not Found	Found
Zm00001d010480_T001.1	I	525	Malectin_like, Malectin, LRRNT_2, Malectin_like, Malectin, LRRNT_2	Found	Not Found	Found
Zm00001d015291_T003.1	I	971	Pkinase_Tyr, Pkinase, Malectin_like, Pkinase_Tyr, Pkinase, LRR_8, Pkinase_Tyr, Pkinase, Malectin_like, LRR_8, LRR_4	Found	Found	Found
Zm00001d020183_T002.1	I	652	Pkinase_Tyr, Pkinase, Malectin_like, LRR_8, LRR_4, Pkinase_Tyr, Pkinase, Malectin_like, LRR_8, LRR_4, Pkinase_Tyr, Pkinase, Pkinase_Tyr, Pkinase, Malectin_like, LRR_8, LRR_4, Pkinase_Tyr, Pkinase, Malectin_like, LRR_8, LRR_4, LRR_1, Malectin_like, LRR_8, LRR_4, LRR_6, LRR_1, Pkinase_Tyr, Pkinase, Malectin_like, LRR_8, LRR_4, LRR_1, Pkinase_Tyr, Pkinase, Malectin_like, LRR_8, LRR_4, Pkinase_Tyr, P…	Found	Found	Found
Zm00001d020184_T001.1	I	281	Malectin_like	Not Found	Not Found	Found
Zm00001d020185_T003.1	I	718	Malectin_like, Pkinase_Tyr, Pkinase, Pkinase_Tyr, Pkinase, Malectin_like, LRR_8, LRR_4, Pkinase, Pkinase_Tyr, Pkinase_Tyr, Pkinase_Tyr, Pkinase, Pkinase_Tyr, Pkinase, Malectin_like, LRR_8, LRR_4, Pkinase, Pkinase_Tyr, Pkinase_Tyr, Pkinase, Pkinase_Tyr, Pkinase, Malectin_like, LRR_8, LRR_4, LRR_6, LRR_1	Found	Found	Found
Zm00001d021829_T001.1	I	579	Pkinase_Tyr, Pkinase, Pkinase_Tyr, Pkinase	Not Found	Found	Not Found
Zm00001d033269_T001.1	I	222	Malectin_like	Not Found	Not Found	Found
Zm00001d038484_T001.1	I	238	Malectin_like	Not Found	Not Found	Found
Zm00001d038485_T001.1	I	1225	Pkinase, Pkinase_Tyr, Malectin_like, APH	Not Found	Found	Found
Zm00001d041573_T002.1	I	194	Malectin_like, Malectin_like	Not Found	Not Found	Found
Zm00001d041574_T001.1	I	727	Pkinase_Tyr, Pkinase, Malectin_like, LRR_8	Found	Found	Found
Zm00001d041941_T001.1	I	797	Malectin_like, Pkinase_Tyr, Pkinase, LRR_4, LRR_8	Found	Found	Found
Zm00001d048245_T003.1	I	571	Malectin_like, LRR_8, Malectin_like, Malectin_like, LRR_8, LRR_1, Malectin_like, LRR_8, LRR_1, Malectin_like, LRR_8, LRR_1, Malectin_like	Found	Not Found	Found
Zm00001d052306_T005.1	I	914	Malectin_like, Pkinase_Tyr, Pkinase, LRR_4, Malectin_like, Pkinase_Tyr, Pkinase, LRR_4, LRR_8, LRR_1, Malectin_like, Pkinase_Tyr, Pkinase, LRR_4, Malectin_like, Pkinase_Tyr, Pkinase, LRR_4, LRR_8, LRR_1	Found	Found	Found
AT1G34210.1	II	629	Pkinase, Pkinase_Tyr, LRRNT_2, LRR_4, LRR_8, LRR_1	Found	Found	Not Found
AT1G60800.1	II	633	Pkinase, Pkinase_Tyr, LRRNT_2, LRR_8, LRR_4, LRR_1	Found	Found	Not Found
AT1G71830.1	II	626	Pkinase, Pkinase_Tyr, LRR_4, LRRNT_2, LRR_8, LRR_1	Found	Found	Not Found
AT2G13790.1	II	621	Pkinase, Pkinase_Tyr, LRRNT_2, LRR_4, LRR_8, LRR_1	Found	Found	Not Found
AT2G13800.1	II	602	Pkinase, Pkinase_Tyr, LRRNT_2, LRR_4, LRR_8	Found	Found	Not Found
AT2G23950.1	II	635	Pkinase, Pkinase_Tyr, LRR_8, LRRNT_2, LRR_4, LRR_1	Found	Found	Not Found
AT3G25560.3	II	648	Pkinase, Pkinase_Tyr, LRRNT_2, LRR_8, LRR_4, LRR_1, Pkinase, Pkinase_Tyr, LRRNT_2, LRR_4, LRR_8, LRR_1, Pkinase, Pkinase_Tyr, LRRNT_2, LRR_8, LRR_4, LRR_1	Found	Found	Not Found
AT3G43740.2	II	249	LRRNT_2, LRR_4, LRR_8, LRR_1, LRR_8, LRRNT_2, LRR_4, LRR_1	Found	Not Found	Not Found
AT4G30520.1	II	649	Pkinase, Pkinase_Tyr, LRR_8, LRR_4, LRRNT_2, LRR_1	Found	Found	Not Found
AT4G33430.2	II	663	Pkinase, Pkinase_Tyr, LRRNT_2, LRR_8, Pkinase, Pkinase_Tyr, LRRNT_2, LRR_8, LRR_4, LRR_1	Found	Found	Not Found
AT5G10290.1	II	614	Pkinase, Pkinase_Tyr, LRR_8, LRRNT_2, LRR_4, LRR_1	Found	Found	Not Found
AT5G16000.1	II	639	Pkinase, Pkinase_Tyr, LRRNT_2, LRR_4, LRR_8, LRR_1	Found	Found	Not Found
AT5G21090.1	II	219	LRR_8, LRR_4, LRRNT_2, LRR_1	Found	Not Found	Not Found
AT5G45780.1	II	615	Pkinase, Pkinase_Tyr, LRR_8, LRRNT_2, LRR_4	Found	Found	Not Found
AT5G63710.1	II	615	Pkinase, Pkinase_Tyr, LRR_8, LRR_1, LRR_4, LRRNT_2	Found	Found	Not Found
AT5G65240.2	II	641	Pkinase, Pkinase_Tyr, LRRNT_2, LRR_8, LRR_4, LRR_1, Pkinase, Pkinase_Tyr, LRRNT_2, LRR_8, LRR_4, LRR_1	Found	Found	Not Found
Bradi1g10950.2.p	II	606	Pkinase, Pkinase_Tyr, LRR_8, LRRNT_2, Pkinase, Pkinase_Tyr, LRR_8, LRRNT_2, Pkinase, Pkinase_Tyr, LRR_8, LRRNT_2, Pkinase, Pkinase_Tyr, LRR_8, LRRNT_2	Found	Found	Not Found
Bradi1g15850.1.p	II	215	LRR_8, LRRNT_2, LRR_4, LRR_1	Found	Not Found	Not Found
Bradi1g43690.1.p	II	630	Pkinase_Tyr, Pkinase, LRR_8, LRRNT_2, LRR_4	Found	Found	Not Found
Bradi2g04420.1.p	II	634	Pkinase, Pkinase_Tyr, LRRNT_2, LRR_8, Pkinase, Pkinase_Tyr, LRRNT_2, LRR_8, Pkinase, Pkinase_Tyr, LRRNT_2, LRR_8, Pkinase, Pkinase_Tyr, LRRNT_2, LRR_8	Found	Found	Not Found
Bradi2g10816.1.p	II	141	LRRNT_2	Found	Not Found	Not Found
Bradi2g34314.2.p	II	591	Pkinase, Pkinase_Tyr, LRRNT_2	Found	Found	Not Found
Bradi2g52890.1.p	II	215	LRR_8, LRRNT_2, LRR_4, LRR_1	Found	Not Found	Not Found
Bradi3g09060.2.p	II	644	Pkinase, Pkinase_Tyr, LRR_8, LRR_4, LRR_1, Pkinase, Pkinase_Tyr, LRR_8, LRRNT_2, LRR_4, LRR_1, Pkinase, Pkinase_Tyr, LRR_8, LRR_4, LRRNT_2, LRR_1	Found	Found	Not Found
Bradi3g10397.1.p	II	603	Pkinase, Pkinase_Tyr, LRRNT_2, LRR_4, LRR_8, Pkinase, Pkinase_Tyr, LRRNT_2, LRR_4, LRR_8	Found	Found	Not Found
Bradi3g15660.2.p	II	626	Pkinase, Pkinase_Tyr, LRRNT_2, LRR_4, LRR_8, LRR_1	Found	Found	Not Found
Bradi3g36797.6.p	II	703	Pkinase_Tyr, Pkinase, LRR_4, LRRNT_2, LRR_8, LRR_1	Found	Found	Not Found
Bradi3g46747.1.p	II	628	Pkinase, Pkinase_Tyr, LRRNT_2, LRR_8	Found	Found	Not Found
Bradi3g56250.1.p	II	629	Pkinase_Tyr, Pkinase, LRRNT_2, LRR_8, LRR_4, LRR_1	Found	Found	Not Found
Bradi4g14000.1.p	II	639	Pkinase, Pkinase_Tyr, LRR_8, LRRNT_2, APH, Pkinase, Pkinase_Tyr, LRR_8, LRRNT_2, APH, Pkinase, Pkinase_Tyr, LRR_8, LRRNT_2, APH, Pkinase, Pkinase_Tyr, LRR_8, LRRNT_2, APH	Found	Found	Found
Bradi4g18280.2.p	II	261	LRR_4, LRR_8, LRRNT_2, LRR_1, LRR_4, LRR_8, LRRNT_2, LRR_1, LRR_4, LRR_8, LRRNT_2, LRR_1	Found	Not Found	Not Found
Bradi5g12227.1.p	II	631	Pkinase_Tyr, Pkinase, LRRNT_2, LRR_8, LRR_4, LRR_1, Pkinase, Pkinase_Tyr, LRRNT_2, LRR_8, LRR_4, LRR_1	Found	Found	Not Found
evm_27.model.AmTr_v1.0_scaffold00006.234	II	621	Pkinase, Pkinase_Tyr, LRRNT_2, LRR_8	Found	Found	Not Found
evm_27.model.AmTr_v1.0_scaffold00010.295	II	630	Pkinase, Pkinase_Tyr, LRRNT_2, LRR_8, LRR_4, LRR_1, APH	Found	Found	Found
evm_27.model.AmTr_v1.0_scaffold00016.146	II	211	LRR_8, LRR_4, LRRNT_2, LRR_1	Found	Not Found	Not Found
evm_27.model.AmTr_v1.0_scaffold00019.81_	II	641	Pkinase, Pkinase_Tyr, LRR_8, LRRNT_2, LRR_4, LRR_1	Found	Found	Not Found
evm_27.model.AmTr_v1.0_scaffold00038.145	II	609	Pkinase, Pkinase_Tyr, LRR_8, LRRNT_2, LRR_1	Found	Found	Not Found
evm_27.model.AmTr_v1.0_scaffold00085.109	II	630	Pkinase, Pkinase_Tyr, LRRNT_2, LRR_8	Found	Found	Not Found
evm_27.model.AmTr_v1.0_scaffold00095.42_	II	210	LRR_8, LRR_4, LRRNT_2, LRR_1	Found	Not Found	Not Found
evm_27.model.AmTr_v1.0_scaffold00144.28_	II	198	LRR_8, LRR_4, LRRNT_2, LRR_1	Found	Not Found	Not Found
evm_27.model.AmTr_v1.0_scaffold00157.36_	II	555	Pkinase_Tyr, Pkinase, LRR_8, LRR_4, LRR_1	Found	Found	Not Found
evm_27.model.AmTr_v1.0_scaffold00170.10_	II	546	Pkinase, Pkinase_Tyr, LRRNT_2	Found	Found	Not Found
LOC_Os01g07630.1	II	629	Pkinase, Pkinase_Tyr, LRR_8, LRRNT_2	Found	Found	Not Found
LOC_Os01g17250.1	II	215	LRR_8, LRRNT_2, LRR_4, LRR_1	Found	Not Found	Not Found
LOC_Os01g59440.1	II	214	LRR_4, LRRNT_2, LRR_8, LRR_1, LRR_4, LRRNT_2, LRR_8, LRR_1, LRR_4, LRR_8, LRR_1	Found	Not Found	Not Found
LOC_Os02g14120.1	II	621	Pkinase, Pkinase_Tyr, LRR_8, LRR_4, LRRNT_2, LRR_1	Found	Found	Not Found
LOC_Os02g18320.1	II	608	Pkinase, Pkinase_Tyr, LRR_8, LRRNT_2, LRR_4	Found	Found	Not Found
LOC_Os02g49600.1	II	325	LRRNT_2, LRR_8, LRR_4, LRR_1	Found	Not Found	Not Found				Found
LOC_Os03g32580.1	II	219	LRRNT_2, LRR_8, LRR_4, LRR_1	Found	Not Found	Not Found
LOC_Os03g49620.3	II	606	Pkinase, Pkinase_Tyr, LRR_8, LRRNT_2, Pkinase, Pkinase_Tyr, LRR_8, LRRNT_2, Pkinase, Pkinase_Tyr, LRR_8, LRRNT_2, Pkinase, Pkinase_Tyr, LRR_8, LRRNT_2, Pkinase, Pkinase_Tyr, LRR_8, Pkinase, Pkinase_Tyr, LRR_8	Found	Found	Not Found
LOC_Os04g38480.1	II	629	Pkinase, Pkinase_Tyr, LRRNT_2, LRR_4, LRR_8, LRR_1, APH, Pkinase, Pkinase_Tyr, LRRNT_2, LRR_4, LRR_8, APH, LRR_1	Found	Found	Found
LOC_Os05g07850.1	II	636	Pkinase, Pkinase_Tyr, LRR_8, LRRNT_2	Found	Found	Not Found
LOC_Os05g41230.1	II	217	LRRNT_2, LRR_8, LRR_1	Found	Not Found	Not Found
LOC_Os06g12120.1	II	617	Pkinase, Pkinase_Tyr, LRR_8, LRR_4, LRRNT_2, LRR_1	Found	Found	Not Found
LOC_Os06g16300.1	II	214	LRRNT_2, LRR_8, LRR_4, LRR_1, LRRNT_2, LRR_8, LRR_4, LRR_1	Found	Not Found	Not Found
LOC_Os06g16330.1	II	641	Pkinase_Tyr, Pkinase, LRRNT_2, LRR_4, LRR_8, LRR_1	Found	Found	Not Found
LOC_Os08g07760.1	II	625	Pkinase, Pkinase_Tyr, LRRNT_2, LRR_4, LRR_8, LRR_1	Found	Found	Not Found
LOC_Os08g07890.1	II	1687	Pkinase_Tyr, Pkinase, NB-ARC, LRR_8	Found	Found	Found
LOC_Os08g34380.1	II	679	Pkinase, Pkinase_Tyr, LRRNT_2, LRR_4, LRR_8, LRR_1, Pkinase, Pkinase_Tyr, LRR_4, LRRNT_2, LRR_8, LRR_1	Found	Found	Not Found
LOC_Os11g31530.1	II	201	LRR_8, LRRNT_2, LRR_4, LRR_1	Found	Not Found	Not Found
LOC_Os11g31540.1	II	251	LRR_8, LRR_1, LRR_4, LRRNT_2	Found	Not Found	Not Found
LOC_Os11g31550.1	II	315	LRR_8, LRR_4, LRR_1, LRRNT_2	Found	Not Found	Not Found
LOC_Os11g31560.1	II	252	LRR_4, LRR_8, LRR_1, LRRNT_2	Found	Not Found	Not Found
LOC_Os11g39370.1	II	609	Pkinase, Pkinase_Tyr, LRRNT_2, LRR_8, Pkinase_Tyr, Pkinase, LRRNT_2, LRR_8	Found	Found	Not Found
Potri.001G061600.1	II	218	LRR_4, LRRNT_2, LRR_8, LRR_1	Found	Not Found	Not Found
Potri.001G061700.1	II	201	LRRNT_2	Found	Not Found	Not Found
Potri.001G206700.1	II	610	Pkinase, Pkinase_Tyr, LRRNT_2, LRR_4, LRR_8, LRR_1, Pkinase, Pkinase_Tyr, LRRNT_2, LRR_4, LRR_8, LRR_1	Found	Found	Not Found
Potri.001G219500.1	II	169	LRRNT_2, LRR_4, LRR_8, LRR_1	Found	Not Found	Not Found
Potri.001G296500.1	II	213	LRR_8, LRR_4, LRRNT_2, LRR_1, LRR_8, LRRNT_2, LRR_1, LRR_4	Found	Not Found	Not Found
Potri.001G306000.1	II	622	Pkinase, Pkinase_Tyr, LRR_8, LRR_1, Pkinase, Pkinase_Tyr, LRR_8, LRR_1	Found	Found	Not Found
Potri.003G023000.1	II	520	Pkinase, Pkinase_Tyr, LRR_8, LRRNT_2, LRR_4	Found	Found	Not Found
Potri.003G166200.1	II	218	LRR_4, LRRNT_2, LRR_8, LRR_1, LRR_4, LRRNT_2, LRR_8, LRR_1, LRR_4, LRRNT_2, LRR_8, LRR_1	Found	Not Found	Not Found
Potri.004G059100.1	II	617	Pkinase, Pkinase_Tyr, LRR_8, LRRNT_2, LRR_4, Pkinase, Pkinase_Tyr, LRR_8, LRRNT_2, LRR_4	Found	Found	Not Found
Potri.004G108200.1	II	628	Pkinase, Pkinase_Tyr, LRRNT_2, LRR_4, LRR_8, LRR_1, Pkinase, Pkinase_Tyr, LRRNT_2, LRR_4, LRR_8, LRR_1, Pkinase, Pkinase_Tyr	Found	Found	Not Found
Potri.005G074200.1	II	618	Pkinase, Pkinase_Tyr, LRR_8, LRRNT_2, Pkinase, Pkinase_Tyr, LRR_8, LRRNT_2, Pkinase, Pkinase_Tyr, LRR_8, LRRNT_2	Found	Found	Not Found
Potri.005G083300.1	II	628	Pkinase, Pkinase_Tyr, LRR_4, LRRNT_2, LRR_8, LRR_1	Found	Found	Not Found
Potri.006G179400.1	II	641	Pkinase, Pkinase_Tyr, LRRNT_2, LRR_8, LRR_4, LRR_1	Found	Found	Not Found
Potri.007G082300.1	II	250	LRRNT_2, LRR_4, LRR_8, LRRNT_2, LRR_4, LRR_8	Found	Not Found	Not Found		Found
Potri.007G082400.1	II	628	Pkinase, Pkinase_Tyr, LRR_4, LRRNT_2, LRR_8, LRR_1, Pkinase, Pkinase_Tyr, LRR_4, LRRNT_2, LRR_8, LRR_1	Found	Found	Not Found
Potri.007G094500.1	II	612	Pkinase, Pkinase_Tyr, LRRNT_2, LRR_8, LRR_4, Pkinase, Pkinase_Tyr, LRRNT_2, LRR_8, LRR_4, LRR_1, Pkinase, Pkinase_Tyr, LRRNT_2, LRR_8, LRR_4, Pkinase_Tyr, Pkinase, LRRNT_2, LRR_8	Found	Found	Not Found
Potri.008G110300.1	II	623	Pkinase, Pkinase_Tyr, LRR_8, LRRNT_2, LRR_4, LRR_1, Pkinase, Pkinase_Tyr, LRR_8, LRR_4, LRR_1	Found	Found	Not Found
Potri.008G188800.1	II	628	Pkinase, Pkinase_Tyr, LRR_8, LRRNT_2, LRR_4, Pkinase, Pkinase_Tyr, LRR_8, LRRNT_2, LRR_4, Pkinase, Pkinase_Tyr, LRR_8, LRRNT_2, LRR_4, Pkinase, Pkinase_Tyr, LRR_8, LRRNT_2, LRR_4, Pkinase, Pkinase_Tyr, LRR_8, LRRNT_2, LRR_4, Pkinase, Pkinase_Tyr, LRR_8, LRRNT_2, LRR_4, Pkinase, Pkinase_Tyr, LRRNT_2, LRR_8, LRR_8, Pkinase_Tyr, LRRNT_2, Pkinase, LRR_4	Found	Found	Not Found
Potri.009G018800.1	II	216	LRR_8, LRRNT_2, LRR_4, LRR_1, LRR_8, LRRNT_2, LRR_4, LRR_1	Found	Not Found	Not Found
Potri.009G090700.1	II	213	LRR_8, LRRNT_2, LRR_4, LRR_1, LRR_8, LRR_4, LRRNT_2, LRR_1	Found	Not Found	Not Found
Potri.010G043200.1	II	629	Pkinase, Pkinase_Tyr, LRRNT_2, LRR_8, LRR_4, Pkinase, Pkinase_Tyr, LRRNT_2, LRR_8, LRR_4, Pkinase, Pkinase_Tyr, LRRNT_2, LRR_8, LRR_4, Pkinase, Pkinase_Tyr, LRRNT_2, LRR_8, LRR_4, Pkinase_Tyr, Pkinase, LRRNT_2, LRR_8, LRR_4	Found	Found	Not Found
Potri.010G134100.1	II	628	Pkinase, Pkinase_Tyr, LRRNT_2, LRR_8, LRR_4, Pkinase, Pkinase_Tyr, LRR_8, LRRNT_2, LRR_4, Pkinase, Pkinase_Tyr, LRR_8, LRRNT_2, LRR_4	Found	Found	Not Found
Potri.011G068700.1	II	618	Pkinase, Pkinase_Tyr, LRR_8, LRR_4, LRRNT_2, Pkinase, Pkinase_Tyr, LRR_8, LRR_4, LRRNT_2	Found	Found	Not Found
Potri.013G117200.1	II	628	Pkinase, Pkinase_Tyr, LRRNT_2, LRR_8, LRR_4, LRR_1	Found	Found	Not Found
Potri.017G108000.1	II	628	Pkinase, Pkinase_Tyr, LRRNT_2, LRR_8, LRR_4, LRR_1, Pkinase, Pkinase_Tyr, LRRNT_2, LRR_8, LRR_4, LRR_1	Found	Found	Not Found
Potri.018G101300.1	II	638	Pkinase, Pkinase_Tyr, LRR_8, LRRNT_2, LRR_4	Found	Found	Not Found
Potri.019G001800.1	II	623	Pkinase, Pkinase_Tyr, LRR_8, LRRNT_2, Pkinase, Pkinase_Tyr, LRR_8, LRRNT_2	Found	Found	Not Found
Potri.019G087700.1	II	628	Pkinase, Pkinase_Tyr, LRRNT_2, LRR_8, LRR_4, LRR_1	Found	Found	Not Found
Pp3c11_5590V3.1.p	II	225	LRRNT_2, LRR_4, LRR_8, LRR_1, LRRNT_2, LRR_4, LRR_8, LRR_1, LRRNT_2, LRR_4, LRR_8, LRR_1, LRRNT_2, LRR_4, LRR_8, LRR_1	Found	Not Found	Not Found
Pp3c12_23570V3.1.p	II	570	Pkinase, Pkinase_Tyr, LRR_4, LRRNT_2, LRR_8, LRR_1, Pkinase, Pkinase_Tyr, LRR_4, LRRNT_2, LRR_8, LRR_1, Pkinase, Pkinase_Tyr, LRR_4, LRRNT_2, LRR_8, LRR_1, Pkinase, Pkinase_Tyr, LRR_4, LRRNT_2, LRR_8, LRR_1, Pkinase, Pkinase_Tyr, LRR_4, LRRNT_2, LRR_8, LRR_1, Pkinase, Pkinase_Tyr, LRR_4, LRRNT_2, LRR_8, LRR_1, Pkinase, Pkinase_Tyr, LRR_4, LRRNT_2, LRR_8, LRR_1, Pkinase, Pkinase_Tyr, LRR_4, LRRNT_…	Found	Found	Not Found
Pp3c26_3790V3.1.p	II	636	Pkinase, Pkinase_Tyr, LRR_8, LRRNT_2, LRR_4, Pkinase, Pkinase_Tyr, LRR_8, LRRNT_2, LRR_4	Found	Found	Not Found
Pp3c3_14110V3.1.p	II	628	Pkinase, Pkinase_Tyr, LRR_8, LRRNT_2, Pkinase, Pkinase_Tyr, LRR_8, LRRNT_2	Found	Found	Not Found
Pp3c3_24690V3.1.p	II	587	Pkinase, Pkinase_Tyr, LRR_8, LRR_4, LRRNT_2, Pkinase, Pkinase_Tyr, LRR_8, LRR_4, LRRNT_2, Pkinase, Pkinase_Tyr, LRR_8, LRR_4, LRRNT_2, Pkinase, Pkinase_Tyr, LRR_8, LRR_4, LRRNT_2, Pkinase, Pkinase_Tyr, LRR_8, LRR_4, LRRNT_2, Pkinase, Pkinase_Tyr, LRR_8, LRR_4, LRRNT_2, Pkinase, Pkinase_Tyr	Found	Found	Not Found
Pp3c3_36680V3.1.p	II	630	Pkinase, Pkinase_Tyr, LRR_8, LRR_4, LRRNT_2, LRR_1, Pkinase, Pkinase_Tyr, LRR_8, LRR_4, LRRNT_2, LRR_1	Found	Found	Not Found
Pp3c4_23140V3.1.p	II	636	Pkinase, Pkinase_Tyr, LRR_4, LRR_8, LRRNT_2, LRR_1, Pkinase, Pkinase_Tyr, LRR_4, LRR_8, LRRNT_2, LRR_1	Found	Found	Not Found
Pp3c7_22100V3.1.p	II	169	LRR_4, LRR_1, LRR_8, LRR_4, LRR_8, LRR_1	Found	Not Found	Not Found
Pp3c8_3330V3.1.p	II	630	Pkinase, Pkinase_Tyr, LRRNT_2, LRR_4, LRR_8, LRR_1, Pkinase, Pkinase_Tyr, LRRNT_2, LRR_4, LRR_8, LRR_1	Found	Found	Not Found
Smo_166734	II	214	LRRNT_2, LRR_4, LRR_8, LRR_1	Found	Not Found	Not Found
Smo_167872	II	648	Pkinase, Pkinase_Tyr, LRRNT_2, LRR_8	Found	Found	Not Found
Smo_268032	II	615	Pkinase, Pkinase_Tyr, LRR_8, LRR_4, LRRNT_2, LRR_1	Found	Found	Not Found
Smo_444078	II	223	LRRNT_2, LRR_4, LRR_8, LRR_1	Found	Not Found	Not Found
Smo_48381_	II	196	LRRNT_2, LRR_8, LRR_4, LRR_1	Found	Not Found	Not Found				Found
Smo_58060_	II	223	LRRNT_2, LRR_8, LRR_4	Found	Not Found	Not Found
Smo_85471_	II	598	Pkinase, Pkinase_Tyr, LRR_4, LRR_8, LRRNT_2, LRR_1	Found	Found	Not Found
Smo_85818_	II	617	Pkinase, Pkinase_Tyr, LRRNT_2, LRR_8, LRR_4	Found	Found	Not Found
Solyc01g009810.2.1	II	199	LRRNT_2, LRR_8, LRR_1	Found	Not Found	Not Found
Solyc01g104970.2.1	II	617	Pkinase, Pkinase_Tyr, LRRNT_2, LRR_4, LRR_8, LRR_1	Found	Found	Not Found
Solyc01g107250.2.1	II	218	LRR_8, LRR_4, LRRNT_2, LRR_1	Found	Not Found	Not Found
Solyc02g072310.2.1	II	472	Pkinase, Pkinase_Tyr, LRRNT_2, LRR_8	Found	Found	Not Found
Solyc02g072320.1.1	II	96		Not Found	Not Found	Not Found
Solyc02g089550.2.1	II	627	Pkinase_Tyr, Pkinase, LRRNT_2, LRR_4, LRR_8, LRR_1	Found	Found	Not Found
Solyc03g078520.2.1	II	608	Pkinase, Pkinase_Tyr, LRR_8, LRRNT_2, LRR_4	Found	Found	Not Found
Solyc04g005910.2.1	II	621	Pkinase, Pkinase_Tyr, LRRNT_2, LRR_4, LRR_8, LRR_1	Found	Found	Not Found
Solyc04g039730.2.1	II	624	Pkinase, Pkinase_Tyr, LRRNT_2, LRR_8	Found	Found	Not Found
Solyc04g072570.2.1	II	630	Pkinase, Pkinase_Tyr, LRRNT_2, LRR_4, LRR_8, LRR_1	Found	Found	Not Found
Solyc05g005140.2.1	II	604	Pkinase, Pkinase_Tyr, LRRNT_2, LRR_8, LRR_4, LRR_1	Found	Found	Not Found
Solyc05g010400.2.1	II	622	Pkinase, Pkinase_Tyr, LRRNT_2, LRR_4, LRR_8	Found	Found	Not Found
Solyc05g056370.2.1	II	617	Pkinase, Pkinase_Tyr, LRRNT_2, LRR_8, LRR_4, LRR_1	Found	Found	Not Found
Solyc07g006110.2.1	II	632	Pkinase, Pkinase_Tyr, LRRNT_2, LRR_4, LRR_8	Found	Found	Not Found
Solyc10g047140.1.1	II	616	Pkinase, Pkinase_Tyr, LRRNT_2, LRR_4, LRR_8	Found	Found	Not Found
Solyc10g081190.1.1	II	222	LRRNT_2, LRR_4, LRR_8, LRR_1	Found	Not Found	Not Found
Solyc11g008960.1.1	II	605	Pkinase, Pkinase_Tyr, LRR_8, LRRNT_2, LRR_4, LRR_1	Found	Found	Not Found
Zm00001d000298_T002.1	II	201	LRR_8, LRRNT_2, LRR_1, LRRNT_2, LRR_8	Found	Not Found	Not Found
Zm00001d007363_T001.1	II	247	LRR_8, LRR_4, LRRNT_2, LRR_1	Found	Not Found	Not Found
Zm00001d008724_T007.1	II	630	Pkinase, Pkinase_Tyr, Pkinase, Pkinase_Tyr, LRRNT_2, LRR_8, Pkinase, Pkinase_Tyr, LRRNT_2, LRR_8, Pkinase, Pkinase_Tyr, Pkinase, Pkinase_Tyr, LRRNT_2, LRR_8, Pkinase, Pkinase_Tyr, LRRNT_2, LRR_8, Pkinase, Pkinase_Tyr, Pkinase, Pkinase_Tyr, LRR_8, LRR_1, Pkinase, Pkinase_Tyr, LRR_8, Pkinase, Pkinase_Tyr, LRRNT_2, LRR_8, LRR_4, LRR_1, Pkinase, Pkinase_Tyr, Pkinase, Pkinase_Tyr, LRRNT_2, LRR_8, LRR_…	Found	Found	Not Found
Zm00001d009801_T001.1	II	586	Pkinase, Pkinase_Tyr, LRRNT_2, LRR_4, LRR_8	Found	Found	Not Found
Zm00001d012550_T001.1	II	364	LRRNT_2, LRR_4, LRR_8, LRR_1	Found	Not Found	Not Found
Zm00001d015971_T004.1	II	618	Pkinase, Pkinase_Tyr, LRR_8, LRRNT_2, LRR_4, Pkinase, Pkinase_Tyr, LRR_8, LRRNT_2, LRR_4, Pkinase, Pkinase_Tyr, LRR_8, LRRNT_2, LRR_4, Pkinase, Pkinase_Tyr, LRR_8, LRRNT_2, LRR_4, Pkinase_Tyr, Pkinase, Pkinase_Tyr, Pkinase	Found	Found	Not Found
Zm00001d016197_T001.1	II	625	Pkinase, Pkinase_Tyr, LRR_8, LRRNT_2, LRR_4	Found	Found	Not Found
Zm00001d016928_T005.1	II	626	Pkinase, Pkinase_Tyr, Pkinase, Pkinase_Tyr, Pkinase, Pkinase_Tyr, LRRNT_2, LRR_4, LRR_1, Pkinase, Pkinase_Tyr, Pkinase, Pkinase_Tyr, LRRNT_2, LRR_4, LRR_8, LRR_1, Pkinase, Pkinase_Tyr, LRRNT_2, Pkinase, Pkinase_Tyr, LRRNT_2, LRR_4, LRR_8, LRR_1, Pkinase_Tyr, Pkinase	Found	Found	Not Found
Zm00001d017913_T002.1	II	626	Pkinase, Pkinase_Tyr, LRRNT_2, LRR_8, LRR_4, LRR_1, Pkinase, Pkinase_Tyr, Pkinase, Pkinase_Tyr, LRR_8, LRRNT_2, LRR_4, LRR_1, Pkinase, Pkinase_Tyr, LRRNT_2, LRR_8, LRR_4, LRR_1, Pkinase, Pkinase_Tyr, LRRNT_2, LRR_8, LRR_4, LRR_1, Pkinase, Pkinase_Tyr, LRRNT_2, LRR_8, LRR_4, LRR_1, Pkinase, Pkinase_Tyr, LRRNT_2, LRR_8, LRR_4, LRR_1	Found	Found	Not Found
Zm00001d018347_T001.1	II	80	LRRNT_2	Found	Not Found	Not Found
Zm00001d024430_T002.1	II	638	Pkinase, Pkinase_Tyr, Pkinase, Pkinase_Tyr, LRR_4, LRR_8, LRR_1, Pkinase, Pkinase_Tyr, Pkinase, Pkinase_Tyr, APH, Pkinase, Pkinase_Tyr, Pkinase, Pkinase_Tyr, Pkinase, Pkinase_Tyr, Pkinase, Pkinase_Tyr, LRRNT_2, LRR_4, LRR_8, LRR_1, Pkinase, Pkinase_Tyr, Pkinase, Pkinase_Tyr, LRRNT_2, LRR_4, LRR_8, LRR_1, Pkinase, Pkinase_Tyr, APH, Pkinase, Pkinase_Tyr, LRRNT_2, LRR_4, LRR_8, LRR_1, Pkinase, Pkina…	Found	Found	Found
Zm00001d025580_T001.1	II	622	Pkinase, Pkinase_Tyr, LRRNT_2, LRR_8, LRR_4	Found	Found	Not Found
Zm00001d028441_T001.1	II	59		Not Found	Not Found	Not Found
Zm00001d029597_T002.1	II	217	LRR_8, LRRNT_2, LRR_4, LRR_1, LRR_8, LRR_4, LRRNT_2, LRR_1, LRR_8, LRRNT_2, LRR_4, LRR_1	Found	Not Found	Not Found
Zm00001d032142_T004.1	II	833	Pkinase, Pkinase_Tyr, LRRNT_2, LRR_4, LRR_8, LRR_1, Pkinase, Pkinase_Tyr, LRRNT_2, LRR_4, LRR_8, LRR_1, Pkinase, Pkinase_Tyr, LRRNT_2, LRR_4, LRR_8, LRR_1, Pkinase, Pkinase_Tyr, LRRNT_2, LRR_4, LRR_8, LRR_1	Found	Found	Not Found
Zm00001d033652_T002.1	II	682	Pkinase, Pkinase_Tyr, LRR_8, LRRNT_2, Pkinase, Pkinase_Tyr, LRR_8, LRRNT_2	Found	Found	Not Found
Zm00001d036887_T001.1	II	274	Pkinase, Pkinase_Tyr	Not Found	Found	Not Found
Zm00001d037297_T002.1	II	658	Pkinase_Tyr, Pkinase, LRR_8, LRRNT_2, LRR_4, LRR_1, Pkinase, Pkinase_Tyr, Pkinase, Pkinase_Tyr, Pkinase, Pkinase_Tyr, LRR_8, LRR_4, LRRNT_2, LRR_1, Pkinase, Pkinase_Tyr, Pkinase, Pkinase_Tyr, LRRNT_2, LRR_8, LRR_4, LRR_1, Pkinase, Pkinase_Tyr, LRRNT_2, LRR_8, LRR_4, LRR_1, Pkinase, Pkinase_Tyr, LRRNT_2, LRR_8, LRR_4, LRR_1, Pkinase, Pkinase_Tyr, LRRNT_2, LRR_8, LRR_4, LRR_1	Found	Found	Not Found
Zm00001d037840_T001.1	II	368	Pkinase, Pkinase_Tyr	Not Found	Found	Not Found
Zm00001d038727_T001.1	II	94		Not Found	Not Found	Not Found
Zm00001d039678_T002.1	II	662	Pkinase, Pkinase_Tyr, LRR_8, LRRNT_2, Pkinase, Pkinase_Tyr, LRRNT_2, LRR_8, Pkinase, Pkinase_Tyr, LRRNT_2, LRR_8, Pkinase, Pkinase_Tyr, LRRNT_2, LRR_8, Pkinase, Pkinase_Tyr, LRR_8, Pkinase, Pkinase_Tyr, LRR_8, Pkinase, Pkinase_Tyr	Found	Found	Not Found
Zm00001d043149_T002.1	II	216	LRRNT_2, LRR_4, LRR_8, LRR_1, LRRNT_2, LRR_4, LRR_8, LRR_1	Found	Not Found	Not Found
Zm00001d045654_T001.1	II	94		Not Found	Not Found	Not Found
Zm00001d045728_T002.1	II	728	Pkinase_Tyr, Pkinase, LRRNT_2, LRR_8, LRR_4, LRR_1, Pkinase_Tyr, Pkinase, LRRNT_2, LRR_4, LRR_8, LRR_1, Pkinase, Pkinase_Tyr, LRRNT_2, LRR_8, LRR_4, LRR_1, Pkinase_Tyr, Pkinase, LRR_4, LRR_8, LRR_1, Pkinase_Tyr, Pkinase, Pkinase, Pkinase_Tyr, Pkinase_Tyr, Pkinase, LRRNT_2, LRR_8, LRR_4, LRR_1, Pkinase_Tyr, Pkinase, LRR_4, LRR_8, LRRNT_2, LRR_1	Found	Found	Not Found
Zm00001d045729_T002.1	II	199	LRR_8, LRRNT_2, LRR_1, LRR_4, LRR_6, LRRNT_2, LRR_8, LRR_1, LRR_8, LRRNT_2, LRR_1, LRR_4, LRR_6	Found	Not Found	Not Found
Zm00001d048877_T002.1	II	618	Pkinase_Tyr, Pkinase, LRR_8, LRR_4, LRRNT_2, LRR_1, Pkinase_Tyr, Pkinase, LRR_8, LRR_4, LRR_1, Pkinase_Tyr, Pkinase, LRR_8, LRR_4, LRR_1, Pkinase_Tyr, Pkinase, LRR_8, LRR_4, LRRNT_2, LRR_1, Pkinase_Tyr, Pkinase, LRR_8, LRR_4	Found	Found	Not Found
Zm00001d049480_T005.1	II	659	Pkinase_Tyr, Pkinase, Pkinase, Pkinase_Tyr, LRRNT_2, LRR_8, LRR_1, Pkinase_Tyr, Pkinase, Pkinase, Pkinase_Tyr, Pkinase, Pkinase_Tyr, Pkinase_Tyr, Pkinase, Pkinase_Tyr, Pkinase, Pkinase, Pkinase_Tyr, Pkinase_Tyr, Pkinase, Pkinase_Tyr, Pkinase, Pkinase, Pkinase_Tyr, APH, Pkinase, Pkinase_Tyr, LRRNT_2, LRR_8, LRR_4, LRR_1, Pkinase, Pkinase_Tyr, LRR_8, LRR_4, LRR_1, Pkinase, Pkinase_Tyr, Pkinase_Tyr,…	Found	Found	Found
Zm00001d050868_T004.1	II	623	Pkinase, Pkinase_Tyr, LRRNT_2, LRR_8, Pkinase, Pkinase_Tyr, Pkinase, Pkinase_Tyr, LRRNT_2, LRR_4, Pkinase_Tyr, Pkinase, Pkinase, Pkinase_Tyr, Pkinase, Pkinase_Tyr, LRRNT_2, LRR_4, LRR_8, Pkinase, Pkinase_Tyr, LRRNT_2	Found	Found	Not Found
Zm00001d051741_T001.1	II	372	Pkinase, Pkinase_Tyr, Ribosomal_L7Ae	Not Found	Found	Found
AT1G10850.1	III_VIIa	664	Pkinase, Pkinase_Tyr, LRR_4, LRRNT_2, LRR_8	Found	Found	Not Found
AT1G12460.1	III_VIIa	883	Pkinase, Pkinase_Tyr, LRR_8, LRR_4, LRR_1, LRRNT_2	Found	Found	Not Found
AT1G25320.1	III_VIIa	703	Pkinase, Pkinase_Tyr, LRR_8, LRRNT_2, LRR_4, LRR_1	Found	Found	Not Found
AT1G48480.1	III_VIIa	656	Pkinase_Tyr, Pkinase, LRR_8, LRR_4, LRRNT_2	Found	Found	Not Found
AT1G50610.1	III_VIIa	687	Pkinase_Tyr, Pkinase, LRRNT_2, LRR_8	Found	Found	Not Found
AT1G60630.1	III_VIIa	653	Pkinase, Pkinase_Tyr, LRRNT_2, LRR_4	Found	Found	Not Found
AT1G62950.1	III_VIIa	891	Pkinase, Pkinase_Tyr, LRR_4, LRR_8, LRRNT_2, LRR_1	Found	Found	Not Found
AT1G64210.1	III_VIIa	588	Pkinase, Pkinase_Tyr, LRR_8, LRR_4, LRRNT_2, LRR_1	Found	Found	Not Found
AT1G66830.1	III_VIIa	686	Pkinase_Tyr, Pkinase, LRR_8, LRRNT_2, LRR_4, LRR_1	Found	Found	Not Found
AT1G67510.1	III_VIIa	720	Pkinase, Pkinase_Tyr, LRR_8, LRRNT_2, LRR_4	Found	Found	Not Found
AT1G68400.1	III_VIIa	671	Pkinase, Pkinase_Tyr, LRRNT_2, LRR_4	Found	Found	Not Found
AT1G72460.1	III_VIIa	645	Pkinase_Tyr, Pkinase, LRR_4, LRR_8, LRRNT_2, LRR_1	Found	Found	Not Found
AT1G75640.1	III_VIIa	1141	LRR_8, LRR_4, Pkinase_Tyr, Pkinase, LRR_1, LRRNT_2, LRR_6	Found	Found	Not Found
AT2G01210.1	III_VIIa	717	Pkinase, Pkinase_Tyr, LRRNT_2, LRR_8, LRR_4, LRR_1	Found	Found	Not Found
AT2G07040.1	III_VIIa	648	Pkinase, Pkinase_Tyr, LRR_8, LRRNT_2, LRR_4, LRR_1	Found	Found	Not Found
AT2G15300.1	III_VIIa	745	Pkinase, Pkinase_Tyr, LRRNT_2, LRR_8, LRR_4, LRR_1	Found	Found	Not Found
AT2G23300.1	III_VIIa	774	Pkinase, Pkinase_Tyr, LRR_8, LRR_4, LRRNT_2, LRR_1, LRR_6	Found	Found	Not Found
AT2G26730.1	III_VIIa	659	Pkinase, Pkinase_Tyr, LRR_8, LRR_4, LRRNT_2	Found	Found	Not Found
AT2G27060.1	III_VIIa	1021	LRR_4, Pkinase_Tyr, Pkinase, LRR_8, LRR_6, LRRNT_2, LRR_1	Found	Found	Not Found
AT2G36570.1	III_VIIa	673	Pkinase, Pkinase_Tyr, LRR_4, LRRNT_2	Found	Found	Not Found
AT2G42290.1	III_VIIa	647	Pkinase_Tyr, Pkinase, LRRNT_2, LRR_4, LRR_8, LRR_1	Found	Found	Not Found
AT3G02880.1	III_VIIa	628	Pkinase, Pkinase_Tyr, LRR_8, LRRNT_2, LRR_4	Found	Found	Not Found
AT3G08680.1	III_VIIa	641	Pkinase_Tyr, Pkinase, LRRNT_2, LRR_8, Pkinase_Tyr, Pkinase, LRRNT_2, LRR_8	Found	Found	Not Found
AT3G17840.1	III_VIIa	648	Pkinase, Pkinase_Tyr, LRR_8, LRRNT_2, LRR_4	Found	Found	Not Found
AT3G20190.1	III_VIIa	680	Pkinase_Tyr, Pkinase, LRR_8, LRRNT_2, LRR_4	Found	Found	Not Found
AT3G24660.1	III_VIIa	675	Pkinase_Tyr, Pkinase, LRR_8, LRR_4, LRR_1, LRRNT_2	Found	Found	Not Found
AT3G28040.1	III_VIIa	1017	Pkinase, LRR_8, Pkinase_Tyr, LRR_4, LRR_1, LRR_6, LRRNT_2	Found	Found	Not Found
AT3G42880.1	III_VIIa	634	Pkinase, Pkinase_Tyr, LRR_8, LRR_4, LRR_1, LRRNT_2	Found	Found	Not Found
AT3G50230.1	III_VIIa	661	Pkinase, Pkinase_Tyr, LRR_4, LRR_8	Found	Found	Not Found
AT3G51740.1	III_VIIa	837	Pkinase_Tyr, Pkinase, LRR_8, LRR_4, LRR_1, LRR_6, LRRNT_2	Found	Found	Not Found
AT3G56100.1	III_VIIa	720	Pkinase_Tyr, Pkinase, LRR_8, LRR_4, LRRNT_2, LRR_1	Found	Found	Not Found
AT3G56370.1	III_VIIa	965	LRR_8, Pkinase_Tyr, Pkinase, LRR_4, LRR_1, LRR_6, LRRNT_2	Found	Found	Not Found
AT3G57830.1	III_VIIa	663	Pkinase_Tyr, Pkinase, LRRNT_2, LRR_8, LRR_4, LRR_1	Found	Found	Not Found
AT4G20940.1	III_VIIa	978	LRR_8, LRR_4, LRR_1, Pkinase_Tyr, Pkinase, LRR_6, LRRNT_2	Found	Found	Not Found
AT4G23740.1	III_VIIa	639	Pkinase, Pkinase_Tyr, LRR_8, LRR_4, LRRNT_2	Found	Found	Not Found
AT4G31250.1	III_VIIa	677	Pkinase, Pkinase_Tyr, LRR_8, LRR_4, LRRNT_2, LRR_1	Found	Found	Not Found
AT4G34220.1	III_VIIa	758	Pkinase, Pkinase_Tyr, LRRNT_2, LRR_8, LRR_4	Found	Found	Not Found
AT4G36180.1	III_VIIa	1137	LRR_8, LRR_4, Pkinase_Tyr, Pkinase, LRR_1, LRRNT_2, LRR_6	Found	Found	Not Found
AT4G37250.1	III_VIIa	769	Pkinase, Pkinase_Tyr, LRR_8, LRR_4, LRRNT_2, LRR_6, LRR_1	Found	Found	Not Found
AT5G01890.1	III_VIIa	968	Pkinase_Tyr, Pkinase, LRR_8, LRR_4, LRR_1, LRRNT_2	Found	Found	Not Found
AT5G05160.1	III_VIIa	641	Pkinase, Pkinase_Tyr, LRR_8, LRR_4, LRRNT_2	Found	Found	Not Found
AT5G07620.1	III_VIIa	360	Pkinase, Pkinase_Tyr	Not Found	Found	Not Found
AT5G10020.1	III_VIIa	1049	LRR_4, LRR_8, Pkinase, Pkinase_Tyr, LRR_1, LRR_6, LRRNT_2, LRR_8, Pkinase, LRR_4, Pkinase_Tyr, LRR_1, LRRNT_2	Found	Found	Not Found
AT5G16590.1	III_VIIa	626	Pkinase, Pkinase_Tyr, LRR_8, LRR_4, LRRNT_2	Found	Found	Not Found
AT5G20690.1	III_VIIa	660	Pkinase, Pkinase_Tyr, LRR_8, LRR_4, LRR_1, LRRNT_2	Found	Found	Not Found
AT5G24100.1	III_VIIa	615	Pkinase_Tyr, Pkinase, LRR_8, LRR_4, LRRNT_2, LRR_1	Found	Found	Not Found
AT5G35390.1	III_VIIa	663	Pkinase, Pkinase_Tyr, LRR_8, LRR_4, LRRNT_2, LRR_1	Found	Found	Not Found
AT5G41680.1	III_VIIa	360	Pkinase_Tyr, Pkinase, Pkinase_Tyr, Pkinase	Not Found	Found	Not Found
AT5G43020.1	III_VIIa	670	Pkinase_Tyr, Pkinase, LRR_4	Found	Found	Not Found
AT5G53320.1	III_VIIa	602	Pkinase_Tyr, Pkinase, LRR_8, LRR_4, LRRNT_2, LRR_1	Found	Found	Not Found
AT5G58300.1	III_VIIa	655	Pkinase, Pkinase_Tyr, LRR_8, LRR_4, LRRNT_2, LRR_1, Pkinase, Pkinase_Tyr, LRR_8, LRR_4, LRRNT_2, LRR_1	Found	Found	Not Found
AT5G61570.1	III_VIIa	362	Pkinase_Tyr, Pkinase, Pkinase_Tyr, Pkinase	Not Found	Found	Not Found
AT5G67200.1	III_VIIa	670	Pkinase, Pkinase_Tyr, LRR_8, LRR_4	Found	Found	Not Found
AT5G67280.1	III_VIIa	752	Pkinase, Pkinase_Tyr, LRR_8, LRR_4, LRRNT_2, LRR_1	Found	Found	Not Found
Bradi1g11430.1.p	III_VIIa	680	Pkinase, Pkinase_Tyr, LRR_4, LRRNT_2, LRR_8	Found	Found	Not Found
Bradi1g17620.3.p	III_VIIa	641	Pkinase, Pkinase_Tyr, LRR_8, LRR_4, LRRNT_2, LRR_1, Pkinase, Pkinase_Tyr, LRR_8, LRR_4, LRRNT_2, LRR_1, Pkinase, Pkinase_Tyr, LRR_8, LRR_4, LRRNT_2, LRR_1, Pkinase, Pkinase_Tyr, LRR_8, LRR_4, LRRNT_2, LRR_1, Pkinase, Pkinase_Tyr, LRR_8, LRR_4, LRRNT_2, LRR_1, Pkinase, Pkinase_Tyr, LRR_8, LRR_4, LRRNT_2, LRR_1	Found	Found	Not Found
Bradi1g20750.1.p	III_VIIa	1060	LRR_4, Pkinase, LRR_8, Pkinase_Tyr, LRR_1, LRR_6, LRRNT_2	Found	Found	Not Found
Bradi1g21337.3.p	III_VIIa	442	LRR_4, LRR_8, LRR_1, LRRNT_2, LRR_6	Found	Not Found	Not Found
Bradi1g23890.1.p	III_VIIa	593	Pkinase, Pkinase_Tyr	Not Found	Found	Not Found
Bradi1g30277.1.p	III_VIIa	889	Pkinase, Pkinase_Tyr, LRR_8, LRR_4, LRR_1, LRRNT_2	Found	Found	Not Found
Bradi1g31730.1.p	III_VIIa	684	Pkinase, Pkinase_Tyr, LRR_8, LRR_4, LRRNT_2, LRR_1	Found	Found	Not Found
Bradi1g46570.1.p	III_VIIa	692	Pkinase, Pkinase_Tyr, LRRNT_2	Found	Found	Not Found
Bradi1g58260.1.p	III_VIIa	1069	LRR_4, LRR_8, Pkinase_Tyr, Pkinase, LRR_1, LRR_6, LRRNT_2	Found	Found	Not Found
Bradi1g63200.1.p	III_VIIa	971	LRR_8, Pkinase_Tyr, Pkinase, LRR_4, LRR_1, LRR_6, LRRNT_2, LRR_8, Pkinase_Tyr, Pkinase, LRR_4, LRR_1, LRR_6, LRRNT_2	Found	Found	Not Found
Bradi1g63350.1.p	III_VIIa	641	Pkinase, Pkinase_Tyr, LRR_8, LRR_4, LRRNT_2, Pkinase, Pkinase_Tyr, LRR_8, LRR_4, Pkinase, Pkinase_Tyr, LRR_8, LRR_4, Pkinase, Pkinase_Tyr, Pkinase, Pkinase_Tyr	Found	Found	Not Found
Bradi1g65110.1.p	III_VIIa	821	Pkinase_Tyr, Pkinase, LRR_8, LRR_4, LRR_1, LRRNT_2	Found	Found	Not Found
Bradi1g69550.1.p	III_VIIa	677	Pkinase, Pkinase_Tyr, LRR_8, LRRNT_2, LRR_4	Found	Found	Not Found
Bradi1g76660.1.p	III_VIIa	895	Pkinase, Pkinase_Tyr, LRR_4, LRR_8, LRRNT_2, LRR_1, LRR_6	Found	Found	Not Found
Bradi2g02290.1.p	III_VIIa	692	Pkinase, Pkinase_Tyr, LRR_8, LRR_4, LRRNT_2	Found	Found	Not Found
Bradi2g07330.1.p	III_VIIa	638	Pkinase_Tyr, Pkinase, LRR_8, LRR_4, LRRNT_2	Found	Found	Not Found
Bradi2g13790.1.p	III_VIIa	695	Pkinase_Tyr, Pkinase, LRR_8, LRRNT_2, LRR_1, LRR_4, LRR_6	Found	Found	Not Found
Bradi2g22180.1.p	III_VIIa	635	Pkinase_Tyr, Pkinase, LRR_4, LRRNT_2, LRR_8, LRR_1	Found	Found	Not Found
Bradi2g22194.1.p	III_VIIa	219	Pkinase_Tyr, Pkinase	Not Found	Found	Not Found
Bradi2g24920.1.p	III_VIIa	247	Pkinase, Pkinase_Tyr	Not Found	Found	Not Found
Bradi2g43110.1.p	III_VIIa	676	Pkinase, Pkinase_Tyr, LRR_8, LRR_4, LRRNT_2	Found	Found	Not Found
Bradi2g48000.1.p	III_VIIa	659	Pkinase_Tyr, Pkinase, LRR_8, LRR_4, LRRNT_2, LRR_1, LRR_6	Found	Found	Not Found
Bradi2g53420.5.p	III_VIIa	634	Pkinase, Pkinase_Tyr, LRR_4, LRR_8, LRRNT_2, LRR_1, Pkinase, Pkinase_Tyr, LRR_4, LRR_8, LRRNT_2, LRR_1, Pkinase, Pkinase_Tyr, LRR_4, LRR_8, LRRNT_2, LRR_1, Pkinase, Pkinase_Tyr, LRR_4, LRR_8, LRRNT_2, LRR_1, Pkinase, Pkinase_Tyr, LRR_4, LRR_8, LRRNT_2, LRR_1, Pkinase, Pkinase_Tyr, LRR_4, LRR_8, LRRNT_2, LRR_1	Found	Found	Not Found
Bradi2g53540.1.p	III_VIIa	948	LRR_8, Pkinase_Tyr, Pkinase, LRR_4, LRR_1, LRR_6, LRRNT_2	Found	Found	Not Found
Bradi2g61247.1.p	III_VIIa	1057	LRR_8, LRR_4, Pkinase, Pkinase_Tyr, LRR_1, LRR_6, LRRNT_2	Found	Found	Not Found
Bradi3g05540.1.p	III_VIIa	615	Pkinase_Tyr, Pkinase, LRR_8, LRR_4, LRRNT_2, LRR_1	Found	Found	Not Found
Bradi3g12650.1.p	III_VIIa	644	Pkinase_Tyr, Pkinase, LRR_8, LRR_4	Found	Found	Not Found
Bradi3g29770.1.p	III_VIIa	672	Pkinase, Pkinase_Tyr, LRR_8, LRR_4, Pkinase, Pkinase_Tyr, LRR_8, LRR_4	Found	Found	Not Found
Bradi3g36290.1.p	III_VIIa	674	Pkinase, Pkinase_Tyr, LRR_8, LRR_4	Found	Found	Not Found
Bradi3g39910.1.p	III_VIIa	670	Pkinase_Tyr, Pkinase, LRR_8, LRRNT_2, LRR_1, LRR_4	Found	Found	Not Found
Bradi3g40370.1.p	III_VIIa	744	Pkinase, Pkinase_Tyr, LRRNT_2, LRR_1	Found	Found	Not Found
Bradi3g50570.1.p	III_VIIa	420	Pkinase_Tyr, Pkinase	Not Found	Found	Not Found
Bradi3g60600.1.p	III_VIIa	696	Pkinase, Pkinase_Tyr, LRR_4, LRR_8, LRR_1	Found	Found	Not Found
Bradi4g08265.1.p	III_VIIa	771	Pkinase, Pkinase_Tyr, LRR_4, LRR_8, LRRNT_2, LRR_1, LRR_6	Found	Found	Not Found
Bradi4g13300.1.p	III_VIIa	680	Pkinase_Tyr, Pkinase, LRR_8, LRRNT_2, LRR_4, LRR_1	Found	Found	Not Found
Bradi4g20174.1.p	III_VIIa	738	Pkinase, Pkinase_Tyr, LRR_8, LRRNT_2, LRR_4, LRR_1, LRR_8, LRRNT_2, LRR_4, Pkinase, Pkinase_Tyr, LRR_1, LRR_8, LRRNT_2, LRR_4, Pkinase, Pkinase_Tyr, LRR_1, LRR_8, LRRNT_2, LRR_4, LRR_1	Found	Found	Not Found
Bradi4g29330.1.p	III_VIIa	694	Pkinase_Tyr, Pkinase, LRR_4	Found	Found	Not Found
Bradi4g29790.1.p	III_VIIa	657	Pkinase, Pkinase_Tyr, LRR_8, LRR_4, LRRNT_2, LRR_1	Found	Found	Not Found
Bradi4g39617.1.p	III_VIIa	785	Pkinase, Pkinase_Tyr, LRR_8, LRRNT_2, LRR_4, LRR_6, LRR_1	Found	Found	Not Found
Bradi4g42800.1.p	III_VIIa	741	Pkinase, Pkinase_Tyr, LRR_8	Found	Found	Not Found
Bradi4g44797.1.p	III_VIIa	772	Pkinase_Tyr, Pkinase, LRR_8, LRR_4, LRR_1, LRR_6, LRRNT_2	Found	Found	Not Found
Bradi5g03410.1.p	III_VIIa	674	Pkinase, Pkinase_Tyr, LRR_8, LRR_4, LRR_1, LRRNT_2, LRR_8, LRR_4, LRR_1, LRRNT_2, Pkinase_Tyr, LRR_8, LRR_4, LRR_1, LRRNT_2, Pkinase_Tyr, LRR_8, LRR_4, LRR_1, LRRNT_2	Found	Found	Not Found
Bradi5g12540.1.p	III_VIIa	684	Pkinase, Pkinase_Tyr, LRR_8, LRR_4, LRRNT_2, LRR_1	Found	Found	Not Found
Bradi5g17550.1.p	III_VIIa	364	Pkinase, Pkinase_Tyr	Not Found	Found	Not Found
Bradi5g19017.1.p	III_VIIa	1177	LRR_8, LRR_4, Pkinase, LRR_1, Pkinase_Tyr, LRR_6, LRRNT_2, LRR_8, LRR_4, Pkinase, LRR_1, Pkinase_Tyr, LRR_6, LRRNT_2	Found	Found	Not Found
Bradi5g24060.1.p	III_VIIa	711	Pkinase, Pkinase_Tyr, LRR_8, LRR_4	Found	Found	Not Found
evm_27.model.AmTr_v1.0_scaffold00005.159	III_VIIa	721	Pkinase, Pkinase_Tyr, LRR_8, LRRNT_2, LRR_4	Found	Found	Not Found
evm_27.model.AmTr_v1.0_scaffold00006.91_	III_VIIa	784	Pkinase, Pkinase_Tyr, LRRNT_2, LRR_4, LRR_1	Found	Found	Not Found
evm_27.model.AmTr_v1.0_scaffold00007.235	III_VIIa	706	Pkinase, Pkinase_Tyr, LRR_8, LRRNT_2, LRR_4, LRR_1	Found	Found	Not Found
evm_27.model.AmTr_v1.0_scaffold00010.122	III_VIIa	652	Pkinase, Pkinase_Tyr, LRR_4, LRR_8, LRRNT_2	Found	Found	Not Found
evm_27.model.AmTr_v1.0_scaffold00010.179	III_VIIa	603	Pkinase_Tyr, Pkinase	Not Found	Found	Not Found
evm_27.model.AmTr_v1.0_scaffold00010.292	III_VIIa	977	LRR_4, LRR_8, Pkinase, Pkinase_Tyr, LRR_1, LRR_6, LRRNT_2	Found	Found	Not Found
evm_27.model.AmTr_v1.0_scaffold00022.305	III_VIIa	598	Pkinase, Pkinase_Tyr, LRRNT_2, LRR_8	Found	Found	Not Found
evm_27.model.AmTr_v1.0_scaffold00023.23_	III_VIIa	845	Pkinase_Tyr, Pkinase, LRR_8, LRR_4, LRRNT_2, LRR_1	Found	Found	Not Found
evm_27.model.AmTr_v1.0_scaffold00024.346	III_VIIa	645	Pkinase, Pkinase_Tyr, LRRNT_2, LRR_8, LRR_4	Found	Found	Not Found
evm_27.model.AmTr_v1.0_scaffold00025.267	III_VIIa	655	Pkinase, Pkinase_Tyr, LRR_8, LRR_4, LRRNT_2	Found	Found	Not Found
evm_27.model.AmTr_v1.0_scaffold00029.170	III_VIIa	658	Pkinase, Pkinase_Tyr, LRR_4, LRR_8	Found	Found	Not Found
evm_27.model.AmTr_v1.0_scaffold00030.130	III_VIIa	362	LRR_4, LRR_1, LRR_8	Found	Not Found	Not Found				Found
evm_27.model.AmTr_v1.0_scaffold00040.278	III_VIIa	654	Pkinase, Pkinase_Tyr, LRR_8, LRR_4, LRRNT_2, LRR_1	Found	Found	Not Found
evm_27.model.AmTr_v1.0_scaffold00051.52_	III_VIIa	665	Pkinase_Tyr, Pkinase, LRR_8	Found	Found	Not Found
evm_27.model.AmTr_v1.0_scaffold00064.97_	III_VIIa	624	Pkinase_Tyr, Pkinase, LRR_8, LRRNT_2	Found	Found	Not Found
evm_27.model.AmTr_v1.0_scaffold00069.219	III_VIIa	856	LRR_8, Pkinase, LRR_4, Pkinase_Tyr, LRR_1, LRRNT_2	Found	Found	Not Found
evm_27.model.AmTr_v1.0_scaffold00075.58_	III_VIIa	415	LRR_4, LRRNT_2, LRR_8, Pkinase, Pkinase_Tyr, LRR_6	Found	Found	Not Found
evm_27.model.AmTr_v1.0_scaffold00077.144	III_VIIa	220	Pkinase, Pkinase_Tyr	Not Found	Found	Not Found	Found
evm_27.model.AmTr_v1.0_scaffold00077.145	III_VIIa	400	LRR_8, LRR_4, LRRNT_2, LRR_1, LRR_6	Found	Not Found	Not Found		Found
evm_27.model.AmTr_v1.0_scaffold00077.75_	III_VIIa	982	Pkinase_Tyr, LRR_8, Pkinase, LRR_4, LRR_1, LRRNT_2, LRR_6	Found	Found	Not Found
evm_27.model.AmTr_v1.0_scaffold00079.101	III_VIIa	662	Pkinase_Tyr, Pkinase, LRR_8, LRRNT_2, LRR_4	Found	Found	Not Found
evm_27.model.AmTr_v1.0_scaffold00088.154	III_VIIa	233	Pkinase, Pkinase_Tyr	Not Found	Found	Not Found	Found
evm_27.model.AmTr_v1.0_scaffold00088.155	III_VIIa	423	LRR_8, LRR_4, LRR_1, LRRNT_2, Pkinase_Tyr	Found	Found	Not Found
evm_27.model.AmTr_v1.0_scaffold00088.20_	III_VIIa	635	Pkinase_Tyr, Pkinase, LRR_4, LRR_8, LRRNT_2, LRR_1	Found	Found	Not Found
evm_27.model.AmTr_v1.0_scaffold00089.61_	III_VIIa	976	LRR_8, Pkinase, Pkinase_Tyr, LRR_4, LRR_1, LRRNT_2, LRR_6	Found	Found	Not Found
evm_27.model.AmTr_v1.0_scaffold00092.139	III_VIIa	1099	LRR_8, LRR_4, Pkinase_Tyr, Pkinase, LRR_1, LRRNT_2, LRR_6	Found	Found	Not Found
evm_27.model.AmTr_v1.0_scaffold00111.55_	III_VIIa	349	Pkinase_Tyr, Pkinase	Not Found	Found	Not Found
evm_27.model.AmTr_v1.0_scaffold00120.33_	III_VIIa	672	Pkinase_Tyr, Pkinase, LRR_8, LRR_4	Found	Found	Not Found
evm_27.model.AmTr_v1.0_scaffold00122.49_	III_VIIa	647	Pkinase, Pkinase_Tyr, LRR_8, LRR_4, LRR_1, LRRNT_2	Found	Found	Not Found
evm_27.model.AmTr_v1.0_scaffold00171.27_	III_VIIa	297	Pkinase, Pkinase_Tyr	Not Found	Found	Not Found	Found
evm_27.model.AmTr_v1.0_scaffold00175.33_	III_VIIa	1069	LRR_8, Pkinase_Tyr, LRR_4, LRR_1, Pkinase, LRRNT_2	Found	Found	Not Found
evm_27.model.AmTr_v1.0_scaffold00182.11_	III_VIIa	1107	LRR_8, LRR_4, Pkinase, Pkinase_Tyr, LRR_1, LRRNT_2	Found	Found	Not Found
LOC_Os01g01110.1	III_VIIa	272	Pkinase, Pkinase_Tyr	Not Found	Found	Not Found
LOC_Os01g04230.1	III_VIIa	698	Pkinase, Pkinase_Tyr, LRR_4, LRR_8, LRRNT_2	Found	Found	Not Found
LOC_Os01g12390.1	III_VIIa	642	Pkinase_Tyr, Pkinase, LRR_8, LRR_4, LRRNT_2, LRR_1	Found	Found	Not Found
LOC_Os01g33090.1	III_VIIa	706	Pkinase, Pkinase_Tyr, LRR_8, LRRNT_2, LRR_1, LRR_4, LRR_6	Found	Found	Not Found
LOC_Os01g42294.1	III_VIIa	685	Pkinase, Pkinase_Tyr, LRR_8, LRR_4, LRRNT_2	Found	Found	Not Found
LOC_Os01g51400.1	III_VIIa	657	Pkinase_Tyr, Pkinase, LRR_8, LRR_4, LRRNT_2, LRR_1	Found	Found	Not Found
LOC_Os01g60330.1	III_VIIa	638	Pkinase, Pkinase_Tyr, LRR_4, LRR_8, LRRNT_2, LRR_1	Found	Found	Not Found
LOC_Os01g60670.1	III_VIIa	948	LRR_8, Pkinase_Tyr, Pkinase, LRR_4, LRR_1, LRR_6, LRRNT_2	Found	Found	Not Found
LOC_Os01g66040.1	III_VIIa	251		Not Found	Not Found	Not Found
LOC_Os01g72700.1	III_VIIa	1014	LRR_8, Pkinase, LRR_4, Pkinase_Tyr, LRR_1, LRR_6, LRRNT_2	Found	Found	Not Found
LOC_Os02g07810.1	III_VIIa	693	Pkinase_Tyr, Pkinase, LRR_4, LRR_8, LRR_6, LRR_1, LRRNT_2	Found	Found	Not Found
LOC_Os02g16790.1	III_VIIa	190	Pkinase_Tyr, Pkinase	Not Found	Found	Not Found
LOC_Os02g43870.1	III_VIIa	412	Pkinase, Pkinase_Tyr	Not Found	Found	Not Found
LOC_Os02g46770.1	III_VIIa	147	LRR_4, LRR_8, LRR_1	Found	Not Found	Not Found
LOC_Os02g58390.1	III_VIIa	691	Pkinase, Pkinase_Tyr, LRR_8, LRR_4, LRRNT_2	Found	Found	Not Found
LOC_Os03g01410.1	III_VIIa	346	Pkinase, Pkinase_Tyr, LRR_4, LRR_1	Found	Found	Not Found
LOC_Os03g03570.2	III_VIIa	892	Pkinase, Pkinase_Tyr, LRR_8, LRR_4, LRRNT_2, LRR_1, LRR_6	Found	Found	Not Found
LOC_Os03g12250.1	III_VIIa	676	Pkinase, Pkinase_Tyr, LRR_8, LRRNT_2, LRR_4, LRR_1	Found	Found	Not Found
LOC_Os03g18630.1	III_VIIa	792	Pkinase_Tyr, Pkinase, LRR_8, LRR_4, LRR_1, LRRNT_2	Found	Found	Not Found
LOC_Os03g20450.1	III_VIIa	1042	Pkinase_Tyr, LRR_4, Pkinase, LRR_8, LRR_1, LRR_6	Found	Found	Not Found
LOC_Os03g21510.1	III_VIIa	635	Pkinase, Pkinase_Tyr, LRR_8, LRR_4, LRRNT_2, LRR_1, Pkinase, Pkinase_Tyr, LRR_8, LRR_4, LRRNT_2, LRR_1, Pkinase, Pkinase_Tyr, LRR_8, LRR_4, LRRNT_2, LRR_1	Found	Found	Not Found
LOC_Os03g21730.1	III_VIIa	972	LRR_8, LRR_4, Pkinase_Tyr, Pkinase, LRR_1, LRR_6, LRRNT_2, LRR_2	Found	Found	Not Found
LOC_Os03g50450.1	III_VIIa	687	Pkinase, Pkinase_Tyr, LRR_8, LRRNT_2, LRR_4	Found	Found	Not Found
LOC_Os03g51060.1	III_VIIa	146	Pkinase_Tyr, Pkinase	Not Found	Found	Not Found
LOC_Os04g38910.1	III_VIIa	670	Pkinase, Pkinase_Tyr, LRR_8, LRR_4, LRRNT_2, LRR_1	Found	Found	Not Found
LOC_Os04g46320.1	III_VIIa	372	Pkinase, Pkinase_Tyr	Not Found	Found	Not Found
LOC_Os04g48760.1	III_VIIa	1105	LRR_8, LRR_4, LRR_1, Pkinase, Pkinase_Tyr, LRR_6, LRRNT_2	Found	Found	Not Found
LOC_Os04g55620.1	III_VIIa	711	Pkinase, Pkinase_Tyr, LRR_8, LRR_4	Found	Found	Not Found
LOC_Os05g38010.1	III_VIIa	130	Pkinase_Tyr, Pkinase	Not Found	Found	Not Found
LOC_Os05g40050.1	III_VIIa	918	LRR_8, Pkinase, Pkinase_Tyr, LRR_4, LRR_1, LRR_6, LRRNT_2, LRR_8, Pkinase, Pkinase_Tyr, LRR_4, LRR_1, LRR_6, LRRNT_2	Found	Found	Not Found
LOC_Os05g40200.1	III_VIIa	639	Pkinase, Pkinase_Tyr, LRR_4, LRR_8, LRRNT_2, LRR_1	Found	Found	Not Found
LOC_Os05g45430.1	III_VIIa	472	LRR_8, LRR_4, LRR_1	Found	Not Found	Not Found
LOC_Os05g51070.1	III_VIIa	711	Pkinase_Tyr, Pkinase, LRR_8, LRR_4, LRRNT_2	Found	Found	Not Found
LOC_Os06g07590.1	III_VIIa	231	LRR_8, LRR_4, LRR_1, LRR_6	Found	Not Found	Not Found
LOC_Os06g09860.1	III_VIIa	694	Pkinase, Pkinase_Tyr, LRR_8, LRRNT_2, LRR_4, LRR_1	Found	Found	Not Found
LOC_Os06g43170.1	III_VIIa	877	Pkinase, Pkinase_Tyr, LRR_8, LRR_4, LRRNT_2, LRR_1, LRR_6	Found	Found	Not Found
LOC_Os06g45240.1	III_VIIa	689	Pkinase, Pkinase_Tyr, LRR_8, LRR_4, LRRNT_2	Found	Found	Not Found
LOC_Os07g05190.1	III_VIIa	1066	LRR_8, LRR_4, Pkinase_Tyr, Pkinase, LRR_1, LRR_6, LRRNT_2	Found	Found	Not Found
LOC_Os07g38640.1	III_VIIa	601	Pkinase, Pkinase_Tyr, LRRNT_2	Found	Found	Not Found
LOC_Os07g43350.1	III_VIIa	1060	LRR_4, Pkinase, LRR_8, Pkinase_Tyr, LRR_1, LRR_6, LRRNT_2	Found	Found	Not Found
LOC_Os07g48310.2	III_VIIa	641	Pkinase, Pkinase_Tyr, LRR_8, LRR_4, LRRNT_2, LRR_1, Pkinase, Pkinase_Tyr, LRR_8, LRR_4, LRRNT_2, LRR_1	Found	Found	Not Found
LOC_Os08g33090.1	III_VIIa	647	Pkinase, Pkinase_Tyr, LRR_8, LRR_4, LRR_1, LRRNT_2	Found	Found	Not Found
LOC_Os08g39590.1	III_VIIa	658	Pkinase, Pkinase_Tyr, LRRNT_2, LRR_8, LRR_1	Found	Found	Not Found
LOC_Os08g40990.1	III_VIIa	718	Pkinase, Pkinase_Tyr, LRRNT_2, LRR_4, LRR_8	Found	Found	Not Found
LOC_Os08g45060.1	III_VIIa	663	Pkinase_Tyr, Pkinase, LRR_4	Found	Found	Not Found
LOC_Os09g02250.1	III_VIIa	795	Pkinase, Pkinase_Tyr, LRR_4, LRR_8, LRR_1, LRRNT_2, LRR_6, Pkinase, Pkinase_Tyr, LRR_4, LRR_8, LRR_1, LRRNT_2, LRR_6	Found	Found	Not Found
LOC_Os09g20970.1	III_VIIa	688	Pkinase_Tyr, Pkinase, LRR_4, LRR_8, LRR_1	Found	Found	Not Found
LOC_Os09g23570.1	III_VIIa	649	Pkinase, Pkinase_Tyr, LRR_8, LRR_4, LRRNT_2, LRR_1	Found	Found	Not Found
LOC_Os10g24850.1	III_VIIa	125		Not Found	Not Found	Not Found
LOC_Os10g35040.1	III_VIIa	643	Pkinase, Pkinase_Tyr, LRR_4	Found	Found	Not Found
LOC_Os10g38800.1	III_VIIa	803	Pkinase, Pkinase_Tyr, LRR_8, LRR_4, LRRNT_2, LRR_6, LRR_1	Found	Found	Not Found
LOC_Os11g01620.1	III_VIIa	811	Pkinase_Tyr, Pkinase, LRR_8, LRR_4, LRR_1, LRR_6, LRRNT_2, LRR_8, LRR_4, LRR_1, Pkinase_Tyr, Pkinase, LRR_6, LRRNT_2	Found	Found	Not Found
LOC_Os11g19480.1	III_VIIa	558	LRR_4, LRR_8, LRRNT_2, LRR_1, Pkinase, Pkinase_Tyr	Found	Found	Not Found
LOC_Os11g19490.1	III_VIIa	299	Pkinase, Pkinase_Tyr	Not Found	Found	Not Found
LOC_Os11g40550.1	III_VIIa	698	Pkinase, Pkinase_Tyr, LRR_8, LRRNT_2, LRR_4, LRR_1, Pkinase, Pkinase_Tyr, LRR_8, LRR_4, LRRNT_2, LRR_1	Found	Found	Not Found
LOC_Os12g01700.1	III_VIIa	795	Pkinase_Tyr, Pkinase, LRR_8, LRR_4, LRR_1, LRR_6, LRRNT_2	Found	Found	Not Found
LOC_Os12g05120.1	III_VIIa	794	Pkinase, Pkinase_Tyr, LRR_8, LRR_4, Pkinase, Pkinase_Tyr, LRR_8, LRR_4	Found	Found	Not Found
LOC_Os12g13300.1	III_VIIa	786	Pkinase, Pkinase_Tyr, LRR_8, LRRNT_2, LRR_4, LRR_1	Found	Found	Not Found
Potri.001G095200.1	III_VIIa	627	Pkinase, Pkinase_Tyr, LRR_8, LRRNT_2, LRR_4	Found	Found	Not Found
Potri.001G114500.1	III_VIIa	929	Pkinase, Pkinase_Tyr, LRR_4, LRR_8, LRRNT_2, LRR_1	Found	Found	Not Found
Potri.001G166300.1	III_VIIa	666	Pkinase, Pkinase_Tyr, LRR_4, LRR_8, LRRNT_2, LRR_1	Found	Found	Not Found
Potri.001G209700.1	III_VIIa	171	Pkinase_Tyr, Pkinase, Pkinase_Tyr, Pkinase	Not Found	Found	Not Found			Found
Potri.001G300700.1	III_VIIa	771	Pkinase, Pkinase_Tyr, LRR_8, LRR_4, LRRNT_2, LRR_1	Found	Found	Not Found
Potri.001G465800.1	III_VIIa	1058	LRR_8, Pkinase_Tyr, LRR_4, Pkinase, LRR_1, LRRNT_2, LRR_6, LRR_8, Pkinase_Tyr, LRR_4, Pkinase, LRR_1, LRRNT_2, LRR_6	Found	Found	Not Found
Potri.002G027400.1	III_VIIa	1125	LRR_8, LRR_4, Pkinase, Pkinase_Tyr, LRR_1, LRRNT_2	Found	Found	Not Found
Potri.002G233600.1	III_VIIa	1013	Pkinase, LRR_8, Pkinase_Tyr, LRR_4, LRR_1, LRRNT_2, LRR_6	Found	Found	Not Found
Potri.002G251700.1	III_VIIa	679	Pkinase_Tyr, Pkinase, LRR_4, LRR_8	Found	Found	Not Found
Potri.003G020600.1	III_VIIa	635	Pkinase_Tyr, Pkinase	Not Found	Found	Not Found
Potri.003G068800.1	III_VIIa	660	Pkinase, Pkinase_Tyr, LRR_8, LRR_4, LRRNT_2, LRR_1	Found	Found	Not Found
Potri.003G117500.1	III_VIIa	891	Pkinase, Pkinase_Tyr, LRR_4, LRR_8, LRRNT_2, LRR_1, LRR_6	Found	Found	Not Found
Potri.003G136100.1	III_VIIa	627	Pkinase, Pkinase_Tyr, LRR_8, LRR_4, LRRNT_2, LRR_1, Pkinase, Pkinase_Tyr, LRR_8, LRR_4, LRRNT_2, LRR_1, Pkinase, Pkinase_Tyr, LRR_8, LRR_4, LRRNT_2, LRR_1, LRR_8, LRR_4, Pkinase, Pkinase_Tyr, LRRNT_2, LRR_1	Found	Found	Not Found
Potri.004G066300.1	III_VIIa	613	Pkinase_Tyr, Pkinase, Pkinase_Tyr, Pkinase	Not Found	Found	Not Found
Potri.004G086100.1	III_VIIa	624	Pkinase, Pkinase_Tyr, LRR_4, LRR_8, LRRNT_2, LRR_1	Found	Found	Not Found
Potri.004G095700.1	III_VIIa	700	Pkinase_Tyr, Pkinase, LRR_8, LRRNT_2, LRR_1, LRR_4, Pkinase_Tyr, Pkinase, LRR_8, LRRNT_2, LRR_1, LRR_4	Found	Found	Not Found
Potri.004G170800.1	III_VIIa	351	Pkinase, Pkinase_Tyr	Not Found	Found	Not Found	Found
Potri.004G197500.1	III_VIIa	1010	Pkinase_Tyr, LRR_4, Pkinase, LRR_8, LRR_1, LRRNT_2, Pkinase_Tyr, LRR_4, Pkinase, LRR_8, LRR_1, LRRNT_2, LRR_6	Found	Found	Not Found
Potri.004G232800.1	III_VIIa	363	Pkinase_Tyr, Pkinase	Not Found	Found	Not Found
Potri.005G083000.1	III_VIIa	1054	LRR_4, Pkinase, Pkinase_Tyr, LRR_8, LRR_1, LRR_6, LRRNT_2	Found	Found	Not Found
Potri.005G141200.1	III_VIIa	663	Pkinase, Pkinase_Tyr	Not Found	Found	Not Found
Potri.005G142300.1	III_VIIa	774	Pkinase, Pkinase_Tyr, LRRNT_2, LRR_8, LRR_4, LRR_1	Found	Found	Not Found
Potri.005G235100.1	III_VIIa	1212	LRR_8, LRR_4, Pkinase, Pkinase_Tyr, LRR_1, LRRNT_2	Found	Found	Not Found
Potri.006G057500.1	III_VIIa	655	Pkinase_Tyr, Pkinase, LRRNT_2, LRR_8, LRR_4, Pkinase_Tyr, Pkinase, LRRNT_2, LRR_8, LRR_4, LRRNT_2, LRR_4, LRR_8, Pkinase_Tyr, LRR_1	Found	Found	Not Found
Potri.006G078600.1	III_VIIa	653	Pkinase, Pkinase_Tyr, LRR_8, LRRNT_2, LRR_4	Found	Found	Not Found
Potri.006G104300.1	III_VIIa	785	Pkinase, Pkinase_Tyr, LRR_8, LRR_4, LRR_1, LRRNT_2	Found	Found	Not Found
Potri.006G108600.1	III_VIIa	966	Pkinase, Pkinase_Tyr, LRR_8, LRR_4, LRRNT_2, LRR_1	Found	Found	Not Found
Potri.006G117200.1	III_VIIa	679	Pkinase, Pkinase_Tyr, LRR_4, LRR_8, LRRNT_2	Found	Found	Not Found
Potri.006G139700.1	III_VIIa	631	Pkinase, Pkinase_Tyr, LRR_8, LRR_4, LRRNT_2, LRR_1	Found	Found	Not Found
Potri.006G228400.1	III_VIIa	652	Pkinase, Pkinase_Tyr, LRRNT_2, LRR_8, LRR_4	Found	Found	Not Found
Potri.006G279300.1	III_VIIa	623	Pkinase, Pkinase_Tyr, LRR_8, LRR_4, LRRNT_2, LRR_1	Found	Found	Not Found
Potri.007G002000.1	III_VIIa	647	Pkinase_Tyr, Pkinase, LRR_8, LRRNT_2, LRR_4, LRR_1	Found	Found	Not Found
Potri.007G014700.1	III_VIIa	1132	LRR_8, LRR_4, Pkinase, Pkinase_Tyr, LRR_1, LRR_6, LRRNT_2	Found	Found	Not Found
Potri.007G046900.1	III_VIIa	716	Pkinase_Tyr, Pkinase, Pkinase_Tyr, Pkinase	Not Found	Found	Not Found
Potri.007G048800.1	III_VIIa	776	Pkinase, Pkinase_Tyr, LRR_4, LRRNT_2, LRR_8, LRR_1, Pkinase, Pkinase_Tyr, LRRNT_2, LRR_4, LRR_8, LRR_1	Found	Found	Not Found
Potri.007G082800.1	III_VIIa	1057	LRR_4, Pkinase, LRR_8, Pkinase_Tyr, LRR_1, LRR_6, LRRNT_2	Found	Found	Not Found
Potri.008G073900.1	III_VIIa	277	Pkinase, Pkinase_Tyr	Not Found	Found	Not Found
Potri.008G124300.1	III_VIIa	725	Pkinase, Pkinase_Tyr, LRRNT_2, LRR_8, LRR_4, LRR_1	Found	Found	Not Found
Potri.008G144900.1	III_VIIa	658	Pkinase, Pkinase_Tyr, LRR_4, LRR_8, LRRNT_2, Pkinase, Pkinase_Tyr, LRR_4, LRR_8, LRRNT_2	Found	Found	Not Found
Potri.008G176900.1	III_VIIa	715	Pkinase, Pkinase_Tyr, LRR_8, LRRNT_2, LRR_4, Pkinase, Pkinase_Tyr, LRR_8, LRRNT_2	Found	Found	Not Found
Potri.010G058200.1	III_VIIa	731	Pkinase, Pkinase_Tyr, LRRNT_2, LRR_8	Found	Found	Not Found
Potri.010G097200.1	III_VIIa	662	Pkinase, Pkinase_Tyr, LRR_8, LRR_4, LRRNT_2	Found	Found	Not Found
Potri.010G120100.1	III_VIIa	717	Pkinase, Pkinase_Tyr, LRR_8, LRR_4, LRRNT_2, LRR_1	Found	Found	Not Found
Potri.010G121700.1	III_VIIa	683	Pkinase, Pkinase_Tyr, LRR_8, LRRNT_2, LRR_4	Found	Found	Not Found
Potri.010G183400.1	III_VIIa	828	Pkinase_Tyr, Pkinase, LRR_8, LRR_4, LRR_1, LRRNT_2	Found	Found	Not Found
Potri.011G088000.1	III_VIIa	613	Pkinase, Pkinase_Tyr, LRR_8, LRR_4, LRR_1	Found	Found	Not Found
Potri.011G163700.1	III_VIIa	1073	LRR_8, LRR_4, Pkinase_Tyr, Pkinase, LRR_1, LRRNT_2, LRR_6, LRR_8, LRR_4, Pkinase_Tyr, Pkinase, LRR_1, LRRNT_2, LRR_6	Found	Found	Not Found
Potri.012G033200.1	III_VIIa	634	Pkinase, Pkinase_Tyr, LRR_8, LRR_4, LRRNT_2, LRR_1, Pkinase, Pkinase_Tyr, LRR_8, LRR_4, LRRNT_2, LRR_1, Pkinase, Pkinase_Tyr, LRR_8, LRR_4, LRRNT_2, LRR_1	Found	Found	Not Found
Potri.012G044600.1	III_VIIa	650	Pkinase, Pkinase_Tyr, LRR_8, LRR_4, LRRNT_2	Found	Found	Not Found
Potri.012G078100.1	III_VIIa	625	Pkinase, Pkinase_Tyr, LRR_8, LRR_4, LRR_1	Found	Found	Not Found
Potri.013G091000.1	III_VIIa	966	Pkinase_Tyr, Pkinase, LRR_8, LRR_4, LRR_1, LRRNT_2, Pkinase_Tyr, Pkinase, LRR_8, LRR_4, LRR_1, LRRNT_2	Found	Found	Not Found
Potri.013G158800.1	III_VIIa	636	Pkinase, Pkinase_Tyr, LRR_8, LRR_4, LRRNT_2, Pkinase, Pkinase_Tyr, LRR_8, LRR_4, LRRNT_2	Found	Found	Not Found
Potri.014G001600.1	III_VIIa	654	Pkinase, Pkinase_Tyr, LRR_8, LRR_4, LRRNT_2, LRR_1	Found	Found	Not Found
Potri.014G002700.1	III_VIIa	655	Pkinase, Pkinase_Tyr, LRR_8, LRR_4, LRRNT_2, LRR_1	Found	Found	Not Found
Potri.014G024400.1	III_VIIa	662	Pkinase, Pkinase_Tyr, LRR_8, LRR_4, Pkinase, Pkinase_Tyr, LRR_8, LRR_4	Found	Found	Not Found
Potri.014G147300.1	III_VIIa	1007	LRR_8, Pkinase, Pkinase_Tyr, LRR_4, LRR_1, LRR_6, LRRNT_2, LRR_2, LRR_8, Pkinase, LRR_4, Pkinase_Tyr, LRR_1, LRR_6, LRRNT_2, LRR_2	Found	Found	Not Found
Potri.015G023500.1	III_VIIa	656	Pkinase, Pkinase_Tyr, LRR_8, LRR_4, LRRNT_2	Found	Found	Not Found
Potri.015G035500.1	III_VIIa	653	Pkinase, Pkinase_Tyr, LRR_8, LRR_4, LRRNT_2	Found	Found	Not Found
Potri.015G073500.1	III_VIIa	628	Pkinase, Pkinase_Tyr, LRR_8, LRR_4	Found	Found	Not Found
Potri.016G050800.1	III_VIIa	653	Pkinase_Tyr, Pkinase, LRRNT_2, LRR_4, LRR_8, LRR_1	Found	Found	Not Found
Potri.016G126300.1	III_VIIa	827	Pkinase_Tyr, Pkinase, LRR_8, LRR_4, LRR_1, LRRNT_2	Found	Found	Not Found
Potri.016G137000.1	III_VIIa	966	Pkinase, Pkinase_Tyr, LRR_8, LRR_4, LRR_1, LRRNT_2, LRR_6	Found	Found	Not Found
Potri.016G139200.1	III_VIIa	629	Pkinase, Pkinase_Tyr, LRR_8, LRRNT_2, LRR_4, LRR_1	Found	Found	Not Found
Potri.017G119000.1	III_VIIa	701	Pkinase_Tyr, Pkinase, LRR_8, LRRNT_2, LRR_4, LRR_1	Found	Found	Not Found
Potri.017G130600.1	III_VIIa	626	Pkinase, Pkinase_Tyr, LRR_8, LRR_4, LRRNT_2	Found	Found	Not Found
Potri.017G154700.1	III_VIIa	620	Pkinase, Pkinase_Tyr, LRRNT_2	Found	Found	Not Found
Potri.018G002600.1	III_VIIa	639	Pkinase, Pkinase_Tyr, LRR_8, LRR_4, LRRNT_2, LRR_1	Found	Found	Not Found
Potri.018G074300.1	III_VIIa	622	Pkinase, Pkinase_Tyr, LRR_8, LRR_4, LRRNT_2, LRR_1	Found	Found	Not Found
Potri.018G147300.1	III_VIIa	672	Pkinase, Pkinase_Tyr, LRR_8, LRR_4, LRRNT_2, LRR_1	Found	Found	Not Found
Potri.019G058600.1	III_VIIa	964	LRR_8, Pkinase_Tyr, Pkinase, LRR_4, LRR_1, LRRNT_2	Found	Found	Not Found
Potri.019G062100.1	III_VIIa	694	Pkinase, Pkinase_Tyr, LRR_8, LRR_4, LRRNT_2, LRR_1, Pkinase, Pkinase_Tyr, LRR_8, LRR_4, LRRNT_2, LRR_1, LRR_8, Pkinase, LRR_4, Pkinase_Tyr, LRR_1, LRRNT_2	Found	Found	Not Found
Potri.019G131500.1	III_VIIa	637	Pkinase, Pkinase_Tyr, LRR_8, LRRNT_2, LRR_4, Pkinase, Pkinase_Tyr, LRR_8, LRRNT_2, LRR_4	Found	Found	Not Found
Pp3c1_18260V3.1.p	III_VIIa	711	Pkinase_Tyr, Pkinase, LRR_8, LRRNT_2, LRR_4, Pkinase_Tyr, Pkinase, LRR_8, LRRNT_2, LRR_4, Pkinase_Tyr, Pkinase, LRR_8, LRRNT_2, LRR_4	Found	Found	Not Found
Pp3c1_22560V3.1.p	III_VIIa	908	Pkinase, Pkinase_Tyr, LRR_8, LRR_4, LRR_1, LRRNT_2, Pkinase, Pkinase_Tyr, LRR_8, LRR_4, LRR_1, LRRNT_2	Found	Found	Not Found
Pp3c1_6700V3.1.p	III_VIIa	948	Pkinase_Tyr, Pkinase, LRR_8, LRR_4, LRRNT_2, LRR_1, Pkinase_Tyr, Pkinase, LRR_8, LRR_4, LRRNT_2, LRR_1, Pkinase_Tyr, Pkinase, LRR_8, LRR_4, LRRNT_2, LRR_1, Pkinase_Tyr, Pkinase, LRR_8, LRR_4, LRRNT_2, LRR_1, Pkinase_Tyr, Pkinase, LRR_8, LRR_4, LRRNT_2, LRR_1, Pkinase_Tyr, Pkinase, LRR_8, LRR_4, LRRNT_2, LRR_1, Pkinase_Tyr, Pkinase, LRR_8, LRR_4, LRRNT_2, LRR_1, Pkinase_Tyr, Pkinase, LRR_8, LRR_4,…	Found	Found	Not Found
Pp3c1_6740V3.1.p	III_VIIa	175	Pkinase, Pkinase_Tyr	Not Found	Found	Not Found
Pp3c10_18600V3.1.p	III_VIIa	738	Pkinase_Tyr, Pkinase, LRR_8, LRR_4, LRRNT_2, LRR_1, Pkinase_Tyr, Pkinase, LRR_8, LRR_4, LRRNT_2, LRR_1	Found	Found	Not Found
Pp3c11_1440V3.1.p	III_VIIa	749	Pkinase, Pkinase_Tyr, LRRNT_2, LRR_8, LRR_4, LRR_1, Pkinase, Pkinase_Tyr, LRRNT_2, LRR_8, LRR_4, LRR_1	Found	Found	Not Found
Pp3c11_18980V3.1.p	III_VIIa	1099	LRR_8, LRR_4, Pkinase, Pkinase_Tyr, LRR_1, LRR_6, LRRNT_2, LRR_8, LRR_4, Pkinase, Pkinase_Tyr, LRR_1, LRR_6, LRRNT_2, LRR_8, LRR_4, Pkinase, Pkinase_Tyr, LRR_1, LRR_6, LRRNT_2, LRR_8, LRR_4, Pkinase, Pkinase_Tyr, LRR_1, LRR_6, LRRNT_2	Found	Found	Not Found
Pp3c12_11940V3.1.p	III_VIIa	912	Pkinase, Pkinase_Tyr, LRR_8, LRR_4, LRR_1, LRRNT_2, Pkinase, Pkinase_Tyr, LRR_8, LRR_4, LRR_1, LRRNT_2	Found	Found	Not Found
Pp3c12_16340V3.1.p	III_VIIa	965	LRR_8, LRR_4, Pkinase_Tyr, Pkinase, LRR_6, LRR_1, LRR_8, LRR_4, Pkinase_Tyr, Pkinase, LRR_6, LRR_1, LRR_8, LRR_4, Pkinase_Tyr, Pkinase, LRR_6, LRR_1	Found	Found	Not Found
Pp3c12_23390V3.1.p	III_VIIa	991	Pkinase_Tyr, Pkinase, LRR_4, LRR_8, LRR_1, LRRNT_2, LRR_6, Pkinase_Tyr, Pkinase, LRR_4, LRR_8, LRR_1, LRRNT_2, LRR_6	Found	Found	Not Found
Pp3c14_2970V3.1.p	III_VIIa	818	Pkinase, Pkinase_Tyr, LRR_8, LRR_4, LRR_1, LRR_6, Pkinase, Pkinase_Tyr, LRR_8, LRR_4, LRR_1, LRR_6	Found	Found	Not Found
Pp3c15_23400V3.1.p	III_VIIa	677	Pkinase_Tyr, Pkinase, Pkinase_Tyr, Pkinase, LRRNT_2	Found	Found	Not Found
Pp3c18_14390V3.1.p	III_VIIa	662	Pkinase, Pkinase_Tyr, LRR_4, LRR_8, LRRNT_2, LRR_1, Pkinase, Pkinase_Tyr, LRR_4, LRR_8, LRRNT_2, LRR_1, Pkinase, Pkinase_Tyr, LRR_4, LRR_8, LRRNT_2, LRR_1, Pkinase, Pkinase_Tyr, LRR_4, LRR_8, LRRNT_2, LRR_1, Pkinase, Pkinase_Tyr, LRR_4, LRR_8, LRRNT_2, LRR_1, Pkinase, Pkinase_Tyr, LRR_4, LRR_8, LRRNT_2, LRR_1, Pkinase, Pkinase_Tyr, LRR_4, LRR_8, LRRNT_2, LRR_1, Pkinase, Pkinase_Tyr, LRR_4, LRR_8,…	Found	Found	Not Found
Pp3c18_14410V3.1.p	III_VIIa	703	Pkinase_Tyr, Pkinase, LRRNT_2, LRR_4, LRR_8, Pkinase_Tyr, Pkinase, LRRNT_2, LRR_4, LRR_8	Found	Found	Not Found
Pp3c18_21730V3.1.p	III_VIIa	413	Pkinase_Tyr, Pkinase, Pkinase_Tyr, Pkinase, Pkinase, Pkinase_Tyr	Not Found	Found	Not Found
Pp3c19_14630V3.1.p	III_VIIa	949	Pkinase_Tyr, LRR_8, Pkinase, LRR_4, LRR_6, LRR_1, LRRNT_2, Pkinase_Tyr, LRR_8, Pkinase, LRR_4, LRR_6, LRR_1, LRRNT_2, Pkinase_Tyr, Pkinase, LRR_8, LRR_4, LRR_1, LRR_6	Found	Found	Not Found
Pp3c19_19180V3.1.p	III_VIIa	665	Pkinase_Tyr, Pkinase, LRR_4, LRR_8, LRRNT_2, Pkinase_Tyr, Pkinase, LRR_4, LRR_8, LRRNT_2	Found	Found	Not Found
Pp3c19_19190V3.1.p	III_VIIa	668	Pkinase, Pkinase_Tyr, LRR_8, LRR_4, LRR_1, LRRNT_2, Pkinase, Pkinase_Tyr, LRR_8, LRR_4, LRR_1, LRRNT_2, Pkinase, Pkinase_Tyr, LRR_8, LRR_4, LRR_1, LRRNT_2, Pkinase, Pkinase_Tyr, LRR_8, LRR_4, LRR_1, LRRNT_2, Pkinase, Pkinase_Tyr, LRR_8, LRR_4, LRR_1, LRRNT_2, Pkinase, Pkinase_Tyr, LRR_8, LRR_4, LRR_1, LRRNT_2, Pkinase, Pkinase_Tyr, LRR_8, LRR_4, LRR_1, LRRNT_2, Pkinase, Pkinase_Tyr, LRR_8, LRR_4,…	Found	Found	Not Found
Pp3c2_19460V3.1.p	III_VIIa	680	Pkinase_Tyr, Pkinase, LRRNT_2, LRR_8, Pkinase_Tyr, Pkinase, LRRNT_2, LRR_8	Found	Found	Not Found
Pp3c2_30510V3.1.p	III_VIIa	757	Pkinase_Tyr, Pkinase, LRRNT_2, LRR_8, LRR_1, Pkinase_Tyr, Pkinase, LRRNT_2, LRR_8, LRR_1, Pkinase_Tyr, LRRNT_2, LRR_8, Pkinase, LRR_1	Found	Found	Not Found
Pp3c21_11200V3.1.p	III_VIIa	683	Pkinase, Pkinase_Tyr, LRR_4, LRR_8, LRRNT_2, LRR_1, Pkinase, Pkinase_Tyr, LRR_4, LRR_8, LRRNT_2, LRR_1, Pkinase, Pkinase_Tyr, LRR_4, LRR_8, LRRNT_2, LRR_1, Pkinase, Pkinase_Tyr, LRR_4, LRR_8, LRRNT_2, LRR_1	Found	Found	Not Found
Pp3c21_11220V3.1.p	III_VIIa	682	Pkinase_Tyr, Pkinase, LRRNT_2, LRR_4, LRR_8, Pkinase_Tyr, Pkinase, LRRNT_2, LRR_4, LRR_8, Pkinase_Tyr, Pkinase, LRRNT_2, LRR_4, LRR_8, Pkinase_Tyr, Pkinase, LRRNT_2, LRR_4, LRR_8, Pkinase_Tyr, Pkinase, LRRNT_2, LRR_4, LRR_8	Found	Found	Not Found
Pp3c22_10000V3.1.p	III_VIIa	665	Pkinase, Pkinase_Tyr, LRR_4, LRR_8, LRRNT_2, Pkinase, Pkinase_Tyr, LRR_4, LRR_8, LRRNT_2, Pkinase, Pkinase_Tyr, LRR_4, LRR_8, LRRNT_2	Found	Found	Not Found
Pp3c22_13430V3.1.p	III_VIIa	963	Pkinase_Tyr, Pkinase, LRR_4, LRR_8, LRR_6, LRRNT_2, LRR_1, Pkinase_Tyr, Pkinase, LRR_4, LRR_8, LRR_6, LRRNT_2, LRR_1, Pkinase_Tyr, Pkinase, LRR_8, LRR_4, LRR_1	Found	Found	Not Found
Pp3c22_21420V3.1.p	III_VIIa	1133	LRR_8, LRR_4, Pkinase, Pkinase_Tyr, LRR_1, LRRNT_2, LRR_8, LRR_4, Pkinase, Pkinase_Tyr, LRR_1, LRRNT_2, LRR_8, LRR_4, Pkinase, Pkinase_Tyr, LRR_1, LRRNT_2, LRR_8, LRR_4, Pkinase, Pkinase_Tyr, LRR_1, LRRNT_2, LRR_8, LRR_4, Pkinase, Pkinase_Tyr, LRR_1, LRRNT_2	Found	Found	Not Found
Pp3c22_5840V3.1.p	III_VIIa	402	Pkinase_Tyr, Pkinase, Pkinase_Tyr, Pkinase	Not Found	Found	Not Found
Pp3c25_15360V3.1.p	III_VIIa	678	Pkinase, Pkinase_Tyr, LRR_8, LRRNT_2, Pkinase, Pkinase_Tyr, LRR_8, LRRNT_2, Pkinase, Pkinase_Tyr, LRR_8, LRRNT_2, Pkinase, Pkinase_Tyr, LRR_8, LRRNT_2	Found	Found	Not Found
Pp3c3_28520V3.1.p	III_VIIa	738	Pkinase_Tyr, Pkinase, LRR_8, LRR_4, LRR_1, LRRNT_2, Pkinase_Tyr, Pkinase, LRR_8, LRR_4, LRR_1, LRRNT_2	Found	Found	Not Found
Pp3c4_26070V3.1.p	III_VIIa	975	LRR_8, LRR_4, Pkinase_Tyr, Pkinase, LRR_1, LRR_6, LRR_8, LRR_4, Pkinase_Tyr, Pkinase, LRR_1, LRR_6, LRR_8, LRR_4, Pkinase_Tyr, Pkinase, LRR_1, LRR_6, LRR_8, LRR_4, Pkinase_Tyr, Pkinase, LRR_1, LRR_6, LRR_8, LRR_4, Pkinase_Tyr, Pkinase, LRR_1, LRR_6, LRR_8, LRR_4, Pkinase_Tyr, Pkinase, LRR_1, LRR_6	Found	Found	Not Found
Pp3c4_5010V3.1.p	III_VIIa	964	Pkinase, Pkinase_Tyr, LRR_8, LRR_4, LRR_1, LRRNT_2, Pkinase, Pkinase_Tyr, LRR_8, LRR_4, LRR_1, LRRNT_2	Found	Found	Not Found
Pp3c4_6580V3.1.p	III_VIIa	992	LRR_8, LRR_4, Pkinase_Tyr, Pkinase, LRR_1, LRRNT_2, LRR_6, LRR_8, LRR_4, Pkinase_Tyr, Pkinase, LRR_1, LRRNT_2, LRR_6, LRR_8, LRR_4, Pkinase_Tyr, Pkinase, LRR_1, LRRNT_2, LRR_6	Found	Found	Not Found
Pp3c5_8630V3.1.p	III_VIIa	797	Pkinase_Tyr, Pkinase, LRR_8, LRR_4, LRRNT_2, LRR_1, Pkinase_Tyr, Pkinase, LRR_8, LRR_4, LRRNT_2, LRR_1, Pkinase_Tyr, Pkinase, LRR_8, LRR_4, LRRNT_2, LRR_1	Found	Found	Not Found
Pp3c6_14960V3.1.p	III_VIIa	799	Pkinase, Pkinase_Tyr, LRR_8, LRR_4, LRRNT_2, Pkinase, Pkinase_Tyr, LRR_8, LRR_4, LRRNT_2, Pkinase, Pkinase_Tyr, LRR_8, LRR_4, LRRNT_2, Pkinase, Pkinase_Tyr, LRR_8, LRR_4, LRRNT_2, Pkinase, Pkinase_Tyr, LRR_8, LRR_4, LRRNT_2, Pkinase, Pkinase_Tyr, LRR_8, LRR_4, LRRNT_2, Pkinase, Pkinase_Tyr, LRR_8, LRR_4, LRRNT_2, Pkinase, Pkinase_Tyr, LRR_8, LRR_4, LRRNT_2, LRR_1, Pkinase, Pkinase_Tyr, LRR_4, LRR…	Found	Found	Not Found
Pp3c7_3320V3.1.p	III_VIIa	1099	LRR_8, LRR_4, Pkinase, Pkinase_Tyr, LRR_1, LRR_6, LRRNT_2, LRR_8, LRR_4, Pkinase, Pkinase_Tyr, LRR_1, LRR_6, LRRNT_2	Found	Found	Not Found
Smo_105194	III_VIIa	773	Pkinase_Tyr, Pkinase, LRR_8, LRR_4, LRR_1, LRRNT_2	Found	Found	Not Found
Smo_10889_	III_VIIa	599	Pkinase_Tyr, Pkinase, LRR_8, LRRNT_2	Found	Found	Not Found
Smo_116152	III_VIIa	1102	LRR_4, LRR_8, Pkinase, Pkinase_Tyr, LRR_1, LRRNT_2	Found	Found	Not Found
Smo_132879	III_VIIa	596	Pkinase, Pkinase_Tyr, LRR_8, LRRNT_2, LRR_4, LRR_1	Found	Found	Not Found
Smo_138277	III_VIIa	1077	LRR_8, Pkinase, Pkinase_Tyr, LRR_4, LRR_1, LRR_6	Found	Found	Not Found
Smo_173095	III_VIIa	669	Pkinase, Pkinase_Tyr, LRR_8, LRR_4, LRR_1, LRRNT_2	Found	Found	Not Found
Smo_234818	III_VIIa	647	Pkinase, Pkinase_Tyr, LRRNT_2, LRR_8	Found	Found	Not Found
Smo_236225	III_VIIa	803	Pkinase_Tyr, Pkinase, LRR_8, LRR_4, LRR_1, LRRNT_2, LRR_6	Found	Found	Not Found
Smo_267563	III_VIIa	581	Pkinase, Pkinase_Tyr, LRR_4, LRRNT_2	Found	Found	Not Found
Smo_404787	III_VIIa	1069	LRR_8, LRR_4, Pkinase_Tyr, Pkinase, LRR_1, LRR_6, LRRNT_2	Found	Found	Not Found
Smo_406781	III_VIIa	1050	LRR_8, LRR_4, Pkinase, Pkinase_Tyr, LRR_1, LRRNT_2, LRR_6	Found	Found	Not Found
Smo_407578	III_VIIa	1039	LRR_8, LRR_4, Pkinase, LRR_1, Pkinase_Tyr, LRRNT_2	Found	Found	Not Found
Smo_409847	III_VIIa	1083	LRR_8, LRR_4, LRR_1, DYW_deaminase	Found	Not Found	Found
Smo_414250	III_VIIa	1498	LRR_8, LRR_4, LRR_1, Beta-Casp, LRRNT_2, Lactamase_B_6	Found	Not Found	Found
Smo_41472_	III_VIIa	710	Pkinase_Tyr, Pkinase, LRR_8, LRRNT_2, LRR_4, LRR_1	Found	Found	Not Found
Smo_42017_	III_VIIa	607	Pkinase, Pkinase_Tyr, LRR_8, LRRNT_2, LRR_4	Found	Found	Not Found
Smo_431046	III_VIIa	758	LRR_8, LRR_4, LRR_1	Found	Not Found	Not Found
Smo_445533	III_VIIa	1470	LRR_8, LRR_4, LRR_1, Beta-Casp, LRRNT_2, Lactamase_B_6	Found	Not Found	Found
Smo_54187_	III_VIIa	402	LRR_8, LRR_4, LRRNT_2, LRR_1, LRR_6	Found	Not Found	Not Found
Smo_70068_	III_VIIa	1010	LRR_8, Pkinase_Tyr, LRR_4, Pkinase, LRR_1, LRR_6, LRRNT_2	Found	Found	Not Found
Smo_74002_	III_VIIa	650	Pkinase, Pkinase_Tyr, LRRNT_2, LRR_8	Found	Found	Not Found
Smo_80116_	III_VIIa	676	Pkinase, Pkinase_Tyr, LRRNT_2, LRR_8, LRR_1, LRR_4	Found	Found	Not Found
Smo_83924_	III_VIIa	625	Pkinase_Tyr, Pkinase, LRR_8, LRRNT_2	Found	Found	Not Found
Smo_90752_	III_VIIa	727	LRR_8, LRR_4, LRR_1, LRRNT_2	Found	Not Found	Not Found
Smo_98598_	III_VIIa	928	Pkinase, Pkinase_Tyr, LRR_8, LRR_4, LRR_1, LRR_6, LRRNT_2	Found	Found	Not Found
Solyc00g110870.2.1	III_VIIa	438	LRR_8, Pkinase_Tyr, LRR_4, LRRNT_2, Pkinase, LRR_1	Found	Found	Not Found
Solyc01g067020.2.1	III_VIIa	606	Pkinase, Pkinase_Tyr, LRR_8, LRR_4, LRRNT_2, LRR_1	Found	Found	Not Found
Solyc01g105080.2.1	III_VIIa	655	Pkinase, Pkinase_Tyr, LRRNT_2	Found	Found	Not Found
Solyc01g107650.2.1	III_VIIa	772	Pkinase, Pkinase_Tyr, LRR_8, LRRNT_2, LRR_4, LRR_1	Found	Found	Not Found
Solyc02g023950.2.1	III_VIIa	1052	LRR_8, LRR_4, Pkinase_Tyr, Pkinase, LRR_1, LRR_6, LRRNT_2	Found	Found	Not Found
Solyc02g070000.2.1	III_VIIa	1025	LRR_8, LRR_4, Pkinase_Tyr, Pkinase, LRR_1, LRR_6, LRRNT_2	Found	Found	Not Found
Solyc02g084370.1.1	III_VIIa	1128	LRR_8, LRR_4, Pkinase, Pkinase_Tyr, LRR_1, LRRNT_2, LRR_6	Found	Found	Not Found
Solyc02g092940.2.1	III_VIIa	769	Pkinase, Pkinase_Tyr, LRR_8, LRR_4, LRRNT_2	Found	Found	Not Found
Solyc02g093100.2.1	III_VIIa	667	Pkinase, Pkinase_Tyr, LRR_4	Found	Found	Not Found
Solyc03g019830.2.1	III_VIIa	609	Pkinase_Tyr, Pkinase, LRRNT_2	Found	Found	Not Found
Solyc03g033610.1.1	III_VIIa	1129	LRR_8, LRR_4, Pkinase, Pkinase_Tyr, LRR_1, LRRNT_2	Found	Found	Not Found
Solyc03g064010.2.1	III_VIIa	629	Pkinase_Tyr, Pkinase, LRRNT_2, LRR_8, LRR_4, LRR_1	Found	Found	Not Found
Solyc03g093460.2.1	III_VIIa	360	Pkinase, Pkinase_Tyr	Not Found	Found	Not Found
Solyc03g095490.2.1	III_VIIa	636	Pkinase, Pkinase_Tyr, LRR_8, LRR_4, LRRNT_2	Found	Found	Not Found
Solyc03g111670.2.1	III_VIIa	660	Pkinase, Pkinase_Tyr, LRR_8, LRRNT_2, LRR_4	Found	Found	Not Found
Solyc03g114080.1.1	III_VIIa	621	Pkinase_Tyr, Pkinase, LRR_8, LRR_4, LRRNT_2	Found	Found	Not Found
Solyc03g118510.2.1	III_VIIa	662	Pkinase, Pkinase_Tyr, LRR_8, LRR_4, LRRNT_2, LRR_1	Found	Found	Not Found
Solyc03g122230.1.1	III_VIIa	669	Pkinase, Pkinase_Tyr, LRRNT_2, LRR_4, LRR_8, LRR_1	Found	Found	Not Found
Solyc03g124050.2.1	III_VIIa	713	Pkinase, Pkinase_Tyr, LRR_8, LRRNT_2, LRR_4, LRR_1	Found	Found	Not Found
Solyc04g008650.2.1	III_VIIa	668	Pkinase, Pkinase_Tyr, LRRNT_2, LRR_4, LRR_8	Found	Found	Not Found
Solyc04g054200.2.1	III_VIIa	1059	LRR_4, LRR_8, Pkinase, Pkinase_Tyr, LRR_1, LRRNT_2	Found	Found	Not Found
Solyc04g078590.2.1	III_VIIa	669	Pkinase, Pkinase_Tyr, LRR_8, LRR_4, LRR_1	Found	Found	Not Found
Solyc04g081080.1.1	III_VIIa	1137	LRR_8, LRR_4, Pkinase, Pkinase_Tyr, LRR_1, LRRNT_2	Found	Found	Not Found
Solyc05g008860.2.1	III_VIIa	716	Pkinase, Pkinase_Tyr, LRR_8, LRR_4, LRRNT_2, LRR_1	Found	Found	Not Found
Solyc05g009100.2.1	III_VIIa	669	Pkinase, Pkinase_Tyr, LRRNT_2, LRR_4, LRR_8	Found	Found	Not Found
Solyc05g012430.1.1	III_VIIa	472	LRR_8, LRR_4, LRRNT_2, LRR_1	Found	Not Found	Not Found
Solyc05g015150.2.1	III_VIIa	718	Pkinase, Pkinase_Tyr, LRR_8, LRR_4, LRRNT_2	Found	Found	Not Found
Solyc05g025780.2.1	III_VIIa	641	Pkinase, Pkinase_Tyr, LRR_8, LRR_4, LRR_1, LRRNT_2	Found	Found	Not Found
Solyc05g047570.2.1	III_VIIa	670	Pkinase, Pkinase_Tyr, LRR_8, LRR_4, LRRNT_2	Found	Found	Not Found
Solyc05g052350.2.1	III_VIIa	793	Pkinase_Tyr, Pkinase, LRR_8, LRR_4, LRR_1, LRRNT_2	Found	Found	Not Found
Solyc06g048560.1.1	III_VIIa	594	Pkinase_Tyr, Pkinase, LRR_8, LRRNT_2	Found	Found	Not Found
Solyc06g048620.2.1	III_VIIa	972	LRR_8, Pkinase_Tyr, Pkinase, LRR_4, LRR_1, LRR_6, LRRNT_2	Found	Found	Not Found
Solyc06g048950.2.1	III_VIIa	895	LRR_8, Pkinase_Tyr, Pkinase, LRR_4, LRR_1, LRRNT_2, LRR_6	Found	Found	Not Found
Solyc06g050560.2.1	III_VIIa	833	Pkinase_Tyr, Pkinase, LRR_8, LRR_4, LRR_1, LRRNT_2, LRR_6	Found	Found	Not Found
Solyc06g068910.2.1	III_VIIa	635	Pkinase, Pkinase_Tyr, LRR_8, LRR_4, LRRNT_2	Found	Found	Not Found
Solyc06g082610.2.1	III_VIIa	626	Pkinase, Pkinase_Tyr, LRR_8, LRR_4, LRRNT_2, LRR_1	Found	Found	Not Found
Solyc07g017230.2.1	III_VIIa	643	Pkinase, Pkinase_Tyr, LRR_4, LRR_8	Found	Found	Not Found
Solyc07g065240.1.1	III_VIIa	512	Pkinase, Pkinase_Tyr, LRR_8, LRR_4, LRR_1	Found	Found	Not Found
Solyc08g069170.1.1	III_VIIa	651	Pkinase, Pkinase_Tyr, LRR_8	Found	Found	Not Found
Solyc08g079740.2.1	III_VIIa	883	Pkinase_Tyr, Pkinase, LRR_8, LRR_4, LRRNT_2, LRR_1, LRR_6	Found	Found	Not Found
Solyc08g081940.2.1	III_VIIa	643	Pkinase, Pkinase_Tyr, LRR_8, LRR_4, LRRNT_2, LRR_1	Found	Found	Not Found
Solyc08g082460.2.1	III_VIIa	267	Pkinase_Tyr, Pkinase	Not Found	Found	Not Found
Solyc09g007110.2.1	III_VIIa	978	Pkinase_Tyr, Pkinase, LRR_4, LRR_8, LRRNT_2, LRR_1	Found	Found	Not Found
Solyc09g008860.2.1	III_VIIa	676	Pkinase_Tyr, Pkinase, LRR_4, LRR_8	Found	Found	Not Found
Solyc09g015170.2.1	III_VIIa	789	Pkinase, Pkinase_Tyr, LRR_8, LRR_4, LRR_1, LRR_6, LRRNT_2	Found	Found	Not Found
Solyc09g015520.2.1	III_VIIa	966	Pkinase_Tyr, Pkinase, LRR_8, LRR_4, LRR_1, LRRNT_2, LRR_6	Found	Found	Not Found
Solyc09g030450.2.1	III_VIIa	634	Pkinase_Tyr, Pkinase, LRR_8, LRR_4, LRRNT_2	Found	Found	Not Found
Solyc09g061930.2.1	III_VIIa	660	Pkinase_Tyr, Pkinase, LRR_8, LRR_4, LRR_1	Found	Found	Not Found
Solyc09g098290.2.1	III_VIIa	1013	LRR_8, LRR_4, Pkinase, Pkinase_Tyr, LRR_1, LRR_6, LRRNT_2	Found	Found	Not Found
Solyc11g011020.1.1	III_VIIa	643	Pkinase, Pkinase_Tyr, LRR_8, LRR_4, LRRNT_2	Found	Found	Not Found
Solyc11g069960.1.1	III_VIIa	636	Pkinase_Tyr, Pkinase, LRR_4, LRR_8, LRRNT_2, LRR_1	Found	Found	Not Found
Solyc11g071880.1.1	III_VIIa	651	Pkinase, Pkinase_Tyr, LRR_4, LRRNT_2, LRR_8, LRR_1	Found	Found	Not Found
Solyc12g009190.1.1	III_VIIa	637	Pkinase, Pkinase_Tyr, LRR_8, LRR_1, LRR_4, LRRNT_2	Found	Found	Not Found
Zm00001d002068_T001.1	III_VIIa	701	Pkinase, Pkinase_Tyr, LRR_4, LRR_8, LRR_1	Found	Found	Not Found
Zm00001d002599_T002.1	III_VIIa	1135	Pkinase, Pkinase_Tyr, LRR_4, LRR_8, LRR_1, Pkinase, Pkinase_Tyr, LRR_6	Found	Found	Not Found
Zm00001d002757_T001.1	III_VIIa	365	Pkinase, Pkinase_Tyr	Not Found	Found	Not Found
Zm00001d002949_T001.1	III_VIIa	229	Pkinase, Pkinase_Tyr	Not Found	Found	Not Found
Zm00001d003399_T001.1	III_VIIa	677	Pkinase, Pkinase_Tyr, LRR_8, LRR_4, LRRNT_2, LRR_1	Found	Found	Not Found
Zm00001d004635_T002.1	III_VIIa	744	Pkinase, Pkinase_Tyr, LRR_8, LRRNT_2, LRR_4, LRR_1	Found	Found	Not Found
Zm00001d004929_T001.1	III_VIIa	767	Pkinase, Pkinase_Tyr, LRR_8, LRR_4	Found	Found	Not Found
Zm00001d005298_T001.1	III_VIIa	829	Pkinase, Pkinase_Tyr, LRR_4, LRR_8, LRRNT_2, LRR_1, LRR_6	Found	Found	Not Found
Zm00001d006917_T001.1	III_VIIa	1059	LRR_4, LRR_8, Pkinase, Pkinase_Tyr, LRR_1, LRR_6, LRRNT_2, Pkinase, Pkinase_Tyr, LRR_4, LRR_1, LRR_8, LRR_6	Found	Found	Not Found
Zm00001d007862_T002.1	III_VIIa	1103	LRR_8, LRR_4, Pkinase_Tyr, LRR_1, Pkinase, LRR_6, LRRNT_2, LRR_8, LRR_4, Pkinase_Tyr, Pkinase, LRR_1, LRR_6, LRRNT_2	Found	Found	Not Found
Zm00001d008868_T001.1	III_VIIa	70		Not Found	Not Found	Not Found
Zm00001d008965_T001.1	III_VIIa	672	Pkinase_Tyr, Pkinase, Pkinase_Tyr, Pkinase, Pkinase_Tyr, Pkinase, LRR_8, LRR_4, LRR_1, LRRNT_2	Found	Found	Not Found
Zm00001d011312_T001.1	III_VIIa	686	Pkinase, Pkinase_Tyr, LRR_8, LRR_4, LRRNT_2	Found	Found	Not Found
Zm00001d011707_T001.1	III_VIIa	651	Pkinase_Tyr, Pkinase, LRR_8, LRRNT_2, LRR_4, LRR_1	Found	Found	Not Found
Zm00001d011834_T001.1	III_VIIa	1053	LRR_8, LRR_4, Pkinase, Pkinase_Tyr, LRR_1, LRR_6, LRRNT_2	Found	Found	Not Found
Zm00001d012411_T002.1	III_VIIa	147	Pkinase_Tyr, Pkinase, Pkinase_Tyr, Pkinase	Not Found	Found	Not Found
Zm00001d012514_T001.1	III_VIIa	629	Pkinase_Tyr, Pkinase, LRR_4, LRR_8, LRRNT_2, LRR_1	Found	Found	Not Found
Zm00001d013430_T001.1	III_VIIa	724	Pkinase, Pkinase_Tyr, LRR_4, LRR_8, LRRNT_2	Found	Found	Not Found
Zm00001d015414_T001.1	III_VIIa	658	Pkinase, Pkinase_Tyr, LRR_4, LRR_8, LRRNT_2, LRR_1	Found	Found	Not Found
Zm00001d017473_T002.1	III_VIIa	409	Pkinase_Tyr, Pkinase	Not Found	Found	Not Found
Zm00001d018541_T002.1	III_VIIa	792	Pkinase, Pkinase_Tyr, LRR_4, LRR_8, LRRNT_2, LRR_1, Pkinase, Pkinase_Tyr, LRR_4, LRR_8, LRRNT_2, LRR_1, Pkinase, Pkinase_Tyr, LRR_4, LRR_8, LRRNT_2, LRR_1, Pkinase, Pkinase_Tyr	Found	Found	Not Found
Zm00001d019701_T001.1	III_VIIa	826	Pkinase, Pkinase_Tyr, LRR_8, LRR_4, LRRNT_2, LRR_1, LRR_6	Found	Found	Not Found
Zm00001d020322_T001.1	III_VIIa	677	Pkinase_Tyr, Pkinase, LRR_8	Found	Found	Not Found
Zm00001d020403_T001.1	III_VIIa	641	Pkinase, Pkinase_Tyr, LRR_8, LRR_4, LRR_1, LRRNT_2	Found	Found	Not Found
Zm00001d021883_T001.1	III_VIIa	595	Pkinase, Pkinase_Tyr, LRRNT_2	Found	Found	Not Found
Zm00001d022201_T002.1	III_VIIa	1058	Pkinase, Pkinase_Tyr, LRR_8, LRR_4, LRR_1, LRR_6, Pkinase, Pkinase_Tyr, LRR_8, LRR_4, LRR_1, LRR_6, LRR_4, LRR_8, Pkinase, Pkinase_Tyr, LRR_1, LRR_6, LRRNT_2, Pkinase, Pkinase_Tyr, LRR_4, LRR_1, LRR_8, LRR_6	Found	Found	Not Found
Zm00001d022432_T001.1	III_VIIa	636	Pkinase, Pkinase_Tyr, LRR_8, LRR_4, LRRNT_2, LRR_1, LRR_8, LRR_4, LRRNT_2, Pkinase, LRR_1, Pkinase_Tyr, LRR_8, LRR_4, LRRNT_2, Pkinase, Pkinase_Tyr, LRR_1, Pkinase, Pkinase_Tyr, LRR_8, LRR_4, LRRNT_2, LRR_1	Found	Found	Not Found
Zm00001d024022_T001.1	III_VIIa	257	Pkinase_Tyr, Pkinase, LRR_4, LRR_8, LRR_1	Found	Found	Not Found
Zm00001d024047_T001.1	III_VIIa	755	Pkinase, Pkinase_Tyr, LRR_8, LRR_4, LRRNT_2, LRR_1, LRR_6	Found	Found	Not Found
Zm00001d025621_T001.1	III_VIIa	177	Pkinase, Pkinase_Tyr	Not Found	Found	Not Found
Zm00001d026063_T001.1	III_VIIa	1169	LRR_4, LRR_8, LRR_1, Pkinase, Pkinase_Tyr, LRR_6, LRRNT_2	Found	Found	Not Found
Zm00001d026189_T001.1	III_VIIa	375	Pkinase, Pkinase_Tyr	Not Found	Found	Not Found
Zm00001d027463_T001.1	III_VIIa	902	Pkinase, Pkinase_Tyr, LRR_4, LRR_8, LRRNT_2, LRR_6, LRR_1	Found	Found	Not Found
Zm00001d028796_T001.1	III_VIIa	826	Pkinase_Tyr, Pkinase, LRR_8, LRR_4, LRR_1, LRRNT_2	Found	Found	Not Found
Zm00001d029040_T001.1	III_VIIa	720	Pkinase, Pkinase_Tyr, LRR_8, LRR_4, LRRNT_2, LRR_1, Pkinase, Pkinase_Tyr, LRR_8, LRR_4, LRRNT_2, LRR_1, Pkinase, Pkinase_Tyr, LRR_8, LRR_4, LRRNT_2	Found	Found	Not Found
Zm00001d029059_T001.1	III_VIIa	972	LRR_8, Pkinase_Tyr, LRR_4, Pkinase, LRR_1, LRR_6, LRRNT_2	Found	Found	Not Found
Zm00001d031437_T001.1	III_VIIa	662	Pkinase, Pkinase_Tyr, LRRNT_2, LRR_8, LRR_1	Found	Found	Not Found
Zm00001d031509_T003.1	III_VIIa	750	LRRNT_2, Pkinase, Pkinase_Tyr, LRRNT_2, LRR_8, LRR_4	Found	Found	Not Found
Zm00001d031866_T001.1	III_VIIa	678	Pkinase_Tyr, Pkinase, LRR_8, LRR_4, LRR_1	Found	Found	Not Found
Zm00001d032244_T001.1	III_VIIa	671	Pkinase, Pkinase_Tyr, LRR_8, LRR_4, LRRNT_2	Found	Found	Not Found
Zm00001d032613_T001.1	III_VIIa	677	Pkinase, Pkinase_Tyr	Not Found	Found	Not Found
Zm00001d033164_T001.1	III_VIIa	223	Pkinase_Tyr, Pkinase	Not Found	Found	Not Found
Zm00001d033745_T001.1	III_VIIa	694	Pkinase, Pkinase_Tyr, LRR_4, LRR_8, LRRNT_2	Found	Found	Not Found
Zm00001d035380_T001.1	III_VIIa	452	LRR_8, LRRNT_2, LRR_1	Found	Not Found	Not Found				Found
Zm00001d036766_T001.1	III_VIIa	213		Not Found	Not Found	Not Found
Zm00001d038094_T001.1	III_VIIa	109	Pkinase_Tyr, Pkinase	Not Found	Found	Not Found
Zm00001d038481_T001.1	III_VIIa	975	LRR_8, Pkinase_Tyr, Pkinase, LRR_4, LRR_1, LRR_6, LRRNT_2, Pkinase_Tyr, Pkinase, LRR_8, LRR_4, LRR_1, LRR_6	Found	Found	Not Found
Zm00001d038487_T004.1	III_VIIa	634	Pkinase_Tyr, Pkinase, LRR_8, LRR_4, LRRNT_2, LRR_1, LRR_8, LRR_4, LRR_1, LRRNT_2, Pkinase, Pkinase_Tyr, LRR_6, Pkinase_Tyr, Pkinase, LRR_8, LRR_4, LRRNT_2, LRR_1, LRR_8, LRR_4, LRR_1, LRRNT_2, Pkinase, Pkinase_Tyr, LRR_6, LRR_8, LRR_4, LRR_1, LRRNT_2, Pkinase, Pkinase_Tyr, LRR_6, Pkinase_Tyr, Pkinase, LRR_8, LRR_4, LRRNT_2, LRR_1	Found	Found	Not Found
Zm00001d039188_T001.1	III_VIIa	654	LRR_8, Pkinase, LRRNT_2, Pkinase_Tyr, Pkinase, Pkinase_Tyr, LRR_8, LRR_4, LRRNT_2, LRR_1	Found	Found	Not Found
Zm00001d039325_T001.1	III_VIIa	657	Pkinase_Tyr, Pkinase, LRR_8, LRR_4, LRR_1, LRRNT_2	Found	Found	Not Found
Zm00001d039967_T001.1	III_VIIa	663	Pkinase, Pkinase_Tyr, LRR_4, LRR_8, LRRNT_2, LRR_1	Found	Found	Not Found
Zm00001d041363_T002.1	III_VIIa	647	Pkinase_Tyr, Pkinase, Pkinase_Tyr, Pkinase, Pkinase_Tyr, Pkinase	Not Found	Found	Not Found
Zm00001d041529_T001.1	III_VIIa	407	HABP4_PAI-RBP1, Pkinase, Pkinase_Tyr	Not Found	Found	Found
Zm00001d042051_T001.1	III_VIIa	1043	LRR_8, LRR_4, Pkinase, Pkinase_Tyr, LRR_1, LRR_6, LRRNT_2, LRR_2, LRRNT_2, LRR_8, Pkinase_Tyr, Pkinase, LRR_4, LRR_1	Found	Found	Not Found
Zm00001d043058_T001.1	III_VIIa	949	LRR_8, Pkinase_Tyr, Pkinase, LRR_4, LRR_1, LRR_6, LRRNT_2	Found	Found	Not Found
Zm00001d043071_T001.1	III_VIIa	670	Pkinase_Tyr, Pkinase, LRR_4, LRR_8, LRRNT_2, LRR_1, Pkinase_Tyr, Pkinase, LRR_4, LRR_8, LRRNT_2, LRR_1, Pkinase_Tyr, Pkinase, LRR_4, LRR_8, LRRNT_2, LRR_1, Pkinase_Tyr, Pkinase, LRR_4, LRR_8, LRRNT_2, LRR_1, Pkinase_Tyr, Pkinase, LRR_4, LRR_8, LRRNT_2, LRR_1	Found	Found	Not Found
Zm00001d044434_T001.1	III_VIIa	697	Pkinase, Pkinase_Tyr, LRR_8, LRR_4, LRRNT_2	Found	Found	Not Found
Zm00001d045013_T001.1	III_VIIa	713	Pkinase, Pkinase_Tyr, LRR_8, LRR_4, LRRNT_2, LRR_1	Found	Found	Not Found
Zm00001d045175_T001.1	III_VIIa	175		Not Found	Not Found	Not Found
Zm00001d045902_T001.1	III_VIIa	112		Not Found	Not Found	Not Found
Zm00001d046626_T001.1	III_VIIa	843	Pkinase, Pkinase_Tyr, LRR_8, LRRNT_2, LRR_4, LRR_1, LRR_6	Found	Found	Not Found
Zm00001d046938_T001.1	III_VIIa	660	LRR_8, LRR_4, LRR_1, Pkinase, Pkinase_Tyr, LRR_8, LRR_4	Found	Found	Not Found
Zm00001d047570_T001.1	III_VIIa	1045	Pkinase_Tyr, Pkinase, LRR_8, LRR_4, LRR_1, LRR_8, LRR_4, Pkinase, Pkinase_Tyr, LRR_1, LRR_6, Pkinase_Tyr, Pkinase, LRR_8, LRR_4, LRR_1, Pkinase_Tyr, Pkinase, LRR_8, LRR_4, LRR_1, LRR_8, LRR_4, Pkinase_Tyr, Pkinase, LRR_1, LRR_6, Pkinase_Tyr, Pkinase, LRR_8, LRR_4, LRR_1, Pkinase_Tyr, Pkinase, LRR_8, LRR_4, LRR_1, Pkinase_Tyr, Pkinase, LRR_8, LRR_4, LRR_1, Pkinase_Tyr, Pkinase, LRR_8, LRR_4, LRR_1…	Found	Found	Not Found
Zm00001d048053_T001.1	III_VIIa	669	Pkinase, Pkinase_Tyr, LRR_8, LRRNT_2, LRR_4, LRR_1	Found	Found	Not Found
Zm00001d048054_T002.1	III_VIIa	672	LRR_8, LRRNT_2, LRR_4, Pkinase, Pkinase_Tyr, LRR_1, Pkinase, Pkinase_Tyr, LRR_8, LRRNT_2, LRR_4, LRR_1	Found	Found	Not Found
Zm00001d048453_T001.1	III_VIIa	905	Pkinase, Pkinase_Tyr, LRR_8, LRR_4, LRRNT_2, LRR_1, LRR_6	Found	Found	Not Found
Zm00001d048741_T004.1	III_VIIa	2379	Nup84_Nup100, Nup84_Nup100, Nup84_Nup100, Nup84_Nup100, Nup84_Nup100, LRR_8, Pkinase, Pkinase_Tyr, LRR_4, LRR_1, LRRNT_2, Nup84_Nup100, Nup84_Nup100, Nup84_Nup100, Nup84_Nup100, Nup84_Nup100, Nup84_Nup100, Nup84_Nup100, Nup84_Nup100, Nup84_Nup100, LRR_8, LRR_4, LRRNT_2, LRR_1, Nup84_Nup100, LRR_8, Pkinase, Pkinase_Tyr, LRR_4, LRR_1, LRRNT_2, Nup84_Nup100, LRR_8, LRR_4, LRRNT_2, LRR_1, Nup84_Nup10…	Found	Found	Found
Zm00001d048822_T001.1	III_VIIa	667	Pkinase, Pkinase_Tyr, LRR_8, LRR_4, LRR_1, LRRNT_2	Found	Found	Not Found
Zm00001d049750_T002.1	III_VIIa	715	Pkinase, Pkinase_Tyr, LRRNT_2, LRR_8, LRR_4, Pkinase, Pkinase_Tyr	Found	Found	Not Found
Zm00001d050228_T001.1	III_VIIa	381	LRR_8, Pkinase_Tyr, Pkinase, LRR_4	Found	Found	Not Found
Zm00001d050355_T001.1	III_VIIa	695	Pkinase_Tyr, Pkinase, LRR_8, LRR_4, LRRNT_2	Found	Found	Not Found
Zm00001d051343_T001.1	III_VIIa	400	Pkinase_Tyr, Pkinase	Not Found	Found	Not Found
Zm00001d052323_T001.1	III_VIIa	811	LRR_8, LRR_4, LRR_1, LRRNT_2, LRR_6, Pkinase_Tyr, Pkinase_Tyr, Pkinase, LRR_8, LRR_4, LRR_1, LRRNT_2, LRR_6	Found	Found	Not Found
Zm00001d053769_T001.1	III_VIIa	658	Pkinase_Tyr, Pkinase, LRR_8, LRR_4, LRRNT_2, LRR_1	Found	Found	Not Found
AT2G45340.1	IV	692	Pkinase_Tyr, Pkinase, LRR_8, LRR_4, LRRNT_2, LRR_1	Found	Found	Not Found
AT4G04220.1	IV	812	LRR_8, LRR_4, LRR_1, LRRNT_2	Found	Not Found	Not Found
AT4G22730.1	IV	689	Pkinase_Tyr, Pkinase, LRR_8, LRRNT_2, LRR_4, LRR_1	Found	Found	Not Found
AT5G51560.1	IV	681	Pkinase_Tyr, Pkinase, LRR_8, LRR_4, LRR_1, LRRNT_2	Found	Found	Not Found
Bradi1g51630.1.p	IV	654	Pkinase_Tyr, Pkinase, LRR_8, LRR_4, LRRNT_2, LRR_1	Found	Found	Not Found
Bradi2g22140.3.p	IV	950	Pkinase, Pkinase_Tyr, LRR_8, LRRNT_2, LRR_4, LRR_1, Pkinase, Pkinase_Tyr, LRR_8, LRRNT_2, LRR_4, LRR_1, Pkinase, Pkinase_Tyr, LRR_8, LRRNT_2, LRR_4, LRR_1, Pkinase, Pkinase_Tyr, LRR_8, LRRNT_2, LRR_4, LRR_1, Pkinase, Pkinase_Tyr, LRR_8, LRRNT_2, LRR_4, LRR_1, Pkinase, Pkinase_Tyr, LRR_8, LRR_4, Pkinase, Pkinase_Tyr, LRR_8, LRR_4	Found	Found	Not Found
Bradi2g41696.3.p	IV	702	Pkinase_Tyr, LRR_8, Pkinase, LRR_4, LRRNT_2, Pkinase_Tyr, LRR_8, Pkinase, LRR_4, LRRNT_2, Pkinase_Tyr, LRR_8, Pkinase, LRR_4, LRRNT_2, LRR_8, Pkinase_Tyr, LRR_4, LRRNT_2, LRR_8, Pkinase_Tyr, LRR_4, LRRNT_2, LRR_8, Pkinase_Tyr, LRR_4, LRRNT_2	Found	Found	Not Found
Bradi3g13827.1.p	IV	711	Pkinase_Tyr, Pkinase, LRR_8, LRR_4, LRRNT_2	Found	Found	Not Found
evm_27.model.AmTr_v1.0_scaffold00069.16_	IV	697	Pkinase_Tyr, Pkinase, LRR_8, LRR_4, LRRNT_2	Found	Found	Not Found
LOC_Os01g39600.1	IV	690	Pkinase_Tyr, Pkinase, LRR_8, LRR_4, LRRNT_2, LRR_1, LRR_8, Pkinase_Tyr, LRR_4, Pkinase, LRRNT_2, LRR_1	Found	Found	Not Found
LOC_Os02g06600.1	IV	758	LRR_8, LRR_4, LRR_1, LRRNT_2, LRR_6	Found	Not Found	Not Found
LOC_Os06g04370.1	IV	679	Pkinase_Tyr, Pkinase, LRR_8, LRR_4, LRRNT_2, LRR_1	Found	Found	Not Found
LOC_Os08g02440.1	IV	703	Pkinase_Tyr, LRR_8, Pkinase, LRR_4, LRRNT_2, LRR_1	Found	Found	Not Found
Potri.001G117800.1	IV	683	Pkinase_Tyr, Pkinase, LRR_8, LRR_4, LRRNT_2	Found	Found	Not Found
Potri.002G147000.1	IV	672	Pkinase_Tyr, Pkinase, LRR_8, LRR_4, LRRNT_2, LRR_1	Found	Found	Not Found
Potri.003G115100.1	IV	663	Pkinase_Tyr, Pkinase, LRR_8, LRR_4, LRRNT_2	Found	Found	Not Found
Potri.012G128700.1	IV	678	Pkinase_Tyr, Pkinase, LRR_8, LRRNT_2, LRR_1	Found	Found	Not Found
Potri.014G068700.1	IV	672	Pkinase_Tyr, Pkinase, LRR_8, LRR_4, LRRNT_2, LRR_1	Found	Found	Not Found
Potri.015G052100.1	IV	60	LRRNT_2	Found	Not Found	Not Found
Potri.015G130100.1	IV	547	Pkinase_Tyr, LRR_8, Pkinase, LRR_4, LRRNT_2	Found	Found	Not Found
Potri.016G120600.1	IV	1135	LRR_8, LRR_4, LRR_1, LRR_6, LRRNT_2	Found	Not Found	Not Found
Pp3c12_25310V3.1.p	IV	726	Pkinase_Tyr, Pkinase, LRR_8, LRR_4, LRRNT_2, LRR_1, Pkinase_Tyr, Pkinase, LRR_8, LRR_4, LRRNT_2, LRR_1	Found	Found	Not Found
Pp3c4_2690V3.1.p	IV	726	Pkinase_Tyr, Pkinase, LRR_8, LRR_4, LRRNT_2, LRR_1, Pkinase_Tyr, Pkinase, LRR_8, LRR_4, LRRNT_2, LRR_1, Pkinase_Tyr, Pkinase, LRR_8, LRR_4, LRRNT_2, LRR_1, Pkinase_Tyr, Pkinase, LRR_8, LRR_4, LRRNT_2, LRR_1, Pkinase_Tyr, Pkinase, LRR_8, LRR_4, LRRNT_2, LRR_1	Found	Found	Not Found
Smo_122408	IV	725	Pkinase_Tyr, Pkinase, LRR_8, LRR_4, LRRNT_2, LRR_1	Found	Found	Not Found
Solyc01g091230.2.1	IV	687	Pkinase_Tyr, Pkinase, LRR_8, LRR_4, LRRNT_2, LRR_1	Found	Found	Not Found
Solyc03g083510.2.1	IV	387	LRR_8, LRRNT_2, LRR_4, LRR_1	Found	Not Found	Not Found				Found
Solyc08g079460.2.1	IV	684	Pkinase_Tyr, Pkinase, LRR_8, LRR_4, LRRNT_2, LRR_1	Found	Found	Not Found
Zm00001d011211_T001.1	IV	692	Pkinase_Tyr, Pkinase, LRR_8, LRR_4, LRRNT_2	Found	Found	Not Found
Zm00001d012359_T001.1	IV	103	Pkinase_Tyr	Not Found	Found	Not Found
Zm00001d014056_T001.1	IV	854	LRR_8, LRR_4, LRR_1, LRRNT_2	Found	Not Found	Not Found
Zm00001d035097_T001.1	IV	691	Pkinase_Tyr, Pkinase, LRR_8, LRR_4, LRRNT_2, LRR_1	Found	Found	Not Found
Zm00001d038427_T001.1	IV	335	LRR_8, LRR_4	Found	Not Found	Not Found
Zm00001d044276_T001.1	IV	696	Pkinase_Tyr, Pkinase, Pkinase_Tyr, Pkinase, LRR_8, LRR_4, LRRNT_2	Found	Found	Not Found
Zm00001d045445_T001.1	IV	682	Pkinase_Tyr, Pkinase, LRR_8, LRR_4, LRRNT_2, LRR_1, Pkinase_Tyr, Pkinase	Found	Found	Not Found
Zm00001d048070_T001.1	IV	693	Pkinase_Tyr, Pkinase, LRR_8, LRR_4, LRRNT_2, LRR_1	Found	Found	Not Found
AT1G24650.1	IX	887	Pkinase, Pkinase_Tyr, LRR_8, LRR_4, LRRNT_2, LRR_1	Found	Found	Not Found
AT1G66150.1	IX	943	Pkinase, Pkinase_Tyr, LRR_4, LRR_8, LRRNT_2, LRR_1	Found	Found	Not Found
AT2G01820.1	IX	944	Pkinase, Pkinase_Tyr, LRR_8, LRR_4, LRR_1, LRRNT_2	Found	Found	Not Found
AT3G23750.1	IX	929	Pkinase_Tyr, Pkinase, LRR_8, LRR_4, LRRNT_2, LRR_1	Found	Found	Not Found
AT4G29654.1	IX	159	Pkinase_Tyr	Not Found	Found	Not Found
Bradi1g11870.1.p	IX	507	LRR_8, LRR_4, LRRNT_2, LRR_1	Found	Not Found	Not Found
Bradi3g53350.1.p	IX	959	Pkinase_Tyr, Pkinase, LRR_4, LRR_8, LRRNT_2	Found	Found	Not Found
Bradi4g19600.2.p	IX	903	Pkinase, Pkinase_Tyr, LRR_4, LRR_8, LRR_1, LRRNT_2, Pkinase, Pkinase_Tyr, LRR_4, LRR_8, LRR_1, LRRNT_2, Pkinase, Pkinase_Tyr, LRR_4, LRR_8, LRR_1, LRRNT_2	Found	Found	Not Found
Bradi5g26550.1.p	IX	950	Pkinase_Tyr, Pkinase, LRR_8, LRR_4, LRRNT_2	Found	Found	Not Found
evm_27.model.AmTr_v1.0_scaffold00030.120	IX	986	Pkinase_Tyr, Pkinase, LRR_8, LRRNT_2, LRR_4	Found	Found	Not Found
evm_27.model.AmTr_v1.0_scaffold00117.36_	IX	923	Pkinase_Tyr, Pkinase, LRR_8, LRR_4, LRRNT_2, LRR_1	Found	Found	Not Found
evm_27.model.AmTr_v1.0_scaffold00138.26_	IX	207	Pkinase_Tyr	Not Found	Found	Not Found	Found
evm_27.model.AmTr_v1.0_scaffold00138.27_	IX	801	Pkinase, Pkinase_Tyr, LRR_8, LRRNT_2, LRR_4	Found	Found	Not Found
LOC_Os03g48880.1	IX	509	LRR_8, LRR_4, LRRNT_2, LRR_6, LRR_1	Found	Not Found	Not Found
LOC_Os03g50810.1	IX	963	Pkinase_Tyr, Pkinase, LRR_4, LRR_8, LRRNT_2	Found	Found	Not Found
LOC_Os04g58910.1	IX	939	Pkinase_Tyr, Pkinase, LRR_8, LRR_4, LRRNT_2	Found	Found	Not Found
LOC_Os08g41430.1	IX	179	LRR_4, LRR_8	Found	Not Found	Not Found
LOC_Os11g26130.1	IX	913	Pkinase, Pkinase_Tyr, LRR_8, LRR_4, LRRNT_2	Found	Found	Not Found
Potri.001G217700.1	IX	960	Pkinase, Pkinase_Tyr, LRR_8, LRRNT_2, LRR_4, Pkinase, Pkinase_Tyr, LRR_8, LRRNT_2, LRR_4	Found	Found	Not Found
Potri.004G084000.1	IX	947	Pkinase, Pkinase_Tyr, LRR_8, LRR_4, LRRNT_2, LRR_1	Found	Found	Not Found
Potri.005G049200.1	IX	909	Pkinase_Tyr, Pkinase, LRR_4, LRR_8, LRRNT_2	Found	Found	Not Found
Potri.006G073900.1	IX	932	Pkinase_Tyr, Pkinase, LRR_8, LRR_4, LRRNT_2	Found	Found	Not Found
Potri.006G203500.1	IX	949	Pkinase_Tyr, Pkinase, LRR_8, LRR_4, LRRNT_2, LRR_1, Pkinase_Tyr, Pkinase, LRR_8, LRR_4, LRRNT_2, LRR_1	Found	Found	Not Found
Potri.008G137800.1	IX	904	Pkinase, Pkinase_Tyr, LRR_4, LRRNT_2, LRR_8	Found	Found	Not Found
Potri.009G020400.1	IX	983	Pkinase_Tyr, Pkinase, LRR_8, LRRNT_2, Pkinase_Tyr, Pkinase, LRR_8, LRRNT_2	Found	Found	Not Found
Potri.010G103000.1	IX	931	Pkinase, Pkinase_Tyr, LRR_4, LRR_8, LRRNT_2, LRR_1	Found	Found	Not Found
Potri.013G035900.1	IX	926	Pkinase_Tyr, Pkinase, LRR_8, LRR_4, LRRNT_2, LRR_1	Found	Found	Not Found
Potri.016G070500.1	IX	953	Pkinase_Tyr, Pkinase, LRR_8, LRR_4, LRRNT_2, LRR_1, LRR_6, Pkinase_Tyr, Pkinase, LRR_8, LRR_4, LRRNT_2, LRR_1, LRR_6	Found	Found	Not Found
Potri.017G134900.1	IX	946	Pkinase, Pkinase_Tyr, LRR_8, LRR_4, LRRNT_2	Found	Found	Not Found
Potri.018G141000.1	IX	930	Pkinase_Tyr, Pkinase, LRR_8, LRR_4, LRRNT_2	Found	Found	Not Found
Pp3c10_2340V3.1.p	IX	918	Pkinase, Pkinase_Tyr, LRR_8, LRR_4, LRRNT_2, Pkinase, Pkinase_Tyr, LRR_8, LRR_4, LRRNT_2	Found	Found	Not Found
Pp3c15_17310V3.1.p	IX	977	Pkinase_Tyr, Pkinase, LRR_8, LRR_4, LRRNT_2, LRR_1	Found	Found	Not Found
Pp3c15_17314V3.1.p	IX	899	Pkinase_Tyr, Pkinase, LRR_8, LRR_4, LRRNT_2, LRR_1, Pkinase, Pkinase_Tyr, LRR_8, LRR_4, LRRNT_2, LRR_1	Found	Found	Not Found
Smo_102446	IX	960	Pkinase_Tyr, Pkinase, LRR_8, LRR_4, LRRNT_2, LRR_1, LRR_6	Found	Found	Not Found
Smo_175461	IX	895	Pkinase_Tyr, Pkinase, LRR_8, LRR_4, LRRNT_2, LRR_1	Found	Found	Not Found
Smo_233622	IX	926	Pkinase, Pkinase_Tyr, LRR_8, LRR_4, LRRNT_2	Found	Found	Not Found
Smo_268021	IX	946	Pkinase_Tyr, Pkinase, LRR_8, LRR_4, LRRNT_2, LRR_1	Found	Found	Not Found
Solyc01g007130.2.1	IX	964	Pkinase_Tyr, Pkinase, LRR_8, LRR_4, LRRNT_2	Found	Found	Not Found
Solyc01g108840.2.1	IX	941	Pkinase, Pkinase_Tyr, LRR_4, LRR_8, LRRNT_2, LRR_1	Found	Found	Not Found
Solyc01g108850.2.1	IX	456	LRR_8, LRR_4, LRRNT_2, LRR_1	Found	Not Found	Not Found
Solyc06g074070.2.1	IX	977	Pkinase, Pkinase_Tyr, LRR_8, LRRNT_2, LRR_1	Found	Found	Not Found
Solyc09g057680.2.1	IX	942	Pkinase_Tyr, Pkinase, LRR_8, LRR_4, LRRNT_2	Found	Found	Not Found
Solyc09g092460.2.1	IX	415	Pkinase_Tyr, Pkinase	Not Found	Found	Not Found
Solyc10g081910.1.1	IX	935	Pkinase_Tyr, Pkinase, LRR_8, LRR_4, LRRNT_2	Found	Found	Not Found
Solyc11g006040.1.1	IX	938	Pkinase, Pkinase_Tyr, LRR_8, LRR_4, LRRNT_2	Found	Found	Not Found
Solyc12g098570.1.1	IX	922	Pkinase_Tyr, Pkinase, LRR_8, LRR_4	Found	Found	Not Found
Zm00001d004836_T001.1	IX	370	LRR_4, LRR_8, LRR_1	Found	Not Found	Not Found
Zm00001d007313_T001.1	IX	942	Pkinase, Pkinase_Tyr, LRR_8, LRR_4, LRR_1, LRRNT_2, Pkinase, Pkinase_Tyr, APH	Found	Found	Found
Zm00001d013415_T001.1	IX	958	Pkinase, Pkinase_Tyr, LRR_4, LRR_8, LRRNT_2, Pkinase, Pkinase_Tyr, LRR_4, LRR_8, LRRNT_2, Pkinase_Tyr, Pkinase, LRR_4, LRR_8, LRRNT_2	Found	Found	Not Found
Zm00001d026668_T001.1	IX	958	LRR_8, LRR_4, LRRNT_2, LRR_1, Pkinase_Tyr, Pkinase, LRR_8, LRR_4, LRRNT_2, LRR_1	Found	Found	Not Found
Zm00001d033777_T001.1	IX	962	Pkinase, Pkinase_Tyr, LRR_4, LRR_8, LRRNT_2, LRR_1, Pkinase_Tyr, Pkinase, LRR_4, LRR_8, LRRNT_2, LRR_1, Pkinase, Pkinase_Tyr, LRR_4, LRR_8, LRRNT_2, LRR_1, Pkinase, Pkinase_Tyr, LRR_4, LRR_8, LRRNT_2, LRR_1	Found	Found	Not Found
Zm00001d049159_T001.1	IX	914	Pkinase, Pkinase_Tyr, LRR_8, LRR_4, LRR_1, LRRNT_2	Found	Found	Not Found
AT1G11130.1	V	769	Pkinase, Pkinase_Tyr, LRR_8, LRR_4, ABC1	Found	Found	Found
AT1G53730.2	V	721	Pkinase_Tyr, Pkinase, LRR_8, LRR_4, LRR_6, LRR_1, LRRNT_2, Pkinase_Tyr, Pkinase, LRR_8, LRR_4, LRR_6, LRR_1, LRRNT_2	Found	Found	Not Found
AT1G78980.1	V	700	Pkinase, Pkinase_Tyr, LRR_8, LRR_4, LRRNT_2	Found	Found	Not Found
AT2G20850.1	V	776	Pkinase_Tyr, Pkinase, LRR_8, LRRNT_2	Found	Found	Not Found
AT3G13065.1	V	688	Pkinase_Tyr, Pkinase, LRR_8, LRRNT_2, LRR_4, LRR_1	Found	Found	Not Found
AT3G14350.1	V	718	Pkinase_Tyr, Pkinase, LRR_8, LRR_4, LRRNT_2, LRR_6, LRR_1, Pkinase, Pkinase_Tyr, LRR_8, LRR_4, LRRNT_2, LRR_6, LRR_1, Pkinase_Tyr, Pkinase, LRR_8, LRR_4, LRRNT_2, LRR_6, LRR_1	Found	Found	Not Found
AT4G03390.1	V	777	Pkinase_Tyr, Pkinase, LRRNT_2	Found	Found	Not Found
AT4G22130.1	V	704	Pkinase_Tyr, Pkinase, LRR_8, LRRNT_2, LRR_4, LRR_1, Pkinase_Tyr, Pkinase, LRR_8	Found	Found	Not Found
AT5G06820.1	V	736	Pkinase_Tyr, Pkinase, LRR_4, LRR_8, LRR_1, LRRNT_2	Found	Found	Not Found
Bradi1g21040.2.p	V	764	Pkinase, Pkinase_Tyr, LRR_8, LRR_4, LRRNT_2, LRR_1, LRR_6, Pkinase, Pkinase_Tyr, LRR_8, LRR_4, LRRNT_2, LRR_1, LRR_6, Pkinase, Pkinase_Tyr, LRR_8, LRR_4, LRRNT_2, LRR_1, LRR_6	Found	Found	Not Found
Bradi1g24567.2.p	V	782	Pkinase_Tyr, Pkinase, LRRNT_2, Pkinase_Tyr, Pkinase, LRRNT_2	Found	Found	Not Found
Bradi1g31600.1.p	V	794	Pkinase_Tyr, Pkinase, LRR_8, Pkinase_Tyr, Pkinase, LRR_8	Found	Found	Not Found
Bradi1g35477.1.p	V	729	Pkinase, Pkinase_Tyr, LRR_8, LRR_4, LRRNT_2, LRR_1	Found	Found	Not Found
Bradi1g60397.2.p	V	717	Pkinase, Pkinase_Tyr, LRR_8, LRR_4, LRRNT_2, LRR_1, LRR_6, Pkinase, Pkinase_Tyr, LRR_8, LRR_4, LRRNT_2, LRR_1, LRR_6	Found	Found	Not Found
Bradi1g72430.1.p	V	721	Pkinase_Tyr, Pkinase, LRR_8, LRR_4, LRR_1, LRRNT_2, LRR_6, Pkinase_Tyr, Pkinase, LRR_8, LRR_4, LRR_1, LRRNT_2, LRR_6, Pkinase_Tyr, Pkinase, LRR_8, LRR_4, LRR_1, LRRNT_2, LRR_6	Found	Found	Not Found
Bradi3g03200.3.p	V	708	Pkinase_Tyr, Pkinase, LRR_8, LRRNT_2	Found	Found	Not Found
Bradi3g05670.1.p	V	788	Pkinase_Tyr, Pkinase, LRR_8, Pkinase_Tyr, Pkinase, LRR_8	Found	Found	Not Found
Bradi3g06590.1.p	V	716	Pkinase_Tyr, Pkinase, LRR_8, LRR_4, LRR_1, LRRNT_2	Found	Found	Not Found
Bradi3g06990.1.p	V	756	Pkinase_Tyr, Pkinase, LRR_8, LRR_1, LRR_4, LRR_6, Pkinase_Tyr, Pkinase, LRR_8, LRR_1, LRR_4, LRR_6	Found	Found	Not Found
Bradi4g37900.1.p	V	674	Pkinase_Tyr, Pkinase, LRR_8, LRR_4, LRRNT_2, LRR_1	Found	Found	Not Found
evm_27.model.AmTr_v1.0_scaffold00003.339	V	738	Pkinase, Pkinase_Tyr, LRR_8, LRR_4	Found	Found	Not Found
evm_27.model.AmTr_v1.0_scaffold00005.63_	V	180	LRRNT_2, LRR_8	Found	Not Found	Not Found
evm_27.model.AmTr_v1.0_scaffold00005.64_	V	185	LRR_8	Found	Not Found	Not Found		Found
evm_27.model.AmTr_v1.0_scaffold00005.65_	V	382	Pkinase_Tyr, Pkinase	Not Found	Found	Not Found	Found
evm_27.model.AmTr_v1.0_scaffold00022.230	V	668	Pkinase, Pkinase_Tyr, LRR_8, LRRNT_2	Found	Found	Not Found
evm_27.model.AmTr_v1.0_scaffold00025.294	V	633	Pkinase_Tyr, Pkinase, LRR_8, LRR_4, LRR_6, LRR_1	Found	Found	Not Found
LOC_Os02g04430.1	V	674	Pkinase_Tyr, Pkinase, LRR_8, LRRNT_2, LRR_1	Found	Found	Not Found
LOC_Os02g07960.3	V	796	Pkinase_Tyr, Pkinase, LRR_8, Pkinase_Tyr, Pkinase, LRR_8, Pkinase_Tyr, Pkinase, LRR_8	Found	Found	Not Found
LOC_Os02g09740.1	V	719	Pkinase_Tyr, Pkinase, LRR_8, LRR_4, LRR_1, LRRNT_2, Pkinase_Tyr, Pkinase, LRR_8, LRR_4, LRR_1, LRRNT_2	Found	Found	Not Found
LOC_Os02g10110.1	V	773	Pkinase_Tyr, Pkinase, LRR_8, LRR_4, LRR_1	Found	Found	Not Found
LOC_Os03g08550.1	V	719	Pkinase_Tyr, Pkinase, LRR_8, LRR_4, LRRNT_2, LRR_1, Pkinase_Tyr, Pkinase, LRR_8, LRR_4, LRR_1	Found	Found	Not Found
LOC_Os03g27990.1	V	754	Pkinase_Tyr, Pkinase, LRR_8, LRR_4, LRRNT_2, LRR_1	Found	Found	Not Found
LOC_Os06g42800.1	V	559	Pkinase, Pkinase_Tyr	Not Found	Found	Not Found			Found
LOC_Os06g45020.1	V	783	Pkinase_Tyr, Pkinase, LRR_8, LRR_4	Found	Found	Not Found
LOC_Os07g37810.1	V	779	Pkinase_Tyr, Pkinase, LRR_8, LRR_4, Pkinase_Tyr, Pkinase, LRR_8, LRR_4	Found	Found	Not Found
LOC_Os07g42626.1	V	733	Pkinase, Pkinase_Tyr, LRR_8, LRR_4, LRRNT_2, LRR_1, Pkinase, Pkinase_Tyr, LRR_8, LRR_4, LRRNT_2, LRR_1, Pkinase, Pkinase_Tyr, LRR_8, LRR_4, LRR_1, LRRNT_2	Found	Found	Not Found
LOC_Os09g38700.1	V	584	Pkinase_Tyr, Pkinase, LRR_8, LRR_4	Found	Found	Not Found
LOC_Os10g25090.1	V	720	Pkinase_Tyr, Pkinase, LRR_8, LRR_4, LRRNT_2, LRR_1, LRR_6	Found	Found	Not Found
Potri.001G161600.1	V	716	Pkinase_Tyr, Pkinase, LRR_8, LRR_4, LRRNT_2, LRR_1	Found	Found	Not Found
Potri.003G073700.1	V	717	Pkinase_Tyr, Pkinase, LRR_8, LRR_4, LRRNT_2, LRR_1, Pkinase_Tyr, Pkinase, LRR_8, LRR_4, LRR_1, LRRNT_2, Pkinase_Tyr, Pkinase, LRR_8, LRR_4, LRR_1, Pkinase_Tyr, Pkinase, LRR_8, LRR_4, LRRNT_2, LRR_1, LRR_6, Pkinase_Tyr, LRR_8, LRR_4, Pkinase, LRR_1, LRRNT_2, LRR_6, Pkinase_Tyr, Pkinase	Found	Found	Not Found
Potri.004G005300.1	V	286	Pkinase_Tyr, Pkinase	Not Found	Found	Not Found	Found
Potri.004G005400.1	V	350	LRR_8, LRRNT_2, LRR_4, LRR_1, LRR_8, LRR_4, LRRNT_2, LRR_1	Found	Not Found	Not Found		Found
Potri.004G037000.1	V	745	Pkinase_Tyr, Pkinase, LRR_4, LRR_8, Pkinase_Tyr, Pkinase, LRR_4, LRR_8	Found	Found	Not Found
Potri.006G190700.1	V	687	Pkinase, Pkinase_Tyr, LRR_8, LRR_4, LRR_1, LRRNT_2	Found	Found	Not Found
Potri.007G002600.1	V	679	Pkinase_Tyr, Pkinase, LRR_8, LRR_4, LRRNT_2, Pkinase_Tyr, Pkinase, LRR_8, LRR_4	Found	Found	Not Found
Potri.011G010500.1	V	716	Pkinase_Tyr, Pkinase, LRRNT_2, LRR_8, LRR_4, Pkinase_Tyr, Pkinase, LRR_8, LRR_4, Pkinase_Tyr, Pkinase, LRR_8, LRR_4, Pkinase_Tyr, Pkinase, LRRNT_2, LRR_8, Pkinase_Tyr, Pkinase	Found	Found	Not Found
Potri.011G045600.1	V	750	Pkinase_Tyr, Pkinase, LRR_8	Found	Found	Not Found
Potri.013G144600.1	V	776	Pkinase_Tyr, Pkinase, LRR_8, Pkinase_Tyr, Pkinase, LRR_8	Found	Found	Not Found
Potri.014G001200.1	V	682	Pkinase_Tyr, Pkinase, LRR_8, LRR_4, LRRNT_2, LRR_1, Pkinase_Tyr, Pkinase, LRR_8, LRR_1	Found	Found	Not Found
Potri.016G048700.1	V	281	Pkinase_Tyr	Not Found	Found	Not Found
Potri.019G103900.1	V	795	Pkinase_Tyr, Pkinase, LRR_8, LRRNT_2, Pkinase_Tyr, Pkinase, LRR_8, LRRNT_2, Pkinase_Tyr, Pkinase, LRR_8	Found	Found	Not Found
Pp3c16_2580V3.1.p	V	774	Pkinase_Tyr, Pkinase, LRR_8, LRR_4, LRRNT_2, Pkinase_Tyr, Pkinase, LRR_8, LRR_4, LRRNT_2, Pkinase_Tyr, Pkinase, LRR_8, LRR_4, LRRNT_2	Found	Found	Not Found
Pp3c23_14050V3.1.p	V	745	Pkinase_Tyr, Pkinase, LRR_8, LRR_4, LRR_1, LRRNT_2, Pkinase_Tyr, Pkinase, LRR_8, LRR_4, LRR_1, LRRNT_2, Pkinase_Tyr, Pkinase, LRR_8, LRR_4, LRR_1, LRRNT_2, Pkinase_Tyr, Pkinase, LRR_8, LRR_4, LRR_1, LRRNT_2	Found	Found	Not Found
Pp3c3_19490V3.1.p	V	750	Pkinase_Tyr, Pkinase, LRR_8, LRR_4, Pkinase_Tyr, Pkinase, LRR_8, LRR_4, Pkinase_Tyr, Pkinase, LRR_8, LRR_4, Pkinase_Tyr, Pkinase, LRR_8, LRR_4	Found	Found	Not Found
Pp3c4_12460V3.1.p	V	736	Pkinase_Tyr, Pkinase, LRR_8, LRR_4, LRR_1, LRRNT_2, Pkinase_Tyr, Pkinase, LRR_8, LRR_4, LRR_1, LRRNT_2, Pkinase_Tyr, Pkinase, LRR_8, LRR_4, LRR_1, LRRNT_2, Pkinase_Tyr, Pkinase, LRR_8, LRR_4, LRR_1, LRRNT_2, Pkinase_Tyr, Pkinase, LRR_8, LRR_4, LRR_1, LRRNT_2	Found	Found	Not Found
Pp3c5_8240V3.1.p	V	752	Pkinase_Tyr, Pkinase, LRR_8, LRR_4, LRR_1, LRRNT_2, LRR_6, Pkinase_Tyr, Pkinase, LRR_8, LRR_4, LRR_1, LRRNT_2, LRR_6, Pkinase_Tyr, Pkinase, LRR_8, LRR_4, LRR_1, LRRNT_2, LRR_6, Pkinase_Tyr, Pkinase, LRR_8, LRR_4, LRR_1, Pkinase_Tyr, Pkinase	Found	Found	Not Found
Pp3c6_26930V3.1.p	V	660	Pkinase, Pkinase_Tyr, LRR_8, LRR_4, LRRNT_2, LRR_8, LRR_4, LRR_1	Found	Found	Not Found
Smo_110362	V	381	Pkinase_Tyr, Pkinase	Not Found	Found	Not Found
Smo_112070	V	344	Pkinase_Tyr, Pkinase	Not Found	Found	Not Found
Smo_76873_	V	674	Pkinase, Pkinase_Tyr, LRR_8, LRR_4, LRR_1, LRRNT_2	Found	Found	Not Found
Smo_83207_	V	156	LRR_8	Found	Not Found	Not Found				Found
Solyc02g078780.2.1	V	739	Pkinase_Tyr, Pkinase, LRR_8, LRR_1	Found	Found	Not Found
Solyc02g081070.2.1	V	725	Pkinase_Tyr, Pkinase, LRR_8, LRRNT_2, LRR_4	Found	Found	Not Found
Solyc03g059020.1.1	V	712	Pkinase, Pkinase_Tyr, LRR_8, LRR_1, LRR_4, LRRNT_2	Found	Found	Not Found
Solyc03g123740.2.1	V	711	Pkinase_Tyr, Pkinase, LRRNT_2, LRR_8, LRR_4	Found	Found	Not Found
Solyc06g063150.2.1	V	744	Pkinase_Tyr, Pkinase, LRR_8, LRR_4, LRRNT_2, LRR_1, LRR_6	Found	Found	Not Found
Solyc06g063360.2.1	V	701	Pkinase_Tyr, Pkinase, LRR_8, LRRNT_2, LRR_4, LRR_1	Found	Found	Not Found
Solyc07g054500.2.1	V	792	Pkinase_Tyr, Pkinase, LRR_8	Found	Found	Not Found
Solyc12g010740.1.1	V	780	Pkinase_Tyr, Pkinase, LRR_8, LRR_4, LRR_1	Found	Found	Not Found
Solyc12g055720.1.1	V	707	Pkinase_Tyr, Pkinase, LRRNT_2, LRR_8	Found	Found	Not Found
Zm00001d006335_T001.1	V	671	Pkinase_Tyr, Pkinase, LRR_8, LRR_4, LRRNT_2, LRR_1, Pkinase_Tyr, Pkinase, LRR_8, LRR_4, LRRNT_2, LRR_1, Pkinase_Tyr, Pkinase, Pkinase_Tyr, Pkinase, LRR_8, LRR_4, LRRNT_2, LRR_1	Found	Found	Not Found
Zm00001d015202_T001.1	V	649	Pkinase_Tyr, Pkinase, LRR_8, LRR_1, LRRNT_2	Found	Found	Not Found
Zm00001d015435_T001.1	V	585	Pkinase_Tyr, Pkinase, Pkinase_Tyr, Pkinase, Pkinase_Tyr, Pkinase, LRR_8, Pkinase_Tyr, Pkinase, Pkinase_Tyr, Pkinase, LRR_8, LRRNT_2, Pkinase_Tyr, Pkinase, LRR_8, LRRNT_2, Pkinase_Tyr, Pkinase, Pkinase_Tyr, Pkinase, LRR_8, LRRNT_2, LRR_8, LRR_4, LRRNT_2, Pkinase_Tyr, Pkinase, LRR_8, LRRNT_2, Pkinase_Tyr, Pkinase, LRRNT_2, Pkinase_Tyr, Pkinase, LRRNT_2, Pkinase_Tyr, Pkinase, Pkinase_Tyr, Pkinase, L…	Found	Found	Not Found
Zm00001d015649_T001.1	V	524	Pkinase_Tyr, Pkinase, Pkinase_Tyr, Pkinase, LRR_8, Pkinase_Tyr, Pkinase, LRR_8, LRR_4, LRRNT_2, Pkinase_Tyr, Pkinase, Pkinase_Tyr, Pkinase, Pkinase_Tyr, Pkinase, Pkinase_Tyr, Pkinase, Pkinase_Tyr, Pkinase, LRR_8	Found	Found	Not Found
Zm00001d022155_T001.1	V	716	Pkinase, Pkinase_Tyr, LRR_8, LRR_4, LRRNT_2, LRR_1	Found	Found	Not Found
Zm00001d027934_T001.1	V	237	Pkinase_Tyr, Pkinase, LRR_8, LRR_4, LRRNT_2, LRR_1, LRR_6, LRR_8, LRRNT_2, LRR_4, LRR_1, LRR_6, Pkinase_Tyr, Pkinase, Pkinase_Tyr, Pkinase, Pkinase_Tyr, Pkinase, LRR_8, LRR_4, LRR_1, LRR_6, LRRNT_2	Found	Found	Not Found
Zm00001d028881_T001.1	V	77	LRR_8, LRR_4, LRR_1	Found	Not Found	Not Found
Zm00001d030551_T001.1	V	720	Pkinase_Tyr, Pkinase, LRR_8, LRR_4, LRRNT_2, LRR_1, LRR_6, Pkinase_Tyr, Pkinase, Pkinase_Tyr, Pkinase, LRR_8, LRR_4, LRR_1	Found	Found	Not Found
Zm00001d036678_T001.1	V	568	LRR_8, LRR_4, LRR_1, Pkinase_Tyr, Pkinase, LRR_8, LRR_8, LRR_4, LRR_1, LRR_8, LRR_4, LRR_1, Pkinase_Tyr, Pkinase, LRR_8, LRR_1, Pkinase_Tyr, Pkinase, LRR_8, LRR_1, Pkinase_Tyr, Pkinase, LRR_8, Pkinase_Tyr, Pkinase, LRR_8, LRR_1, LRRNT_2	Found	Found	Not Found
Zm00001d036775_T001.1	V	720	Pkinase_Tyr, Pkinase, Pkinase, Pkinase_Tyr, LRR_8, LRR_4, LRRNT_2, LRR_1, Pkinase, Pkinase_Tyr, LRR_8, LRR_4, LRRNT_2, LRR_1, Pkinase, Pkinase_Tyr, LRR_8, LRR_4, LRRNT_2, LRR_1	Found	Found	Not Found
Zm00001d039097_T001.1	V	263	LRR_8, LRR_8	Found	Not Found	Not Found
Zm00001d046655_T001.1	V	724	Pkinase, Pkinase_Tyr, LRR_8, LRR_4, LRRNT_2, LRR_1	Found	Found	Not Found
Zm00001d046889_T001.1	V	780	Pkinase_Tyr, Pkinase, Pkinase_Tyr, Pkinase, LRR_8, LRR_8, LRR_4, LRRNT_2, LRR_1, Pkinase_Tyr, Pkinase, LRR_8, LRRNT_2, Pkinase_Tyr, Pkinase, LRR_8, LRRNT_2, Pkinase_Tyr, Pkinase, Pkinase_Tyr, Pkinase, LRR_8, LRRNT_2, Pkinase_Tyr, Pkinase, LRR_8, LRR_8, LRR_4, LRR_1	Found	Found	Not Found
Zm00001d048247_T001.1	V	395	Pkinase_Tyr, Pkinase, Pkinase_Tyr, Pkinase, LRR_8, LRR_4, LRRNT_2, LRR_1, LRR_6, Pkinase_Tyr, Pkinase	Found	Found	Not Found
Zm00001d053676_T001.1	V	259	Pkinase, Pkinase_Tyr, LRR_8, LRR_4, LRR_6, LRR_1, Pkinase_Tyr, Pkinase, Pkinase, Pkinase_Tyr, LRR_8, LRR_4, LRR_1, LRR_6, LRR_8, LRR_4, Pkinase_Tyr, Pkinase, LRR_1, LRR_6	Found	Found	Not Found
Zm00001d053761_T001.1	V	779	Pkinase_Tyr, Pkinase, LRR_4, LRRNT_2, Pkinase_Tyr, Pkinase, LRR_8, Pkinase_Tyr, Pkinase, LRR_8, LRR_4, LRRNT_2, Pkinase_Tyr, Pkinase, Pkinase_Tyr, Pkinase, LRR_8, LRR_4, LRRNT_2, Pkinase_Tyr, Pkinase, Pkinase_Tyr, Pkinase, LRRNT_2, Pkinase_Tyr, Pkinase, LRR_8, LRR_4, LRRNT_2, Pkinase_Tyr, Pkinase, LRR_8, LRR_4, LRRNT_2	Found	Found	Not Found
AT1G14390.1	VI	748	Pkinase_Tyr, Pkinase, LRR_4, LRR_8, LRR_1	Found	Found	Not Found
AT2G02780.1	VI	743	Pkinase_Tyr, LRR_8, Pkinase, LRR_4, LRR_1	Found	Found	Not Found
AT3G03770.1	VI	803	Pkinase, Pkinase_Tyr, LRR_8, LRR_4, LRR_1, Pkinase, Pkinase_Tyr, LRR_8, LRR_4, LRR_1	Found	Found	Not Found
AT5G14210.1	VI	776	Pkinase_Tyr, Pkinase, LRR_8, LRR_4, LRR_1	Found	Found	Not Found
AT5G63410.1	VI	681	Pkinase_Tyr, Pkinase, LRR_8, LRRNT_2	Found	Found	Not Found
Bradi1g06100.1.p	VI	799	Pkinase_Tyr, LRR_8, LRR_4, Pkinase, LRR_1, LRR_8, Pkinase_Tyr, LRR_4, Pkinase, LRR_1	Found	Found	Not Found
Bradi1g37210.1.p	VI	764	Pkinase_Tyr, Pkinase, LRR_8, LRR_4, LRR_1	Found	Found	Not Found
Bradi1g56540.4.p	VI	798	Pkinase_Tyr, Pkinase, LRR_4, LRR_8, LRR_1, LRR_6, Pkinase_Tyr, Pkinase, LRR_4, LRR_8, LRR_1, LRR_6, Pkinase_Tyr, Pkinase, LRR_4, LRR_8, LRR_1, LRR_6, Pkinase_Tyr, Pkinase, LRR_4, LRR_8, LRR_1, LRR_6	Found	Found	Not Found
Bradi4g20000.1.p	VI	774	LRR_8, Pkinase, Pkinase_Tyr, LRR_4, LRR_1, LRR_8, Pkinase, Pkinase_Tyr, LRR_4, LRR_1	Found	Found	Not Found
evm_27.model.AmTr_v1.0_scaffold00004.89_	VI	796	Pkinase_Tyr, Pkinase, LRR_8, LRR_4, LRR_1	Found	Found	Not Found
evm_27.model.AmTr_v1.0_scaffold00005.91_	VI	869	Pkinase, Pkinase_Tyr, LRR_8, LRR_4, LRR_1	Found	Found	Not Found
evm_27.model.AmTr_v1.0_scaffold00078.104	VI	824	Pkinase_Tyr, LRR_8, Pkinase, LRR_4, LRR_1	Found	Found	Not Found
LOC_Os03g57780.1	VI	840	Pkinase_Tyr, Pkinase, LRR_8, LRR_4, LRR_1	Found	Found	Not Found
LOC_Os06g38970.1	VI	765	Pkinase_Tyr, LRR_8, Pkinase, LRR_4, LRR_1	Found	Found	Not Found
LOC_Os07g07230.1	VI	798	Pkinase_Tyr, Pkinase, LRR_8, LRR_4, LRR_1, Pkinase_Tyr, Pkinase, LRR_8, LRR_4, LRR_1	Found	Found	Not Found
LOC_Os11g20360.2	VI	771	Pkinase_Tyr, Pkinase, LRR_8, LRR_4, LRR_1, LRR_8, LRR_4, Pkinase_Tyr, LRR_1, Pkinase	Found	Found	Not Found
Potri.001G147700.1	VI	746	Pkinase, Pkinase_Tyr, LRR_8, LRR_4, LRR_1, Pkinase, Pkinase_Tyr, LRR_8, LRR_4, LRR_1	Found	Found	Not Found
Potri.001G333300.1	VI	764	LRR_8, Pkinase_Tyr, Pkinase, LRR_4, Pkinase_Tyr, Pkinase, LRR_8	Found	Found	Not Found
Potri.008G014300.1	VI	756	LRR_8, Pkinase, Pkinase_Tyr, LRR_4, LRR_6, LRR_8, Pkinase, Pkinase_Tyr, LRR_4, LRR_6, LRR_8, Pkinase_Tyr, LRR_4, Pkinase, LRR_6, LRR_8, Pkinase_Tyr, LRR_4, Pkinase, LRR_6	Found	Found	Not Found
Potri.012G095600.1	VI	764	Pkinase_Tyr, LRR_8, Pkinase, LRR_4, LRR_1, Pkinase_Tyr, Pkinase, LRR_8, LRR_4, LRR_1, Pkinase_Tyr, Pkinase, LRR_8, LRR_4, LRR_1	Found	Found	Not Found
Potri.013G064300.1	VI	829	Pkinase_Tyr, Pkinase, LRR_8, LRR_4, Pkinase_Tyr, Pkinase, LRR_8, LRR_4, Pkinase_Tyr, Pkinase, LRR_8, LRR_4, Pkinase_Tyr, LRR_8, Pkinase, LRR_4	Found	Found	Not Found
Potri.015G093100.1	VI	657	Pkinase_Tyr, LRR_8, Pkinase, LRR_4, LRR_1, Pkinase_Tyr, LRR_8, Pkinase, LRR_4, LRR_1, LRR_8, Pkinase_Tyr, LRR_4, Pkinase, LRR_1, Pkinase_Tyr, LRR_8, Pkinase, LRR_4, LRR_1, Pkinase_Tyr, LRR_8, Pkinase, LRR_4, LRR_1, Pkinase_Tyr, LRR_8, Pkinase, LRR_4, LRR_1, Pkinase_Tyr, LRR_8, Pkinase, LRR_4, LRR_1	Found	Found	Not Found
Potri.019G039000.1	VI	785	Pkinase_Tyr, Pkinase, LRR_8, LRR_4, LRRNT_2, Pkinase_Tyr, Pkinase, LRR_8, LRR_4, LRRNT_2	Found	Found	Not Found
Pp3c14_22440V3.1.p	VI	871	Pkinase_Tyr, Pkinase, LRR_8, LRR_4, LRR_1, Pkinase_Tyr, Pkinase, LRR_8, LRR_4, LRR_1, Pkinase_Tyr, Pkinase, LRR_8, LRR_4, LRR_1, Pkinase_Tyr, Pkinase, LRR_8, LRR_4, LRR_1	Found	Found	Not Found
Smo_108434	VI	800	Pkinase_Tyr, Pkinase, LRR_8, LRR_4, LRR_1	Found	Found	Not Found
Smo_440019	VI	1890	DSHCT, Pkinase, LRR_8, Pkinase_Tyr, DEAD, LRR_1, Helicase_C	Found	Found	Found
Smo_85275_	VI	800	Pkinase_Tyr, Pkinase, LRR_8, LRR_4, LRR_1	Found	Found	Not Found
Solyc01g068360.2.1	VI	785	Pkinase_Tyr, Pkinase, LRR_8, LRR_4	Found	Found	Not Found
Solyc01g096940.2.1	VI	779	Pkinase_Tyr, Pkinase, LRR_4, LRR_8, LRR_1	Found	Found	Not Found
Solyc02g068060.2.1	VI	770	Pkinase_Tyr, LRR_8, Pkinase, LRR_4	Found	Found	Not Found
Solyc02g093970.2.1	VI	767	Pkinase_Tyr, Pkinase, LRR_8, LRR_4	Found	Found	Not Found
Solyc05g007120.2.1	VI	743	Pkinase, Pkinase_Tyr, LRR_4, LRR_8, LRR_1	Found	Found	Not Found
Solyc10g081420.1.1	VI	779	Pkinase_Tyr, LRR_8, Pkinase, LRR_4	Found	Found	Not Found
Zm00001d018883_T001.1	VI	816	Pkinase_Tyr, Pkinase, LRR_8, LRR_4, LRR_1	Found	Found	Not Found
Zm00001d025221_T001.1	VI	169	LRR_8, LRR_4, LRR_1	Found	Not Found	Not Found
Zm00001d034405_T001.1	VI	796	Pkinase_Tyr, Pkinase, LRR_4, LRR_8, LRR_1, LRR_4, LRR_8, LRR_1, LRR_6, Pkinase_Tyr, Pkinase, LRR_4, LRR_8, LRR_1, Pkinase_Tyr, Pkinase, Pkinase_Tyr, Pkinase, LRR_4, LRR_8, LRR_1, Pkinase_Tyr, LRR_4, LRR_8, Pkinase, LRR_1, LRR_6, Pkinase_Tyr, Pkinase, LRR_4, LRR_8, LRR_1, Pkinase_Tyr, Pkinase, LRR_4, LRR_8, LRR_1, Pkinase_Tyr, Pkinase, LRR_4, LRR_8, LRR_1, Pkinase_Tyr, LRR_4, LRR_8, Pkinase, LRR_1…	Found	Found	Not Found
Zm00001d046488_T001.1	VI	703	Pkinase_Tyr, Pkinase, LRR_8, LRR_4, LRR_1, Pkinase_Tyr, Pkinase_Tyr, Pkinase	Found	Found	Not Found
Zm00001d048958_T001.1	VI	478	LRR_8, LRR_4, LRR_1, Pkinase_Tyr, LRR_8, Pkinase, LRR_4, LRR_1, LRR_8, LRR_4, LRR_1, LRR_8, LRR_4, LRR_1, Pkinase_Tyr, Pkinase, LRR_8, LRR_4, LRR_1, Pkinase_Tyr, LRR_8, Pkinase, LRR_4, LRR_1, LRR_8, LRR_4, LRR_1	Found	Found	Not Found
AT2G24230.1	VIIb	854	LRR_8, Pkinase, Pkinase_Tyr, LRR_4, LRR_1, LRR_6	Found	Found	Not Found
AT5G45800.1	VIIb	667	Pkinase_Tyr, LRR_8, Pkinase, LRR_4, LRR_1	Found	Found	Not Found
AT5G58150.1	VIIb	786	LRR_8, LRR_4, Pkinase_Tyr, Pkinase, LRR_1, LRR_6	Found	Found	Not Found
Bradi1g40980.1.p	VIIb	686	Pkinase_Tyr, LRR_8, Pkinase, LRR_4, LRR_6	Found	Found	Not Found
Bradi3g09150.1.p	VIIb	646	Pkinase_Tyr, LRR_8, Pkinase, LRR_4, LRR_6, LRR_1	Found	Found	Not Found
Bradi3g19650.1.p	VIIb	834	Pkinase_Tyr, Pkinase, LRR_8, LRR_4, LRR_1, LRR_6	Found	Found	Not Found
evm_27.model.AmTr_v1.0_scaffold00065.196	VIIb	810	Pkinase_Tyr, Pkinase, LRR_8, LRR_4, LRR_1, LRR_6	Found	Found	Not Found
evm_27.model.AmTr_v1.0_scaffold00130.49_	VIIb	511	LRR_8, LRR_4, LRR_1, LRR_6	Found	Not Found	Not Found		Found
evm_27.model.AmTr_v1.0_scaffold00130.50_	VIIb	201	Pkinase_Tyr	Not Found	Found	Not Found	Found
LOC_Os02g14480.1	VIIb	668	Pkinase_Tyr, Pkinase, LRR_8	Found	Found	Not Found
LOC_Os06g35200.1	VIIb	684	LRR_8, Pkinase_Tyr, Pkinase, LRR_4, LRR_6, LRR_1	Found	Found	Not Found
LOC_Os08g17410.1	VIIb	828	Pkinase_Tyr, Pkinase, LRR_8, LRR_4, LRR_6, LRR_1	Found	Found	Not Found
Potri.004G058500.1	VIIb	678	Pkinase_Tyr, LRR_8, Pkinase, LRR_4, LRR_1	Found	Found	Not Found
Potri.006G185100.1	VIIb	855	LRR_8, Pkinase_Tyr, Pkinase, LRR_4, LRR_1, LRR_6	Found	Found	Not Found
Potri.011G067900.1	VIIb	683	Pkinase_Tyr, LRR_8, Pkinase, LRR_4, LRR_1	Found	Found	Not Found
Potri.018G107400.1	VIIb	855	Pkinase, Pkinase_Tyr, LRR_4, LRR_8, LRR_1, LRR_6	Found	Found	Not Found
Pp3c12_16340V3.1.p	VIIb	965	LRR_8, LRR_4, Pkinase_Tyr, Pkinase, LRR_6, LRR_1, LRR_8, LRR_4, Pkinase_Tyr, Pkinase, LRR_6, LRR_1, LRR_8, LRR_4, Pkinase_Tyr, Pkinase, LRR_6, LRR_1	Found	Found	Not Found
Pp3c26_4970V3.1.p	VIIb	122		Not Found	Not Found	Not Found
Pp3c3_15220V3.1.p	VIIb	985	Pkinase_Tyr, LRR_8, Pkinase, LRR_4, LRR_1, LRR_6, Pkinase_Tyr, LRR_8, Pkinase, LRR_4, LRR_1, LRR_6, Pkinase_Tyr, LRR_8, Pkinase, LRR_4, LRR_1, LRR_6	Found	Found	Not Found
Pp3c4_26070V3.1.p	VIIb	975	LRR_8, LRR_4, Pkinase_Tyr, Pkinase, LRR_1, LRR_6, LRR_8, LRR_4, Pkinase_Tyr, Pkinase, LRR_1, LRR_6, LRR_8, LRR_4, Pkinase_Tyr, Pkinase, LRR_1, LRR_6, LRR_8, LRR_4, Pkinase_Tyr, Pkinase, LRR_1, LRR_6, LRR_8, LRR_4, Pkinase_Tyr, Pkinase, LRR_1, LRR_6, LRR_8, LRR_4, Pkinase_Tyr, Pkinase, LRR_1, LRR_6	Found	Found	Not Found
Pp3c8_2540V3.1.p	VIIb	986	LRR_8, LRR_4, Pkinase_Tyr, Pkinase, LRR_1, LRR_6, LRR_8, LRR_4, Pkinase_Tyr, Pkinase, LRR_1, LRR_6	Found	Found	Not Found
Smo_81473_	VIIb	870	LRR_8, LRR_4, Pkinase_Tyr, Pkinase, LRR_1, LRR_6	Found	Found	Not Found
Solyc02g072520.2.1	VIIb	683	Pkinase_Tyr, LRR_8, Pkinase, LRR_4, LRR_6, LRR_1	Found	Found	Not Found
Solyc07g005540.1.1	VIIb	856	Pkinase_Tyr, Pkinase, LRR_8, LRR_4, LRR_1, LRR_6	Found	Found	Not Found
Zm00001d046178_T001.1	VIIb	667	LRR_8, Pkinase_Tyr, Pkinase, LRR_6, LRR_4	Found	Found	Not Found
Zm00001d050148_T001.1	VIIb	842	Pkinase_Tyr, LRR_8, Pkinase, LRR_4, LRR_1, LRR_6, Kinase-like	Found	Found	Found
Zm00001d053518_T001.1	VIIb	657	Pkinase_Tyr, LRR_8, Pkinase, LRR_4, LRR_6	Found	Found	Not Found
AT1G06840.1	VIII1	954	Pkinase_Tyr, Pkinase, LRR_8, LRRNT_2, LRR_4	Found	Found	Not Found
AT1G79620.1	VIII1	972	Pkinase_Tyr, Pkinase, LRR_8, LRR_4, LRRNT_2	Found	Found	Not Found
AT3G53590.1	VIII1	784	Pkinase, Pkinase_Tyr, LRR_8, LRR_4	Found	Found	Not Found
AT5G01950.1	VIII1	952	Pkinase, Pkinase_Tyr, LRR_8, LRRNT_2	Found	Found	Not Found
AT5G37450.1	VIII1	936	Pkinase, Pkinase_Tyr, LRR_8, LRR_4, LRRNT_2	Found	Found	Not Found
AT5G49750.1	VIII1	494	LRR_8, LRR_4, LRRNT_2	Found	Not Found	Not Found
AT5G49760.1	VIII1	954	Pkinase, Pkinase_Tyr, LRR_4, LRR_8, LRRNT_2	Found	Found	Not Found
AT5G49770.1	VIII1	947	Pkinase_Tyr, Pkinase, LRR_8, LRR_4, LRRNT_2, LRR_1	Found	Found	Not Found
AT5G49780.1	VIII1	858	Pkinase_Tyr, Pkinase, LRR_4, LRR_8	Found	Found	Not Found
Bradi1g63550.1.p	VIII1	979	Pkinase_Tyr, Pkinase, LRR_8	Found	Found	Not Found
Bradi2g21990.1.p	VIII1	972	Pkinase_Tyr, Pkinase, LRR_8, LRR_4	Found	Found	Not Found
Bradi2g22140.3.p	VIII1	950	Pkinase, Pkinase_Tyr, LRR_8, LRRNT_2, LRR_4, LRR_1, Pkinase, Pkinase_Tyr, LRR_8, LRRNT_2, LRR_4, LRR_1, Pkinase, Pkinase_Tyr, LRR_8, LRRNT_2, LRR_4, LRR_1, Pkinase, Pkinase_Tyr, LRR_8, LRRNT_2, LRR_4, LRR_1, Pkinase, Pkinase_Tyr, LRR_8, LRRNT_2, LRR_4, LRR_1, Pkinase, Pkinase_Tyr, LRR_8, LRR_4, Pkinase, Pkinase_Tyr, LRR_8, LRR_4	Found	Found	Not Found
Bradi2g36880.4.p	VIII1	950	Pkinase, Pkinase_Tyr, LRR_4, LRR_8, LRRNT_2	Found	Found	Not Found
Bradi2g53277.2.p	VIII1	947	Pkinase_Tyr, Pkinase, LRR_8, LRR_4, LRRNT_2, Pkinase_Tyr, Pkinase, LRR_8, LRR_4, LRRNT_2	Found	Found	Not Found
Bradi2g53283.1.p	VIII1	579	Pkinase_Tyr, Pkinase, LRR_4, LRRNT_2	Found	Found	Not Found
Bradi2g53400.1.p	VIII1	953	Pkinase, Pkinase_Tyr, LRR_8, LRR_4, LRRNT_2, LRR_1, Pkinase, Pkinase_Tyr, LRR_8, LRR_4, LRRNT_2, LRR_1, Pkinase, Pkinase_Tyr, LRR_8, LRR_4, LRR_1	Found	Found	Not Found
Bradi2g62790.2.p	VIII1	1232	Pkinase, Pkinase_Tyr, LRR_8, LRRNT_2, LRR_4, Pkinase, Pkinase_Tyr, LRR_8, LRRNT_2, LRR_4	Found	Found	Not Found
Bradi4g40160.4.p	VIII1	1026	Pkinase_Tyr, Pkinase, LRR_8, LRR_4, Pkinase_Tyr, Pkinase, LRR_8, LRR_4, Pkinase_Tyr, Pkinase, LRR_8, LRR_4, Pkinase_Tyr, Pkinase, LRR_8, LRR_4, Pkinase_Tyr, Pkinase, LRR_8, LRR_4	Found	Found	Not Found
evm_27.model.AmTr_v1.0_scaffold00021.190	VIII1	963	Pkinase_Tyr, Pkinase, LRR_8, LRR_4, LRRNT_2	Found	Found	Not Found
evm_27.model.AmTr_v1.0_scaffold00077.156	VIII1	902	Pkinase_Tyr, Pkinase, LRR_8, LRR_4, LRRNT_2	Found	Found	Not Found
evm_27.model.AmTr_v1.0_scaffold00077.157	VIII1	854	Pkinase_Tyr, Pkinase, LRR_8, LRR_4	Found	Found	Not Found
evm_27.model.AmTr_v1.0_scaffold00077.158	VIII1	949	Pkinase, Pkinase_Tyr, LRR_8, LRRNT_2, LRR_4	Found	Found	Not Found
evm_27.model.AmTr_v1.0_scaffold00099.159	VIII1	952	Pkinase, Pkinase_Tyr, LRR_8, LRR_4	Found	Found	Not Found
LOC_Os01g60060.1	VIII1	927	Pkinase_Tyr, Pkinase, LRR_8, LRR_4	Found	Found	Not Found
LOC_Os01g60280.1	VIII1	910	Pkinase_Tyr, Pkinase, LRRNT_2, LRR_8	Found	Found	Not Found
LOC_Os01g72990.2	VIII1	953	Pkinase, Pkinase_Tyr, LRR_8, LRR_4, LRRNT_2, Pkinase, Pkinase_Tyr, LRR_8, LRR_4, LRRNT_2	Found	Found	Not Found
LOC_Os03g21230.1	VIII1	976	Pkinase_Tyr, Pkinase, LRR_8, LRR_4	Found	Found	Not Found
LOC_Os05g24010.1	VIII1	944	Pkinase, Pkinase_Tyr, LRR_8, LRR_4, LRRNT_2, Pkinase, Pkinase_Tyr, LRR_8, LRR_4, LRRNT_2, Pkinase, Pkinase_Tyr	Found	Found	Not Found
LOC_Os05g40270.4	VIII1	953	Pkinase, Pkinase_Tyr, LRR_8, LRRNT_2, Pkinase, Pkinase_Tyr, LRR_8, LRRNT_2, Pkinase, Pkinase_Tyr, LRR_8, LRRNT_2, Pkinase, Pkinase_Tyr, LRR_8, LRRNT_2, Pkinase, Pkinase_Tyr, LRR_8, LRRNT_2, Pkinase, Pkinase_Tyr, LRR_8, LRRNT_2, Pkinase, Pkinase_Tyr, LRR_8, Pkinase, Pkinase_Tyr, LRR_8, LRRNT_2, LRR_1, Pkinase_Tyr, Pkinase, LRR_8, LRRNT_2, LRR_1, LRR_8, LRRNT_2, LRR_1, Pkinase, Pkinase_Tyr	Found	Found	Not Found
LOC_Os05g40770.1	VIII1	970	Pkinase_Tyr, Pkinase, LRR_8, LRR_4, LRRNT_2, Pkinase_Tyr, Pkinase, LRR_8, LRR_4	Found	Found	Not Found
LOC_Os10g05560.1	VIII1	161		Not Found	Not Found	Not Found
LOC_Os10g05570.1	VIII1	111		Not Found	Not Found	Not Found
LOC_Os11g14050.1	VIII1	973	Pkinase_Tyr, Pkinase, LRR_4, LRR_8, LRR_1, LRRNT_2, Pkinase_Tyr, Pkinase, LRR_4, LRR_8	Found	Found	Not Found
LOC_Os12g10740.1	VIII1	968	Pkinase_Tyr, Pkinase, LRR_8, LRR_4	Found	Found	Not Found
Potri.001G459300.1	VIII1	91		Not Found	Not Found	Not Found
Potri.003G046400.1	VIII1	375	LRR_8, LRR_4, LRR_1, LRR_8, LRR_4, LRR_1, LRR_8, LRR_4, LRR_1	Found	Not Found	Not Found		Found
Potri.003G046500.1	VIII1	631	Pkinase, Pkinase_Tyr, Pkinase, Pkinase_Tyr	Not Found	Found	Not Found	Found
Potri.004G231200.1	VIII1	853	Pkinase_Tyr, Pkinase, LRR_4, LRR_8, Pkinase_Tyr, Pkinase, LRR_4, LRR_8, Pkinase_Tyr, Pkinase, LRR_4, LRR_8	Found	Found	Not Found
Potri.004G231300.1	VIII1	603	Pkinase, Pkinase_Tyr	Not Found	Found	Not Found	Found
Potri.004G231400.1	VIII1	266	LRR_4, LRR_8, LRR_1, LRR_4, LRR_8, LRR_1	Found	Not Found	Not Found		Found
Potri.004G231500.1	VIII1	787	Pkinase_Tyr, Pkinase, LRR_4, LRR_8, Pkinase_Tyr, Pkinase, LRR_4, LRR_8, Pkinase_Tyr, Pkinase, LRR_4, LRR_8, Pkinase_Tyr, Pkinase, LRR_4, LRR_8	Found	Found	Not Found
Potri.004G231600.1	VIII1	932	Pkinase_Tyr, Pkinase, LRR_4, LRR_8, LRR_1, Pkinase_Tyr, Pkinase, LRR_4, LRR_8, LRR_1	Found	Found	Not Found
Potri.004G231700.1	VIII1	960	Pkinase, Pkinase_Tyr, LRR_8, LRR_4, Pkinase, Pkinase_Tyr, LRR_8, LRR_4	Found	Found	Not Found
Potri.004G231800.1	VIII1	480	Pkinase, Pkinase_Tyr	Not Found	Found	Not Found	Found
Potri.004G231900.1	VIII1	248	LRR_8, LRR_4, LRR_1	Found	Not Found	Not Found		Found
Potri.004G232300.1	VIII1	314	LRR_4, LRR_8, LRR_1, LRR_2	Found	Not Found	Not Found				Found
Potri.004G232400.1	VIII1	959	Pkinase, Pkinase_Tyr, LRR_8, LRR_4, LRR_1	Found	Found	Not Found
Potri.004G232500.1	VIII1	900	Pkinase_Tyr, Pkinase, LRR_8, LRR_4	Found	Found	Not Found
Potri.006G111100.1	VIII1	952	Pkinase, Pkinase_Tyr, LRR_8, LRR_4, LRRNT_2, Pkinase, Pkinase_Tyr, LRR_8, LRR_4, LRRNT_2	Found	Found	Not Found
Potri.006G114400.1	VIII1	975	Pkinase_Tyr, Pkinase, LRR_8, LRR_4, LRRNT_2, Pkinase_Tyr, Pkinase, LRR_8, LRR_4	Found	Found	Not Found
Potri.006G261100.1	VIII1	102		Not Found	Not Found	Not Found
Potri.007G094500.1	VIII1	612	Pkinase, Pkinase_Tyr, LRRNT_2, LRR_8, LRR_4, Pkinase, Pkinase_Tyr, LRRNT_2, LRR_8, LRR_4, LRR_1, Pkinase, Pkinase_Tyr, LRRNT_2, LRR_8, LRR_4, Pkinase_Tyr, Pkinase, LRRNT_2, LRR_8	Found	Found	Not Found
Potri.008G125600.1	VIII1	415	LRR_4, LRR_8, LRR_1, LRRNT_2	Found	Not Found	Not Found
Potri.010G081900.1	VIII1	91		Not Found	Not Found	Not Found
Potri.010G118100.1	VIII1	221		Not Found	Not Found	Not Found
Potri.011G128500.1	VIII1	375	Pkinase_Tyr, Pkinase	Not Found	Found	Not Found
Potri.013G159200.1	VIII1	966	Pkinase, Pkinase_Tyr, LRR_8, LRR_4, LRRNT_2, Pkinase, Pkinase_Tyr, LRR_8, LRR_4, LRRNT_2, Pkinase, Pkinase_Tyr, LRR_8, LRR_4, LRRNT_2, Pkinase, Pkinase_Tyr, LRR_8, LRR_4, LRRNT_2, Pkinase, Pkinase_Tyr, LRR_8, LRR_4, LRRNT_2, Pkinase, Pkinase_Tyr, LRR_8, LRR_4	Found	Found	Not Found
Potri.013G159500.1	VIII1	863	Pkinase, Pkinase_Tyr, LRR_8, LRR_4, Pkinase, Pkinase_Tyr, LRR_8, LRR_4, Pkinase, Pkinase_Tyr, LRR_8	Found	Found	Not Found
Potri.016G140100.1	VIII1	864	Pkinase, Pkinase_Tyr, LRR_8, LRR_4	Found	Found	Not Found
Potri.016G140200.1	VIII1	929	Pkinase_Tyr, Pkinase, LRR_8, LRR_4, LRRNT_2, LRR_1, LRR_8, LRR_4, Pkinase_Tyr, Pkinase, LRRNT_2, LRR_1, LRR_8, Pkinase_Tyr, Pkinase, LRRNT_2, LRR_4, LRR_1	Found	Found	Not Found
Potri.016G140300.1	VIII1	962	Pkinase, Pkinase_Tyr, LRR_8, LRRNT_2, LRR_4, Pkinase, Pkinase_Tyr, LRR_8, LRRNT_2, LRR_4	Found	Found	Not Found
Potri.016G144100.1	VIII1	979	Pkinase_Tyr, Pkinase, LRR_8, LRR_4, LRRNT_2, Pkinase_Tyr, Pkinase, LRR_8, LRR_4, LRRNT_2, Pkinase_Tyr, Pkinase, LRR_4, LRR_8	Found	Found	Not Found
Potri.019G131800.1	VIII1	963	Pkinase, Pkinase_Tyr, LRR_8, LRRNT_2, LRR_4, Pkinase, Pkinase_Tyr, LRR_8, LRR_4, LRRNT_2	Found	Found	Not Found
Potri.T138300.1	VIII1	330	Pkinase_Tyr, Pkinase	Not Found	Found	Not Found
Potri.T146400.1	VIII1	737	Pkinase, Pkinase_Tyr, LRR_4, LRR_8	Found	Found	Not Found
Pp3c1_11040V3.1.p	VIII1	910	Pkinase, Pkinase_Tyr, LRR_8, LRRNT_2, Pkinase, Pkinase_Tyr, LRR_8, LRRNT_2	Found	Found	Not Found
Pp3c1_11050V3.1.p	VIII1	210	LRR_8, LRR_4, LRR_8, LRR_4	Found	Not Found	Not Found		Found
Pp3c1_39210V3.1.p	VIII1	935	Pkinase_Tyr, Pkinase, LRR_8, LRR_4, LRRNT_2, LRR_1, Pkinase_Tyr, Pkinase, LRR_8, LRR_4, LRRNT_2, LRR_1, Pkinase_Tyr, Pkinase, LRR_8, LRR_4, LRRNT_2, LRR_1, Pkinase_Tyr, Pkinase, LRR_8, LRR_4, LRRNT_2, LRR_1, Pkinase_Tyr, Pkinase, LRR_8, LRR_4, LRRNT_2, LRR_1	Found	Found	Not Found
Pp3c10_21660V3.1.p	VIII1	793	Pkinase, Pkinase_Tyr, LRR_8, LRR_4, Pkinase, Pkinase_Tyr, LRR_8, LRR_4, Pkinase, Pkinase_Tyr, LRR_8, LRR_4, Pkinase, Pkinase_Tyr, LRR_8, LRR_4, Pkinase, Pkinase_Tyr, LRR_8, LRR_4	Found	Found	Not Found
Pp3c12_2140V3.1.p	VIII1	956	Pkinase, Pkinase_Tyr, LRR_8, LRRNT_2, LRR_4, Pkinase, Pkinase_Tyr, LRR_8, LRRNT_2, LRR_4, Pkinase_Tyr, Pkinase, LRR_8	Found	Found	Not Found
Pp3c19_9410V3.1.p	VIII1	755	Pkinase_Tyr, Pkinase, LRR_4, LRR_8, Pkinase_Tyr, Pkinase, LRR_4, LRR_8, Pkinase_Tyr, Pkinase, LRR_4, LRR_8, Pkinase_Tyr, Pkinase, LRR_8, LRR_4, Pkinase, Pkinase_Tyr, LRR_4, LRR_8, Pkinase, Pkinase_Tyr, LRR_4, LRR_8, Pkinase_Tyr, Pkinase, Pkinase_Tyr, Pkinase	Found	Found	Not Found
Pp3c2_17640V3.1.p	VIII1	997	Pkinase_Tyr, Pkinase, LRR_4, LRR_8, LRR_1, Pkinase_Tyr, Pkinase, LRR_4, LRR_8, LRR_1	Found	Found	Not Found
Pp3c20_20260V3.1.p	VIII1	1000	Pkinase, Pkinase_Tyr, LRR_4, LRR_8, Pkinase, Pkinase_Tyr, LRR_4, LRR_8, Pkinase, Pkinase_Tyr, LRR_4, LRR_8, Pkinase, Pkinase_Tyr, LRR_4, LRR_8, Pkinase, Pkinase_Tyr, LRR_4, LRR_8, Pkinase, Pkinase_Tyr, LRR_4, LRR_8	Found	Found	Not Found
Pp3c23_17090V3.1.p	VIII1	1011	Pkinase, Pkinase_Tyr, LRR_4, LRR_8, Pkinase, Pkinase_Tyr, LRR_4, LRR_8	Found	Found	Not Found
Pp3c23_19730V3.1.p	VIII1	521	LRR_8, LRR_4, LRR_8, LRR_4	Found	Not Found	Not Found
Pp3c23_22360V3.1.p	VIII1	988	Pkinase, Pkinase_Tyr, LRR_8, LRR_4, LRRNT_2, Pkinase, Pkinase_Tyr, LRR_8, LRR_4, LRRNT_2	Found	Found	Not Found
Pp3c24_1080V3.1.p	VIII1	876	Pkinase_Tyr, Pkinase, LRR_8, LRR_4, Pkinase_Tyr, Pkinase, LRR_8, LRR_4	Found	Found	Not Found
Pp3c4_22080V3.1.p	VIII1	968	Pkinase, Pkinase_Tyr, LRR_8, LRRNT_2, LRR_4, Pkinase, Pkinase_Tyr, LRR_8, LRRNT_2, LRR_4, Pkinase, Pkinase_Tyr, LRR_8, LRRNT_2, LRR_4, Pkinase, Pkinase_Tyr, LRR_8, LRRNT_2, LRR_4, Pkinase, Pkinase_Tyr, LRR_8, LRRNT_2, LRR_4, Pkinase, Pkinase_Tyr, LRR_8, LRRNT_2, LRR_4, Pkinase, Pkinase_Tyr, LRR_8, LRRNT_2, LRR_4, Pkinase, Pkinase_Tyr, LRR_8, LRRNT_2, LRR_4, Pkinase, Pkinase_Tyr, LRR_8, LRRNT_2, L…	Found	Found	Not Found
Pp3c7_14800V3.1.p	VIII1	717	Pkinase, Pkinase_Tyr, LRR_4, LRR_1, Pkinase, Pkinase_Tyr, LRR_4, LRR_1, Pkinase, Pkinase_Tyr, LRR_1, Pkinase, Pkinase_Tyr, LRR_4, LRR_1, Pkinase, Pkinase_Tyr, LRR_4, LRR_1, Pkinase, Pkinase_Tyr, LRR_4, LRR_1, Pkinase, Pkinase_Tyr, LRR_4, LRR_1, Pkinase, Pkinase_Tyr, LRR_4, LRR_1, Pkinase, Pkinase_Tyr, LRR_4, LRR_1, Pkinase, Pkinase_Tyr, LRR_4, LRR_1, Pkinase, Pkinase_Tyr, LRR_4, LRR_1, Pkinase, P…	Found	Found	Not Found
Pp3c7_14840V3.1.p	VIII1	254	LRR_4, LRR_8, LRR_1, LRRNT_2, LRR_4, LRR_8, LRR_1, LRRNT_2, LRR_1, LRRNT_2	Found	Not Found	Not Found
Smo_10265_	VIII1	870	Pkinase, Pkinase_Tyr, LRR_8, LRR_4, LRRNT_2	Found	Found	Not Found
Smo_106238	VIII1	86	Pkinase, Pkinase_Tyr	Not Found	Found	Not Found
Smo_24884_	VIII1	308	Pkinase_Tyr, Pkinase	Not Found	Found	Not Found			Found
Smo_438262	VIII1	783	LRR_4, Pkinase_Tyr, Pkinase, LRR_8	Found	Found	Not Found
Smo_438263	VIII1	924	Pkinase_Tyr, Pkinase, LRR_4, LRR_8	Found	Found	Not Found
Smo_78967_	VIII1	208	Pkinase_Tyr, Pkinase	Not Found	Found	Not Found			Found
Smo_90019_	VIII1	928	Pkinase, Pkinase_Tyr, LRR_8, LRR_4, LRRNT_2	Found	Found	Not Found
Solyc01g102680.2.1	VIII1	961	Pkinase_Tyr, Pkinase, LRR_8, LRR_4, LRR_1, LRRNT_2	Found	Found	Not Found
Solyc01g102700.2.1	VIII1	1023	Pkinase_Tyr, Pkinase, LRR_8, LRR_4	Found	Found	Not Found
Solyc01g102710.2.1	VIII1	952	Pkinase_Tyr, Pkinase, LRR_8, LRR_4, LRR_1	Found	Found	Not Found
Solyc09g055180.2.1	VIII1	907	Pkinase_Tyr, Pkinase, LRR_8	Found	Found	Not Found
Solyc09g055570.2.1	VIII1	931	Pkinase_Tyr, Pkinase, LRR_8, LRR_4, LRRNT_2	Found	Found	Not Found
Solyc10g054290.1.1	VIII1	159	LRR_8	Found	Not Found	Not Found		Found
Solyc10g054300.1.1	VIII1	166	Pkinase_Tyr, Pkinase	Not Found	Found	Not Found
Solyc10g074890.1.1	VIII1	906	Pkinase_Tyr, Pkinase, LRR_8, LRR_4	Found	Found	Not Found
Solyc10g074900.1.1	VIII1	909	Pkinase_Tyr, Pkinase, LRR_8, LRR_4	Found	Found	Not Found
Solyc10g075000.1.1	VIII1	178	LRR_8, LRR_4	Found	Not Found	Not Found
Solyc10g085670.1.1	VIII1	965	Pkinase_Tyr, Pkinase, LRR_8, LRR_4, LRRNT_2	Found	Found	Not Found
Solyc12g017550.1.1	VIII1	135		Not Found	Not Found	Not Found
Zm00001d004558_T001.1	VIII1	113	LRR_4, LRR_8	Found	Not Found	Not Found
Zm00001d004559_T001.1	VIII1	844	Pkinase, Pkinase_Tyr, LRR_8, Pkinase, Pkinase_Tyr, LRR_8, LRRNT_2, Pkinase, Pkinase_Tyr, LRR_8, LRRNT_2, LRR_8, LRRNT_2, LRR_8, LRRNT_2, LRR_4, Pkinase, Pkinase_Tyr, Pkinase, Pkinase_Tyr, Pkinase, Pkinase_Tyr, LRR_8, LRRNT_2, Pkinase, Pkinase_Tyr, Pkinase, Pkinase_Tyr, LRR_8, LRRNT_2, Pkinase, Pkinase_Tyr, LRR_8, Pkinase, Pkinase_Tyr, LRR_8, LRRNT_2, LRR_8, Pkinase, Pkinase_Tyr, Pkinase, Pkinase_…	Found	Found	Not Found
Zm00001d010448_T001.1	VIII1	940	Pkinase_Tyr, Pkinase, LRR_4, LRR_8, Pkinase_Tyr, Pkinase, LRR_4, LRR_8, Pkinase_Tyr, Pkinase, LRR_4, LRR_8, Pkinase_Tyr, Pkinase, LRR_4, LRR_8	Found	Found	Not Found
Zm00001d010909_T001.1	VIII1	215		Not Found	Not Found	Not Found
Zm00001d029012_T001.1	VIII1	615	LRR_8, LRR_4, LRRNT_2, Pkinase_Tyr, Pkinase, Pkinase_Tyr, Pkinase, LRR_8, LRR_4, LRRNT_2	Found	Found	Not Found
Zm00001d038494_T001.1	VIII1	550	LRR_8, LRR_4, LRR_1, LRRNT_2, LRR_8, LRR_4, LRR_1, LRRNT_2, LRR_8, LRR_4, LRR_1, LRRNT_2, Pkinase, Pkinase_Tyr, Pkinase, Pkinase_Tyr, LRR_8, LRR_4, LRRNT_2, LRR_1, Pkinase, Pkinase_Tyr, LRR_8, LRR_4, LRR_1, LRRNT_2, Pkinase, Pkinase_Tyr, Pkinase, Pkinase_Tyr, LRR_8, LRR_4, LRRNT_2, LRR_1, Pkinase, Pkinase_Tyr, Pkinase, Pkinase_Tyr	Found	Found	Not Found
Zm00001d038503_T001.1	VIII1	943	Pkinase, Pkinase_Tyr, LRR_8, LRR_4, LRRNT_2, LRR_1, Pkinase, Pkinase_Tyr, LRR_8, LRR_4, LRR_1, LRRNT_2, Pkinase, Pkinase_Tyr, Pkinase, Pkinase_Tyr, Pkinase, Pkinase_Tyr, LRR_8, LRR_4, LRRNT_2, LRR_1, Pkinase, Pkinase_Tyr, Pkinase, Pkinase_Tyr, LRR_8, LRR_4, LRR_1, LRRNT_2	Found	Found	Not Found
Zm00001d038522_T001.1	VIII1	388	Pkinase_Tyr, Pkinase, LRR_8, LRR_4, LRRNT_2, Pkinase_Tyr, Pkinase	Found	Found	Not Found
Zm00001d041773_T001.1	VIII1	970	Pkinase_Tyr, Pkinase, Pkinase_Tyr, Pkinase, Pkinase_Tyr, Pkinase, LRR_8, LRR_4, Pkinase_Tyr, Pkinase, Pkinase_Tyr, Pkinase, LRR_8, LRR_4, Pkinase_Tyr, Pkinase, LRR_8, LRR_4	Found	Found	Not Found
Zm00001d043075_T001.1	VIII1	371	LRR_8, LRRNT_2, LRR_4, LRR_1, Pkinase, Pkinase_Tyr, Pkinase, Pkinase_Tyr, Pkinase, Pkinase_Tyr, Pkinase, Pkinase_Tyr, LRR_8, LRRNT_2, LRR_4, Pkinase, Pkinase_Tyr, Pkinase, Pkinase_Tyr, Pkinase, Pkinase_Tyr, LRR_8, LRRNT_2, LRR_4, Pkinase, Pkinase_Tyr, Pkinase, Pkinase_Tyr, LRR_8, LRRNT_2, LRR_4, Pkinase_Tyr, Pkinase, LRR_8, LRRNT_2, LRR_4, Pkinase, Pkinase_Tyr, LRR_8, LRRNT_2, LRR_4, Pkinase, Pki…	Found	Found	Not Found
Zm00001d043091_T001.1	VIII1	608	Pkinase_Tyr, Pkinase, LRR_8, LRR_4, LRRNT_2, Pkinase_Tyr, Pkinase, LRR_8, LRR_4, Pkinase_Tyr, Pkinase, LRR_8, LRR_4, Pkinase_Tyr, Pkinase, Pkinase_Tyr, Pkinase, LRR_8, LRR_4, LRRNT_2	Found	Found	Not Found
Zm00001d046264_T001.1	VIII1	163	LRR_8, LRR_4, LRR_1	Found	Not Found	Not Found
AT1G07650.2	VIII2	1021	Pkinase_Tyr, Pkinase, Malectin, LRR_8, LRR_4, LRR_1, LRR_6, Pkinase_Tyr, Pkinase, Malectin, LRR_8, LRR_4, LRR_1, LRR_6	Found	Found	Found
AT1G29720.1	VIII2	1020	Pkinase_Tyr, Pkinase, Malectin, LRR_8	Found	Found	Found
AT1G29730.1	VIII2	970	Pkinase_Tyr, Pkinase, Malectin, LRR_8, LRR_4	Found	Found	Found
AT1G29740.1	VIII2	1079	Pkinase, Pkinase_Tyr, Malectin, LRR_8, LRR_4	Found	Found	Found
AT1G29750.2	VIII2	1022	Pkinase_Tyr, Pkinase, Malectin, LRR_8, LRR_4, LRR_1, Pkinase_Tyr, Pkinase, Malectin, LRR_8, LRR_4, LRR_1	Found	Found	Found
AT1G53420.1	VIII2	954	Pkinase_Tyr, Malectin, Pkinase, LRR_8, LRR_4	Found	Found	Found
AT1G53430.1	VIII2	1031	Pkinase_Tyr, Pkinase, Malectin, LRR_8, LRR_4, LRR_1, Pkinase_Tyr, Pkinase, Malectin, LRR_8, LRR_4, LRR_1	Found	Found	Found
AT1G53440.1	VIII2	1036	Pkinase_Tyr, Pkinase, Malectin, LRR_8, LRR_4	Found	Found	Found
AT1G56120.1	VIII2	1048	Pkinase_Tyr, Pkinase, Malectin, LRR_8, LRR_4	Found	Found	Found
AT1G56130.1	VIII2	1033	Pkinase_Tyr, Pkinase, Malectin, LRR_8, LRR_4	Found	Found	Found
AT1G56140.1	VIII2	1034	Pkinase_Tyr, Pkinase, Malectin, LRR_8, LRR_4	Found	Found	Found
AT1G56145.2	VIII2	1040	Pkinase_Tyr, Pkinase, Malectin, LRR_8, LRR_4, Pkinase_Tyr, Pkinase, Malectin, LRR_8, LRR_4	Found	Found	Found
AT3G14840.2	VIII2	1021	Malectin, Pkinase_Tyr, Pkinase, LRR_8, LRR_4, LRR_1	Found	Found	Found
Bradi1g48230.1.p	VIII2	622	Malectin, LRR_8, Malectin, LRR_8, Malectin, LRR_8, LRR_4, Malectin, LRR_8, LRR_4, Malectin, LRR_8, Malectin, LRR_8	Found	Not Found	Found
Bradi3g08917.7.p	VIII2	1100	Pkinase_Tyr, Pkinase, Malectin, LRR_8, LRR_4, LRR_1, Pkinase_Tyr, Pkinase, Malectin, LRR_8, LRR_4, LRR_1, Pkinase_Tyr, Pkinase, Malectin, LRR_8, LRR_4, LRR_1, Pkinase_Tyr, Pkinase, Malectin, LRR_8, LRR_4, LRR_1, Pkinase_Tyr, Pkinase, Malectin, LRR_8, LRR_4, LRR_1, Pkinase_Tyr, Pkinase, Malectin, LRR_8, LRR_4, LRR_1, Pkinase_Tyr, Pkinase, Malectin, LRR_8, LRR_4, LRR_1	Found	Found	Found
Bradi3g17756.3.p	VIII2	916	Pkinase_Tyr, Pkinase, Malectin, LRR_8, LRR_4, LRR_1	Found	Found	Found
Bradi4g28367.1.p	VIII2	1006	Pkinase_Tyr, Pkinase, Malectin, LRR_8, LRR_4, LRR_1, Pkinase_Tyr, Pkinase, Malectin, LRR_8, LRR_4, LRR_1, Pkinase_Tyr, Pkinase, Malectin, LRR_8, LRR_4, LRR_1, Pkinase_Tyr, Pkinase, Malectin, LRR_8, LRR_4, LRR_1, Pkinase_Tyr, Pkinase, Malectin, LRR_8, LRR_4, LRR_1, Malectin, Pkinase, Pkinase_Tyr, LRR_8, LRR_4, LRR_1, Malectin, Pkinase, Pkinase_Tyr, LRR_8, LRR_4, LRR_1, Pkinase_Tyr, Pkinase, Malect…	Found	Found	Found
Bradi5g21857.5.p	VIII2	934	Pkinase, Pkinase_Tyr, Malectin, LRR_8, LRR_4	Found	Found	Found
Bradi5g21870.2.p	VIII2	1016	Pkinase, Pkinase_Tyr, Malectin, LRR_4, LRR_8, Pkinase, Pkinase_Tyr, Malectin, LRR_4, LRR_8, Pkinase, Pkinase_Tyr, Malectin, LRR_8, LRR_4	Found	Found	Found
evm_27.model.AmTr_v1.0_scaffold00032.135	VIII2	756	Malectin, Pkinase_Tyr, Pkinase, LRR_8, LRR_4	Found	Found	Found
evm_27.model.AmTr_v1.0_scaffold00032.136	VIII2	603	Pkinase, Pkinase_Tyr, Malectin	Not Found	Found	Found	Found
evm_27.model.AmTr_v1.0_scaffold00032.137	VIII2	106	LRR_8, LRR_4, LRR_1	Found	Not Found	Not Found		Found
evm_27.model.AmTr_v1.0_scaffold00032.51_	VIII2	958	Malectin, Pkinase, Pkinase_Tyr, LRR_4, LRR_8	Found	Found	Found
evm_27.model.AmTr_v1.0_scaffold00051.32_	VIII2	128	Malectin	Not Found	Not Found	Found
evm_27.model.AmTr_v1.0_scaffold00162.27_	VIII2	327	Pkinase_Tyr, Pkinase	Not Found	Found	Not Found
evm_27.model.AmTr_v1.0_scaffold00162.28_	VIII2	308	Malectin	Not Found	Not Found	Found
evm_27.model.AmTr_v1.0_scaffold00162.29_	VIII2	829	Malectin, Pkinase_Tyr, Pkinase, LRR_8, LRR_4, LRR_1	Found	Found	Found
LOC_Os02g13850.1	VIII2	720	Malectin, LRR_8, LRR_4, LRR_1	Found	Not Found	Found				Found
LOC_Os04g22470.1	VIII2	862	Malectin, Pkinase, Pkinase_Tyr, LRR_8, LRR_4	Found	Found	Found
LOC_Os04g52590.1	VIII2	931	Pkinase, Pkinase_Tyr, Malectin, LRR_8, LRR_4	Found	Found	Found
LOC_Os04g52600.1	VIII2	1026	Pkinase, Pkinase_Tyr, Malectin, LRR_4, LRR_8	Found	Found	Found
LOC_Os04g52606.1	VIII2	629	Pkinase, Pkinase_Tyr, Malectin	Not Found	Found	Found
LOC_Os04g52614.1	VIII2	936	Pkinase, Pkinase_Tyr, Malectin, LRR_4	Found	Found	Found
LOC_Os04g52630.1	VIII2	949	Malectin, Pkinase, Pkinase_Tyr, LRR_8, LRR_4	Found	Found	Found
LOC_Os04g52640.1	VIII2	1023	Pkinase, Pkinase_Tyr, Malectin, LRR_4, Pkinase, Pkinase_Tyr, Malectin, LRR_4, Pkinase, Pkinase_Tyr, Malectin, LRR_4	Found	Found	Found
LOC_Os05g16420.1	VIII2	107		Not Found	Not Found	Not Found
LOC_Os05g16430.1	VIII2	844	Pkinase, Pkinase_Tyr, Malectin, LRR_8, LRR_4	Found	Found	Found
LOC_Os05g16670.2	VIII2	410	LRR_8, LRR_4, LRR_1	Found	Not Found	Not Found				Found
LOC_Os05g16740.1	VIII2	957	Pkinase_Tyr, Pkinase, Malectin, LRR_8	Found	Found	Found
LOC_Os05g16824.1	VIII2	1011	Pkinase_Tyr, Pkinase, Malectin, LRR_4, LRR_8, LRR_6, LRR_1, Pkinase_Tyr, Pkinase, Malectin, LRR_8, LRR_4, LRR_6, LRR_1, Pkinase_Tyr, Pkinase, Malectin, LRR_8, LRR_4, LRR_1, LRR_6, Pkinase_Tyr, Pkinase, Malectin, LRR_8, LRR_6, LRR_1	Found	Found	Found
LOC_Os05g16920.1	VIII2	142		Not Found	Not Found	Not Found
LOC_Os05g16930.1	VIII2	893	Pkinase, Pkinase_Tyr, Malectin, LRR_8	Found	Found	Found
LOC_Os05g17604.1	VIII2	1018	Pkinase_Tyr, Pkinase, Malectin, LRR_8, LRR_4, Pkinase_Tyr, Pkinase, Malectin, LRR_4, LRR_8, Pkinase_Tyr, Pkinase, Malectin, LRR_4, LRR_8, Malectin, Pkinase_Tyr, Pkinase, LRR_4, LRR_8, Malectin, LRR_4, LRR_8, Malectin, LRR_4, LRR_8	Found	Found	Found
LOC_Os05g17800.1	VIII2	119		Not Found	Not Found	Not Found
LOC_Os05g17810.1	VIII2	871	Pkinase_Tyr, Pkinase, Malectin, LRR_4, LRR_8	Found	Found	Found
LOC_Os05g18090.1	VIII2	267	LRR_4	Found	Not Found	Not Found
LOC_Os06g07130.1	VIII2	681	Malectin, LRR_4, LRR_8	Found	Not Found	Found
LOC_Os08g10150.1	VIII2	855	Pkinase_Tyr, Pkinase, Malectin, LRR_4	Found	Found	Found
LOC_Os08g10250.1	VIII2	281	Malectin	Not Found	Not Found	Found
LOC_Os08g10290.1	VIII2	996	Pkinase, Pkinase_Tyr, Malectin, LRR_8, LRR_4	Found	Found	Found
LOC_Os08g10300.1	VIII2	1024	Malectin, Pkinase_Tyr, Pkinase, LRR_8, LRR_4	Found	Found	Found
LOC_Os08g10310.1	VIII2	1025	Pkinase_Tyr, Pkinase, Malectin, LRR_4, LRR_8, Malectin, Pkinase, Pkinase_Tyr, LRR_4, LRR_8, Malectin, LRR_4, LRR_8, LRR_1	Found	Found	Found
LOC_Os08g10320.1	VIII2	1016	Pkinase_Tyr, Pkinase, Malectin, LRR_4, LRR_8, Pkinase_Tyr, Pkinase, Malectin, LRR_4, LRR_8, Pkinase_Tyr, Pkinase, Malectin, LRR_4, LRR_8	Found	Found	Found
LOC_Os08g10330.1	VIII2	1024	Pkinase, Pkinase_Tyr, Malectin, LRR_8, LRR_4	Found	Found	Found
LOC_Os09g17630.1	VIII2	1000	Pkinase_Tyr, Pkinase, Malectin, LRR_8, LRR_4, LRR_1	Found	Found	Found
Potri.001G082900.1	VIII2	1042	Pkinase_Tyr, Pkinase, Malectin, LRR_8, LRR_4, LRR_1, Pkinase_Tyr, Pkinase, Malectin, LRR_8, LRR_4, LRR_1, Pkinase_Tyr, Pkinase, Malectin, LRR_8, LRR_4, LRR_1, Pkinase_Tyr, Pkinase, Malectin, Pkinase_Tyr, Pkinase, Malectin	Found	Found	Found
Potri.001G308400.1	VIII2	225	Pkinase_Tyr, Pkinase	Not Found	Found	Not Found
Potri.001G308600.1	VIII2	1007	Pkinase_Tyr, Pkinase, Malectin, LRR_8, LRR_4, LRR_1, Pkinase_Tyr, Pkinase, Malectin, LRR_4, LRR_8, LRR_1	Found	Found	Found
Potri.001G384700.1	VIII2	706	Malectin, Pkinase_Tyr, Pkinase, LRR_8, LRR_1, LRR_4	Found	Found	Found
Potri.001G385200.1	VIII2	1008	Pkinase_Tyr, Pkinase, Malectin, LRR_8, LRR_1, LRR_4, Pkinase_Tyr, Pkinase, Malectin, LRR_8, LRR_1, LRR_4, Pkinase_Tyr, Pkinase, Malectin, LRR_8, LRR_1, LRR_4	Found	Found	Found
Potri.001G385300.1	VIII2	1022	Pkinase_Tyr, Pkinase, Malectin, LRR_8, LRR_4, Pkinase_Tyr, Pkinase, Malectin, LRR_8, LRR_4	Found	Found	Found
Potri.001G385400.1	VIII2	1037	Pkinase, Pkinase_Tyr, Malectin, LRR_8, LRR_4	Found	Found	Found
Potri.001G385500.1	VIII2	368	Malectin, Pkinase_Tyr, Pkinase	Not Found	Found	Found
Potri.001G385600.1	VIII2	936	Pkinase, Pkinase_Tyr, Malectin, LRR_8	Found	Found	Found
Potri.001G385900.1	VIII2	983	Pkinase, Pkinase_Tyr, Malectin, LRR_8, LRR_4, Pkinase, Pkinase_Tyr, Malectin, LRR_8, LRR_4, Pkinase, Pkinase_Tyr, Malectin	Found	Found	Found
Potri.001G386000.1	VIII2	178	Pkinase_Tyr	Not Found	Found	Not Found
Potri.001G386300.1	VIII2	990	Pkinase_Tyr, Pkinase, Malectin, LRR_8, LRR_4, Pkinase_Tyr, Pkinase, Malectin, LRR_8, LRR_4, Pkinase_Tyr, Pkinase, Malectin, LRR_8, LRR_4	Found	Found	Found
Potri.001G386400.1	VIII2	162	Pkinase_Tyr	Not Found	Found	Not Found
Potri.001G386500.1	VIII2	963	Pkinase_Tyr, Pkinase, Malectin, LRR_8	Found	Found	Found
Potri.003G025600.1	VIII2	945	Pkinase_Tyr, Pkinase, Malectin, LRR_8, LRR_4	Found	Found	Found
Potri.003G025700.1	VIII2	234	LRR_8, LRR_4, LRR_1, LRR_6	Found	Not Found	Not Found
Potri.003G025800.1	VIII2	1000	Pkinase, Pkinase_Tyr, Malectin, LRR_8, LRR_4	Found	Found	Found
Potri.003G025900.1	VIII2	157	LRR_8, LRR_4, LRR_1	Found	Not Found	Not Found
Potri.003G026100.1	VIII2	489	Pkinase, Pkinase_Tyr, Malectin	Not Found	Found	Found
Potri.003G026300.1	VIII2	975	Pkinase, Pkinase_Tyr, Malectin, LRR_8	Found	Found	Found
Potri.003G148000.1	VIII2	1042	Pkinase_Tyr, Pkinase, Malectin, LRR_8, LRR_4, LRR_1, Pkinase_Tyr, Pkinase, Malectin, LRR_8, LRR_4, LRR_1, Malectin, LRR_8, Pkinase_Tyr, Pkinase, LRR_4, LRR_1	Found	Found	Found
Potri.004G063200.1	VIII2	1093	Pkinase_Tyr, Pkinase, Malectin, LRR_8, LRR_4, Pkinase_Tyr, Pkinase, Malectin, LRR_8, LRR_4, Pkinase_Tyr, Pkinase, Malectin, LRR_8, LRR_4, Pkinase_Tyr, Pkinase, Malectin, LRR_8, LRR_4, Pkinase_Tyr, Pkinase, Malectin, LRR_8, LRR_4	Found	Found	Found
Potri.004G063500.1	VIII2	1012	Pkinase_Tyr, Pkinase, Malectin, LRR_8, LRR_4, Pkinase_Tyr, Pkinase, Malectin, LRR_4, LRR_8	Found	Found	Found
Potri.004G063600.1	VIII2	469	Pkinase_Tyr, Pkinase, Pkinase_Tyr, Pkinase, Pkinase_Tyr, Pkinase	Not Found	Found	Not Found
Potri.004G063900.1	VIII2	465	Pkinase_Tyr, Pkinase, Pkinase_Tyr, Pkinase	Not Found	Found	Not Found
Potri.004G135500.1	VIII2	1030	Pkinase_Tyr, Pkinase, Malectin, LRR_8, LRR_4, Pkinase_Tyr, Pkinase, Malectin, LRR_8, LRR_4	Found	Found	Found
Potri.006G014100.1	VIII2	284	Malectin, Malectin	Not Found	Not Found	Found
Potri.006G014300.1	VIII2	638	Pkinase_Tyr, Pkinase, Malectin, Malectin_like	Not Found	Found	Found
Potri.007G067900.1	VIII2	1037	Pkinase_Tyr, Pkinase, Malectin, LRR_8, LRR_4, Pkinase_Tyr, Pkinase, Malectin, LRR_8, Pkinase_Tyr, Pkinase, Malectin, LRR_8	Found	Found	Found
Potri.010G155100.1	VIII2	186	LRR_4, LRR_8, LRR_1, LRR_4, LRR_8, LRR_1	Found	Not Found	Not Found		Found
Potri.010G155200.1	VIII2	788	Pkinase, Pkinase_Tyr, Malectin, LRR_8, LRR_4, Pkinase, Pkinase_Tyr, Malectin, Malectin, Pkinase, Pkinase_Tyr, LRR_8, LRR_4, LRR_1	Found	Found	Found
Potri.010G155600.1	VIII2	1010	Pkinase, Pkinase_Tyr, Malectin, LRR_8, LRR_4, LRR_1	Found	Found	Found
Potri.010G155800.1	VIII2	275	Malectin, Malectin	Not Found	Not Found	Found
Potri.011G072300.1	VIII2	1025	Pkinase_Tyr, Pkinase, Malectin, LRR_4, LRR_8	Found	Found	Found
Potri.011G072500.1	VIII2	409	LRR_8, LRR_4, LRR_1	Found	Not Found	Not Found		Found
Potri.011G072600.1	VIII2	624	Pkinase_Tyr, Pkinase, Malectin	Not Found	Found	Found	Found
Potri.011G072800.1	VIII2	560	Pkinase_Tyr, Pkinase, Malectin	Not Found	Found	Found
Potri.011G072900.1	VIII2	147		Not Found	Not Found	Not Found
Potri.011G073000.1	VIII2	84		Not Found	Not Found	Not Found
Potri.011G073100.1	VIII2	153	LRR_8, LRR_4, LRR_1	Found	Not Found	Not Found				Found
Potri.011G073300.1	VIII2	589	Pkinase_Tyr, Pkinase, Malectin	Not Found	Found	Found
Potri.011G073600.1	VIII2	193	LRR_8, LRR_4, LRR_1	Found	Not Found	Not Found		Found
Potri.011G073700.1	VIII2	607	Pkinase_Tyr, Pkinase, Malectin, Pkinase_Tyr, Pkinase, Malectin, Pkinase_Tyr, Pkinase	Not Found	Found	Found	Found
Potri.011G073800.1	VIII2	232	Malectin	Not Found	Not Found	Found
Potri.011G075300.1	VIII2	502	Pkinase, Malectin, Pkinase_Tyr	Not Found	Found	Found
Potri.011G075400.1	VIII2	1004	Pkinase_Tyr, Pkinase, Malectin, LRR_8, Pkinase_Tyr, Pkinase, Malectin, LRR_8, LRR_4, Pkinase_Tyr, Pkinase, Malectin, LRR_8	Found	Found	Found
Potri.011G106400.1	VIII2	1016	Pkinase_Tyr, Pkinase, Malectin, LRR_8, LRR_4	Found	Found	Found
Potri.016G011200.1	VIII2	614	Pkinase, Pkinase_Tyr, Malectin, Pkinase, Pkinase_Tyr, Malectin, Pkinase, Pkinase_Tyr, Malectin, Pkinase, Pkinase_Tyr, Pkinase, Pkinase_Tyr	Not Found	Found	Found			Found
Potri.016G011400.1	VIII2	1085	Pkinase, Pkinase_Tyr, Malectin, LRR_8, LRR_4, LRR_1, Pkinase, Pkinase_Tyr, Malectin	Found	Found	Found
Potri.016G011600.1	VIII2	435	LRR_8, LRR_4, LRR_1, FNIP, LRR_8, LRR_4	Found	Not Found	Found				Found
Potri.016G012100.1	VIII2	582	Pkinase, Pkinase_Tyr, Malectin	Not Found	Found	Found
Potri.016G012200.1	VIII2	143		Not Found	Not Found	Not Found
Potri.016G061500.1	VIII2	1019	Pkinase_Tyr, Pkinase, Malectin, LRR_4, LRR_8, LRR_1, RALF, Pkinase_Tyr, Pkinase, Malectin, LRR_4, LRR_8, LRR_1, RALF, Malectin, LRR_4, LRR_8, Pkinase_Tyr, Pkinase, LRR_1, RALF, Pkinase_Tyr, Pkinase, Malectin, LRR_8, LRR_4, LRR_1	Found	Found	Found
Potri.016G092700.1	VIII2	848	Pkinase_Tyr, Pkinase, Malectin, LRR_8, LRR_4, Pkinase_Tyr, Pkinase, Malectin, LRR_8, LRR_4, Pkinase_Tyr, Pkinase, Malectin, LRR_8, LRR_4, Pkinase_Tyr, Pkinase, Malectin, Pkinase_Tyr, Pkinase, Malectin	Found	Found	Found
Potri.018G135900.1	VIII2	234	Pkinase, Pkinase_Tyr	Not Found	Found	Not Found
Potri.018G136200.1	VIII2	148	Pkinase, Pkinase_Tyr	Not Found	Found	Not Found	Found
Potri.019G004600.1	VIII2	662	Malectin, Retrotran_gag_2, LRR_4, LRR_8, LRR_1	Found	Not Found	Found		Found
Potri.019G004700.1	VIII2	292	Pkinase_Tyr, Pkinase	Not Found	Found	Not Found	Found
Potri.019G004800.1	VIII2	599	Malectin, LRR_4, LRR_8, LRR_1	Found	Not Found	Found
Potri.019G004900.1	VIII2	169	LRR_8, LRR_4, LRR_1	Found	Not Found	Not Found
Potri.019G005000.1	VIII2	566	Malectin, Pkinase, Pkinase_Tyr, Malectin, Pkinase, Pkinase_Tyr	Not Found	Found	Found	Found
Potri.019G005100.1	VIII2	144		Not Found	Not Found	Not Found
Potri.019G005200.1	VIII2	802	Pkinase_Tyr, Pkinase, Malectin, LRR_4, LRR_8, LRR_1, Pkinase_Tyr, Pkinase, Malectin, LRR_4, LRR_8, LRR_1	Found	Found	Found
Potri.019G005300.1	VIII2	1004	Pkinase_Tyr, Pkinase, Malectin, LRR_8, LRR_4, LRR_1, Pkinase_Tyr, Pkinase, Malectin, LRR_8	Found	Found	Found
Potri.019G005700.1	VIII2	979	Pkinase_Tyr, Pkinase, Malectin, LRR_8, LRR_4, LRR_1	Found	Found	Found
Potri.019G005800.1	VIII2	120		Not Found	Not Found	Not Found
Potri.019G005900.1	VIII2	991	Pkinase_Tyr, Pkinase, Malectin, LRR_8, LRR_4, LRR_1, Pkinase_Tyr, Pkinase, Malectin, LRR_8, LRR_4, LRR_1, Pkinase_Tyr, Pkinase, Malectin, LRR_4, LRR_8, LRR_1, Pkinase_Tyr, Pkinase, Malectin, LRR_4, LRR_8, LRR_1, Pkinase_Tyr, Pkinase, Malectin, LRR_8, LRR_4, LRR_1, Malectin, Pkinase_Tyr, Pkinase, LRR_8, LRR_4, LRR_1	Found	Found	Found
Potri.019G006000.1	VIII2	965	Pkinase_Tyr, Pkinase, Malectin, LRR_8, LRR_4, LRR_1	Found	Found	Found
Potri.019G006100.1	VIII2	529	Pkinase_Tyr, Pkinase, Malectin	Not Found	Found	Found	Found
Potri.019G006200.1	VIII2	263	LRR_8, LRR_4, LRR_1, LRR_8, LRR_4, LRR_1	Found	Not Found	Not Found		Found
Potri.019G007900.1	VIII2	1003	Pkinase_Tyr, Pkinase, Malectin, LRR_8, LRR_4, LRR_1	Found	Found	Found
Potri.019G008900.1	VIII2	973	Pkinase_Tyr, Pkinase, Malectin, LRR_8, LRR_4, LRR_1	Found	Found	Found
Potri.019G009500.1	VIII2	619	Malectin, Pkinase, Pkinase_Tyr	Not Found	Found	Found	Found
Potri.019G009600.1	VIII2	283	LRR_4, LRR_8, LRR_1	Found	Not Found	Not Found		Found
Potri.019G009700.1	VIII2	989	Pkinase_Tyr, Pkinase, Malectin, LRR_8, LRR_4, LRR_1	Found	Found	Found
Potri.019G009800.1	VIII2	990	Pkinase_Tyr, Pkinase, Malectin, LRR_8, LRR_4, LRR_1, Pkinase_Tyr, Pkinase, Malectin, LRR_8, LRR_4, LRR_1	Found	Found	Found
Potri.T007800.1	VIII2	629	Pkinase_Tyr, Pkinase, Malectin	Not Found	Found	Found
Potri.T008100.1	VIII2	379	LRR_8, LRR_8	Found	Not Found	Not Found
Potri.T008300.1	VIII2	635	Pkinase_Tyr, Pkinase, Malectin	Not Found	Found	Found
Potri.T008400.1	VIII2	687	Pkinase_Tyr, Pkinase, Malectin	Not Found	Found	Found
Potri.T008500.1	VIII2	221	LRR_8, LRR_4	Found	Not Found	Not Found
Potri.T008600.1	VIII2	229	Malectin, Malectin	Not Found	Not Found	Found
Potri.T008700.1	VIII2	277	Pkinase_Tyr, Pkinase	Not Found	Found	Not Found
Potri.T008800.1	VIII2	262	LRR_8, LRR_4	Found	Not Found	Not Found				Found
Potri.T008900.1	VIII2	544	Pkinase_Tyr, Pkinase, Malectin	Not Found	Found	Found
Potri.T009000.1	VIII2	561	Pkinase_Tyr, Pkinase, Malectin	Not Found	Found	Found
Potri.T009100.1	VIII2	921	Pkinase, Pkinase_Tyr, Malectin, LRR_8	Found	Found	Found
Potri.T009400.1	VIII2	326	LRR_8	Found	Not Found	Not Found		Found
Potri.T009500.1	VIII2	589	Pkinase_Tyr, Pkinase, Malectin	Not Found	Found	Found	Found
Potri.T009600.1	VIII2	616	Pkinase_Tyr, Pkinase, Malectin	Not Found	Found	Found
Potri.T009700.1	VIII2	291	LRR_8, LRR_4	Found	Not Found	Not Found		Found
Potri.T009800.1	VIII2	179	Pkinase, Pkinase_Tyr	Not Found	Found	Not Found	Found
Potri.T009900.1	VIII2	654	Malectin, LRR_8, LRR_4, Pkinase, Pkinase_Tyr	Found	Found	Found
Potri.T010100.1	VIII2	103	LRR_8	Found	Not Found	Not Found		Found
Potri.T010200.1	VIII2	583	Pkinase_Tyr, Pkinase, Malectin	Not Found	Found	Found	Found
Potri.T014800.1	VIII2	118	Malectin	Not Found	Not Found	Found
Potri.T032200.1	VIII2	647	Pkinase_Tyr, Pkinase, Malectin, Pkinase_Tyr, Pkinase, Malectin	Not Found	Found	Found	Found
Potri.T032300.1	VIII2	162	LRR_8, LRR_4	Found	Not Found	Not Found		Found
Potri.T032400.1	VIII2	624	Pkinase_Tyr, Pkinase, Malectin, Malectin, Pkinase_Tyr, Pkinase	Not Found	Found	Found
Potri.T032500.1	VIII2	629	Pkinase_Tyr, Pkinase, Malectin, Pkinase_Tyr, Pkinase, Malectin, Pkinase, Pkinase_Tyr, Malectin, Pkinase, Pkinase_Tyr, Malectin	Not Found	Found	Found	Found
Potri.T032600.1	VIII2	333	LRR_8, LRR_4, LRR_1	Found	Not Found	Not Found		Found
Potri.T032700.1	VIII2	643	Pkinase_Tyr, Pkinase, Malectin, Pkinase_Tyr, Pkinase, Malectin, Pkinase_Tyr, Pkinase, Malectin, Pkinase_Tyr, Pkinase, Malectin, Pkinase_Tyr, Pkinase, Malectin, Pkinase_Tyr, Pkinase, Malectin	Not Found	Found	Found	Found
Potri.T032800.1	VIII2	353	LRR_8, LRR_4, LRR_1	Found	Not Found	Not Found		Found
Potri.T033000.1	VIII2	633	Pkinase_Tyr, Pkinase, Malectin	Not Found	Found	Found
Potri.T033200.1	VIII2	99	Malectin	Not Found	Not Found	Found
Potri.T033300.1	VIII2	722	Pkinase_Tyr, Pkinase, Malectin	Not Found	Found	Found
Potri.T044900.1	VIII2	106	Malectin	Not Found	Not Found	Found
Potri.T072700.1	VIII2	946	Pkinase_Tyr, Pkinase, Malectin, LRR_4, LRR_8, LRR_1	Found	Found	Found
Pp3c22_12350V3.1.p	VIII2	1002	Pkinase, Pkinase_Tyr, Malectin, LRR_8, LRR_4, LRR_1, Pkinase, Pkinase_Tyr, Malectin, LRR_8, LRR_4, LRR_1, Pkinase, Pkinase_Tyr, Malectin, LRR_8, LRR_4, LRR_1	Found	Found	Found
Smo_429568	VIII2	282	Malectin, Pkinase, Pkinase_Tyr	Not Found	Found	Found
Smo_438852	VIII2	689	Malectin, LRR_8, LRR_4	Found	Not Found	Found				Found
Smo_68628_	VIII2	74	Malectin	Not Found	Not Found	Found
Solyc02g071800.2.1	VIII2	909	Pkinase, Pkinase_Tyr, Malectin, LRR_8, LRR_4, LRR_1	Found	Found	Found
Solyc02g071810.2.1	VIII2	1011	Pkinase_Tyr, Pkinase, Malectin, LRR_8, LRR_4, LRR_1	Found	Found	Found
Solyc02g071820.2.1	VIII2	990	Pkinase_Tyr, Pkinase, Malectin, LRR_8, LRR_4, LRR_1	Found	Found	Found
Solyc02g071860.2.1	VIII2	996	Pkinase_Tyr, Pkinase, Malectin, LRR_8, LRR_4	Found	Found	Found
Solyc02g071870.2.1	VIII2	974	Malectin, Pkinase_Tyr, Pkinase, LRR_8, LRR_4, LRR_1	Found	Found	Found
Solyc02g071880.2.1	VIII2	996	Pkinase_Tyr, Pkinase, Malectin, LRR_4, LRR_8	Found	Found	Found
Solyc03g005960.2.1	VIII2	957	Pkinase, Pkinase_Tyr, Malectin, LRR_8, LRR_4, LRR_1	Found	Found	Found
Solyc07g055810.2.1	VIII2	1028	Pkinase, Pkinase_Tyr, Malectin, LRR_8, LRR_4, LRR_1	Found	Found	Found
Solyc07g066550.2.1	VIII2	1028	Pkinase_Tyr, Pkinase, Malectin, LRR_8, LRR_4, LRR_1	Found	Found	Found
Solyc12g014350.1.1	VIII2	1019	Pkinase_Tyr, Pkinase, Malectin, LRR_8, LRR_4	Found	Found	Found
Zm00001d002309_T001.1	VIII2	188		Not Found	Not Found	Not Found
Zm00001d002312_T001.1	VIII2	196	Malectin, Pkinase, Pkinase_Tyr, Pkinase, Pkinase_Tyr, Malectin	Not Found	Found	Found
Zm00001d002313_T001.1	VIII2	339	LRR_4, LRR_8, Malectin, LRR_8, LRR_4, Malectin, LRR_8, LRR_4, LRR_8, LRR_4, Malectin, LRR_8, LRR_4, Pkinase_Tyr, Pkinase, LRR_8, LRR_4, Pkinase_Tyr, Pkinase	Found	Found	Found
Zm00001d016242_T001.1	VIII2	213	Pkinase_Tyr, Pkinase, Pkinase, Pkinase_Tyr, Malectin, LRR_8, LRR_4, LRR_1	Found	Found	Found
Zm00001d020171_T001.1	VIII2	400	LRR_8, LRR_4, LRR_1, LRR_8, LRR_4, LRR_1	Found	Not Found	Not Found		Found
Zm00001d020172_T001.1	VIII2	557	Pkinase_Tyr, Pkinase, Malectin	Not Found	Found	Found
Zm00001d024291_T001.1	VIII2	1060	Pkinase_Tyr, Pkinase, Malectin, LRR_4, LRR_8, Pkinase_Tyr, Pkinase, Malectin, LRR_4, LRR_8, Malectin, Pkinase_Tyr, Pkinase, Pkinase_Tyr, Pkinase, Malectin, Pkinase_Tyr, Pkinase, Malectin, LRR_4, LRR_8, Pkinase_Tyr, Pkinase, Malectin, LRR_8, LRR_4, Pkinase_Tyr, Pkinase, Malectin	Found	Found	Found
Zm00001d026303_T001.1	VIII2	322	Pkinase, Pkinase_Tyr, Malectin, Pkinase, Pkinase_Tyr, Malectin, Pkinase_Tyr, Pkinase, Malectin, Pkinase, Pkinase_Tyr, Malectin, LRR_8, LRR_4, Pkinase_Tyr, Pkinase, Pkinase_Tyr, Pkinase, Pkinase, Pkinase_Tyr, Malectin, LRR_8, LRR_4, Pkinase, Pkinase_Tyr, Malectin, Pkinase, Pkinase_Tyr, Malectin, LRR_8, LRR_4, LRR_1, Pkinase_Tyr, Pkinase, Pkinase, Pkinase_Tyr, Malectin, Pkinase, Pkinase_Tyr, Pkinas…	Found	Found	Found
Zm00001d026306_T001.1	VIII2	367	Malectin, Pkinase, Pkinase_Tyr, LRR_8, LRR_4, Malectin, Pkinase, Pkinase_Tyr, LRR_8, LRR_4, Malectin, Pkinase, Pkinase_Tyr, LRR_8, LRR_4, Pkinase, Pkinase_Tyr, Pkinase, Pkinase_Tyr, Malectin, LRR_8, LRR_4, Malectin, Pkinase, Pkinase_Tyr, LRR_8, LRR_4, Malectin, LRR_8, LRR_4, Pkinase, Pkinase_Tyr, Pkinase, Pkinase_Tyr, Malectin, Pkinase, Pkinase_Tyr, Malectin, Pkinase, Pkinase_Tyr, Malectin, LRR_8…	Found	Found	Found
Zm00001d036318_T001.1	VIII2	258	Malectin	Not Found	Not Found	Found
AT1G17240.1	X	730	LRR_8, LRR_4, LRR_1, LRRNT_2, LRR_6	Found	Not Found	Not Found
AT1G17250.1	X	757	LRR_8, LRR_4, LRRNT_2, LRR_1	Found	Not Found	Not Found
AT1G55610.1	X	1167	LRR_8, Pkinase, Pkinase_Tyr, LRR_4, LRR_1, LRR_6, LRRNT_2, LRR_8, Pkinase, Pkinase_Tyr, LRR_4, LRR_1, LRR_6, LRRNT_2	Found	Found	Not Found
AT1G72300.1	X	1096	Pkinase_Tyr, Pkinase, LRR_8, LRR_4, LRR_1, LRR_6, LRRNT_2	Found	Found	Not Found
AT1G74360.1	X	1107	Pkinase, LRR_8, Pkinase_Tyr, LRR_4, LRR_6, LRR_1, LRRNT_2	Found	Found	Not Found
AT2G01950.1	X	1144	LRR_8, Pkinase, Pkinase_Tyr, LRR_4, LRR_1, LRR_6, LRRNT_2	Found	Found	Not Found
AT2G02220.1	X	1009	Pkinase, Pkinase_Tyr, LRR_8, LRR_4, LRRNT_2, LRR_1	Found	Found	Not Found
AT3G13380.1	X	1165	LRR_8, Pkinase, LRR_4, Pkinase_Tyr, LRR_1, LRRNT_2	Found	Found	Not Found
AT4G39400.1	X	1197	LRR_8, Pkinase, Pkinase_Tyr, LRR_4, LRR_1, LRR_6, LRRNT_2	Found	Found	Not Found
AT5G07280.1	X	1193	LRR_8, Pkinase_Tyr, Pkinase, LRR_4, LRR_1, LRR_6, LRRNT_2	Found	Found	Not Found
AT5G53890.1	X	1037	LRR_8, Pkinase, Pkinase_Tyr, LRR_4, LRR_1, LRRNT_2	Found	Found	Not Found
Bradi1g22650.1.p	X	1127	LRR_8, Pkinase, Pkinase_Tyr, LRR_4, LRR_1, LRR_6, LRRNT_2	Found	Found	Not Found
Bradi1g28590.1.p	X	438	LRR_4, LRR_8, LRR_1, LRRNT_2	Found	Not Found	Not Found
Bradi1g33480.1.p	X	1085	Pkinase, LRR_8, Pkinase_Tyr, LRR_4, LRR_1, LRR_6, LRRNT_2	Found	Found	Not Found
Bradi1g33510.1.p	X	1063	Pkinase, Pkinase_Tyr, LRR_8, LRR_4, LRR_1, LRRNT_2	Found	Found	Not Found
Bradi1g59360.1.p	X	1016	Pkinase, LRR_8, Pkinase_Tyr, LRR_4, LRR_1, LRRNT_2, FNIP	Found	Found	Found
Bradi1g72572.1.p	X	1064	LRR_8, Pkinase, Pkinase_Tyr, LRR_4, LRR_1, LRR_6	Found	Found	Not Found
Bradi2g48279.1.p	X	1123	LRR_8, Pkinase, Pkinase_Tyr, LRR_4, LRR_1, LRR_6, LRR_8, Pkinase, Pkinase_Tyr, LRR_4, LRR_1, LRR_6, LRR_8, Pkinase, Pkinase_Tyr, LRR_4, LRR_1, LRR_6, LRR_8, Pkinase, Pkinase_Tyr, LRR_4, LRR_1, LRR_6	Found	Found	Not Found
Bradi2g58780.4.p	X	1307	LRR_8, Pkinase_Tyr, Pkinase, LRR_4, LRRNT_2, LRR_1, LRR_8, Pkinase_Tyr, Pkinase, LRR_4, LRRNT_2, LRR_1, LRR_8, Pkinase_Tyr, Pkinase, LRR_4, LRRNT_2, LRR_1, LRR_8, Pkinase_Tyr, Pkinase, LRR_4, LRRNT_2, LRR_1, LRR_8, Pkinase_Tyr, Pkinase, LRR_4, LRRNT_2, LRR_1, LRR_8, Pkinase_Tyr, Pkinase, LRR_4, LRRNT_2, LRR_1, LRR_8, Pkinase_Tyr, Pkinase, LRR_4, LRRNT_2, LRR_1, LRR_8, Pkinase_Tyr, Pkinase, LRR_4,…	Found	Found	Not Found
Bradi3g01577.1.p	X	1076	Pkinase, Pkinase_Tyr, LRR_8, LRR_4, LRR_1, LRR_6	Found	Found	Not Found
Bradi3g04176.1.p	X	1044	Pkinase, Pkinase_Tyr, LRR_8, LRR_4, LRR_1, LRRNT_2	Found	Found	Not Found
Bradi3g04187.1.p	X	1061	Pkinase, LRR_8, Pkinase_Tyr, LRR_4, LRR_1, LRRNT_2	Found	Found	Not Found
Bradi3g04198.1.p	X	782	LRR_8, Pkinase, Pkinase_Tyr, LRR_4, LRRNT_2, LRR_1, LRR_6	Found	Found	Not Found
Bradi3g04210.2.p	X	941	Pkinase, Pkinase_Tyr, LRR_4, LRR_8, LRR_1, Pkinase, Pkinase_Tyr, LRR_4, LRR_8, LRR_1	Found	Found	Not Found
Bradi3g04217.2.p	X	883	Pkinase, Pkinase_Tyr, LRR_8, LRR_4, LRR_1	Found	Found	Not Found
Bradi3g04227.1.p	X	1036	Pkinase, Pkinase_Tyr, LRR_8, LRR_4, LRRNT_2, LRR_1, LRR_6, Pkinase, Pkinase_Tyr, LRR_8, LRR_4, LRRNT_2, LRR_1, LRR_6	Found	Found	Not Found
Bradi3g04240.1.p	X	568	LRR_8, LRR_4, LRR_1, LRR_6	Found	Not Found	Not Found		Found
Bradi3g04253.1.p	X	430	LRR_8, LRR_4, LRR_1, LRRNT_2, LRR_6	Found	Not Found	Not Found
Bradi3g04280.2.p	X	694	LRR_8, LRR_4, LRR_1, LRRNT_2	Found	Not Found	Not Found
Bradi3g04290.1.p	X	714	LRR_8, LRR_4, LRR_1, LRRNT_2	Found	Not Found	Not Found
Bradi3g04300.3.p	X	662	LRR_8, LRR_4, LRRNT_2, LRR_1	Found	Not Found	Not Found
Bradi3g04321.1.p	X	533	LRR_8, LRR_4, LRRNT_2, LRR_1	Found	Not Found	Not Found
Bradi3g04350.2.p	X	646	LRR_8, LRR_4, LRR_1, LRRNT_2	Found	Not Found	Not Found
Bradi3g06980.5.p	X	1162	LRR_8, Pkinase_Tyr, Pkinase, LRR_4, LRR_1, LRR_8, Pkinase_Tyr, Pkinase, LRR_4, LRR_1, LRR_8, Pkinase_Tyr, Pkinase, LRR_4, LRR_1, LRR_8, Pkinase_Tyr, Pkinase, LRR_4, LRR_1, LRR_8, Pkinase_Tyr, Pkinase, LRR_4, LRR_1, LRR_8, Pkinase_Tyr, Pkinase, LRR_4, LRR_1, LRR_8, Pkinase_Tyr, Pkinase, LRR_4, LRR_1, LRR_8, Pkinase_Tyr, Pkinase, LRR_4, LRR_1, LRR_8, Pkinase_Tyr, Pkinase, LRR_4, LRR_1	Found	Found	Not Found
Bradi3g21400.1.p	X	1117	LRR_8, Pkinase, Pkinase_Tyr, LRR_4, LRR_1, LRRNT_2, LRR_6	Found	Found	Not Found
Bradi3g49370.1.p	X	1015	Pkinase, Pkinase_Tyr, LRR_8, LRR_4, LRR_1	Found	Found	Not Found
Bradi4g27440.1.p	X	1212	LRR_8, LRR_4, Pkinase, Pkinase_Tyr, LRR_1, LRR_6, LRRNT_2	Found	Found	Not Found
Bradi5g25790.1.p	X	1058	LRR_8, Pkinase, Pkinase_Tyr, LRR_4, LRR_1, LRRNT_2	Found	Found	Not Found
evm_27.model.AmTr_v1.0_scaffold00008.36_	X	1200	LRR_8, Pkinase_Tyr, Pkinase, LRR_4, LRR_1, LRR_6, LRRNT_2	Found	Found	Not Found
evm_27.model.AmTr_v1.0_scaffold00009.24_	X	1331	LRR_8, Pkinase, Pkinase_Tyr, LRR_4, LRR_1, LRRNT_2	Found	Found	Not Found
evm_27.model.AmTr_v1.0_scaffold00024.56_	X	1151	LRR_8, LRR_4, Pkinase, Pkinase_Tyr, LRR_1, LRR_6, LRRNT_2	Found	Found	Not Found
evm_27.model.AmTr_v1.0_scaffold00029.177	X	1046	LRR_8, Pkinase, Pkinase_Tyr, LRR_4, LRR_1, LRRNT_2	Found	Found	Not Found
evm_27.model.AmTr_v1.0_scaffold00029.179	X	612	LRR_8, LRR_4, LRR_1, LRRNT_2, LRR_6	Found	Not Found	Not Found
evm_27.model.AmTr_v1.0_scaffold00057.129	X	1116	Pkinase, LRR_8, Pkinase_Tyr, LRR_4, LRR_1, LRRNT_2	Found	Found	Not Found
evm_27.model.AmTr_v1.0_scaffold00078.169	X	1026	LRR_8, LRR_4, LRR_1, Pkinase_Tyr, Pkinase, LRR_6, LRRNT_2	Found	Found	Not Found
evm_27.model.AmTr_v1.0_scaffold00078.170	X	182	Pkinase, Pkinase_Tyr	Not Found	Found	Not Found	Found
evm_27.model.AmTr_v1.0_scaffold00087.11_	X	1280	LRR_8, LRR_4, Pkinase, Pkinase_Tyr, LRR_1, LRR_6, LRRNT_2	Found	Found	Not Found
evm_27.model.AmTr_v1.0_scaffold00160.2__	X	1045	Pkinase, Pkinase_Tyr, LRR_8, LRR_4, LRRNT_2, LRR_1	Found	Found	Not Found
LOC_Os01g52050.1	X	1122	Pkinase, LRR_8, Pkinase_Tyr, LRR_4, LRR_1, LRR_6	Found	Found	Not Found
LOC_Os01g68870.2	X	1295	LRR_8, Pkinase, Pkinase_Tyr, LRR_4, LRR_1, LRRNT_2, LRR_6, LRR_8, Pkinase, Pkinase_Tyr, LRR_4, LRR_1, LRRNT_2, LRR_6	Found	Found	Not Found
LOC_Os02g02490.1	X	1061	LRR_8, Pkinase, Pkinase_Tyr, LRR_4, LRR_1, LRR_6	Found	Found	Not Found
LOC_Os02g05910.1	X	1052	Pkinase, Pkinase_Tyr, LRR_8, LRR_4, LRR_1, LRRNT_2	Found	Found	Not Found
LOC_Os02g05920.1	X	1051	Pkinase, Pkinase_Tyr, LRR_8, LRR_4, LRR_1, LRRNT_2	Found	Found	Not Found
LOC_Os02g05930.1	X	1064	Pkinase, LRR_8, Pkinase_Tyr, LRR_4, LRR_1, LRRNT_2	Found	Found	Not Found
LOC_Os02g05940.1	X	1050	Pkinase_Tyr, Pkinase, LRR_8, LRR_4, LRR_1, LRRNT_2	Found	Found	Not Found
LOC_Os02g05950.1	X	1048	Pkinase, Pkinase_Tyr, LRR_8, LRR_4, LRR_1, LRRNT_2	Found	Found	Not Found
LOC_Os02g05960.1	X	1052	Pkinase, Pkinase_Tyr, LRR_8, LRR_4, LRR_1, LRRNT_2	Found	Found	Not Found
LOC_Os02g05970.1	X	1047	Pkinase, Pkinase_Tyr, LRR_8, LRR_4, LRR_1, LRRNT_2	Found	Found	Not Found
LOC_Os02g05980.1	X	1050	Pkinase, Pkinase_Tyr, LRR_8, LRR_4, LRR_1, LRRNT_2	Found	Found	Not Found
LOC_Os02g06030.1	X	755	LRR_8, LRR_4, LRR_1, LRR_6, LRRNT_2	Found	Not Found	Not Found
LOC_Os02g06070.1	X	722	LRR_8, LRR_4, LRR_1, LRRNT_2, LRR_6	Found	Not Found	Not Found
LOC_Os02g06090.1	X	791	LRR_8, LRR_4, LRR_1, LRRNT_2	Found	Not Found	Not Found
LOC_Os02g06120.1	X	1426	LRR_8, LRR_4, LRRNT_2, LRR_1	Found	Not Found	Not Found
LOC_Os02g06130.1	X	671	LRR_8, LRR_4, LRR_1, LRR_6, LRRNT_2	Found	Not Found	Not Found
LOC_Os02g06150.1	X	314	LRR_8, LRR_4, LRR_1, LRR_6	Found	Not Found	Not Found
LOC_Os02g06180.1	X	711	LRR_8, LRR_4, LRR_1, LRRNT_2, LRR_6	Found	Not Found	Not Found
LOC_Os02g06190.1	X	719	LRR_8, LRR_4, LRR_1, LRRNT_2	Found	Not Found	Not Found
LOC_Os02g06200.1	X	711	LRR_8, LRR_4, LRR_1, LRRNT_2	Found	Not Found	Not Found
LOC_Os02g06205.1	X	791	LRR_8, LRR_4, LRR_1, LRRNT_2	Found	Not Found	Not Found
LOC_Os02g06210.1	X	1822	LRR_8, LRR_4, RVT_3, LRRNT_2, zf-RVT	Found	Not Found	Found
LOC_Os02g06215.1	X	442	RVT_3, zf-RVT	Not Found	Not Found	Found
LOC_Os02g06220.1	X	265	LRR_4, LRR_8, LRRNT_2, LRR_1, LRR_6	Found	Not Found	Not Found
LOC_Os02g06240.1	X	360	LRR_4, LRR_8, LRR_1	Found	Not Found	Not Found
LOC_Os02g06250.1	X	637	LRR_8, LRR_4, LRR_1, LRRNT_2, LRR_6	Found	Not Found	Not Found
LOC_Os02g06260.1	X	719	LRR_8, LRR_4, LRR_1, LRR_6, LRRNT_2	Found	Not Found	Not Found
LOC_Os02g06270.1	X	536	LRR_8, LRR_4, LRR_1	Found	Not Found	Not Found
LOC_Os02g06280.1	X	289	LRR_8, LRR_4, LRR_1	Found	Not Found	Not Found
LOC_Os02g10100.1	X	1414	LRR_8, LRR_4, Pkinase, Pkinase_Tyr, LRR_1, LRR_6, LRRNT_2	Found	Found	Not Found
LOC_Os02g41890.1	X	1053	LRR_8, Pkinase, Pkinase_Tyr, LRR_4, LRR_1, FNIP, LRR_6, LRRNT_2	Found	Found	Found
LOC_Os03g28270.1	X	1425	LRR_8, LRR_4, PPR_2, PPR_1, PPR, PPR_3, LRRNT_2, LRR_1	Found	Not Found	Found
LOC_Os04g57630.1	X	1013	Pkinase, Pkinase_Tyr, LRR_8, LRR_4, LRR_1, LRR_6, LRRNT_2, FNIP	Found	Found	Found
LOC_Os04g57660.1	X	696	LRR_8, LRR_4, LRR_1, LRRNT_2, LRR_6, FNIP	Found	Not Found	Found
LOC_Os06g47650.1	X	1067	Pkinase, Pkinase_Tyr, LRR_4, LRR_8, LRR_1, LRRNT_2	Found	Found	Not Found
LOC_Os06g47700.1	X	1077	LRR_8, Pkinase, Pkinase_Tyr, LRR_4, LRR_1, LRR_6, LRRNT_2	Found	Found	Not Found
LOC_Os06g47720.1	X	1077	LRR_8, Pkinase, Pkinase_Tyr, LRR_4, LRR_1, LRR_6, LRRNT_2	Found	Found	Not Found
LOC_Os06g47740.1	X	1064	LRR_8, Pkinase, Pkinase_Tyr, LRR_4, LRR_1, LRR_6, LRRNT_2	Found	Found	Not Found
LOC_Os06g47750.1	X	1067	LRR_8, Pkinase, Pkinase_Tyr, LRR_4, LRR_1, LRR_6, LRRNT_2, APH	Found	Found	Found
LOC_Os06g47760.1	X	674	LRR_8, LRR_4, LRR_1	Found	Not Found	Not Found
LOC_Os07g01710.1	X	1036	LRR_8, Pkinase, Pkinase_Tyr, LRR_4, LRR_1, FNIP, LRRNT_2	Found	Found	Found
LOC_Os07g40630.1	X	1107	LRR_4, LRR_8, Pkinase, Pkinase_Tyr, LRR_1, LRR_6, LRRNT_2	Found	Found	Not Found
LOC_Os08g23290.1	X	752	LRR_8, LRR_4, LRR_1, LRR_6, LRRNT_2	Found	Not Found	Not Found
LOC_Os08g25380.1	X	1215	LRR_8, LRR_4, Pkinase, Pkinase_Tyr, LRR_1, LRR_6, LRRNT_2	Found	Found	Not Found
LOC_Os09g12240.1	X	1215	LRR_8, Pkinase, LRR_4, Pkinase_Tyr, LRR_1, LRR_6, LRRNT_2	Found	Found	Not Found
LOC_Os10g02500.1	X	1111	LRR_8, Pkinase, Pkinase_Tyr, LRR_4, LRR_1, LRRNT_2, LRR_6	Found	Found	Not Found
LOC_Os10g03420.1	X	384	LRR_4	Found	Not Found	Not Found
Potri.001G161000.1	X	1097	Pkinase, Pkinase_Tyr, LRR_8, LRR_4, LRR_1	Found	Found	Not Found
Potri.001G310700.1	X	682	LRR_8, LRR_4, LRR_1, LRRNT_2	Found	Not Found	Not Found
Potri.001G398500.1	X	1051	Pkinase, Pkinase_Tyr, LRR_8, LRR_4, LRR_1, LRRNT_2	Found	Found	Not Found
Potri.001G472900.1	X	1187	LRR_4, Pkinase, LRR_8, Pkinase_Tyr, LRR_1, LRRNT_2, LRR_6	Found	Found	Not Found
Potri.003G074000.1	X	1051	Pkinase, Pkinase_Tyr, LRR_8, LRR_4, LRR_1, LRR_6, LRRNT_2	Found	Found	Not Found
Potri.005G086500.1	X	1185	LRR_8, Pkinase, Pkinase_Tyr, LRR_4, LRR_1, LRRNT_2	Found	Found	Not Found
Potri.007G078100.1	X	1194	LRR_8, LRR_4, Pkinase, Pkinase_Tyr, LRR_1, LRRNT_2, LRR_2	Found	Found	Not Found
Potri.008G140500.1	X	1135	LRR_8, Pkinase, Pkinase_Tyr, LRR_4, LRR_1, LRR_6, LRRNT_2, LRR_2	Found	Found	Not Found
Potri.008G144700.1	X	1026	Pkinase, Pkinase_Tyr, LRR_8, LRR_4, LRR_1, LRRNT_2	Found	Found	Not Found
Potri.010G097700.1	X	1022	Pkinase, Pkinase_Tyr, LRR_8, LRR_4, LRR_1, LRRNT_2	Found	Found	Not Found
Potri.010G101100.1	X	1136	LRR_8, Pkinase, Pkinase_Tyr, LRR_4, LRR_1, LRRNT_2, LRR_6	Found	Found	Not Found
Potri.011G116900.1	X	1053	Pkinase, LRR_8, Pkinase_Tyr, LRR_4, LRR_1, LRRNT_2	Found	Found	Not Found
Potri.011G169600.1	X	1225	LRR_4, LRR_8, Pkinase, Pkinase_Tyr, LRR_1, LRR_6, LRRNT_2	Found	Found	Not Found
Potri.012G067600.1	X	1071	Pkinase, Pkinase_Tyr, LRR_8, LRR_4, LRR_1, LRRNT_2, LRR_6	Found	Found	Not Found
Potri.012G139000.1	X	1238	LRR_8, Pkinase_Tyr, Pkinase, LRR_4, LRR_1, LRRNT_2	Found	Found	Not Found
Potri.015G061600.1	X	1155	Pkinase, Pkinase_Tyr, LRR_8, LRR_4, LRR_1, LRRNT_2, LRR_6	Found	Found	Not Found
Potri.015G141200.1	X	1216	LRR_8, LRR_4, Pkinase_Tyr, Pkinase, LRR_1, LRRNT_2	Found	Found	Not Found
Potri.017G050600.1	X	767	LRR_8, LRR_4, LRR_1, LRRNT_2	Found	Not Found	Not Found
Potri.017G050700.1	X	669	LRR_8, LRR_4, LRR_1, LRRNT_2	Found	Not Found	Not Found
Pp3c1_16110V3.1.p	X	1097	LRR_8, LRR_4, Pkinase_Tyr, Pkinase, LRR_1, LRRNT_2, LRR_8, LRR_4, Pkinase_Tyr, Pkinase, LRR_1, LRRNT_2, LRR_8, LRR_4, LRR_1, LRRNT_2, LRR_6, LRR_8, LRR_4, LRR_1, LRRNT_2, LRR_6, LRR_8, LRR_4, LRR_1, LRRNT_2, LRR_6	Found	Found	Not Found
Pp3c1_41620V3.1.p	X	1339	LRR_8, LRR_4, Pkinase, Pkinase_Tyr, LRR_1, LRRNT_2, LRR_8, LRR_4, Pkinase, Pkinase_Tyr, LRR_1, LRRNT_2, LRR_8, LRR_4, Pkinase, Pkinase_Tyr, LRR_1, LRRNT_2	Found	Found	Not Found
Pp3c10_12760V3.1.p	X	1167	Pkinase, Pkinase_Tyr, LRR_8, LRR_4, LRR_1, FNIP, Pkinase, Pkinase_Tyr, LRR_8, LRR_4, LRR_1, FNIP, Pkinase, Pkinase_Tyr, LRR_8, LRR_4, LRR_1, Pkinase, Pkinase_Tyr, LRR_8, LRR_4	Found	Found	Found
Pp3c12_16340V3.1.p	X	965	LRR_8, LRR_4, Pkinase_Tyr, Pkinase, LRR_6, LRR_1, LRR_8, LRR_4, Pkinase_Tyr, Pkinase, LRR_6, LRR_1, LRR_8, LRR_4, Pkinase_Tyr, Pkinase, LRR_6, LRR_1	Found	Found	Not Found
Pp3c14_16840V3.1.p	X	1366	LRR_8, LRR_4, Pkinase, Pkinase_Tyr, LRR_1, LRRNT_2, LRR_6, LRR_8, LRR_4, Pkinase, Pkinase_Tyr, LRR_1, LRRNT_2, LRR_6, LRR_8, LRR_4, Pkinase, Pkinase_Tyr, LRR_1, LRRNT_2, LRR_6	Found	Found	Not Found
Pp3c17_17370V3.1.p	X	614	Pkinase_Tyr, Pkinase, LRR_8, LRRNT_2, LRR_4, Pkinase_Tyr, Pkinase, LRR_8, LRRNT_2, LRR_4, Pkinase_Tyr, Pkinase, LRR_8, LRRNT_2, LRR_4, Pkinase_Tyr, Pkinase, LRR_8, LRRNT_2, LRR_4	Found	Found	Not Found
Pp3c17_21540V3.1.p	X	1367	LRR_8, LRR_4, Pkinase_Tyr, Pkinase, LRR_1, LRRNT_2, LRR_6, LRR_8, LRR_4, Pkinase_Tyr, Pkinase, LRR_1, LRRNT_2, LRR_6, LRR_8, LRR_4, Pkinase_Tyr, Pkinase, LRR_1, LRR_6, LRRNT_2	Found	Found	Not Found
Pp3c18_21010V3.1.p	X	823	Pkinase, Pkinase_Tyr, LRR_8, LRR_4, LRR_1, Pkinase, Pkinase_Tyr, LRR_8, LRR_4, LRR_1	Found	Found	Not Found
Pp3c19_18410V3.1.p	X	1436	LRR_8, LRR_4, Pkinase, Pkinase_Tyr, LRR_1, LRRNT_2, LRR_6, LRR_8, LRR_4, Pkinase, Pkinase_Tyr, LRR_1, LRRNT_2, LRR_6, LRR_8, LRR_4, Pkinase, Pkinase_Tyr, LRR_1, LRRNT_2, LRR_6	Found	Found	Not Found
Pp3c21_2960V3.1.p	X	1217	Pkinase, Pkinase_Tyr, LRR_8, LRR_4, LRR_1, Pkinase, Pkinase_Tyr, LRR_8, LRR_4, LRR_1	Found	Found	Not Found
Pp3c22_12040V3.1.p	X	1362	LRR_8, LRR_4, Pkinase, Pkinase_Tyr, LRR_1, LRRNT_2, LRR_6, LRR_8, LRR_4, Pkinase, Pkinase_Tyr, LRR_1, LRRNT_2, LRR_6	Found	Found	Not Found
Pp3c26_5010V3.1.p	X	1155	LRR_8, Pkinase, Pkinase_Tyr, LRR_4, LRR_1, LRR_8, Pkinase, Pkinase_Tyr, LRR_4, LRR_1, LRR_8, Pkinase, Pkinase_Tyr, LRR_4, LRR_1, LRR_8, Pkinase, Pkinase_Tyr, LRR_4, LRR_1, Pkinase, Pkinase_Tyr, LRR_8, LRR_4, LRR_1, Pkinase, Pkinase_Tyr, LRR_8, LRR_4, LRR_1	Found	Found	Not Found
Pp3c3_15220V3.1.p	X	985	Pkinase_Tyr, LRR_8, Pkinase, LRR_4, LRR_1, LRR_6, Pkinase_Tyr, LRR_8, Pkinase, LRR_4, LRR_1, LRR_6, Pkinase_Tyr, LRR_8, Pkinase, LRR_4, LRR_1, LRR_6	Found	Found	Not Found
Pp3c4_26070V3.1.p	X	975	LRR_8, LRR_4, Pkinase_Tyr, Pkinase, LRR_1, LRR_6, LRR_8, LRR_4, Pkinase_Tyr, Pkinase, LRR_1, LRR_6, LRR_8, LRR_4, Pkinase_Tyr, Pkinase, LRR_1, LRR_6, LRR_8, LRR_4, Pkinase_Tyr, Pkinase, LRR_1, LRR_6, LRR_8, LRR_4, Pkinase_Tyr, Pkinase, LRR_1, LRR_6, LRR_8, LRR_4, Pkinase_Tyr, Pkinase, LRR_1, LRR_6	Found	Found	Not Found
Pp3c8_2540V3.1.p	X	986	LRR_8, LRR_4, Pkinase_Tyr, Pkinase, LRR_1, LRR_6, LRR_8, LRR_4, Pkinase_Tyr, Pkinase, LRR_1, LRR_6	Found	Found	Not Found
Smo_106138	X	688	LRR_8, LRR_4, LRR_1, LRR_6	Found	Not Found	Not Found
Smo_107497	X	1112	Pkinase, LRR_8, Pkinase_Tyr, LRR_4, LRR_1, LRRNT_2, LRR_6	Found	Found	Not Found
Smo_114392	X	1221	LRR_8, LRR_4, Pkinase, Pkinase_Tyr, LRR_1, LRR_6, LRRNT_2, FNIP	Found	Found	Found
Smo_121260	X	1067	LRR_8, Pkinase, Pkinase_Tyr, LRR_4, LRR_1, LRR_6, LRRNT_2	Found	Found	Not Found
Smo_138277	X	1077	LRR_8, Pkinase, Pkinase_Tyr, LRR_4, LRR_1, LRR_6	Found	Found	Not Found
Smo_165616	X	605	Pkinase_Tyr, Pkinase, LRRNT_2, LRR_8, LRR_4, LRR_6	Found	Found	Not Found
Smo_31808_	X	509	LRR_8, LRR_4, LRR_1, LRRNT_2, LRR_6	Found	Not Found	Not Found
Smo_406794	X	980	LRR_8, LRR_4, Pkinase_Tyr, Pkinase, LRR_1, LRR_6	Found	Found	Not Found
Smo_54187_	X	402	LRR_8, LRR_4, LRRNT_2, LRR_1, LRR_6	Found	Not Found	Not Found
Smo_60568_	X	976	Pkinase, Pkinase_Tyr, LRR_8, LRR_4, LRR_1, LRR_6	Found	Found	Not Found
Smo_75689_	X	377	Pkinase, Pkinase_Tyr	Not Found	Found	Not Found			Found
Smo_81794_	X	1069	LRR_8, Pkinase, Pkinase_Tyr, LRR_4, LRR_1, LRRNT_2, LRR_6	Found	Found	Not Found
Smo_92819_	X	1254	LRR_8, LRR_4, Pkinase, Pkinase_Tyr, LRR_1, LRR_6, FNIP	Found	Found	Found
Smo_99902_	X	1340	LRR_8, LRR_4, Pkinase_Tyr, Pkinase, LRR_1, LRRNT_2	Found	Found	Not Found
Solyc01g008140.2.1	X	968	Pkinase, Pkinase_Tyr, LRR_8, LRR_4, LRR_1	Found	Found	Not Found
Solyc01g102870.1.1	X	800	LRR_8, LRR_4, LRR_1, LRRNT_2, LRR_6	Found	Not Found	Not Found
Solyc03g026040.2.1	X	1242	LRR_8, LRR_4, Pkinase_Tyr, Pkinase, LRR_1, LRRNT_2	Found	Found	Not Found
Solyc03g115610.2.1	X	1093	Pkinase, Pkinase_Tyr, LRR_8, LRR_4, LRR_1, LRR_6, LRRNT_2	Found	Found	Not Found
Solyc03g123780.2.1	X	928	LRR_8, Pkinase_Tyr, Pkinase, LRR_4, LRR_1, LRRNT_2	Found	Found	Not Found
Solyc04g008430.1.1	X	1127	LRR_8, Pkinase, Pkinase_Tyr, LRR_4, LRR_1, LRRNT_2, LRR_6, LRR_5	Found	Found	Not Found
Solyc04g051510.1.1	X	1208	LRR_8, Pkinase, Pkinase_Tyr, LRR_4, LRR_1, LRRNT_2, FNIP	Found	Found	Found
Solyc06g069650.2.1	X	1100	Pkinase, Pkinase_Tyr, LRR_8, LRR_4, LRRNT_2, LRR_1	Found	Found	Not Found
Solyc07g063000.2.1	X	1018	Pkinase, Pkinase_Tyr, LRR_8, LRR_4, LRR_1, LRRNT_2	Found	Found	Not Found
Solyc07g066230.2.1	X	1167	LRR_8, LRR_4, Pkinase_Tyr, Pkinase, LRR_1, LRR_6, LRRNT_2	Found	Found	Not Found
Solyc09g098420.1.1	X	1271	LRR_8, LRR_4, Pkinase_Tyr, Pkinase, LRR_1, LRRNT_2	Found	Found	Not Found
Zm00001d000055_T001.1	X	1118	LRR_8, Pkinase, Pkinase_Tyr, LRR_4, LRR_1, LRRNT_2, LRR_6	Found	Found	Not Found
Zm00001d001877_T001.1	X	1029	LRR_8, Pkinase, Pkinase_Tyr, LRR_4, LRR_1, LRR_6, LRRNT_2	Found	Found	Not Found
Zm00001d005908_T001.1	X	431	LRR_4, LRR_8, LRR_1	Found	Not Found	Not Found
Zm00001d011721_T001.1	X	1122	LRR_8, Pkinase, Pkinase_Tyr, LRR_4, LRR_1, LRR_6	Found	Found	Not Found
Zm00001d012048_T001.1	X	884	LRR_8, LRR_4, LRR_1, LRRNT_2, LRR_6	Found	Not Found	Not Found				Found
Zm00001d014555_T001.1	X	859	Pkinase, Pkinase_Tyr, LRR_8, LRR_4, LRR_1, LRRNT_2	Found	Found	Not Found
Zm00001d014557_T001.1	X	707	Pkinase, Pkinase_Tyr, LRR_8, LRR_4, LRR_1	Found	Found	Not Found
Zm00001d014769_T001.1	X	286	LRR_8, LRR_4, LRR_1	Found	Not Found	Not Found
Zm00001d014996_T001.1	X	1084	LRR_8, Pkinase, Pkinase_Tyr, LRR_4, LRR_1, LRR_6	Found	Found	Not Found
Zm00001d015298_T001.1	X	647	Pkinase, Pkinase_Tyr, LRR_8, LRR_4, LRR_1	Found	Found	Not Found
Zm00001d015853_T001.1	X	1285	LRR_8, Pkinase_Tyr, Pkinase, LRR_4, LRR_1, LRRNT_2	Found	Found	Not Found
Zm00001d017291_T001.1	X	1065	LRR_8, Pkinase, Pkinase_Tyr, LRR_4, LRR_1, LRRNT_2, LRR_6	Found	Found	Not Found
Zm00001d018635_T001.1	X	1024	LRR_8, Pkinase, Pkinase_Tyr, LRR_4, LRR_1, LRR_6, LRRNT_2	Found	Found	Not Found
Zm00001d019983_T001.1	X	1215	LRR_4, LRR_8, Pkinase, Pkinase_Tyr, LRR_1, LRR_6, LRRNT_2	Found	Found	Not Found
Zm00001d022044_T001.1	X	1101	LRR_8, Pkinase, LRR_4, Pkinase_Tyr, LRR_1, LRR_6, LRRNT_2	Found	Found	Not Found
Zm00001d033299_T001.1	X	268	LRR_8, LRR_4, LRR_6, LRRNT_2, LRR_1	Found	Not Found	Not Found
Zm00001d033512_T001.1	X	152	LRR_8, LRR_1	Found	Not Found	Not Found
Zm00001d036534_T001.1	X	665	Pkinase, Pkinase_Tyr, LRR_8, LRR_4, LRR_1	Found	Found	Not Found
Zm00001d041327_T002.1	X	717	LRR_8, LRR_4, LRR_1, LRR_6, LRR_8, LRR_4, LRR_1, LRR_6, LRRNT_2	Found	Not Found	Not Found
Zm00001d041846_T001.1	X	849	LRR_8, LRR_4, DUF659, LRR_1, LRR_6	Found	Not Found	Found
Zm00001d042362_T001.1	X	1319	LRR_8, LRR_4, LRR_1, LRR_6, LRRNT_2, LRR_8, LRR_4, Pkinase, Pkinase_Tyr, LRR_1, LRR_6, LRRNT_2, LRR_8, LRR_4, Pkinase, Pkinase_Tyr, LRR_1, LRR_6, LRRNT_2, LRR_8, LRR_4, Pkinase, Pkinase_Tyr, LRR_1, LRR_6, LRRNT_2, LRR_8, LRR_4, Pkinase, Pkinase_Tyr, LRR_1, LRR_6, LRRNT_2, LRR_8, LRR_4, Pkinase, Pkinase_Tyr, LRR_1, LRR_6, LRRNT_2, LRR_8, LRR_4, Pkinase, Pkinase_Tyr, LRR_1, LRR_6, LRRNT_2	Found	Found	Not Found
Zm00001d042623_T001.1	X	327	LRR_8, LRR_4, LRR_1	Found	Not Found	Not Found
Zm00001d043634_T001.1	X	1114	LRR_8, Pkinase, Pkinase_Tyr, LRR_4, LRR_1, LRR_6	Found	Found	Not Found
Zm00001d050132_T001.1	X	1208	LRR_8, Pkinase, LRR_4, Pkinase_Tyr, LRR_6, LRR_1, LRRNT_2	Found	Found	Not Found
Zm00001d053865_T007.1	X	989	Ribosomal_L19e, LRR_8, LRR_4, LRR_1, LRR_6, LRRNT_2, Ribosomal_L19e, Ribosomal_L19e, Ribosomal_L19e, Ribosomal_L19e	Found	Not Found	Found
Zm00001d053866_T001.1	X	615	Pkinase, Pkinase_Tyr, LRR_8, LRR_4, LRR_1	Found	Found	Not Found
Zm00001d053867_T001.1	X	1088	Pkinase, LRR_8, Pkinase_Tyr, LRR_4, LRR_1, LRRNT_2	Found	Found	Not Found
AT1G08590.1	XI_XIIb	1030	Pkinase, LRR_8, Pkinase_Tyr, LRR_4, LRR_1, LRR_6, LRRNT_2	Found	Found	Not Found
AT1G09970.2	XI_XIIb	978	Pkinase, Pkinase_Tyr, LRR_8, LRR_4, LRRNT_2, LRR_1, Pkinase, Pkinase_Tyr, LRR_8, LRR_4, LRRNT_2, LRR_1	Found	Found	Not Found
AT1G17230.1	XI_XIIb	1102	Pkinase, Pkinase_Tyr, LRR_8, LRR_4, LRRNT_2, LRR_1	Found	Found	Not Found
AT1G17750.1	XI_XIIb	1089	Pkinase, LRR_8, Pkinase_Tyr, LRR_4, LRR_1, LRRNT_2	Found	Found	Not Found
AT1G28440.1	XI_XIIb	997	Pkinase, LRR_8, Pkinase_Tyr, LRR_4, LRRNT_2, LRR_1	Found	Found	Not Found
AT1G34110.1	XI_XIIb	1073	Pkinase, LRR_8, Pkinase_Tyr, LRR_4, LRRNT_2, LRR_1	Found	Found	Not Found
AT1G34420.1	XI_XIIb	967	LRR_8, LRR_4, Pkinase_Tyr, Pkinase, LRR_1, LRRNT_2	Found	Found	Not Found
AT1G35710.1	XI_XIIb	1121	LRR_8, LRR_4, Pkinase, Pkinase_Tyr, LRR_1, LRRNT_2	Found	Found	Not Found
AT1G45616.1	XI_XIIb	995	LRR_8, LRR_4, LRRNT_2, LRR_1	Found	Not Found	Not Found
AT1G72180.1	XI_XIIb	978	Pkinase, Pkinase_Tyr, LRR_8, LRR_4, LRR_1, LRRNT_2	Found	Found	Not Found
AT1G73066.1	XI_XIIb	599	LRR_8, LRR_4, LRR_1, LRRNT_2	Found	Not Found	Not Found
AT1G73080.1	XI_XIIb	1124	Pkinase, LRR_8, Pkinase_Tyr, LRR_4, LRR_1, LRRNT_2	Found	Found	Not Found
AT1G75820.1	XI_XIIb	981	Pkinase_Tyr, Pkinase, LRR_8, LRR_4, LRR_1, LRRNT_2, LRR_6	Found	Found	Not Found
AT2G15042.1	XI_XIIb	544	LRR_8, LRR_4, LRR_1, LRR_6	Found	Not Found	Not Found
AT2G15080.1	XI_XIIb	984	LRR_8, LRR_4, LRR_1, LRRNT_2, LRR_8, LRR_4, LRR_1, LRRNT_2	Found	Not Found	Not Found
AT2G31880.1	XI_XIIb	642	Pkinase, Pkinase_Tyr, LRR_8, LRR_4, LRR_1	Found	Found	Not Found
AT2G33170.1	XI_XIIb	1125	Pkinase, LRR_8, Pkinase_Tyr, LRR_4, LRRNT_2, LRR_1	Found	Found	Not Found
AT2G41820.1	XI_XIIb	891	LRR_8, Pkinase_Tyr, Pkinase, LRR_4, LRR_1	Found	Found	Not Found
AT3G05650.1	XI_XIIb	869	LRR_8, LRR_4, LRR_1, LRRNT_2, LRR_6	Found	Not Found	Not Found
AT3G05660.1	XI_XIIb	876	LRR_8, LRR_4, LRR_1, LRR_6, LRRNT_2	Found	Not Found	Not Found
AT3G11010.1	XI_XIIb	895	LRR_8, LRR_4, LRR_1, LRR_6, LRRNT_2	Found	Not Found	Not Found
AT3G11080.1	XI_XIIb	944	LRR_8, LRR_4, LRR_1, LRR_6, LRRNT_2	Found	Not Found	Not Found
AT3G19700.1	XI_XIIb	992	Pkinase_Tyr, Pkinase, LRR_8, LRR_4, LRR_1, LRRNT_2	Found	Found	Not Found
AT3G24240.1	XI_XIIb	1142	Pkinase_Tyr, Pkinase, LRR_8, LRR_4, LRR_1	Found	Found	Not Found
AT3G28890.1	XI_XIIb	712	LRR_8, LRR_4, LRR_1, LRR_6, LRRNT_2, LRR_8, LRR_4, LRR_1, LRR_6, LRRNT_2	Found	Not Found	Not Found
AT3G49670.1	XI_XIIb	1003	Pkinase_Tyr, Pkinase, LRR_8, LRR_4, LRRNT_2, LRR_1	Found	Found	Not Found
AT4G08850.1	XI_XIIb	1046	LRR_8, Pkinase, Pkinase_Tyr, LRR_4, LRR_1, LRRNT_2, LRR_8, LRR_4, Pkinase, Pkinase_Tyr, LRR_1, LRRNT_2	Found	Found	Not Found
AT4G13880.1	XI_XIIb	726	LRR_8, LRR_4, LRR_1, LRRNT_2, LRR_6	Found	Not Found	Not Found
AT4G20140.1	XI_XIIb	1250	LRR_8, LRR_4, Pkinase, Pkinase_Tyr, LRR_1, LRRNT_2	Found	Found	Not Found
AT4G20270.1	XI_XIIb	993	Pkinase, Pkinase_Tyr, LRR_8, LRR_4, LRR_1, LRRNT_2	Found	Found	Not Found
AT4G26540.1	XI_XIIb	1092	LRR_8, Pkinase, LRR_4, Pkinase_Tyr, LRRNT_2, LRR_1	Found	Found	Not Found
AT4G28490.1	XI_XIIb	1000	Pkinase, Pkinase_Tyr, LRR_8, LRR_4, LRR_1, LRRNT_2	Found	Found	Not Found
AT4G28650.1	XI_XIIb	1014	Pkinase, Pkinase_Tyr, LRR_8, LRR_4, LRR_1, LRRNT_2, LRR_6	Found	Found	Not Found
AT5G25910.1	XI_XIIb	812	LRR_8, LRR_4, LRR_1, LRR_6, LRRNT_2	Found	Not Found	Not Found
AT5G25930.1	XI_XIIb	1006	Pkinase, Pkinase_Tyr, LRR_8, LRR_4, LRR_1, LRRNT_2	Found	Found	Not Found
AT5G27060.1	XI_XIIb	958	LRR_8, LRR_4, LRR_1, LRRNT_2, LRR_6	Found	Not Found	Not Found
AT5G44700.1	XI_XIIb	1253	LRR_8, Pkinase, LRR_4, Pkinase_Tyr, LRR_1, LRRNT_2	Found	Found	Not Found
AT5G48940.1	XI_XIIb	1136	Pkinase_Tyr, Pkinase, LRR_8, LRR_4, LRR_1, LRRNT_2	Found	Found	Not Found
AT5G49660.1	XI_XIIb	967	Pkinase, Pkinase_Tyr, LRR_8, LRR_4, LRR_1, LRRNT_2	Found	Found	Not Found
AT5G56040.2	XI_XIIb	1091	LRR_8, Pkinase, LRR_4, Pkinase_Tyr, LRRNT_2, LRR_1, LRR_8, LRR_4, Pkinase, Pkinase_Tyr, LRRNT_2, LRR_1	Found	Found	Not Found
AT5G61480.1	XI_XIIb	1042	Pkinase, Pkinase_Tyr, LRR_8, LRR_4, LRR_1, LRRNT_2	Found	Found	Not Found
AT5G63930.1	XI_XIIb	1103	Pkinase, Pkinase_Tyr, LRR_8, LRR_4, LRRNT_2	Found	Found	Not Found
AT5G65700.1	XI_XIIb	1004	Pkinase, Pkinase_Tyr, LRR_8, LRR_4, LRR_1, LRRNT_2, Pkinase, Pkinase_Tyr, LRR_8, LRR_4, LRR_1, LRRNT_2	Found	Found	Not Found
AT5G65710.1	XI_XIIb	994	Pkinase, Pkinase_Tyr, LRR_8, LRR_4, LRR_1, LRRNT_2	Found	Found	Not Found
Bradi1g07180.1.p	XI_XIIb	1028	Pkinase, Pkinase_Tyr, LRR_8, LRR_4, LRR_1, LRRNT_2	Found	Found	Not Found
Bradi1g17135.1.p	XI_XIIb	955	LRR_8, Pkinase, LRR_4, Pkinase_Tyr, LRR_1	Found	Found	Not Found
Bradi1g17150.3.p	XI_XIIb	583	LRR_8, LRR_4, LRR_1, LRRNT_2	Found	Not Found	Not Found
Bradi1g26900.1.p	XI_XIIb	1265	LRR_8, LRR_4, Pkinase, Pkinase_Tyr, LRR_1, LRRNT_2, LRR_8, LRR_4, Pkinase, Pkinase_Tyr, LRR_1, LRRNT_2	Found	Found	Not Found
Bradi1g30160.1.p	XI_XIIb	1069	Pkinase_Tyr, Pkinase, LRR_4, LRR_8, LRR_1, LRR_6, LRRNT_2	Found	Found	Not Found
Bradi1g33020.2.p	XI_XIIb	735	LRR_8, LRR_4, LRR_1, LRRNT_2	Found	Not Found	Not Found
Bradi1g36977.1.p	XI_XIIb	947	LRR_8, LRR_4, Pkinase, Pkinase_Tyr, LRR_1, LRRNT_2	Found	Found	Not Found
Bradi1g37190.1.p	XI_XIIb	1075	LRR_8, LRR_4, Pkinase, Pkinase_Tyr, LRR_1, LRRNT_2, LRR_6	Found	Found	Not Found
Bradi1g37960.1.p	XI_XIIb	1029	Pkinase, Pkinase_Tyr, LRR_8, LRR_4, LRRNT_2, LRR_6, LRR_1	Found	Found	Not Found
Bradi1g43417.1.p	XI_XIIb	497	Pkinase, Pkinase_Tyr, APH	Not Found	Found	Found
Bradi1g54280.1.p	XI_XIIb	904	LRR_8, LRR_4, Pkinase_Tyr, Pkinase, LRR_1, LRR_6, LRRNT_2	Found	Found	Not Found
Bradi1g57900.2.p	XI_XIIb	1020	Pkinase, Pkinase_Tyr, LRR_8, LRR_4, LRR_1, LRRNT_2, Pkinase, Pkinase_Tyr, LRR_8, LRR_4, LRR_1, LRRNT_2, Pkinase, Pkinase_Tyr, LRR_8, LRR_4, LRR_1, LRRNT_2	Found	Found	Not Found
Bradi1g58460.1.p	XI_XIIb	1121	LRR_8, Pkinase, Pkinase_Tyr, LRR_4, LRR_1, LRRNT_2	Found	Found	Not Found
Bradi1g69097.1.p	XI_XIIb	1009	Pkinase, LRR_8, Pkinase_Tyr, LRR_4, LRR_1	Found	Found	Not Found
Bradi1g75430.1.p	XI_XIIb	1047	Pkinase, LRR_8, Pkinase_Tyr, LRR_4, LRRNT_2, LRR_1, LRR_6	Found	Found	Not Found
Bradi2g04330.1.p	XI_XIIb	1131	LRR_8, LRR_4, Pkinase_Tyr, Pkinase, LRR_1, LRRNT_2, LRR_6	Found	Found	Not Found
Bradi2g08350.1.p	XI_XIIb	1001	LRR_8, Pkinase, Pkinase_Tyr, LRR_4, LRR_1, LRRNT_2, LRR_6	Found	Found	Not Found
Bradi2g19380.1.p	XI_XIIb	1032	Pkinase, LRR_8, Pkinase_Tyr, LRR_4, LRR_1, LRRNT_2	Found	Found	Not Found
Bradi2g34337.2.p	XI_XIIb	966	LRR_8, LRR_4, LRR_1, LRRNT_2, LRR_8, LRR_4, LRR_1, LRRNT_2, LRR_8, LRR_4, LRR_1, LRRNT_2, LRR_8, LRR_4, LRR_1, LRRNT_2	Found	Not Found	Not Found
Bradi2g34380.1.p	XI_XIIb	1123	LRR_8, LRR_4, Pkinase, Pkinase_Tyr, LRRNT_2, LRR_6, LRR_1	Found	Found	Not Found
Bradi2g37621.2.p	XI_XIIb	842	Pkinase, LRR_8, Pkinase_Tyr, LRR_4, LRR_1, LRRNT_2, LRR_6	Found	Found	Not Found
Bradi2g49447.2.p	XI_XIIb	1211	LRR_8, Pkinase_Tyr, Pkinase, LRR_4, LRR_1, LRRNT_2, LRR_8, Pkinase_Tyr, Pkinase, LRR_4, LRR_1, LRRNT_2	Found	Found	Not Found
Bradi2g56750.1.p	XI_XIIb	949	Pkinase, Pkinase_Tyr, LRR_8, LRR_4, LRRNT_2	Found	Found	Not Found
Bradi2g59470.1.p	XI_XIIb	421	Pkinase, Pkinase_Tyr	Not Found	Found	Not Found
Bradi3g01230.1.p	XI_XIIb	1034	LRR_8, Pkinase, LRR_4, Pkinase_Tyr, LRR_1, LRRNT_2, LRR_6	Found	Found	Not Found
Bradi3g04681.1.p	XI_XIIb	856	LRR_8, LRR_4, LRR_1, LRRNT_2, LRR_8, LRR_4, LRR_1, LRRNT_2, LRR_8, LRR_4, LRR_1, LRRNT_2, LRR_8, LRR_4, LRR_1, LRR_8, LRR_4, LRR_1	Found	Not Found	Not Found
Bradi3g04710.1.p	XI_XIIb	745	LRR_8, LRR_4, LRR_1, LRRNT_2	Found	Not Found	Not Found
Bradi3g08338.1.p	XI_XIIb	956	Pkinase, Pkinase_Tyr, LRR_8, LRR_4, LRR_1, LRR_6, LRRNT_2	Found	Found	Not Found
Bradi3g08647.1.p	XI_XIIb	1001	Pkinase_Tyr, Pkinase, LRR_8, LRR_4, LRR_1, LRRNT_2, LRR_6	Found	Found	Not Found
Bradi3g08660.1.p	XI_XIIb	1046	Pkinase_Tyr, Pkinase, LRR_8, LRR_4, LRR_1	Found	Found	Not Found
Bradi3g17567.1.p	XI_XIIb	1021	Pkinase, Pkinase_Tyr, LRR_8, LRR_4, LRR_1, LRR_6, LRRNT_2	Found	Found	Not Found
Bradi3g20867.1.p	XI_XIIb	1164	LRR_8, Pkinase, LRR_4, Pkinase_Tyr, LRR_1	Found	Found	Not Found
Bradi3g21274.1.p	XI_XIIb	923	Pkinase, Pkinase_Tyr, LRR_4, LRR_8, LRR_1, LRRNT_2	Found	Found	Not Found
Bradi3g28367.1.p	XI_XIIb	1087	LRR_4, Pkinase, LRR_8, Pkinase_Tyr, LRR_1, LRRNT_2	Found	Found	Not Found
Bradi3g28380.1.p	XI_XIIb	1213	LRR_8, Pkinase, LRR_4, Pkinase_Tyr, LRR_1, LRRNT_2, LRR_6	Found	Found	Not Found
Bradi3g28390.1.p	XI_XIIb	457	LRR_8, LRR_4, LRR_1	Found	Not Found	Not Found
Bradi3g34457.2.p	XI_XIIb	1116	Pkinase, Pkinase_Tyr, LRR_8, LRR_4, LRRNT_2, LRR_1, Pkinase, Pkinase_Tyr, LRR_8, LRR_4, LRRNT_2, LRR_1, Pkinase, Pkinase_Tyr, LRR_8, LRR_4, LRRNT_2, LRR_1, Pkinase, Pkinase_Tyr, LRR_8, LRR_4, LRRNT_2, LRR_1, Pkinase, Pkinase_Tyr, LRR_8, LRR_4, LRRNT_2, LRR_1, Pkinase, Pkinase_Tyr, LRR_8, LRR_4, LRRNT_2, LRR_1, Pkinase, Pkinase_Tyr, LRR_8, LRR_4, LRR_1	Found	Found	Not Found
Bradi3g34470.1.p	XI_XIIb	1118	Pkinase, Pkinase_Tyr, LRR_8, LRR_4, LRRNT_2, LRR_1	Found	Found	Not Found
Bradi3g35137.1.p	XI_XIIb	979	Pkinase, Pkinase_Tyr, LRR_8, LRR_4, LRR_1, LRR_6, LRRNT_2	Found	Found	Not Found
Bradi3g37210.1.p	XI_XIIb	1114	Pkinase, Pkinase_Tyr, LRR_8, LRR_4, LRRNT_2, LRR_1	Found	Found	Not Found
Bradi3g37216.4.p	XI_XIIb	893	Pkinase, LRR_8, Pkinase_Tyr, LRR_4, LRR_1, LRRNT_2	Found	Found	Not Found
Bradi3g39150.1.p	XI_XIIb	1116	LRR_8, LRR_4, Pkinase, Pkinase_Tyr, LRR_1, LRRNT_2	Found	Found	Not Found
Bradi4g00877.1.p	XI_XIIb	982	Pkinase, Pkinase_Tyr, LRR_4, LRR_8, LRR_1	Found	Found	Not Found
Bradi4g00900.1.p	XI_XIIb	1023	Pkinase, LRR_4, Pkinase_Tyr, LRR_8, LRR_6, LRR_1, LRRNT_2	Found	Found	Not Found
Bradi4g06215.1.p	XI_XIIb	1034	LRR_8, Pkinase, Pkinase_Tyr, LRR_4, LRR_1, LRRNT_2	Found	Found	Not Found
Bradi4g20817.2.p	XI_XIIb	751	LRR_8, LRR_4, LRR_1, LRR_6	Found	Not Found	Not Found
Bradi4g21830.1.p	XI_XIIb	1044	LRR_4, Pkinase, LRR_8, Pkinase_Tyr, LRR_1, LRRNT_2, LRR_6	Found	Found	Not Found
Bradi4g21836.2.p	XI_XIIb	991	Pkinase, Pkinase_Tyr, LRR_8, LRR_4, LRR_1, LRRNT_2, LRR_6, Pkinase, Pkinase_Tyr, LRR_8, LRR_4, LRR_1, LRRNT_2, LRR_6	Found	Found	Not Found
Bradi4g26795.1.p	XI_XIIb	918	Pkinase, Pkinase_Tyr, LRR_8, LRR_4, LRR_1, LRRNT_2, LRR_6	Found	Found	Not Found
Bradi4g28107.1.p	XI_XIIb	951	Pkinase, Pkinase_Tyr, LRR_8, LRR_4, LRR_1, LRR_6, LRRNT_2	Found	Found	Not Found
Bradi4g33160.1.p	XI_XIIb	1129	LRR_8, LRR_4, Pkinase, Pkinase_Tyr, LRR_1, LRRNT_2, LRR_6	Found	Found	Not Found
Bradi4g40990.2.p	XI_XIIb	1118	LRR_8, LRR_4, Pkinase, Pkinase_Tyr, LRR_1, LRR_8, LRR_4, Pkinase, Pkinase_Tyr, LRR_1	Found	Found	Not Found
Bradi4g44901.1.p	XI_XIIb	1084	LRR_8, LRR_4, Pkinase, Pkinase_Tyr, LRR_1, LRRNT_2, LRR_6, LRR_8, LRR_4, LRR_1, Pkinase, LRRNT_2, Pkinase_Tyr, LRR_6	Found	Found	Not Found
Bradi4g44912.1.p	XI_XIIb	1021	LRR_8, LRR_4, Pkinase, Pkinase_Tyr, LRR_1	Found	Found	Not Found
Bradi5g01210.1.p	XI_XIIb	1166	LRR_8, Pkinase, Pkinase_Tyr, LRR_4, LRR_1, LRR_6	Found	Found	Not Found
Bradi5g15070.1.p	XI_XIIb	1104	Pkinase, Pkinase_Tyr, LRR_8, LRR_4, LRRNT_2, LRR_1	Found	Found	Not Found
evm_27.model.AmTr_v1.0_scaffold00001.202	XI_XIIb	639	LRR_8, LRR_4, LRR_1, LRRNT_2	Found	Not Found	Not Found
evm_27.model.AmTr_v1.0_scaffold00018.168	XI_XIIb	876	LRR_8, LRR_4, LRR_1, LRRNT_2	Found	Not Found	Not Found		Found
evm_27.model.AmTr_v1.0_scaffold00018.169	XI_XIIb	263	Pkinase, Pkinase_Tyr	Not Found	Found	Not Found	Found
evm_27.model.AmTr_v1.0_scaffold00019.207	XI_XIIb	1103	Pkinase, LRR_8, Pkinase_Tyr, LRR_4, LRRNT_2, LRR_1	Found	Found	Not Found
evm_27.model.AmTr_v1.0_scaffold00021.186	XI_XIIb	999	Pkinase, Pkinase_Tyr, LRR_8, LRR_4, LRRNT_2, LRR_1	Found	Found	Not Found
evm_27.model.AmTr_v1.0_scaffold00022.335	XI_XIIb	865	Pkinase_Tyr, Pkinase, LRR_8, LRR_4, LRRNT_2	Found	Found	Not Found
evm_27.model.AmTr_v1.0_scaffold00032.242	XI_XIIb	1262	LRR_8, LRR_4, Pkinase, Pkinase_Tyr, LRR_1, LRR_6, LRRNT_2	Found	Found	Not Found
evm_27.model.AmTr_v1.0_scaffold00032.269	XI_XIIb	1113	LRR_8, Pkinase, LRR_4, Pkinase_Tyr, LRR_1, LRRNT_2, LRR_6	Found	Found	Not Found
evm_27.model.AmTr_v1.0_scaffold00033.36_	XI_XIIb	1018	Pkinase, Pkinase_Tyr, LRR_8, LRR_4, LRR_1, LRRNT_2	Found	Found	Not Found
evm_27.model.AmTr_v1.0_scaffold00033.47_	XI_XIIb	968	Pkinase, Pkinase_Tyr, LRR_8, LRR_4, LRRNT_2, LRR_6, LRR_1	Found	Found	Not Found
evm_27.model.AmTr_v1.0_scaffold00033.48_	XI_XIIb	961	Pkinase, Pkinase_Tyr, LRR_8, LRR_4, LRR_1	Found	Found	Not Found
evm_27.model.AmTr_v1.0_scaffold00033.51_	XI_XIIb	990	Pkinase, Pkinase_Tyr, LRR_8, LRR_4, LRRNT_2, LRR_1	Found	Found	Not Found
evm_27.model.AmTr_v1.0_scaffold00039.8__	XI_XIIb	1106	Pkinase, Pkinase_Tyr, LRR_8, LRR_4, LRRNT_2, LRR_1	Found	Found	Not Found
evm_27.model.AmTr_v1.0_scaffold00055.1__	XI_XIIb	1015	Pkinase_Tyr, Pkinase, LRR_8, LRR_4, LRR_1, LRRNT_2, LRR_6	Found	Found	Not Found
evm_27.model.AmTr_v1.0_scaffold00056.122	XI_XIIb	866	Pkinase, LRR_8, Pkinase_Tyr, LRR_4, LRR_1, LRRNT_2	Found	Found	Not Found
evm_27.model.AmTr_v1.0_scaffold00056.123	XI_XIIb	147	Pkinase_Tyr	Not Found	Found	Not Found	Found
evm_27.model.AmTr_v1.0_scaffold00056.124	XI_XIIb	1016	Pkinase, Pkinase_Tyr, LRR_8, LRR_4, LRR_1, LRRNT_2	Found	Found	Not Found
evm_27.model.AmTr_v1.0_scaffold00067.214	XI_XIIb	1065	Pkinase, Pkinase_Tyr, LRR_8, LRR_4, LRR_1	Found	Found	Not Found
evm_27.model.AmTr_v1.0_scaffold00067.215	XI_XIIb	1206	LRR_8, Pkinase, Pkinase_Tyr, LRR_4, LRR_1, LRRNT_2, LRR_6	Found	Found	Not Found
evm_27.model.AmTr_v1.0_scaffold00068.165	XI_XIIb	738	Pkinase, Pkinase_Tyr, LRR_8, LRR_4, LRR_1	Found	Found	Not Found
evm_27.model.AmTr_v1.0_scaffold00071.177	XI_XIIb	914	Pkinase, Pkinase_Tyr, LRR_8, LRR_4, LRR_1	Found	Found	Not Found
evm_27.model.AmTr_v1.0_scaffold00071.179	XI_XIIb	804	Pkinase, Pkinase_Tyr, LRR_8, LRR_4, LRR_1	Found	Found	Not Found
evm_27.model.AmTr_v1.0_scaffold00071.66_	XI_XIIb	1106	Pkinase, Pkinase_Tyr, LRR_8, LRR_4, LRR_1	Found	Found	Not Found
evm_27.model.AmTr_v1.0_scaffold00078.143	XI_XIIb	1028	LRR_8, LRR_4, Pkinase, Pkinase_Tyr, LRR_1, LRRNT_2	Found	Found	Not Found
evm_27.model.AmTr_v1.0_scaffold00085.71_	XI_XIIb	963	LRR_4, LRR_8, LRR_1, LRRNT_2	Found	Not Found	Not Found
evm_27.model.AmTr_v1.0_scaffold00092.78_	XI_XIIb	1115	Pkinase, LRR_8, Pkinase_Tyr, LRR_4, LRRNT_2, LRR_1	Found	Found	Not Found
evm_27.model.AmTr_v1.0_scaffold00102.64_	XI_XIIb	997	Pkinase, LRR_8, Pkinase_Tyr, LRR_4, LRRNT_2, LRR_1	Found	Found	Not Found
evm_27.model.AmTr_v1.0_scaffold00103.53_	XI_XIIb	907	LRR_8, LRR_4, Pkinase_Tyr, Pkinase, LRR_1	Found	Found	Not Found
evm_27.model.AmTr_v1.0_scaffold00111.2__	XI_XIIb	1028	Pkinase, LRR_8, Pkinase_Tyr, LRR_4, LRR_1, LRR_6	Found	Found	Not Found
evm_27.model.AmTr_v1.0_scaffold00120.45_	XI_XIIb	1165	Pkinase_Tyr, Pkinase, LRR_8, LRR_4, LRR_1, LRRNT_2	Found	Found	Not Found
evm_27.model.AmTr_v1.0_scaffold00148.25_	XI_XIIb	100		Not Found	Not Found	Not Found
evm_27.model.AmTr_v1.0_scaffold00166.7__	XI_XIIb	655	Pkinase, Pkinase_Tyr, LRR_4, LRR_8, LRR_1, LRR_6, LRRNT_2	Found	Found	Not Found
evm_27.model.AmTr_v1.0_scaffold00180.30_	XI_XIIb	932	LRR_8, LRR_4, Pkinase, Pkinase_Tyr, LRR_1, LRRNT_2	Found	Found	Not Found
LOC_Os01g07560.1	XI_XIIb	1118	LRR_8, LRR_4, Pkinase, Pkinase_Tyr, LRR_1, LRR_6, LRRNT_2	Found	Found	Not Found
LOC_Os01g13800.1	XI_XIIb	1003	Pkinase, Pkinase_Tyr, LRR_8, LRR_4, LRR_1, LRRNT_2, LRR_6	Found	Found	Not Found
LOC_Os01g19160.1	XI_XIIb	312	Pkinase, Pkinase_Tyr, Pkinase, Pkinase_Tyr	Not Found	Found	Not Found
LOC_Os01g33110.1	XI_XIIb	547	Pkinase, Pkinase_Tyr, LRR_8, LRR_4, LRR_1	Found	Found	Not Found
LOC_Os01g53920.1	XI_XIIb	1067	LRR_8, Pkinase_Tyr, Pkinase, LRR_4, LRR_1, LRRNT_2, LRR_8, LRR_4, Pkinase, Pkinase_Tyr, LRR_1, LRRNT_2	Found	Found	Not Found
LOC_Os01g65650.1	XI_XIIb	965	Pkinase, Pkinase_Tyr, LRR_8, LRR_4, LRRNT_2, LRR_1	Found	Found	Not Found
LOC_Os01g70260.2	XI_XIIb	415	Pkinase, Pkinase_Tyr, Pkinase, Pkinase_Tyr	Not Found	Found	Not Found
LOC_Os02g02140.1	XI_XIIb	1041	LRR_8, Pkinase, LRR_4, Pkinase_Tyr, LRR_1, LRR_6, LRRNT_2	Found	Found	Not Found
LOC_Os02g06600.1	XI_XIIb	758	LRR_8, LRR_4, LRR_1, LRRNT_2, LRR_6	Found	Not Found	Not Found
LOC_Os02g12910.1	XI_XIIb	998	Pkinase_Tyr, Pkinase, LRR_8, LRR_4, LRR_1, LRR_6, LRRNT_2	Found	Found	Not Found
LOC_Os02g13410.1	XI_XIIb	509	Pkinase, Pkinase_Tyr, LRR_8, LRR_4, LRR_1	Found	Found	Not Found
LOC_Os02g13420.1	XI_XIIb	612	LRR_8, LRR_4, LRR_1	Found	Not Found	Not Found
LOC_Os02g13430.1	XI_XIIb	1005	Pkinase_Tyr, Pkinase, LRR_8, LRR_4, LRR_1, LRRNT_2, LRR_6	Found	Found	Not Found
LOC_Os02g13460.1	XI_XIIb	535	LRR_8, LRR_4, Pkinase, Pkinase_Tyr, LRR_1	Found	Found	Not Found
LOC_Os02g13510.1	XI_XIIb	1020	Pkinase, Pkinase_Tyr, LRR_8, LRR_4, LRR_1, LRR_6	Found	Found	Not Found
LOC_Os02g17710.1	XI_XIIb	627	LRR_8, LRR_4, LRR_1, LRRNT_2, LRR_6	Found	Not Found	Not Found				Found
LOC_Os02g17730.1	XI_XIIb	141	LRRNT_2, LRR_8, LRR_4	Found	Not Found	Not Found
LOC_Os02g34750.1	XI_XIIb	857	Pkinase, Pkinase_Tyr, OGG_N, LRR_8, HhH-GPD, LRR_4, Pkinase, Pkinase_Tyr, OGG_N, LRR_8, HhH-GPD, LRR_4	Found	Found	Found
LOC_Os02g34770.1	XI_XIIb	327	LRR_4, LRR_8, LRRNT_2, LRR_1	Found	Not Found	Not Found
LOC_Os02g34790.1	XI_XIIb	835	Pkinase, Pkinase_Tyr, LRR_8, LRR_4, LRR_1	Found	Found	Not Found
LOC_Os02g34800.1	XI_XIIb	270	LRR_8, LRR_4, LRR_1, LRRNT_2	Found	Not Found	Not Found
LOC_Os03g05140.1	XI_XIIb	1031	Pkinase, LRR_8, Pkinase_Tyr, LRR_4, LRR_1, LRRNT_2, LRR_6	Found	Found	Not Found
LOC_Os03g12730.1	XI_XIIb	1008	LRR_4, Pkinase, Pkinase_Tyr, LRR_8, LRR_1, LRRNT_2	Found	Found	Not Found
LOC_Os03g56270.1	XI_XIIb	1030	Pkinase, Pkinase_Tyr, LRR_8, LRR_4, LRR_1, LRRNT_2, LRR_6, Pkinase, Pkinase_Tyr, LRR_8, LRR_4, LRR_1, LRRNT_2, LRR_6, LRR_8, LRR_4, LRR_1, Pkinase, Pkinase_Tyr, LRRNT_2, LRR_6	Found	Found	Not Found
LOC_Os04g04330.1	XI_XIIb	1148	LRR_8, Pkinase, LRR_4, Pkinase_Tyr, LRR_1, LRR_8, Pkinase, LRR_4, Pkinase_Tyr, LRR_1	Found	Found	Not Found
LOC_Os04g42700.1	XI_XIIb	1105	Pkinase, Pkinase_Tyr, LRR_8, LRR_4, LRRNT_2	Found	Found	Not Found
LOC_Os05g07740.1	XI_XIIb	1135	LRR_8, Pkinase, LRR_4, Pkinase_Tyr, LRR_1, LRRNT_2, LRR_6	Found	Found	Not Found
LOC_Os05g07820.1	XI_XIIb	1085	LRR_8, LRR_4, LRR_1, LRRNT_2, LRR_6	Found	Not Found	Not Found
LOC_Os05g44770.1	XI_XIIb	1047	LRR_8, Pkinase_Tyr, Pkinase, LRR_4, LRR_1, LRRNT_2, LRR_6	Found	Found	Not Found
LOC_Os05g51740.1	XI_XIIb	1033	LRR_8, LRR_4, Pkinase, Pkinase_Tyr, LRR_1, LRR_6	Found	Found	Not Found
LOC_Os06g18000.1	XI_XIIb	510	Pkinase, Pkinase_Tyr, APH	Not Found	Found	Found
LOC_Os06g36270.3	XI_XIIb	1042	Pkinase, Pkinase_Tyr, LRR_8, LRR_4, LRR_1, LRR_6, LRRNT_2, Pkinase, Pkinase_Tyr, LRR_8, LRR_4, LRR_1, LRR_6, LRRNT_2, Pkinase, Pkinase_Tyr, LRR_8, LRR_4, LRR_1, LRR_6, LRRNT_2, Pkinase, Pkinase_Tyr, LRR_8, LRR_4, LRR_1, LRR_6, LRRNT_2, Pkinase, Pkinase_Tyr, LRR_8, LRR_4, LRR_1, LRR_6, LRRNT_2	Found	Found	Not Found
LOC_Os06g36310.1	XI_XIIb	545	LRR_8, LRR_4, LRR_1, LRRNT_2	Found	Not Found	Not Found
LOC_Os06g36320.1	XI_XIIb	804	Pkinase, Pkinase_Tyr, LRR_8, LRR_4, LRR_1	Found	Found	Not Found
LOC_Os06g38990.1	XI_XIIb	1073	LRR_8, Pkinase, Pkinase_Tyr, LRR_4, LRR_1, LRRNT_2, LRR_6	Found	Found	Not Found
LOC_Os06g50340.1	XI_XIIb	995	Pkinase_Tyr, Pkinase, LRR_8, LRR_4, LRR_1, LRRNT_2	Found	Found	Not Found
LOC_Os07g04190.1	XI_XIIb	1024	Pkinase, Pkinase_Tyr, LRR_8, LRR_4, LRR_1, LRRNT_2, LRR_6	Found	Found	Not Found
LOC_Os07g05740.1	XI_XIIb	1110	LRR_8, Pkinase, LRR_4, Pkinase_Tyr, LRR_1, LRRNT_2, LRR_8, Pkinase, LRR_4, Pkinase_Tyr, LRR_1, LRRNT_2	Found	Found	Not Found
LOC_Os07g10630.1	XI_XIIb	901	LRR_8, LRR_4, Pkinase_Tyr, Pkinase, LRR_1, LRR_6	Found	Found	Not Found
LOC_Os07g14680.1	XI_XIIb	203		Not Found	Not Found	Not Found
LOC_Os07g31500.1	XI_XIIb	1275	LRR_8, LRR_4, Pkinase, Pkinase_Tyr, LRR_1, LRRNT_2	Found	Found	Not Found
LOC_Os08g05290.1	XI_XIIb	1002	Pkinase, LRR_8, LRR_4, Pkinase_Tyr, LRR_1, LRR_6, LRRNT_2	Found	Found	Not Found
LOC_Os08g16580.1	XI_XIIb	769	LRR_8, LRR_4, LRR_1, LRR_6, LRRNT_2	Found	Not Found	Not Found
LOC_Os08g28870.1	XI_XIIb	978	Pkinase, LRR_8, Pkinase_Tyr, LRR_4, LRR_1, LRR_6, LRRNT_2	Found	Found	Not Found
LOC_Os08g34640.1	XI_XIIb	1113	Pkinase, Pkinase_Tyr, LRR_8, LRR_4, LRRNT_2	Found	Found	Not Found
LOC_Os08g34650.2	XI_XIIb	1011	Pkinase, Pkinase_Tyr, LRR_8, LRR_4, LRRNT_2, LRR_1, Pkinase, Pkinase_Tyr, LRR_8, LRR_4, LRRNT_2, LRR_1	Found	Found	Not Found
LOC_Os08g38560.1	XI_XIIb	1105	LRR_8, LRR_4, Pkinase, Pkinase_Tyr, LRR_1, LRRNT_2	Found	Found	Not Found
LOC_Os09g15700.1	XI_XIIb	968	Pkinase, Pkinase_Tyr, LRR_8, LRR_4, LRR_1, LRR_6, LRRNT_2	Found	Found	Not Found
LOC_Os09g30190.1	XI_XIIb	1116	LRR_8, LRR_4, Pkinase, Pkinase_Tyr, LRR_1, LRRNT_2, LRR_6	Found	Found	Not Found
LOC_Os10g02970.1	XI_XIIb	196	LRRNT_2, Pkinase_Tyr, Pkinase	Found	Found	Not Found
LOC_Os10g02990.1	XI_XIIb	629	Pkinase, Pkinase_Tyr, LRR_8, LRR_4, LRR_1	Found	Found	Not Found
LOC_Os10g03050.1	XI_XIIb	395	LRR_8, LRR_4, LRR_1, LRRNT_2	Found	Not Found	Not Found
LOC_Os10g06740.1	XI_XIIb	1156	LRR_8, LRR_4, Pkinase, Pkinase_Tyr, LRR_1	Found	Found	Not Found
LOC_Os10g06760.1	XI_XIIb	1131	LRR_8, Pkinase, LRR_4, Pkinase_Tyr, LRR_1	Found	Found	Not Found
LOC_Os10g32990.1	XI_XIIb	1091	LRR_8, LRR_4, Pkinase, Pkinase_Tyr, LRR_1, LRR_6	Found	Found	Not Found
LOC_Os10g33040.1	XI_XIIb	1214	LRR_8, LRR_4, Pkinase, Pkinase_Tyr, LRR_1, LRR_6, LRRNT_2	Found	Found	Not Found
LOC_Os10g33060.1	XI_XIIb	536	LRR_8, LRR_4, LRR_1, LRR_6, LRRNT_2	Found	Not Found	Not Found
LOC_Os10g33080.1	XI_XIIb	1152	LRR_8, LRR_4, LRR_1, LRR_6, LRRNT_2	Found	Not Found	Not Found
LOC_Os10g33130.1	XI_XIIb	1049	LRR_8, LRR_4, LRR_1, LRRNT_2, LRR_6	Found	Not Found	Not Found
LOC_Os10g33140.1	XI_XIIb	512	LRR_8, LRR_4, LRR_1, LRR_6, LRR_2	Found	Not Found	Not Found
LOC_Os10g38450.1	XI_XIIb	745	LRR_8, LRR_4, LRR_1, LRRNT_2	Found	Not Found	Not Found
LOC_Os11g09110.1	XI_XIIb	628	LRR_8, LRR_4, LRR_1, LRRNT_2	Found	Not Found	Not Found
LOC_Os11g09130.1	XI_XIIb	644	LRR_8, LRR_4, LRR_1, LRRNT_2	Found	Not Found	Not Found
LOC_Os11g12530.1	XI_XIIb	988	Pkinase, LRR_8, Pkinase_Tyr, LRR_4, LRR_1, LRRNT_2	Found	Found	Not Found
LOC_Os11g12560.1	XI_XIIb	608	LRR_4, LRR_8, LRR_1, LRRNT_2, LRR_6	Found	Not Found	Not Found
LOC_Os11g12620.1	XI_XIIb	1062	LRR_8, LRR_4, Pkinase, Pkinase_Tyr, LRR_1, LRR_6, LRRNT_2	Found	Found	Not Found
LOC_Os12g08180.1	XI_XIIb	974	LRR_8, LRR_4, Pkinase_Tyr, Pkinase, LRR_1, LRRNT_2	Found	Found	Not Found
LOC_Os12g43640.1	XI_XIIb	1008	Pkinase, Pkinase_Tyr, LRR_8, LRR_4, LRR_1, LRRNT_2, LRR_6	Found	Found	Not Found
LOC_Os12g43660.1	XI_XIIb	978	Pkinase, LRR_8, Pkinase_Tyr, LRR_4, LRR_1, LRR_6	Found	Found	Not Found
Potri.001G052500.1	XI_XIIb	1153	Pkinase_Tyr, Pkinase, LRR_8, LRR_4, LRR_1	Found	Found	Not Found
Potri.001G053400.1	XI_XIIb	1107	Pkinase, Pkinase_Tyr, LRR_8, LRR_4, LRRNT_2, LRR_1, Pkinase, Pkinase_Tyr, LRR_8, LRR_4, LRRNT_2, LRR_1	Found	Found	Not Found
Potri.001G073600.1	XI_XIIb	989	Pkinase, Pkinase_Tyr, LRR_8, LRR_4, LRR_1, LRRNT_2	Found	Found	Not Found
Potri.001G075000.1	XI_XIIb	1254	LRR_8, Pkinase, Pkinase_Tyr, LRR_4, LRR_1, LRRNT_2	Found	Found	Not Found
Potri.001G126100.1	XI_XIIb	1027	Pkinase, Pkinase_Tyr, LRR_8, LRR_4, LRR_1, LRRNT_2	Found	Found	Not Found
Potri.001G430500.1	XI_XIIb	706	LRR_4, LRR_8, Pkinase, Pkinase_Tyr, LRR_1	Found	Found	Not Found
Potri.001G467300.1	XI_XIIb	1096	LRR_8, Pkinase, Pkinase_Tyr, LRR_4, LRRNT_2, LRR_1, LRR_6	Found	Found	Not Found
Potri.002G007900.1	XI_XIIb	919	Pkinase, Pkinase_Tyr, LRR_4, LRR_8, LRR_6, LRR_1	Found	Found	Not Found
Potri.002G008000.1	XI_XIIb	625	Pkinase, Pkinase_Tyr, LRR_8, LRR_4	Found	Found	Not Found
Potri.002G008100.1	XI_XIIb	870	LRR_4, Pkinase, Pkinase_Tyr, LRR_8, LRR_1	Found	Found	Not Found
Potri.002G008400.1	XI_XIIb	1067	LRR_4, LRR_8, Pkinase, Pkinase_Tyr, LRR_1, LRR_6	Found	Found	Not Found
Potri.002G019900.1	XI_XIIb	974	Pkinase, Pkinase_Tyr, LRR_8, LRR_4, LRR_1, LRRNT_2	Found	Found	Not Found
Potri.002G063300.1	XI_XIIb	1065	Pkinase, Pkinase_Tyr, LRR_8, LRR_4, LRR_1, LRRNT_2	Found	Found	Not Found
Potri.002G070900.1	XI_XIIb	1085	LRR_8, Pkinase, LRR_4, Pkinase_Tyr, LRR_1, LRRNT_2	Found	Found	Not Found
Potri.002G095700.1	XI_XIIb	497	LRR_8, LRR_4, Pkinase, Pkinase_Tyr, LRR_1	Found	Found	Not Found
Potri.002G106800.1	XI_XIIb	987	Pkinase, Pkinase_Tyr, LRR_8, LRR_4, LRRNT_2	Found	Found	Not Found
Potri.002G111700.1	XI_XIIb	959	Pkinase, Pkinase_Tyr, LRR_8, LRR_4, LRRNT_2	Found	Found	Not Found
Potri.002G256500.1	XI_XIIb	1020	Pkinase, LRR_8, Pkinase_Tyr, LRR_4, LRR_1, LRRNT_2	Found	Found	Not Found
Potri.002G258000.1	XI_XIIb	1211	LRR_8, LRR_4, Pkinase, Pkinase_Tyr, LRRNT_2, LRR_1, LRR_6	Found	Found	Not Found
Potri.002G258100.1	XI_XIIb	665	LRR_8, LRR_4, LRR_1, LRR_6	Found	Not Found	Not Found				Found
Potri.002G258200.1	XI_XIIb	1223	LRR_8, LRR_4, Pkinase, Pkinase_Tyr, LRRNT_2, LRR_1	Found	Found	Not Found
Potri.002G258400.1	XI_XIIb	1185	LRR_8, LRR_4, Pkinase, Pkinase_Tyr, LRR_1, LRRNT_2, LRR_6	Found	Found	Not Found
Potri.003G107600.1	XI_XIIb	1027	Pkinase, Pkinase_Tyr, LRR_8, LRR_4, LRR_1	Found	Found	Not Found
Potri.003G108200.1	XI_XIIb	950	Pkinase, Pkinase_Tyr, LRR_8, LRR_4, LRRNT_2, LRR_1	Found	Found	Not Found
Potri.003G156200.1	XI_XIIb	1255	LRR_8, LRR_4, Pkinase, Pkinase_Tyr, LRR_1, LRRNT_2	Found	Found	Not Found
Potri.003G157300.1	XI_XIIb	989	Pkinase, Pkinase_Tyr, LRR_8, LRR_4, LRR_1, LRRNT_2, Pkinase, Pkinase_Tyr, LRR_8, LRR_4, LRR_1, LRRNT_2	Found	Found	Not Found
Potri.003G174900.1	XI_XIIb	1107	Pkinase, Pkinase_Tyr, LRR_8, LRR_4, LRRNT_2, LRR_1	Found	Found	Not Found
Potri.003G175700.1	XI_XIIb	1147	Pkinase_Tyr, Pkinase, LRR_4, LRR_8, LRR_1, LRRNT_2	Found	Found	Not Found
Potri.004G049100.1	XI_XIIb	993	Pkinase, Pkinase_Tyr, LRR_8, LRR_4, LRRNT_2, LRR_1, Pkinase, Pkinase_Tyr, LRR_4, LRR_8, LRRNT_2, LRR_1	Found	Found	Not Found
Potri.004G223900.1	XI_XIIb	1002	Pkinase, Pkinase_Tyr, LRR_4, LRR_8, LRR_1, LRRNT_2	Found	Found	Not Found
Potri.005G188700.1	XI_XIIb	1084	Pkinase, LRR_8, Pkinase_Tyr, LRR_4, LRR_1, LRRNT_2	Found	Found	Not Found
Potri.005G198000.1	XI_XIIb	1037	Pkinase, Pkinase_Tyr, LRR_8, LRR_4, LRRNT_2, LRR_1	Found	Found	Not Found
Potri.005G241500.1	XI_XIIb	974	Pkinase, Pkinase_Tyr, LRR_8, LRR_4, LRR_1, LRRNT_2, Pkinase, Pkinase_Tyr, LRR_8, LRR_4, LRR_1, LRRNT_2	Found	Found	Not Found
Potri.006G051700.1	XI_XIIb	888	LRR_8, Pkinase_Tyr, Pkinase, LRR_4, LRR_1	Found	Found	Not Found
Potri.006G235500.1	XI_XIIb	1016	Pkinase, Pkinase_Tyr, LRR_8, LRR_4, LRRNT_2, LRR_1	Found	Found	Not Found
Potri.006G235800.1	XI_XIIb	1015	Pkinase, Pkinase_Tyr, LRR_8, LRR_4, LRRNT_2, LRR_1	Found	Found	Not Found
Potri.006G261900.1	XI_XIIb	964	Pkinase, Pkinase_Tyr, LRR_8, LRR_4, LRR_1, LRRNT_2, LRR_6	Found	Found	Not Found
Potri.007G009200.1	XI_XIIb	1021	Pkinase, Pkinase_Tyr, LRR_8, LRR_4, LRRNT_2, LRR_1	Found	Found	Not Found
Potri.007G135400.1	XI_XIIb	988	Pkinase, Pkinase_Tyr, LRR_8, LRR_4, LRRNT_2	Found	Found	Not Found
Potri.008G007600.1	XI_XIIb	1034	Pkinase, LRR_8, Pkinase_Tyr, LRR_4, LRR_1, LRRNT_2	Found	Found	Not Found
Potri.008G009300.1	XI_XIIb	1116	Pkinase, LRR_8, LRR_4, Pkinase_Tyr, LRR_1, LRRNT_2	Found	Found	Not Found
Potri.009G081800.1	XI_XIIb	990	Pkinase, Pkinase_Tyr, LRR_8, LRR_4, LRR_1, LRRNT_2	Found	Found	Not Found
Potri.011G058100.1	XI_XIIb	993	Pkinase, LRR_8, Pkinase_Tyr, LRR_4, LRRNT_2, LRR_1, Pkinase, LRR_8, Pkinase_Tyr, LRR_4, LRRNT_2, LRR_1, Pkinase, LRR_8, Pkinase_Tyr, LRR_4, LRRNT_2, LRR_1	Found	Found	Not Found
Potri.011G139700.1	XI_XIIb	1104	Pkinase, Pkinase_Tyr, LRR_8, LRR_4, LRRNT_2	Found	Found	Not Found
Potri.011G164800.1	XI_XIIb	1094	LRR_8, Pkinase, LRR_4, Pkinase_Tyr, LRR_1, LRRNT_2	Found	Found	Not Found
Potri.012G022800.1	XI_XIIb	1146	LRR_8, Pkinase, Pkinase_Tyr, LRR_4, LRR_1, LRRNT_2	Found	Found	Not Found
Potri.012G088100.1	XI_XIIb	1115	Pkinase, LRR_8, Pkinase_Tyr, LRR_4, LRRNT_2, LRR_1	Found	Found	Not Found
Potri.012G088900.1	XI_XIIb	976	LRR_4, LRR_8, LRR_1, LRRNT_2	Found	Not Found	Not Found
Potri.012G090500.1	XI_XIIb	628	Pkinase, Pkinase_Tyr, LRR_4, LRR_8, LRR_1, APH	Found	Found	Found
Potri.012G124100.1	XI_XIIb	1052	Pkinase, Pkinase_Tyr, LRR_8, LRR_4, LRR_1, LRRNT_2	Found	Found	Not Found
Potri.012G124200.1	XI_XIIb	994	LRR_8, Pkinase, Pkinase_Tyr, LRR_4, LRR_1, LRRNT_2	Found	Found	Not Found
Potri.012G124300.1	XI_XIIb	1004	Pkinase, Pkinase_Tyr, LRR_8, LRR_4, LRR_1, LRRNT_2, LRR_6	Found	Found	Not Found
Potri.013G029700.1	XI_XIIb	856	Pkinase, Pkinase_Tyr, LRR_8, LRR_4, LRRNT_2, LRR_1	Found	Found	Not Found
Potri.013G036600.1	XI_XIIb	915	Pkinase, Pkinase_Tyr, LRR_8, LRR_4, LRRNT_2, LRR_1, Pkinase, Pkinase_Tyr, LRR_8, LRR_4, LRRNT_2, LRR_1	Found	Found	Not Found
Potri.013G036700.1	XI_XIIb	322	Pkinase, Pkinase_Tyr	Not Found	Found	Not Found
Potri.013G037000.1	XI_XIIb	696	Pkinase, Pkinase_Tyr, LRR_8, LRR_4, LRR_1	Found	Found	Not Found
Potri.013G037100.1	XI_XIIb	304	LRR_8, LRR_4, LRR_1	Found	Not Found	Not Found
Potri.013G037500.1	XI_XIIb	1000	Pkinase, Pkinase_Tyr, LRR_8, LRR_4, LRRNT_2	Found	Found	Not Found
Potri.013G048800.1	XI_XIIb	1018	Pkinase, Pkinase_Tyr, LRR_8, LRR_4, LRR_1, LRRNT_2, LRR_6	Found	Found	Not Found
Potri.013G051300.1	XI_XIIb	1107	Pkinase, Pkinase_Tyr, LRR_8, LRR_4, LRRNT_2, LRR_1	Found	Found	Not Found
Potri.013G103200.1	XI_XIIb	237	Pkinase_Tyr, Pkinase	Not Found	Found	Not Found			Found
Potri.013G114200.1	XI_XIIb	949	LRR_8, LRR_4, Pkinase, Pkinase_Tyr, LRR_1, LRRNT_2	Found	Found	Not Found
Potri.014G195100.1	XI_XIIb	1220	LRR_4, LRR_8, Pkinase, Pkinase_Tyr, LRRNT_2, LRR_1, LRR_8, Pkinase, LRR_4, Pkinase_Tyr, LRRNT_2, LRR_1	Found	Found	Not Found
Potri.014G195200.1	XI_XIIb	1221	LRR_8, Pkinase, LRR_4, Pkinase_Tyr, LRRNT_2, LRR_1	Found	Found	Not Found
Potri.015G080800.1	XI_XIIb	1114	Pkinase, Pkinase_Tyr, LRR_8, LRR_4, LRRNT_2	Found	Found	Not Found
Potri.015G086800.1	XI_XIIb	667	Pkinase, Pkinase_Tyr, LRR_4, LRR_8, Pkinase, Pkinase_Tyr, LRR_8	Found	Found	Not Found
Potri.015G123100.1	XI_XIIb	940	Pkinase, Pkinase_Tyr, LRR_8, LRR_4, LRR_1, LRR_6, LRRNT_2, Pkinase, Pkinase_Tyr, LRR_8, LRR_4, LRR_1, LRR_6, LRRNT_2, Pkinase, Pkinase_Tyr, LRR_8, LRR_4, LRRNT_2, LRR_1, LRR_6, LRR_8, LRR_4, LRR_1, LRR_6, Pkinase, LRRNT_2, Pkinase_Tyr	Found	Found	Not Found
Potri.015G123400.1	XI_XIIb	1036	Pkinase, Pkinase_Tyr, LRR_8, LRR_4, LRR_1, LRRNT_2, LRR_6, Pkinase, Pkinase_Tyr, LRR_8, LRR_4, LRR_1, LRRNT_2, LRR_6, Pkinase, Pkinase_Tyr, LRR_8, LRR_4, LRR_1, LRRNT_2, LRR_6, LRR_8, LRR_4, Pkinase, Pkinase_Tyr, LRR_1, LRRNT_2, LRR_6	Found	Found	Not Found
Potri.015G123700.1	XI_XIIb	925	Pkinase, Pkinase_Tyr, LRR_8, LRR_4, LRR_1, Pkinase, Pkinase_Tyr, LRR_8, LRR_4, LRR_1, Pkinase, LRR_8, Pkinase_Tyr, LRR_4, LRR_1	Found	Found	Not Found
Potri.015G123800.1	XI_XIIb	1059	Pkinase, Pkinase_Tyr, LRR_8, LRR_4, LRR_1, LRRNT_2, LRR_6	Found	Found	Not Found
Potri.015G124100.1	XI_XIIb	732	Pkinase, Pkinase_Tyr, LRR_8, LRR_4, LRR_1, Pkinase, Pkinase_Tyr	Found	Found	Not Found
Potri.015G124400.1	XI_XIIb	987	Pkinase, LRR_8, Pkinase_Tyr, LRR_4, LRR_1, LRRNT_2, LRR_6, Pkinase, Pkinase_Tyr, LRR_8, LRR_4, LRR_1, LRRNT_2, LRR_6	Found	Found	Not Found
Potri.016G051600.1	XI_XIIb	888	Pkinase_Tyr, Pkinase, LRR_8, LRR_4, LRRNT_2, LRR_1	Found	Found	Not Found
Potri.016G055400.1	XI_XIIb	889	LRR_8, Pkinase_Tyr, Pkinase, LRR_4, LRR_1, LRR_6	Found	Found	Not Found
Potri.017G016600.1	XI_XIIb	965	Pkinase, Pkinase_Tyr, LRR_8, LRR_4, LRRNT_2	Found	Found	Not Found
Potri.018G057100.1	XI_XIIb	1020	Pkinase, Pkinase_Tyr, LRR_8, LRR_4, LRR_1, LRRNT_2	Found	Found	Not Found
Potri.018G088100.1	XI_XIIb	984	Pkinase, Pkinase_Tyr, LRR_4, LRR_8, LRR_1, LRRNT_2	Found	Found	Not Found
Potri.018G088200.1	XI_XIIb	1013	Pkinase, Pkinase_Tyr, LRR_4, LRR_8, LRR_1, LRRNT_2, LRR_6	Found	Found	Not Found
Potri.019G021700.1	XI_XIIb	1019	Pkinase, Pkinase_Tyr, LRR_8, LRR_4, LRR_1, LRR_6, LRRNT_2	Found	Found	Not Found
Potri.019G025500.1	XI_XIIb	1108	Pkinase, Pkinase_Tyr, LRR_8, LRR_4, LRRNT_2, LRR_1, LRR_8, Pkinase, Pkinase_Tyr, LRR_4, LRRNT_2, LRR_1	Found	Found	Not Found
Potri.019G059600.1	XI_XIIb	981	Pkinase, Pkinase_Tyr, LRR_8, LRR_4, LRR_1, LRRNT_2	Found	Found	Not Found
Potri.019G059900.1	XI_XIIb	821	Pkinase, Pkinase_Tyr, LRR_8, LRR_4, LRR_1	Found	Found	Not Found
Potri.019G060100.1	XI_XIIb	1064	Pkinase, Pkinase_Tyr, LRR_8, LRR_4, LRRNT_2, LRR_1	Found	Found	Not Found
Potri.019G060200.1	XI_XIIb	1040	Pkinase, LRR_8, Pkinase_Tyr, LRR_4, LRR_1, LRRNT_2	Found	Found	Not Found
Potri.019G060400.1	XI_XIIb	1021	Pkinase, Pkinase_Tyr, LRR_8, LRR_4, LRRNT_2, LRR_1	Found	Found	Not Found
Potri.019G060800.1	XI_XIIb	388	Pkinase, Pkinase_Tyr	Not Found	Found	Not Found			Found
Potri.019G078400.1	XI_XIIb	978	Pkinase, Pkinase_Tyr, LRR_8, LRR_4, LRRNT_2, LRR_1	Found	Found	Not Found
Potri.019G084700.1	XI_XIIb	587	LRR_8, LRR_4, LRR_1, LRR_6	Found	Not Found	Not Found
Potri.019G084800.1	XI_XIIb	948	LRR_8, Pkinase, Pkinase_Tyr, LRR_4, LRR_1, LRR_8, LRR_4, LRR_1, Pkinase, Pkinase_Tyr, LRRNT_2	Found	Found	Not Found
Potri.019G099200.1	XI_XIIb	842	Pkinase, Pkinase_Tyr, LRR_8, LRR_4, LRR_1, LRRNT_2	Found	Found	Not Found
Potri.019G120700.1	XI_XIIb	1136	LRR_8, Pkinase, Pkinase_Tyr, LRR_4, LRRNT_2, LRR_1	Found	Found	Not Found
Potri.019G121000.1	XI_XIIb	1058	LRR_8, Pkinase, Pkinase_Tyr, LRR_4, LRR_1	Found	Found	Not Found
Potri.019G122500.1	XI_XIIb	1010	Pkinase, Pkinase_Tyr, LRR_8, LRR_4, LRRNT_2, LRR_1	Found	Found	Not Found
Potri.019G122700.1	XI_XIIb	1009	Pkinase, Pkinase_Tyr, LRR_8, LRR_4, LRR_1	Found	Found	Not Found
Potri.019G122900.1	XI_XIIb	1001	Pkinase, LRR_8, Pkinase_Tyr, LRR_4, LRR_1	Found	Found	Not Found
Potri.019G127200.1	XI_XIIb	1201	LRR_8, Pkinase, Pkinase_Tyr, LRR_4, LRR_1, LRRNT_2, LRR_8, LRR_4, LRR_1, LRRNT_2	Found	Found	Not Found
Potri.019G129100.1	XI_XIIb	1163	Pkinase, LRR_8, Pkinase_Tyr, LRR_4, LRRNT_2	Found	Found	Not Found
Potri.019G129300.1	XI_XIIb	969	Pkinase, Pkinase_Tyr, LRR_8, LRR_4, LRRNT_2, LRR_1	Found	Found	Not Found
Potri.019G129400.1	XI_XIIb	969	Pkinase, Pkinase_Tyr, LRR_8, LRR_4, LRRNT_2, LRR_1	Found	Found	Not Found
Potri.T041900.1	XI_XIIb	1019	LRR_8, Pkinase, Pkinase_Tyr, LRR_4, LRR_1, LRRNT_2	Found	Found	Not Found
Potri.T042100.1	XI_XIIb	948	Pkinase, Pkinase_Tyr, LRR_8, LRR_4, LRR_1	Found	Found	Not Found
Potri.T042200.1	XI_XIIb	1014	Pkinase, Pkinase_Tyr, LRR_8, LRR_4, LRR_1, LRRNT_2	Found	Found	Not Found
Potri.T042400.1	XI_XIIb	898	Pkinase, Pkinase_Tyr, LRR_8, LRR_4, LRR_1	Found	Found	Not Found
Potri.T042500.1	XI_XIIb	385	Pkinase, Pkinase_Tyr, LRR_4, LRR_8, LRR_1	Found	Found	Not Found
Potri.T042600.1	XI_XIIb	134	Pkinase_Tyr	Not Found	Found	Not Found	Found
Potri.T102800.1	XI_XIIb	965	LRR_4, Pkinase, Pkinase_Tyr, LRR_8, LRR_1	Found	Found	Not Found
Potri.T102900.1	XI_XIIb	829	LRR_8, Pkinase, Pkinase_Tyr, LRR_4, LRR_1, LRR_6	Found	Found	Not Found
Potri.T103000.1	XI_XIIb	780	LRR_4, LRR_8, Pkinase, Pkinase_Tyr, LRR_1, LRR_6	Found	Found	Not Found
Potri.T103200.1	XI_XIIb	732	Pkinase, Pkinase_Tyr, LRR_8, LRR_4	Found	Found	Not Found
Potri.T119600.1	XI_XIIb	333	LRR_8, LRR_4, LRRNT_2	Found	Not Found	Not Found
Pp3c10_16000V3.1.p	XI_XIIb	784	Pkinase, Pkinase_Tyr, LRRNT_2, LRR_8, LRR_4, LRR_1, Pkinase, Pkinase_Tyr, LRRNT_2, LRR_8, LRR_4, LRR_1	Found	Found	Not Found
Pp3c13_13360V3.1.p	XI_XIIb	1032	Pkinase, Pkinase_Tyr, LRR_8, LRR_4, LRR_1, LRRNT_2, Pkinase, Pkinase_Tyr, LRR_8, LRR_4, LRR_1, LRRNT_2, Pkinase, Pkinase_Tyr, LRR_8, LRR_4, LRR_1, LRRNT_2, Pkinase, Pkinase_Tyr, LRR_8, LRR_4, LRR_1, LRRNT_2, LRR_8, LRR_4, Pkinase_Tyr, Pkinase, LRR_1, LRRNT_2	Found	Found	Not Found
Pp3c13_6220V3.1.p	XI_XIIb	894	Pkinase, Pkinase_Tyr, LRR_8, LRR_4, LRRNT_2, Pkinase, Pkinase_Tyr, LRR_8, LRR_4, LRRNT_2, Pkinase, Pkinase_Tyr, LRR_8, LRR_4, LRR_1	Found	Found	Not Found
Pp3c14_17190V3.1.p	XI_XIIb	784	Pkinase, Pkinase_Tyr, LRR_8, LRRNT_2, LRR_4, LRR_1, LRR_6, Pkinase, Pkinase_Tyr, LRR_8, LRRNT_2, LRR_4, LRR_1, LRR_6	Found	Found	Not Found
Pp3c2_18570V3.1.p	XI_XIIb	1190	Pkinase, LRR_8, Pkinase_Tyr, LRR_4, LRRNT_2, LRR_1, Pkinase, LRR_8, Pkinase_Tyr, LRR_4, LRRNT_2, LRR_1	Found	Found	Not Found
Pp3c24_15190V3.1.p	XI_XIIb	237		Not Found	Not Found	Not Found
Pp3c24_15950V3.1.p	XI_XIIb	1157	LRR_8, Pkinase, Pkinase_Tyr, LRR_4, LRRNT_2, LRR_1, LRR_8, Pkinase, Pkinase_Tyr, LRR_4, LRRNT_2, LRR_1	Found	Found	Not Found
Pp3c3_12560V3.1.p	XI_XIIb	1207	LRR_8, Pkinase, Pkinase_Tyr, LRR_4, LRR_1, LRRNT_2, LRR_8, Pkinase, Pkinase_Tyr, LRR_4, LRR_1, LRRNT_2, LRR_8, Pkinase, Pkinase_Tyr, LRR_4, LRR_1, LRRNT_2, LRR_8, Pkinase, Pkinase_Tyr, LRR_4, LRR_1, LRRNT_2, LRR_8, Pkinase, Pkinase_Tyr, LRR_4, LRR_1, LRRNT_2, LRR_6, LRR_8, Pkinase, Pkinase_Tyr, LRR_4, LRR_1, LRRNT_2, LRR_6	Found	Found	Not Found
Pp3c4_29120V3.1.p	XI_XIIb	941	Pkinase, LRR_8, Pkinase_Tyr, LRR_4, LRR_1, Pkinase, LRR_8, Pkinase_Tyr, LRR_4, LRR_1	Found	Found	Not Found
Pp3c4_29300V3.1.p	XI_XIIb	1167	Pkinase, LRR_8, Pkinase_Tyr, LRR_4, LRRNT_2, LRR_1, Pkinase, LRR_8, Pkinase_Tyr, LRR_4, LRRNT_2, LRR_1	Found	Found	Not Found
Pp3c6_21940V3.1.p	XI_XIIb	1018	Pkinase, Pkinase_Tyr, LRR_8, LRR_4, LRRNT_2, LRR_1, Pkinase, Pkinase_Tyr, LRR_8, LRR_4, LRRNT_2, LRR_1	Found	Found	Not Found
Pp3c6_22000V3.1.p	XI_XIIb	765	Pkinase, Pkinase_Tyr, LRR_8, LRR_4, LRRNT_2, LRR_1, Pkinase, Pkinase_Tyr, LRR_8, LRR_4, LRRNT_2, LRR_1, LRR_8, LRR_4, LRRNT_2, LRR_1	Found	Found	Not Found
Pp3c8_17530V3.1.p	XI_XIIb	1155	Pkinase, LRR_8, LRR_4, Pkinase_Tyr, LRR_1, LRRNT_2, Pkinase, LRR_8, LRR_4, Pkinase_Tyr, LRR_1, LRRNT_2, Pkinase, LRR_8, LRR_4, Pkinase_Tyr, LRR_1, LRRNT_2, Pkinase, LRR_8, LRR_4, Pkinase_Tyr, LRR_1, LRRNT_2	Found	Found	Not Found
Smo_122495	XI_XIIb	883	Pkinase, Pkinase_Tyr, LRR_8, LRR_4, LRR_1, LRRNT_2	Found	Found	Not Found
Smo_140032	XI_XIIb	997	Pkinase, LRR_8, Pkinase_Tyr, LRR_4, LRR_1, LRR_6	Found	Found	Not Found
Smo_146738	XI_XIIb	989	Pkinase, Pkinase_Tyr, LRR_4, LRR_8, LRR_1, LRR_6, LRRNT_2	Found	Found	Not Found
Smo_164315	XI_XIIb	982	Pkinase, LRR_8, LRR_4, Pkinase_Tyr, LRR_1, LRRNT_2	Found	Found	Not Found
Smo_165220	XI_XIIb	1018	Pkinase, Pkinase_Tyr, LRR_8, LRR_4, LRRNT_2, LRR_1	Found	Found	Not Found
Smo_171048	XI_XIIb	991	Pkinase, Pkinase_Tyr, LRR_8, LRR_4, LRRNT_2, LRR_1	Found	Found	Not Found
Smo_172284	XI_XIIb	1016	Pkinase, Pkinase_Tyr, LRR_8, LRR_4, LRR_1, LRRNT_2	Found	Found	Not Found
Smo_30332_	XI_XIIb	1008	LRR_8, Pkinase, Pkinase_Tyr, LRR_4, LRR_1	Found	Found	Not Found
Smo_30384_	XI_XIIb	1051	LRR_8, Pkinase, Pkinase_Tyr, LRR_4, LRR_1, LRR_6, LRRNT_2	Found	Found	Not Found
Smo_30446_	XI_XIIb	983	Pkinase, Pkinase_Tyr, LRR_8, LRR_4, LRRNT_2, LRR_1	Found	Found	Not Found
Smo_40409_	XI_XIIb	1039	LRR_4, LRR_8, Pkinase, Pkinase_Tyr, LRR_1	Found	Found	Not Found
Smo_425288	XI_XIIb	962	LRR_8, LRR_4, LRR_1, LRRNT_2, LRR_6	Found	Not Found	Not Found
Smo_425291	XI_XIIb	957	LRR_8, LRR_4, LRR_1, LRRNT_2, LRR_6	Found	Not Found	Not Found
Smo_60230_	XI_XIIb	1238	LRR_8, LRR_4, Pkinase, Pkinase_Tyr, LRR_1, LRRNT_2, LRR_6	Found	Found	Not Found
Smo_60649_	XI_XIIb	924	Pkinase_Tyr, Pkinase, LRR_8, LRR_4, LRR_1, LRR_6, LRRNT_2	Found	Found	Not Found
Smo_74208_	XI_XIIb	973	Pkinase_Tyr, Pkinase, LRR_8, LRR_4, LRR_1, LRRNT_2	Found	Found	Not Found
Smo_77558_	XI_XIIb	1024	Pkinase, Pkinase_Tyr, LRR_8, LRR_4, LRRNT_2, LRR_1, LRR_6	Found	Found	Not Found
Smo_78200_	XI_XIIb	1079	LRR_4, LRR_8, Pkinase, Pkinase_Tyr, LRR_1, LRRNT_2	Found	Found	Not Found
Smo_78663_	XI_XIIb	1079	LRR_8, LRR_4, Pkinase, Pkinase_Tyr, LRR_1, LRRNT_2	Found	Found	Not Found
Smo_81961_	XI_XIIb	1108	LRR_8, Pkinase, Pkinase_Tyr, LRR_4, LRR_1, LRRNT_2	Found	Found	Not Found
Smo_90370_	XI_XIIb	1096	Pkinase, Pkinase_Tyr, LRR_8, LRR_4, LRRNT_2, LRR_1	Found	Found	Not Found
Smo_96692_	XI_XIIb	1011	Pkinase, Pkinase_Tyr, LRR_8, LRR_4, LRR_1, LRRNT_2	Found	Found	Not Found
Smo_97168_	XI_XIIb	351	Pkinase, Pkinase_Tyr	Not Found	Found	Not Found	Found
Solyc00g009090.2.1	XI_XIIb	1089	LRR_8, Pkinase, Pkinase_Tyr, LRR_4, LRR_1, LRRNT_2, LRR_6	Found	Found	Not Found
Solyc01g080770.2.1	XI_XIIb	961	Pkinase, Pkinase_Tyr, LRR_4, LRR_8, LRR_1, LRRNT_2	Found	Found	Not Found
Solyc01g103530.2.1	XI_XIIb	996	Pkinase, Pkinase_Tyr, LRR_4, LRR_8, LRR_1, LRRNT_2, LRR_6	Found	Found	Not Found
Solyc01g106500.2.1	XI_XIIb	732	LRR_8, LRR_4, LRRNT_2, LRR_1	Found	Not Found	Not Found				Found
Solyc02g032060.1.1	XI_XIIb	222	LRR_4, LRR_8, LRR_1	Found	Not Found	Not Found
Solyc02g077630.2.1	XI_XIIb	1001	Pkinase, Pkinase_Tyr, LRR_8, LRR_4, LRR_1, LRRNT_2	Found	Found	Not Found
Solyc02g091840.2.1	XI_XIIb	1017	Pkinase, Pkinase_Tyr, LRR_4, LRR_8, LRR_1, LRRNT_2, LRR_6	Found	Found	Not Found
Solyc02g091860.2.1	XI_XIIb	990	Pkinase, Pkinase_Tyr, LRR_8, LRR_4, LRRNT_2, LRR_1	Found	Found	Not Found
Solyc03g006300.1.1	XI_XIIb	996	Pkinase, Pkinase_Tyr, LRR_8, LRR_4, LRRNT_2, LRR_1	Found	Found	Not Found
Solyc03g043770.2.1	XI_XIIb	490	Pkinase_Tyr, Pkinase, LRR_4, LRRNT_2, LRR_8, LRR_1	Found	Found	Not Found
Solyc03g082450.2.1	XI_XIIb	1116	Pkinase, Pkinase_Tyr, LRR_8, LRR_4, LRR_1, LRRNT_2	Found	Found	Not Found
Solyc03g082470.2.1	XI_XIIb	1116	Pkinase, LRR_8, Pkinase_Tyr, LRR_4, LRRNT_2, LRR_1	Found	Found	Not Found
Solyc03g093330.2.1	XI_XIIb	983	Pkinase, LRR_8, Pkinase_Tyr, LRR_4, LRR_1, LRR_6, LRRNT_2	Found	Found	Not Found
Solyc03g111800.2.1	XI_XIIb	589	Pkinase, Pkinase_Tyr, LRR_4, LRR_8, LRR_1	Found	Found	Not Found
Solyc03g112580.2.1	XI_XIIb	1106	LRR_8, Pkinase, Pkinase_Tyr, LRR_4, LRR_1, LRRNT_2	Found	Found	Not Found
Solyc03g112680.1.1	XI_XIIb	975	LRR_4, LRR_8, LRR_1, LRR_6, LRRNT_2	Found	Not Found	Not Found
Solyc03g123860.2.1	XI_XIIb	1105	Pkinase, LRR_8, Pkinase_Tyr, LRR_4, LRR_1, LRRNT_2	Found	Found	Not Found
Solyc04g015600.2.1	XI_XIIb	895	LRR_8, Pkinase_Tyr, LRR_4, Pkinase, LRR_1, LRR_6	Found	Found	Not Found
Solyc04g050170.2.1	XI_XIIb	1013	LRR_8, Pkinase, Pkinase_Tyr, LRR_4, LRR_1, LRRNT_2	Found	Found	Not Found
Solyc04g064940.2.1	XI_XIIb	1089	LRR_8, Pkinase, LRR_4, Pkinase_Tyr, LRR_1, LRRNT_2	Found	Found	Not Found
Solyc04g071680.1.1	XI_XIIb	920	Pkinase, Pkinase_Tyr, LRR_8, LRR_4, LRR_1, LRRNT_2	Found	Found	Not Found
Solyc04g074000.2.1	XI_XIIb	1038	LRR_8, Pkinase_Tyr, Pkinase, LRR_4, LRRNT_2	Found	Found	Not Found
Solyc04g074010.1.1	XI_XIIb	109	Pkinase_Tyr, Pkinase	Not Found	Found	Not Found
Solyc04g074020.2.1	XI_XIIb	934	Pkinase, Pkinase_Tyr, LRR_8, LRR_4, LRRNT_2, LRR_1	Found	Found	Not Found
Solyc04g074030.2.1	XI_XIIb	912	Pkinase, Pkinase_Tyr, LRR_8, LRR_4, LRRNT_2	Found	Found	Not Found
Solyc04g074050.2.1	XI_XIIb	816	Pkinase, Pkinase_Tyr, LRR_8, LRR_4, LRR_1, LRRNT_2	Found	Found	Not Found
Solyc04g074060.1.1	XI_XIIb	140	Pkinase_Tyr, Pkinase	Not Found	Found	Not Found
Solyc04g076980.2.1	XI_XIIb	240	LRR_4, LRRNT_2, LRR_8, LRR_1	Found	Not Found	Not Found		Found
Solyc04g076990.2.1	XI_XIIb	526	Pkinase, Pkinase_Tyr	Not Found	Found	Not Found	Found
Solyc04g077010.2.1	XI_XIIb	882	Pkinase, Pkinase_Tyr, LRR_8, LRR_4	Found	Found	Not Found
Solyc04g081590.2.1	XI_XIIb	987	Pkinase_Tyr, Pkinase, LRR_8, LRR_4, LRR_1, LRRNT_2	Found	Found	Not Found
Solyc05g007230.2.1	XI_XIIb	1251	LRR_8, LRR_4, Pkinase, Pkinase_Tyr, LRR_1, LRRNT_2	Found	Found	Not Found
Solyc05g051640.2.1	XI_XIIb	1013	Pkinase, Pkinase_Tyr, LRR_8, LRR_4, LRR_1, LRRNT_2, LRR_6	Found	Found	Not Found
Solyc06g008300.2.1	XI_XIIb	962	LRR_8, LRR_4, LRR_1, LRRNT_2	Found	Not Found	Not Found
Solyc06g065260.2.1	XI_XIIb	978	Pkinase, Pkinase_Tyr, LRR_8, LRR_4, LRRNT_2, LRR_1	Found	Found	Not Found
Solyc06g071810.1.1	XI_XIIb	626	Pkinase, Pkinase_Tyr, LRR_4, LRR_8, LRR_1	Found	Found	Not Found
Solyc07g053600.2.1	XI_XIIb	988	Pkinase, LRR_8, Pkinase_Tyr, LRR_4, LRR_1, LRRNT_2	Found	Found	Not Found
Solyc07g056410.2.1	XI_XIIb	1110	Pkinase, Pkinase_Tyr, LRR_8, LRR_4, LRRNT_2	Found	Found	Not Found
Solyc07g065860.2.1	XI_XIIb	1083	LRR_8, Pkinase, LRR_4, Pkinase_Tyr, LRR_1, LRRNT_2, LRR_6	Found	Found	Not Found
Solyc08g066210.2.1	XI_XIIb	1044	Pkinase, Pkinase_Tyr, LRR_8, LRR_4, LRR_1, LRRNT_2	Found	Found	Not Found
Solyc08g066270.1.1	XI_XIIb	743	Pkinase, Pkinase_Tyr, LRR_8, LRR_4, LRR_1, LRRNT_2	Found	Found	Not Found
Solyc08g066300.1.1	XI_XIIb	397	Pkinase, LRR_4, Pkinase_Tyr, LRR_8, LRR_1	Found	Found	Not Found
Solyc08g066310.1.1	XI_XIIb	839	Pkinase, Pkinase_Tyr, LRR_8, LRR_4, LRR_1	Found	Found	Not Found
Solyc08g066320.2.1	XI_XIIb	698	Pkinase, Pkinase_Tyr, LRR_8, LRR_4, LRR_1, LRRNT_2	Found	Found	Not Found
Solyc09g061940.1.1	XI_XIIb	1129	Pkinase_Tyr, Pkinase, LRR_4, LRR_8, LRRNT_2	Found	Found	Not Found
Solyc09g064520.2.1	XI_XIIb	1021	Pkinase, Pkinase_Tyr, LRR_8, LRR_4, LRR_1, LRRNT_2	Found	Found	Not Found
Solyc09g072810.2.1	XI_XIIb	1220	LRR_8, LRR_4, Pkinase, Pkinase_Tyr, LRR_1, LRRNT_2	Found	Found	Not Found
Solyc09g091260.2.1	XI_XIIb	1109	Pkinase, Pkinase_Tyr, LRR_8, LRR_4, LRRNT_2, LRR_1	Found	Found	Not Found
Solyc09g091400.2.1	XI_XIIb	1128	LRR_8, Pkinase, LRR_4, Pkinase_Tyr, LRR_1	Found	Found	Not Found
Solyc10g079170.1.1	XI_XIIb	889	LRR_8, Pkinase_Tyr, LRR_4, Pkinase, LRR_1	Found	Found	Not Found
Solyc11g017270.1.1	XI_XIIb	953	LRR_8, LRR_4, Pkinase_Tyr, Pkinase, LRR_1, LRR_6, LRRNT_2	Found	Found	Not Found
Solyc11g017280.1.1	XI_XIIb	932	LRR_8, LRR_4, LRR_1, Pkinase, Pkinase_Tyr, LRR_6	Found	Found	Not Found
Solyc11g020280.1.1	XI_XIIb	962	Pkinase, Pkinase_Tyr, LRR_8, LRR_4, LRRNT_2	Found	Found	Not Found
Solyc12g006020.1.1	XI_XIIb	878	LRR_8, LRR_4, LRR_1, LRR_6, LRRNT_2	Found	Not Found	Not Found
Solyc12g008500.1.1	XI_XIIb	1009	Pkinase, Pkinase_Tyr, LRR_8, LRR_4, LRR_1, LRRNT_2	Found	Found	Not Found
Solyc12g056730.1.1	XI_XIIb	1078	LRR_8, Pkinase, Pkinase_Tyr, LRR_4, LRRNT_2, LRR_1	Found	Found	Not Found
Solyc12g098100.1.1	XI_XIIb	1098	Pkinase, Pkinase_Tyr, LRR_8, LRR_4, LRRNT_2, LRR_1	Found	Found	Not Found
Solyc12g099980.1.1	XI_XIIb	851	LRR_8, LRR_4, LRR_1, LRRNT_2, LRR_6	Found	Not Found	Not Found
Zm00001d000189_T001.1	XI_XIIb	1034	LRR_8, Pkinase_Tyr, LRR_4, Pkinase, LRR_1, LRRNT_2	Found	Found	Not Found
Zm00001d002712_T001.1	XI_XIIb	836	LRR_8, LRR_4, LRR_1, LRRNT_2, Pkinase, Pkinase_Tyr, LRR_8, LRR_4, Pkinase, Pkinase_Tyr, LRR_1, LRR_6, LRR_8, LRR_4, LRR_1, LRRNT_2, Pkinase, Pkinase_Tyr	Found	Found	Not Found
Zm00001d003101_T005.1	XI_XIIb	1097	Pkinase, LRR_8, LRR_4, Pkinase_Tyr, LRRNT_2, LRR_1, Pkinase, Pkinase_Tyr, LRR_8, LRR_4, LRRNT_2, LRR_1, Pkinase, Pkinase_Tyr, LRR_8, LRR_4, LRRNT_2, LRR_1, Pkinase, Pkinase_Tyr, LRR_8, LRR_4, LRRNT_2, LRR_1, Pkinase, Pkinase_Tyr, LRR_8, LRR_4, LRRNT_2, LRR_1, Pkinase, Pkinase_Tyr, LRR_8, LRR_4, LRRNT_2, LRR_1, Pkinase, LRR_8, LRR_4, Pkinase_Tyr, LRRNT_2, LRR_1, Pkinase, LRR_8, LRR_4, Pkinase_Tyr,…	Found	Found	Not Found
Zm00001d003727_T001.1	XI_XIIb	198	Pkinase_Tyr, Pkinase	Not Found	Found	Not Found
Zm00001d005252_T001.1	XI_XIIb	906	LRR_8, Pkinase_Tyr, Pkinase, LRR_4, LRR_1, LRR_6	Found	Found	Not Found
Zm00001d005986_T001.1	XI_XIIb	1097	LRR_8, LRR_4, Pkinase, Pkinase_Tyr, LRRNT_2, LRR_1	Found	Found	Not Found
Zm00001d006420_T002.1	XI_XIIb	1028	LRR_8, LRR_4, LRR_1, LRRNT_2	Found	Not Found	Not Found				Found
[truncated: 539 more rows]
