# Supplementary material for: Structural evolution drives diversification of the large LRR‐RLK gene family
Source: New Phytol. 2020 Feb 29;226(5):1492–505. doi: 10.1111/nph.16455 (PMC7318236; doi:10.1111/nph.16455)
Supplement: Supplementary file 1 — Dataset S1 Alignments used to infer clade‐specific trees. Dataset S2 Alignments used to infer clade‐specific trees after filtering. Dataset S3 Newick format clade‐specific tree files. Dataset S4 Sequence alignment from backbone tree. Dataset S5 Sequence alignment from backbone tree after filtering. Dataset S6 Models for backbone tree alignment partitions. Dataset S7 Newick format LRR‐RLK constraint tree. Dataset S8 Newick format LRR‐RLK backbone best tree. Dataset S9 Newick format files for bootstrap replicate trees used in backbone tree construction. Dataset S10 Alignments used to construct conversion trees shown in Fig. S19. Fig. S1 Clade I gene tree. Fig. S2 Clade II gene tree. Fig. S3 Clade III_VIIa gene tree. Fig. S4 Clade IV gene tree. Fig. S5 Clade V gene tree. Fig. S6 Clade VI gene tree. Fig. S7 Clade VIIb gene tree. Fig. S8 Clade VIII‐1 gene tree. Fig. S9 Clade VIII‐2 gene tree. Fig. S10 Clade IX gene tree. Fig. S11 Clade X gene tree. Fig. S12 Clade XI_XIIb gene tree. Fig. S13 Clade XIIa gene tree. Fig. S14 Clade XIIIa gene tree. Fig. S15 Clade XIIIb gene tree. Fig. S16 Clade XIV gene tree. Fig. S17 Clade XV gene tree. Fig. S18 Model of structural modifications found. Fig. S19 Phylogenetic trees of maize genes in clade XI_XIIb from different alignment domains. Fig. S20 Alignment showing sequence identity of a maize gene fragment to its paralog. Fig. S21 Backbone tree with gene names. Table S1 Genome annotation and assembly versions used in gene searches. Table S2 List of maize transcript variants used in gene searches. Table S3 All discovered genes, their respective clades, protein domains found in coding annotation, and domains found outside their coding annotation. Table S4 Gene expression analyses. Table S5 Genes used to construct backbone phylogenetic tree, their clades, and their constraint groups. Table S6 Gene family size in each taxon by clade. Table S7 Rate of gene structural variation by clade. [file NPH-226-1492-s001.zip › Man2019_LRR-RLKs_SupportingInformation/tables/Table_S4.xlsx]

## Sheet: A. thaliana all variants
Supporting Information Table S4: Gene expression analyses
id	type	log_max_expression
AT1G17240	LRR_only	1.97
AT1G17250	LRR_only	4.67
AT1G28340	LRR_only	53.92
AT1G45616	LRR_only	6.04
AT1G73066	LRR_only	6.29
AT2G15042	LRR_only	36.9
AT2G15080	LRR_only	53.9
AT2G42800	LRR_only	47.84
AT3G05650	LRR_only	20.16
AT3G05660	LRR_only	45.67
AT3G05990	LRR_only	131.96
AT3G11010	LRR_only	121.11
AT3G11080	LRR_only	15.31
AT3G19230	LRR_only	8.27
AT3G28890	LRR_only	12.52
AT3G43740	LRR_only	78.24
AT4G04220	LRR_only	13.28
AT4G13880	LRR_only	4.9
AT5G21090	LRR_only	445.88
AT5G25910	LRR_only	5.83
AT5G27060	LRR_only	21.99
AT5G49750	LRR_only	0.4
AT1G51620	RLK_only	41.98
AT1G51790	RLK_only	66.46
AT1G51870	RLK_only	1.54
AT1G51880	RLK_only	4.54
AT1G51910	RLK_only	0.35
AT2G14510	RLK_only	10.87
AT2G28990	RLK_only	11.55
AT2G29000	RLK_only	0.51
AT3G45920	RLK_only	39.99
AT3G46410	RLK_only	0.58
AT4G29654	RLK_only	0.96
AT5G07620	RLK_only	10.5
AT5G41680	RLK_only	5.01
AT5G61570	RLK_only	24.75
AT1G24485	no_domain	1.69
AT1G51840	no_domain	84.3
AT3G46240	no_domain	0.49
AT3G46260	no_domain	0.48
AT3G46270	no_domain	8.52
AT3G46280	no_domain	208.63
AT4G00280	no_domain	4.31
AT5G59616	no_domain	0.51
AT1G05700	LRR_RLK	37.04
AT1G06840	LRR_RLK	75.42
AT1G07550	LRR_RLK	3.33
AT1G07560	LRR_RLK	15.76
AT1G07650	LRR_RLK	93.31
AT1G08590	LRR_RLK	16.84
AT1G09970	LRR_RLK	882.29
AT1G10850	LRR_RLK	53.23
AT1G11130	LRR_RLK	47.02
AT1G12460	LRR_RLK	25.58
AT1G14390	LRR_RLK	9.88
AT1G17230	LRR_RLK	16.88
AT1G17750	LRR_RLK	15.48
AT1G24650	LRR_RLK	0.63
AT1G25320	LRR_RLK	21.69
AT1G28440	LRR_RLK	62.08
AT1G29720	LRR_RLK	36.03
AT1G29730	LRR_RLK	5.45
AT1G29740	LRR_RLK	3.52
AT1G29750	LRR_RLK	31.58
AT1G31420	LRR_RLK	101.34
AT1G34110	LRR_RLK	36.57
AT1G34210	LRR_RLK	46.3
AT1G34420	LRR_RLK	9.19
AT1G35710	LRR_RLK	154.59
AT1G48480	LRR_RLK	118.37
AT1G49100	LRR_RLK	0.87
AT1G50610	LRR_RLK	135.35
AT1G51800	LRR_RLK	156.93
AT1G51805	LRR_RLK	320.46
AT1G51810	LRR_RLK	0.47
AT1G51820	LRR_RLK	140.35
AT1G51830	LRR_RLK	117.33
AT1G51850	LRR_RLK	46.47
AT1G51860	LRR_RLK	34.42
AT1G51890	LRR_RLK	27.51
AT1G53420	LRR_RLK	0.33
AT1G53430	LRR_RLK	94.49
AT1G53440	LRR_RLK	61.85
AT1G53730	LRR_RLK	59.76
AT1G55610	LRR_RLK	16.1
AT1G56120	LRR_RLK	59.88
AT1G56130	LRR_RLK	3.22
AT1G56140	LRR_RLK	62.78
AT1G56145	LRR_RLK	52.12
AT1G60630	LRR_RLK	16.37
AT1G60800	LRR_RLK	77.39
AT1G62950	LRR_RLK	8.87
AT1G64210	LRR_RLK	5.05
AT1G66150	LRR_RLK	136.99
AT1G66830	LRR_RLK	22.97
AT1G67510	LRR_RLK	13.88
AT1G67720	LRR_RLK	25.64
AT1G68400	LRR_RLK	36.39
AT1G69270	LRR_RLK	21.43
AT1G71830	LRR_RLK	212.37
AT1G72180	LRR_RLK	89.56
AT1G72300	LRR_RLK	27.3
AT1G72460	LRR_RLK	26.02
AT1G73080	LRR_RLK	94.99
AT1G74360	LRR_RLK	40.46
AT1G75640	LRR_RLK	34.6
AT1G75820	LRR_RLK	37.96
AT1G75820	LRR_RLK	37.96
AT1G75820	LRR_RLK	37.96
AT1G75820	LRR_RLK	37.96
AT1G75820	LRR_RLK	37.96
AT1G75820	LRR_RLK	37.96
AT1G75820	LRR_RLK	37.96
AT1G78980	LRR_RLK	8.87
AT1G79620	LRR_RLK	24.84
AT2G01210	LRR_RLK	12.68
AT2G01820	LRR_RLK	83.8
AT2G01950	LRR_RLK	41.28
AT2G02220	LRR_RLK	32.93
AT2G02780	LRR_RLK	36.28
AT2G04300	LRR_RLK	0.38
AT2G07040	LRR_RLK	1169.28
AT2G13790	LRR_RLK	140.45
AT2G13800	LRR_RLK	30.68
AT2G14440	LRR_RLK	0.4
AT2G15300	LRR_RLK	8.47
AT2G16250	LRR_RLK	15.42
AT2G19190	LRR_RLK	9.68
AT2G19210	LRR_RLK	0.38
AT2G19230	LRR_RLK	0.33
AT2G20850	LRR_RLK	18.03
AT2G20850	LRR_RLK	18.03
AT2G20850	LRR_RLK	18.03
AT2G20850	LRR_RLK	18.03
AT2G20850	LRR_RLK	18.03
AT2G20850	LRR_RLK	18.03
AT2G20850	LRR_RLK	18.03
AT2G23300	LRR_RLK	14.14
AT2G23950	LRR_RLK	30.08
AT2G24130	LRR_RLK	11.27
AT2G24230	LRR_RLK	18.62
AT2G26330	LRR_RLK	198.81
AT2G26730	LRR_RLK	66.67
AT2G27060	LRR_RLK	18.44
AT2G28960	LRR_RLK	32.77
AT2G28970	LRR_RLK	15.55
AT2G31880	LRR_RLK	311.15
AT2G33170	LRR_RLK	72.53
AT2G35620	LRR_RLK	47.25
AT2G36570	LRR_RLK	107.37
AT2G37050	LRR_RLK	58.16
AT2G41820	LRR_RLK	43.8
AT2G42290	LRR_RLK	12.38
AT2G45340	LRR_RLK	82.68
AT3G02130	LRR_RLK	27.74
AT3G02130	LRR_RLK	27.74
AT3G02130	LRR_RLK	27.74
AT3G02130	LRR_RLK	27.74
AT3G02130	LRR_RLK	27.74
AT3G02130	LRR_RLK	27.74
AT3G02130	LRR_RLK	27.74
AT3G02880	LRR_RLK	176.38
AT3G03770	LRR_RLK	51.52
AT3G08680	LRR_RLK	114.71
AT3G13065	LRR_RLK	202
AT3G13380	LRR_RLK	42.19
AT3G14350	LRR_RLK	129.11
AT3G14840	LRR_RLK	109.06
AT3G17840	LRR_RLK	115.11
AT3G19700	LRR_RLK	0.67
AT3G20190	LRR_RLK	665.53
AT3G21340	LRR_RLK	5.86
AT3G23750	LRR_RLK	88.39
AT3G24240	LRR_RLK	45.8
AT3G24660	LRR_RLK	28.45
AT3G25560	LRR_RLK	50.41
AT3G28040	LRR_RLK	65.24
AT3G42880	LRR_RLK	97.24
AT3G46330	LRR_RLK	19.98
AT3G46340	LRR_RLK	1.15
AT3G46350	LRR_RLK	0.27
AT3G46370	LRR_RLK	43.89
AT3G46400	LRR_RLK	4.81
AT3G46420	LRR_RLK	0.35
AT3G47090	LRR_RLK	8.25
AT3G47110	LRR_RLK	2.56
AT3G47570	LRR_RLK	24.09
AT3G47580	LRR_RLK	6.19
AT3G49670	LRR_RLK	48.25
AT3G50230	LRR_RLK	5.86
AT3G51740	LRR_RLK	72
AT3G53590	LRR_RLK	0.43
AT3G56100	LRR_RLK	25.23
AT3G56370	LRR_RLK	121.48
AT3G57830	LRR_RLK	16.95
AT4G03390	LRR_RLK	70.73
AT4G08850	LRR_RLK	141.03
AT4G20140	LRR_RLK	26.49
AT4G20270	LRR_RLK	55.76
AT4G20450	LRR_RLK	3.3
AT4G20940	LRR_RLK	46.38
AT4G22130	LRR_RLK	69.53
AT4G22730	LRR_RLK	26.64
AT4G23740	LRR_RLK	51.41
AT4G26540	LRR_RLK	39.87
AT4G28490	LRR_RLK	356.91
AT4G28650	LRR_RLK	21.45
AT4G29180	LRR_RLK	19
AT4G29450	LRR_RLK	6.89
AT4G29990	LRR_RLK	5.34
AT4G30520	LRR_RLK	27.08
AT4G31250	LRR_RLK	17.33
AT4G33430	LRR_RLK	102.86
AT4G34220	LRR_RLK	68.28
AT4G36180	LRR_RLK	72.71
AT4G37250	LRR_RLK	27.69
AT4G39270	LRR_RLK	41.79
AT4G39400	LRR_RLK	133.02
AT5G01890	LRR_RLK	69.76
AT5G01950	LRR_RLK	39.34
AT5G05160	LRR_RLK	40.69
AT5G06820	LRR_RLK	1.52
AT5G07180	LRR_RLK	43.95
AT5G07280	LRR_RLK	52.32
AT5G10020	LRR_RLK	37.17
AT5G10290	LRR_RLK	45.91
AT5G14210	LRR_RLK	26.66
AT5G16000	LRR_RLK	57.17
AT5G16590	LRR_RLK	55.8
AT5G16900	LRR_RLK	9.11
AT5G20480	LRR_RLK	25.48
AT5G20690	LRR_RLK	79.46
AT5G24100	LRR_RLK	22.74
AT5G25930	LRR_RLK	58.96
AT5G35390	LRR_RLK	103.48
AT5G37450	LRR_RLK	14.42
AT5G39390	LRR_RLK	0.73
AT5G43020	LRR_RLK	94.81
AT5G44700	LRR_RLK	4.44
AT5G45780	LRR_RLK	13.08
AT5G45800	LRR_RLK	50.97
AT5G46330	LRR_RLK	60.69
AT5G48740	LRR_RLK	3.39
AT5G48940	LRR_RLK	28.17
AT5G49660	LRR_RLK	36
AT5G49760	LRR_RLK	74.16
AT5G49770	LRR_RLK	18.59
AT5G49780	LRR_RLK	21.62
AT5G51560	LRR_RLK	66.69
AT5G53320	LRR_RLK	59.97
AT5G53890	LRR_RLK	45.97
AT5G56040	LRR_RLK	59.08
AT5G58150	LRR_RLK	16.37
AT5G58300	LRR_RLK	36.17
AT5G59650	LRR_RLK	3.14
AT5G59660	LRR_RLK	3.13
AT5G59670	LRR_RLK	54.57
AT5G59680	LRR_RLK	21.46
AT5G61480	LRR_RLK	27.96
AT5G62230	LRR_RLK	67.46
AT5G62710	LRR_RLK	34.25
AT5G63410	LRR_RLK	41.45
AT5G63710	LRR_RLK	30.6
AT5G63930	LRR_RLK	26.21
AT5G65240	LRR_RLK	28.87
AT5G65700	LRR_RLK	102.25
AT5G65710	LRR_RLK	123.31
AT5G67200	LRR_RLK	31.17
AT5G67280	LRR_RLK	37.72
quantile
0.166667
2.24793

## Sheet: Rice all variants
Supporting Information Table S4: Gene expression analyses
id	type	log_max_expression
LOC_Os01g17250	LRR_only	6.47562
LOC_Os01g52880	LRR_only	3.693
LOC_Os01g59440	LRR_only	7.62278
LOC_Os02g06030	LRR_only	1.34381
LOC_Os02g06070	LRR_only	2.15307
LOC_Os02g06090	LRR_only	2.42924
LOC_Os02g06120	LRR_only	1.32658
LOC_Os02g06130	LRR_only	1.58208
LOC_Os02g06150	LRR_only	2.30149
LOC_Os02g06180	LRR_only	2.60318
LOC_Os02g06190	LRR_only	3.52425
LOC_Os02g06200	LRR_only	2.03411
LOC_Os02g06205	LRR_only	0.196693
LOC_Os02g06210	LRR_only	0.542807
LOC_Os02g06220	LRR_only	0.83025
LOC_Os02g06240	LRR_only	0.0919943
LOC_Os02g06250	LRR_only	0.997987
LOC_Os02g06260	LRR_only	1.26962
LOC_Os02g06270	LRR_only	0.999276
LOC_Os02g06280	LRR_only	0.534838
LOC_Os02g06600	LRR_only	0.585315
LOC_Os02g06600	LRR_only	0.585315
LOC_Os02g12040	LRR_only	0.928027
LOC_Os02g13420	LRR_only	2.48676
LOC_Os02g13850	LRR_only	4.40911
LOC_Os02g17710	LRR_only	0.874695
LOC_Os02g46770	LRR_only	1.33489
LOC_Os02g49600	LRR_only	3.32443
LOC_Os03g08610	LRR_only	6.62818
LOC_Os03g28270	LRR_only	1.32379
LOC_Os03g32580	LRR_only	6.87183
LOC_Os03g48880	LRR_only	1.84728
LOC_Os04g57660	LRR_only	2.24753
LOC_Os05g07820	LRR_only	4.90812
LOC_Os05g16670	LRR_only	3.74274
LOC_Os05g18090	LRR_only	0.174027
LOC_Os05g32660	LRR_only	3.52808
LOC_Os05g41230	LRR_only	7.69711
LOC_Os05g45430	LRR_only	6.6482
LOC_Os05g45430	LRR_only	6.6482
LOC_Os06g07130	LRR_only	3.75871
LOC_Os06g07590	LRR_only	2.04602
LOC_Os06g16300	LRR_only	5.62226
LOC_Os06g36310	LRR_only	2.20647
LOC_Os06g38640	LRR_only	0.637005
LOC_Os06g38830	LRR_only	1.82646
LOC_Os06g47760	LRR_only	2.11648
LOC_Os08g14960	LRR_only	0.338031
LOC_Os08g16580	LRR_only	2.32606
LOC_Os08g23290	LRR_only	1.65088
LOC_Os08g41430	LRR_only	2.48462
LOC_Os09g28470	LRR_only	1.5343
LOC_Os10g03050	LRR_only	0.415386
LOC_Os10g03420	LRR_only	0.645612
LOC_Os10g33060	LRR_only	2.6875
LOC_Os10g33080	LRR_only	2.30629
LOC_Os10g33130	LRR_only	1.67346
LOC_Os10g33140	LRR_only	3.50457
LOC_Os10g38450	LRR_only	0.960329
LOC_Os11g07124	LRR_only	2.95562
LOC_Os11g09110	LRR_only	1.86559
LOC_Os11g09130	LRR_only	2.61272
LOC_Os11g12560	LRR_only	0.248594
LOC_Os11g31530	LRR_only	0.811417
LOC_Os11g31540	LRR_only	2.04595
LOC_Os11g36200	LRR_only	3.0272
LOC_Os11g40840	LRR_only	1.46106
LOC_Os01g01110	RLK_only	0.739147
LOC_Os01g19160	RLK_only	3.79611
LOC_Os01g59550	RLK_only	2.12202
LOC_Os01g59560	RLK_only	2.84819
LOC_Os01g70260	RLK_only	3.75426
LOC_Os02g05730	RLK_only	1.60856
LOC_Os02g16790	RLK_only	0.623962
LOC_Os02g43870	RLK_only	5.59087
LOC_Os02g53720	RLK_only	6.96331
LOC_Os03g51060	RLK_only	3.94379
LOC_Os04g13640	RLK_only	0.0449701
LOC_Os04g46320	RLK_only	4.60762
LOC_Os04g52606	RLK_only	4.62546
LOC_Os05g15720	RLK_only	2.23937
LOC_Os05g38010	RLK_only	3.74418
LOC_Os06g18000	RLK_only	5.51238
LOC_Os06g42800	RLK_only	5.80274
LOC_Os07g04220	RLK_only	2.7867
LOC_Os07g38070	RLK_only	2.81317
LOC_Os08g40650	RLK_only	0.247825
LOC_Os09g09220	RLK_only	0.223652
LOC_Os09g17910	RLK_only	0.323968
LOC_Os09g18010	RLK_only	0.198409
LOC_Os09g18020	RLK_only	0.727479
LOC_Os09g18159	RLK_only	2.12601
LOC_Os09g18230	RLK_only	2.87238
LOC_Os09g18260	RLK_only	0.317159
LOC_Os09g18360	RLK_only	1.53799
LOC_Os09g18530	RLK_only	0.404403
LOC_Os09g19140	RLK_only	0.40018
LOC_Os09g19160	RLK_only	2.66262
LOC_Os09g19229	RLK_only	4.19586
LOC_Os09g19350	RLK_only	3.42479
LOC_Os09g19380	RLK_only	1.31371
LOC_Os09g19390	RLK_only	1.26045
LOC_Os11g07130	RLK_only	1.3438
LOC_Os11g19490	RLK_only	3.30812
LOC_Os11g46960	RLK_only	2.10728
LOC_Os11g47170	RLK_only	1.36915
LOC_Os11g47490	RLK_only	2.37725
LOC_Os01g66040	no_domain	0.963216
LOC_Os02g06215	no_domain	0.943918
LOC_Os02g35820	no_domain	2.38664
LOC_Os05g16420	no_domain	2.43751
LOC_Os05g16920	no_domain	2.3485
LOC_Os05g17800	no_domain	0.135379
LOC_Os05g44950	no_domain	0.136007
LOC_Os08g10250	no_domain	5.90919
LOC_Os09g17880	no_domain	0.181104
LOC_Os09g17990	no_domain	0.165221
LOC_Os09g18000	no_domain	1.20114
LOC_Os09g18540	no_domain	0.503103
LOC_Os09g18620	no_domain	0.507941
LOC_Os09g19136	no_domain	0.185154
LOC_Os09g19360	no_domain	0.941719
LOC_Os09g19400	no_domain	1.55196
LOC_Os09g19500	no_domain	0.167332
LOC_Os10g05560	no_domain	2.22063
LOC_Os10g05570	no_domain	3.06593
LOC_Os10g24850	no_domain	0.595886
LOC_Os01g03370	LRR_RLK	0.846257
LOC_Os01g04230	LRR_RLK	5.63548
LOC_Os01g05640	LRR_RLK	1.00605
LOC_Os01g05870	LRR_RLK	1.01162
LOC_Os01g05940	LRR_RLK	1.55706
LOC_Os01g05960	LRR_RLK	1.64766
LOC_Os01g05980	LRR_RLK	0.334537
LOC_Os01g07560	LRR_RLK	4.39388
LOC_Os01g07630	LRR_RLK	5.7424
LOC_Os01g12390	LRR_RLK	6.4758
LOC_Os01g12790	LRR_RLK	1.31172
LOC_Os01g13800	LRR_RLK	5.96993
LOC_Os01g33090	LRR_RLK	4.95064
LOC_Os01g33110	LRR_RLK	0.968799
LOC_Os01g33950	LRR_RLK	2.77071
LOC_Os01g39600	LRR_RLK	5.62833
LOC_Os01g42294	LRR_RLK	6.71722
LOC_Os01g49910	LRR_RLK	0.957057
LOC_Os01g49920	LRR_RLK	1.95699
LOC_Os01g51400	LRR_RLK	2.10906
LOC_Os01g52050	LRR_RLK	5.82099
LOC_Os01g53920	LRR_RLK	2.2435
LOC_Os01g59570	LRR_RLK	1.10366
LOC_Os01g60060	LRR_RLK	0.824567
LOC_Os01g60280	LRR_RLK	4.83034
LOC_Os01g60330	LRR_RLK	5.87705
LOC_Os01g60670	LRR_RLK	5.94142
LOC_Os01g65650	LRR_RLK	4.41407
LOC_Os01g68870	LRR_RLK	5.15772
LOC_Os01g72700	LRR_RLK	6.93303
LOC_Os01g72990	LRR_RLK	5.03751
LOC_Os01g74550	LRR_RLK	2.67261
LOC_Os02g01800	LRR_RLK	1.48081
LOC_Os02g02140	LRR_RLK	3.36133
LOC_Os02g02490	LRR_RLK	1.15809
LOC_Os02g04430	LRR_RLK	2.04121
LOC_Os02g05910	LRR_RLK	2.08757
LOC_Os02g05920	LRR_RLK	2.51035
LOC_Os02g05930	LRR_RLK	2.79464
LOC_Os02g05940	LRR_RLK	0.838858
LOC_Os02g05950	LRR_RLK	1.36908
LOC_Os02g05960	LRR_RLK	1.65968
LOC_Os02g05970	LRR_RLK	1.25332
LOC_Os02g05980	LRR_RLK	1.72809
LOC_Os02g07810	LRR_RLK	5.23627
LOC_Os02g07960	LRR_RLK	5.00868
LOC_Os02g09740	LRR_RLK	4.79068
LOC_Os02g10100	LRR_RLK	1.65743
LOC_Os02g10110	LRR_RLK	1.24382
LOC_Os02g11930	LRR_RLK	2.27004
LOC_Os02g11980	LRR_RLK	0.806916
LOC_Os02g12010	LRR_RLK	0.935118
LOC_Os02g12030	LRR_RLK	0.815425
LOC_Os02g12400	LRR_RLK	2.53475
LOC_Os02g12420	LRR_RLK	1.11536
LOC_Os02g12440	LRR_RLK	2.658
LOC_Os02g12450	LRR_RLK	0.844414
LOC_Os02g12910	LRR_RLK	2.35
LOC_Os02g13410	LRR_RLK	0.15882
LOC_Os02g13430	LRR_RLK	1.29783
LOC_Os02g13460	LRR_RLK	1.00325
LOC_Os02g13510	LRR_RLK	5.26347
LOC_Os02g13780	LRR_RLK	0.38515
LOC_Os02g14120	LRR_RLK	3.76529
LOC_Os02g14480	LRR_RLK	3.38038
LOC_Os02g18320	LRR_RLK	4.15988
LOC_Os02g30540	LRR_RLK	0.375622
LOC_Os02g34750	LRR_RLK	2.7873
LOC_Os02g34790	LRR_RLK	0.254205
LOC_Os02g40180	LRR_RLK	1.42431
LOC_Os02g40200	LRR_RLK	3.7572
LOC_Os02g40240	LRR_RLK	7.84944
LOC_Os02g41890	LRR_RLK	2.44279
LOC_Os02g42370	LRR_RLK	3.155
LOC_Os02g58390	LRR_RLK	5.09794
LOC_Os03g01410	LRR_RLK	2.6909
LOC_Os03g03570	LRR_RLK	4.51042
LOC_Os03g05140	LRR_RLK	0.934788
LOC_Os03g08550	LRR_RLK	5.98147
LOC_Os03g12250	LRR_RLK	7.33138
LOC_Os03g12730	LRR_RLK	4.93869
LOC_Os03g16010	LRR_RLK	7.16246
LOC_Os03g18630	LRR_RLK	3.39785
LOC_Os03g20450	LRR_RLK	6.01097
LOC_Os03g21230	LRR_RLK	4.25358
LOC_Os03g21510	LRR_RLK	5.62797
LOC_Os03g21730	LRR_RLK	6.21509
LOC_Os03g27990	LRR_RLK	5.50698
LOC_Os03g49620	LRR_RLK	5.81577
LOC_Os03g50450	LRR_RLK	6.22504
LOC_Os03g50810	LRR_RLK	6.64582
LOC_Os03g51440	LRR_RLK	5.43937
LOC_Os03g54900	LRR_RLK	4.3443
LOC_Os03g56250	LRR_RLK	5.04159
LOC_Os03g56270	LRR_RLK	6.02049
LOC_Os03g57780	LRR_RLK	5.30978
LOC_Os04g03210	LRR_RLK	0.255536
LOC_Os04g04330	LRR_RLK	3.75616
LOC_Os04g14570	LRR_RLK	0.385263
LOC_Os04g15630	LRR_RLK	1.27095
LOC_Os04g15650	LRR_RLK	1.59627
LOC_Os04g15660	LRR_RLK	3.47059
LOC_Os04g22470	LRR_RLK	0.292924
LOC_Os04g38480	LRR_RLK	5.21454
LOC_Os04g38910	LRR_RLK	4.71903
LOC_Os04g42700	LRR_RLK	4.02327
LOC_Os04g48760	LRR_RLK	6.42828
LOC_Os04g52590	LRR_RLK	2.45075
LOC_Os04g52600	LRR_RLK	5.52007
LOC_Os04g52614	LRR_RLK	3.51296
LOC_Os04g52630	LRR_RLK	1.84207
LOC_Os04g52640	LRR_RLK	4.68937
LOC_Os04g52780	LRR_RLK	3.09678
LOC_Os04g55620	LRR_RLK	5.26804
LOC_Os04g57630	LRR_RLK	3.59679
LOC_Os04g58910	LRR_RLK	6.13404
LOC_Os05g07740	LRR_RLK	3.77329
LOC_Os05g07850	LRR_RLK	3.47642
LOC_Os05g16430	LRR_RLK	0.703442
LOC_Os05g16740	LRR_RLK	3.42321
LOC_Os05g16824	LRR_RLK	6.41775
LOC_Os05g16930	LRR_RLK	1.61869
LOC_Os05g17604	LRR_RLK	2.6774
LOC_Os05g17810	LRR_RLK	0.321323
LOC_Os05g24010	LRR_RLK	4.16656
LOC_Os05g40050	LRR_RLK	5.69896
LOC_Os05g40200	LRR_RLK	5.19027
LOC_Os05g40270	LRR_RLK	6.25885
LOC_Os05g40770	LRR_RLK	4.57678
LOC_Os05g44770	LRR_RLK	3.7968
LOC_Os05g44930	LRR_RLK	0.1807
LOC_Os05g44940	LRR_RLK	0.476849
LOC_Os05g44960	LRR_RLK	0.405831
LOC_Os05g44970	LRR_RLK	0.313305
LOC_Os05g44990	LRR_RLK	0.315033
LOC_Os05g51070	LRR_RLK	5.05144
LOC_Os05g51740	LRR_RLK	2.6542
LOC_Os06g03970	LRR_RLK	6.76998
LOC_Os06g04370	LRR_RLK	4.2299
LOC_Os06g08690	LRR_RLK	1.7812
LOC_Os06g08710	LRR_RLK	1.18706
LOC_Os06g09860	LRR_RLK	7.28665
LOC_Os06g10230	LRR_RLK	5.75885
LOC_Os06g12120	LRR_RLK	3.79092
LOC_Os06g16070	LRR_RLK	2.24787
LOC_Os06g16330	LRR_RLK	4.01118
LOC_Os06g23190	LRR_RLK	3.06073
LOC_Os06g35200	LRR_RLK	5.10631
LOC_Os06g36270	LRR_RLK	3.68243
LOC_Os06g36320	LRR_RLK	1.11133
LOC_Os06g38340	LRR_RLK	2.09774
LOC_Os06g38590	LRR_RLK	1.10146
LOC_Os06g38650	LRR_RLK	2.13351
LOC_Os06g38670	LRR_RLK	2.00328
LOC_Os06g38730	LRR_RLK	1.98617
LOC_Os06g38780	LRR_RLK	2.16131
LOC_Os06g38930	LRR_RLK	2.05454
LOC_Os06g38970	LRR_RLK	5.70553
LOC_Os06g38990	LRR_RLK	3.05139
LOC_Os06g43170	LRR_RLK	5.93251
LOC_Os06g45020	LRR_RLK	5.22923
LOC_Os06g45240	LRR_RLK	7.30743
LOC_Os06g45630	LRR_RLK	0.50638
LOC_Os06g47650	LRR_RLK	3.02871
LOC_Os06g47700	LRR_RLK	1.18618
LOC_Os06g47720	LRR_RLK	1.56792
LOC_Os06g47740	LRR_RLK	0.649419
LOC_Os06g47750	LRR_RLK	0.29566
LOC_Os06g50340	LRR_RLK	5.74712
LOC_Os07g01710	LRR_RLK	4.30808
LOC_Os07g03000	LRR_RLK	1.6148
LOC_Os07g03990	LRR_RLK	1.5597
LOC_Os07g04190	LRR_RLK	6.91717
LOC_Os07g05190	LRR_RLK	6.51233
LOC_Os07g05740	LRR_RLK	4.74886
LOC_Os07g07230	LRR_RLK	6.05732
LOC_Os07g10630	LRR_RLK	3.56658
LOC_Os07g14820	LRR_RLK	1.6839
LOC_Os07g31500	LRR_RLK	4.6579
LOC_Os07g37810	LRR_RLK	5.92214
LOC_Os07g38640	LRR_RLK	1.7438
LOC_Os07g40630	LRR_RLK	2.69396
LOC_Os07g41140	LRR_RLK	4.51765
LOC_Os07g42626	LRR_RLK	3.85871
LOC_Os07g43350	LRR_RLK	5.81725
LOC_Os07g48310	LRR_RLK	6.38313
LOC_Os08g02440	LRR_RLK	2.83457
LOC_Os08g05290	LRR_RLK	5.0471
LOC_Os08g07760	LRR_RLK	5.61857
LOC_Os08g07890	LRR_RLK	2.54664
LOC_Os08g10150	LRR_RLK	3.66756
LOC_Os08g10290	LRR_RLK	6.90856
LOC_Os08g10300	LRR_RLK	3.56352
LOC_Os08g10310	LRR_RLK	4.96926
LOC_Os08g10320	LRR_RLK	6.13012
LOC_Os08g10330	LRR_RLK	2.39372
LOC_Os08g14940	LRR_RLK	4.49083
LOC_Os08g14950	LRR_RLK	0.951647
LOC_Os08g14990	LRR_RLK	1.2453
LOC_Os08g17410	LRR_RLK	4.78489
LOC_Os08g24310	LRR_RLK	4.23114
LOC_Os08g25380	LRR_RLK	1.87778
LOC_Os08g28870	LRR_RLK	6.35271
LOC_Os08g33090	LRR_RLK	0.884238
LOC_Os08g34380	LRR_RLK	4.37164
LOC_Os08g34640	LRR_RLK	4.3111
LOC_Os08g34650	LRR_RLK	2.36522
LOC_Os08g38560	LRR_RLK	1.83087
LOC_Os08g39590	LRR_RLK	6.16674
LOC_Os08g40990	LRR_RLK	7.16882
LOC_Os08g45060	LRR_RLK	4.6989
LOC_Os09g02250	LRR_RLK	5.72055
LOC_Os09g12240	LRR_RLK	3.06738
LOC_Os09g15700	LRR_RLK	3.33679
LOC_Os09g17630	LRR_RLK	4.22274
LOC_Os09g18594	LRR_RLK	4.75127
LOC_Os09g20970	LRR_RLK	0.778496
LOC_Os09g23570	LRR_RLK	2.92008
LOC_Os09g25540	LRR_RLK	3.75586
LOC_Os09g30190	LRR_RLK	2.29689
LOC_Os09g38700	LRR_RLK	5.61396
LOC_Os10g02500	LRR_RLK	2.10841
LOC_Os10g02970	LRR_RLK	0.68928
LOC_Os10g02990	LRR_RLK	0.523185
LOC_Os10g06740	LRR_RLK	3.20121
LOC_Os10g06760	LRR_RLK	1.94273
LOC_Os10g13970	LRR_RLK	0.962636
LOC_Os10g18990	LRR_RLK	0.356406
LOC_Os10g19160	LRR_RLK	1.14996
LOC_Os10g22860	LRR_RLK	1.14979
LOC_Os10g22890	LRR_RLK	2.12174
LOC_Os10g25090	LRR_RLK	5.95159
LOC_Os10g32990	LRR_RLK	1.49627
LOC_Os10g33040	LRR_RLK	3.21596
LOC_Os10g35040	LRR_RLK	4.20977
LOC_Os10g38800	LRR_RLK	4.15404
LOC_Os11g01200	LRR_RLK	5.03955
LOC_Os11g01620	LRR_RLK	4.66299
LOC_Os11g07060	LRR_RLK	1.76412
LOC_Os11g07100	LRR_RLK	2.03636
LOC_Os11g07120	LRR_RLK	2.06748
LOC_Os11g07140	LRR_RLK	1.75463
LOC_Os11g07160	LRR_RLK	0.722877
LOC_Os11g07170	LRR_RLK	0.444699
LOC_Os11g07180	LRR_RLK	0.224492
LOC_Os11g07200	LRR_RLK	2.00105
LOC_Os11g07225	LRR_RLK	0.378322
LOC_Os11g07230	LRR_RLK	3.65044
LOC_Os11g07240	LRR_RLK	0.177431
LOC_Os11g07250	LRR_RLK	2.12075
LOC_Os11g07260	LRR_RLK	2.02809
LOC_Os11g07270	LRR_RLK	1.32406
LOC_Os11g10310	LRR_RLK	5.35243
LOC_Os11g12530	LRR_RLK	5.3145
LOC_Os11g12620	LRR_RLK	4.87784
LOC_Os11g14050	LRR_RLK	1.87239
LOC_Os11g19480	LRR_RLK	3.61818
LOC_Os11g20360	LRR_RLK	4.74271
LOC_Os11g26130	LRR_RLK	5.09513
LOC_Os11g29790	LRR_RLK	1.62922
LOC_Os11g35500	LRR_RLK	2.27204
LOC_Os11g36090	LRR_RLK	0.66018
LOC_Os11g36140	LRR_RLK	0.897189
LOC_Os11g36150	LRR_RLK	2.02245
LOC_Os11g36160	LRR_RLK	2.04316
LOC_Os11g36180	LRR_RLK	0.372743
LOC_Os11g36190	LRR_RLK	3.27545
LOC_Os11g39370	LRR_RLK	5.26097
LOC_Os11g40550	LRR_RLK	8.41639
LOC_Os11g40810	LRR_RLK	1.16159
LOC_Os11g40890	LRR_RLK	0.396494
LOC_Os11g40970	LRR_RLK	0.795555
LOC_Os11g41100	LRR_RLK	0.861183
LOC_Os11g46970	LRR_RLK	1.50222
LOC_Os11g46980	LRR_RLK	1.60195
LOC_Os11g47000	LRR_RLK	0.341978
LOC_Os11g47030	LRR_RLK	2.50396
LOC_Os11g47160	LRR_RLK	1.47905
LOC_Os11g47180	LRR_RLK	0.9602
LOC_Os11g47210	LRR_RLK	0.242751
LOC_Os11g47240	LRR_RLK	4.44602
LOC_Os11g47290	LRR_RLK	0.324301
LOC_Os11g47300	LRR_RLK	0.98474
LOC_Os11g47310	LRR_RLK	1.36115
LOC_Os12g01200	LRR_RLK	5.09826
LOC_Os12g01700	LRR_RLK	4.32993
LOC_Os12g05120	LRR_RLK	6.34734
LOC_Os12g08180	LRR_RLK	3.14321
LOC_Os12g10740	LRR_RLK	5.84194
LOC_Os12g13300	LRR_RLK	3.69666
LOC_Os12g31470	LRR_RLK	2.17506
LOC_Os12g37980	LRR_RLK	2.76255
LOC_Os12g42520	LRR_RLK	2.87898
LOC_Os12g43640	LRR_RLK	3.86627
LOC_Os12g43660	LRR_RLK	3.36469
LOC_Os12g44090	LRR_RLK	4.91845
quantile
0.37
1.0402

## Sheet: Maize all variants
Supporting Information Table S4: Gene expression analyses
id	type	log_max_expression
Zm00001d000298	LRR_only	0
Zm00001d004558	LRR_only	0
Zm00001d004836	LRR_only	3.23738
Zm00001d005894	LRR_only	12.2167
Zm00001d005908	LRR_only	0.609008
Zm00001d006420	LRR_only	12.3824
Zm00001d007363	LRR_only	13.536
Zm00001d010480	LRR_only	2.61755
Zm00001d011757	LRR_only	12.948
Zm00001d012048	LRR_only	13.102
Zm00001d012550	LRR_only	13.0114
Zm00001d014056	LRR_only	0
Zm00001d014062	LRR_only	2.62324
Zm00001d014181	LRR_only	10.6804
Zm00001d014769	LRR_only	3.47551
Zm00001d018347	LRR_only	2.34202
Zm00001d020171	LRR_only	4.77642
Zm00001d025221	LRR_only	3.12916
Zm00001d028881	LRR_only	0
Zm00001d029597	LRR_only	11.0286
Zm00001d032746	LRR_only	0
Zm00001d033230	LRR_only	10.0993
Zm00001d033299	LRR_only	0
Zm00001d033512	LRR_only	0
Zm00001d035380	LRR_only	0.864398
Zm00001d036398	LRR_only	14.221
Zm00001d037666	LRR_only	13.9671
Zm00001d038427	LRR_only	0
Zm00001d038742	LRR_only	14.0716
Zm00001d039097	LRR_only	2.92218
Zm00001d041327	LRR_only	0.512793
Zm00001d041846	LRR_only	13.9172
Zm00001d042623	LRR_only	0
Zm00001d043149	LRR_only	13.0114
Zm00001d045729	LRR_only	14.1564
Zm00001d046264	LRR_only	0
Zm00001d048245	LRR_only	11.638
Zm00001d050076	LRR_only	1.99619
Zm00001d050077	LRR_only	0.351187
Zm00001d053865	LRR_only	13.194
Zm00001d002312	RLK_only	13.728
Zm00001d002757	RLK_only	13.6917
Zm00001d002949	RLK_only	2.29452
Zm00001d003727	RLK_only	0
Zm00001d004461	RLK_only	0
Zm00001d012359	RLK_only	4.98057
Zm00001d012411	RLK_only	0
Zm00001d012717	RLK_only	12.9706
Zm00001d017473	RLK_only	13.4222
Zm00001d018754	RLK_only	11.8746
Zm00001d020172	RLK_only	12.1134
Zm00001d021007	RLK_only	0
Zm00001d021829	RLK_only	12.4404
Zm00001d024629	RLK_only	0
Zm00001d025621	RLK_only	13.6446
Zm00001d026189	RLK_only	13.6917
Zm00001d027735	RLK_only	0
Zm00001d027849	RLK_only	0
Zm00001d030787	RLK_only	0.852055
Zm00001d032613	RLK_only	10.4635
Zm00001d033164	RLK_only	2.21966
Zm00001d036887	RLK_only	0.339867
Zm00001d036912	RLK_only	14.1799
Zm00001d037840	RLK_only	14.0198
Zm00001d038094	RLK_only	0
Zm00001d038485	RLK_only	14.0512
Zm00001d041363	RLK_only	13.9523
Zm00001d041529	RLK_only	4.59225
Zm00001d042268	RLK_only	13.1139
Zm00001d043804	RLK_only	0
Zm00001d045785	RLK_only	14.1583
Zm00001d046819	RLK_only	0
Zm00001d050416	RLK_only	0
Zm00001d051083	RLK_only	0.620549
Zm00001d051343	RLK_only	13.4222
Zm00001d051741	RLK_only	13.376
Zm00001d052529	RLK_only	13.5017
Zm00001d002309	no_domain	1.98407
Zm00001d008868	no_domain	0
Zm00001d010909	no_domain	0
Zm00001d016801	no_domain	13.3012
Zm00001d020184	no_domain	0
Zm00001d023551	no_domain	0
Zm00001d028441	no_domain	0
Zm00001d033269	no_domain	1.5198
Zm00001d036318	no_domain	14.1276
Zm00001d036766	no_domain	14.1905
Zm00001d038484	no_domain	5.08748
Zm00001d038727	no_domain	0
Zm00001d041573	no_domain	1.71593
Zm00001d045175	no_domain	4.22672
Zm00001d045654	no_domain	0
Zm00001d045902	no_domain	3.58006
Zm00001d000055	LRR_RLK	0
Zm00001d000189	LRR_RLK	0
Zm00001d001877	LRR_RLK	13.7598
Zm00001d002068	LRR_RLK	13.7443
Zm00001d002287	LRR_RLK	13.7293
Zm00001d002313	LRR_RLK	13.7279
Zm00001d002599	LRR_RLK	13.7058
Zm00001d002712	LRR_RLK	1.1603
Zm00001d003101	LRR_RLK	13.6687
Zm00001d003399	LRR_RLK	13.6446
Zm00001d003986	LRR_RLK	1.67973
Zm00001d004559	LRR_RLK	4.55193
Zm00001d004635	LRR_RLK	3.28543
Zm00001d004929	LRR_RLK	13.499
Zm00001d005252	LRR_RLK	11.9647
Zm00001d005298	LRR_RLK	12.0728
Zm00001d005776	LRR_RLK	12.1752
Zm00001d005986	LRR_RLK	12.2432
Zm00001d006335	LRR_RLK	12.3587
Zm00001d006917	LRR_RLK	12.5113
Zm00001d007254	LRR_RLK	13.5216
Zm00001d007313	LRR_RLK	3.66704
Zm00001d007862	LRR_RLK	11.8815
Zm00001d008632	LRR_RLK	12.6872
Zm00001d008633	LRR_RLK	12.6902
Zm00001d008715	LRR_RLK	12.6693
Zm00001d008724	LRR_RLK	12.6678
Zm00001d008965	LRR_RLK	12.6099
Zm00001d009029	LRR_RLK	12.5941
Zm00001d009801	LRR_RLK	14.001
Zm00001d009814	LRR_RLK	13.9997
Zm00001d010448	LRR_RLK	14.0078
Zm00001d011211	LRR_RLK	12.8339
Zm00001d011312	LRR_RLK	12.8553
Zm00001d011641	LRR_RLK	12.9222
Zm00001d011643	LRR_RLK	12.9226
Zm00001d011707	LRR_RLK	12.9352
Zm00001d011721	LRR_RLK	12.9394
Zm00001d011834	LRR_RLK	13.1357
Zm00001d012514	LRR_RLK	13.0203
Zm00001d012769	LRR_RLK	12.9571
Zm00001d013162	LRR_RLK	9
Zm00001d013251	LRR_RLK	9.24079
Zm00001d013376	LRR_RLK	9.58871
Zm00001d013415	LRR_RLK	9.65464
Zm00001d013430	LRR_RLK	9.68825
Zm00001d013782	LRR_RLK	0
Zm00001d014063	LRR_RLK	10.5517
Zm00001d014555	LRR_RLK	14.2091
Zm00001d014557	LRR_RLK	14.209
Zm00001d014793	LRR_RLK	14.221
Zm00001d014971	LRR_RLK	13.1624
Zm00001d014996	LRR_RLK	13.1592
Zm00001d015202	LRR_RLK	13.1849
Zm00001d015291	LRR_RLK	13.1924
Zm00001d015298	LRR_RLK	13.1938
Zm00001d015414	LRR_RLK	13.2082
Zm00001d015435	LRR_RLK	13.2099
Zm00001d015649	LRR_RLK	13.2229
Zm00001d015853	LRR_RLK	13.2272
Zm00001d015971	LRR_RLK	13.2693
Zm00001d016197	LRR_RLK	13.2519
Zm00001d016242	LRR_RLK	13.2497
Zm00001d016285	LRR_RLK	13.2472
Zm00001d016928	LRR_RLK	13.3146
Zm00001d017212	LRR_RLK	13.3401
Zm00001d017291	LRR_RLK	13.3468
Zm00001d017913	LRR_RLK	13.376
Zm00001d018261	LRR_RLK	13.4437
Zm00001d018541	LRR_RLK	13.4799
Zm00001d018635	LRR_RLK	11.8451
Zm00001d018665	LRR_RLK	11.8541
Zm00001d018752	LRR_RLK	11.8765
Zm00001d018807	LRR_RLK	11.8884
Zm00001d018883	LRR_RLK	11.9103
Zm00001d019145	LRR_RLK	11.9647
Zm00001d019701	LRR_RLK	12.0728
Zm00001d019983	LRR_RLK	12.0848
Zm00001d020101	LRR_RLK	12.1053
Zm00001d020183	LRR_RLK	12.1157
Zm00001d020185	LRR_RLK	12.1163
Zm00001d020322	LRR_RLK	12.1373
Zm00001d020403	LRR_RLK	12.1523
Zm00001d020533	LRR_RLK	12.1752
Zm00001d020862	LRR_RLK	12.2432
Zm00001d021535	LRR_RLK	12.3824
Zm00001d021883	LRR_RLK	12.4504
Zm00001d022044	LRR_RLK	12.477
Zm00001d022066	LRR_RLK	12.4828
Zm00001d022155	LRR_RLK	12.5006
Zm00001d022201	LRR_RLK	12.5113
Zm00001d022432	LRR_RLK	12.5727
Zm00001d023470	LRR_RLK	0.847035
Zm00001d023548	LRR_RLK	0
Zm00001d023554	LRR_RLK	13.9152
Zm00001d023608	LRR_RLK	13.919
Zm00001d023611	LRR_RLK	13.9188
Zm00001d024022	LRR_RLK	0.496616
Zm00001d024047	LRR_RLK	13.9261
Zm00001d024291	LRR_RLK	13.8147
Zm00001d024430	LRR_RLK	13.8087
Zm00001d024795	LRR_RLK	13.9904
Zm00001d025002	LRR_RLK	4.16398
Zm00001d025580	LRR_RLK	13.641
Zm00001d026063	LRR_RLK	13.7058
Zm00001d026303	LRR_RLK	3.25174
Zm00001d026306	LRR_RLK	13.728
Zm00001d026668	LRR_RLK	13.7698
Zm00001d027463	LRR_RLK	11.7752
Zm00001d027645	LRR_RLK	11.7271
Zm00001d027934	LRR_RLK	11.6402
Zm00001d028317	LRR_RLK	11.5187
Zm00001d028560	LRR_RLK	11.4325
Zm00001d028796	LRR_RLK	11.3471
Zm00001d029012	LRR_RLK	11.2703
Zm00001d029040	LRR_RLK	11.2615
Zm00001d029059	LRR_RLK	11.2533
Zm00001d030323	LRR_RLK	10.7549
Zm00001d030551	LRR_RLK	10.7296
Zm00001d030796	LRR_RLK	3.86487
Zm00001d030981	LRR_RLK	1.87856
Zm00001d031201	LRR_RLK	13.9672
Zm00001d031211	LRR_RLK	13.9693
Zm00001d031427	LRR_RLK	13.8871
Zm00001d031437	LRR_RLK	13.8865
Zm00001d031509	LRR_RLK	13.8823
Zm00001d031866	LRR_RLK	13.8585
Zm00001d032116	LRR_RLK	13.847
Zm00001d032142	LRR_RLK	13.8459
Zm00001d032244	LRR_RLK	13.839
Zm00001d032344	LRR_RLK	13.8298
Zm00001d032745	LRR_RLK	10.5507
Zm00001d032747	LRR_RLK	10.5517
Zm00001d033652	LRR_RLK	9.76653
Zm00001d033745	LRR_RLK	9.68825
Zm00001d033777	LRR_RLK	9.65464
Zm00001d033839	LRR_RLK	9.58871
Zm00001d034237	LRR_RLK	9.00562
Zm00001d034240	LRR_RLK	9
Zm00001d034405	LRR_RLK	8.73132
Zm00001d035097	LRR_RLK	13.7869
Zm00001d035143	LRR_RLK	1.68657
Zm00001d035145	LRR_RLK	0
Zm00001d036534	LRR_RLK	14.2091
Zm00001d036613	LRR_RLK	0
Zm00001d036678	LRR_RLK	14.1983
Zm00001d036775	LRR_RLK	14.1893
Zm00001d036947	LRR_RLK	14.178
Zm00001d036972	LRR_RLK	14.1736
Zm00001d037080	LRR_RLK	14.1339
Zm00001d037114	LRR_RLK	14.1385
Zm00001d037297	LRR_RLK	14.1565
Zm00001d037672	LRR_RLK	14.0007
Zm00001d038481	LRR_RLK	14.051
Zm00001d038487	LRR_RLK	14.0515
Zm00001d038494	LRR_RLK	14.0518
Zm00001d038503	LRR_RLK	3.30039
Zm00001d038522	LRR_RLK	14.053
Zm00001d038791	LRR_RLK	14.069
Zm00001d039188	LRR_RLK	14.0979
Zm00001d039218	LRR_RLK	14.1016
Zm00001d039325	LRR_RLK	12.6099
Zm00001d039678	LRR_RLK	12.6678
Zm00001d039822	LRR_RLK	12.6869
Zm00001d039824	LRR_RLK	12.6872
Zm00001d039967	LRR_RLK	12.7048
Zm00001d041215	LRR_RLK	13.9693
Zm00001d041232	LRR_RLK	13.9672
Zm00001d041236	LRR_RLK	13.9671
Zm00001d041298	LRR_RLK	13.9635
Zm00001d041574	LRR_RLK	13.9454
Zm00001d041773	LRR_RLK	13.9231
Zm00001d041941	LRR_RLK	13.1505
Zm00001d042051	LRR_RLK	13.1357
Zm00001d042362	LRR_RLK	13.102
Zm00001d042637	LRR_RLK	13.0706
Zm00001d043058	LRR_RLK	13.0225
Zm00001d043071	LRR_RLK	13.0203
Zm00001d043075	LRR_RLK	13.0199
Zm00001d043091	LRR_RLK	13.0179
Zm00001d043512	LRR_RLK	12.9571
Zm00001d043634	LRR_RLK	12.9394
Zm00001d044276	LRR_RLK	12.8339
Zm00001d044434	LRR_RLK	12.8553
Zm00001d044656	LRR_RLK	0.521252
Zm00001d045013	LRR_RLK	14.1376
Zm00001d045086	LRR_RLK	14.1339
Zm00001d045088	LRR_RLK	0
Zm00001d045445	LRR_RLK	14.1149
Zm00001d045481	LRR_RLK	14.1128
Zm00001d045728	LRR_RLK	14.1565
Zm00001d046178	LRR_RLK	14.1709
Zm00001d046236	LRR_RLK	14.1736
Zm00001d046485	LRR_RLK	14.1784
Zm00001d046488	LRR_RLK	14.1782
Zm00001d046626	LRR_RLK	14.1905
Zm00001d046655	LRR_RLK	14.1893
Zm00001d046889	LRR_RLK	14.1983
Zm00001d046938	LRR_RLK	14.1991
Zm00001d047570	LRR_RLK	11.2906
Zm00001d047842	LRR_RLK	11.4325
Zm00001d048053	LRR_RLK	6.4561
Zm00001d048054	LRR_RLK	11.5396
Zm00001d048070	LRR_RLK	4.28889
Zm00001d048247	LRR_RLK	11.6402
Zm00001d048357	LRR_RLK	0
Zm00001d048390	LRR_RLK	11.7271
Zm00001d048453	LRR_RLK	2.50558
Zm00001d048741	LRR_RLK	13.5678
Zm00001d048822	LRR_RLK	13.5636
Zm00001d048832	LRR_RLK	13.5624
Zm00001d048877	LRR_RLK	13.5602
Zm00001d048958	LRR_RLK	13.522
Zm00001d048962	LRR_RLK	13.5216
Zm00001d048968	LRR_RLK	13.5215
Zm00001d049159	LRR_RLK	3.22035
Zm00001d049286	LRR_RLK	13.5379
Zm00001d049293	LRR_RLK	3.59967
Zm00001d049480	LRR_RLK	13.8087
Zm00001d049588	LRR_RLK	13.7966
Zm00001d049750	LRR_RLK	13.8823
Zm00001d050074	LRR_RLK	13.847
Zm00001d050132	LRR_RLK	2.03723
Zm00001d050148	LRR_RLK	13.8292
Zm00001d050228	LRR_RLK	1.45315
Zm00001d050355	LRR_RLK	13.839
Zm00001d050868	LRR_RLK	13.3146
Zm00001d051085	LRR_RLK	3.06725
Zm00001d051088	LRR_RLK	5.49622
Zm00001d051089	LRR_RLK	0
Zm00001d051093	LRR_RLK	5.93108
Zm00001d051094	LRR_RLK	4.90545
Zm00001d051096	LRR_RLK	3.72295
Zm00001d051099	LRR_RLK	13.3424
Zm00001d051125	LRR_RLK	2.6713
Zm00001d052306	LRR_RLK	5.01238
Zm00001d052323	LRR_RLK	5.89417
Zm00001d052835	LRR_RLK	13.8922
Zm00001d053424	LRR_RLK	13.2572
Zm00001d053518	LRR_RLK	13.2528
Zm00001d053676	LRR_RLK	13.2273
Zm00001d053761	LRR_RLK	13.2099
Zm00001d053769	LRR_RLK	13.2082
Zm00001d053866	LRR_RLK	1.20636
Zm00001d053867	LRR_RLK	13.1943
Zm00001d054012	LRR_RLK	13.1652
quantiles
0% 25% 50% 75% 100%
0.000000 1.888968 11.848036 13.462343 16.032610

## Sheet: Maize fission pairs
Supporting Information Table S4: Gene expression analyses
URL: http://qteller.com/	Zm00001d032746	Zm00001d032747	Zm00001d020171	Zm00001d020172
Whole_anthers	0.178475	0.0309446	1.28201	0.357621
pre_emergence_cob	0.174891	0.0909695	7.02457	0.976223
twentyfive_DAP_embryo	0.180166	0	4.16262	0.270756
twentyfive_DAP_endosperm	0.0636351	0.0330962	15.378	2.56807
Ovule_B73	0.0509429	0.0794978	22.0582	6.51875
B73_pollen	0	0.0288339	0.0464613	0.023802
post_pollination	0.0954734	0.0496604	9.22355	1.3938
fiveDAP_Seed	0	0	27.406	7.09758
DAP_10	0.384399	0	25.6618	8.98406
mature_silk	0.152983	0.159148	15.073	8.30942
pre_pollination_tassel	0.0860732	0.0895464	6.66929	1.58928
post_emergence_cob	0.180343	0.0469002	13.2709	2.5552
twentydays_old_leaves_seedling_field	0.0951284	0	0.637851	0.816866
Leaves_20_days_old_seedling_gc	0.135143	0.0234314	0.264299	0.328819
Bundle_sheath_cells	0	0.0236317	1.27266	0.0390153
Developing_Leaf	0.518898	0	0.52192	0.490224
Mature_leaf	0	0	0.165732	0.212248
Mesophyll_cells	0	0.0423259	0.068204	0.0349391
Pollen1_1	0	0	0	0
Shoot_field1_1	0	0	0.187399	0.224082
Shoot_field2_1	0	0	0.152188	0.129714
Maize_EmbryoSac1_1	0.189014	0	0	0
Seedling_Roots	0	0.138368	8.12054	2.05598
Seedling_shoots	0.276638	0.143893	4.10642	0.593908
Embryo_14DAP	0.912707	0	0.382552	0
Endosperm_14DAP	0	0	0.215591	0.11049
Ovaries_1_DAP	0	0	17.7037	6.91907
Ovaries_Drought_stressed	0	0	24.9598	6.44282
Leaf_Meristems	0	0	9.90481	3.97925
Leaf_Meristems_Drought_stressed	0	0.0196742	3.31441	2.35512
Ear_primordia_1	0	0	1.05716	0.803279
Leaf_primordia	0	0	1.57285	1.3518
Tassel_primordia_1	0	0	1.83238	1.43541
Shoot_apex_1	0.0510959	0	0.479533	0.748513
Bundle_sheath_cell_400_1	0	0.0210811	0.071305	0.0515123
Mesophyll_cells_400_1	0	0	0.0370429	0
	0.912707	0.159148	27.406	8.98406
	Pearson's product-moment correlation		Pearson's product-moment correlation
	data: tbl[, x_axis_gene] and tbl[, y_axis_gene]		data: tbl[, x_axis_gene] and tbl[, y_axis_gene]
	t = 0.19912, df = 33, p-value = 0.8434		t = 13.818, df = 34, p-value = 1.647e-15
	alternative hypothesis: true correlation is not equal to 0		alternative hypothesis: true correlation is not equal to 0
	95 percent confidence interval:		95 percent confidence interval:
	-0.3020917 0.3636902		0.8501092 0.9594481
	sample estimates:		sample estimates:
	cor		cor
	0.0346423		0.921327

## Sheet: Tomato fission pairs
Supporting Information Table S4: Gene expression analyses
URL: http://tea.solgenomics.net/expression_viewer/input	Solyc04g076980	Solyc04g076990	Solyc04g077010 (physically nearest)	Solyc01g106500 (closest paralog)	Solyc07g016010	Solyc07g015990	Solyc07g016000	Solyc04g076980	Solyc04g076990		Solyc02g072390	Solyc02g072380	Solyc04g076980	Solyc04g076990	Solyc04g076980	Solyc04g076990	Solyc07g016000	Solyc07g016010	Solyc10g054290	Solyc10g054300	Solyc06g006060	Solyc06g006070	Solyc10g012140	Solyc10g012150
Outer_Epidermis:Anthesis RPM	0	0	0	0	0	0	0	0	0		0	0	0	0	0	0	0	0	0	0	0	0	0	0
Outer_Epidermis:5DPA RPM	0	1.68	0	7.68	0	0	0	0	1.68		0	0	0	1.68	0	1.68	0	0	0	0	0	0	0	0
Outer_Epidermis:10DPA RPM	0.06	18.42	0	21.12	0	0	0	0.06	18.42		0	0	0.06	18.42	0.06	18.42	0	0	0	0	0	0	0	0
Outer_Epidermis:20DPA RPM	0.12	16.98	0	11.14	0	0	0	0.12	16.98		0	0	0.12	16.98	0.12	16.98	0	0	0	0	0	0	0	0
Outer_Epidermis:30DPA RPM	0	0	0	0	0	0	0	0	0		0	0	0	0	0	0	0	0	0	0	0	0	0	0
Outer_Epidermis:Mature_Green_stem RPM	0	0	0	0	0	0	0	0	0		0	0	0	0	0	0	0	0	0	0	0	0	0	0
Outer_Epidermis:Mature_Green_equatorial RPM	1.25	41.02	0	30	0	0	0	1.25	41.02		0	0	1.25	41.02	1.25	41.02	0	0	0	0	0	0.06	0	0
Outer_Epidermis:Mature_Green_stylar RPM	0	0	0	0	0	0	0	0	0		0	0	0	0	0	0	0	0	0	0	0	0	0	0
Outer_Epidermis:Breaker_stem RPM	0	0	0	0	0	0	0	0	0		0	0	0	0	0	0	0	0	0	0	0	0	0	0
Outer_Epidermis:Breaker_equatorial RPM	0.61	21.08	0.03	23.87	0	0	0	0.61	21.08		0	0	0.61	21.08	0.61	21.08	0	0	0	0	0	0.03	0	0
Outer_Epidermis:Breaker_stylar RPM	0	0	0	0	0	0	0	0	0		0	0	0	0	0	0	0	0	0	0	0	0	0	0
Outer_Epidermis:Pink_stem RPM	0	0	0	0	0	0	0	0	0		0	0	0	0	0	0	0	0	0	0	0	0	0	0
Outer_Epidermis:Pink_equatorial RPM	0.06	11.25	0	30.96	0	0	0	0.06	11.25		0	0.03	0.06	11.25	0.06	11.25	0	0	0	0	0	0	0	0
Outer_Epidermis:Pink_stylar RPM	0	0	0	0	0	0	0	0	0		0	0	0	0	0	0	0	0	0	0	0	0	0	0
Outer_Epidermis:Light_Red RPM	3.11	123.11	0	39.07	0	0	0	3.11	123.11		0.02	0	3.11	123.11	3.11	123.11	0	0	0	0	0	0	0	0
Outer_Epidermis:Red_Ripe RPM	3.7	128.51	0.03	71.46	0	0	0	3.7	128.51		0	0.09	3.7	128.51	3.7	128.51	0	0	0	0	0	0	0	0
Collenchyma:Anthesis RPM	0	0	0	0	0	0	0	0	0		0	0	0	0	0	0	0	0	0	0	0	0	0	0
Collenchyma:5DPA RPM	0	2.55	0	9.18	0	0	0	0	2.55		0	0	0	2.55	0	2.55	0	0	0	0	0	0	0	0
Collenchyma:10DPA RPM	0.12	18.62	0	6.88	0	0	0	0.12	18.62		0	0	0.12	18.62	0.12	18.62	0	0	0	0	0	0	0	0
Collenchyma:20DPA RPM	0.07	14.33	0	6.35	0	0	0	0.07	14.33		0	0	0.07	14.33	0.07	14.33	0	0	0	0	0	0	0	0
Collenchyma:30DPA RPM	0	0	0	0	0	0	0	0	0		0	0	0	0	0	0	0	0	0	0	0	0	0	0
Collenchyma:Mature_Green_stem RPM	0	0	0	0	0	0	0	0	0		0	0	0	0	0	0	0	0	0	0	0	0	0	0
Collenchyma:Mature_Green_equatorial RPM	0.37	25.5	0.41	13.07	0	0	0	0.37	25.5		0	0	0.37	25.5	0.37	25.5	0	0	0	0	0	0.03	0	0
Collenchyma:Mature_Green_stylar RPM	0	0	0	0	0	0	0	0	0		0	0	0	0	0	0	0	0	0	0	0	0	0	0
Collenchyma:Breaker_stem RPM	0	0	0	0	0	0	0	0	0		0	0	0	0	0	0	0	0	0	0	0	0	0	0
Collenchyma:Breaker_equatorial RPM	0.14	15.99	0	19.75	0	0	0	0.14	15.99		0	0	0.14	15.99	0.14	15.99	0	0	0	0	0	0	0	0
Collenchyma:Breaker_stylar RPM	0	0	0	0	0	0	0	0	0		0	0	0	0	0	0	0	0	0	0	0	0	0	0
Collenchyma:Pink_stem RPM	0	0	0	0	0	0	0	0	0		0	0	0	0	0	0	0	0	0	0	0	0	0	0
Collenchyma:Pink_equatorial RPM	0.39	14.46	0.04	74.73	0	0	0	0.39	14.46		0	0	0.39	14.46	0.39	14.46	0	0	0	0	0	0	0	0
Collenchyma:Pink_stylar RPM	0	0	0	0	0	0	0	0	0		0	0	0	0	0	0	0	0	0	0	0	0	0	0
Collenchyma:Light_Red RPM	0.48	11.12	0.06	53.65	0	0	0	0.48	11.12		0	0.03	0.48	11.12	0.48	11.12	0	0	0	0	0	0	0	0
Collenchyma:Red_Ripe RPM	0.55	17.62	0.03	140.74	0	0	0	0.55	17.62		0	0.06	0.55	17.62	0.55	17.62	0	0	0	0	0	0	0	0
Parenchyma:Anthesis RPM	0	0	0	0	0	0	0	0	0		0	0	0	0	0	0	0	0	0	0	0	0	0	0
Parenchyma:5DPA RPM	0.09	3.63	0	4.16	0	0	0	0.09	3.63		0	0	0.09	3.63	0.09	3.63	0	0	0	0	0	0	0	0
Parenchyma:10DPA RPM	0	7.78	0.29	5.12	0	0	0	0	7.78		0	0	0	7.78	0	7.78	0	0	0	0	0	0	0	0
Parenchyma:20DPA RPM	0.07	6.93	0.07	4.27	0	0	0	0.07	6.93		0	0	0.07	6.93	0.07	6.93	0	0	0	0	0	0	0	0
Parenchyma:30DPA RPM	0	0	0	0	0	0	0	0	0		0	0	0	0	0	0	0	0	0	0	0	0	0	0
Parenchyma:Mature_Green_stem RPM	0	0	0	0	0	0	0	0	0		0	0	0	0	0	0	0	0	0	0	0	0	0	0
Parenchyma:Mature_Green_equatorial RPM	0	12.13	1.23	6.64	0	0	0	0	12.13		0	0	0	12.13	0	12.13	0	0	0	0	0	0	0	0
Parenchyma:Mature_Green_stylar RPM	0	0	0	0	0	0	0	0	0		0	0	0	0	0	0	0	0	0	0	0	0	0	0
Parenchyma:Breaker_stem RPM	0	0	0	0	0	0	0	0	0		0	0	0	0	0	0	0	0	0	0	0	0	0	0
Parenchyma:Breaker_equatorial RPM	0.03	7.85	0	7.08	0	0	0	0.03	7.85		0	0	0.03	7.85	0.03	7.85	0	0	0	0	0	0	0	0
Parenchyma:Breaker_stylar RPM	0	0	0	0	0	0	0	0	0		0	0	0	0	0	0	0	0	0	0	0	0	0	0
Parenchyma:Pink_stem RPM	0	0	0	0	0	0	0	0	0		0	0	0	0	0	0	0	0	0	0	0	0	0	0
Parenchyma:Pink_equatorial RPM	0.17	11.46	0.1	52.27	0	0	0	0.17	11.46		0	0	0.17	11.46	0.17	11.46	0	0	0	0	0	0	0	0
Parenchyma:Pink_stylar RPM	0	0	0	0	0	0	0	0	0		0	0	0	0	0	0	0	0	0	0	0	0	0	0
Parenchyma:Light_Red RPM	0.28	12.91	0.07	58.53	0	0	0	0.28	12.91		0	0	0.28	12.91	0.28	12.91	0	0	0	0	0	0	0	0
Parenchyma:Red_Ripe RPM	0.42	18.64	0.06	137.58	0	0	0	0.42	18.64		0	0	0.42	18.64	0.42	18.64	0	0	0	0	0	0.03	0	0
Vascular_Tissue:Anthesis RPM	0	0	0	0	0	0	0	0	0		0	0	0	0	0	0	0	0	0	0	0	0	0	0
Vascular_Tissue:5DPA RPM	0.02	1.38	0.3	2.22	0	0	0	0.02	1.38		0	0	0.02	1.38	0.02	1.38	0	0	0	0	0	0	0	0
Vascular_Tissue:10DPA RPM	0.17	7.74	1.81	10.47	0	0	0	0.17	7.74		0	0	0.17	7.74	0.17	7.74	0	0	0	0	0	0	0	0
Vascular_Tissue:20DPA RPM	0.36	18.52	21.32	7.2	0	0	0	0.36	18.52		0	0	0.36	18.52	0.36	18.52	0	0	0	0	0.02	0.32	0	0
Vascular_Tissue:30DPA RPM	0	0	0	0	0	0	0	0	0		0	0	0	0	0	0	0	0	0	0	0	0	0	0
Vascular_Tissue:Mature_Green_stem RPM	0	0	0	0	0	0	0	0	0		0	0	0	0	0	0	0	0	0	0	0	0	0	0
Vascular_Tissue:Mature_Green_equatorial RPM	0.41	40.31	37.56	7.56	0	0	0	0.41	40.31		0	0	0.41	40.31	0.41	40.31	0	0	0	0	0	0.63	0.02	0
Vascular_Tissue:Mature_Green_stylar RPM	0	0	0	0	0	0	0	0	0		0	0	0	0	0	0	0	0	0	0	0	0	0	0
Vascular_Tissue:Breaker_stem RPM	0	0	0	0	0	0	0	0	0		0	0	0	0	0	0	0	0	0	0	0	0	0	0
Vascular_Tissue:Breaker_equatorial RPM	0.56	22	27.57	12.45	0	0	0	0.56	22		0	0	0.56	22	0.56	22	0	0	0	0	0	0.2	0	0
Vascular_Tissue:Breaker_stylar RPM	0	0	0	0	0	0	0	0	0		0	0	0	0	0	0	0	0	0	0	0	0	0	0
Vascular_Tissue:Pink_stem RPM	0	0	0	0	0	0	0	0	0		0	0	0	0	0	0	0	0	0	0	0	0	0	0
Vascular_Tissue:Pink_equatorial RPM	2.28	78.85	58.74	59.38	0	0	0	2.28	78.85		0	0	2.28	78.85	2.28	78.85	0	0	0	0	0	0.1	0	0
Vascular_Tissue:Pink_stylar RPM	0	0	0	0	0	0	0	0	0		0	0	0	0	0	0	0	0	0	0	0	0	0	0
Vascular_Tissue:Light_Red RPM	1.07	38.34	68.03	43.4	0	0	0	1.07	38.34		0	0	1.07	38.34	1.07	38.34	0	0	0	0	0	0.69	0	0
Vascular_Tissue:Red_Ripe RPM	1.23	51.78	47.97	78.06	0	0	0	1.23	51.78		0	0.02	1.23	51.78	1.23	51.78	0	0	0	0	0	0.65	0	0
Inner_Epidermis:Anthesis RPM	0	0	0	0	0	0	0	0	0		0	0	0	0	0	0	0	0	0	0	0	0	0	0
Inner_Epidermis:5DPA RPM	0.04	5.42	0.09	3.89	0	0	0	0.04	5.42		0	0	0.04	5.42	0.04	5.42	0	0	0	0	0	0	0	0
Inner_Epidermis:10DPA RPM	0.86	17.59	0	6.48	0	0	0	0.86	17.59		0	0	0.86	17.59	0.86	17.59	0	0	0	0	0	0	0	0
Inner_Epidermis:20DPA RPM	0.41	28.55	0	2.15	0	0	0	0.41	28.55		0	0	0.41	28.55	0.41	28.55	0	0	0	0	0	0	0	0
Inner_Epidermis:30DPA RPM	0	0	0	0	0	0	0	0	0		0	0	0	0	0	0	0	0	0	0	0	0	0	0
Inner_Epidermis:Mature_Green_stem RPM	0	0	0	0	0	0	0	0	0		0	0	0	0	0	0	0	0	0	0	0	0	0	0
Inner_Epidermis:Mature_Green_equatorial RPM	0.18	54.96	0.09	3.25	0	0	0	0.18	54.96		0	0	0.18	54.96	0.18	54.96	0	0	0	0	0	0.03	0	0
Inner_Epidermis:Mature_Green_stylar RPM	0	0	0	0	0	0	0	0	0		0	0	0	0	0	0	0	0	0	0	0	0	0	0
Inner_Epidermis:Breaker_stem RPM	0	0	0	0	0	0	0	0	0		0	0	0	0	0	0	0	0	0	0	0	0	0	0
Inner_Epidermis:Breaker_equatorial RPM	0.16	17.83	0.03	18.26	0	0	0	0.16	17.83		0.03	0.03	0.16	17.83	0.16	17.83	0	0	0	0	0	0	0	0
Inner_Epidermis:Breaker_stylar RPM	0	0	0	0	0	0	0	0	0		0	0	0	0	0	0	0	0	0	0	0	0	0	0
Inner_Epidermis:Pink_stem RPM	0	0	0	0	0	0	0	0	0		0	0	0	0	0	0	0	0	0	0	0	0	0	0
Inner_Epidermis:Pink_equatorial RPM	0.26	16.42	0.04	62.42	0	0	0	0.26	16.42		0	0	0.26	16.42	0.26	16.42	0	0	0	0	0	0	0	0
Inner_Epidermis:Pink_stylar RPM	0	0	0	0	0	0	0	0	0		0	0	0	0	0	0	0	0	0	0	0	0	0	0
Inner_Epidermis:Light_Red RPM	0.43	21.19	0.03	90.07	0	0	0	0.43	21.19		0	0	0.43	21.19	0.43	21.19	0	0	0	0	0	0	0	0
Inner_Epidermis:Red_Ripe RPM	0.52	17.52	0	212.77	0	0	0	0.52	17.52		0	0.08	0.52	17.52	0.52	17.52	0	0	0	0	0	0	0	0
Total_Pericarp:Anthesis RPM	0.03	34.58	1.06	51.43	0	0	0	0.03	34.58		0	0	0.03	34.58	0.03	34.58	0	0	0	0	0	0	0	0
Total_Pericarp:5DPA RPM	7.5	29.07	1.04	6.21	0	0	0	7.5	29.07		0	0	7.5	29.07	7.5	29.07	0	0	0.51	0	0	0	0	0
Total_Pericarp:10DPA RPM	20.61	53.01	3.8	4.04	0	0	0	20.61	53.01		0.05	0	20.61	53.01	20.61	53.01	0	0	0.35	0	0	0	0	0
Total_Pericarp:20DPA RPM	20.32	64.09	7.29	3.81	0	0	0	20.32	64.09		0	0	20.32	64.09	20.32	64.09	0	0	0.48	0	0	0.07	0	0
Total_Pericarp:30DPA RPM	46.93	46.31	10.59	6.5	0	0	0	46.93	46.31		0	0	46.93	46.31	46.93	46.31	0	0	0.99	0	0	0.03	0	0
Total_Pericarp:Mature_Green_stem RPM	58.01	59.97	8.13	10.22	0	0	0	58.01	59.97		0	0	58.01	59.97	58.01	59.97	0	0	0.94	0	0	0.08	0	0
Total_Pericarp:Mature_Green_equatorial RPM	49.89	53.52	9.08	8.16	0	0	0	49.89	53.52		0	0	49.89	53.52	49.89	53.52	0	0	1	0	0.03	0	0	0
Total_Pericarp:Mature_Green_stylar RPM	44.73	53.99	11.69	9.18	0	0	0	44.73	53.99		0	0	44.73	53.99	44.73	53.99	0	0	1.27	0	0	0.06	0	0
Total_Pericarp:Breaker_stem RPM	69.59	83.91	5.94	27.01	0	0	0	69.59	83.91		0	0	69.59	83.91	69.59	83.91	0	0	1.25	0.03	0	0.05	0	0
Total_Pericarp:Breaker_equatorial RPM	62.17	69.7	7.78	20.5	0	0	0	62.17	69.7		0	0	62.17	69.7	62.17	69.7	0	0	1.4	0	0	0.07	0	0
Total_Pericarp:Breaker_stylar RPM	56.77	69.05	11.82	20.31	0	0	0	56.77	69.05		0	0	56.77	69.05	56.77	69.05	0	0	1.02	0	0.03	0	0	0
Total_Pericarp:Pink_stem RPM	23.84	25.16	3.73	31.3	0	0	0	23.84	25.16		0	0	23.84	25.16	23.84	25.16	0	0	0.96	0	0	0	0	0
Total_Pericarp:Pink_equatorial RPM	16.53	21.6	5	34.08	0	0	0.04	16.53	21.6		0	0	16.53	21.6	16.53	21.6	0.04	0	0.94	0	0	0.02	0	0
Total_Pericarp:Pink_stylar RPM	15	19.24	5.97	37.56	0	0	0	15	19.24		0	0	15	19.24	15	19.24	0	0	0.88	0	0	0.03	0	0
Total_Pericarp:Light_Red RPM	13.63	20.7	4.89	35.51	0	0	0	13.63	20.7		0	0	13.63	20.7	13.63	20.7	0	0	0.83	0	0	0	0	0
Total_Pericarp:Red_Ripe RPM	17.95	27.21	4.58	55.5	0	0	0	17.95	27.21		0.02	0	17.95	27.21	17.95	27.21	0	0	0.99	0	0	0.02	0	0
Septum:Anthesis RPM	0.03	36.34	0.07	25.25	0	0	0	0.03	36.34		0	0	0.03	36.34	0.03	36.34	0	0	0	0	0	0	0	0
Septum:5DPA RPM	10.74	38.8	1.87	6.2	0	0	0	10.74	38.8		0	0	10.74	38.8	10.74	38.8	0	0	0.71	0.03	0	0	0	0
Septum:10DPA RPM	18.39	61.34	4.83	3.42	0	0	0.03	18.39	61.34		0	0	18.39	61.34	18.39	61.34	0.03	0	0.15	0	0	0	0	0
Septum:20DPA RPM	71.48	83.37	14.43	2.86	0	0	0	71.48	83.37		0	0	71.48	83.37	71.48	83.37	0	0	0.47	0	0	0.03	0	0
Septum:30DPA RPM	43.16	54.65	9.63	1.91	0	0	0	43.16	54.65		0	0	43.16	54.65	43.16	54.65	0	0	0.74	0	0	0.02	0	0
Septum:Mature_Green_stem RPM	38.95	43.37	9.05	5.73	0	0	0	38.95	43.37		0	0	38.95	43.37	38.95	43.37	0	0	0.66	0	0	0.03	0	0
Septum:Mature_Green_equatorial RPM	30.7	42.08	13.48	3.54	0	0	0.07	30.7	42.08		0.03	0	30.7	42.08	30.7	42.08	0.07	0	0.59	0	0	0.03	0	0
Septum:Mature_Green_stylar RPM	31.03	28.11	12.69	3.58	0	0	0	31.03	28.11		0.03	0	31.03	28.11	31.03	28.11	0	0	0.77	0	0	0.03	0	0
Septum:Breaker_stem RPM	27.26	25.12	6.84	11.93	0	0	0.04	27.26	25.12		0	0	27.26	25.12	27.26	25.12	0.04	0	1.36	0	0	0	0	0
Septum:Breaker_equatorial RPM	14.79	16.41	8.26	12.57	0	0	0	14.79	16.41		0	0	14.79	16.41	14.79	16.41	0	0	1.27	0	0	0	0	0
Septum:Breaker_stylar RPM	18.74	18.79	9.33	12.06	0	0	0	18.74	18.79		0.03	0	18.74	18.79	18.74	18.79	0	0	1.24	0	0	0	0	0
Septum:Pink_stem RPM	13.39	18.29	4.83	36.93	0	0	0.02	13.39	18.29		0	0.02	13.39	18.29	13.39	18.29	0.02	0	0.88	0	0	0	0	0
Septum:Pink_equatorial RPM	9.52	10.35	4.34	39.32	0	0	0.05	9.52	10.35		0	0	9.52	10.35	9.52	10.35	0.05	0	1.04	0	0	0	0	0
Septum:Pink_stylar RPM	9.44	12.83	5.72	46.06	0	0	0	9.44	12.83		0	0	9.44	12.83	9.44	12.83	0	0	0.5	0	0	0	0	0
Septum:Light_Red RPM	10.25	9.58	2.62	38.29	0	0	0	10.25	9.58		0	0	10.25	9.58	10.25	9.58	0	0	1.05	0	0	0.03	0	0
Septum:Red_Ripe RPM	13.55	14.52	3.33	55.26	0	0	0	13.55	14.52		0	0.03	13.55	14.52	13.55	14.52	0	0	1.82	0	0	0.09	0	0
Locular_Tissue:Anthesis RPM	0.05	15.62	0.03	35.32	0	0	0	0.05	15.62		0	0.03	0.05	15.62	0.05	15.62	0	0	0.03	0	0	0	0	0
Locular_Tissue:5DPA RPM	0.29	4.09	0.04	4.77	0	0	0	0.29	4.09		0	0	0.29	4.09	0.29	4.09	0	0	0	0	0	0	0	0
Locular_Tissue:10DPA RPM	31.35	88.49	3.91	9.75	0	0	0	31.35	88.49		0	0	31.35	88.49	31.35	88.49	0	0	0.24	0	0	0	0	0
Locular_Tissue:20DPA RPM	68.48	83.94	4.25	11.77	0	0	0	68.48	83.94		0	0	68.48	83.94	68.48	83.94	0	0	0.73	0	0.03	0	0	0
Locular_Tissue:30DPA RPM	33.73	47.29	2.91	8.8	0	0	0	33.73	47.29		0.03	0.03	33.73	47.29	33.73	47.29	0	0	0.58	0	0	0	0	0
Locular_Tissue:Mature_Green_stem RPM	18.78	25.33	4.44	19.64	0	0	0.02	18.78	25.33		0	0	18.78	25.33	18.78	25.33	0.02	0	1.1	0	0	0	0	0
Locular_Tissue:Mature_Green_equatorial RPM	17.44	26.5	6.26	17.7	0	0	0	17.44	26.5		0	0	17.44	26.5	17.44	26.5	0	0	0.73	0	0	0	0	0
Locular_Tissue:Mature_Green_stylar RPM	16.53	19.34	3.98	12.12	0	0	0	16.53	19.34		0	0	16.53	19.34	16.53	19.34	0	0	1.2	0	0	0	0	0
Locular_Tissue:Breaker_stem RPM	12.66	12.54	0.75	27.06	0	0	0	12.66	12.54		0	0	12.66	12.54	12.66	12.54	0	0	2.18	0	0	0	0	0
Locular_Tissue:Breaker_equatorial RPM	7.86	9.66	1.96	19.07	0	0	0	7.86	9.66		0.05	0	7.86	9.66	7.86	9.66	0	0	0.54	0	0	0.08	0	0
Locular_Tissue:Breaker_stylar RPM	7.11	10.31	1.07	23.46	0	0	0	7.11	10.31		0	0	7.11	10.31	7.11	10.31	0	0	1.31	0	0	0	0	0
Locular_Tissue:Pink_stem RPM	8.42	15.39	0.52	40.41	0	0	0	8.42	15.39		0	0	8.42	15.39	8.42	15.39	0	0	2.29	0	0	0	0	0
Locular_Tissue:Pink_equatorial RPM	6.48	11.72	0.3	48.88	0	0	0.04	6.48	11.72		0	0	6.48	11.72	6.48	11.72	0.04	0	2.27	0	0	0	0	0
Locular_Tissue:Pink_stylar RPM	6.36	9.77	0.71	45.16	0	0	0	6.36	9.77		0.03	0.02	6.36	9.77	6.36	9.77	0	0	1.62	0	0	0	0	0
Locular_Tissue:Light_Red RPM	7.61	11.02	0.15	50.17	0	0	0	7.61	11.02		0	0	7.61	11.02	7.61	11.02	0	0	4.17	0	0	0	0	0
Locular_Tissue:Red_Ripe RPM	14.16	18.12	0.44	54.19	0	0	0	14.16	18.12		0	0.03	14.16	18.12	14.16	18.12	0	0	4.14	0	0	0	0	0
Placenta:Anthesis RPM	0	46.97	1.37	29.43	0	0	0	0	46.97		0	0	0	46.97	0	46.97	0	0	0	0	0	0	0	0
Placenta:5DPA RPM	0	3.32	0.24	1.2	0	0	0	0	3.32		0.04	0	0	3.32	0	3.32	0	0	0	0	0	0	0	0
Placenta:10DPA RPM	23.86	74.74	17.18	2.35	0	0	0	23.86	74.74		0.03	0	23.86	74.74	23.86	74.74	0	0	0.08	0	0	0	0	0
Placenta:20DPA RPM	94.46	108.82	27.95	4.09	0	0	0.03	94.46	108.82		0	0	94.46	108.82	94.46	108.82	0.03	0	0.37	0	0	0	0	0
Placenta:30DPA RPM	33.2	62.09	36.67	3.56	0.04	0	0.02	33.2	62.09		0	0	33.2	62.09	33.2	62.09	0.02	0.04	1.17	0	0	0.04	0	0
Placenta:Mature_Green_stem RPM	31.23	37.84	40.14	8.33	0	0	0	31.23	37.84		0	0	31.23	37.84	31.23	37.84	0	0	0.94	0	0	0	0	0
Placenta:Mature_Green_equatorial RPM	26.88	30.18	45.25	6.32	0	0	0	26.88	30.18		0	0	26.88	30.18	26.88	30.18	0	0	0.79	0	0	0.04	0	0
Placenta:Mature_Green_stylar RPM	28.75	31.54	23.2	4.36	0	0	0	28.75	31.54		0	0	28.75	31.54	28.75	31.54	0	0	1.36	0	0	0	0	0
Placenta:Breaker_stem RPM	16.62	20.45	9.72	20.59	0	0	0	16.62	20.45		0	0	16.62	20.45	16.62	20.45	0	0	1.07	0	0	0.08	0	0
Placenta:Breaker_equatorial RPM	13.63	15.79	13.7	17.61	0	0	0	13.63	15.79		0.02	0	13.63	15.79	13.63	15.79	0	0	0.72	0	0	0	0	0
Placenta:Breaker_stylar RPM	12.55	17.38	7.56	21.11	0	0	0	12.55	17.38		0	0	12.55	17.38	12.55	17.38	0	0	1.14	0	0	0.05	0	0
Placenta:Pink_stem RPM	14.04	23.81	3.82	37.67	0	0	0	14.04	23.81		0	0.02	14.04	23.81	14.04	23.81	0	0	1.17	0	0	0.02	0	0
Placenta:Pink_equatorial RPM	12.09	20.17	3.53	38.17	0	0	0	12.09	20.17		0.03	0	12.09	20.17	12.09	20.17	0	0	1.03	0	0	0	0	0
Placenta:Pink_stylar RPM	12.67	17.41	4.88	49.16	0	0	0.04	12.67	17.41		0	0	12.67	17.41	12.67	17.41	0.04	0	1.3	0	0	0.02	0	0
Placenta:Light_Red RPM	17.76	21.73	3.16	51.34	0	0.03	0	17.76	21.73		0	0	17.76	21.73	17.76	21.73	0	0	1.5	0	0	0	0	0
Placenta:Red_Ripe RPM	19.48	26.55	2.51	57.17	0	0	0	19.48	26.55		0	0	19.48	26.55	19.48	26.55	0	0	2.54	0	0	0	0	0
Columella:Anthesis RPM	0.13	49.66	7.47	15.59	0	0	0	0.13	49.66		0	0	0.13	49.66	0.13	49.66	0	0	0	0	0	0	0	0
Columella:5DPA RPM	11.18	33.66	27.73	1.81	0	0	0	11.18	33.66		0	0	11.18	33.66	11.18	33.66	0	0	0.51	0	0	0.03	0	0
Columella:10DPA RPM	24.32	70.07	33.16	1.01	0	0	0	24.32	70.07		0	0	24.32	70.07	24.32	70.07	0	0	0.38	0	0	0.05	0	0
Columella:20DPA RPM	36.62	106.55	53.66	1.84	0	0	0	36.62	106.55		0	0	36.62	106.55	36.62	106.55	0	0	0.25	0	0	0.09	0	0
Columella:30DPA RPM	76.38	90.39	63.98	2.99	0	0	0	76.38	90.39		0	0	76.38	90.39	76.38	90.39	0	0	0.45	0	0.02	0.07	0	0
Columella:Mature_Green_stem RPM	53.52	71.12	79.43	10.88	0	0	0	53.52	71.12		0	0	53.52	71.12	53.52	71.12	0	0	0.89	0	0.02	0.08	0	0
Columella:Mature_Green_equatorial RPM	41.08	51.05	109.1	8.4	0.03	0	0.03	41.08	51.05		0	0	41.08	51.05	41.08	51.05	0.03	0.03	1.06	0	0	0.03	0	0
Columella:Mature_Green_stylar RPM	0	0	0	0	0	0	0	0	0		0	0	0	0	0	0	0	0	0	0	0	0	0	0
Columella:Breaker_stem RPM	49.21	53.28	38.05	30.7	0	0	0	49.21	53.28		0	0	49.21	53.28	49.21	53.28	0	0	2.2	0	0	0	0	0
Columella:Breaker_equatorial RPM	19.91	25.45	48.74	20.69	0	0	0	19.91	25.45		0	0	19.91	25.45	19.91	25.45	0	0	1.48	0	0	0.01	0	0
Columella:Breaker_stylar RPM	0	0	0	0	0	0	0	0	0		0	0	0	0	0	0	0	0	0	0	0	0	0	0
Columella:Pink_stem RPM	37.61	50.02	28.6	40.44	0	0	0.02	37.61	50.02		0	0	37.61	50.02	37.61	50.02	0.02	0	1.19	0	0	0.02	0	0
Columella:Pink_equatorial RPM	18.7	28.97	23.18	33.18	0	0	0	18.7	28.97		0	0	18.7	28.97	18.7	28.97	0	0	1.11	0.03	0	0	0	0
Columella:Pink_stylar RPM	0	0	0	0	0	0	0	0	0		0	0	0	0	0	0	0	0	0	0	0	0	0	0
Columella:Light_Red RPM	20.95	28.84	15.28	29.46	0	0	0	20.95	28.84		0.03	0	20.95	28.84	20.95	28.84	0	0	1.49	0	0	0	0	0
Columella:Red_Ripe RPM	29.39	32.18	17.42	43.06	0	0	0	29.39	32.18		0	0	29.39	32.18	29.39	32.18	0	0	1.59	0	0	0.03	0	0
Seeds:Anthesis RPM	0	7.71	0.07	109.25	0	0	0	0	7.71		0.2	0.2	0	7.71	0	7.71	0	0	0	0	0	0	0	0
Seeds:5DPA RPM	0.03	3.92	0	18.27	0	0	0	0.03	3.92		0	0	0.03	3.92	0.03	3.92	0	0	0	0	0	0	0	0
Seeds:10DPA RPM	12.53	80.61	2.2	27.76	0	0	0	12.53	80.61		0	0	12.53	80.61	12.53	80.61	0	0	0.23	0	0.03	0	0	0
Seeds:20DPA RPM	95.23	102.91	2.38	20.49	0	0	0	95.23	102.91		0.03	0	95.23	102.91	95.23	102.91	0	0	0.76	0	0.03	0	0	0
Seeds:30DPA RPM	43.32	54.77	1.86	7.42	0	0	0	43.32	54.77		0	0	43.32	54.77	43.32	54.77	0	0	0.57	0	0	0	0	0
Seeds:Mature_Green_stem RPM	10.58	18.48	1.89	6.08	0	0	0.03	10.58	18.48		0	0	10.58	18.48	10.58	18.48	0.03	0	0.82	0.03	0	0	0	0
Seeds:Mature_Green_equatorial RPM	22.73	34.38	3.07	13.29	0	0	0.03	22.73	34.38		0.03	0	22.73	34.38	22.73	34.38	0.03	0	0.73	0	0	0	0	0
Seeds:Mature_Green_stylar RPM	13.39	24.57	2.43	11.87	0	0	0	13.39	24.57		0	0	13.39	24.57	13.39	24.57	0	0	0.65	0	0	0.02	0	0
Seeds:Breaker_stem RPM	14.43	21.71	1.13	21.17	0	0.03	0	14.43	21.71		0	0	14.43	21.71	14.43	21.71	0	0	1.09	0	0	0.03	0	0
Seeds:Breaker_equatorial RPM	10.69	24.86	0.73	22.16	0	0	0	10.69	24.86		0.02	0	10.69	24.86	10.69	24.86	0	0	1.39	0.03	0	0	0	0
Seeds:Breaker_stylar RPM	17.11	25.04	0.54	35.72	0	0	0.02	17.11	25.04		0.04	0	17.11	25.04	17.11	25.04	0.02	0	0.97	0	0	0.02	0	0
Seeds:Pink_stem RPM	17.64	23.73	0.3	23.13	0	0	0	17.64	23.73		0.04	0	17.64	23.73	17.64	23.73	0	0	1.23	0.02	0	0.04	0	0
Seeds:Pink_equatorial RPM	13.14	24.63	0.27	36.66	0.07	0.04	0	13.14	24.63		0	0	13.14	24.63	13.14	24.63	0	0.07	1.29	0	0	0	0	0
Seeds:Pink_stylar RPM	19.49	23.96	0.46	36.48	0	0	0.03	19.49	23.96		0.03	0	19.49	23.96	19.49	23.96	0.03	0	1.01	0	0	0.06	0	0
Seeds:Light_Red RPM	17.39	24.38	0.5	28.02	0	0	0	17.39	24.38		0	0	17.39	24.38	17.39	24.38	0	0	1.67	0	0	0.03	0	0
Seeds:Red_Ripe RPM	19.85	27.25	0.27	28.25	0	0	0	19.85	27.25		0	0	19.85	27.25	19.85	27.25	0	0	2.08	0	0	0.1	0	0
	12.881	25.1653	7.47847	20.3884	0.000795455	0.000568182	0.00318182	12.881	25.1653	#DIV/0!	0.00488636	0.00409091	12.881	25.1653	12.881	25.1653	0.00318182	0.000795455	0.525341	0.000965909	0.00119318	0.0255682	0.000113636	0
	each compared with Solyc04g076980		Pearson's product-moment correlation		compare each to Solyc07g016010	Pearson's product-moment correlation		Pearson's product-moment correlation			Pearson's product-moment correlation		Pearson's product-moment correlation		Pearson's product-moment correlation		Pearson's product-moment correlation		Pearson's product-moment correlation		Pearson's product-moment correlation		Pearson's product-moment correlation
		data: tbl[, x_axis_gene] and tbl[, y_axis_gene]	data: tbl[, x_axis_gene] and tbl[, y_axis_gene]	data: tbl[, x_axis_gene] and tbl[, y_axis_gene]		data: tbl[, x_axis_gene] and tbl[, y_axis_gene]	data: tbl[, x_axis_gene] and tbl[, y_axis_gene]	data: tbl[, x_axis_gene] and tbl[, y_axis_gene]			data: tbl[, x_axis_gene] and tbl[, y_axis_gene]		data: tbl[, x_axis_gene] and tbl[, y_axis_gene]		data: tbl[, x_axis_gene] and tbl[, y_axis_gene]		data: tbl[, x_axis_gene] and tbl[, y_axis_gene]		data: tbl[, x_axis_gene] and tbl[, y_axis_gene]		data: tbl[, x_axis_gene] and tbl[, y_axis_gene]		data: tbl[, x_axis_gene] and tbl[, y_axis_gene]
		t = 13.419, df = 174, p-value < 2.2e-16	t = 6.0228, df = 174, p-value = 9.928e-09	t = -0.9275, df = 174, p-value = 0.355		t = 8.7121, df = 174, p-value = 2.272e-15	t = 1.3988, df = 174, p-value = 0.1636	t = 13.419, df = 174, p-value < 2.2e-16			t = 11.073, df = 174, p-value < 2.2e-16		t = 13.419, df = 174, p-value < 2.2e-16		t = 13.419, df = 174, p-value < 2.2e-16		t = 1.3988, df = 174, p-value = 0.1636		t = 1.8753, df = 174, p-value = 0.06243		t = 0.60079, df = 174, p-value = 0.5488		t = NA, df = 174, p-value = NA
		alternative hypothesis: true correlation is not equal to 0	alternative hypothesis: true correlation is not equal to 0	alternative hypothesis: true correlation is not equal to 0		alternative hypothesis: true correlation is not equal to 0	alternative hypothesis: true correlation is not equal to 0	alternative hypothesis: true correlation is not equal to 0			alternative hypothesis: true correlation is not equal to 0		alternative hypothesis: true correlation is not equal to 0		alternative hypothesis: true correlation is not equal to 0		alternative hypothesis: true correlation is not equal to 0		alternative hypothesis: true correlation is not equal to 0		alternative hypothesis: true correlation is not equal to 0		alternative hypothesis: true correlation is not equal to 0
		95 percent confidence interval:	95 percent confidence interval:	95 percent confidence interval:		95 percent confidence interval:	95 percent confidence interval:	95 percent confidence interval:			95 percent confidence interval:		95 percent confidence interval:		95 percent confidence interval:		95 percent confidence interval:		95 percent confidence interval:		95 percent confidence interval:		95 percent confidence interval:
		0.6318706 0.7788932	0.2849285 0.5306608	-0.21582114 0.07859526		0.4389754 0.6463403	-0.04313998 0.24948151	0.6318706 0.7788932			0.5470680 0.7221932		0.6318706 0.7788932		0.6318706 0.7788932		-0.04313998 0.24948151		-0.00732136 0.28278367		-0.1031152 0.1921258		NA NA
		sample estimates:	sample estimates:	sample estimates:		sample estimates:	sample estimates:	sample estimates:			sample estimates:		sample estimates:		sample estimates:		sample estimates:		sample estimates:		sample estimates:		sample estimates:
		cor	cor	cor		cor	cor	cor			cor		cor		cor		cor		cor		cor		cor
		0.713136	0.415343	-0.0701403		0.55111	0.105453	0.713136			0.642958		0.713136		0.713136		0.105453		0.140751		0.0454988		NA
															p

## Sheet: Tomato LRR-only genes
Supporting Information Table S4: Gene expression analyses
gene name	Solyc01g009810	Solyc01g102870	Solyc01g106500	Solyc01g107250	Solyc01g108270	Solyc01g108850	Solyc02g032060	Solyc02g072390	Solyc03g083510	Solyc03g098360	Solyc03g112680	Solyc04g076980	Solyc05g012430	Solyc06g008300	Solyc07g015990	Solyc07g016000	Solyc09g064980	Solyc09g075730	Solyc10g051370	Solyc10g054290	Solyc10g075000	Solyc10g081190	Solyc11g072930	Solyc12g006020	Solyc12g099980
Outer_Epidermis:Anthesis RPM	0	0	0	0	0	0	0	0	0	0	0	0	0	0	0	0	0	0	0	0	0	0	0	0	0
Outer_Epidermis:5DPA RPM	0	1.48	7.68	4.13	0.03	0.03	0	0	1.62	0	0.03	0	0.45	0.65	0	0	0	0.32	0	0	0	173.34	0	0.04	4.34
Outer_Epidermis:10DPA RPM	0	0.44	21.12	6.73	0.16	0	0	0	0.43	0	0	0.06	0.25	0.39	0	0	0	0.37	0	0	0	272.41	0.03	0	3.01
Outer_Epidermis:20DPA RPM	0	0.35	11.14	10.49	0.19	0	0	0	0	0	0	0.12	0.5	0.25	0	0	0	0.95	0	0	0	406.54	0	0	1.25
Outer_Epidermis:30DPA RPM	0	0	0	0	0	0	0	0	0	0	0	0	0	0	0	0	0	0	0	0	0	0	0	0	0
Outer_Epidermis:Mature_Green_stem RPM	0	0	0	0	0	0	0	0	0	0	0	0	0	0	0	0	0	0	0	0	0	0	0	0	0
Outer_Epidermis:Mature_Green_equatorial RPM	0	0.68	30	5.1	0.57	0	0	0	0	0	0	1.25	0.37	0.47	0	0	0	0.97	0	0	0	492.85	0	0.11	0.21
Outer_Epidermis:Mature_Green_stylar RPM	0	0	0	0	0	0	0	0	0	0	0	0	0	0	0	0	0	0	0	0	0	0	0	0	0
Outer_Epidermis:Breaker_stem RPM	0	0	0	0	0	0	0	0	0	0	0	0	0	0	0	0	0	0	0	0	0	0	0	0	0
Outer_Epidermis:Breaker_equatorial RPM	0	4.32	23.87	4.13	1.15	0	0	0	0	0	0	0.61	0.3	0.29	0	0	0	0.84	0	0	0	662.33	0	1.53	0.45
Outer_Epidermis:Breaker_stylar RPM	0	0	0	0	0	0	0	0	0	0	0	0	0	0	0	0	0	0	0	0	0	0	0	0	0
Outer_Epidermis:Pink_stem RPM	0	0	0	0	0	0	0	0	0	0	0	0	0	0	0	0	0	0	0	0	0	0	0	0	0
Outer_Epidermis:Pink_equatorial RPM	0	1.26	30.96	4.59	0.45	0	0	0	0	0	0	0.06	0.03	2.4	0	0	0	1.24	0	0	0	481.21	0	0.08	0.37
Outer_Epidermis:Pink_stylar RPM	0	0	0	0	0	0	0	0	0	0	0	0	0	0	0	0	0	0	0	0	0	0	0	0	0
Outer_Epidermis:Light_Red RPM	0	1.85	39.07	9.92	0.38	0	0	0.02	0	0	0	3.11	0.19	0.93	0	0	0	1.36	0	0	0	540.1	0	0.13	0.5
Outer_Epidermis:Red_Ripe RPM	0	3.22	71.46	12.18	0.92	0	0	0	0	0	0	3.7	0.34	1.04	0	0	0	1.21	0	0	0	767.37	0	0.29	0.75
Collenchyma:Anthesis RPM	0	0	0	0	0	0	0	0	0	0	0	0	0	0	0	0	0	0	0	0	0	0	0	0	0
Collenchyma:5DPA RPM	0	0.27	9.18	4.34	0.16	0	0	0	0.16	0	0	0	0.56	0.59	0	0	0	0.23	0	0	0	143.28	0	0	7.27
Collenchyma:10DPA RPM	0	0.08	6.88	3.39	0.32	0	0	0	0	0	0	0.12	0.49	0.3	0	0	0	0.75	0	0	0	106.27	0	0	2.44
Collenchyma:20DPA RPM	0	0.04	6.35	4.72	0.18	0	0	0	0	0	0	0.07	0.18	0.22	0	0	0	0.4	0	0	0	148.21	0	0	1.67
Collenchyma:30DPA RPM	0	0	0	0	0	0	0	0	0	0	0	0	0	0	0	0	0	0	0	0	0	0	0	0	0
Collenchyma:Mature_Green_stem RPM	0	0	0	0	0	0	0	0	0	0	0	0	0	0	0	0	0	0	0	0	0	0	0	0	0
Collenchyma:Mature_Green_equatorial RPM	0	0.48	13.07	2.54	0.34	0	0	0	0	0	0	0.37	0.4	0.22	0	0	0	1.25	0	0	0	135.3	0	0.26	0.66
Collenchyma:Mature_Green_stylar RPM	0	0	0	0	0	0	0	0	0	0	0	0	0	0	0	0	0	0	0	0	0	0	0	0	0
Collenchyma:Breaker_stem RPM	0	0	0	0	0	0	0	0	0	0	0	0	0	0	0	0	0	0	0	0	0	0	0	0	0
Collenchyma:Breaker_equatorial RPM	0.02	1.18	19.75	1.9	0.35	0	0	0	0	0	0	0.14	0.29	1	0	0	0	0.72	0	0	0.02	348.52	0	0.78	0.55
Collenchyma:Breaker_stylar RPM	0	0	0	0	0	0	0	0	0	0	0	0	0	0	0	0	0	0	0	0	0	0	0	0	0
Collenchyma:Pink_stem RPM	0	0	0	0	0	0	0	0	0	0	0	0	0	0	0	0	0	0	0	0	0	0	0	0	0
Collenchyma:Pink_equatorial RPM	0	2	74.73	4.85	0.03	0	0	0	0	0	0	0.39	0.03	3.72	0	0	0	1.25	0	0	0	327.3	0	0	0.27
Collenchyma:Pink_stylar RPM	0	0	0	0	0	0	0	0	0	0	0	0	0	0	0	0	0	0	0	0	0	0	0	0	0
Collenchyma:Light_Red RPM	0	1.01	53.65	5.16	0.09	0	0	0	0	0	0	0.48	0.06	3.01	0	0	0	1.23	0	0	0	245.19	0	0	0.24
Collenchyma:Red_Ripe RPM	0	4.06	140.74	13.3	0.2	0	0	0	0	0	0	0.55	0.14	4.91	0	0	0	1.96	0	0	0	476.6	0	0	0.39
Parenchyma:Anthesis RPM	0	0	0	0	0	0	0	0	0	0	0	0	0	0	0	0	0	0	0	0	0	0	0	0	0
Parenchyma:5DPA RPM	0	0	4.16	4.04	0.1	0	0	0	4.64	0	0	0.09	0.52	0.71	0	0	0	0.21	0	0	0	139.64	0	0.03	4.42
Parenchyma:10DPA RPM	0	0.04	5.12	2.28	0.2	0	0	0	0.95	0	0	0	0.49	0.72	0	0	0	0.58	0	0	0	98.22	0	0.18	1.9
Parenchyma:20DPA RPM	0	0.04	4.27	3.23	0.67	0	0	0	0.1	0	0	0.07	0.29	1.14	0	0	0	0.62	0	0	0	140.53	0	0.15	2.72
Parenchyma:30DPA RPM	0	0	0	0	0	0	0	0	0	0	0	0	0	0	0	0	0	0	0	0	0	0	0	0	0
Parenchyma:Mature_Green_stem RPM	0	0	0	0	0	0	0	0	0	0	0	0	0	0	0	0	0	0	0	0	0	0	0	0	0
Parenchyma:Mature_Green_equatorial RPM	0	0.06	6.64	0.76	0.51	0	0	0	0.08	0	0	0	0.21	0.44	0	0	0	0.31	0	0	0	173.87	0	0.09	0.16
Parenchyma:Mature_Green_stylar RPM	0	0	0	0	0	0	0	0	0	0	0	0	0	0	0	0	0	0	0	0	0	0	0	0	0
Parenchyma:Breaker_stem RPM	0	0	0	0	0	0	0	0	0	0	0	0	0	0	0	0	0	0	0	0	0	0	0	0	0
Parenchyma:Breaker_equatorial RPM	0	0	7.08	1.99	0.92	0	0	0	0	0	0	0.03	0.25	0.21	0	0	0	0.9	0	0	0	188.74	0	0	0.67
Parenchyma:Breaker_stylar RPM	0	0	0	0	0	0	0	0	0	0	0	0	0	0	0	0	0	0	0	0	0	0	0	0	0
Parenchyma:Pink_stem RPM	0	0	0	0	0	0	0	0	0	0	0	0	0	0	0	0	0	0	0	0	0	0	0	0	0
Parenchyma:Pink_equatorial RPM	0	0.23	52.27	2.45	0.3	0	0	0	0	0	0	0.17	0.09	15.06	0	0	0	1.57	0	0	0	242.48	0	0.4	0.42
Parenchyma:Pink_stylar RPM	0	0	0	0	0	0	0	0	0	0	0	0	0	0	0	0	0	0	0	0	0	0	0	0	0
Parenchyma:Light_Red RPM	0	0.03	58.53	2.97	0.13	0	0	0	0	0	0	0.28	0.03	16.54	0	0	0	1.68	0	0	0	232.58	0	0.44	0.34
Parenchyma:Red_Ripe RPM	0	0.29	137.58	5.07	0.31	0	0	0	0	0	0	0.42	0.07	8.04	0	0	0	2.31	0	0	0	286.04	0	0.34	0.46
Vascular_Tissue:Anthesis RPM	0	0	0	0	0	0	0	0	0	0	0	0	0	0	0	0	0	0	0	0	0	0	0	0	0
Vascular_Tissue:5DPA RPM	0	1.11	2.22	3.53	0.16	0	0	0	20.49	0	0	0.02	0.28	0.43	0	0	0	0.46	0	0	0	334.21	0	0.19	2.63
Vascular_Tissue:10DPA RPM	0	1.98	10.47	3.13	0.25	0	0	0	7.14	0	0.03	0.17	0.53	0.51	0	0	0	0.95	0	0	0	418.46	0	0.87	1.93
Vascular_Tissue:20DPA RPM	0	1.35	7.2	2.53	0.31	0	0	0	2.71	0	0	0.36	0.09	0.16	0	0	0	2.08	0	0	0	665.66	0	0.42	0.37
Vascular_Tissue:30DPA RPM	0	0	0	0	0	0	0	0	0	0	0	0	0	0	0	0	0	0	0	0	0	0	0	0	0
Vascular_Tissue:Mature_Green_stem RPM	0	0	0	0	0	0	0	0	0	0	0	0	0	0	0	0	0	0	0	0	0	0	0	0	0
Vascular_Tissue:Mature_Green_equatorial RPM	0	1.3	7.56	1.64	0.57	0	0	0	3.02	0	0	0.41	0.18	0.21	0	0	0	2.62	0	0	0	652.4	0.07	1.42	0.37
Vascular_Tissue:Mature_Green_stylar RPM	0	0	0	0	0	0	0	0	0	0	0	0	0	0	0	0	0	0	0	0	0	0	0	0	0
Vascular_Tissue:Breaker_stem RPM	0	0	0	0	0	0	0	0	0	0	0	0	0	0	0	0	0	0	0	0	0	0	0	0	0
Vascular_Tissue:Breaker_equatorial RPM	0	2.55	12.45	0.99	0.68	0	0	0	1.27	0	0	0.56	0.37	0.17	0	0	0	1.71	0	0	0	730.35	0	2.1	0.5
Vascular_Tissue:Breaker_stylar RPM	0	0	0	0	0	0	0	0	0	0	0	0	0	0	0	0	0	0	0	0	0	0	0	0	0
Vascular_Tissue:Pink_stem RPM	0	0	0	0	0	0	0	0	0	0	0	0	0	0	0	0	0	0	0	0	0	0	0	0	0
Vascular_Tissue:Pink_equatorial RPM	0.03	1.86	59.38	3.62	0.67	0	0	0	0.55	0	0	2.28	0.26	1.07	0	0	0	2.34	0	0	0	909.74	0	1.52	0.69
Vascular_Tissue:Pink_stylar RPM	0	0	0	0	0	0	0	0	0	0	0	0	0	0	0	0	0	0	0	0	0	0	0	0	0
Vascular_Tissue:Light_Red RPM	0	1.41	43.4	2.03	0.31	0.08	0	0	0.41	0	0	1.07	0.05	0.18	0	0	0	1.65	0	0	0	1006.43	0.03	0.51	0.13
Vascular_Tissue:Red_Ripe RPM	0.06	3.37	78.06	6.57	1.02	0	0	0	0.28	0	0	1.23	0.25	0.28	0	0	0	2.57	0	0	0	1291.42	0	0.46	1.08
Inner_Epidermis:Anthesis RPM	0	0	0	0	0	0	0	0	0	0	0	0	0	0	0	0	0	0	0	0	0	0	0	0	0
Inner_Epidermis:5DPA RPM	0	0.33	3.89	5.2	0.09	0	0	0	0.25	0	0	0.04	0.46	0.6	0	0	0	0.3	0	0	0	167.67	0	0.09	4.12
Inner_Epidermis:10DPA RPM	0	0.04	6.48	4.48	0.26	0	0	0	0.12	0	0	0.86	0.49	0.56	0	0	0	0.45	0	0	0	174.34	0	0	5.29
Inner_Epidermis:20DPA RPM	0	0.91	2.15	2.73	0.27	0	0	0	0	0	0	0.41	0.19	0.05	0	0	0	0.95	0	0	0	183.49	0	0	0.6
Inner_Epidermis:30DPA RPM	0	0	0	0	0	0	0	0	0	0	0	0	0	0	0	0	0	0	0	0	0	0	0	0	0
Inner_Epidermis:Mature_Green_stem RPM	0	0	0	0	0	0	0	0	0	0	0	0	0	0	0	0	0	0	0	0	0	0	0	0	0
Inner_Epidermis:Mature_Green_equatorial RPM	0	0	3.25	4.19	0.39	0	0	0	0	0	0	0.18	0.03	1.05	0	0	0	1.95	0	0	0	217.54	0	0	0.72
Inner_Epidermis:Mature_Green_stylar RPM	0	0	0	0	0	0	0	0	0	0	0	0	0	0	0	0	0	0	0	0	0	0	0	0	0
Inner_Epidermis:Breaker_stem RPM	0	0	0	0	0	0	0	0	0	0	0	0	0	0	0	0	0	0	0	0	0	0	0	0	0
Inner_Epidermis:Breaker_equatorial RPM	0	0	18.26	3.1	0.29	0	0	0.03	0	0	0	0.16	0.29	0.83	0	0	0	0.17	0	0	0	233.07	0	0.1	3.32
Inner_Epidermis:Breaker_stylar RPM	0	0	0	0	0	0	0	0	0	0	0	0	0	0	0	0	0	0	0	0	0	0	0	0	0
Inner_Epidermis:Pink_stem RPM	0	0	0	0	0	0	0	0	0	0	0	0	0	0	0	0	0	0	0	0	0	0	0	0	0
Inner_Epidermis:Pink_equatorial RPM	0	0.33	62.42	6.18	0.51	0	0	0	0	0	0	0.26	0.27	5.17	0	0	0	3.01	0	0	0	318.94	0	0	0.39
Inner_Epidermis:Pink_stylar RPM	0	0	0	0	0	0	0	0	0	0	0	0	0	0	0	0	0	0	0	0	0	0	0	0	0
Inner_Epidermis:Light_Red RPM	0.23	2.27	90.07	9.13	0.22	0	0	0	0	0	0	0.43	0.17	1.85	0	0	0	1.93	0	0	0	275.66	0	0.46	0.4
Inner_Epidermis:Red_Ripe RPM	0	1.27	212.77	8.96	1.15	0	0	0	0	0	0	0.52	0.34	1.16	0	0	0	2.71	0	0	0	387.49	0	1	0.5
Total_Pericarp:Anthesis RPM	0	4.2	51.43	6.68	0.61	0	0	0	0.18	0	0	0.03	0.74	0.68	0	0	0	0.53	2.16	0	0	336.14	0	0.08	6.24
Total_Pericarp:5DPA RPM	0	0.07	6.21	31.48	0.06	0.06	0	0	2.5	0	0.02	7.5	0.02	0.13	0	0	0	6.38	0.04	0.51	0.09	161.29	0.02	0.07	0.42
Total_Pericarp:10DPA RPM	0.03	0.14	4.04	19.53	0.02	0	0	0.05	1.34	0	0	20.61	0.08	0.27	0	0	0	7.71	0	0.35	0.12	129.07	0.07	0.07	0.24
Total_Pericarp:20DPA RPM	0.03	0.1	3.81	25.89	0	0	0	0	0.3	0	0	20.32	0.12	0.53	0	0	0	6.24	0	0.48	0.03	209.06	0.03	0.07	0.07
Total_Pericarp:30DPA RPM	0	0.07	6.5	19.19	0	0	0	0	0.19	0	0	46.93	0.03	0.78	0	0	0	7.11	0	0.99	0.1	195.27	0	0.06	0.3
Total_Pericarp:Mature_Green_stem RPM	0.07	0.17	10.22	19.12	0	0	0	0	0.15	0	0	58.01	0.02	2.96	0	0	0	11.2	0	0.94	0.04	237.3	0.04	3.96	0.51
Total_Pericarp:Mature_Green_equatorial RPM	0.17	0	8.16	19.68	0.04	0	0	0	0.1	0	0	49.89	0	2.16	0	0	0	7.4	0	1	0	230.64	0	1.47	0.72
Total_Pericarp:Mature_Green_stylar RPM	0	0.15	9.18	21.03	0	0	0	0	0.12	0	0	44.73	0.03	1.27	0	0	0	7.56	0	1.27	0.06	234.11	0.06	0.08	0.38
Total_Pericarp:Breaker_stem RPM	0.41	0.26	27.01	26.09	0	0	0	0	0.12	0	0	69.59	0.06	22.45	0	0	0	7.58	0	1.25	0	297.48	0	11.65	1.23
Total_Pericarp:Breaker_equatorial RPM	0.06	0.11	20.5	23.59	0	0.03	0	0	0.05	0	0	62.17	0.03	16.7	0	0	0	5.76	0	1.4	0.09	301.36	0	3.62	0.91
Total_Pericarp:Breaker_stylar RPM	0	0.22	20.31	25.74	0.06	0	0	0	0.03	0	0	56.77	0.04	10.44	0	0	0	6.05	0	1.02	0.03	287.38	0	0.45	0.82
Total_Pericarp:Pink_stem RPM	0.02	0.32	31.3	20.04	0.04	0	0	0	0	0	0	23.84	0	97.22	0	0	0	5.68	0	0.96	0.02	261.15	0	6.88	0.7
Total_Pericarp:Pink_equatorial RPM	0.12	0.1	34.08	16.82	0.06	0	0	0	0	0	0	16.53	0.03	96.49	0	0.04	0	3.9	0	0.94	0	229.46	0	2.02	0.61
Total_Pericarp:Pink_stylar RPM	0.08	0.2	37.56	17.44	0	0.02	0	0	0	0	0	15	0	102.06	0	0	0	3.35	0	0.88	0	215.59	0	0.21	0.35
Total_Pericarp:Light_Red RPM	0	0.05	35.51	15.66	0.06	0	0	0	0.06	0	0.02	13.63	0	70.22	0	0	0	3.5	0	0.83	0	222.17	0	1	0.25
Total_Pericarp:Red_Ripe RPM	0	0.3	55.5	17.68	0	0	0	0.02	0	0	0	17.95	0	14.14	0	0	0	3.1	0	0.99	0	236.78	0	0.96	0.4
Septum:Anthesis RPM	0	1.32	25.25	13.93	0.7	0	0	0	0.43	0	0	0.03	1.25	0.51	0	0	0	0.13	0.19	0	0.03	336.32	0.03	0	3.56
Septum:5DPA RPM	0	0.17	6.2	27.55	0.23	1.49	0	0	2.79	0	0	10.74	0.04	0.39	0	0	0	6.05	0.22	0.71	0.02	176.86	0	0	0.41
Septum:10DPA RPM	0	0.09	3.42	17.86	0.13	1.18	0	0	1.79	0	0	18.39	0.03	0.19	0	0.03	0	7.43	0.02	0.15	0.07	161.63	0	0.11	0.12
Septum:20DPA RPM	0.05	0.1	2.86	15.83	0.08	0.3	0	0	0.42	0	0	71.48	0.03	0.4	0	0	0	7.42	0	0.47	0.08	182.38	0.06	0.08	0.18
Septum:30DPA RPM	0.02	0.05	1.91	12.42	0	0.03	0	0	0.23	0	0	43.16	0	0.17	0	0	0	5.85	0	0.74	0.05	185.43	0.03	0.08	0.2
Septum:Mature_Green_stem RPM	0	0.09	5.73	12.28	0	0	0	0	0.18	0	0	38.95	0.03	0.45	0	0	0	7.99	0	0.66	0	171.65	0.06	0.84	0.32
Septum:Mature_Green_equatorial RPM	0	0.07	3.54	12.63	0.03	0	0	0.03	0.23	0	0	30.7	0	0.54	0	0.07	0	6.16	0	0.59	0.06	194.48	0.09	0.07	0.34
Septum:Mature_Green_stylar RPM	0	0.07	3.58	12.51	0	0	0	0.03	0.28	0	0	31.03	0.03	0.37	0	0	0	6.22	0	0.77	0.07	175.97	0.03	0.03	0.45
Septum:Breaker_stem RPM	0	0.1	11.93	12.93	0	0	0	0	0.07	0	0	27.26	0	6.06	0	0.04	0	4.88	0	1.36	0	205.59	0	4.4	0.41
Septum:Breaker_equatorial RPM	0	0.08	12.57	14.86	0	0	0	0	0.06	0	0	14.79	0	9.09	0	0	0	4	0	1.27	0.03	210.41	0.04	0.85	0.21
Septum:Breaker_stylar RPM	0	0.04	12.06	13.34	0.02	0	0	0.03	0.03	0	0	18.74	0	7.76	0	0	0	4.06	0	1.24	0.06	190.63	0.06	0.15	0.38
Septum:Pink_stem RPM	0.02	0.07	36.93	13.85	0	0	0	0	0.02	0	0	13.39	0	69.86	0	0.02	0	2.93	0	0.88	0.02	256.29	0.02	4.38	0.22
Septum:Pink_equatorial RPM	0	0.09	39.32	10.9	0.02	0	0	0	0	0	0	9.52	0	65.54	0	0.05	0	2.67	0	1.04	0	171.05	0	0.81	0.49
Septum:Pink_stylar RPM	0.06	0.11	46.06	14.86	0.03	0	0	0	0	0	0	9.44	0.03	93.1	0	0	0	2.8	0	0.5	0.03	220.89	0	0.11	0.47
Septum:Light_Red RPM	0.04	0	38.29	11.27	0.03	0	0	0	0	0	0	10.25	0	28.23	0	0	0	2.45	0	1.05	0.06	157.77	0	0.44	0.51
Septum:Red_Ripe RPM	0	0	55.26	14.17	0.05	0	0	0	0	0	0	13.55	0	6.25	0	0	0	2.74	0	1.82	0	161.58	0	0.3	0.27
Locular_Tissue:Anthesis RPM	0	1.37	35.32	5.06	0.46	0	0	0	0	0	0	0.05	0.94	0.23	0	0	0	0.41	0.18	0.03	0	1059	0	0	5.06
Locular_Tissue:5DPA RPM	0	0.69	4.77	4.38	0.21	0	0	0	4.22	0	0	0.29	0.52	0.9	0	0	0	0.18	0.08	0	0	147.37	0	0.12	4.87
Locular_Tissue:10DPA RPM	0.21	0.06	9.75	20.87	0.61	7.39	0	0	1.44	0	0	31.35	0.06	1.23	0	0	0	5.44	0.17	0.24	0	182.59	0.17	0	0.45
Locular_Tissue:20DPA RPM	0.17	0.11	11.77	26.17	0.32	1.73	0	0	1.91	0	0	68.48	0.03	2.41	0	0	0	5.64	0.03	0.73	0	258.03	0.08	0	0.39
Locular_Tissue:30DPA RPM	0	0.03	8.8	15.31	0.1	0.45	0	0.03	0.29	0	0	33.73	0.06	1.66	0	0	0	6.28	0	0.58	0.03	237.88	0.62	0.03	0.49
Locular_Tissue:Mature_Green_stem RPM	0	0.02	19.64	12.63	0.04	0.08	0	0	0.09	0	0	18.78	0.03	0.25	0	0.02	0	8.8	0	1.1	0.02	205.27	0.88	0.29	0.47
Locular_Tissue:Mature_Green_equatorial RPM	0.03	0.04	17.7	12.47	0.05	0.05	0	0	0.14	0	0	17.44	0	0.76	0	0	0.05	6.42	0	0.73	0.03	233.48	0.84	0.15	0.53
Locular_Tissue:Mature_Green_stylar RPM	0	0.04	12.12	12.59	0	0	0	0	0.08	0	0	16.53	0	0.59	0	0	0	5.8	0	1.2	0.02	184.81	1.27	0	0.24
Locular_Tissue:Breaker_stem RPM	0	0	27.06	13.35	0	0	0	0	0.02	0	0	12.66	0	2.29	0	0	0	3.34	0	2.18	0	164.5	0.51	2.93	0.13
Locular_Tissue:Breaker_equatorial RPM	0	0.03	19.07	10.21	0	0.03	0	0.05	0	0	0	7.86	0	2.16	0	0	0	2.74	0	0.54	0	180.45	0.57	0.57	0.23
Locular_Tissue:Breaker_stylar RPM	0.03	0	23.46	11.28	0	0	0	0	0	0	0	7.11	0.03	2.12	0	0	0	2.18	0	1.31	0	165.64	0.6	0.13	0.22
Locular_Tissue:Pink_stem RPM	0	0	40.41	9.11	0.02	0	0	0	0	0	0	8.42	0	1.39	0	0	0	1.63	0	2.29	0	166.22	0.07	4.11	0.26
Locular_Tissue:Pink_equatorial RPM	0	0.04	48.88	7.69	0	0	0	0	0	0	0	6.48	0	1.32	0	0.04	0	1.01	0	2.27	0	153.52	0.04	0.97	0.23
Locular_Tissue:Pink_stylar RPM	0	0.02	45.16	9.54	0	0	0	0.03	0	0	0	6.36	0	1.55	0	0	0	1.05	0	1.62	0	148.79	0.02	0.12	0.06
Locular_Tissue:Light_Red RPM	0	0.02	50.17	9.23	0	0	0	0	0.02	0	0	7.61	0	0.62	0	0	0	1.57	0	4.17	0.02	163.71	0.02	1.24	0.29
Locular_Tissue:Red_Ripe RPM	0	0.03	54.19	12.54	0.02	0	0	0	0.06	0	0	14.16	0	0.3	0	0	0	2.71	0	4.14	0	150.86	0.08	0.7	0.28
Placenta:Anthesis RPM	0	1.9	29.43	9.98	0.75	0	0	0	0.6	0	0	0	0.87	0.68	0	0	0	0.45	2.36	0	0	870.89	0	0.53	3.31
Placenta:5DPA RPM	0	0.32	1.2	2.96	0.21	0	0	0.04	4.33	0	0	0	0.38	0.57	0	0	0	0.51	0.1	0	0	269.2	0	0.24	3.67
Placenta:10DPA RPM	0	0.09	2.35	15.33	0.31	4.03	0	0.03	3.59	0	0.04	23.86	0.04	0.16	0	0	0	7.77	0.07	0.08	0.02	287.98	0	0.11	0.26
Placenta:20DPA RPM	0.06	0.17	4.09	13.55	0.05	0.61	0	0	1.41	0	0	94.46	0.17	1.18	0	0.03	0	8.22	0	0.37	0	316.35	0	0	0.24
Placenta:30DPA RPM	0	0.19	3.56	12.29	0.05	0.1	0	0	0.58	0	0	33.2	0.04	0.61	0	0.02	0	6.61	0	1.17	0	370.01	0.25	0.31	0.22
Placenta:Mature_Green_stem RPM	0	0.21	8.33	8.65	0.05	0.02	0	0	1.46	0	0	31.23	0.02	0.84	0	0	0	7.21	0	0.94	0	285.42	0.15	0.27	0.54
Placenta:Mature_Green_equatorial RPM	0	0.18	6.32	8.95	0.02	0.05	0	0	1.41	0	0	26.88	0	1.3	0	0	0	6.01	0	0.79	0	307.61	0.2	0.27	0.72
Placenta:Mature_Green_stylar RPM	0	0.08	4.36	8.67	0.02	0.07	0	0	0.39	0	0	28.75	0.04	0.41	0	0	0	5.46	0	1.36	0.02	196.25	0.17	0.14	0.5
Placenta:Breaker_stem RPM	0	0.13	20.59	11.58	0.03	0	0	0	0.14	0	0	16.62	0	0.75	0	0	0	4.72	0	1.07	0	267.99	0.02	1.22	0.74
Placenta:Breaker_equatorial RPM	0	0.09	17.61	10.7	0.03	0	0	0.02	0.07	0	0	13.63	0.03	1.3	0	0	0	4.81	0	0.72	0	282.36	0.03	0.76	0.57
Placenta:Breaker_stylar RPM	0	0.11	21.11	12.5	0	0	0	0	0.04	0	0	12.55	0.05	2.9	0	0	0	3.28	0	1.14	0	260.96	0.14	0.1	0.5
Placenta:Pink_stem RPM	0	0.14	37.67	8.57	0	0	0	0	0.05	0	0	14.04	0	4.46	0	0	0	2.02	0	1.17	0	210.94	0	1.81	0.38
Placenta:Pink_equatorial RPM	0	0.03	38.17	7	0	0	0	0.03	0	0	0	12.09	0	1.27	0	0	0	1.99	0	1.03	0	181.44	0	0.21	0.63
Placenta:Pink_stylar RPM	0	0.1	49.16	9.06	0	0	0	0	0	0	0	12.67	0	16.18	0	0.04	0	2.12	0	1.3	0	224.36	0	0.47	0.25
Placenta:Light_Red RPM	0.05	0.12	51.34	10.1	0.05	0	0	0	0	0	0	17.76	0.05	1.84	0.03	0	0.03	2.9	0	1.5	0.06	231.23	0.05	0.14	0.48
Placenta:Red_Ripe RPM	0	0.1	57.17	11.21	0	0	0	0	0.03	0	0	19.48	0.02	0.53	0	0	0	2.82	0	2.54	0	205.03	0	0.2	0.59
Columella:Anthesis RPM	0	1.61	15.59	11.98	0.8	0	0	0	2.8	0	0	0.13	0.62	0.13	0	0	0	0.14	1.73	0	0	558.51	0	0.09	2.58
Columella:5DPA RPM	0	0.05	1.81	25.48	0.05	0.35	0	0	13.09	0	0	11.18	0.05	0.29	0	0	0	8.86	0.13	0.51	0	266.52	0	0.03	0.47
Columella:10DPA RPM	0	0.07	1.01	15.03	0.03	0.49	0	0	9.19	0	0.03	24.32	0.03	0.03	0	0	0	8.36	0.04	0.38	0	288.81	0	0.12	0.28
Columella:20DPA RPM	0.03	0.22	1.84	14.21	0.03	0.03	0	0	3.28	0	0	36.62	0.06	0.06	0	0	0	7.01	0	0.25	0	470.64	0	0.13	0.34
Columella:30DPA RPM	0	0.12	2.99	14.86	0.05	0	0	0	1.98	0	0	76.38	0.07	0.32	0	0	0	7.91	0	0.45	0.07	450.53	0.12	0.04	0.42
Columella:Mature_Green_stem RPM	0	0.11	10.88	11.05	0	0	0	0	1.92	0	0.05	53.52	0	1.07	0	0	0	10.2	0	0.89	0	416.46	0.06	0.4	0.51
Columella:Mature_Green_equatorial RPM	0.03	0.29	8.4	10.14	0.03	0	0	0	2.19	0	0	41.08	0.03	0.74	0	0.03	0	9.27	0	1.06	0.13	371.31	0.16	0.51	0.8
Columella:Mature_Green_stylar RPM	0	0	0	0	0	0	0	0	0	0	0	0	0	0	0	0	0	0	0	0	0	0	0	0	0
Columella:Breaker_stem RPM	0.16	0.71	30.7	19.73	0	0	0	0	0.59	0	0.03	49.21	0.03	3.47	0	0	0	9.6	0	2.2	0	320.73	0.05	2.46	0.82
Columella:Breaker_equatorial RPM	0	0.13	20.69	12.53	0	0	0	0	0.2	0	0.02	19.91	0.2	1.11	0	0	0	4.87	0	1.48	0	384.73	0.11	0.77	0.64
Columella:Breaker_stylar RPM	0	0	0	0	0	0	0	0	0	0	0	0	0	0	0	0	0	0	0	0	0	0	0	0	0
Columella:Pink_stem RPM	0.34	0.6	40.44	17.04	0.03	0	0	0	0.14	0	0	37.61	0.1	5.72	0	0.02	0	4.49	0	1.19	0.05	369.93	0	3.02	1.02
Columella:Pink_equatorial RPM	0	0.16	33.18	9.68	0.04	0	0	0	0.03	0	0	18.7	0.05	1.29	0	0	0	2.63	0	1.11	0.02	272.76	0.05	0.6	0.65
Columella:Pink_stylar RPM	0	0	0	0	0	0	0	0	0	0	0	0	0	0	0	0	0	0	0	0	0	0	0	0	0
Columella:Light_Red RPM	0.06	0.27	29.46	12.85	0.05	0	0	0.03	0.12	0	0	20.95	0.03	1.27	0	0	0	3.06	0	1.49	0	286.98	0	0.27	0.51
Columella:Red_Ripe RPM	0	0.29	43.06	13.3	0	0	0	0	0.18	0	0	29.39	0	0.82	0	0	0	3.22	0	1.59	0.05	282.83	0	0.59	0.71
Seeds:Anthesis RPM	0	2.67	109.25	6.57	0.3	0	0	0.2	0	0	0	0	0.46	0.83	0	0	0	0.12	197.84	0	0	977.97	0.03	0.1	4.28
Seeds:5DPA RPM	0	1.11	18.27	6.52	0.1	9.68	0	0	4.66	0	0	0.03	0.31	0.56	0	0	0	0.32	94.55	0	0	632.7	0	0.03	2.78
Seeds:10DPA RPM	0.09	0.45	27.76	33.62	2.19	68.04	0	0	2.44	0	0	12.53	0.02	0.85	0	0	0	6.32	0.86	0.23	0	656.31	0.08	0.04	0.55
Seeds:20DPA RPM	0.73	0.26	20.49	87.03	1.85	12.29	0	0.03	5.85	0	0	95.23	0.03	2	0	0	0	12.4	0.34	0.76	0	498.38	0.03	0.18	1.98
Seeds:30DPA RPM	0.03	0.1	7.42	27.3	0.12	1.83	0	0	3.47	0	0	43.32	0	1.23	0	0	0	3.41	0.03	0.57	0.03	493.07	0.1	0.03	0.58
Seeds:Mature_Green_stem RPM	0.05	0.14	6.08	6.38	0.19	0.4	0	0	0.4	0	0.02	10.58	0	0.04	0	0.03	0	3.51	0	0.82	0	406.25	0.03	0.19	0.44
Seeds:Mature_Green_equatorial RPM	0	0.27	13.29	8.26	0.3	1.05	0	0.03	0.61	0	0	22.73	0	0.36	0	0.03	0.03	4.08	0	0.73	0	484.69	0.08	0.13	0.9
Seeds:Mature_Green_stylar RPM	0	0.04	11.87	10.1	0.17	1.05	0	0	0.66	0	0	13.39	0.02	0.19	0	0	0	3.36	0	0.65	0	483	0.08	0.08	0.53
Seeds:Breaker_stem RPM	0.03	0.14	21.17	5.42	0	0	0	0	0.21	0	0	14.43	0	0.03	0.03	0	0.03	1.68	0	1.09	0	230.87	0.11	0.18	0.54
Seeds:Breaker_equatorial RPM	0.04	0.04	22.16	7.88	0.06	0.05	0	0.02	0.15	0	0	10.69	0.03	0.09	0	0	0.03	1.66	0	1.39	0	241.87	0.12	0.28	0.32
Seeds:Breaker_stylar RPM	0.15	0.19	35.72	9.01	0.02	0.02	0	0.04	0.26	0	0.02	17.11	0	0.13	0	0.02	0	2.38	0	0.97	0	260.69	0.23	0.17	0.49
Seeds:Pink_stem RPM	0	0.09	23.13	4.77	0.02	0	0	0.04	0.19	0	0	17.64	0	0.3	0	0	0.03	1.17	0	1.23	0	210.01	0	0.55	0.47
Seeds:Pink_equatorial RPM	0.03	0.09	36.66	6.35	0.02	0.04	0	0	0.15	0	0	13.14	0.02	0.07	0.04	0	0	0.86	0	1.29	0	240.34	0.02	0.29	0.34
Seeds:Pink_stylar RPM	0	0.08	36.48	9.51	0	0	0	0.03	0.08	0	0	19.49	0.03	0.22	0	0.03	0.09	1.97	0	1.01	0	290.87	0	0.07	0.19
Seeds:Light_Red RPM	0	0.14	28.02	6.18	0.03	0	0	0	0.23	0	0	17.39	0	0.28	0	0	0.02	0.87	0	1.67	0	227.02	0.02	0.13	0.25
Seeds:Red_Ripe RPM	0	0.14	28.25	6.35	0.03	0	0	0	0.35	0	0	19.85	0	0.09	0	0	0.05	0.79	0	2.08	0	169.59	0	0.23	0.37
Max value	0.73	4.32	212.77	87.03	2.19	68.04	0.01	0.2	20.49	0.01	0.05	95.23	1.25	102.06	0.04	0.07	0.09	12.4	197.84	4.17	0.13	1291.42	1.27	11.65	7.27
log10 max	-0.136677	0.635484	2.32791	1.93967	0.340444	1.83276	-2	-0.69897	1.31154	-2	-1.30103	1.97877	0.09691	2.00886	-1.39794	-1.1549	-1.04576	1.09342	2.29631	0.620136	-0.886057	3.11107	0.103804	1.06633	0.861534
In lower quartile?	above	above	above	above	above	above	below	below	above	below	below	above	above	above	below	below	below	above	above	above	below	above	above	above	above
quantiles
0% 25% 50% 75% 100%
-2.0000000 -0.2924298 1.1788331 1.9027777 4.8244072

## Sheet: Tomato RLK-only genes
Supporting Information Table S4: Gene expression analyses
gene name	Solyc02g068880	Solyc02g072380	Solyc02g091590	Solyc03g093460	Solyc03g118330	Solyc04g014200	Solyc04g014890	Solyc04g014910	Solyc04g074010	Solyc04g074060	Solyc04g076990	Solyc06g005880	Solyc06g006030	Solyc06g006050	Solyc06g006070	Solyc07g016010	Solyc08g075620	Solyc08g082460	Solyc09g092460	Solyc10g012140	Solyc10g054300
Outer_Epidermis:Anthesis RPM	0	0	0	0	0	0	0	0	0	0	0	0	0	0	0	0	0	0	0	0	0
Outer_Epidermis:5DPA RPM	0	0	0	3.06	0.07	0	0.04	1.32	0.04	0	1.68	0	0	0	0	0	0	3.01	2.79	0	0
Outer_Epidermis:10DPA RPM	0	0	0	2	0.03	0	0	2.59	0.19	0	18.42	0	0	0	0	0	0	1.21	4.62	0	0
Outer_Epidermis:20DPA RPM	0	0	0	0.28	0	0	0	0.93	0.16	0	16.98	0	0	0	0	0	0	1.01	3.03	0	0
Outer_Epidermis:30DPA RPM	0	0	0	0	0	0	0	0	0	0	0	0	0	0	0	0	0	0	0	0	0
Outer_Epidermis:Mature_Green_stem RPM	0	0	0	0	0	0	0	0	0	0	0	0	0	0	0	0	0	0	0	0	0
Outer_Epidermis:Mature_Green_equatorial RPM	0	0	0	1.02	0.05	0	0	0.97	0.03	0	41.02	0	0	0.06	0.06	0	0	0.24	1.6	0	0
Outer_Epidermis:Mature_Green_stylar RPM	0	0	0	0	0	0	0	0	0	0	0	0	0	0	0	0	0	0	0	0	0
Outer_Epidermis:Breaker_stem RPM	0	0	0	0	0	0	0	0	0	0	0	0	0	0	0	0	0	0	0	0	0
Outer_Epidermis:Breaker_equatorial RPM	0	0	0	0.06	0	0	0	0.38	0	0	21.08	0	0	0.03	0.03	0	0	0.22	2	0	0
Outer_Epidermis:Breaker_stylar RPM	0	0	0	0	0	0	0	0	0	0	0	0	0	0	0	0	0	0	0	0	0
Outer_Epidermis:Pink_stem RPM	0	0	0	0	0	0	0	0	0	0	0	0	0	0	0	0	0	0	0	0	0
Outer_Epidermis:Pink_equatorial RPM	0	0.03	0	0.76	0	0	0	0.35	0	0	11.25	0	0	0	0	0	0	0.1	5.29	0	0
Outer_Epidermis:Pink_stylar RPM	0	0	0	0	0	0	0	0	0	0	0	0	0	0	0	0	0	0	0	0	0
Outer_Epidermis:Light_Red RPM	0	0	0	0.07	0.05	0	0	0.48	0.08	0	123.11	0	0	0	0	0	0	0.19	4.68	0	0
Outer_Epidermis:Red_Ripe RPM	0	0.09	0	0	0.02	0	0	0.48	0	0	128.51	0	0	0	0	0	0	0.09	5.55	0	0
Collenchyma:Anthesis RPM	0	0	0	0	0	0	0	0	0	0	0	0	0	0	0	0	0	0	0	0	0
Collenchyma:5DPA RPM	0	0	0.08	1.73	0.04	0	0.04	1	0.08	0	2.55	0	0	0	0	0	0	3.59	5.46	0	0
Collenchyma:10DPA RPM	0	0	0.04	0.52	0	0	0	1.22	0.15	0	18.62	0	0	0	0	0	0	2.29	4.47	0	0
Collenchyma:20DPA RPM	0.04	0	0	0.07	0.15	0	0	0.54	0.04	0	14.33	0	0	0	0	0	0	0.8	2.64	0	0
Collenchyma:30DPA RPM	0	0	0	0	0	0	0	0	0	0	0	0	0	0	0	0	0	0	0	0	0
Collenchyma:Mature_Green_stem RPM	0	0	0	0	0	0	0	0	0	0	0	0	0	0	0	0	0	0	0	0	0
Collenchyma:Mature_Green_equatorial RPM	0	0	0	0	0.03	0	0	0.78	0	0	25.5	0	0	0.04	0.03	0	0	0.26	1.53	0	0
Collenchyma:Mature_Green_stylar RPM	0	0	0	0	0	0	0	0	0	0	0	0	0	0	0	0	0	0	0	0	0
Collenchyma:Breaker_stem RPM	0	0	0	0	0	0	0	0	0	0	0	0	0	0	0	0	0	0	0	0	0
Collenchyma:Breaker_equatorial RPM	0.02	0	0.04	0	0	0	0	0.34	0.05	0	15.99	0	0	0	0	0	0	0.15	0.96	0	0
Collenchyma:Breaker_stylar RPM	0	0	0	0	0	0	0	0	0	0	0	0	0	0	0	0	0	0	0	0	0
Collenchyma:Pink_stem RPM	0	0	0	0	0	0	0	0	0	0	0	0	0	0	0	0	0	0	0	0	0
Collenchyma:Pink_equatorial RPM	0	0	0	0	0.13	0	0	0.31	0	0	14.46	0	0	0	0	0	0	0	3.32	0	0
Collenchyma:Pink_stylar RPM	0	0	0	0	0	0	0	0	0	0	0	0	0	0	0	0	0	0	0	0	0
Collenchyma:Light_Red RPM	0	0.03	0	0	0.03	0	0	0.25	0	0	11.12	0	0	0	0	0	0	0.05	4.69	0	0
Collenchyma:Red_Ripe RPM	0	0.06	0	0	0.06	0	0	0.3	0	0	17.62	0	0	0	0	0	0	0.06	7.44	0	0
Parenchyma:Anthesis RPM	0	0	0	0	0	0	0	0	0	0	0	0	0	0	0	0	0	0	0	0	0
Parenchyma:5DPA RPM	0	0	0.28	0.36	0.03	0	0	0.61	0.06	0	3.63	0	0	0	0	0	0	2.41	4.64	0	0
Parenchyma:10DPA RPM	0	0	0	0.08	0	0	0.04	1.89	0.27	0	7.78	0	0	0	0	0	0	1.94	9.57	0	0
Parenchyma:20DPA RPM	0.03	0	0	0.03	0	0	0	0.75	0.04	0	6.93	0	0	0	0	0	0	0.84	3.85	0	0
Parenchyma:30DPA RPM	0	0	0	0	0	0	0	0	0	0	0	0	0	0	0	0	0	0	0	0	0
Parenchyma:Mature_Green_stem RPM	0	0	0	0	0	0	0	0	0	0	0	0	0	0	0	0	0	0	0	0	0
Parenchyma:Mature_Green_equatorial RPM	0	0	0	0.03	0.03	0	0	0.99	0	0	12.13	0	0	0	0	0	0	0.13	1.07	0	0
Parenchyma:Mature_Green_stylar RPM	0	0	0	0	0	0	0	0	0	0	0	0	0	0	0	0	0	0	0	0	0
Parenchyma:Breaker_stem RPM	0	0	0	0	0	0	0	0	0	0	0	0	0	0	0	0	0	0	0	0	0
Parenchyma:Breaker_equatorial RPM	0	0	0	0	0	0	0	0.71	0	0	7.85	0	0	0	0	0	0	0.07	1.85	0	0
Parenchyma:Breaker_stylar RPM	0	0	0	0	0	0	0	0	0	0	0	0	0	0	0	0	0	0	0	0	0
Parenchyma:Pink_stem RPM	0	0	0	0	0	0	0	0	0	0	0	0	0	0	0	0	0	0	0	0	0
Parenchyma:Pink_equatorial RPM	0	0	0.06	0	0.03	0	0	0.16	0.05	0	11.46	0	0	0	0	0	0	0.03	6.51	0	0
Parenchyma:Pink_stylar RPM	0	0	0	0	0	0	0	0	0	0	0	0	0	0	0	0	0	0	0	0	0
Parenchyma:Light_Red RPM	0	0	0	0	0.07	0	0	0.35	0	0	12.91	0	0	0	0	0	0	0.07	10.31	0	0
Parenchyma:Red_Ripe RPM	0	0	0	0	0	0	0	0.4	0	0	18.64	0	0	0	0.03	0	0	0.11	15.5	0	0
Vascular_Tissue:Anthesis RPM	0	0	0	0	0	0	0	0	0	0	0	0	0	0	0	0	0	0	0	0	0
Vascular_Tissue:5DPA RPM	0.79	0	0.11	1.7	0.13	0	0	1.08	0.04	0	1.38	0	0	0	0	0	0	1.76	4.38	0	0
Vascular_Tissue:10DPA RPM	1.15	0	0	3.53	0.19	0	0	5.05	0.16	0	7.74	0	0	0	0	0	0	0.84	6.36	0	0
Vascular_Tissue:20DPA RPM	0.09	0	0	2.09	0.03	0	0.02	2.02	0.02	0	18.52	0	0	0.36	0.32	0	0	0.15	5.95	0	0
Vascular_Tissue:30DPA RPM	0	0	0	0	0	0	0	0	0	0	0	0	0	0	0	0	0	0	0	0	0
Vascular_Tissue:Mature_Green_stem RPM	0	0	0	0	0	0	0	0	0	0	0	0	0	0	0	0	0	0	0	0	0
Vascular_Tissue:Mature_Green_equatorial RPM	0.21	0	0	2.58	0.08	0	0	2.91	0.02	0	40.31	0	0	0.81	0.63	0	0	0.28	6.76	0.02	0
Vascular_Tissue:Mature_Green_stylar RPM	0	0	0	0	0	0	0	0	0	0	0	0	0	0	0	0	0	0	0	0	0
Vascular_Tissue:Breaker_stem RPM	0	0	0	0	0	0	0	0	0	0	0	0	0	0	0	0	0	0	0	0	0
Vascular_Tissue:Breaker_equatorial RPM	0	0	0	1.05	0.06	0	0	1.32	0.04	0	22	0	0	0.3	0.2	0	0	0.48	2.62	0	0
Vascular_Tissue:Breaker_stylar RPM	0	0	0	0	0	0	0	0	0	0	0	0	0	0	0	0	0	0	0	0	0
Vascular_Tissue:Pink_stem RPM	0	0	0	0	0	0	0	0	0	0	0	0	0	0	0	0	0	0	0	0	0
Vascular_Tissue:Pink_equatorial RPM	0	0	0	0.69	0	0	0	0.71	0	0	78.85	0	0	0.24	0.1	0	0	0.24	5.1	0	0
Vascular_Tissue:Pink_stylar RPM	0	0	0	0	0	0	0	0	0	0	0	0	0	0	0	0	0	0	0	0	0
Vascular_Tissue:Light_Red RPM	0	0	0.02	0.49	0	0	0	1.95	0.07	0	38.34	0	0	0.78	0.69	0	0	0.2	4.14	0	0
Vascular_Tissue:Red_Ripe RPM	0	0.02	0	0.44	0.02	0	0	2.06	0.16	0	51.78	0	0	0.87	0.65	0	0	0.29	5.18	0	0
Inner_Epidermis:Anthesis RPM	0	0	0	0	0	0	0	0	0	0	0	0	0	0	0	0	0	0	0	0	0
Inner_Epidermis:5DPA RPM	0.04	0	0.04	2.66	0.3	0	0	1.79	0.13	0	5.42	0	0	0	0	0	0	1.93	6.77	0	0
Inner_Epidermis:10DPA RPM	0	0	0.08	2.41	0.04	0	0	2.22	0.15	0	17.59	0	0	0	0	0	0	2.25	6.54	0	0
Inner_Epidermis:20DPA RPM	0.54	0	0.05	0.59	0	0	0	0.48	0.03	0	28.55	0	0	0	0	0	0	0.19	1.52	0	0
Inner_Epidermis:30DPA RPM	0	0	0	0	0	0	0	0	0	0	0	0	0	0	0	0	0	0	0	0	0
Inner_Epidermis:Mature_Green_stem RPM	0	0	0	0	0	0	0	0	0	0	0	0	0	0	0	0	0	0	0	0	0
Inner_Epidermis:Mature_Green_equatorial RPM	0.15	0	0	0.18	0.07	0	0	1.09	0	0	54.96	0	0	0.03	0.03	0	0	0.15	0.3	0	0
Inner_Epidermis:Mature_Green_stylar RPM	0	0	0	0	0	0	0	0	0	0	0	0	0	0	0	0	0	0	0	0	0
Inner_Epidermis:Breaker_stem RPM	0	0	0	0	0	0	0	0	0	0	0	0	0	0	0	0	0	0	0	0	0
Inner_Epidermis:Breaker_equatorial RPM	0	0.03	0	0	0.06	0	0	1.14	0.03	0	17.83	0	0	0	0	0	0	0.19	0.13	0	0
Inner_Epidermis:Breaker_stylar RPM	0	0	0	0	0	0	0	0	0	0	0	0	0	0	0	0	0	0	0	0	0
Inner_Epidermis:Pink_stem RPM	0	0	0	0	0	0	0	0	0	0	0	0	0	0	0	0	0	0	0	0	0
Inner_Epidermis:Pink_equatorial RPM	0	0	0	0.06	0	0	0	0.17	0	0	16.42	0	0	0	0	0	0	0.25	5.29	0	0
Inner_Epidermis:Pink_stylar RPM	0	0	0	0	0	0	0	0	0	0	0	0	0	0	0	0	0	0	0	0	0
Inner_Epidermis:Light_Red RPM	0.03	0	0	0	0	0	0	0.54	0.04	0	21.19	0	0	0	0	0	0	0	2.71	0	0
Inner_Epidermis:Red_Ripe RPM	0	0.08	0	0	0	0	0	0.63	0	0	17.52	0	0	0	0	0	0	0.08	11.96	0	0
Total_Pericarp:Anthesis RPM	0.08	0	0	6.73	0.47	0	0	20.56	0.03	0	34.58	0	0	0	0	0	0	1.73	4.17	0	0
Total_Pericarp:5DPA RPM	0.02	0	0.35	4.54	0.21	0	0.24	9.09	0.1	0	29.07	0	0	0	0	0	0	0.02	27.01	0	0
Total_Pericarp:10DPA RPM	0.03	0	0.12	2.29	0.25	0	0.08	4.78	0.17	0	53.01	0.03	0	0.02	0	0	0	0.02	26.98	0	0
Total_Pericarp:20DPA RPM	0.28	0	0.05	0.86	0.22	0	0.08	9.77	0.18	0	64.09	0.07	0	0.39	0.07	0	0	0.03	15.62	0	0
Total_Pericarp:30DPA RPM	0.26	0	0.03	0.58	0.34	0	0	8.75	0.05	0	46.31	0.12	0	0.26	0.03	0	0	0	14.15	0	0
Total_Pericarp:Mature_Green_stem RPM	0.36	0	0.04	0.55	0.23	0	0.03	6.42	0.11	0	59.97	0	0	0.23	0.08	0	0	0.02	14.63	0	0
Total_Pericarp:Mature_Green_equatorial RPM	0.31	0	0.07	0.48	0.29	0	0.02	6.82	0.17	0	53.52	0.02	0	0.1	0	0	0	0.03	12.94	0	0
Total_Pericarp:Mature_Green_stylar RPM	0.2	0	0	0.69	0.29	0	0	8.42	0.2	0	53.99	0.03	0	0.09	0.06	0	0	0	10.48	0	0
Total_Pericarp:Breaker_stem RPM	0.97	0	0.51	0.21	0.06	0	0.03	8.22	0.08	0	83.91	0.03	0	0.18	0.05	0	0	0.03	12.41	0	0.03
Total_Pericarp:Breaker_equatorial RPM	0.92	0	0.07	0.38	0.32	0	0.03	8.6	0.1	0	69.7	0	0	0.12	0.07	0	0	0	9.97	0	0
Total_Pericarp:Breaker_stylar RPM	0.58	0	0.05	0.36	0.15	0	0.03	7.3	0.05	0	69.05	0.03	0	0.22	0	0	0	0	9.75	0	0
Total_Pericarp:Pink_stem RPM	0.79	0	0.42	0.02	0.04	0	0	6.17	0.04	0	25.16	0.05	0	0.07	0	0	0	0.05	9	0	0
Total_Pericarp:Pink_equatorial RPM	0.64	0	0.2	0.07	0.05	0	0.02	6.74	0.06	0	21.6	0	0	0.02	0.02	0	0	0.09	11.18	0	0
Total_Pericarp:Pink_stylar RPM	0.67	0	0.15	0	0.2	0	0	6.36	0.03	0	19.24	0	0	0.06	0.03	0	0	0.07	8.68	0	0
Total_Pericarp:Light_Red RPM	0.78	0	0.04	0.06	0.03	0	0	5.47	0.07	0	20.7	0	0	0.02	0	0	0	0.03	13.43	0	0
Total_Pericarp:Red_Ripe RPM	1	0	0	0.02	0.05	0	0	6.9	0.02	0	27.21	0	0	0.04	0.02	0	0	0.03	25.38	0	0
Septum:Anthesis RPM	0.03	0	0	4.18	0.17	0	0.03	11.73	0.03	0	36.34	0	0	0	0	0	0	0.84	2.73	0	0
Septum:5DPA RPM	0.13	0	0.67	5.2	0.12	0	0.54	6.92	0.11	0	38.8	0	0	0	0	0	0	0	29.95	0	0.03
Septum:10DPA RPM	0.06	0	0.29	1.43	0.11	0	0.35	5.06	0.08	0	61.34	0.03	0	0.03	0	0	0	0.03	33.74	0	0
Septum:20DPA RPM	0.23	0	0.23	1.18	0.13	0	0.21	6.43	0.11	0	83.37	0.03	0	0.19	0.03	0	0	0.05	29.32	0	0
Septum:30DPA RPM	0.2	0	0	1	0.14	0	0.11	6.62	0.03	0	54.65	0.02	0	0.07	0.02	0	0	0	14.28	0	0
Septum:Mature_Green_stem RPM	0.36	0	0.09	0.32	0.06	0	0.06	9.02	0.06	0	43.37	0	0	0.06	0.03	0	0	0	17.24	0	0
Septum:Mature_Green_equatorial RPM	0.48	0	0	0.5	0.06	0	0	6.16	0.07	0	42.08	0.03	0	0.09	0.03	0	0	0.03	15.71	0	0
Septum:Mature_Green_stylar RPM	0.4	0	0	0.44	0	0	0.03	10.23	0.19	0	28.11	0.04	0	0.1	0.03	0	0	0.03	12.6	0	0
Septum:Breaker_stem RPM	0.92	0	0.14	0.03	0.27	0	0	8.8	0.04	0	25.12	0.04	0	0.07	0	0	0	0	17.05	0	0
Septum:Breaker_equatorial RPM	0.71	0	0.05	0.12	0.09	0	0.01	8.37	0.11	0	16.41	0	0	0.03	0	0	0	0.04	21.92	0	0
Septum:Breaker_stylar RPM	0.92	0	0.05	0.21	0.12	0	0	10.75	0.03	0	18.79	0	0	0.05	0	0	0	0.04	12.72	0	0
Septum:Pink_stem RPM	0.77	0.02	0.49	0.11	0.06	0	0.02	6.6	0	0	18.29	0	0	0	0	0	0	0	14.36	0	0
Septum:Pink_equatorial RPM	1.16	0	0.25	0	0.04	0	0	7.83	0	0	10.35	0	0	0.06	0	0	0	0	18.48	0	0
Septum:Pink_stylar RPM	0.93	0	0.17	0.1	0.11	0	0	6.94	0.06	0	12.83	0	0	0.05	0	0	0	0	11.23	0	0
Septum:Light_Red RPM	0.59	0	0	0.03	0	0	0	7.66	0.11	0	9.58	0	0	0	0.03	0	0	0	18.94	0	0
Septum:Red_Ripe RPM	0.61	0.03	0.06	0	0.05	0	0	9.37	0.15	0	14.52	0	0	0	0.09	0	0	0	33.51	0	0
Locular_Tissue:Anthesis RPM	0.03	0.03	0.06	5.5	0.22	0	0	1.93	0.02	0	15.62	0	0	0	0	0	0	0.23	4.25	0	0
Locular_Tissue:5DPA RPM	2.02	0	0.1	0.93	0	0	0	1.1	0.19	0	4.09	0	0	0	0	0	0	3.42	3.23	0	0
Locular_Tissue:10DPA RPM	0.19	0	2.69	3.37	0.15	0	0.15	5.82	0.2	0	88.49	0.04	0	0	0	0	0	0.07	29.47	0	0
Locular_Tissue:20DPA RPM	0.26	0	1.17	2.85	0.29	0	0.03	4.77	0.1	0	83.94	0	0	0	0	0	0	0.17	18.94	0	0
Locular_Tissue:30DPA RPM	0.29	0.03	0.45	2.91	0.06	0	0	4.33	0.17	0	47.29	0	0	0	0	0	0	0	12.35	0	0
Locular_Tissue:Mature_Green_stem RPM	0.4	0	0.09	0.45	0.21	0	0.04	4.86	0.09	0	25.33	0	0	0	0	0	0	0.09	39.03	0	0
Locular_Tissue:Mature_Green_equatorial RPM	0.39	0	0.03	0.96	0.3	0	0	6.1	0.06	0	26.5	0	0	0	0	0	0	0.05	47.71	0	0
Locular_Tissue:Mature_Green_stylar RPM	0.14	0	0.05	0.51	0.09	0	0.03	4.87	0.17	0	19.34	0	0	0	0	0	0	0.04	33.64	0	0
Locular_Tissue:Breaker_stem RPM	0.23	0	0.1	0.08	0.15	0	0	4	0.08	0	12.54	0	0	0	0	0	0	0.03	31.35	0	0
Locular_Tissue:Breaker_equatorial RPM	0.37	0	0.06	0.15	0.1	0	0	4.15	0.09	0	9.66	0	0	0	0.08	0	0	0	30.47	0	0
Locular_Tissue:Breaker_stylar RPM	0.29	0	0.08	0.08	0.09	0	0	5.11	0.13	0	10.31	0	0	0	0	0	0.03	0.03	36.08	0	0
Locular_Tissue:Pink_stem RPM	0.61	0	0.07	0.07	0.04	0	0	5.72	0.03	0	15.39	0	0	0	0	0	0	0	39.76	0	0
Locular_Tissue:Pink_equatorial RPM	0.67	0	0	0.06	0	0	0	6.17	0.14	0	11.72	0	0	0	0	0	0	0	51.19	0	0
Locular_Tissue:Pink_stylar RPM	0.34	0.02	0.03	0.12	0.03	0	0	4.53	0.03	0	9.77	0	0	0	0	0	0	0.03	48.41	0	0
Locular_Tissue:Light_Red RPM	0.48	0	0.24	0.04	0	0	0	5.61	0.12	0	11.02	0	0	0	0	0	0	0	48.22	0	0
Locular_Tissue:Red_Ripe RPM	0.7	0.03	0.07	0	0.06	0	0	8.83	0.12	0	18.12	0	0	0	0	0	0	0	69.8	0	0
Placenta:Anthesis RPM	0.11	0	0.01	9.42	0.15	0	0	16.35	0	0	46.97	0	0	0	0	0	0	1.23	7.27	0	0
Placenta:5DPA RPM	2.69	0	0	0.86	0.18	0	0	1.18	0.07	0	3.32	0	0	0	0	0	0	1.95	5.1	0	0
Placenta:10DPA RPM	0.24	0	0.5	3.38	0.1	0	0.31	5.68	0.02	0	74.74	0	0	0	0	0	0	0.05	37.35	0	0
Placenta:20DPA RPM	1.28	0	0.32	3.69	0.11	0	0.36	5.36	0.15	0	108.82	0	0	0.06	0	0	0.06	0.07	22.95	0	0
Placenta:30DPA RPM	0.21	0	0.27	1.62	0.08	0	0.08	16.23	0.1	0	62.09	0.02	0	0.05	0.04	0.04	0.05	0.1	17.37	0	0
Placenta:Mature_Green_stem RPM	0.45	0	0.1	1.34	0.22	0	0.03	9.93	0.11	0	37.84	0	0	0.03	0	0	0	0	24.59	0	0
Placenta:Mature_Green_equatorial RPM	0.56	0	0.04	1.36	0.15	0	0.02	10.3	0.02	0	30.18	0	0	0.02	0.04	0	0	0.03	26.19	0	0
Placenta:Mature_Green_stylar RPM	0.33	0	0.12	0.76	0.11	0	0.02	15.31	0.02	0	31.54	0	0	0	0	0	0	0.07	20.73	0	0
Placenta:Breaker_stem RPM	0.58	0	0.22	0.54	0.22	0	0	6.91	0.1	0	20.45	0	0	0	0.08	0	0	0	35.56	0	0
Placenta:Breaker_equatorial RPM	0.62	0	0.05	0.57	0.12	0	0	6.2	0.05	0	15.79	0	0	0	0	0	0	0	37.55	0	0
Placenta:Breaker_stylar RPM	0.57	0	0.09	0.4	0.1	0	0	6.79	0.01	0	17.38	0	0	0.08	0.05	0	0	0.02	35.39	0	0
Placenta:Pink_stem RPM	0.95	0.02	0.12	0.15	0.07	0	0.02	7.28	0.04	0	23.81	0	0	0	0.02	0	0	0.03	41.33	0	0
Placenta:Pink_equatorial RPM	1.14	0	0.05	0.21	0.03	0	0	7.63	0.08	0	20.17	0	0	0	0	0	0	0	48.38	0	0
Placenta:Pink_stylar RPM	1.41	0	0.04	0.15	0.09	0	0	7.96	0.07	0	17.41	0	0	0	0.02	0	0	0	35.44	0	0
Placenta:Light_Red RPM	1.12	0	0.1	0.17	0.05	0	0	8.3	0.05	0	21.73	0	0	0	0	0	0	0.05	52.33	0	0
Placenta:Red_Ripe RPM	1.17	0	0.04	0	0.03	0	0	8.66	0.07	0	26.55	0	0	0.05	0	0	0	0	51.57	0	0
Columella:Anthesis RPM	0	0	0	4.8	0	0	0	38.72	0	0	49.66	0	0	0	0	0	0	0.59	5.51	0	0
Columella:5DPA RPM	0.13	0	0.77	4.77	0.08	0	0.4	10.25	0.18	0	33.66	0	0	0	0.03	0	0	0	32.07	0	0
Columella:10DPA RPM	0.14	0	0.61	1.83	0.08	0	0.19	7.82	0.12	0	70.07	0	0	0.03	0.05	0	0	0.05	31.62	0	0
Columella:20DPA RPM	0.3	0	0.25	1.94	0.06	0	0.42	16.05	0.06	0	106.55	0.06	0	0.21	0.09	0	0	0.13	21.56	0	0
Columella:30DPA RPM	0.31	0	0.11	1.79	0.19	0	0.23	13.32	0.18	0	90.39	0.02	0	0.18	0.07	0	0	0.05	18.23	0	0
Columella:Mature_Green_stem RPM	0.33	0	0.1	1.31	0.07	0	0.03	9.08	0.02	0	71.12	0.14	0	0.32	0.08	0	0	0.02	18.8	0	0
Columella:Mature_Green_equatorial RPM	0.64	0	0.12	1.93	0	0	0.09	17.33	0.08	0	51.05	0.05	0	0.1	0.03	0.03	0.03	0	26.14	0	0
Columella:Mature_Green_stylar RPM	0	0	0	0	0	0	0	0	0	0	0	0	0	0	0	0	0	0	0	0	0
Columella:Breaker_stem RPM	0.97	0	0.03	0.71	0.17	0	0.18	15.49	0.06	0	53.28	0.03	0	0.24	0	0	0	0.06	17.16	0	0
Columella:Breaker_equatorial RPM	0.77	0	0.06	0.85	0.14	0	0.01	10.68	0.01	0	25.45	0.02	0	0.09	0.01	0	0	0.01	32.45	0	0
Columella:Breaker_stylar RPM	0	0	0	0	0	0	0	0	0	0	0	0	0	0	0	0	0	0	0	0	0
Columella:Pink_stem RPM	1.02	0	0.51	0.78	0.22	0	0.31	12.8	0	0	50.02	0.04	0	0.23	0.02	0	0	0.06	20.75	0	0
Columella:Pink_equatorial RPM	1.4	0	0.05	0.31	0.14	0	0	13.57	0.03	0	28.97	0.03	0	0.13	0	0	0	0	37.2	0	0.03
Columella:Pink_stylar RPM	0	0	0	0	0	0	0	0	0	0	0	0	0	0	0	0	0	0	0	0	0
Columella:Light_Red RPM	1.94	0	0.72	0.07	0.06	0	0.03	15.79	0.07	0	28.84	0.03	0	0.15	0	0	0	0.04	23.41	0	0
Columella:Red_Ripe RPM	1.84	0	0.33	0.1	0.04	0	0.15	14.47	0.1	0	32.18	0	0	0.06	0.03	0	0	0.03	31.13	0	0
Seeds:Anthesis RPM	0	0.2	0.03	4.48	0.33	0.2	0	19.87	0	0	7.71	0	0	0	0	0	0.03	1.32	3.06	0	0
Seeds:5DPA RPM	0.03	0	0	2.51	0.15	0	0	2.01	0.12	0	3.92	0.03	0	0	0	0	0	1.28	2.7	0	0
Seeds:10DPA RPM	0.1	0	0.7	12.02	0.23	0	0.26	9.59	0.02	0	80.61	0.02	0	0	0	0	0.05	0.11	20.86	0	0
Seeds:20DPA RPM	0.33	0	0.9	8.15	0.74	0	0.11	8.91	0.12	0	102.91	0	0	0	0	0	0	0.1	10.14	0	0
Seeds:30DPA RPM	0.08	0	0.08	9.22	0.15	0	0	4.75	0.12	0	54.77	0	0	0	0	0	0	0.1	6.39	0	0
Seeds:Mature_Green_stem RPM	0.19	0	0.03	9.18	0.2	0	0	9.09	0.02	0	18.48	0.02	0	0	0	0	0	0	13.54	0	0.03
Seeds:Mature_Green_equatorial RPM	0.18	0	0.18	12.48	0.15	0	0	4.72	0.04	0	34.38	0	0	0	0	0	0	0.07	15.89	0	0
Seeds:Mature_Green_stylar RPM	0.44	0	0.08	8.83	0.11	0.02	0	11.75	0.1	0	24.57	0	0	0	0.02	0	0	0.04	14.52	0	0
Seeds:Breaker_stem RPM	0.21	0	0.44	5.69	0.48	0	0	6.12	0.06	0	21.71	0	0.03	0	0.03	0	0	0.12	16.97	0	0
Seeds:Breaker_equatorial RPM	0.17	0	0.34	5.3	0.27	0.02	0	13.65	0.15	0	24.86	0	0	0	0	0	0.04	0.24	19.81	0	0.03
Seeds:Breaker_stylar RPM	0.26	0	0.36	8.1	0.21	0	0	5.43	0.04	0	25.04	0	0	0	0.02	0	0	0.39	22.33	0	0
Seeds:Pink_stem RPM	0.12	0	0.38	5.41	0.2	0	0	7.71	0.06	0	23.73	0	0	0	0.04	0	0.05	0.06	17.84	0	0.02
Seeds:Pink_equatorial RPM	0.16	0	0.41	5.32	0.11	0	0	6.61	0.11	0	24.63	0	0	0	0	0.07	0.03	0.06	22.81	0	0
Seeds:Pink_stylar RPM	0.15	0	0.35	7.25	0.23	0	0	8.06	0.12	0	23.96	0	0	0	0.06	0	0.09	0.27	21.53	0	0
Seeds:Light_Red RPM	0.14	0	0.18	5.27	0.25	0	0.02	5.8	0.02	0	24.38	0	0	0	0.03	0	0.02	0.11	16.36	0	0
Seeds:Red_Ripe RPM	0.15	0	0.36	3.9	0.18	0	0	9.37	0.06	0	27.25	0	0	0	0.1	0	0.06	0.08	20.05	0	0
Max value	2.69	0.2	2.69	12.48	0.74	0.2	0.54	38.72	0.27	0.01	128.51	0.14	0.03	0.87	0.69	0.07	0.09	3.59	69.8	0.02	0.03
log10 max	0.429752	-0.69897	0.429752	1.09621	-0.130768	-0.69897	-0.267606	1.58794	-0.568636	-2	2.10894	-0.853872	-1.52288	-0.0604807	-0.161151	-1.1549	-1.04576	0.555094	1.84386	-1.69897	-1.52288
In lower quartile?	above	below	above	above	above	below	above	above	below	below	above	below	below	above	above	below	below	above	above	below	below
quantiles
quantiles
0% 25% 50% 75% 100%
-2.0000000 -0.2924298 1.1788331 1.9027777 4.8244072

## Sheet: Tomato no domain genes
Supporting Information Table S4: Gene expression analyses
gene name	Solyc02g072320	Solyc06g062450	Solyc10g050700	Solyc10g051360	Solyc12g017550	Solyc12g039080
Outer_Epidermis:Anthesis RPM	0	0	0	0	0	0
Outer_Epidermis:5DPA RPM	0.72	0	0	0	0	1.46
Outer_Epidermis:10DPA RPM	1.2	0	0	0	0	3.35
Outer_Epidermis:20DPA RPM	2.13	0.03	0	0	0	2.33
Outer_Epidermis:30DPA RPM	0	0	0	0	0	0
Outer_Epidermis:Mature_Green_stem RPM	0	0	0	0	0	0
Outer_Epidermis:Mature_Green_equatorial RPM	1.42	0.03	0	0	0	1.28
Outer_Epidermis:Mature_Green_stylar RPM	0	0	0	0	0	0
Outer_Epidermis:Breaker_stem RPM	0	0	0	0	0	0
Outer_Epidermis:Breaker_equatorial RPM	0.62	0	0	0	0	0.38
Outer_Epidermis:Breaker_stylar RPM	0	0	0	0	0	0
Outer_Epidermis:Pink_stem RPM	0	0	0	0	0	0
Outer_Epidermis:Pink_equatorial RPM	1.48	0	0	0	0	4.31
Outer_Epidermis:Pink_stylar RPM	0	0	0	0	0	0
Outer_Epidermis:Light_Red RPM	1.14	0	0	0	0	1.95
Outer_Epidermis:Red_Ripe RPM	1.5	0	0	0	0	3.48
Collenchyma:Anthesis RPM	0	0	0	0	0	0
Collenchyma:5DPA RPM	0.24	0	0	0	0	1.68
Collenchyma:10DPA RPM	0.32	0	0	0	0	1.21
Collenchyma:20DPA RPM	0.4	0	0	0	0	2.23
Collenchyma:30DPA RPM	0	0	0	0	0	0
Collenchyma:Mature_Green_stem RPM	0	0	0	0	0	0
Collenchyma:Mature_Green_equatorial RPM	0	0	0	0	0	1.24
Collenchyma:Mature_Green_stylar RPM	0	0	0	0	0	0
Collenchyma:Breaker_stem RPM	0	0	0	0	0	0
Collenchyma:Breaker_equatorial RPM	0.02	0	0	0	0	0.99
Collenchyma:Breaker_stylar RPM	0	0	0	0	0	0
Collenchyma:Pink_stem RPM	0	0	0	0	0	0
Collenchyma:Pink_equatorial RPM	0.41	0	0	0	0	3.42
Collenchyma:Pink_stylar RPM	0	0	0	0	0	0
Collenchyma:Light_Red RPM	0.74	0	0	0	0	1.48
Collenchyma:Red_Ripe RPM	3.48	0	0	0	0	2.53
Parenchyma:Anthesis RPM	0	0	0	0	0	0
Parenchyma:5DPA RPM	0.13	0.03	0	0	0	0.52
Parenchyma:10DPA RPM	0.17	0	0	0	0	0.55
Parenchyma:20DPA RPM	0.07	0.04	0	0	0	0.51
Parenchyma:30DPA RPM	0	0	0	0	0	0
Parenchyma:Mature_Green_stem RPM	0	0	0	0	0	0
Parenchyma:Mature_Green_equatorial RPM	0	0	0	0	0	3.12
Parenchyma:Mature_Green_stylar RPM	0	0	0	0	0	0
Parenchyma:Breaker_stem RPM	0	0	0	0	0	0
Parenchyma:Breaker_equatorial RPM	0	0	0	0	0	2.41
Parenchyma:Breaker_stylar RPM	0	0	0	0	0	0
Parenchyma:Pink_stem RPM	0	0	0	0	0	0
Parenchyma:Pink_equatorial RPM	0	0	0	0	0	2.48
Parenchyma:Pink_stylar RPM	0	0	0	0	0	0
Parenchyma:Light_Red RPM	0.16	0	0	0	0	0.62
Parenchyma:Red_Ripe RPM	0	0	0	0	0	1.05
Vascular_Tissue:Anthesis RPM	0	0	0	0	0	0
Vascular_Tissue:5DPA RPM	0.09	0	0	0	0	0
Vascular_Tissue:10DPA RPM	0.63	0	0	0	0	0.16
Vascular_Tissue:20DPA RPM	0.34	0	0	0	0	0.16
Vascular_Tissue:30DPA RPM	0	0	0	0	0	0
Vascular_Tissue:Mature_Green_stem RPM	0	0	0	0	0	0
Vascular_Tissue:Mature_Green_equatorial RPM	0.14	0	0	0	0	0.03
Vascular_Tissue:Mature_Green_stylar RPM	0	0	0	0	0	0
Vascular_Tissue:Breaker_stem RPM	0	0	0	0	0	0
Vascular_Tissue:Breaker_equatorial RPM	0.03	0	0	0	0	0
Vascular_Tissue:Breaker_stylar RPM	0	0	0	0	0	0
Vascular_Tissue:Pink_stem RPM	0	0	0	0	0	0
Vascular_Tissue:Pink_equatorial RPM	0.17	0	0	0	0	0
Vascular_Tissue:Pink_stylar RPM	0	0	0	0	0	0
Vascular_Tissue:Light_Red RPM	0.33	0	0	0	0	0
Vascular_Tissue:Red_Ripe RPM	0.13	0.02	0	0	0	0
Inner_Epidermis:Anthesis RPM	0	0	0	0	0	0
Inner_Epidermis:5DPA RPM	0.25	0	0	0	0	0.3
Inner_Epidermis:10DPA RPM	0.43	0.04	0	0	0	0.58
Inner_Epidermis:20DPA RPM	0.33	0	0	0	0	0.88
Inner_Epidermis:30DPA RPM	0	0	0	0	0	0
Inner_Epidermis:Mature_Green_stem RPM	0	0	0	0	0	0
Inner_Epidermis:Mature_Green_equatorial RPM	0.25	0	0	0	0	1.48
Inner_Epidermis:Mature_Green_stylar RPM	0	0	0	0	0	0
Inner_Epidermis:Breaker_stem RPM	0	0	0	0	0	0
Inner_Epidermis:Breaker_equatorial RPM	0	0	0	0	0	1.91
Inner_Epidermis:Breaker_stylar RPM	0	0	0	0	0	0
Inner_Epidermis:Pink_stem RPM	0	0	0	0	0	0
Inner_Epidermis:Pink_equatorial RPM	0.85	0	0	0	0	2.05
Inner_Epidermis:Pink_stylar RPM	0	0	0	0	0	0
Inner_Epidermis:Light_Red RPM	0.4	0	0	0	0	2.01
Inner_Epidermis:Red_Ripe RPM	0.89	0	0	0	0	1.82
Total_Pericarp:Anthesis RPM	1.55	0	0	0	0	1.07
Total_Pericarp:5DPA RPM	2.92	0	0	0	0	3.08
Total_Pericarp:10DPA RPM	1.22	0	0	0	0.05	2.61
Total_Pericarp:20DPA RPM	0.76	0	0	0	0	3.48
Total_Pericarp:30DPA RPM	0.2	0	0	0	0	4.68
Total_Pericarp:Mature_Green_stem RPM	0.19	0	0	0	0	5.36
Total_Pericarp:Mature_Green_equatorial RPM	0.12	0	0	0	0	5.73
Total_Pericarp:Mature_Green_stylar RPM	0.23	0	0	0	0	7.06
Total_Pericarp:Breaker_stem RPM	0.24	0	0	0	0	7.32
Total_Pericarp:Breaker_equatorial RPM	0.14	0	0	0	0	7.74
Total_Pericarp:Breaker_stylar RPM	0.22	0.02	0	0	0	8.35
Total_Pericarp:Pink_stem RPM	0.14	0	0	0	0	6.22
Total_Pericarp:Pink_equatorial RPM	0.15	0	0	0	0	4.57
Total_Pericarp:Pink_stylar RPM	0.16	0	0	0	0	4.55
Total_Pericarp:Light_Red RPM	0.2	0	0	0	0	3
Total_Pericarp:Red_Ripe RPM	0.91	0	0	0	0	3.84
Septum:Anthesis RPM	1.35	0	0	0	0	2.85
Septum:5DPA RPM	2.55	0	0	0	0	2.18
Septum:10DPA RPM	0.81	0.03	0	0	0	1.89
Septum:20DPA RPM	0.11	0.03	0	0	0.03	4.3
Septum:30DPA RPM	0.03	0	0	0	0	3.83
Septum:Mature_Green_stem RPM	0.09	0	0	0	0	4.48
Septum:Mature_Green_equatorial RPM	0	0	0	0	0	3.17
Septum:Mature_Green_stylar RPM	0.03	0	0	0	0	5.26
Septum:Breaker_stem RPM	0	0	0	0	0	6.97
Septum:Breaker_equatorial RPM	0.07	0	0	0	0	8.65
Septum:Breaker_stylar RPM	0.11	0	0	0	0	8.17
Septum:Pink_stem RPM	0.11	0	0	0	0	5.25
Septum:Pink_equatorial RPM	0.21	0	0	0	0	3.79
Septum:Pink_stylar RPM	0.1	0	0	0	0.02	4.85
Septum:Light_Red RPM	0.23	0	0	0	0	2.93
Septum:Red_Ripe RPM	0.86	0	0	0	0	4.99
Locular_Tissue:Anthesis RPM	0.53	0	0	0	0	0.02
Locular_Tissue:5DPA RPM	0.23	0.04	0	0	0	0.07
Locular_Tissue:10DPA RPM	0.79	0.04	0	0	0	0.44
Locular_Tissue:20DPA RPM	0.65	0	0	0	0	0.53
Locular_Tissue:30DPA RPM	0.23	0	0	0	0	0.23
Locular_Tissue:Mature_Green_stem RPM	0.27	0	0	0	0	0.49
Locular_Tissue:Mature_Green_equatorial RPM	0.28	0	0	0	0	0.37
Locular_Tissue:Mature_Green_stylar RPM	0.27	0	0	0	0	0.21
Locular_Tissue:Breaker_stem RPM	0.17	0	0	0	0	0.41
Locular_Tissue:Breaker_equatorial RPM	0.05	0	0	0	0	0.33
Locular_Tissue:Breaker_stylar RPM	0.08	0	0	0	0	0.37
Locular_Tissue:Pink_stem RPM	0.38	0	0	0	0	0.28
Locular_Tissue:Pink_equatorial RPM	0.19	0	0	0	0	0.23
Locular_Tissue:Pink_stylar RPM	0.26	0	0	0	0	0.18
Locular_Tissue:Light_Red RPM	0.43	0	0	0	0	0.12
Locular_Tissue:Red_Ripe RPM	0.82	0	0	0	0	0.27
Placenta:Anthesis RPM	1.8	0	0	0	0	0.19
Placenta:5DPA RPM	0.1	0	0	0	0	0.34
Placenta:10DPA RPM	0.73	0.03	0	0	0	1.19
Placenta:20DPA RPM	0.4	0	0.03	0	0.03	1.14
Placenta:30DPA RPM	0.21	0	0	0	0	1.75
Placenta:Mature_Green_stem RPM	0.14	0	0	0	0	1.13
Placenta:Mature_Green_equatorial RPM	0.25	0	0	0	0	1.15
Placenta:Mature_Green_stylar RPM	0.08	0	0	0	0	2.87
Placenta:Breaker_stem RPM	0.19	0	0	0	0	1.57
Placenta:Breaker_equatorial RPM	0	0	0	0	0	1.38
Placenta:Breaker_stylar RPM	0.16	0	0	0	0	1.97
Placenta:Pink_stem RPM	0.09	0	0	0	0	1.13
Placenta:Pink_equatorial RPM	0.18	0	0	0	0	1.15
Placenta:Pink_stylar RPM	0.24	0	0	0	0	1.32
Placenta:Light_Red RPM	0.31	0	0.02	0	0	0.98
Placenta:Red_Ripe RPM	0.48	0	0	0	0	1.15
Columella:Anthesis RPM	1.05	0	0	0	0	0.47
Columella:5DPA RPM	2.04	0.05	0	0	0	1.4
Columella:10DPA RPM	0.82	0	0	0	0	1.43
Columella:20DPA RPM	1.46	0.06	0	0	0	2.79
Columella:30DPA RPM	0.59	0	0	0	0.02	3.31
Columella:Mature_Green_stem RPM	0.97	0	0	0	0	1.56
Columella:Mature_Green_equatorial RPM	1.2	0	0	0	0	1.55
Columella:Mature_Green_stylar RPM	0	0	0	0	0	0
Columella:Breaker_stem RPM	0.48	0	0	0	0	3.85
Columella:Breaker_equatorial RPM	0.21	0	0.01	0	0	1.72
Columella:Breaker_stylar RPM	0	0	0	0	0	0
Columella:Pink_stem RPM	0.24	0.04	0	0	0	1.86
Columella:Pink_equatorial RPM	0.21	0	0	0	0	1.17
Columella:Pink_stylar RPM	0	0	0	0	0	0
Columella:Light_Red RPM	0.3	0	0	0	0	1.32
Columella:Red_Ripe RPM	0.44	0	0	0	0	1.9
Seeds:Anthesis RPM	2.82	0	0	0	0	0.69
Seeds:5DPA RPM	0.56	0	0	0	0	0.25
Seeds:10DPA RPM	2.45	0	0	0	0	1.06
Seeds:20DPA RPM	2.74	0	0	0	0	1.71
Seeds:30DPA RPM	0.56	0	0	0	0.03	1.15
Seeds:Mature_Green_stem RPM	1.82	0	0	0	0	1.56
Seeds:Mature_Green_equatorial RPM	1.31	0	0	0	0	1.28
Seeds:Mature_Green_stylar RPM	1.92	0	0	0	0	1.43
Seeds:Breaker_stem RPM	0.3	0	0	0	0	1.81
Seeds:Breaker_equatorial RPM	0.41	0.03	0	0	0	2.51
Seeds:Breaker_stylar RPM	0.47	0	0	0	0	1.22
Seeds:Pink_stem RPM	0.46	0	0	0	0	1.57
Seeds:Pink_equatorial RPM	0.28	0	0	0	0	1.33
Seeds:Pink_stylar RPM	0.83	0	0	0	0	1.25
Seeds:Light_Red RPM	0.72	0	0	0	0	0.94
Seeds:Red_Ripe RPM	0.88	0	0	0	0	1.85
Max value	3.48	0.06	0.03	0.01	0.05	8.65
log10 max	0.541579	-1.22185	-1.52288	-2	-1.30103	0.937016
In lower quartile?	above	below	below	below	below	above
quantiles
0% 25% 50% 75% 100%
-2.0000000 -0.2924298 1.1788331 1.9027777 4.8244072

## Sheet: Poplar fission pairs
Supporting Information Table S4: Gene expression analyses
Tissue	Potri.003G046400	Potri.003G046500	Potri.004G005300	Potri.004G005400	Potri.004G170700	Potri.004G170800	Potri.004G231300	Potri.004G231400	Potri.004G231800	Potri.004G231900	Potri.007G082300	Potri.007G082400	Potri.010G155100	Potri.010G155200	Potri.011G072500	Potri.011G072600	Potri.011G073600	Potri.011G073700	Potri.018G136100	Potri.018G136200	Potri.019G004600	Potri.019G004700	Potri.019G004900	Potri.019G005000	Potri.019G006100	Potri.019G006200	Potri.019G009500	Potri.019G009600	Potri.T009400	Potri.T009500	Potri.T009700	Potri.T009800	Potri.T010100	Potri.T010200	Potri.T032200	Potri.T032300	Potri.T032500	Potri.T032600	Potri.T032700	Potri.T032800	Potri.T042500	Potri.T042600	Potri.T049500	Potri.T049600
Buds-Dormant	4.50633	6.62187	3.33957	3.94011	3.62107	0	3.20918	2.90534	2.39839	1.29792	3.06548	8.05506	1.56579	5.60626	4.56034	3.45895	0.932705	0.932705	4.20079	0	0	0	1.96633	2.12677	1.7825	0	0	0	0.932705	1.56579	0	0	0	0	2.72436	0	1.7825	0	1.7825	0.932705	0	0	0	0
Buds-Pre-chilling	4.10416	5.74244	5.3542	5.91593	4.42075	0	4.45583	4.31005	3.91509	0	4.01274	7.71282	0	5.04474	4.42075	3.3674	1.71046	0	4.10416	1.02472	0	1.02472	1.94266	2.30877	2.13857	0	0	0	1.42161	3.12504	0	0	0	0	3.86364	1.02472	2.13857	1.42161	3.75483	3.034	0	0	0	0
Cambium-Phloem-Dormant	0	1.24871	3.98973	5.24197	4.02561	0	5.89178	5.44051	4.19267	2.05325	0.896306	9.08013	0	4.80065	6.10733	2.89636	0	1.50795	3.83645	0.896306	0	0.896306	1.24871	1.24871	0	0	0	0	0.896306	2.53942	0	0	0	0	4.69347	0	2.63771	0	3.79542	1.24871	0	0	1.24871	0
Flowers-Dormant	4.68132	7.35742	4.65927	5.41839	3.80436	0	0	1.23371	3.72135	1.23371	2.40812	7.6078	1.23371	5.67037	4.33689	3.33033	3.88281	0.885239	3.88281	0	0	0.885239	2.40812	2.70221	2.70221	1.87572	0	0	4.25097	5.4572	0	1.23371	0	0	4.61414	0.885239	3.67796	1.87572	6.59077	4.33689	0	0	0	0
Flowers-Expanded	3.32031	5.82624	3.12596	3.32031	3.78131	0	4.49114	1.1104	5.02051	1.53584	1.1104	7.33345	1.53584	5.71097	4.17972	2.77218	3.40829	1.53584	3.78131	0	0	0	3.90689	4.40883	4.56898	2.47333	0	0	2.90035	4.87498	0	1.1104	1.1104	0	6.046	1.1104	3.71411	1.53584	5.58567	3.84548	0	0	1.1104	1.1104
Flowers-Expanding	4.98493	6.68802	5.43774	6.10451	3.83841	0	4.06952	3.90834	4.64046	2.20528	2.68729	7.02998	1.42694	5.91458	4.12924	2.68729	3.90834	2.20528	4.57766	0	0	0.845679	2.08373	2.60364	3.21993	2.08373	0	0	3.90834	5.58321	0	0.845679	1.42694	0	5.63548	1.79929	3.83841	2.20528	6.27231	4.68086	0	0	0.845679	0
Leaves-Beetle-Damaged	2.66467	3.13869	2.06462	3.01887	4.10161	0.836884	7.32001	6.13958	6.26824	3.35148	5.45444	5.27256	6.93969	11.5523	4.54916	3.13869	4.4149	3.62057	3.97986	0	0	7.36916	5.34809	5.443	5.20644	4.57037	1.16803	1.78218	4.97184	6.90262	3.24909	2.29593	3.49239	0	8.01159	4.59126	4.92326	4.87298	7.46269	6.33161	0	0	0.836884	0
Leaves-Control	2.77122	5.01003	4.5294	5.32567	3.22544	0	6.6706	5.15144	5.8355	3.22544	4.85321	5.74918	6.17047	11.4518	4.30528	2.67868	3.51662	3.713	3.713	0	0	6.78888	4.55511	4.47656	4.36467	3.46298	1.74853	0.913434	4.00258	6.06722	1.74853	2.2289	2.47244	0	6.71681	3.56832	3.92565	3.46298	6.57975	5.39839	0	0	0	0
Leaves-Drought	2.74371	5.00096	4.20369	4.94146	4.30176	0.809455	4.37115	3.22112	5.41593	2.5934	4.15202	6.09234	2.12287	8.3145	3.89322	2.00462	3.49603	2.51157	4.27786	0	0	5.48004	3.36524	2.00462	1.72857	2.00462	0	0	4.52111	5.42681	0	0	1.13066	0	5.12649	2.51157	3.69036	2.12287	5.73773	4.69344	0	0	0	0
Leaves-Drought-2	1.66279	4.40737	2.2491	3.52946	3.78496	0	5.67978	3.43297	4.457	3.15834	4.21878	5.88373	3.89737	9.08669	4.1897	2.73701	4.40737	2.5623	4.82131	0	0	5.9195	4.24729	3.52946	3.52946	2.46578	0	1.66279	4.70299	6.29805	1.66279	1.83703	1.83703	0	6.72435	3.89737	4.30266	3.57536	6.61952	5.65876	0	0	0.865161	0
Leaves-Freshly-Expanded	4.41461	6.10614	3.95959	5.11539	3.93112	0	2.52651	2.52651	5.18913	2.17068	4.26325	7.16047	3.33258	7.8527	3.64561	2.06442	6.06758	3.77959	3.71418	0	0	5.31523	2.67449	3.3757	3.19472	2.06442	0	1.09601	7.09169	8.3389	1.09601	1.82101	1.32751	1.51672	6.30154	2.6025	5.85762	3.87242	8.79725	7.20851	0	0	0.784082	0
Leaves-Girdled	1.60228	2.87299	4.39716	5.26264	3.9627	0	7.24124	5.43961	6.08722	3.52003	4.82609	5.00052	6.19873	10.5977	4.6007	1.32904	2.96146	2.87299	3.39971	0.955783	0	5.76365	4.42807	5.32953	5.46958	4.57333	1.60228	1.60228	3.12319	5.3131	1.82299	0	2.31782	0	6.23406	2.67708	4.00438	3.63096	5.95581	4.93756	0	0	0	0
Leaves-Mature	3.08588	4.11787	4.89345	5.21793	3.92133	0	7.46317	4.58415	6.08894	3.36083	5.36407	4.97663	5.96211	11.2991	4.7589	2.14306	3.96285	3.74199	3.74199	0.940827	0	6.71537	4.11787	5.8004	6.26458	4.25774	0.940827	2.14306	3.36083	6.04147	2.41606	0.940827	3.00783	0	7.34304	3.00783	4.73519	4.32287	7.06782	5.71824	0	0	0.940827	0
Leaves-Mature-2	3.48414	4.78042	3.81848	4.61929	3.75759	0	7.18808	5.13049	6.12601	3.93298	5.05693	4.86908	5.79021	11.088	4.9794	2.22849	3.75759	3.62742	3.69399	0	0	6.71732	4.51317	6.12601	6.36812	4.58478	1.48707	1.07374	3.48414	5.75964	1.78661	1.07374	2.22849	0	6.95843	2.40348	4.4378	4.1846	6.80225	5.24532	0	0	0	0
Leaves-Mechanical-Damage	2.00703	3.29828	4.09284	5.05954	3.50631	0	6.95539	5.21459	6.29193	3.18154	6.05814	4.70913	6.13778	11.9932	4.30142	2.00703	3.84863	4.02721	4.21572	0	0	6.90622	4.30142	4.82927	4.43379	3.77044	1.21799	2.26808	4.7503	6.64794	2.83853	2.00703	2.67353	1.21799	7.37892	4.02721	4.60074	4.77045	7.19386	6.20587	0	0	0.873645	0
Leaves-Non-Girdled	3.63334	4.08411	2.43043	2.77836	4.0003	0	7.88622	5.51868	6.91833	4.3096	6.34653	6.06758	3.60516	7.91927	4.34397	2.61544	4.42644	4.97867	3.95648	0	0	6.18571	5.83425	7.36687	7.83893	5.79141	2.36267	1.35813	4.59276	7.0998	2.92409	2.43043	4.12424	0.697603	7.99538	3.68807	5.61309	5.50359	7.79004	6.76864	0	0	0.697603	0
Leaves-Undamaged	2.13941	3.91626	4.14897	5.43376	3.73701	0	7.01395	5.37392	5.83974	3.29224	5.51911	4.95086	6.15616	11.7764	4.21883	2.13941	4.41008	3.15519	3.82945	0	0	6.89132	4.46856	4.07552	4.46856	3.41716	0	2.41211	4.68123	6.37029	1.79358	1.79358	2.41211	0	6.88062	3.91626	4.52475	4.63094	6.74554	5.34304	1.30642	0	0	0
Leaves-Young-Expanding	5.70901	7.65252	3.46452	4.56852	3.46452	0.968834	0.69138	1.17615	3.6385	1.62285	2.59652	7.57493	2.47657	7.2572	3.97707	3.69207	4.23275	2.27393	4.15882	0	0	1.94367	0	0.69138	0	0	0	0	5.138	6.14584	0.69138	1.62285	1.73948	0.69138	4.04025	1.73948	3.84167	2.47657	6.9672	5.19447	0	0	0	0
Petiole-Mature	0	0.807669	4.85734	5.48419	4.55522	0	6.35342	5.31954	5.17276	2.58873	4.03693	7.03329	3.40478	8.10553	5.40969	2.9373	3.94916	2.80822	3.91867	1.12822	0	4.17223	3.2655	3.16439	2.50698	1.55947	0.807669	0.807669	4.80843	6.34773	1.55947	1.3657	1.55947	0	6.95315	2.50698	5.05195	3.11097	7.0509	5.24802	0	0	0	0
Roots-Control	0	1.18944	5.95488	6.65117	4.70331	0	5.56324	5.57418	4.48865	2.09876	5.31209	7.57017	1.81276	8.34853	4.02865	3.92959	1.18944	0.852619	3.53878	1.64036	0	1.96384	0.852619	0	1.81276	0.852619	0	0	0.852619	2.22093	0	0	0	0	4.23619	0	2.62108	0	3.1238	0.852619	0	0	0.852619	0
Roots-Drought	1.31653	0.777313	6.00312	7.1534	4.85937	0	4.93152	5.11619	4.26276	2.42838	4.85937	7.41207	1.66523	7.60292	4.61828	3.78902	0	0.777313	3.85009	1.31653	0	1.31653	0.777313	0	1.5044	0.777313	0	0	1.08675	2.04873	0	0	0	0	3.51462	0	2.15441	0.777313	3.02184	0.777313	0	0	1.31653	0
Seeds-Mature	3.72905	5.66191	3.50569	4.05152	4.00967	0	4.4767	3.72905	4.80436	2.71612	3.08658	7.37819	1.35216	5.41266	5.60702	3.00278	2.04223	2.20707	4.1702	0	0	0.97296	3.92211	4.87581	4.98754	3.6764	0	0	2.35349	4.41402	0	0.97296	1.35216	0	5.94243	0.97296	3.96656	1.62935	5.24299	3.08658	0	0	1.62935	0
Suckers-Whole-Sucker	3.638	5.83753	5.82946	6.66596	3.638	0	4.399	4.05464	4.58345	2.2194	4.05464	6.99673	3.35022	8.50207	3.8129	1.99366	4.21244	2.2194	3.48076	0	0	5.50376	3.39508	2.41197	2.31917	2.79943	0.804477	0	4.86233	5.84556	0.804477	0	1.36054	0	5.06864	1.99366	3.84545	1.71879	6.48248	4.9983	0	0	1.12387	0
Twigs-Non-Girdled	0.809276	1.87388	5.75447	6.3817	4.30117	0	6.39837	5.60924	4.9857	1.56238	4.71077	6.91328	1.36829	7.63212	4.15143	3.3647	1.87388	2.42403	3.11564	0.809276	0	0.809276	2.81264	2.23081	2.67014	1.56238	0	0	1.36829	4.50003	0	0	0	0.809276	6.19711	0	3.72568	1.13041	5.2536	2.42403	0	0	0	0
	Pearson's product-moment correlation		Pearson's product-moment correlation		Pearson's product-moment correlation		Pearson's product-moment correlation		Pearson's product-moment correlation		Pearson's product-moment correlation		Pearson's product-moment correlation		Pearson's product-moment correlation		Pearson's product-moment correlation		Pearson's product-moment correlation		No expression		Pearson's product-moment correlation		Pearson's product-moment correlation		Pearson's product-moment correlation		Pearson's product-moment correlation		Pearson's product-moment correlation		Pearson's product-moment correlation		Pearson's product-moment correlation		Pearson's product-moment correlation		Pearson's product-moment correlation		No expression		Pearson's product-moment correlation
	data: tbl[, x_axis_gene] and tbl[, y_axis_gene]		data: tbl[, x_axis_gene] and tbl[, y_axis_gene]		data: tbl[, x_axis_gene] and tbl[, y_axis_gene]		data: tbl[, x_axis_gene] and tbl[, y_axis_gene]		data: tbl[, x_axis_gene] and tbl[, y_axis_gene]		data: tbl[, x_axis_gene] and tbl[, y_axis_gene]		data: tbl[, x_axis_gene] and tbl[, y_axis_gene]		data: tbl[, x_axis_gene] and tbl[, y_axis_gene]		data: tbl[, x_axis_gene] and tbl[, y_axis_gene]		data: tbl[, x_axis_gene] and tbl[, y_axis_gene]				data: tbl[, x_axis_gene] and tbl[, y_axis_gene]		data: tbl[, x_axis_gene] and tbl[, y_axis_gene]		data: tbl[, x_axis_gene] and tbl[, y_axis_gene]		data: tbl[, x_axis_gene] and tbl[, y_axis_gene]		data: tbl[, x_axis_gene] and tbl[, y_axis_gene]		data: tbl[, x_axis_gene] and tbl[, y_axis_gene]		data: tbl[, x_axis_gene] and tbl[, y_axis_gene]		data: tbl[, x_axis_gene] and tbl[, y_axis_gene]		data: tbl[, x_axis_gene] and tbl[, y_axis_gene]				data: tbl[, x_axis_gene] and tbl[, y_axis_gene]
	t = 12.268, df = 21, p-value = 4.838e-11		t = 16.826, df = 21, p-value = 1.151e-13		t = -0.18887, df = 22, p-value = 0.8519		t = 7.6068, df = 22, p-value = 1.349e-07		t = 6.4452, df = 22, p-value = 1.746e-06		t = -5.0251, df = 22, p-value = 4.958e-05		t = 14.645, df = 22, p-value = 7.95e-13		t = 0.45128, df = 22, p-value = 0.6562		t = 4.3088, df = 22, p-value = 0.0002838		t = -2.069, df = 22, p-value = 0.05049				t = 10.593, df = 22, p-value = 4.191e-10		t = 12.298, df = 22, p-value = 2.478e-11		t = 2.9504, df = 22, p-value = 0.007395		t = 12.643, df = 22, p-value = 1.449e-11		t = 4.6565, df = 22, p-value = 0.0001214		t = 0.79634, df = 22, p-value = 0.4343		t = 5.7515, df = 21, p-value = 1.041e-05		t = 6.8736, df = 21, p-value = 8.57e-07		t = 15.432, df = 21, p-value = 6.213e-13				t = 1.0084, df = 21, p-value = 0.3247
	alternative hypothesis: true correlation is not equal to 0		alternative hypothesis: true correlation is not equal to 0		alternative hypothesis: true correlation is not equal to 0		alternative hypothesis: true correlation is not equal to 0		alternative hypothesis: true correlation is not equal to 0		alternative hypothesis: true correlation is not equal to 0		alternative hypothesis: true correlation is not equal to 0		alternative hypothesis: true correlation is not equal to 0		alternative hypothesis: true correlation is not equal to 0		alternative hypothesis: true correlation is not equal to 0				alternative hypothesis: true correlation is not equal to 0		alternative hypothesis: true correlation is not equal to 0		alternative hypothesis: true correlation is not equal to 0		alternative hypothesis: true correlation is not equal to 0		alternative hypothesis: true correlation is not equal to 0		alternative hypothesis: true correlation is not equal to 0		alternative hypothesis: true correlation is not equal to 0		alternative hypothesis: true correlation is not equal to 0		alternative hypothesis: true correlation is not equal to 0				alternative hypothesis: true correlation is not equal to 0
	95 percent confidence interval:		95 percent confidence interval:		95 percent confidence interval:		95 percent confidence interval:		95 percent confidence interval:		95 percent confidence interval:		95 percent confidence interval:		95 percent confidence interval:		95 percent confidence interval:		95 percent confidence interval:				95 percent confidence interval:		95 percent confidence interval:		95 percent confidence interval:		95 percent confidence interval:		95 percent confidence interval:		95 percent confidence interval:		95 percent confidence interval:		95 percent confidence interval:		95 percent confidence interval:				95 percent confidence interval:
	0.8545629 0.9731920		0.9175985 0.9852209		-0.4365467 0.3691529		0.6819594 0.9339132		0.6012819 0.9138764		-0.8760768 -0.4646611		0.8914018 0.9794602		-0.3199876 0.4806007		0.3756308 0.8483849		-0.694003220 -0.000239187				0.8095991 0.9626796		0.8521345 0.9715545		0.1643580 0.7703796		0.8590767 0.9729718		0.4207034 0.8627352		-0.2531012 0.5346793		0.5458865 0.9031452		0.6389902 0.9264859		0.9034044 0.9825692				-0.2164681 0.5760796
	sample estimates:		sample estimates:		sample estimates:		sample estimates:		sample estimates:		sample estimates:		sample estimates:		sample estimates:		sample estimates:		sample estimates:				sample estimates:		sample estimates:		sample estimates:		sample estimates:		sample estimates:		sample estimates:		sample estimates:		sample estimates:		sample estimates:				sample estimates:
	cor		cor		cor		cor		cor		cor		cor		cor		cor		cor				cor		cor		cor		cor		cor		cor		cor		cor		cor				cor
	0.936781		0.964857		-0.0402355		0.851193		0.808559		-0.731031		0.952346		0.0957714		0.676516		-0.403597				0.914372		0.93435		0.532452		0.937562		0.704533		0.167386		0.782103		0.832039		0.958628		0		0.21491

## Sheet: Poplar LRR-only genes
Supporting Information Table S4: Gene expression analyses																													Supporting Information Table S4: Gene expression analyses
id	Potri.001G061600	Potri.001G061700	Potri.001G219500	Potri.001G296500	Potri.001G310700	Potri.002G258100	Potri.003G025700	Potri.003G025900	Potri.003G046400	Potri.003G166200	Potri.004G005400	Potri.004G231400	Potri.004G231900	Potri.004G232300	Potri.007G082300	Potri.008G125600	Potri.008G150200	Potri.009G018800	Potri.009G090700	Potri.010G090800	Potri.010G155100	Potri.011G072500	Potri.011G073100	Potri.011G073600	Potri.012G088900	Potri.013G037100	Potri.015G052100	Potri.016G011600	Potri.016G120600	Potri.017G050600	Potri.017G050700	Potri.019G004600	Potri.019G004800	Potri.019G004900	Potri.019G006200	Potri.019G009600	Potri.019G084700	Potri.019G094700	Potri.019G094700	Potri.T008100	Potri.T008500	Potri.T008800	Potri.T009400	Potri.T009700	Potri.T010100	Potri.T032300	Potri.T032600	Potri.T032800	Potri.T119600
Buds-Dormant	6.81723	0	7.96798	8.87981	0	0.932705	1.56579	0.932705	4.50633	5.72909	3.94011	2.90534	1.29792	1.7825	3.06548	0	3.45895	9.01144	9.24749	5.59338	1.56579	4.56034	0.932705	0.932705	3.71973	0	0	3.85599	4.99217	1.7825	0	0	0	1.96633	0	0	0	0	0	0.932705	0	0.932705	0.932705	0	0	0	0	0.932705	0
Buds-Pre-chilling	5.79808	1.02472	8.14156	8.80939	1.42161	0	2.13857	0	4.10416	5.82512	5.91593	4.31005	0	1.71046	4.01274	0	5.1766	8.93255	10.4472	5.72819	0	4.42075	1.02472	1.71046	5.13397	0	0	3.12504	6.02488	1.42161	0	0	0	1.94266	0	0	0	0	0	2.13857	0	1.42161	1.42161	0	0	1.02472	1.42161	3.034	0
Cambium-Phloem-Dormant	0.896306	0	8.36461	9.0116	0	5.19562	0	0	0	2.53942	5.24197	5.44051	2.05325	3.87634	0.896306	0	5.66118	8.99141	8.84154	6.9255	0	6.10733	1.50795	0	3.0454	0.896306	0	2.89636	6.97205	0	0	0	0	1.24871	0	0	0	0.896306	0.896306	2.53942	0	1.24871	0.896306	0	0	0	0	1.24871	0
Flowers-Dormant	7.30168	2.7877	7.66139	8.61192	0	0.885239	2.03072	0	4.68132	6.22918	5.41839	1.23371	1.23371	0.885239	2.40812	0	4.65927	8.97254	9.54061	5.67037	1.23371	4.33689	1.69857	3.88281	4.92245	0	0	3.84412	4.33689	3.21305	0	0	0	2.40812	1.87572	0	0	0	0	2.86821	3.01648	1.23371	4.25097	0	0	0.885239	1.87572	4.33689	0
Flowers-Expanded	5.4067	3.12596	8.99007	8.46324	0	2.29494	1.1104	0	3.32031	7.12416	3.32031	1.1104	1.53584	1.1104	1.1104	0	6.59346	9.05057	10.5245	7.19327	1.53584	4.17972	2.90035	3.40829	3.78131	2.08875	0	2.77218	4.02233	4.07674	1.1104	0	0	3.90689	2.47333	0	0	0	0	1.84316	1.1104	0	2.90035	0	1.1104	1.1104	1.53584	3.84548	0
Flowers-Expanding	6.42854	0.845679	8.42283	8.39279	0.845679	1.62793	0.845679	0	4.98493	6.4226	6.10451	3.90834	2.20528	2.08373	2.68729	0	5.54	9.18359	8.59364	6.87347	1.42694	4.12924	2.20528	3.90834	5.7631	0	0	4.06952	5.30202	3.27425	0	0	0	2.08373	2.08373	0	0	0	0	3.04313	2.91151	1.18	3.90834	0	1.42694	1.79929	2.20528	4.68086	0
Leaves-Beetle-Damaged	1.61214	1.16803	8.69515	8.75068	0.836884	5.56407	3.30122	1.16803	2.66467	6.60728	3.01887	6.13958	3.35148	5.32335	5.45444	0	5.24648	8.71785	9.80595	7.06802	6.93969	4.54916	4.26679	4.4149	4.26679	4.52764	0	9.94311	5.859	4.39125	1.16803	0	1.78218	5.34809	4.57037	1.78218	0	6.72994	6.72994	5.48821	3.49239	3.24909	4.97184	3.24909	3.49239	4.59126	4.87298	6.33161	0
Leaves-Control	3.34919	0.913434	8.46195	8.50703	3.01669	4.33528	3.01669	0	2.77122	7.05031	5.32567	5.15144	3.22544	4.60519	4.85321	0	4.00258	8.83492	9.54449	6.83675	6.17047	4.30528	3.08977	3.51662	5.11737	3.75814	0	9.55803	5.08247	3.51662	0	0	1.27188	4.55511	3.46298	0.913434	0	6.17047	6.17047	4.2113	3.40722	2.35621	4.00258	1.74853	2.47244	3.56832	3.46298	5.39839	0
Leaves-Drought	4.56123	0.809455	8.96195	7.63041	2.94233	4.37115	1.5627	0	2.74371	6.70189	4.94146	3.22112	2.5934	2.51157	4.15202	0	3.57698	9.24615	9.74811	7.13569	2.12287	3.89322	1.36858	3.49603	6.75466	2.12287	0	5.76371	4.65689	2.12287	0	0	0	3.36524	2.00462	0	0	2.87923	2.87923	2.5934	3.00271	2.12287	4.52111	0	1.13066	2.51157	2.12287	4.69344	0
Leaves-Drought-2	3.82342	1.20647	9.6514	6.86858	1.98963	5.37929	2.73701	0	1.66279	7.37945	3.52946	3.43297	3.15834	3.43297	4.21878	0	4.78294	9.16979	9.8335	8.06628	3.89737	4.1897	3.09636	4.40737	5.8563	3.15834	0	7.23078	6.28439	3.38215	2.73701	0	0	4.24729	2.46578	1.66279	0	5.79983	5.79983	4.57405	2.96352	2.46578	4.70299	1.66279	1.83703	3.89737	3.57536	5.65876	0
Leaves-Freshly-Expanded	5.20106	2.6025	8.44922	8.34428	3.24219	4.14444	1.94858	1.09601	4.41461	6.79008	5.11539	2.52651	2.17068	1.94858	4.26325	0	4.04175	8.96918	10.4762	6.86693	3.33258	3.64561	3.3757	6.06758	4.35169	1.51672	0	5.50999	5.16497	1.51672	1.51672	0	0.784082	2.67449	2.06442	1.09601	0	1.09601	1.09601	4.80725	5.36909	2.06442	7.09169	1.09601	1.32751	2.6025	3.87242	7.20851	0
Leaves-Girdled	3.19757	0	8.57086	9.57052	3.39971	3.9627	2.17294	0	1.60228	7.02128	5.26264	5.43961	3.52003	5.37774	4.82609	0	4.75481	8.13925	9.81028	6.23406	6.19873	4.6007	2.96146	2.96146	5.5277	3.04466	0	8.94322	5.1744	3.04466	0.955783	0	0.955783	4.42807	4.57333	1.60228	0	7.49893	7.49893	3.91977	2.17294	1.60228	3.12319	1.82299	2.31782	2.67708	3.63096	4.93756	0
Leaves-Mature	2.64282	0	8.55641	8.7326	3.00783	5.20074	2.8373	0.940827	3.08588	8.19578	5.21793	4.58415	3.36083	4.82774	5.36407	0	4.73519	8.40713	9.57025	6.45776	5.96211	4.7589	3.42196	3.96285	5.36407	4.08066	0	9.4169	4.50222	3.96285	0.940827	0	0.940827	4.11787	4.25774	2.14306	0	7.45233	7.45233	4.87188	1.98171	3.23005	3.36083	2.41606	3.00783	3.00783	4.32287	5.71824	0
Leaves-Mature-2	2.69722	2.02659	8.50046	8.75211	3.2378	5.72841	1.78661	1.07374	3.48414	7.96035	4.61929	5.13049	3.93298	4.84013	5.05693	0	4.65299	8.36237	9.89654	6.78717	5.79021	4.9794	3.93298	3.75759	5.00571	4.58478	0	9.13207	4.9253	3.32476	0	0	0	4.51317	4.58478	1.07374	0	7.8044	7.8044	4.47598	1.48707	1.48707	3.48414	1.78661	2.22849	2.40348	4.1846	5.24532	0
Leaves-Mechanical-Damage	2.48595	0.873645	9.05125	8.98713	2.7585	5.64364	3.24112	0	2.00703	7.57187	5.05954	5.21459	3.18154	4.4835	6.05814	0	4.7503	8.89962	10.4049	6.74775	6.13778	4.30142	2.7585	3.84863	4.35584	3.95843	0	9.52687	4.80993	4.4835	1.21799	0	2.14409	4.30142	3.77044	2.26808	0	6.74267	6.74267	5.04308	3.40611	3.55388	4.7503	2.83853	2.67353	4.02721	4.77045	6.20587	0
Leaves-Non-Girdled	3.81636	0.9774	9.29801	8.19636	1.50584	4.04282	2.87719	1.50584	3.63334	8.29603	2.77836	5.51868	4.3096	5.43365	6.34653	0	5.10408	8.74155	10.2583	7.67019	3.60516	4.34397	4.29211	4.42644	4.34397	3.21456	0	6.49884	4.54928	6.70742	0	0	0.9774	5.83425	5.79141	1.35813	0	5.51115	5.51115	6.09803	3.17656	3.88814	4.59276	2.92409	4.12424	3.68807	5.50359	6.76864	0
Leaves-Undamaged	2.83294	1.79358	8.79541	8.90776	3.73701	5.14243	3.15519	0	2.13941	8.01755	5.43376	5.37392	3.29224	4.41008	5.51911	0	4.63094	9.04352	10.2754	6.75729	6.15616	4.21883	3.41716	4.41008	5.51911	3.63817	0	9.72194	4.95086	4.14897	0	0	1.30642	4.46856	3.41716	2.41211	0	6.82586	6.82586	4.57883	3.00333	3.15519	4.68123	1.79358	2.41211	3.91626	4.63094	5.34304	0
Leaves-Young-Expanding	5.83863	0.69138	7.40401	7.12069	2.53787	0.968834	2.34494	0	5.70901	6.79844	4.56852	1.17615	1.62285	0	2.59652	0	4.21462	8.9237	7.8203	6.26482	2.47657	3.97707	2.03449	4.23275	4.59676	0	0	4.76791	4.2858	0.69138	0	0	0.69138	0	0	0	0	0.69138	0.69138	3.07655	3.79352	1.94367	5.138	0.69138	1.73948	1.73948	2.47657	5.19447	0
Petiole-Mature	5.31954	1.87052	9.45	9.34258	4.61336	5.15983	2.22699	0	0	9.0381	5.48419	5.31954	2.58873	3.61023	4.03693	0	5.63195	8.97402	10.8805	6.61253	3.40478	5.40969	3.40478	3.94916	5.03788	2.66585	0	5.81627	6.97176	2.73887	0	0	0.807669	3.2655	1.55947	0.807669	0	1.12822	1.12822	3.82307	3.40478	2.00069	4.80843	1.55947	1.55947	2.50698	3.11097	5.24802	0
Roots-Control	8.00316	2.09876	8.95741	8.6924	2.09876	4.46531	2.09876	0	0	6.66145	6.65117	5.57418	2.09876	3.39703	5.31209	0	6.04408	8.97916	10.172	6.17909	1.81276	4.02865	1.18944	1.18944	4.79971	1.96384	0	6.36681	6.20041	1.81276	0	0	0	0.852619	0.852619	0	0	0	0	1.18944	0	0	0.852619	0	0	0	0	0.852619	0
Roots-Drought	6.86401	1.80673	8.68788	8.48848	0	4.285	1.80673	0.777313	1.31653	6.45346	7.1534	5.11619	2.42838	3.12521	4.85937	0	5.81773	8.70237	9.66865	6.18516	1.66523	4.61828	0.777313	0	5.11619	2.04873	0	6.00979	5.87003	1.31653	0	0	0	0.777313	0.777313	0	0	0	0	1.5044	0	1.08675	1.08675	0	0	0	0.777313	0.777313	0
Seeds-Mature	5.57877	2.91364	8.9923	8.98962	0	3.16566	2.35349	0	3.72905	7.39448	4.05152	3.72905	2.71612	2.20707	3.08658	0	6.2684	8.82207	10.716	6.86163	1.35216	5.60702	1.85299	2.04223	5.45989	0	0	3.6764	6.49687	5.05064	1.62935	0	0	3.92211	3.6764	0	0	0	0	2.48543	1.35216	0	2.35349	0	1.35216	0.97296	1.62935	3.08658	0
Suckers-Whole-Sucker	5.29672	1.86384	8.17099	8.1023	2.58035	3.7796	2.41197	0	3.638	7.69463	6.66596	4.05464	2.2194	2.41197	4.05464	0	4.67655	8.65265	9.85695	6.49274	3.35022	3.8129	2.31917	4.21244	4.98381	2.31917	0	6.39765	5.28495	2.65733	1.12387	0	1.12387	3.39508	2.79943	0	0	2.31917	2.31917	2.79943	3.256	1.71879	4.86233	0.804477	1.36054	1.99366	1.71879	4.9983	0
Twigs-Non-Girdled	4.3478	0	8.96037	9.28114	2.00423	4.63766	0.809276	0	0.809276	6.77544	6.3817	5.60924	1.56238	3.53653	4.71077	0	5.32514	9.00277	11.2531	5.82195	1.36829	4.15143	2.23081	1.87388	3.98421	2.33091	0	5.43699	7.13504	1.13041	0	0	0	2.81264	1.56238	0	0	0	0	2.87873	0.809276	1.13041	1.36829	0	0	0	1.13041	2.42403	0
max_expression	8.00316	3.12596	9.6514	9.57052	4.61336	5.72841	3.30122	1.50584	5.70901	9.0381	7.1534	6.13958	4.3096	5.43365	6.34653	0	6.59346	9.24615	9.89654	8.06628	6.93969	6.10733	4.29211	6.06758	6.75466	4.58478	0	9.94311	7.13504	6.70742	2.73701	0	2.14409	5.83425	5.79141	2.41211	0	7.8044	7.8044	6.09803	5.36909	3.88814	7.09169	3.24909	4.12424	4.59126	5.50359	7.20851	0
In lower quantile?	above	above	above	above	above	above	above	below	above	above	above	above	above	above	above	below	above	above	above	above	above	above	above	above	above	above	below	above	above	above	below	below	below	above	above	below	below	above	above	above	above	above	above	above	above	above	above	above	below
total above	40
total below	9
quantiles
0% 25% 50% 75% 100%
0.000000 2.743709 6.555455 8.521550 15.936278

[truncated: 2 more sheets: Poplar RLK-only genes, Poplar no domain genes]
