# Supplementary material for: Structural evolution drives diversification of the large LRR‐RLK gene family
Source: New Phytol. 2020 Feb 29;226(5):1492–505. doi: 10.1111/nph.16455 (PMC7318236; doi:10.1111/nph.16455)
Supplement: Supplementary file 1 — Dataset S1 Alignments used to infer clade‐specific trees. Dataset S2 Alignments used to infer clade‐specific trees after filtering. Dataset S3 Newick format clade‐specific tree files. Dataset S4 Sequence alignment from backbone tree. Dataset S5 Sequence alignment from backbone tree after filtering. Dataset S6 Models for backbone tree alignment partitions. Dataset S7 Newick format LRR‐RLK constraint tree. Dataset S8 Newick format LRR‐RLK backbone best tree. Dataset S9 Newick format files for bootstrap replicate trees used in backbone tree construction. Dataset S10 Alignments used to construct conversion trees shown in Fig. S19. Fig. S1 Clade I gene tree. Fig. S2 Clade II gene tree. Fig. S3 Clade III_VIIa gene tree. Fig. S4 Clade IV gene tree. Fig. S5 Clade V gene tree. Fig. S6 Clade VI gene tree. Fig. S7 Clade VIIb gene tree. Fig. S8 Clade VIII‐1 gene tree. Fig. S9 Clade VIII‐2 gene tree. Fig. S10 Clade IX gene tree. Fig. S11 Clade X gene tree. Fig. S12 Clade XI_XIIb gene tree. Fig. S13 Clade XIIa gene tree. Fig. S14 Clade XIIIa gene tree. Fig. S15 Clade XIIIb gene tree. Fig. S16 Clade XIV gene tree. Fig. S17 Clade XV gene tree. Fig. S18 Model of structural modifications found. Fig. S19 Phylogenetic trees of maize genes in clade XI_XIIb from different alignment domains. Fig. S20 Alignment showing sequence identity of a maize gene fragment to its paralog. Fig. S21 Backbone tree with gene names. Table S1 Genome annotation and assembly versions used in gene searches. Table S2 List of maize transcript variants used in gene searches. Table S3 All discovered genes, their respective clades, protein domains found in coding annotation, and domains found outside their coding annotation. Table S4 Gene expression analyses. Table S5 Genes used to construct backbone phylogenetic tree, their clades, and their constraint groups. Table S6 Gene family size in each taxon by clade. Table S7 Rate of gene structural variation by clade. [file NPH-226-1492-s001.zip › Man2019_LRR-RLKs_SupportingInformation/tables/Table_S5.xlsx]

## Sheet: Table 
Supporting Information Table S5: Genes used to construct backbone phylogenetic tree, their clades, and their constraint groups
Gene	Clade	Constraint Group
AT1G49100.1	I	1
AT1G51890.1	I	1
AT2G19190.1	I	1
AT2G37050.3	I	1
AT3G46350.1	I	1
AT4G20450.1	I	1
AT4G29450.1	I	1
AT5G48740.1	I	1
Bradi1g00260.2.p	I	1
Bradi2g19290.1.p	I	1
Bradi2g62670.2.p	I	1
evm_27.model.AmTr_v1.0_scaffold00049.63	I	1
evm_27.model.AmTr_v1.0_scaffold00056.178	I	1
LOC_Os01g59570.1	I	1
LOC_Os05g45010.1	I	1
LOC_Os09g18594.1	I	1
LOC_Os11g01200.1	I	1
LOC_Os12g37980.1	I	1
Potri.002G242700.1	I	1
Potri.008G181200.1	I	1
Potri.019G111100.1	I	1
Pp3c12_16180V3.1.p	I	1
Solyc03g093380.1.1	I	1
Solyc05g014240.2.1	I	1
Solyc09g060110.2.1	I	1
Zm00001d020185_T003.1	I	1
Zm00001d041941_T001.1	I	1
AT1G71830.1	II	2
AT4G30520.1	II	2
Bradi2g34314.2.p	II	2
Bradi3g09060.2.p	II	2
Bradi5g12227.1.p	II	2
evm_27.model.AmTr_v1.0_scaffold00157.36	II	2
evm_27.model.AmTr_v1.0_scaffold00170.10	II	2
LOC_Os08g07760.1	II	2
LOC_Os08g34380.1	II	2
Potri.017G108000.1	II	2
Pp3c3_24690V3.1.p	II	2
Solyc01g104970.2.1	II	2
Solyc04g039730.2.1	II	2
Zm00001d045728_T002.1	II	2
Zm00001d048877_T002.1	II	2
AT1G60630.3	III/VIIa	3
AT1G68400.1	III/VIIa	3
AT3G57830.1	III/VIIa	3
AT5G24100.1	III/VIIa	3
Bradi1g65110.1.p	III/VIIa	3
Bradi2g02290.1.p	III/VIIa	3
Bradi2g22180.1.p	III/VIIa	3
Bradi4g39617.1.p	III/VIIa	3
evm_27.model.AmTr_v1.0_scaffold00023.23	III/VIIa	3
evm_27.model.AmTr_v1.0_scaffold00171.27	III/VIIa	3
LOC_Os08g39590.1	III/VIIa	3
Potri.006G104300.1	III/VIIa	3
Potri.006G279300.1	III/VIIa	3
Potri.008G124300.1	III/VIIa	3
Potri.010G058200.1	III/VIIa	3
Potri.014G024400.1	III/VIIa	3
Potri.017G119000.1	III/VIIa	3
Pp3c18_14390V3.1.p	III/VIIa	3
Smo_10889	III/VIIa	3
Solyc01g107650.2.1	III/VIIa	3
Solyc04g008650.2.1	III/VIIa	3
Solyc06g068910.2.1	III/VIIa	3
Solyc09g061930.2.1	III/VIIa	3
Solyc12g009190.1.1	III/VIIa	3
Zm00001d003399_T001.1	III/VIIa	3
Zm00001d019701_T001.1	III/VIIa	3
Zm00001d020322_T001.1	III/VIIa	3
Zm00001d048822_T001.1	III/VIIa	3
AT4G20940.1	III/VIIa	4
evm_27.model.AmTr_v1.0_scaffold00092.139	III/VIIa	4
LOC_Os03g20450.1	III/VIIa	4
Zm00001d022201_T002.1	III/VIIa	4
AT3G28040.1	III/VIIa	5
AT5G01890.1	III/VIIa	5
Bradi1g63200.1.p	III/VIIa	5
evm_27.model.AmTr_v1.0_scaffold00069.219	III/VIIa	5
LOC_Os03g03570.2	III/VIIa	5
Potri.001G114500.1	III/VIIa	5
Potri.019G058600.1	III/VIIa	5
Zm00001d042051_T001.1	III/VIIa	5
AT4G36180.1	III/VIIa	6
Pp3c11_18980V3.1.p	III/VIIa	6
Smo_406781	III/VIIa	6
Solyc03g033610.1.1	III/VIIa	6
Zm00001d002599_T002.1	III/VIIa	6
AT2G45340.1	IV	7
Bradi1g51630.1.p	IV	7
evm_27.model.AmTr_v1.0_scaffold00069.16	IV	7
LOC_Os01g39600.1	IV	7
Potri.001G117800.1	IV	7
Pp3c4_2690V3.1.p	IV	7
Smo_122408	IV	7
Solyc08g079460.2.1	IV	7
Zm00001d035097_T001.1	IV	7
AT1G53730.2	V	8
AT5G06820.1	V	8
Bradi1g21040.2.p	V	8
evm_27.model.AmTr_v1.0_scaffold00025.294	V	8
LOC_Os02g10110.1	V	8
LOC_Os07g37810.1	V	8
Potri.006G190700.1	V	8
Potri.007G002600.1	V	8
Smo_76873	V	8
Solyc02g081070.2.1	V	8
Zm00001d015649_T003.1	V	8
AT2G02780.1	VI	9
Bradi1g37210.1.p	VI	9
evm_27.model.AmTr_v1.0_scaffold00005.91	VI	9
LOC_Os06g38970.1	VI	9
Potri.001G333300.1	VI	9
Pp3c14_22440V3.1.p	VI	9
Smo_108434	VI	9
Solyc01g068360.2.1	VI	9
Zm00001d034405_T002.1	VI	9
AT5G45800.1	VIIb	10
Bradi3g19650.1.p	VIIb	10
evm_27.model.AmTr_v1.0_scaffold00065.196	VIIb	10
LOC_Os06g35200.1	VIIb	10
Potri.018G107400.1	VIIb	10
Pp3c26_4970V3.1.p	VIIb	10
Pp3c8_2540V3.1.p	VIIb	10
Solyc07g005540.1.1	VIIb	10
Zm00001d053518_T001.1	VIIb	10
AT1G79620.1	VIII-1	11
Bradi2g53400.1.p	VIII-1	11
evm_27.model.AmTr_v1.0_scaffold00021.190	VIII-1	11
LOC_Os05g40270.4	VIII-1	11
LOC_Os12g10740.1	VIII-1	11
Potri.004G231500.1	VIII-1	11
Potri.013G159500.1	VIII-1	11
Pp3c1_39210V3.1.p	VIII-1	11
Pp3c2_17640V3.1.p	VIII-1	11
Solyc01g102710.2.1	VIII-1	11
AT1G29730.1	VIII-2	12
AT1G56145.2	VIII-2	12
AT3G14840.2	VIII-2	12
Bradi4g28367.1.p	VIII-2	12
evm_27.model.AmTr_v1.0_scaffold00032.135	VIII-2	12
evm_27.model.AmTr_v1.0_scaffold00162.29	VIII-2	12
LOC_Os04g22470.1	VIII-2	12
LOC_Os08g10150.1	VIII-2	12
LOC_Os08g10310.1	VIII-2	12
Potri.011G072300.1	VIII-2	12
Potri.011G075400.1	VIII-2	12
Potri.019G005900.1	VIII-2	12
Solyc02g071820.2.1	VIII-2	12
Solyc02g071880.2.1	VIII-2	12
Solyc03g005960.2.1	VIII-2	12
Zm00001d026306_T009.1	VIII-2	12
Bradi5g26550.1.p	IX	13
Solyc01g007130.2.1	IX	13
Pp3c10_2340V3.1.p	IX	14
Smo_268021	IX	14
AT1G24650.1	IX	15
Zm00001d033777_T001.1	IX	15
AT3G23750.1	IX	16
Potri.018G141000.1	IX	16
Solyc09g057680.2.1	IX	16
LOC_Os11g26130.1	IX	17
Zm00001d007313_T001.1	IX	17
AT1G72300.1	X	18
AT4G39400.1	X	18
Bradi1g72572.1.p	X	18
Bradi3g04176.1.p	X	18
Bradi3g21400.1.p	X	18
evm_27.model.AmTr_v1.0_scaffold00009.24	X	18
evm_27.model.AmTr_v1.0_scaffold00024.56	X	18
evm_27.model.AmTr_v1.0_scaffold00029.177	X	18
LOC_Os02g05920.1	X	18
Potri.001G161000.1	X	18
Potri.011G169600.1	X	18
Potri.012G139000.1	X	18
Pp3c18_21010V3.1.p	X	18
Smo_121260	X	18
Solyc01g008140.2.1	X	18
Solyc03g115610.2.1	X	18
Zm00001d001877_T001.1	X	18
Zm00001d011721_T001.1	X	18
Zm00001d053866_T001.1	X	18
AT2G31880.1	XI/XIIb	19
Pp3c10_16000V3.1.p	XI/XIIb	19
AmTr_00032.242	XI/XIIb	20
AmTr_00032.269	XI/XIIb	20
AmTr_00071.66_	XI/XIIb	20
AT1G34420.1	XI/XIIb	20
AT1G35710.1	XI/XIIb	20
AT1G75820.1	XI/XIIb	20
AT3G19700.1	XI/XIIb	20
AT4G26540.1	XI/XIIb	20
Bradi1g54280.1	XI/XIIb	20
Bradi1g58460.1.p	XI/XIIb	20
Bradi1g75430.1.p	XI/XIIb	20
Bradi3g08338.1.p	XI/XIIb	20
Bradi3g20867.1	XI/XIIb	20
Bradi3g21274.1.p	XI/XIIb	20
Bradi4g33160.1	XI/XIIb	20
Bradi4g44912.1.p	XI/XIIb	20
evm_27.model.AmTr_v1.0_scaffold00021.186	XI/XIIb	20
evm_27.model.AmTr_v1.0_scaffold00067.214	XI/XIIb	20
LOC_Os01g07560.1	XI/XIIb	20
LOC_Os02g34790.1	XI/XIIb	20
LOC_Os08g28870.1	XI/XIIb	20
LOC_Os08g34640.1	XI/XIIb	20
LOC_Os10g33040.1	XI/XIIb	20
LOC_Os12g08180.1	XI/XIIb	20
Potri.001G467300.1	XI/XIIb	20
Potri.002G008400.1	XI/XIIb	20
Potri.003G156200.1	XI/XIIb	20
Potri.008G007600.1	XI/XIIb	20
Potri.011G058100.1	XI/XIIb	20
Potri.015G123100.1	XI/XIIb	20
Pp3c4_29120V3.1	XI/XIIb	20
Smo_40409	XI/XIIb	20
Solyc03g043770.2.1	XI/XIIb	20
Solyc03g082470.2.1	XI/XIIb	20
Solyc04g071680.1.1	XI/XIIb	20
Solyc09g061940.1.1	XI/XIIb	20
Solyc10g079170.1.1	XI/XIIb	20
Zm00001d000189_T001.1	XI/XIIb	20
Zm00001d013162_T001.1	XI/XIIb	20
Zm00001d021535_T001.1	XI/XIIb	20
Zm00001d023608_T001.1	XI/XIIb	20
Zm00001d042637_T002.1	XI/XIIb	20
Zm00001d046485_T001.1	XI/XIIb	20
AT3G47090.1	XIIa	21
Bradi3g16427.1.p	XIIa	21
Bradi3g48760.2.p	XIIa	21
Bradi4g03660.2.p	XIIa	21
Bradi4g08300.2.p	XIIa	21
Bradi4g10987.1.p	XIIa	21
Bradi4g12990.1.p	XIIa	21
Bradi4g24451.1.p	XIIa	21
Bradi4g30827.2.p	XIIa	21
evm_27.model.AmTr_v1.0_scaffold00022.150	XIIa	21
evm_27.model.AmTr_v1.0_scaffold00029.382	XIIa	21
LOC_Os01g05870.1	XIIa	21
LOC_Os02g30540.1	XIIa	21
LOC_Os02g40240.1	XIIa	21
LOC_Os02g42370.1	XIIa	21
LOC_Os06g08710.1	XIIa	21
LOC_Os06g38730.1	XIIa	21
LOC_Os11g07240.1	XIIa	21
LOC_Os11g46980.1	XIIa	21
Potri.003G150100.1	XIIa	21
Potri.005G037400.1	XIIa	21
Potri.008G033700.1	XIIa	21
Potri.017G152200.1	XIIa	21
Smo_234577	XIIa	21
Solyc02g070910.1.1	XIIa	21
Solyc03g006100.2.1	XIIa	21
Solyc03g098400.1.1	XIIa	21
Solyc04g009040.2.1	XIIa	21
Solyc04g014900.2.1	XIIa	21
Solyc06g006040.1.1	XIIa	21
Zm00001d005776_T002.1	XIIa	21
Zm00001d030796_T003.1	XIIa	21
Zm00001d044656_T001.1	XIIa	21
Zm00001d048357_T001.1	XIIa	21
Zm00001d051096_T001.1	XIIa	21
Zm00001d054012_T001.1	XIIa	21
AT5G62710.1	XIIIa	22
Bradi1g67050.2.p	XIIIa	22
evm_27.model.AmTr_v1.0_scaffold00002.363	XIIIa	22
evm_27.model.AmTr_v1.0_scaffold00048.222	XIIIa	22
LOC_Os12g44090.1	XIIIa	22
Potri.001G129000.1	XIIIa	22
Potri.012G071100.1	XIIIa	22
Solyc08g074760.2.1	XIIIa	22
Zm00001d041215_T002.1	XIIIa	22
AT5G07180.1	XIIIb	23
Bradi1g46450.1.p	XIIIb	23
evm_27.model.AmTr_v1.0_scaffold00024.267	XIIIb	23
LOC_Os06g03970.1	XIIIb	23
Potri.006G220100.1	XIIIb	23
Pp3c2_22410V3.1.p	XIIIb	23
Smo_114051	XIIIb	23
Solyc03g007050.2.1	XIIIb	23
Zm00001d018261_T002.1	XIIIb	23
AT4G39270.1	XIV	24
Bradi1g10260.1.p	XIV	24
evm_27.model.AmTr_v1.0_scaffold00059.5	XIV	24
LOC_Os03g56250.1	XIV	24
Potri.014G196600.1	XIV	24
Pp3c1_4210V3.1.p	XIV	24
Smo_40907	XIV	24
Solyc01g109650.2.1	XIV	24
Zm00001d013376_T003.1	XIV	24
AT3G02130.1	XV	25
Bradi1g59290.3.p	XV	25
evm_27.model.AmTr_v1.0_scaffold00154.29	XV	25
LOC_Os03g54900.1	XV	25
LOC_Os07g41140.1	XV	25
Potri.004G120500.1	XV	25
Potri.008G096400.1	XV	25
Solyc04g005390.1.1	XV	25
Zm00001d013251_T001.1	XV	25
AT1G10210.1	Outgroup	Not constrained
AT1G10940.2	Outgroup	Not constrained
AT1G77720.1	Outgroup	Not constrained
AT3G08730.1	Outgroup	Not constrained
AT3G45780.1	Outgroup	Not constrained
AT3G48750.1	Outgroup	Not constrained
AT3G53570.1	Outgroup	Not constrained
AT4G08500.1	Outgroup	Not constrained
AT5G12480.1	Outgroup	Not constrained
AT5G20930.1	Outgroup	Not constrained
AT5G47750.1	Outgroup	Not constrained
AT5G67380.1	Outgroup	Not constrained
