# Supplementary material for: Structural evolution drives diversification of the large LRR‐RLK gene family
Source: New Phytol. 2020 Feb 29;226(5):1492–505. doi: 10.1111/nph.16455 (PMC7318236; doi:10.1111/nph.16455)
Supplement: Supplementary file 1 — Dataset S1 Alignments used to infer clade‐specific trees. Dataset S2 Alignments used to infer clade‐specific trees after filtering. Dataset S3 Newick format clade‐specific tree files. Dataset S4 Sequence alignment from backbone tree. Dataset S5 Sequence alignment from backbone tree after filtering. Dataset S6 Models for backbone tree alignment partitions. Dataset S7 Newick format LRR‐RLK constraint tree. Dataset S8 Newick format LRR‐RLK backbone best tree. Dataset S9 Newick format files for bootstrap replicate trees used in backbone tree construction. Dataset S10 Alignments used to construct conversion trees shown in Fig. S19. Fig. S1 Clade I gene tree. Fig. S2 Clade II gene tree. Fig. S3 Clade III_VIIa gene tree. Fig. S4 Clade IV gene tree. Fig. S5 Clade V gene tree. Fig. S6 Clade VI gene tree. Fig. S7 Clade VIIb gene tree. Fig. S8 Clade VIII‐1 gene tree. Fig. S9 Clade VIII‐2 gene tree. Fig. S10 Clade IX gene tree. Fig. S11 Clade X gene tree. Fig. S12 Clade XI_XIIb gene tree. Fig. S13 Clade XIIa gene tree. Fig. S14 Clade XIIIa gene tree. Fig. S15 Clade XIIIb gene tree. Fig. S16 Clade XIV gene tree. Fig. S17 Clade XV gene tree. Fig. S18 Model of structural modifications found. Fig. S19 Phylogenetic trees of maize genes in clade XI_XIIb from different alignment domains. Fig. S20 Alignment showing sequence identity of a maize gene fragment to its paralog. Fig. S21 Backbone tree with gene names. Table S1 Genome annotation and assembly versions used in gene searches. Table S2 List of maize transcript variants used in gene searches. Table S3 All discovered genes, their respective clades, protein domains found in coding annotation, and domains found outside their coding annotation. Table S4 Gene expression analyses. Table S5 Genes used to construct backbone phylogenetic tree, their clades, and their constraint groups. Table S6 Gene family size in each taxon by clade. Table S7 Rate of gene structural variation by clade. [file NPH-226-1492-s001.zip › Man2019_LRR-RLKs_SupportingInformation/tables/Table_S3 (1).xlsx]

## Sheet: Table S3
Supporting Information Table S3: All discovered genes, their respective clades, protein domains found in coding annotation, and domains found outside their coding annotation
		CDS domain scan results				Possible annotation errors - Genomic region scan results
Gene ID	clade	All domains found in Pfam scans	LRR domain	RLK domain	Other domain type	LRR in upstream annotation	RLK in downstream annotation	LRR in upstream noncoding	RLK in downstream noncoding
AT1G05700.1	I	Malectin_like, Pkinase, Pkinase_Tyr, LRR_8, LRR_4, LRR_1	Found	Found	Found
AT1G07550.1	I	Malectin_like, Pkinase_Tyr, Pkinase, LRR_8, LRR_4, LRR_1	Found	Found	Found
AT1G07560.1	I	Malectin_like, Pkinase, Pkinase_Tyr, LRR_8, LRR_4	Found	Found	Found
AT1G49100.1	I	Malectin_like, Pkinase_Tyr, Pkinase, LRR_8, LRR_4	Found	Found	Found
AT1G51800.1	I	Malectin_like, Pkinase_Tyr, Pkinase, LRR_8, LRR_4	Found	Found	Found
AT1G51805.1	I	Malectin_like, Pkinase, Pkinase_Tyr, LRR_8, Malectin_like, Pkinase, Pkinase_Tyr, LRR_8	Found	Found	Found
AT1G51810.1	I	Malectin_like, Pkinase, Pkinase_Tyr, LRR_8	Found	Found	Found
AT1G51820.1	I	Malectin_like, Pkinase, Pkinase_Tyr, LRR_8	Found	Found	Found
AT1G51830.1	I	Pkinase, Pkinase_Tyr, Malectin_like, LRR_8, LRR_4	Found	Found	Found
AT1G51850.1	I	Malectin_like, Pkinase, Pkinase_Tyr, LRR_4, LRR_8	Found	Found	Found
AT1G51860.1	I	Malectin_like, Pkinase_Tyr, Pkinase, LRR_8, LRR_4	Found	Found	Found
AT1G51890.1	I	Malectin_like, Pkinase, Pkinase_Tyr, LRR_4, LRR_8, Malectin_like, Pkinase, Pkinase_Tyr	Found	Found	Found
AT1G67720.1	I	Malectin_like, Pkinase_Tyr, Pkinase, LRR_4, LRR_8, LRR_1	Found	Found	Found
AT2G04300.1	I	Malectin_like, Pkinase_Tyr, Pkinase, LRR_8, LRR_4	Found	Found	Found
AT2G14440.1	I	Malectin_like, Pkinase_Tyr, Pkinase, LRR_8, LRR_1, LRR_4	Found	Found	Found
AT2G19190.1	I	Malectin_like, Pkinase, Pkinase_Tyr, LRR_8, LRR_4, LRR_1	Found	Found	Found
AT2G19210.1	I	Malectin_like, Pkinase_Tyr, Pkinase, LRR_8	Found	Found	Found
AT2G19230.1	I	Malectin_like, Pkinase, Pkinase_Tyr, LRR_8, LRR_4	Found	Found	Found
AT2G28960.1	I	Malectin_like, Pkinase, Pkinase_Tyr, LRR_8	Found	Found	Found
AT2G28970.1	I	Malectin_like, Pkinase, Pkinase_Tyr, LRR_8	Found	Found	Found
AT2G37050.3	I	Malectin_like, Pkinase_Tyr, Pkinase, LRR_4, LRR_8, LRR_1, Malectin_like, Pkinase_Tyr, Pkinase, LRR_4, LRR_8, LRR_1, Malectin_like, Pkinase_Tyr, Pkinase, LRR_4, LRR_8, LRR_1	Found	Found	Found
AT3G21340.1	I	Malectin_like, Pkinase_Tyr, Pkinase, LRR_8, LRR_4	Found	Found	Found
AT3G46330.1	I	Malectin_like, Pkinase_Tyr, Pkinase, LRR_8	Found	Found	Found
AT3G46340.1	I	Malectin_like, Pkinase_Tyr, Pkinase, LRR_8	Found	Found	Found
AT3G46350.1	I	Malectin_like, Pkinase_Tyr, Pkinase, LRR_8	Found	Found	Found
AT3G46370.1	I	Malectin_like, Pkinase_Tyr, Pkinase, LRR_8	Found	Found	Found
AT3G46400.1	I	Malectin_like, Pkinase_Tyr, Pkinase, LRR_8	Found	Found	Found
AT3G46420.1	I	Malectin_like, Pkinase_Tyr, Pkinase, LRR_8, LRR_4	Found	Found	Found
AT4G20450.1	I	Malectin_like, Pkinase_Tyr, Pkinase, LRR_8	Found	Found	Found
AT4G29180.2	I	Malectin_like, Pkinase_Tyr, Pkinase, LRR_8, LRR_1, Malectin_like, Pkinase_Tyr, Pkinase, LRR_8, LRR_1	Found	Found	Found
AT4G29450.1	I	Malectin_like, Pkinase_Tyr, Pkinase, LRR_8	Found	Found	Found
AT4G29990.1	I	Malectin_like, Pkinase_Tyr, Pkinase, LRR_8, LRR_4, LRR_1	Found	Found	Found
AT5G16900.1	I	Malectin_like, Pkinase, Pkinase_Tyr, LRR_4, LRR_8	Found	Found	Found
AT5G48740.1	I	Malectin_like, Pkinase, Pkinase_Tyr, LRR_4, LRR_8, Malectin, ABC1	Found	Found	Found
AT5G59650.1	I	Malectin_like, Pkinase, Pkinase_Tyr, LRR_8, LRR_4	Found	Found	Found
AT5G59660.1	I	Malectin_like, Pkinase, Pkinase_Tyr, LRR_8	Found	Found	Found
AT5G59670.1	I	Malectin_like, Pkinase_Tyr, Pkinase, LRR_8, LRR_4, LRR_1	Found	Found	Found
AT5G59680.1	I	Malectin_like, Pkinase, Pkinase_Tyr, LRR_8, LRR_4, LRR_1	Found	Found	Found
Bradi1g00260.2.p	I	Malectin_like, Pkinase_Tyr, Pkinase, LRR_8, LRR_4, Malectin_like, Pkinase_Tyr, Pkinase, LRR_8, LRR_4, Malectin_like, Pkinase_Tyr, Pkinase, LRR_8, LRR_4, Pkinase_Tyr, Pkinase, Malectin_like, LRR_8, LRR_4, Pkinase_Tyr, Pkinase, Malectin_like, LRR_8, LRR_4	Found	Found	Found
Bradi2g19290.1.p	I	Malectin_like, Pkinase_Tyr, Pkinase, LRR_8	Found	Found	Found
Bradi2g19297.2.p	I	Malectin_like, Pkinase_Tyr, Pkinase, LRR_8, LRR_4	Found	Found	Found
Bradi2g38910.1.p	I	Malectin_like, Pkinase_Tyr, Pkinase, LRR_8, LRR_4	Found	Found	Found
Bradi2g38938.1.p	I	Malectin_like, Pkinase_Tyr, Pkinase, LRR_8, LRR_4	Found	Found	Found
Bradi2g38948.1.p	I	Malectin_like, Pkinase_Tyr, Pkinase, LRR_8	Found	Found	Found
Bradi2g48531.1.p	I	Malectin_like, Pkinase_Tyr, Pkinase, LRR_8, LRR_4	Found	Found	Found
Bradi2g52970.1.p	I	Malectin_like, Pkinase_Tyr, Pkinase, LRR_4, LRR_1	Found	Found	Found
Bradi2g58084.1.p	I	Malectin_like, Pkinase_Tyr, Pkinase, LRR_8, LRR_4	Found	Found	Found
Bradi2g62670.2.p	I	Malectin_like, Pkinase_Tyr, Pkinase, LRR_4, LRR_8, Malectin_like, Pkinase_Tyr, Pkinase, LRR_4, LRR_8, Pkinase_Tyr, Pkinase, Malectin_like, LRR_4, LRR_8, Pkinase_Tyr, Pkinase, LRR_4, LRR_8	Found	Found	Found
Bradi4g04060.2.p	I	Malectin_like, Pkinase_Tyr, Pkinase, LRR_8	Found	Found	Found
Bradi4g04077.1.p	I	Malectin_like, Pkinase_Tyr, Pkinase, LRR_8, Malectin_like, Pkinase_Tyr, Pkinase, LRR_8, LRR_1	Found	Found	Found
Bradi4g04109.1.p	I	Malectin_like, Pkinase_Tyr, Pkinase, LRR_8, LRR_4, LRR_1	Found	Found	Found
Bradi4g04113.1.p	I	Malectin_like, Pkinase_Tyr, Pkinase, LRR_8, LRR_4, LRR_1, Malectin_like, Pkinase_Tyr, Pkinase, LRR_8, LRR_4, LRR_1, Malectin_like, Pkinase_Tyr, Pkinase, LRR_8, LRR_4, LRR_1, Malectin_like, Pkinase_Tyr, Pkinase, LRR_8, LRR_4, LRR_1, Malectin_like, Pkinase_Tyr, Pkinase, LRR_8, LRR_4, LRR_1, Malectin_like, Pkinase_Tyr, Pkinase, LRR_8, LRR_4, LRR_1	Found	Found	Found
Bradi4g04126.1.p	I	Malectin_like, Pkinase_Tyr, Pkinase, LRR_8, LRR_4, Malectin_like, Pkinase_Tyr, Pkinase, LRR_8, LRR_4, LRR_1	Found	Found	Found
Bradi4g09481.2.p	I	Malectin_like, Pkinase_Tyr, Pkinase, LRR_8, LRR_4, Malectin_like, Pkinase_Tyr, Pkinase, LRR_8, LRR_4, Malectin_like, Pkinase_Tyr, Pkinase, LRR_8, LRR_4, Malectin_like, Pkinase_Tyr, Pkinase, LRR_8, LRR_4, Malectin_like, Pkinase_Tyr, Pkinase, LRR_8, LRR_4, Malectin_like, Pkinase_Tyr, Pkinase, LRR_8, LRR_4, Malectin_like, Pkinase_Tyr, Pkinase, LRR_8, LRR_4, Malectin_like, Pkinase_Tyr, Pkinase, LRR_8…	Found	Found	Found
Bradi4g45227.1.p	I	Malectin_like, Pkinase, Pkinase_Tyr, LRR_4, LRR_8	Found	Found	Found
evm_27.model.AmTr_v1.0_scaffold00046.162	I	Malectin_like, Pkinase_Tyr, Pkinase, Malectin, LRR_8	Found	Found	Found
evm_27.model.AmTr_v1.0_scaffold00049.63_	I	Malectin_like, Pkinase_Tyr, Pkinase, LRR_4	Found	Found	Found
evm_27.model.AmTr_v1.0_scaffold00056.177	I	Malectin_like, Pkinase_Tyr, Pkinase, LRR_8, LRR_4	Found	Found	Found
evm_27.model.AmTr_v1.0_scaffold00056.178	I	Pkinase_Tyr, Pkinase, LRR_8, LRR_1	Found	Found	Not Found
evm_27.model.AmTr_v1.0_scaffold00056.182	I	Pkinase_Tyr, Pkinase, LRR_8, LRR_1, LRR_4	Found	Found	Not Found
evm_27.model.AmTr_v1.0_scaffold00056.189	I	Malectin_like, Pkinase, Pkinase_Tyr, LRR_8, LRR_4, LRR_1	Found	Found	Found
evm_27.model.AmTr_v1.0_scaffold00089.16_	I	Malectin_like, Pkinase_Tyr, Pkinase, Malectin, LRR_8, LRR_4	Found	Found	Found
LOC_Os01g03370.1	I	Malectin_like, Pkinase, Pkinase_Tyr, LRR_8, LRR_4	Found	Found	Found
LOC_Os01g59570.1	I	Malectin_like, Pkinase_Tyr, Pkinase, LRR_1	Found	Found	Found
LOC_Os01g74550.1	I	Malectin_like, Pkinase_Tyr, Pkinase, LRR_8	Found	Found	Found
LOC_Os05g44930.1	I	Malectin_like, Pkinase_Tyr, Pkinase, LRR_8	Found	Found	Found
LOC_Os05g44940.1	I	Malectin_like, Pkinase, Pkinase_Tyr, LRR_8	Found	Found	Found
LOC_Os05g44960.1	I	Pkinase_Tyr, Pkinase, Malectin_like, LRR_8	Found	Found	Found
LOC_Os05g44970.1	I	Malectin_like, Pkinase_Tyr, Pkinase, LRR_8, LRR_4	Found	Found	Found
LOC_Os05g44990.1	I	Malectin_like, Pkinase_Tyr, Pkinase, LRR_8	Found	Found	Found
LOC_Os05g45010.1	I	LRR_8, Pkinase_Tyr, Pkinase, LRR_4	Found	Found	Not Found
LOC_Os09g18594.1	I	Malectin_like, Pkinase_Tyr, Pkinase, LRR_8, LRR_4, Pkinase_Tyr, Pkinase, LRR_4, LRR_8, LRR_1	Found	Found	Found
LOC_Os11g01200.1	I	Malectin_like, Pkinase, Pkinase_Tyr, LRR_4, LRR_8, Malectin_like, Pkinase, Pkinase_Tyr, LRR_4, LRR_8	Found	Found	Found
LOC_Os12g01200.2	I	Malectin_like, Pkinase, Pkinase_Tyr, LRR_4, LRR_8, Malectin_like, Pkinase, Pkinase_Tyr, LRR_4, LRR_8, Malectin_like, Pkinase, Pkinase_Tyr, LRR_4, LRR_8, Malectin_like, Pkinase, Pkinase_Tyr, LRR_4, LRR_8	Found	Found	Found
LOC_Os12g37980.1	I	Malectin_like, Pkinase_Tyr, Pkinase, LRR_8, LRR_4	Found	Found	Found
Potri.002G242700.1	I	Malectin_like, Pkinase, Pkinase_Tyr, Malectin, LRR_4, LRR_8, Malectin_like, Pkinase_Tyr, Pkinase, Malectin, LRR_4, LRR_8	Found	Found	Found
Potri.006G132100.1	I	Malectin_like, Pkinase_Tyr, Pkinase, LRR_4, LRR_1	Found	Found	Found
Potri.007G004700.1	I	Malectin_like, Pkinase_Tyr, Pkinase, Malectin, LRR_4, LRR_8, LRR_1, Malectin_like, Pkinase, Pkinase_Tyr, Malectin	Found	Found	Found
Potri.008G181200.1	I	Malectin_like, Pkinase_Tyr, Pkinase, LRR_4, Malectin_like, Pkinase_Tyr, Pkinase, LRR_4	Found	Found	Found
Potri.010G052800.1	I	Malectin_like, Pkinase_Tyr, Pkinase, LRR_4, Malectin_like, Pkinase_Tyr, Pkinase, LRR_4, Malectin_like, Pkinase_Tyr, Pkinase, LRR_4	Found	Found	Found
Potri.016G084900.1	I	Malectin_like, Pkinase_Tyr, Pkinase, LRR_4, LRR_8	Found	Found	Found
Potri.019G094200.1	I	Malectin_like, Pkinase_Tyr, Pkinase, LRR_8, LRR_4	Found	Found	Found
Potri.019G094300.1	I	Malectin_like, Pkinase_Tyr, Pkinase, LRR_8, LRR_4	Found	Found	Found
Potri.019G094600.1	I	Malectin_like, Pkinase_Tyr, Pkinase, LRR_8, LRR_4	Found	Found	Found
Potri.019G094800.1	I	Malectin_like, Pkinase_Tyr, Pkinase, LRR_8, LRR_4, Malectin_like, Pkinase_Tyr, Pkinase, LRR_8, LRR_4	Found	Found	Found
Potri.019G109400.1	I	Malectin_like, Pkinase, Pkinase_Tyr, LRR_8, LRR_4, LRR_6, Malectin_like, Pkinase_Tyr, Pkinase, LRR_8, LRR_4, LRR_6	Found	Found	Found
Potri.019G109600.1	I	Malectin_like, Pkinase_Tyr, Pkinase, LRR_8, LRR_4	Found	Found	Found
Potri.019G109900.1	I	Malectin_like, Pkinase_Tyr, Pkinase, LRR_8, LRR_4, LRR_1	Found	Found	Found
Potri.019G110400.1	I	Malectin_like, Pkinase_Tyr, Pkinase, LRR_8, LRR_4, LRR_1	Found	Found	Found
Potri.019G110600.1	I	Malectin_like, Pkinase_Tyr, Pkinase, LRR_8, LRR_4	Found	Found	Found
Potri.019G110800.1	I	Malectin_like, Pkinase_Tyr, Pkinase, LRR_8, LRR_4	Found	Found	Found
Potri.019G111100.1	I	Malectin_like, Pkinase_Tyr, Pkinase, LRR_8, LRR_4	Found	Found	Found
Pp3c1_23020V3.1.p	I	Malectin_like, Pkinase_Tyr, Pkinase, LRR_8, Malectin_like, Pkinase_Tyr, Pkinase, LRR_8	Found	Found	Found
Pp3c1_23040V3.1.p	I	Pkinase_Tyr, Malectin_like, Pkinase, LRR_8, Pkinase_Tyr, Malectin_like, Pkinase, LRR_8, Pkinase_Tyr, Malectin_like, Pkinase, LRR_8	Found	Found	Found
Pp3c1_9180V3.1.p	I	Malectin_like, Pkinase_Tyr, Pkinase, Malectin, LRR_8, LRR_4, Malectin_like, Pkinase_Tyr, Pkinase, Malectin, LRR_8, LRR_4	Found	Found	Found
Pp3c10_1880V3.1.p	I	Malectin_like, Pkinase_Tyr, Pkinase, LRR_8, LRR_4, Malectin_like, Pkinase_Tyr, Pkinase, LRR_8, LRR_4	Found	Found	Found
Pp3c12_16180V3.1.p	I	Malectin_like, Pkinase_Tyr, Pkinase, LRR_4, LRR_8, Malectin, LRRNT_2, LRR_1, Malectin_like, Pkinase_Tyr, Pkinase, LRR_4, LRR_8, Malectin, LRRNT_2, LRR_1, Malectin_like, Pkinase_Tyr, Pkinase, Malectin, LRRNT_2, LRR_8, LRR_4, LRR_1, Malectin_like, Pkinase_Tyr, Pkinase, Malectin, LRRNT_2, LRR_8, LRR_4, LRR_1, Malectin_like, Pkinase_Tyr, Pkinase, LRR_4, LRR_8, Malectin, LRRNT_2, LRR_1, Malectin_like,…	Found	Found	Found
Pp3c15_1540V3.1.p	I	Malectin_like, Pkinase_Tyr, Pkinase, LRR_8, Malectin_like, Pkinase_Tyr, Pkinase, LRR_8	Found	Found	Found
Pp3c3_25390V3.1.p	I	Malectin_like, Pkinase_Tyr, Pkinase, Malectin, LRR_8, LRR_4, LRRNT_2, Malectin_like, Pkinase_Tyr, Pkinase, Malectin, LRR_8, LRR_4, LRRNT_2, Malectin_like, Pkinase_Tyr, Pkinase, Malectin, LRR_8, LRR_4, LRRNT_2, Malectin_like, Pkinase_Tyr, Pkinase, Malectin, LRR_8, LRR_4, LRRNT_2	Found	Found	Found
Pp3c3_28930V3.1.p	I	Malectin_like, Pkinase_Tyr, Pkinase, Malectin, LRR_8, Malectin_like, Pkinase_Tyr, Pkinase, Malectin, LRR_8, Malectin_like, Pkinase_Tyr, Pkinase, Malectin, LRR_8	Found	Found	Found
Pp3c4_18360V3.1.p	I	Malectin_like, Pkinase_Tyr, Pkinase, LRR_8, Malectin_like, Pkinase_Tyr, Pkinase, LRR_8, Malectin_like, Pkinase_Tyr, Pkinase, LRR_8	Found	Found	Found
Pp3c4_18510V3.1.p	I	Pkinase_Tyr, Pkinase, Malectin_like, LRR_8, Pkinase_Tyr, Pkinase, LRR_8, Malectin_like	Found	Found	Found
Pp3c4_18720V3.1.p	I	Malectin_like, Pkinase_Tyr, Pkinase, LRR_8, Malectin_like, Pkinase_Tyr, Pkinase, LRR_8	Found	Found	Found
Pp3c4_18780V3.1.p	I	Malectin_like, Pkinase_Tyr, Pkinase, LRR_8, Malectin_like, Pkinase_Tyr, Pkinase, LRR_8, Malectin_like, Pkinase_Tyr, Pkinase, LRR_8, Malectin_like, Pkinase_Tyr, Pkinase, LRR_8, Malectin_like, Pkinase_Tyr, Pkinase, LRR_8, Malectin_like, Pkinase_Tyr, Pkinase, LRR_8, Malectin_like, Pkinase_Tyr, Pkinase, LRR_8, Pkinase_Tyr, Pkinase, Malectin_like, LRR_8	Found	Found	Found
Pp3c4_2350V3.1.p	I	Pkinase_Tyr, Pkinase, Malectin_like, Malectin, LRR_8, LRR_4, Pkinase_Tyr, Pkinase, Malectin_like, LRR_8, LRR_4, Pkinase_Tyr, Pkinase, Malectin_like, LRR_8, LRR_4	Found	Found	Found
Pp3c7_25750V3.1.p	I	Malectin_like, Pkinase, Pkinase_Tyr, LRR_4, LRR_8, Malectin_like, Pkinase, Pkinase_Tyr, LRR_4, LRR_8, Malectin_like, Pkinase, Pkinase_Tyr, LRR_4, LRR_8	Found	Found	Found
Solyc03g093380.1.1	I	Malectin_like, Pkinase, Pkinase_Tyr, LRR_8, LRR_1	Found	Found	Found
Solyc03g121230.2.1	I	Malectin_like, Pkinase_Tyr, Pkinase, LRR_4, LRR_8, LRR_1	Found	Found	Found
Solyc05g014240.2.1	I	Malectin_like, Pkinase_Tyr, Pkinase, LRR_4, LRR_8, LRR_1	Found	Found	Found
Solyc09g007280.2.1	I	Malectin_like, Pkinase_Tyr, Pkinase, LRR_4, LRR_8	Found	Found	Found
Solyc09g060110.2.1	I	Malectin_like, Pkinase, Pkinase_Tyr, Malectin, LRR_4, LRR_8	Found	Found	Found
Zm00001d015291_T003.1	I	Pkinase_Tyr, Pkinase, Malectin_like, Pkinase_Tyr, Pkinase, LRR_8, Pkinase_Tyr, Pkinase, Malectin_like, LRR_8, LRR_4	Found	Found	Found
Zm00001d020183_T002.1	I	Pkinase_Tyr, Pkinase, Malectin_like, LRR_8, LRR_4, Pkinase_Tyr, Pkinase, Malectin_like, LRR_8, LRR_4, Pkinase_Tyr, Pkinase, Pkinase_Tyr, Pkinase, Malectin_like, LRR_8, LRR_4, Pkinase_Tyr, Pkinase, Malectin_like, LRR_8, LRR_4, LRR_1, Malectin_like, LRR_8, LRR_4, LRR_6, LRR_1, Pkinase_Tyr, Pkinase, Malectin_like, LRR_8, LRR_4, LRR_1, Pkinase_Tyr, Pkinase, Malectin_like, LRR_8, LRR_4, Pkinase_Tyr, P…	Found	Found	Found
Zm00001d020185_T003.1	I	Malectin_like, Pkinase_Tyr, Pkinase, Pkinase_Tyr, Pkinase, Malectin_like, LRR_8, LRR_4, Pkinase, Pkinase_Tyr, Pkinase_Tyr, Pkinase_Tyr, Pkinase, Pkinase_Tyr, Pkinase, Malectin_like, LRR_8, LRR_4, Pkinase, Pkinase_Tyr, Pkinase_Tyr, Pkinase, Pkinase_Tyr, Pkinase, Malectin_like, LRR_8, LRR_4, LRR_6, LRR_1	Found	Found	Found
Zm00001d041574_T001.1	I	Pkinase_Tyr, Pkinase, Malectin_like, LRR_8	Found	Found	Found
Zm00001d041941_T001.1	I	Malectin_like, Pkinase_Tyr, Pkinase, LRR_4, LRR_8	Found	Found	Found
Zm00001d052306_T005.1	I	Malectin_like, Pkinase_Tyr, Pkinase, LRR_4, Malectin_like, Pkinase_Tyr, Pkinase, LRR_4, LRR_8, LRR_1, Malectin_like, Pkinase_Tyr, Pkinase, LRR_4, Malectin_like, Pkinase_Tyr, Pkinase, LRR_4, LRR_8, LRR_1	Found	Found	Found
AT1G34210.1	II	Pkinase, Pkinase_Tyr, LRRNT_2, LRR_4, LRR_8, LRR_1	Found	Found	Not Found
AT1G60800.1	II	Pkinase, Pkinase_Tyr, LRRNT_2, LRR_8, LRR_4, LRR_1	Found	Found	Not Found
AT1G71830.1	II	Pkinase, Pkinase_Tyr, LRR_4, LRRNT_2, LRR_8, LRR_1	Found	Found	Not Found
AT2G13790.1	II	Pkinase, Pkinase_Tyr, LRRNT_2, LRR_4, LRR_8, LRR_1	Found	Found	Not Found
AT2G13800.1	II	Pkinase, Pkinase_Tyr, LRRNT_2, LRR_4, LRR_8	Found	Found	Not Found
AT2G23950.1	II	Pkinase, Pkinase_Tyr, LRR_8, LRRNT_2, LRR_4, LRR_1	Found	Found	Not Found
AT3G25560.3	II	Pkinase, Pkinase_Tyr, LRRNT_2, LRR_8, LRR_4, LRR_1, Pkinase, Pkinase_Tyr, LRRNT_2, LRR_4, LRR_8, LRR_1, Pkinase, Pkinase_Tyr, LRRNT_2, LRR_8, LRR_4, LRR_1	Found	Found	Not Found
AT4G30520.1	II	Pkinase, Pkinase_Tyr, LRR_8, LRR_4, LRRNT_2, LRR_1	Found	Found	Not Found
AT4G33430.2	II	Pkinase, Pkinase_Tyr, LRRNT_2, LRR_8, Pkinase, Pkinase_Tyr, LRRNT_2, LRR_8, LRR_4, LRR_1	Found	Found	Not Found
AT5G10290.1	II	Pkinase, Pkinase_Tyr, LRR_8, LRRNT_2, LRR_4, LRR_1	Found	Found	Not Found
AT5G16000.1	II	Pkinase, Pkinase_Tyr, LRRNT_2, LRR_4, LRR_8, LRR_1	Found	Found	Not Found
AT5G45780.1	II	Pkinase, Pkinase_Tyr, LRR_8, LRRNT_2, LRR_4	Found	Found	Not Found
AT5G63710.1	II	Pkinase, Pkinase_Tyr, LRR_8, LRR_1, LRR_4, LRRNT_2	Found	Found	Not Found
AT5G65240.2	II	Pkinase, Pkinase_Tyr, LRRNT_2, LRR_8, LRR_4, LRR_1, Pkinase, Pkinase_Tyr, LRRNT_2, LRR_8, LRR_4, LRR_1	Found	Found	Not Found
Bradi1g10950.2.p	II	Pkinase, Pkinase_Tyr, LRR_8, LRRNT_2, Pkinase, Pkinase_Tyr, LRR_8, LRRNT_2, Pkinase, Pkinase_Tyr, LRR_8, LRRNT_2, Pkinase, Pkinase_Tyr, LRR_8, LRRNT_2	Found	Found	Not Found
Bradi1g43690.1.p	II	Pkinase_Tyr, Pkinase, LRR_8, LRRNT_2, LRR_4	Found	Found	Not Found
Bradi2g04420.1.p	II	Pkinase, Pkinase_Tyr, LRRNT_2, LRR_8, Pkinase, Pkinase_Tyr, LRRNT_2, LRR_8, Pkinase, Pkinase_Tyr, LRRNT_2, LRR_8, Pkinase, Pkinase_Tyr, LRRNT_2, LRR_8	Found	Found	Not Found
Bradi2g34314.2.p	II	Pkinase, Pkinase_Tyr, LRRNT_2	Found	Found	Not Found
Bradi3g09060.2.p	II	Pkinase, Pkinase_Tyr, LRR_8, LRR_4, LRR_1, Pkinase, Pkinase_Tyr, LRR_8, LRRNT_2, LRR_4, LRR_1, Pkinase, Pkinase_Tyr, LRR_8, LRR_4, LRRNT_2, LRR_1	Found	Found	Not Found
Bradi3g10397.1.p	II	Pkinase, Pkinase_Tyr, LRRNT_2, LRR_4, LRR_8, Pkinase, Pkinase_Tyr, LRRNT_2, LRR_4, LRR_8	Found	Found	Not Found
Bradi3g15660.2.p	II	Pkinase, Pkinase_Tyr, LRRNT_2, LRR_4, LRR_8, LRR_1	Found	Found	Not Found
Bradi3g36797.6.p	II	Pkinase_Tyr, Pkinase, LRR_4, LRRNT_2, LRR_8, LRR_1	Found	Found	Not Found
Bradi3g46747.1.p	II	Pkinase, Pkinase_Tyr, LRRNT_2, LRR_8	Found	Found	Not Found
Bradi3g56250.1.p	II	Pkinase_Tyr, Pkinase, LRRNT_2, LRR_8, LRR_4, LRR_1	Found	Found	Not Found
Bradi4g14000.1.p	II	Pkinase, Pkinase_Tyr, LRR_8, LRRNT_2, APH, Pkinase, Pkinase_Tyr, LRR_8, LRRNT_2, APH, Pkinase, Pkinase_Tyr, LRR_8, LRRNT_2, APH, Pkinase, Pkinase_Tyr, LRR_8, LRRNT_2, APH	Found	Found	Found
Bradi5g12227.1.p	II	Pkinase_Tyr, Pkinase, LRRNT_2, LRR_8, LRR_4, LRR_1, Pkinase, Pkinase_Tyr, LRRNT_2, LRR_8, LRR_4, LRR_1	Found	Found	Not Found
evm_27.model.AmTr_v1.0_scaffold00006.234	II	Pkinase, Pkinase_Tyr, LRRNT_2, LRR_8	Found	Found	Not Found
evm_27.model.AmTr_v1.0_scaffold00010.295	II	Pkinase, Pkinase_Tyr, LRRNT_2, LRR_8, LRR_4, LRR_1, APH	Found	Found	Found
evm_27.model.AmTr_v1.0_scaffold00019.81_	II	Pkinase, Pkinase_Tyr, LRR_8, LRRNT_2, LRR_4, LRR_1	Found	Found	Not Found
evm_27.model.AmTr_v1.0_scaffold00038.145	II	Pkinase, Pkinase_Tyr, LRR_8, LRRNT_2, LRR_1	Found	Found	Not Found
evm_27.model.AmTr_v1.0_scaffold00085.109	II	Pkinase, Pkinase_Tyr, LRRNT_2, LRR_8	Found	Found	Not Found
evm_27.model.AmTr_v1.0_scaffold00157.36_	II	Pkinase_Tyr, Pkinase, LRR_8, LRR_4, LRR_1	Found	Found	Not Found
evm_27.model.AmTr_v1.0_scaffold00170.10_	II	Pkinase, Pkinase_Tyr, LRRNT_2	Found	Found	Not Found
LOC_Os01g07630.1	II	Pkinase, Pkinase_Tyr, LRR_8, LRRNT_2	Found	Found	Not Found
LOC_Os02g14120.1	II	Pkinase, Pkinase_Tyr, LRR_8, LRR_4, LRRNT_2, LRR_1	Found	Found	Not Found
LOC_Os02g18320.1	II	Pkinase, Pkinase_Tyr, LRR_8, LRRNT_2, LRR_4	Found	Found	Not Found
LOC_Os03g49620.3	II	Pkinase, Pkinase_Tyr, LRR_8, LRRNT_2, Pkinase, Pkinase_Tyr, LRR_8, LRRNT_2, Pkinase, Pkinase_Tyr, LRR_8, LRRNT_2, Pkinase, Pkinase_Tyr, LRR_8, LRRNT_2, Pkinase, Pkinase_Tyr, LRR_8, Pkinase, Pkinase_Tyr, LRR_8	Found	Found	Not Found
LOC_Os04g38480.1	II	Pkinase, Pkinase_Tyr, LRRNT_2, LRR_4, LRR_8, LRR_1, APH, Pkinase, Pkinase_Tyr, LRRNT_2, LRR_4, LRR_8, APH, LRR_1	Found	Found	Found
LOC_Os05g07850.1	II	Pkinase, Pkinase_Tyr, LRR_8, LRRNT_2	Found	Found	Not Found
LOC_Os06g12120.1	II	Pkinase, Pkinase_Tyr, LRR_8, LRR_4, LRRNT_2, LRR_1	Found	Found	Not Found
LOC_Os06g16330.1	II	Pkinase_Tyr, Pkinase, LRRNT_2, LRR_4, LRR_8, LRR_1	Found	Found	Not Found
LOC_Os08g07760.1	II	Pkinase, Pkinase_Tyr, LRRNT_2, LRR_4, LRR_8, LRR_1	Found	Found	Not Found
LOC_Os08g07890.1	II	Pkinase_Tyr, Pkinase, NB-ARC, LRR_8	Found	Found	Found
LOC_Os08g34380.1	II	Pkinase, Pkinase_Tyr, LRRNT_2, LRR_4, LRR_8, LRR_1, Pkinase, Pkinase_Tyr, LRR_4, LRRNT_2, LRR_8, LRR_1	Found	Found	Not Found
LOC_Os11g39370.1	II	Pkinase, Pkinase_Tyr, LRRNT_2, LRR_8, Pkinase_Tyr, Pkinase, LRRNT_2, LRR_8	Found	Found	Not Found
Potri.001G206700.1	II	Pkinase, Pkinase_Tyr, LRRNT_2, LRR_4, LRR_8, LRR_1, Pkinase, Pkinase_Tyr, LRRNT_2, LRR_4, LRR_8, LRR_1	Found	Found	Not Found
Potri.001G306000.1	II	Pkinase, Pkinase_Tyr, LRR_8, LRR_1, Pkinase, Pkinase_Tyr, LRR_8, LRR_1	Found	Found	Not Found
Potri.003G023000.1	II	Pkinase, Pkinase_Tyr, LRR_8, LRRNT_2, LRR_4	Found	Found	Not Found
Potri.004G059100.1	II	Pkinase, Pkinase_Tyr, LRR_8, LRRNT_2, LRR_4, Pkinase, Pkinase_Tyr, LRR_8, LRRNT_2, LRR_4	Found	Found	Not Found
Potri.004G108200.1	II	Pkinase, Pkinase_Tyr, LRRNT_2, LRR_4, LRR_8, LRR_1, Pkinase, Pkinase_Tyr, LRRNT_2, LRR_4, LRR_8, LRR_1, Pkinase, Pkinase_Tyr	Found	Found	Not Found
Potri.005G074200.1	II	Pkinase, Pkinase_Tyr, LRR_8, LRRNT_2, Pkinase, Pkinase_Tyr, LRR_8, LRRNT_2, Pkinase, Pkinase_Tyr, LRR_8, LRRNT_2	Found	Found	Not Found
Potri.005G083300.1	II	Pkinase, Pkinase_Tyr, LRR_4, LRRNT_2, LRR_8, LRR_1	Found	Found	Not Found
Potri.006G179400.1	II	Pkinase, Pkinase_Tyr, LRRNT_2, LRR_8, LRR_4, LRR_1	Found	Found	Not Found
Potri.007G082400.1	II	Pkinase, Pkinase_Tyr, LRR_4, LRRNT_2, LRR_8, LRR_1, Pkinase, Pkinase_Tyr, LRR_4, LRRNT_2, LRR_8, LRR_1	Found	Found	Not Found
Potri.007G094500.1	II	Pkinase, Pkinase_Tyr, LRRNT_2, LRR_8, LRR_4, Pkinase, Pkinase_Tyr, LRRNT_2, LRR_8, LRR_4, LRR_1, Pkinase, Pkinase_Tyr, LRRNT_2, LRR_8, LRR_4, Pkinase_Tyr, Pkinase, LRRNT_2, LRR_8	Found	Found	Not Found
Potri.008G110300.1	II	Pkinase, Pkinase_Tyr, LRR_8, LRRNT_2, LRR_4, LRR_1, Pkinase, Pkinase_Tyr, LRR_8, LRR_4, LRR_1	Found	Found	Not Found
Potri.008G188800.1	II	Pkinase, Pkinase_Tyr, LRR_8, LRRNT_2, LRR_4, Pkinase, Pkinase_Tyr, LRR_8, LRRNT_2, LRR_4, Pkinase, Pkinase_Tyr, LRR_8, LRRNT_2, LRR_4, Pkinase, Pkinase_Tyr, LRR_8, LRRNT_2, LRR_4, Pkinase, Pkinase_Tyr, LRR_8, LRRNT_2, LRR_4, Pkinase, Pkinase_Tyr, LRR_8, LRRNT_2, LRR_4, Pkinase, Pkinase_Tyr, LRRNT_2, LRR_8, LRR_8, Pkinase_Tyr, LRRNT_2, Pkinase, LRR_4	Found	Found	Not Found
Potri.010G043200.1	II	Pkinase, Pkinase_Tyr, LRRNT_2, LRR_8, LRR_4, Pkinase, Pkinase_Tyr, LRRNT_2, LRR_8, LRR_4, Pkinase, Pkinase_Tyr, LRRNT_2, LRR_8, LRR_4, Pkinase, Pkinase_Tyr, LRRNT_2, LRR_8, LRR_4, Pkinase_Tyr, Pkinase, LRRNT_2, LRR_8, LRR_4	Found	Found	Not Found
Potri.010G134100.1	II	Pkinase, Pkinase_Tyr, LRRNT_2, LRR_8, LRR_4, Pkinase, Pkinase_Tyr, LRR_8, LRRNT_2, LRR_4, Pkinase, Pkinase_Tyr, LRR_8, LRRNT_2, LRR_4	Found	Found	Not Found
Potri.011G068700.1	II	Pkinase, Pkinase_Tyr, LRR_8, LRR_4, LRRNT_2, Pkinase, Pkinase_Tyr, LRR_8, LRR_4, LRRNT_2	Found	Found	Not Found
Potri.013G117200.1	II	Pkinase, Pkinase_Tyr, LRRNT_2, LRR_8, LRR_4, LRR_1	Found	Found	Not Found
Potri.017G108000.1	II	Pkinase, Pkinase_Tyr, LRRNT_2, LRR_8, LRR_4, LRR_1, Pkinase, Pkinase_Tyr, LRRNT_2, LRR_8, LRR_4, LRR_1	Found	Found	Not Found
Potri.018G101300.1	II	Pkinase, Pkinase_Tyr, LRR_8, LRRNT_2, LRR_4	Found	Found	Not Found
Potri.019G001800.1	II	Pkinase, Pkinase_Tyr, LRR_8, LRRNT_2, Pkinase, Pkinase_Tyr, LRR_8, LRRNT_2	Found	Found	Not Found
Potri.019G087700.1	II	Pkinase, Pkinase_Tyr, LRRNT_2, LRR_8, LRR_4, LRR_1	Found	Found	Not Found
Pp3c12_23570V3.1.p	II	Pkinase, Pkinase_Tyr, LRR_4, LRRNT_2, LRR_8, LRR_1, Pkinase, Pkinase_Tyr, LRR_4, LRRNT_2, LRR_8, LRR_1, Pkinase, Pkinase_Tyr, LRR_4, LRRNT_2, LRR_8, LRR_1, Pkinase, Pkinase_Tyr, LRR_4, LRRNT_2, LRR_8, LRR_1, Pkinase, Pkinase_Tyr, LRR_4, LRRNT_2, LRR_8, LRR_1, Pkinase, Pkinase_Tyr, LRR_4, LRRNT_2, LRR_8, LRR_1, Pkinase, Pkinase_Tyr, LRR_4, LRRNT_2, LRR_8, LRR_1, Pkinase, Pkinase_Tyr, LRR_4, LRRNT_…	Found	Found	Not Found
Pp3c26_3790V3.1.p	II	Pkinase, Pkinase_Tyr, LRR_8, LRRNT_2, LRR_4, Pkinase, Pkinase_Tyr, LRR_8, LRRNT_2, LRR_4	Found	Found	Not Found
Pp3c3_14110V3.1.p	II	Pkinase, Pkinase_Tyr, LRR_8, LRRNT_2, Pkinase, Pkinase_Tyr, LRR_8, LRRNT_2	Found	Found	Not Found
Pp3c3_24690V3.1.p	II	Pkinase, Pkinase_Tyr, LRR_8, LRR_4, LRRNT_2, Pkinase, Pkinase_Tyr, LRR_8, LRR_4, LRRNT_2, Pkinase, Pkinase_Tyr, LRR_8, LRR_4, LRRNT_2, Pkinase, Pkinase_Tyr, LRR_8, LRR_4, LRRNT_2, Pkinase, Pkinase_Tyr, LRR_8, LRR_4, LRRNT_2, Pkinase, Pkinase_Tyr, LRR_8, LRR_4, LRRNT_2, Pkinase, Pkinase_Tyr	Found	Found	Not Found
Pp3c3_36680V3.1.p	II	Pkinase, Pkinase_Tyr, LRR_8, LRR_4, LRRNT_2, LRR_1, Pkinase, Pkinase_Tyr, LRR_8, LRR_4, LRRNT_2, LRR_1	Found	Found	Not Found
Pp3c4_23140V3.1.p	II	Pkinase, Pkinase_Tyr, LRR_4, LRR_8, LRRNT_2, LRR_1, Pkinase, Pkinase_Tyr, LRR_4, LRR_8, LRRNT_2, LRR_1	Found	Found	Not Found
Pp3c8_3330V3.1.p	II	Pkinase, Pkinase_Tyr, LRRNT_2, LRR_4, LRR_8, LRR_1, Pkinase, Pkinase_Tyr, LRRNT_2, LRR_4, LRR_8, LRR_1	Found	Found	Not Found
Smo_167872	II	Pkinase, Pkinase_Tyr, LRRNT_2, LRR_8	Found	Found	Not Found
Smo_268032	II	Pkinase, Pkinase_Tyr, LRR_8, LRR_4, LRRNT_2, LRR_1	Found	Found	Not Found
Smo_85471_	II	Pkinase, Pkinase_Tyr, LRR_4, LRR_8, LRRNT_2, LRR_1	Found	Found	Not Found
Smo_85818_	II	Pkinase, Pkinase_Tyr, LRRNT_2, LRR_8, LRR_4	Found	Found	Not Found
Solyc01g104970.2.1	II	Pkinase, Pkinase_Tyr, LRRNT_2, LRR_4, LRR_8, LRR_1	Found	Found	Not Found
Solyc02g072310.2.1	II	Pkinase, Pkinase_Tyr, LRRNT_2, LRR_8	Found	Found	Not Found
Solyc02g089550.2.1	II	Pkinase_Tyr, Pkinase, LRRNT_2, LRR_4, LRR_8, LRR_1	Found	Found	Not Found
Solyc03g078520.2.1	II	Pkinase, Pkinase_Tyr, LRR_8, LRRNT_2, LRR_4	Found	Found	Not Found
Solyc04g005910.2.1	II	Pkinase, Pkinase_Tyr, LRRNT_2, LRR_4, LRR_8, LRR_1	Found	Found	Not Found
Solyc04g039730.2.1	II	Pkinase, Pkinase_Tyr, LRRNT_2, LRR_8	Found	Found	Not Found
Solyc04g072570.2.1	II	Pkinase, Pkinase_Tyr, LRRNT_2, LRR_4, LRR_8, LRR_1	Found	Found	Not Found
Solyc05g005140.2.1	II	Pkinase, Pkinase_Tyr, LRRNT_2, LRR_8, LRR_4, LRR_1	Found	Found	Not Found
Solyc05g010400.2.1	II	Pkinase, Pkinase_Tyr, LRRNT_2, LRR_4, LRR_8	Found	Found	Not Found
Solyc05g056370.2.1	II	Pkinase, Pkinase_Tyr, LRRNT_2, LRR_8, LRR_4, LRR_1	Found	Found	Not Found
Solyc07g006110.2.1	II	Pkinase, Pkinase_Tyr, LRRNT_2, LRR_4, LRR_8	Found	Found	Not Found
Solyc10g047140.1.1	II	Pkinase, Pkinase_Tyr, LRRNT_2, LRR_4, LRR_8	Found	Found	Not Found
Solyc11g008960.1.1	II	Pkinase, Pkinase_Tyr, LRR_8, LRRNT_2, LRR_4, LRR_1	Found	Found	Not Found
Zm00001d008724_T007.1	II	Pkinase, Pkinase_Tyr, Pkinase, Pkinase_Tyr, LRRNT_2, LRR_8, Pkinase, Pkinase_Tyr, LRRNT_2, LRR_8, Pkinase, Pkinase_Tyr, Pkinase, Pkinase_Tyr, LRRNT_2, LRR_8, Pkinase, Pkinase_Tyr, LRRNT_2, LRR_8, Pkinase, Pkinase_Tyr, Pkinase, Pkinase_Tyr, LRR_8, LRR_1, Pkinase, Pkinase_Tyr, LRR_8, Pkinase, Pkinase_Tyr, LRRNT_2, LRR_8, LRR_4, LRR_1, Pkinase, Pkinase_Tyr, Pkinase, Pkinase_Tyr, LRRNT_2, LRR_8, LRR_…	Found	Found	Not Found
Zm00001d009801_T001.1	II	Pkinase, Pkinase_Tyr, LRRNT_2, LRR_4, LRR_8	Found	Found	Not Found
Zm00001d015971_T004.1	II	Pkinase, Pkinase_Tyr, LRR_8, LRRNT_2, LRR_4, Pkinase, Pkinase_Tyr, LRR_8, LRRNT_2, LRR_4, Pkinase, Pkinase_Tyr, LRR_8, LRRNT_2, LRR_4, Pkinase, Pkinase_Tyr, LRR_8, LRRNT_2, LRR_4, Pkinase_Tyr, Pkinase, Pkinase_Tyr, Pkinase	Found	Found	Not Found
Zm00001d016197_T001.1	II	Pkinase, Pkinase_Tyr, LRR_8, LRRNT_2, LRR_4	Found	Found	Not Found
Zm00001d016928_T005.1	II	Pkinase, Pkinase_Tyr, Pkinase, Pkinase_Tyr, Pkinase, Pkinase_Tyr, LRRNT_2, LRR_4, LRR_1, Pkinase, Pkinase_Tyr, Pkinase, Pkinase_Tyr, LRRNT_2, LRR_4, LRR_8, LRR_1, Pkinase, Pkinase_Tyr, LRRNT_2, Pkinase, Pkinase_Tyr, LRRNT_2, LRR_4, LRR_8, LRR_1, Pkinase_Tyr, Pkinase	Found	Found	Not Found
Zm00001d017913_T002.1	II	Pkinase, Pkinase_Tyr, LRRNT_2, LRR_8, LRR_4, LRR_1, Pkinase, Pkinase_Tyr, Pkinase, Pkinase_Tyr, LRR_8, LRRNT_2, LRR_4, LRR_1, Pkinase, Pkinase_Tyr, LRRNT_2, LRR_8, LRR_4, LRR_1, Pkinase, Pkinase_Tyr, LRRNT_2, LRR_8, LRR_4, LRR_1, Pkinase, Pkinase_Tyr, LRRNT_2, LRR_8, LRR_4, LRR_1, Pkinase, Pkinase_Tyr, LRRNT_2, LRR_8, LRR_4, LRR_1	Found	Found	Not Found
Zm00001d024430_T002.1	II	Pkinase, Pkinase_Tyr, Pkinase, Pkinase_Tyr, LRR_4, LRR_8, LRR_1, Pkinase, Pkinase_Tyr, Pkinase, Pkinase_Tyr, APH, Pkinase, Pkinase_Tyr, Pkinase, Pkinase_Tyr, Pkinase, Pkinase_Tyr, Pkinase, Pkinase_Tyr, LRRNT_2, LRR_4, LRR_8, LRR_1, Pkinase, Pkinase_Tyr, Pkinase, Pkinase_Tyr, LRRNT_2, LRR_4, LRR_8, LRR_1, Pkinase, Pkinase_Tyr, APH, Pkinase, Pkinase_Tyr, LRRNT_2, LRR_4, LRR_8, LRR_1, Pkinase, Pkina…	Found	Found	Found
Zm00001d025580_T001.1	II	Pkinase, Pkinase_Tyr, LRRNT_2, LRR_8, LRR_4	Found	Found	Not Found
Zm00001d032142_T004.1	II	Pkinase, Pkinase_Tyr, LRRNT_2, LRR_4, LRR_8, LRR_1, Pkinase, Pkinase_Tyr, LRRNT_2, LRR_4, LRR_8, LRR_1, Pkinase, Pkinase_Tyr, LRRNT_2, LRR_4, LRR_8, LRR_1, Pkinase, Pkinase_Tyr, LRRNT_2, LRR_4, LRR_8, LRR_1	Found	Found	Not Found
Zm00001d033652_T002.1	II	Pkinase, Pkinase_Tyr, LRR_8, LRRNT_2, Pkinase, Pkinase_Tyr, LRR_8, LRRNT_2	Found	Found	Not Found
Zm00001d037297_T002.1	II	Pkinase_Tyr, Pkinase, LRR_8, LRRNT_2, LRR_4, LRR_1, Pkinase, Pkinase_Tyr, Pkinase, Pkinase_Tyr, Pkinase, Pkinase_Tyr, LRR_8, LRR_4, LRRNT_2, LRR_1, Pkinase, Pkinase_Tyr, Pkinase, Pkinase_Tyr, LRRNT_2, LRR_8, LRR_4, LRR_1, Pkinase, Pkinase_Tyr, LRRNT_2, LRR_8, LRR_4, LRR_1, Pkinase, Pkinase_Tyr, LRRNT_2, LRR_8, LRR_4, LRR_1, Pkinase, Pkinase_Tyr, LRRNT_2, LRR_8, LRR_4, LRR_1	Found	Found	Not Found
Zm00001d039678_T002.1	II	Pkinase, Pkinase_Tyr, LRR_8, LRRNT_2, Pkinase, Pkinase_Tyr, LRRNT_2, LRR_8, Pkinase, Pkinase_Tyr, LRRNT_2, LRR_8, Pkinase, Pkinase_Tyr, LRRNT_2, LRR_8, Pkinase, Pkinase_Tyr, LRR_8, Pkinase, Pkinase_Tyr, LRR_8, Pkinase, Pkinase_Tyr	Found	Found	Not Found
Zm00001d045728_T002.1	II	Pkinase_Tyr, Pkinase, LRRNT_2, LRR_8, LRR_4, LRR_1, Pkinase_Tyr, Pkinase, LRRNT_2, LRR_4, LRR_8, LRR_1, Pkinase, Pkinase_Tyr, LRRNT_2, LRR_8, LRR_4, LRR_1, Pkinase_Tyr, Pkinase, LRR_4, LRR_8, LRR_1, Pkinase_Tyr, Pkinase, Pkinase, Pkinase_Tyr, Pkinase_Tyr, Pkinase, LRRNT_2, LRR_8, LRR_4, LRR_1, Pkinase_Tyr, Pkinase, LRR_4, LRR_8, LRRNT_2, LRR_1	Found	Found	Not Found
Zm00001d048877_T002.1	II	Pkinase_Tyr, Pkinase, LRR_8, LRR_4, LRRNT_2, LRR_1, Pkinase_Tyr, Pkinase, LRR_8, LRR_4, LRR_1, Pkinase_Tyr, Pkinase, LRR_8, LRR_4, LRR_1, Pkinase_Tyr, Pkinase, LRR_8, LRR_4, LRRNT_2, LRR_1, Pkinase_Tyr, Pkinase, LRR_8, LRR_4	Found	Found	Not Found
Zm00001d049480_T005.1	II	Pkinase_Tyr, Pkinase, Pkinase, Pkinase_Tyr, LRRNT_2, LRR_8, LRR_1, Pkinase_Tyr, Pkinase, Pkinase, Pkinase_Tyr, Pkinase, Pkinase_Tyr, Pkinase_Tyr, Pkinase, Pkinase_Tyr, Pkinase, Pkinase, Pkinase_Tyr, Pkinase_Tyr, Pkinase, Pkinase_Tyr, Pkinase, Pkinase, Pkinase_Tyr, APH, Pkinase, Pkinase_Tyr, LRRNT_2, LRR_8, LRR_4, LRR_1, Pkinase, Pkinase_Tyr, LRR_8, LRR_4, LRR_1, Pkinase, Pkinase_Tyr, Pkinase_Tyr,…	Found	Found	Found
Zm00001d050868_T004.1	II	Pkinase, Pkinase_Tyr, LRRNT_2, LRR_8, Pkinase, Pkinase_Tyr, Pkinase, Pkinase_Tyr, LRRNT_2, LRR_4, Pkinase_Tyr, Pkinase, Pkinase, Pkinase_Tyr, Pkinase, Pkinase_Tyr, LRRNT_2, LRR_4, LRR_8, Pkinase, Pkinase_Tyr, LRRNT_2	Found	Found	Not Found
AT1G10850.1	III_VIIa	Pkinase, Pkinase_Tyr, LRR_4, LRRNT_2, LRR_8	Found	Found	Not Found
AT1G12460.1	III_VIIa	Pkinase, Pkinase_Tyr, LRR_8, LRR_4, LRR_1, LRRNT_2	Found	Found	Not Found
AT1G25320.1	III_VIIa	Pkinase, Pkinase_Tyr, LRR_8, LRRNT_2, LRR_4, LRR_1	Found	Found	Not Found
AT1G48480.1	III_VIIa	Pkinase_Tyr, Pkinase, LRR_8, LRR_4, LRRNT_2	Found	Found	Not Found
AT1G50610.1	III_VIIa	Pkinase_Tyr, Pkinase, LRRNT_2, LRR_8	Found	Found	Not Found
AT1G60630.1	III_VIIa	Pkinase, Pkinase_Tyr, LRRNT_2, LRR_4	Found	Found	Not Found
AT1G62950.1	III_VIIa	Pkinase, Pkinase_Tyr, LRR_4, LRR_8, LRRNT_2, LRR_1	Found	Found	Not Found
AT1G64210.1	III_VIIa	Pkinase, Pkinase_Tyr, LRR_8, LRR_4, LRRNT_2, LRR_1	Found	Found	Not Found
AT1G66830.1	III_VIIa	Pkinase_Tyr, Pkinase, LRR_8, LRRNT_2, LRR_4, LRR_1	Found	Found	Not Found
AT1G67510.1	III_VIIa	Pkinase, Pkinase_Tyr, LRR_8, LRRNT_2, LRR_4	Found	Found	Not Found
AT1G68400.1	III_VIIa	Pkinase, Pkinase_Tyr, LRRNT_2, LRR_4	Found	Found	Not Found
AT1G72460.1	III_VIIa	Pkinase_Tyr, Pkinase, LRR_4, LRR_8, LRRNT_2, LRR_1	Found	Found	Not Found
AT1G75640.1	III_VIIa	LRR_8, LRR_4, Pkinase_Tyr, Pkinase, LRR_1, LRRNT_2, LRR_6	Found	Found	Not Found
AT2G01210.1	III_VIIa	Pkinase, Pkinase_Tyr, LRRNT_2, LRR_8, LRR_4, LRR_1	Found	Found	Not Found
AT2G07040.1	III_VIIa	Pkinase, Pkinase_Tyr, LRR_8, LRRNT_2, LRR_4, LRR_1	Found	Found	Not Found
AT2G15300.1	III_VIIa	Pkinase, Pkinase_Tyr, LRRNT_2, LRR_8, LRR_4, LRR_1	Found	Found	Not Found
AT2G23300.1	III_VIIa	Pkinase, Pkinase_Tyr, LRR_8, LRR_4, LRRNT_2, LRR_1, LRR_6	Found	Found	Not Found
AT2G26730.1	III_VIIa	Pkinase, Pkinase_Tyr, LRR_8, LRR_4, LRRNT_2	Found	Found	Not Found
AT2G27060.1	III_VIIa	LRR_4, Pkinase_Tyr, Pkinase, LRR_8, LRR_6, LRRNT_2, LRR_1	Found	Found	Not Found
AT2G36570.1	III_VIIa	Pkinase, Pkinase_Tyr, LRR_4, LRRNT_2	Found	Found	Not Found
AT2G42290.1	III_VIIa	Pkinase_Tyr, Pkinase, LRRNT_2, LRR_4, LRR_8, LRR_1	Found	Found	Not Found
AT3G02880.1	III_VIIa	Pkinase, Pkinase_Tyr, LRR_8, LRRNT_2, LRR_4	Found	Found	Not Found
AT3G08680.1	III_VIIa	Pkinase_Tyr, Pkinase, LRRNT_2, LRR_8, Pkinase_Tyr, Pkinase, LRRNT_2, LRR_8	Found	Found	Not Found
AT3G17840.1	III_VIIa	Pkinase, Pkinase_Tyr, LRR_8, LRRNT_2, LRR_4	Found	Found	Not Found
AT3G20190.1	III_VIIa	Pkinase_Tyr, Pkinase, LRR_8, LRRNT_2, LRR_4	Found	Found	Not Found
AT3G24660.1	III_VIIa	Pkinase_Tyr, Pkinase, LRR_8, LRR_4, LRR_1, LRRNT_2	Found	Found	Not Found
AT3G28040.1	III_VIIa	Pkinase, LRR_8, Pkinase_Tyr, LRR_4, LRR_1, LRR_6, LRRNT_2	Found	Found	Not Found
AT3G42880.1	III_VIIa	Pkinase, Pkinase_Tyr, LRR_8, LRR_4, LRR_1, LRRNT_2	Found	Found	Not Found
AT3G50230.1	III_VIIa	Pkinase, Pkinase_Tyr, LRR_4, LRR_8	Found	Found	Not Found
AT3G51740.1	III_VIIa	Pkinase_Tyr, Pkinase, LRR_8, LRR_4, LRR_1, LRR_6, LRRNT_2	Found	Found	Not Found
AT3G56100.1	III_VIIa	Pkinase_Tyr, Pkinase, LRR_8, LRR_4, LRRNT_2, LRR_1	Found	Found	Not Found
AT3G56370.1	III_VIIa	LRR_8, Pkinase_Tyr, Pkinase, LRR_4, LRR_1, LRR_6, LRRNT_2	Found	Found	Not Found
AT3G57830.1	III_VIIa	Pkinase_Tyr, Pkinase, LRRNT_2, LRR_8, LRR_4, LRR_1	Found	Found	Not Found
AT4G20940.1	III_VIIa	LRR_8, LRR_4, LRR_1, Pkinase_Tyr, Pkinase, LRR_6, LRRNT_2	Found	Found	Not Found
AT4G23740.1	III_VIIa	Pkinase, Pkinase_Tyr, LRR_8, LRR_4, LRRNT_2	Found	Found	Not Found
AT4G31250.1	III_VIIa	Pkinase, Pkinase_Tyr, LRR_8, LRR_4, LRRNT_2, LRR_1	Found	Found	Not Found
AT4G34220.1	III_VIIa	Pkinase, Pkinase_Tyr, LRRNT_2, LRR_8, LRR_4	Found	Found	Not Found
AT4G36180.1	III_VIIa	LRR_8, LRR_4, Pkinase_Tyr, Pkinase, LRR_1, LRRNT_2, LRR_6	Found	Found	Not Found
AT4G37250.1	III_VIIa	Pkinase, Pkinase_Tyr, LRR_8, LRR_4, LRRNT_2, LRR_6, LRR_1	Found	Found	Not Found
AT5G01890.1	III_VIIa	Pkinase_Tyr, Pkinase, LRR_8, LRR_4, LRR_1, LRRNT_2	Found	Found	Not Found
AT5G05160.1	III_VIIa	Pkinase, Pkinase_Tyr, LRR_8, LRR_4, LRRNT_2	Found	Found	Not Found
AT5G10020.1	III_VIIa	LRR_4, LRR_8, Pkinase, Pkinase_Tyr, LRR_1, LRR_6, LRRNT_2, LRR_8, Pkinase, LRR_4, Pkinase_Tyr, LRR_1, LRRNT_2	Found	Found	Not Found
AT5G16590.1	III_VIIa	Pkinase, Pkinase_Tyr, LRR_8, LRR_4, LRRNT_2	Found	Found	Not Found
AT5G20690.1	III_VIIa	Pkinase, Pkinase_Tyr, LRR_8, LRR_4, LRR_1, LRRNT_2	Found	Found	Not Found
AT5G24100.1	III_VIIa	Pkinase_Tyr, Pkinase, LRR_8, LRR_4, LRRNT_2, LRR_1	Found	Found	Not Found
AT5G35390.1	III_VIIa	Pkinase, Pkinase_Tyr, LRR_8, LRR_4, LRRNT_2, LRR_1	Found	Found	Not Found
AT5G43020.1	III_VIIa	Pkinase_Tyr, Pkinase, LRR_4	Found	Found	Not Found
AT5G53320.1	III_VIIa	Pkinase_Tyr, Pkinase, LRR_8, LRR_4, LRRNT_2, LRR_1	Found	Found	Not Found
AT5G58300.1	III_VIIa	Pkinase, Pkinase_Tyr, LRR_8, LRR_4, LRRNT_2, LRR_1, Pkinase, Pkinase_Tyr, LRR_8, LRR_4, LRRNT_2, LRR_1	Found	Found	Not Found
AT5G67200.1	III_VIIa	Pkinase, Pkinase_Tyr, LRR_8, LRR_4	Found	Found	Not Found
AT5G67280.1	III_VIIa	Pkinase, Pkinase_Tyr, LRR_8, LRR_4, LRRNT_2, LRR_1	Found	Found	Not Found
Bradi1g11430.1.p	III_VIIa	Pkinase, Pkinase_Tyr, LRR_4, LRRNT_2, LRR_8	Found	Found	Not Found
Bradi1g17620.3.p	III_VIIa	Pkinase, Pkinase_Tyr, LRR_8, LRR_4, LRRNT_2, LRR_1, Pkinase, Pkinase_Tyr, LRR_8, LRR_4, LRRNT_2, LRR_1, Pkinase, Pkinase_Tyr, LRR_8, LRR_4, LRRNT_2, LRR_1, Pkinase, Pkinase_Tyr, LRR_8, LRR_4, LRRNT_2, LRR_1, Pkinase, Pkinase_Tyr, LRR_8, LRR_4, LRRNT_2, LRR_1, Pkinase, Pkinase_Tyr, LRR_8, LRR_4, LRRNT_2, LRR_1	Found	Found	Not Found
Bradi1g20750.1.p	III_VIIa	LRR_4, Pkinase, LRR_8, Pkinase_Tyr, LRR_1, LRR_6, LRRNT_2	Found	Found	Not Found
Bradi1g30277.1.p	III_VIIa	Pkinase, Pkinase_Tyr, LRR_8, LRR_4, LRR_1, LRRNT_2	Found	Found	Not Found
Bradi1g31730.1.p	III_VIIa	Pkinase, Pkinase_Tyr, LRR_8, LRR_4, LRRNT_2, LRR_1	Found	Found	Not Found
Bradi1g46570.1.p	III_VIIa	Pkinase, Pkinase_Tyr, LRRNT_2	Found	Found	Not Found
Bradi1g58260.1.p	III_VIIa	LRR_4, LRR_8, Pkinase_Tyr, Pkinase, LRR_1, LRR_6, LRRNT_2	Found	Found	Not Found
Bradi1g63200.1.p	III_VIIa	LRR_8, Pkinase_Tyr, Pkinase, LRR_4, LRR_1, LRR_6, LRRNT_2, LRR_8, Pkinase_Tyr, Pkinase, LRR_4, LRR_1, LRR_6, LRRNT_2	Found	Found	Not Found
Bradi1g63350.1.p	III_VIIa	Pkinase, Pkinase_Tyr, LRR_8, LRR_4, LRRNT_2, Pkinase, Pkinase_Tyr, LRR_8, LRR_4, Pkinase, Pkinase_Tyr, LRR_8, LRR_4, Pkinase, Pkinase_Tyr, Pkinase, Pkinase_Tyr	Found	Found	Not Found
Bradi1g65110.1.p	III_VIIa	Pkinase_Tyr, Pkinase, LRR_8, LRR_4, LRR_1, LRRNT_2	Found	Found	Not Found
Bradi1g69550.1.p	III_VIIa	Pkinase, Pkinase_Tyr, LRR_8, LRRNT_2, LRR_4	Found	Found	Not Found
Bradi1g76660.1.p	III_VIIa	Pkinase, Pkinase_Tyr, LRR_4, LRR_8, LRRNT_2, LRR_1, LRR_6	Found	Found	Not Found
Bradi2g02290.1.p	III_VIIa	Pkinase, Pkinase_Tyr, LRR_8, LRR_4, LRRNT_2	Found	Found	Not Found
Bradi2g07330.1.p	III_VIIa	Pkinase_Tyr, Pkinase, LRR_8, LRR_4, LRRNT_2	Found	Found	Not Found
Bradi2g13790.1.p	III_VIIa	Pkinase_Tyr, Pkinase, LRR_8, LRRNT_2, LRR_1, LRR_4, LRR_6	Found	Found	Not Found
Bradi2g22180.1.p	III_VIIa	Pkinase_Tyr, Pkinase, LRR_4, LRRNT_2, LRR_8, LRR_1	Found	Found	Not Found
Bradi2g43110.1.p	III_VIIa	Pkinase, Pkinase_Tyr, LRR_8, LRR_4, LRRNT_2	Found	Found	Not Found
Bradi2g48000.1.p	III_VIIa	Pkinase_Tyr, Pkinase, LRR_8, LRR_4, LRRNT_2, LRR_1, LRR_6	Found	Found	Not Found
Bradi2g53420.5.p	III_VIIa	Pkinase, Pkinase_Tyr, LRR_4, LRR_8, LRRNT_2, LRR_1, Pkinase, Pkinase_Tyr, LRR_4, LRR_8, LRRNT_2, LRR_1, Pkinase, Pkinase_Tyr, LRR_4, LRR_8, LRRNT_2, LRR_1, Pkinase, Pkinase_Tyr, LRR_4, LRR_8, LRRNT_2, LRR_1, Pkinase, Pkinase_Tyr, LRR_4, LRR_8, LRRNT_2, LRR_1, Pkinase, Pkinase_Tyr, LRR_4, LRR_8, LRRNT_2, LRR_1	Found	Found	Not Found
Bradi2g53540.1.p	III_VIIa	LRR_8, Pkinase_Tyr, Pkinase, LRR_4, LRR_1, LRR_6, LRRNT_2	Found	Found	Not Found
Bradi2g61247.1.p	III_VIIa	LRR_8, LRR_4, Pkinase, Pkinase_Tyr, LRR_1, LRR_6, LRRNT_2	Found	Found	Not Found
Bradi3g05540.1.p	III_VIIa	Pkinase_Tyr, Pkinase, LRR_8, LRR_4, LRRNT_2, LRR_1	Found	Found	Not Found
Bradi3g12650.1.p	III_VIIa	Pkinase_Tyr, Pkinase, LRR_8, LRR_4	Found	Found	Not Found
Bradi3g29770.1.p	III_VIIa	Pkinase, Pkinase_Tyr, LRR_8, LRR_4, Pkinase, Pkinase_Tyr, LRR_8, LRR_4	Found	Found	Not Found
Bradi3g36290.1.p	III_VIIa	Pkinase, Pkinase_Tyr, LRR_8, LRR_4	Found	Found	Not Found
Bradi3g39910.1.p	III_VIIa	Pkinase_Tyr, Pkinase, LRR_8, LRRNT_2, LRR_1, LRR_4	Found	Found	Not Found
Bradi3g40370.1.p	III_VIIa	Pkinase, Pkinase_Tyr, LRRNT_2, LRR_1	Found	Found	Not Found
Bradi3g60600.1.p	III_VIIa	Pkinase, Pkinase_Tyr, LRR_4, LRR_8, LRR_1	Found	Found	Not Found
Bradi4g08265.1.p	III_VIIa	Pkinase, Pkinase_Tyr, LRR_4, LRR_8, LRRNT_2, LRR_1, LRR_6	Found	Found	Not Found
Bradi4g13300.1.p	III_VIIa	Pkinase_Tyr, Pkinase, LRR_8, LRRNT_2, LRR_4, LRR_1	Found	Found	Not Found
Bradi4g20174.1.p	III_VIIa	Pkinase, Pkinase_Tyr, LRR_8, LRRNT_2, LRR_4, LRR_1, LRR_8, LRRNT_2, LRR_4, Pkinase, Pkinase_Tyr, LRR_1, LRR_8, LRRNT_2, LRR_4, Pkinase, Pkinase_Tyr, LRR_1, LRR_8, LRRNT_2, LRR_4, LRR_1	Found	Found	Not Found
Bradi4g29330.1.p	III_VIIa	Pkinase_Tyr, Pkinase, LRR_4	Found	Found	Not Found
Bradi4g29790.1.p	III_VIIa	Pkinase, Pkinase_Tyr, LRR_8, LRR_4, LRRNT_2, LRR_1	Found	Found	Not Found
Bradi4g39617.1.p	III_VIIa	Pkinase, Pkinase_Tyr, LRR_8, LRRNT_2, LRR_4, LRR_6, LRR_1	Found	Found	Not Found
Bradi4g42800.1.p	III_VIIa	Pkinase, Pkinase_Tyr, LRR_8	Found	Found	Not Found
Bradi4g44797.1.p	III_VIIa	Pkinase_Tyr, Pkinase, LRR_8, LRR_4, LRR_1, LRR_6, LRRNT_2	Found	Found	Not Found
Bradi5g03410.1.p	III_VIIa	Pkinase, Pkinase_Tyr, LRR_8, LRR_4, LRR_1, LRRNT_2, LRR_8, LRR_4, LRR_1, LRRNT_2, Pkinase_Tyr, LRR_8, LRR_4, LRR_1, LRRNT_2, Pkinase_Tyr, LRR_8, LRR_4, LRR_1, LRRNT_2	Found	Found	Not Found
Bradi5g12540.1.p	III_VIIa	Pkinase, Pkinase_Tyr, LRR_8, LRR_4, LRRNT_2, LRR_1	Found	Found	Not Found
Bradi5g19017.1.p	III_VIIa	LRR_8, LRR_4, Pkinase, LRR_1, Pkinase_Tyr, LRR_6, LRRNT_2, LRR_8, LRR_4, Pkinase, LRR_1, Pkinase_Tyr, LRR_6, LRRNT_2	Found	Found	Not Found
Bradi5g24060.1.p	III_VIIa	Pkinase, Pkinase_Tyr, LRR_8, LRR_4	Found	Found	Not Found
evm_27.model.AmTr_v1.0_scaffold00005.159	III_VIIa	Pkinase, Pkinase_Tyr, LRR_8, LRRNT_2, LRR_4	Found	Found	Not Found
evm_27.model.AmTr_v1.0_scaffold00006.91_	III_VIIa	Pkinase, Pkinase_Tyr, LRRNT_2, LRR_4, LRR_1	Found	Found	Not Found
evm_27.model.AmTr_v1.0_scaffold00007.235	III_VIIa	Pkinase, Pkinase_Tyr, LRR_8, LRRNT_2, LRR_4, LRR_1	Found	Found	Not Found
evm_27.model.AmTr_v1.0_scaffold00010.122	III_VIIa	Pkinase, Pkinase_Tyr, LRR_4, LRR_8, LRRNT_2	Found	Found	Not Found
evm_27.model.AmTr_v1.0_scaffold00010.292	III_VIIa	LRR_4, LRR_8, Pkinase, Pkinase_Tyr, LRR_1, LRR_6, LRRNT_2	Found	Found	Not Found
evm_27.model.AmTr_v1.0_scaffold00022.305	III_VIIa	Pkinase, Pkinase_Tyr, LRRNT_2, LRR_8	Found	Found	Not Found
evm_27.model.AmTr_v1.0_scaffold00023.23_	III_VIIa	Pkinase_Tyr, Pkinase, LRR_8, LRR_4, LRRNT_2, LRR_1	Found	Found	Not Found
evm_27.model.AmTr_v1.0_scaffold00024.346	III_VIIa	Pkinase, Pkinase_Tyr, LRRNT_2, LRR_8, LRR_4	Found	Found	Not Found
evm_27.model.AmTr_v1.0_scaffold00025.267	III_VIIa	Pkinase, Pkinase_Tyr, LRR_8, LRR_4, LRRNT_2	Found	Found	Not Found
evm_27.model.AmTr_v1.0_scaffold00029.170	III_VIIa	Pkinase, Pkinase_Tyr, LRR_4, LRR_8	Found	Found	Not Found
evm_27.model.AmTr_v1.0_scaffold00040.278	III_VIIa	Pkinase, Pkinase_Tyr, LRR_8, LRR_4, LRRNT_2, LRR_1	Found	Found	Not Found
evm_27.model.AmTr_v1.0_scaffold00051.52_	III_VIIa	Pkinase_Tyr, Pkinase, LRR_8	Found	Found	Not Found
evm_27.model.AmTr_v1.0_scaffold00064.97_	III_VIIa	Pkinase_Tyr, Pkinase, LRR_8, LRRNT_2	Found	Found	Not Found
evm_27.model.AmTr_v1.0_scaffold00069.219	III_VIIa	LRR_8, Pkinase, LRR_4, Pkinase_Tyr, LRR_1, LRRNT_2	Found	Found	Not Found
evm_27.model.AmTr_v1.0_scaffold00075.58_	III_VIIa	LRR_4, LRRNT_2, LRR_8, Pkinase, Pkinase_Tyr, LRR_6	Found	Found	Not Found
evm_27.model.AmTr_v1.0_scaffold00077.75_	III_VIIa	Pkinase_Tyr, LRR_8, Pkinase, LRR_4, LRR_1, LRRNT_2, LRR_6	Found	Found	Not Found
evm_27.model.AmTr_v1.0_scaffold00079.101	III_VIIa	Pkinase_Tyr, Pkinase, LRR_8, LRRNT_2, LRR_4	Found	Found	Not Found
evm_27.model.AmTr_v1.0_scaffold00088.155	III_VIIa	LRR_8, LRR_4, LRR_1, LRRNT_2, Pkinase_Tyr	Found	Found	Not Found
evm_27.model.AmTr_v1.0_scaffold00088.20_	III_VIIa	Pkinase_Tyr, Pkinase, LRR_4, LRR_8, LRRNT_2, LRR_1	Found	Found	Not Found
evm_27.model.AmTr_v1.0_scaffold00089.61_	III_VIIa	LRR_8, Pkinase, Pkinase_Tyr, LRR_4, LRR_1, LRRNT_2, LRR_6	Found	Found	Not Found
evm_27.model.AmTr_v1.0_scaffold00092.139	III_VIIa	LRR_8, LRR_4, Pkinase_Tyr, Pkinase, LRR_1, LRRNT_2, LRR_6	Found	Found	Not Found
evm_27.model.AmTr_v1.0_scaffold00120.33_	III_VIIa	Pkinase_Tyr, Pkinase, LRR_8, LRR_4	Found	Found	Not Found
evm_27.model.AmTr_v1.0_scaffold00122.49_	III_VIIa	Pkinase, Pkinase_Tyr, LRR_8, LRR_4, LRR_1, LRRNT_2	Found	Found	Not Found
evm_27.model.AmTr_v1.0_scaffold00175.33_	III_VIIa	LRR_8, Pkinase_Tyr, LRR_4, LRR_1, Pkinase, LRRNT_2	Found	Found	Not Found
evm_27.model.AmTr_v1.0_scaffold00182.11_	III_VIIa	LRR_8, LRR_4, Pkinase, Pkinase_Tyr, LRR_1, LRRNT_2	Found	Found	Not Found
LOC_Os01g04230.1	III_VIIa	Pkinase, Pkinase_Tyr, LRR_4, LRR_8, LRRNT_2	Found	Found	Not Found
LOC_Os01g12390.1	III_VIIa	Pkinase_Tyr, Pkinase, LRR_8, LRR_4, LRRNT_2, LRR_1	Found	Found	Not Found
LOC_Os01g33090.1	III_VIIa	Pkinase, Pkinase_Tyr, LRR_8, LRRNT_2, LRR_1, LRR_4, LRR_6	Found	Found	Not Found
LOC_Os01g42294.1	III_VIIa	Pkinase, Pkinase_Tyr, LRR_8, LRR_4, LRRNT_2	Found	Found	Not Found
LOC_Os01g51400.1	III_VIIa	Pkinase_Tyr, Pkinase, LRR_8, LRR_4, LRRNT_2, LRR_1	Found	Found	Not Found
LOC_Os01g60330.1	III_VIIa	Pkinase, Pkinase_Tyr, LRR_4, LRR_8, LRRNT_2, LRR_1	Found	Found	Not Found
LOC_Os01g60670.1	III_VIIa	LRR_8, Pkinase_Tyr, Pkinase, LRR_4, LRR_1, LRR_6, LRRNT_2	Found	Found	Not Found
LOC_Os01g72700.1	III_VIIa	LRR_8, Pkinase, LRR_4, Pkinase_Tyr, LRR_1, LRR_6, LRRNT_2	Found	Found	Not Found
LOC_Os02g07810.1	III_VIIa	Pkinase_Tyr, Pkinase, LRR_4, LRR_8, LRR_6, LRR_1, LRRNT_2	Found	Found	Not Found
LOC_Os02g58390.1	III_VIIa	Pkinase, Pkinase_Tyr, LRR_8, LRR_4, LRRNT_2	Found	Found	Not Found
LOC_Os03g01410.1	III_VIIa	Pkinase, Pkinase_Tyr, LRR_4, LRR_1	Found	Found	Not Found
LOC_Os03g03570.2	III_VIIa	Pkinase, Pkinase_Tyr, LRR_8, LRR_4, LRRNT_2, LRR_1, LRR_6	Found	Found	Not Found
LOC_Os03g12250.1	III_VIIa	Pkinase, Pkinase_Tyr, LRR_8, LRRNT_2, LRR_4, LRR_1	Found	Found	Not Found
LOC_Os03g18630.1	III_VIIa	Pkinase_Tyr, Pkinase, LRR_8, LRR_4, LRR_1, LRRNT_2	Found	Found	Not Found
LOC_Os03g20450.1	III_VIIa	Pkinase_Tyr, LRR_4, Pkinase, LRR_8, LRR_1, LRR_6	Found	Found	Not Found
LOC_Os03g21510.1	III_VIIa	Pkinase, Pkinase_Tyr, LRR_8, LRR_4, LRRNT_2, LRR_1, Pkinase, Pkinase_Tyr, LRR_8, LRR_4, LRRNT_2, LRR_1, Pkinase, Pkinase_Tyr, LRR_8, LRR_4, LRRNT_2, LRR_1	Found	Found	Not Found
LOC_Os03g21730.1	III_VIIa	LRR_8, LRR_4, Pkinase_Tyr, Pkinase, LRR_1, LRR_6, LRRNT_2, LRR_2	Found	Found	Not Found
LOC_Os03g50450.1	III_VIIa	Pkinase, Pkinase_Tyr, LRR_8, LRRNT_2, LRR_4	Found	Found	Not Found
LOC_Os04g38910.1	III_VIIa	Pkinase, Pkinase_Tyr, LRR_8, LRR_4, LRRNT_2, LRR_1	Found	Found	Not Found
LOC_Os04g48760.1	III_VIIa	LRR_8, LRR_4, LRR_1, Pkinase, Pkinase_Tyr, LRR_6, LRRNT_2	Found	Found	Not Found
LOC_Os04g55620.1	III_VIIa	Pkinase, Pkinase_Tyr, LRR_8, LRR_4	Found	Found	Not Found
LOC_Os05g40050.1	III_VIIa	LRR_8, Pkinase, Pkinase_Tyr, LRR_4, LRR_1, LRR_6, LRRNT_2, LRR_8, Pkinase, Pkinase_Tyr, LRR_4, LRR_1, LRR_6, LRRNT_2	Found	Found	Not Found
LOC_Os05g40200.1	III_VIIa	Pkinase, Pkinase_Tyr, LRR_4, LRR_8, LRRNT_2, LRR_1	Found	Found	Not Found
LOC_Os05g51070.1	III_VIIa	Pkinase_Tyr, Pkinase, LRR_8, LRR_4, LRRNT_2	Found	Found	Not Found
LOC_Os06g09860.1	III_VIIa	Pkinase, Pkinase_Tyr, LRR_8, LRRNT_2, LRR_4, LRR_1	Found	Found	Not Found
LOC_Os06g43170.1	III_VIIa	Pkinase, Pkinase_Tyr, LRR_8, LRR_4, LRRNT_2, LRR_1, LRR_6	Found	Found	Not Found
LOC_Os06g45240.1	III_VIIa	Pkinase, Pkinase_Tyr, LRR_8, LRR_4, LRRNT_2	Found	Found	Not Found
LOC_Os07g05190.1	III_VIIa	LRR_8, LRR_4, Pkinase_Tyr, Pkinase, LRR_1, LRR_6, LRRNT_2	Found	Found	Not Found
LOC_Os07g38640.1	III_VIIa	Pkinase, Pkinase_Tyr, LRRNT_2	Found	Found	Not Found
LOC_Os07g43350.1	III_VIIa	LRR_4, Pkinase, LRR_8, Pkinase_Tyr, LRR_1, LRR_6, LRRNT_2	Found	Found	Not Found
LOC_Os07g48310.2	III_VIIa	Pkinase, Pkinase_Tyr, LRR_8, LRR_4, LRRNT_2, LRR_1, Pkinase, Pkinase_Tyr, LRR_8, LRR_4, LRRNT_2, LRR_1	Found	Found	Not Found
LOC_Os08g33090.1	III_VIIa	Pkinase, Pkinase_Tyr, LRR_8, LRR_4, LRR_1, LRRNT_2	Found	Found	Not Found
LOC_Os08g39590.1	III_VIIa	Pkinase, Pkinase_Tyr, LRRNT_2, LRR_8, LRR_1	Found	Found	Not Found
LOC_Os08g40990.1	III_VIIa	Pkinase, Pkinase_Tyr, LRRNT_2, LRR_4, LRR_8	Found	Found	Not Found
LOC_Os08g45060.1	III_VIIa	Pkinase_Tyr, Pkinase, LRR_4	Found	Found	Not Found
LOC_Os09g02250.1	III_VIIa	Pkinase, Pkinase_Tyr, LRR_4, LRR_8, LRR_1, LRRNT_2, LRR_6, Pkinase, Pkinase_Tyr, LRR_4, LRR_8, LRR_1, LRRNT_2, LRR_6	Found	Found	Not Found
LOC_Os09g20970.1	III_VIIa	Pkinase_Tyr, Pkinase, LRR_4, LRR_8, LRR_1	Found	Found	Not Found
LOC_Os09g23570.1	III_VIIa	Pkinase, Pkinase_Tyr, LRR_8, LRR_4, LRRNT_2, LRR_1	Found	Found	Not Found
LOC_Os10g35040.1	III_VIIa	Pkinase, Pkinase_Tyr, LRR_4	Found	Found	Not Found
LOC_Os10g38800.1	III_VIIa	Pkinase, Pkinase_Tyr, LRR_8, LRR_4, LRRNT_2, LRR_6, LRR_1	Found	Found	Not Found
LOC_Os11g01620.1	III_VIIa	Pkinase_Tyr, Pkinase, LRR_8, LRR_4, LRR_1, LRR_6, LRRNT_2, LRR_8, LRR_4, LRR_1, Pkinase_Tyr, Pkinase, LRR_6, LRRNT_2	Found	Found	Not Found
LOC_Os11g19480.1	III_VIIa	LRR_4, LRR_8, LRRNT_2, LRR_1, Pkinase, Pkinase_Tyr	Found	Found	Not Found
LOC_Os11g40550.1	III_VIIa	Pkinase, Pkinase_Tyr, LRR_8, LRRNT_2, LRR_4, LRR_1, Pkinase, Pkinase_Tyr, LRR_8, LRR_4, LRRNT_2, LRR_1	Found	Found	Not Found
LOC_Os12g01700.1	III_VIIa	Pkinase_Tyr, Pkinase, LRR_8, LRR_4, LRR_1, LRR_6, LRRNT_2	Found	Found	Not Found
LOC_Os12g05120.1	III_VIIa	Pkinase, Pkinase_Tyr, LRR_8, LRR_4, Pkinase, Pkinase_Tyr, LRR_8, LRR_4	Found	Found	Not Found
LOC_Os12g13300.1	III_VIIa	Pkinase, Pkinase_Tyr, LRR_8, LRRNT_2, LRR_4, LRR_1	Found	Found	Not Found
Potri.001G095200.1	III_VIIa	Pkinase, Pkinase_Tyr, LRR_8, LRRNT_2, LRR_4	Found	Found	Not Found
Potri.001G114500.1	III_VIIa	Pkinase, Pkinase_Tyr, LRR_4, LRR_8, LRRNT_2, LRR_1	Found	Found	Not Found
Potri.001G166300.1	III_VIIa	Pkinase, Pkinase_Tyr, LRR_4, LRR_8, LRRNT_2, LRR_1	Found	Found	Not Found
Potri.001G300700.1	III_VIIa	Pkinase, Pkinase_Tyr, LRR_8, LRR_4, LRRNT_2, LRR_1	Found	Found	Not Found
Potri.001G465800.1	III_VIIa	LRR_8, Pkinase_Tyr, LRR_4, Pkinase, LRR_1, LRRNT_2, LRR_6, LRR_8, Pkinase_Tyr, LRR_4, Pkinase, LRR_1, LRRNT_2, LRR_6	Found	Found	Not Found
Potri.002G027400.1	III_VIIa	LRR_8, LRR_4, Pkinase, Pkinase_Tyr, LRR_1, LRRNT_2	Found	Found	Not Found
Potri.002G233600.1	III_VIIa	Pkinase, LRR_8, Pkinase_Tyr, LRR_4, LRR_1, LRRNT_2, LRR_6	Found	Found	Not Found
Potri.002G251700.1	III_VIIa	Pkinase_Tyr, Pkinase, LRR_4, LRR_8	Found	Found	Not Found
Potri.003G068800.1	III_VIIa	Pkinase, Pkinase_Tyr, LRR_8, LRR_4, LRRNT_2, LRR_1	Found	Found	Not Found
Potri.003G117500.1	III_VIIa	Pkinase, Pkinase_Tyr, LRR_4, LRR_8, LRRNT_2, LRR_1, LRR_6	Found	Found	Not Found
Potri.003G136100.1	III_VIIa	Pkinase, Pkinase_Tyr, LRR_8, LRR_4, LRRNT_2, LRR_1, Pkinase, Pkinase_Tyr, LRR_8, LRR_4, LRRNT_2, LRR_1, Pkinase, Pkinase_Tyr, LRR_8, LRR_4, LRRNT_2, LRR_1, LRR_8, LRR_4, Pkinase, Pkinase_Tyr, LRRNT_2, LRR_1	Found	Found	Not Found
Potri.004G086100.1	III_VIIa	Pkinase, Pkinase_Tyr, LRR_4, LRR_8, LRRNT_2, LRR_1	Found	Found	Not Found
Potri.004G095700.1	III_VIIa	Pkinase_Tyr, Pkinase, LRR_8, LRRNT_2, LRR_1, LRR_4, Pkinase_Tyr, Pkinase, LRR_8, LRRNT_2, LRR_1, LRR_4	Found	Found	Not Found
Potri.004G197500.1	III_VIIa	Pkinase_Tyr, LRR_4, Pkinase, LRR_8, LRR_1, LRRNT_2, Pkinase_Tyr, LRR_4, Pkinase, LRR_8, LRR_1, LRRNT_2, LRR_6	Found	Found	Not Found
Potri.005G083000.1	III_VIIa	LRR_4, Pkinase, Pkinase_Tyr, LRR_8, LRR_1, LRR_6, LRRNT_2	Found	Found	Not Found
Potri.005G142300.1	III_VIIa	Pkinase, Pkinase_Tyr, LRRNT_2, LRR_8, LRR_4, LRR_1	Found	Found	Not Found
Potri.005G235100.1	III_VIIa	LRR_8, LRR_4, Pkinase, Pkinase_Tyr, LRR_1, LRRNT_2	Found	Found	Not Found
Potri.006G057500.1	III_VIIa	Pkinase_Tyr, Pkinase, LRRNT_2, LRR_8, LRR_4, Pkinase_Tyr, Pkinase, LRRNT_2, LRR_8, LRR_4, LRRNT_2, LRR_4, LRR_8, Pkinase_Tyr, LRR_1	Found	Found	Not Found
Potri.006G078600.1	III_VIIa	Pkinase, Pkinase_Tyr, LRR_8, LRRNT_2, LRR_4	Found	Found	Not Found
Potri.006G104300.1	III_VIIa	Pkinase, Pkinase_Tyr, LRR_8, LRR_4, LRR_1, LRRNT_2	Found	Found	Not Found
Potri.006G108600.1	III_VIIa	Pkinase, Pkinase_Tyr, LRR_8, LRR_4, LRRNT_2, LRR_1	Found	Found	Not Found
Potri.006G117200.1	III_VIIa	Pkinase, Pkinase_Tyr, LRR_4, LRR_8, LRRNT_2	Found	Found	Not Found
Potri.006G139700.1	III_VIIa	Pkinase, Pkinase_Tyr, LRR_8, LRR_4, LRRNT_2, LRR_1	Found	Found	Not Found
Potri.006G228400.1	III_VIIa	Pkinase, Pkinase_Tyr, LRRNT_2, LRR_8, LRR_4	Found	Found	Not Found
Potri.006G279300.1	III_VIIa	Pkinase, Pkinase_Tyr, LRR_8, LRR_4, LRRNT_2, LRR_1	Found	Found	Not Found
Potri.007G002000.1	III_VIIa	Pkinase_Tyr, Pkinase, LRR_8, LRRNT_2, LRR_4, LRR_1	Found	Found	Not Found
Potri.007G014700.1	III_VIIa	LRR_8, LRR_4, Pkinase, Pkinase_Tyr, LRR_1, LRR_6, LRRNT_2	Found	Found	Not Found
Potri.007G048800.1	III_VIIa	Pkinase, Pkinase_Tyr, LRR_4, LRRNT_2, LRR_8, LRR_1, Pkinase, Pkinase_Tyr, LRRNT_2, LRR_4, LRR_8, LRR_1	Found	Found	Not Found
Potri.007G082800.1	III_VIIa	LRR_4, Pkinase, LRR_8, Pkinase_Tyr, LRR_1, LRR_6, LRRNT_2	Found	Found	Not Found
Potri.008G124300.1	III_VIIa	Pkinase, Pkinase_Tyr, LRRNT_2, LRR_8, LRR_4, LRR_1	Found	Found	Not Found
Potri.008G144900.1	III_VIIa	Pkinase, Pkinase_Tyr, LRR_4, LRR_8, LRRNT_2, Pkinase, Pkinase_Tyr, LRR_4, LRR_8, LRRNT_2	Found	Found	Not Found
Potri.008G176900.1	III_VIIa	Pkinase, Pkinase_Tyr, LRR_8, LRRNT_2, LRR_4, Pkinase, Pkinase_Tyr, LRR_8, LRRNT_2	Found	Found	Not Found
Potri.010G058200.1	III_VIIa	Pkinase, Pkinase_Tyr, LRRNT_2, LRR_8	Found	Found	Not Found
Potri.010G097200.1	III_VIIa	Pkinase, Pkinase_Tyr, LRR_8, LRR_4, LRRNT_2	Found	Found	Not Found
Potri.010G120100.1	III_VIIa	Pkinase, Pkinase_Tyr, LRR_8, LRR_4, LRRNT_2, LRR_1	Found	Found	Not Found
Potri.010G121700.1	III_VIIa	Pkinase, Pkinase_Tyr, LRR_8, LRRNT_2, LRR_4	Found	Found	Not Found
Potri.010G183400.1	III_VIIa	Pkinase_Tyr, Pkinase, LRR_8, LRR_4, LRR_1, LRRNT_2	Found	Found	Not Found
Potri.011G088000.1	III_VIIa	Pkinase, Pkinase_Tyr, LRR_8, LRR_4, LRR_1	Found	Found	Not Found
Potri.011G163700.1	III_VIIa	LRR_8, LRR_4, Pkinase_Tyr, Pkinase, LRR_1, LRRNT_2, LRR_6, LRR_8, LRR_4, Pkinase_Tyr, Pkinase, LRR_1, LRRNT_2, LRR_6	Found	Found	Not Found
Potri.012G033200.1	III_VIIa	Pkinase, Pkinase_Tyr, LRR_8, LRR_4, LRRNT_2, LRR_1, Pkinase, Pkinase_Tyr, LRR_8, LRR_4, LRRNT_2, LRR_1, Pkinase, Pkinase_Tyr, LRR_8, LRR_4, LRRNT_2, LRR_1	Found	Found	Not Found
Potri.012G044600.1	III_VIIa	Pkinase, Pkinase_Tyr, LRR_8, LRR_4, LRRNT_2	Found	Found	Not Found
Potri.012G078100.1	III_VIIa	Pkinase, Pkinase_Tyr, LRR_8, LRR_4, LRR_1	Found	Found	Not Found
Potri.013G091000.1	III_VIIa	Pkinase_Tyr, Pkinase, LRR_8, LRR_4, LRR_1, LRRNT_2, Pkinase_Tyr, Pkinase, LRR_8, LRR_4, LRR_1, LRRNT_2	Found	Found	Not Found
Potri.013G158800.1	III_VIIa	Pkinase, Pkinase_Tyr, LRR_8, LRR_4, LRRNT_2, Pkinase, Pkinase_Tyr, LRR_8, LRR_4, LRRNT_2	Found	Found	Not Found
Potri.014G001600.1	III_VIIa	Pkinase, Pkinase_Tyr, LRR_8, LRR_4, LRRNT_2, LRR_1	Found	Found	Not Found
Potri.014G002700.1	III_VIIa	Pkinase, Pkinase_Tyr, LRR_8, LRR_4, LRRNT_2, LRR_1	Found	Found	Not Found
Potri.014G024400.1	III_VIIa	Pkinase, Pkinase_Tyr, LRR_8, LRR_4, Pkinase, Pkinase_Tyr, LRR_8, LRR_4	Found	Found	Not Found
Potri.014G147300.1	III_VIIa	LRR_8, Pkinase, Pkinase_Tyr, LRR_4, LRR_1, LRR_6, LRRNT_2, LRR_2, LRR_8, Pkinase, LRR_4, Pkinase_Tyr, LRR_1, LRR_6, LRRNT_2, LRR_2	Found	Found	Not Found
Potri.015G023500.1	III_VIIa	Pkinase, Pkinase_Tyr, LRR_8, LRR_4, LRRNT_2	Found	Found	Not Found
Potri.015G035500.1	III_VIIa	Pkinase, Pkinase_Tyr, LRR_8, LRR_4, LRRNT_2	Found	Found	Not Found
Potri.015G073500.1	III_VIIa	Pkinase, Pkinase_Tyr, LRR_8, LRR_4	Found	Found	Not Found
Potri.016G050800.1	III_VIIa	Pkinase_Tyr, Pkinase, LRRNT_2, LRR_4, LRR_8, LRR_1	Found	Found	Not Found
Potri.016G126300.1	III_VIIa	Pkinase_Tyr, Pkinase, LRR_8, LRR_4, LRR_1, LRRNT_2	Found	Found	Not Found
Potri.016G137000.1	III_VIIa	Pkinase, Pkinase_Tyr, LRR_8, LRR_4, LRR_1, LRRNT_2, LRR_6	Found	Found	Not Found
Potri.016G139200.1	III_VIIa	Pkinase, Pkinase_Tyr, LRR_8, LRRNT_2, LRR_4, LRR_1	Found	Found	Not Found
Potri.017G119000.1	III_VIIa	Pkinase_Tyr, Pkinase, LRR_8, LRRNT_2, LRR_4, LRR_1	Found	Found	Not Found
Potri.017G130600.1	III_VIIa	Pkinase, Pkinase_Tyr, LRR_8, LRR_4, LRRNT_2	Found	Found	Not Found
Potri.017G154700.1	III_VIIa	Pkinase, Pkinase_Tyr, LRRNT_2	Found	Found	Not Found
Potri.018G002600.1	III_VIIa	Pkinase, Pkinase_Tyr, LRR_8, LRR_4, LRRNT_2, LRR_1	Found	Found	Not Found
Potri.018G074300.1	III_VIIa	Pkinase, Pkinase_Tyr, LRR_8, LRR_4, LRRNT_2, LRR_1	Found	Found	Not Found
Potri.018G147300.1	III_VIIa	Pkinase, Pkinase_Tyr, LRR_8, LRR_4, LRRNT_2, LRR_1	Found	Found	Not Found
Potri.019G058600.1	III_VIIa	LRR_8, Pkinase_Tyr, Pkinase, LRR_4, LRR_1, LRRNT_2	Found	Found	Not Found
Potri.019G062100.1	III_VIIa	Pkinase, Pkinase_Tyr, LRR_8, LRR_4, LRRNT_2, LRR_1, Pkinase, Pkinase_Tyr, LRR_8, LRR_4, LRRNT_2, LRR_1, LRR_8, Pkinase, LRR_4, Pkinase_Tyr, LRR_1, LRRNT_2	Found	Found	Not Found
Potri.019G131500.1	III_VIIa	Pkinase, Pkinase_Tyr, LRR_8, LRRNT_2, LRR_4, Pkinase, Pkinase_Tyr, LRR_8, LRRNT_2, LRR_4	Found	Found	Not Found
Pp3c1_18260V3.1.p	III_VIIa	Pkinase_Tyr, Pkinase, LRR_8, LRRNT_2, LRR_4, Pkinase_Tyr, Pkinase, LRR_8, LRRNT_2, LRR_4, Pkinase_Tyr, Pkinase, LRR_8, LRRNT_2, LRR_4	Found	Found	Not Found
Pp3c1_22560V3.1.p	III_VIIa	Pkinase, Pkinase_Tyr, LRR_8, LRR_4, LRR_1, LRRNT_2, Pkinase, Pkinase_Tyr, LRR_8, LRR_4, LRR_1, LRRNT_2	Found	Found	Not Found
Pp3c1_6700V3.1.p	III_VIIa	Pkinase_Tyr, Pkinase, LRR_8, LRR_4, LRRNT_2, LRR_1, Pkinase_Tyr, Pkinase, LRR_8, LRR_4, LRRNT_2, LRR_1, Pkinase_Tyr, Pkinase, LRR_8, LRR_4, LRRNT_2, LRR_1, Pkinase_Tyr, Pkinase, LRR_8, LRR_4, LRRNT_2, LRR_1, Pkinase_Tyr, Pkinase, LRR_8, LRR_4, LRRNT_2, LRR_1, Pkinase_Tyr, Pkinase, LRR_8, LRR_4, LRRNT_2, LRR_1, Pkinase_Tyr, Pkinase, LRR_8, LRR_4, LRRNT_2, LRR_1, Pkinase_Tyr, Pkinase, LRR_8, LRR_4,…	Found	Found	Not Found
Pp3c10_18600V3.1.p	III_VIIa	Pkinase_Tyr, Pkinase, LRR_8, LRR_4, LRRNT_2, LRR_1, Pkinase_Tyr, Pkinase, LRR_8, LRR_4, LRRNT_2, LRR_1	Found	Found	Not Found
Pp3c11_1440V3.1.p	III_VIIa	Pkinase, Pkinase_Tyr, LRRNT_2, LRR_8, LRR_4, LRR_1, Pkinase, Pkinase_Tyr, LRRNT_2, LRR_8, LRR_4, LRR_1	Found	Found	Not Found
Pp3c11_18980V3.1.p	III_VIIa	LRR_8, LRR_4, Pkinase, Pkinase_Tyr, LRR_1, LRR_6, LRRNT_2, LRR_8, LRR_4, Pkinase, Pkinase_Tyr, LRR_1, LRR_6, LRRNT_2, LRR_8, LRR_4, Pkinase, Pkinase_Tyr, LRR_1, LRR_6, LRRNT_2, LRR_8, LRR_4, Pkinase, Pkinase_Tyr, LRR_1, LRR_6, LRRNT_2	Found	Found	Not Found
Pp3c12_11940V3.1.p	III_VIIa	Pkinase, Pkinase_Tyr, LRR_8, LRR_4, LRR_1, LRRNT_2, Pkinase, Pkinase_Tyr, LRR_8, LRR_4, LRR_1, LRRNT_2	Found	Found	Not Found
Pp3c12_16340V3.1.p	III_VIIa	LRR_8, LRR_4, Pkinase_Tyr, Pkinase, LRR_6, LRR_1, LRR_8, LRR_4, Pkinase_Tyr, Pkinase, LRR_6, LRR_1, LRR_8, LRR_4, Pkinase_Tyr, Pkinase, LRR_6, LRR_1	Found	Found	Not Found
Pp3c12_23390V3.1.p	III_VIIa	Pkinase_Tyr, Pkinase, LRR_4, LRR_8, LRR_1, LRRNT_2, LRR_6, Pkinase_Tyr, Pkinase, LRR_4, LRR_8, LRR_1, LRRNT_2, LRR_6	Found	Found	Not Found
Pp3c14_2970V3.1.p	III_VIIa	Pkinase, Pkinase_Tyr, LRR_8, LRR_4, LRR_1, LRR_6, Pkinase, Pkinase_Tyr, LRR_8, LRR_4, LRR_1, LRR_6	Found	Found	Not Found
Pp3c15_23400V3.1.p	III_VIIa	Pkinase_Tyr, Pkinase, Pkinase_Tyr, Pkinase, LRRNT_2	Found	Found	Not Found
Pp3c18_14390V3.1.p	III_VIIa	Pkinase, Pkinase_Tyr, LRR_4, LRR_8, LRRNT_2, LRR_1, Pkinase, Pkinase_Tyr, LRR_4, LRR_8, LRRNT_2, LRR_1, Pkinase, Pkinase_Tyr, LRR_4, LRR_8, LRRNT_2, LRR_1, Pkinase, Pkinase_Tyr, LRR_4, LRR_8, LRRNT_2, LRR_1, Pkinase, Pkinase_Tyr, LRR_4, LRR_8, LRRNT_2, LRR_1, Pkinase, Pkinase_Tyr, LRR_4, LRR_8, LRRNT_2, LRR_1, Pkinase, Pkinase_Tyr, LRR_4, LRR_8, LRRNT_2, LRR_1, Pkinase, Pkinase_Tyr, LRR_4, LRR_8,…	Found	Found	Not Found
Pp3c18_14410V3.1.p	III_VIIa	Pkinase_Tyr, Pkinase, LRRNT_2, LRR_4, LRR_8, Pkinase_Tyr, Pkinase, LRRNT_2, LRR_4, LRR_8	Found	Found	Not Found
Pp3c19_14630V3.1.p	III_VIIa	Pkinase_Tyr, LRR_8, Pkinase, LRR_4, LRR_6, LRR_1, LRRNT_2, Pkinase_Tyr, LRR_8, Pkinase, LRR_4, LRR_6, LRR_1, LRRNT_2, Pkinase_Tyr, Pkinase, LRR_8, LRR_4, LRR_1, LRR_6	Found	Found	Not Found
Pp3c19_19180V3.1.p	III_VIIa	Pkinase_Tyr, Pkinase, LRR_4, LRR_8, LRRNT_2, Pkinase_Tyr, Pkinase, LRR_4, LRR_8, LRRNT_2	Found	Found	Not Found
Pp3c19_19190V3.1.p	III_VIIa	Pkinase, Pkinase_Tyr, LRR_8, LRR_4, LRR_1, LRRNT_2, Pkinase, Pkinase_Tyr, LRR_8, LRR_4, LRR_1, LRRNT_2, Pkinase, Pkinase_Tyr, LRR_8, LRR_4, LRR_1, LRRNT_2, Pkinase, Pkinase_Tyr, LRR_8, LRR_4, LRR_1, LRRNT_2, Pkinase, Pkinase_Tyr, LRR_8, LRR_4, LRR_1, LRRNT_2, Pkinase, Pkinase_Tyr, LRR_8, LRR_4, LRR_1, LRRNT_2, Pkinase, Pkinase_Tyr, LRR_8, LRR_4, LRR_1, LRRNT_2, Pkinase, Pkinase_Tyr, LRR_8, LRR_4,…	Found	Found	Not Found
Pp3c2_19460V3.1.p	III_VIIa	Pkinase_Tyr, Pkinase, LRRNT_2, LRR_8, Pkinase_Tyr, Pkinase, LRRNT_2, LRR_8	Found	Found	Not Found
Pp3c2_30510V3.1.p	III_VIIa	Pkinase_Tyr, Pkinase, LRRNT_2, LRR_8, LRR_1, Pkinase_Tyr, Pkinase, LRRNT_2, LRR_8, LRR_1, Pkinase_Tyr, LRRNT_2, LRR_8, Pkinase, LRR_1	Found	Found	Not Found
Pp3c21_11200V3.1.p	III_VIIa	Pkinase, Pkinase_Tyr, LRR_4, LRR_8, LRRNT_2, LRR_1, Pkinase, Pkinase_Tyr, LRR_4, LRR_8, LRRNT_2, LRR_1, Pkinase, Pkinase_Tyr, LRR_4, LRR_8, LRRNT_2, LRR_1, Pkinase, Pkinase_Tyr, LRR_4, LRR_8, LRRNT_2, LRR_1	Found	Found	Not Found
Pp3c21_11220V3.1.p	III_VIIa	Pkinase_Tyr, Pkinase, LRRNT_2, LRR_4, LRR_8, Pkinase_Tyr, Pkinase, LRRNT_2, LRR_4, LRR_8, Pkinase_Tyr, Pkinase, LRRNT_2, LRR_4, LRR_8, Pkinase_Tyr, Pkinase, LRRNT_2, LRR_4, LRR_8, Pkinase_Tyr, Pkinase, LRRNT_2, LRR_4, LRR_8	Found	Found	Not Found
Pp3c22_10000V3.1.p	III_VIIa	Pkinase, Pkinase_Tyr, LRR_4, LRR_8, LRRNT_2, Pkinase, Pkinase_Tyr, LRR_4, LRR_8, LRRNT_2, Pkinase, Pkinase_Tyr, LRR_4, LRR_8, LRRNT_2	Found	Found	Not Found
Pp3c22_13430V3.1.p	III_VIIa	Pkinase_Tyr, Pkinase, LRR_4, LRR_8, LRR_6, LRRNT_2, LRR_1, Pkinase_Tyr, Pkinase, LRR_4, LRR_8, LRR_6, LRRNT_2, LRR_1, Pkinase_Tyr, Pkinase, LRR_8, LRR_4, LRR_1	Found	Found	Not Found
Pp3c22_21420V3.1.p	III_VIIa	LRR_8, LRR_4, Pkinase, Pkinase_Tyr, LRR_1, LRRNT_2, LRR_8, LRR_4, Pkinase, Pkinase_Tyr, LRR_1, LRRNT_2, LRR_8, LRR_4, Pkinase, Pkinase_Tyr, LRR_1, LRRNT_2, LRR_8, LRR_4, Pkinase, Pkinase_Tyr, LRR_1, LRRNT_2, LRR_8, LRR_4, Pkinase, Pkinase_Tyr, LRR_1, LRRNT_2	Found	Found	Not Found
Pp3c25_15360V3.1.p	III_VIIa	Pkinase, Pkinase_Tyr, LRR_8, LRRNT_2, Pkinase, Pkinase_Tyr, LRR_8, LRRNT_2, Pkinase, Pkinase_Tyr, LRR_8, LRRNT_2, Pkinase, Pkinase_Tyr, LRR_8, LRRNT_2	Found	Found	Not Found
Pp3c3_28520V3.1.p	III_VIIa	Pkinase_Tyr, Pkinase, LRR_8, LRR_4, LRR_1, LRRNT_2, Pkinase_Tyr, Pkinase, LRR_8, LRR_4, LRR_1, LRRNT_2	Found	Found	Not Found
Pp3c4_26070V3.1.p	III_VIIa	LRR_8, LRR_4, Pkinase_Tyr, Pkinase, LRR_1, LRR_6, LRR_8, LRR_4, Pkinase_Tyr, Pkinase, LRR_1, LRR_6, LRR_8, LRR_4, Pkinase_Tyr, Pkinase, LRR_1, LRR_6, LRR_8, LRR_4, Pkinase_Tyr, Pkinase, LRR_1, LRR_6, LRR_8, LRR_4, Pkinase_Tyr, Pkinase, LRR_1, LRR_6, LRR_8, LRR_4, Pkinase_Tyr, Pkinase, LRR_1, LRR_6	Found	Found	Not Found
Pp3c4_5010V3.1.p	III_VIIa	Pkinase, Pkinase_Tyr, LRR_8, LRR_4, LRR_1, LRRNT_2, Pkinase, Pkinase_Tyr, LRR_8, LRR_4, LRR_1, LRRNT_2	Found	Found	Not Found
Pp3c4_6580V3.1.p	III_VIIa	LRR_8, LRR_4, Pkinase_Tyr, Pkinase, LRR_1, LRRNT_2, LRR_6, LRR_8, LRR_4, Pkinase_Tyr, Pkinase, LRR_1, LRRNT_2, LRR_6, LRR_8, LRR_4, Pkinase_Tyr, Pkinase, LRR_1, LRRNT_2, LRR_6	Found	Found	Not Found
Pp3c5_8630V3.1.p	III_VIIa	Pkinase_Tyr, Pkinase, LRR_8, LRR_4, LRRNT_2, LRR_1, Pkinase_Tyr, Pkinase, LRR_8, LRR_4, LRRNT_2, LRR_1, Pkinase_Tyr, Pkinase, LRR_8, LRR_4, LRRNT_2, LRR_1	Found	Found	Not Found
Pp3c6_14960V3.1.p	III_VIIa	Pkinase, Pkinase_Tyr, LRR_8, LRR_4, LRRNT_2, Pkinase, Pkinase_Tyr, LRR_8, LRR_4, LRRNT_2, Pkinase, Pkinase_Tyr, LRR_8, LRR_4, LRRNT_2, Pkinase, Pkinase_Tyr, LRR_8, LRR_4, LRRNT_2, Pkinase, Pkinase_Tyr, LRR_8, LRR_4, LRRNT_2, Pkinase, Pkinase_Tyr, LRR_8, LRR_4, LRRNT_2, Pkinase, Pkinase_Tyr, LRR_8, LRR_4, LRRNT_2, Pkinase, Pkinase_Tyr, LRR_8, LRR_4, LRRNT_2, LRR_1, Pkinase, Pkinase_Tyr, LRR_4, LRR…	Found	Found	Not Found
Pp3c7_3320V3.1.p	III_VIIa	LRR_8, LRR_4, Pkinase, Pkinase_Tyr, LRR_1, LRR_6, LRRNT_2, LRR_8, LRR_4, Pkinase, Pkinase_Tyr, LRR_1, LRR_6, LRRNT_2	Found	Found	Not Found
Smo_105194	III_VIIa	Pkinase_Tyr, Pkinase, LRR_8, LRR_4, LRR_1, LRRNT_2	Found	Found	Not Found
Smo_10889_	III_VIIa	Pkinase_Tyr, Pkinase, LRR_8, LRRNT_2	Found	Found	Not Found
Smo_116152	III_VIIa	LRR_4, LRR_8, Pkinase, Pkinase_Tyr, LRR_1, LRRNT_2	Found	Found	Not Found
Smo_132879	III_VIIa	Pkinase, Pkinase_Tyr, LRR_8, LRRNT_2, LRR_4, LRR_1	Found	Found	Not Found
Smo_138277	III_VIIa	LRR_8, Pkinase, Pkinase_Tyr, LRR_4, LRR_1, LRR_6	Found	Found	Not Found
Smo_173095	III_VIIa	Pkinase, Pkinase_Tyr, LRR_8, LRR_4, LRR_1, LRRNT_2	Found	Found	Not Found
Smo_234818	III_VIIa	Pkinase, Pkinase_Tyr, LRRNT_2, LRR_8	Found	Found	Not Found
Smo_236225	III_VIIa	Pkinase_Tyr, Pkinase, LRR_8, LRR_4, LRR_1, LRRNT_2, LRR_6	Found	Found	Not Found
Smo_267563	III_VIIa	Pkinase, Pkinase_Tyr, LRR_4, LRRNT_2	Found	Found	Not Found
Smo_404787	III_VIIa	LRR_8, LRR_4, Pkinase_Tyr, Pkinase, LRR_1, LRR_6, LRRNT_2	Found	Found	Not Found
Smo_406781	III_VIIa	LRR_8, LRR_4, Pkinase, Pkinase_Tyr, LRR_1, LRRNT_2, LRR_6	Found	Found	Not Found
Smo_407578	III_VIIa	LRR_8, LRR_4, Pkinase, LRR_1, Pkinase_Tyr, LRRNT_2	Found	Found	Not Found
Smo_41472_	III_VIIa	Pkinase_Tyr, Pkinase, LRR_8, LRRNT_2, LRR_4, LRR_1	Found	Found	Not Found
Smo_42017_	III_VIIa	Pkinase, Pkinase_Tyr, LRR_8, LRRNT_2, LRR_4	Found	Found	Not Found
Smo_70068_	III_VIIa	LRR_8, Pkinase_Tyr, LRR_4, Pkinase, LRR_1, LRR_6, LRRNT_2	Found	Found	Not Found
Smo_74002_	III_VIIa	Pkinase, Pkinase_Tyr, LRRNT_2, LRR_8	Found	Found	Not Found
Smo_80116_	III_VIIa	Pkinase, Pkinase_Tyr, LRRNT_2, LRR_8, LRR_1, LRR_4	Found	Found	Not Found
Smo_83924_	III_VIIa	Pkinase_Tyr, Pkinase, LRR_8, LRRNT_2	Found	Found	Not Found
Smo_98598_	III_VIIa	Pkinase, Pkinase_Tyr, LRR_8, LRR_4, LRR_1, LRR_6, LRRNT_2	Found	Found	Not Found
Solyc00g110870.2.1	III_VIIa	LRR_8, Pkinase_Tyr, LRR_4, LRRNT_2, Pkinase, LRR_1	Found	Found	Not Found
Solyc01g067020.2.1	III_VIIa	Pkinase, Pkinase_Tyr, LRR_8, LRR_4, LRRNT_2, LRR_1	Found	Found	Not Found
Solyc01g105080.2.1	III_VIIa	Pkinase, Pkinase_Tyr, LRRNT_2	Found	Found	Not Found
Solyc01g107650.2.1	III_VIIa	Pkinase, Pkinase_Tyr, LRR_8, LRRNT_2, LRR_4, LRR_1	Found	Found	Not Found
Solyc02g023950.2.1	III_VIIa	LRR_8, LRR_4, Pkinase_Tyr, Pkinase, LRR_1, LRR_6, LRRNT_2	Found	Found	Not Found
Solyc02g070000.2.1	III_VIIa	LRR_8, LRR_4, Pkinase_Tyr, Pkinase, LRR_1, LRR_6, LRRNT_2	Found	Found	Not Found
Solyc02g084370.1.1	III_VIIa	LRR_8, LRR_4, Pkinase, Pkinase_Tyr, LRR_1, LRRNT_2, LRR_6	Found	Found	Not Found
Solyc02g092940.2.1	III_VIIa	Pkinase, Pkinase_Tyr, LRR_8, LRR_4, LRRNT_2	Found	Found	Not Found
Solyc02g093100.2.1	III_VIIa	Pkinase, Pkinase_Tyr, LRR_4	Found	Found	Not Found
Solyc03g019830.2.1	III_VIIa	Pkinase_Tyr, Pkinase, LRRNT_2	Found	Found	Not Found
Solyc03g033610.1.1	III_VIIa	LRR_8, LRR_4, Pkinase, Pkinase_Tyr, LRR_1, LRRNT_2	Found	Found	Not Found
Solyc03g064010.2.1	III_VIIa	Pkinase_Tyr, Pkinase, LRRNT_2, LRR_8, LRR_4, LRR_1	Found	Found	Not Found
Solyc03g095490.2.1	III_VIIa	Pkinase, Pkinase_Tyr, LRR_8, LRR_4, LRRNT_2	Found	Found	Not Found
Solyc03g111670.2.1	III_VIIa	Pkinase, Pkinase_Tyr, LRR_8, LRRNT_2, LRR_4	Found	Found	Not Found
Solyc03g114080.1.1	III_VIIa	Pkinase_Tyr, Pkinase, LRR_8, LRR_4, LRRNT_2	Found	Found	Not Found
Solyc03g118510.2.1	III_VIIa	Pkinase, Pkinase_Tyr, LRR_8, LRR_4, LRRNT_2, LRR_1	Found	Found	Not Found
Solyc03g122230.1.1	III_VIIa	Pkinase, Pkinase_Tyr, LRRNT_2, LRR_4, LRR_8, LRR_1	Found	Found	Not Found
Solyc03g124050.2.1	III_VIIa	Pkinase, Pkinase_Tyr, LRR_8, LRRNT_2, LRR_4, LRR_1	Found	Found	Not Found
Solyc04g008650.2.1	III_VIIa	Pkinase, Pkinase_Tyr, LRRNT_2, LRR_4, LRR_8	Found	Found	Not Found
Solyc04g054200.2.1	III_VIIa	LRR_4, LRR_8, Pkinase, Pkinase_Tyr, LRR_1, LRRNT_2	Found	Found	Not Found
Solyc04g078590.2.1	III_VIIa	Pkinase, Pkinase_Tyr, LRR_8, LRR_4, LRR_1	Found	Found	Not Found
Solyc04g081080.1.1	III_VIIa	LRR_8, LRR_4, Pkinase, Pkinase_Tyr, LRR_1, LRRNT_2	Found	Found	Not Found
Solyc05g008860.2.1	III_VIIa	Pkinase, Pkinase_Tyr, LRR_8, LRR_4, LRRNT_2, LRR_1	Found	Found	Not Found
Solyc05g009100.2.1	III_VIIa	Pkinase, Pkinase_Tyr, LRRNT_2, LRR_4, LRR_8	Found	Found	Not Found
Solyc05g015150.2.1	III_VIIa	Pkinase, Pkinase_Tyr, LRR_8, LRR_4, LRRNT_2	Found	Found	Not Found
Solyc05g025780.2.1	III_VIIa	Pkinase, Pkinase_Tyr, LRR_8, LRR_4, LRR_1, LRRNT_2	Found	Found	Not Found
Solyc05g047570.2.1	III_VIIa	Pkinase, Pkinase_Tyr, LRR_8, LRR_4, LRRNT_2	Found	Found	Not Found
Solyc05g052350.2.1	III_VIIa	Pkinase_Tyr, Pkinase, LRR_8, LRR_4, LRR_1, LRRNT_2	Found	Found	Not Found
Solyc06g048560.1.1	III_VIIa	Pkinase_Tyr, Pkinase, LRR_8, LRRNT_2	Found	Found	Not Found
Solyc06g048620.2.1	III_VIIa	LRR_8, Pkinase_Tyr, Pkinase, LRR_4, LRR_1, LRR_6, LRRNT_2	Found	Found	Not Found
Solyc06g048950.2.1	III_VIIa	LRR_8, Pkinase_Tyr, Pkinase, LRR_4, LRR_1, LRRNT_2, LRR_6	Found	Found	Not Found
Solyc06g050560.2.1	III_VIIa	Pkinase_Tyr, Pkinase, LRR_8, LRR_4, LRR_1, LRRNT_2, LRR_6	Found	Found	Not Found
Solyc06g068910.2.1	III_VIIa	Pkinase, Pkinase_Tyr, LRR_8, LRR_4, LRRNT_2	Found	Found	Not Found
Solyc06g082610.2.1	III_VIIa	Pkinase, Pkinase_Tyr, LRR_8, LRR_4, LRRNT_2, LRR_1	Found	Found	Not Found
Solyc07g017230.2.1	III_VIIa	Pkinase, Pkinase_Tyr, LRR_4, LRR_8	Found	Found	Not Found
Solyc07g065240.1.1	III_VIIa	Pkinase, Pkinase_Tyr, LRR_8, LRR_4, LRR_1	Found	Found	Not Found
Solyc08g069170.1.1	III_VIIa	Pkinase, Pkinase_Tyr, LRR_8	Found	Found	Not Found
Solyc08g079740.2.1	III_VIIa	Pkinase_Tyr, Pkinase, LRR_8, LRR_4, LRRNT_2, LRR_1, LRR_6	Found	Found	Not Found
Solyc08g081940.2.1	III_VIIa	Pkinase, Pkinase_Tyr, LRR_8, LRR_4, LRRNT_2, LRR_1	Found	Found	Not Found
Solyc09g007110.2.1	III_VIIa	Pkinase_Tyr, Pkinase, LRR_4, LRR_8, LRRNT_2, LRR_1	Found	Found	Not Found
Solyc09g008860.2.1	III_VIIa	Pkinase_Tyr, Pkinase, LRR_4, LRR_8	Found	Found	Not Found
Solyc09g015170.2.1	III_VIIa	Pkinase, Pkinase_Tyr, LRR_8, LRR_4, LRR_1, LRR_6, LRRNT_2	Found	Found	Not Found
Solyc09g015520.2.1	III_VIIa	Pkinase_Tyr, Pkinase, LRR_8, LRR_4, LRR_1, LRRNT_2, LRR_6	Found	Found	Not Found
Solyc09g030450.2.1	III_VIIa	Pkinase_Tyr, Pkinase, LRR_8, LRR_4, LRRNT_2	Found	Found	Not Found
Solyc09g061930.2.1	III_VIIa	Pkinase_Tyr, Pkinase, LRR_8, LRR_4, LRR_1	Found	Found	Not Found
Solyc09g098290.2.1	III_VIIa	LRR_8, LRR_4, Pkinase, Pkinase_Tyr, LRR_1, LRR_6, LRRNT_2	Found	Found	Not Found
Solyc11g011020.1.1	III_VIIa	Pkinase, Pkinase_Tyr, LRR_8, LRR_4, LRRNT_2	Found	Found	Not Found
Solyc11g069960.1.1	III_VIIa	Pkinase_Tyr, Pkinase, LRR_4, LRR_8, LRRNT_2, LRR_1	Found	Found	Not Found
Solyc11g071880.1.1	III_VIIa	Pkinase, Pkinase_Tyr, LRR_4, LRRNT_2, LRR_8, LRR_1	Found	Found	Not Found
Solyc12g009190.1.1	III_VIIa	Pkinase, Pkinase_Tyr, LRR_8, LRR_1, LRR_4, LRRNT_2	Found	Found	Not Found
Zm00001d002068_T001.1	III_VIIa	Pkinase, Pkinase_Tyr, LRR_4, LRR_8, LRR_1	Found	Found	Not Found
Zm00001d002599_T002.1	III_VIIa	Pkinase, Pkinase_Tyr, LRR_4, LRR_8, LRR_1, Pkinase, Pkinase_Tyr, LRR_6	Found	Found	Not Found
Zm00001d003399_T001.1	III_VIIa	Pkinase, Pkinase_Tyr, LRR_8, LRR_4, LRRNT_2, LRR_1	Found	Found	Not Found
Zm00001d004635_T002.1	III_VIIa	Pkinase, Pkinase_Tyr, LRR_8, LRRNT_2, LRR_4, LRR_1	Found	Found	Not Found
Zm00001d004929_T001.1	III_VIIa	Pkinase, Pkinase_Tyr, LRR_8, LRR_4	Found	Found	Not Found
Zm00001d005298_T001.1	III_VIIa	Pkinase, Pkinase_Tyr, LRR_4, LRR_8, LRRNT_2, LRR_1, LRR_6	Found	Found	Not Found
Zm00001d006917_T001.1	III_VIIa	LRR_4, LRR_8, Pkinase, Pkinase_Tyr, LRR_1, LRR_6, LRRNT_2, Pkinase, Pkinase_Tyr, LRR_4, LRR_1, LRR_8, LRR_6	Found	Found	Not Found
Zm00001d007862_T002.1	III_VIIa	LRR_8, LRR_4, Pkinase_Tyr, LRR_1, Pkinase, LRR_6, LRRNT_2, LRR_8, LRR_4, Pkinase_Tyr, Pkinase, LRR_1, LRR_6, LRRNT_2	Found	Found	Not Found
Zm00001d008965_T001.1	III_VIIa	Pkinase_Tyr, Pkinase, Pkinase_Tyr, Pkinase, Pkinase_Tyr, Pkinase, LRR_8, LRR_4, LRR_1, LRRNT_2	Found	Found	Not Found
Zm00001d011312_T001.1	III_VIIa	Pkinase, Pkinase_Tyr, LRR_8, LRR_4, LRRNT_2	Found	Found	Not Found
Zm00001d011707_T001.1	III_VIIa	Pkinase_Tyr, Pkinase, LRR_8, LRRNT_2, LRR_4, LRR_1	Found	Found	Not Found
Zm00001d011834_T001.1	III_VIIa	LRR_8, LRR_4, Pkinase, Pkinase_Tyr, LRR_1, LRR_6, LRRNT_2	Found	Found	Not Found
Zm00001d012514_T001.1	III_VIIa	Pkinase_Tyr, Pkinase, LRR_4, LRR_8, LRRNT_2, LRR_1	Found	Found	Not Found
Zm00001d013430_T001.1	III_VIIa	Pkinase, Pkinase_Tyr, LRR_4, LRR_8, LRRNT_2	Found	Found	Not Found
Zm00001d015414_T001.1	III_VIIa	Pkinase, Pkinase_Tyr, LRR_4, LRR_8, LRRNT_2, LRR_1	Found	Found	Not Found
Zm00001d018541_T002.1	III_VIIa	Pkinase, Pkinase_Tyr, LRR_4, LRR_8, LRRNT_2, LRR_1, Pkinase, Pkinase_Tyr, LRR_4, LRR_8, LRRNT_2, LRR_1, Pkinase, Pkinase_Tyr, LRR_4, LRR_8, LRRNT_2, LRR_1, Pkinase, Pkinase_Tyr	Found	Found	Not Found
Zm00001d019701_T001.1	III_VIIa	Pkinase, Pkinase_Tyr, LRR_8, LRR_4, LRRNT_2, LRR_1, LRR_6	Found	Found	Not Found
Zm00001d020322_T001.1	III_VIIa	Pkinase_Tyr, Pkinase, LRR_8	Found	Found	Not Found
Zm00001d020403_T001.1	III_VIIa	Pkinase, Pkinase_Tyr, LRR_8, LRR_4, LRR_1, LRRNT_2	Found	Found	Not Found
Zm00001d021883_T001.1	III_VIIa	Pkinase, Pkinase_Tyr, LRRNT_2	Found	Found	Not Found
Zm00001d022201_T002.1	III_VIIa	Pkinase, Pkinase_Tyr, LRR_8, LRR_4, LRR_1, LRR_6, Pkinase, Pkinase_Tyr, LRR_8, LRR_4, LRR_1, LRR_6, LRR_4, LRR_8, Pkinase, Pkinase_Tyr, LRR_1, LRR_6, LRRNT_2, Pkinase, Pkinase_Tyr, LRR_4, LRR_1, LRR_8, LRR_6	Found	Found	Not Found
Zm00001d022432_T001.1	III_VIIa	Pkinase, Pkinase_Tyr, LRR_8, LRR_4, LRRNT_2, LRR_1, LRR_8, LRR_4, LRRNT_2, Pkinase, LRR_1, Pkinase_Tyr, LRR_8, LRR_4, LRRNT_2, Pkinase, Pkinase_Tyr, LRR_1, Pkinase, Pkinase_Tyr, LRR_8, LRR_4, LRRNT_2, LRR_1	Found	Found	Not Found
Zm00001d024022_T001.1	III_VIIa	Pkinase_Tyr, Pkinase, LRR_4, LRR_8, LRR_1	Found	Found	Not Found
Zm00001d024047_T001.1	III_VIIa	Pkinase, Pkinase_Tyr, LRR_8, LRR_4, LRRNT_2, LRR_1, LRR_6	Found	Found	Not Found
Zm00001d026063_T001.1	III_VIIa	LRR_4, LRR_8, LRR_1, Pkinase, Pkinase_Tyr, LRR_6, LRRNT_2	Found	Found	Not Found
Zm00001d027463_T001.1	III_VIIa	Pkinase, Pkinase_Tyr, LRR_4, LRR_8, LRRNT_2, LRR_6, LRR_1	Found	Found	Not Found
Zm00001d028796_T001.1	III_VIIa	Pkinase_Tyr, Pkinase, LRR_8, LRR_4, LRR_1, LRRNT_2	Found	Found	Not Found
Zm00001d029040_T001.1	III_VIIa	Pkinase, Pkinase_Tyr, LRR_8, LRR_4, LRRNT_2, LRR_1, Pkinase, Pkinase_Tyr, LRR_8, LRR_4, LRRNT_2, LRR_1, Pkinase, Pkinase_Tyr, LRR_8, LRR_4, LRRNT_2	Found	Found	Not Found
Zm00001d029059_T001.1	III_VIIa	LRR_8, Pkinase_Tyr, LRR_4, Pkinase, LRR_1, LRR_6, LRRNT_2	Found	Found	Not Found
Zm00001d031437_T001.1	III_VIIa	Pkinase, Pkinase_Tyr, LRRNT_2, LRR_8, LRR_1	Found	Found	Not Found
Zm00001d031509_T003.1	III_VIIa	LRRNT_2, Pkinase, Pkinase_Tyr, LRRNT_2, LRR_8, LRR_4	Found	Found	Not Found
Zm00001d031866_T001.1	III_VIIa	Pkinase_Tyr, Pkinase, LRR_8, LRR_4, LRR_1	Found	Found	Not Found
Zm00001d032244_T001.1	III_VIIa	Pkinase, Pkinase_Tyr, LRR_8, LRR_4, LRRNT_2	Found	Found	Not Found
Zm00001d033745_T001.1	III_VIIa	Pkinase, Pkinase_Tyr, LRR_4, LRR_8, LRRNT_2	Found	Found	Not Found
Zm00001d038481_T001.1	III_VIIa	LRR_8, Pkinase_Tyr, Pkinase, LRR_4, LRR_1, LRR_6, LRRNT_2, Pkinase_Tyr, Pkinase, LRR_8, LRR_4, LRR_1, LRR_6	Found	Found	Not Found
Zm00001d038487_T004.1	III_VIIa	Pkinase_Tyr, Pkinase, LRR_8, LRR_4, LRRNT_2, LRR_1, LRR_8, LRR_4, LRR_1, LRRNT_2, Pkinase, Pkinase_Tyr, LRR_6, Pkinase_Tyr, Pkinase, LRR_8, LRR_4, LRRNT_2, LRR_1, LRR_8, LRR_4, LRR_1, LRRNT_2, Pkinase, Pkinase_Tyr, LRR_6, LRR_8, LRR_4, LRR_1, LRRNT_2, Pkinase, Pkinase_Tyr, LRR_6, Pkinase_Tyr, Pkinase, LRR_8, LRR_4, LRRNT_2, LRR_1	Found	Found	Not Found
Zm00001d039188_T001.1	III_VIIa	LRR_8, Pkinase, LRRNT_2, Pkinase_Tyr, Pkinase, Pkinase_Tyr, LRR_8, LRR_4, LRRNT_2, LRR_1	Found	Found	Not Found
Zm00001d039325_T001.1	III_VIIa	Pkinase_Tyr, Pkinase, LRR_8, LRR_4, LRR_1, LRRNT_2	Found	Found	Not Found
Zm00001d039967_T001.1	III_VIIa	Pkinase, Pkinase_Tyr, LRR_4, LRR_8, LRRNT_2, LRR_1	Found	Found	Not Found
Zm00001d042051_T001.1	III_VIIa	LRR_8, LRR_4, Pkinase, Pkinase_Tyr, LRR_1, LRR_6, LRRNT_2, LRR_2, LRRNT_2, LRR_8, Pkinase_Tyr, Pkinase, LRR_4, LRR_1	Found	Found	Not Found
Zm00001d043058_T001.1	III_VIIa	LRR_8, Pkinase_Tyr, Pkinase, LRR_4, LRR_1, LRR_6, LRRNT_2	Found	Found	Not Found
Zm00001d043071_T001.1	III_VIIa	Pkinase_Tyr, Pkinase, LRR_4, LRR_8, LRRNT_2, LRR_1, Pkinase_Tyr, Pkinase, LRR_4, LRR_8, LRRNT_2, LRR_1, Pkinase_Tyr, Pkinase, LRR_4, LRR_8, LRRNT_2, LRR_1, Pkinase_Tyr, Pkinase, LRR_4, LRR_8, LRRNT_2, LRR_1, Pkinase_Tyr, Pkinase, LRR_4, LRR_8, LRRNT_2, LRR_1	Found	Found	Not Found
Zm00001d044434_T001.1	III_VIIa	Pkinase, Pkinase_Tyr, LRR_8, LRR_4, LRRNT_2	Found	Found	Not Found
Zm00001d045013_T001.1	III_VIIa	Pkinase, Pkinase_Tyr, LRR_8, LRR_4, LRRNT_2, LRR_1	Found	Found	Not Found
Zm00001d046626_T001.1	III_VIIa	Pkinase, Pkinase_Tyr, LRR_8, LRRNT_2, LRR_4, LRR_1, LRR_6	Found	Found	Not Found
Zm00001d046938_T001.1	III_VIIa	LRR_8, LRR_4, LRR_1, Pkinase, Pkinase_Tyr, LRR_8, LRR_4	Found	Found	Not Found
Zm00001d047570_T001.1	III_VIIa	Pkinase_Tyr, Pkinase, LRR_8, LRR_4, LRR_1, LRR_8, LRR_4, Pkinase, Pkinase_Tyr, LRR_1, LRR_6, Pkinase_Tyr, Pkinase, LRR_8, LRR_4, LRR_1, Pkinase_Tyr, Pkinase, LRR_8, LRR_4, LRR_1, LRR_8, LRR_4, Pkinase_Tyr, Pkinase, LRR_1, LRR_6, Pkinase_Tyr, Pkinase, LRR_8, LRR_4, LRR_1, Pkinase_Tyr, Pkinase, LRR_8, LRR_4, LRR_1, Pkinase_Tyr, Pkinase, LRR_8, LRR_4, LRR_1, Pkinase_Tyr, Pkinase, LRR_8, LRR_4, LRR_1…	Found	Found	Not Found
Zm00001d048053_T001.1	III_VIIa	Pkinase, Pkinase_Tyr, LRR_8, LRRNT_2, LRR_4, LRR_1	Found	Found	Not Found
Zm00001d048054_T002.1	III_VIIa	LRR_8, LRRNT_2, LRR_4, Pkinase, Pkinase_Tyr, LRR_1, Pkinase, Pkinase_Tyr, LRR_8, LRRNT_2, LRR_4, LRR_1	Found	Found	Not Found
Zm00001d048453_T001.1	III_VIIa	Pkinase, Pkinase_Tyr, LRR_8, LRR_4, LRRNT_2, LRR_1, LRR_6	Found	Found	Not Found
Zm00001d048741_T004.1	III_VIIa	Nup84_Nup100, Nup84_Nup100, Nup84_Nup100, Nup84_Nup100, Nup84_Nup100, LRR_8, Pkinase, Pkinase_Tyr, LRR_4, LRR_1, LRRNT_2, Nup84_Nup100, Nup84_Nup100, Nup84_Nup100, Nup84_Nup100, Nup84_Nup100, Nup84_Nup100, Nup84_Nup100, Nup84_Nup100, Nup84_Nup100, LRR_8, LRR_4, LRRNT_2, LRR_1, Nup84_Nup100, LRR_8, Pkinase, Pkinase_Tyr, LRR_4, LRR_1, LRRNT_2, Nup84_Nup100, LRR_8, LRR_4, LRRNT_2, LRR_1, Nup84_Nup10…	Found	Found	Found
Zm00001d048822_T001.1	III_VIIa	Pkinase, Pkinase_Tyr, LRR_8, LRR_4, LRR_1, LRRNT_2	Found	Found	Not Found
Zm00001d049750_T002.1	III_VIIa	Pkinase, Pkinase_Tyr, LRRNT_2, LRR_8, LRR_4, Pkinase, Pkinase_Tyr	Found	Found	Not Found
Zm00001d050228_T001.1	III_VIIa	LRR_8, Pkinase_Tyr, Pkinase, LRR_4	Found	Found	Not Found
Zm00001d050355_T001.1	III_VIIa	Pkinase_Tyr, Pkinase, LRR_8, LRR_4, LRRNT_2	Found	Found	Not Found
Zm00001d052323_T001.1	III_VIIa	LRR_8, LRR_4, LRR_1, LRRNT_2, LRR_6, Pkinase_Tyr, Pkinase_Tyr, Pkinase, LRR_8, LRR_4, LRR_1, LRRNT_2, LRR_6	Found	Found	Not Found
Zm00001d053769_T001.1	III_VIIa	Pkinase_Tyr, Pkinase, LRR_8, LRR_4, LRRNT_2, LRR_1	Found	Found	Not Found
AT2G45340.1	IV	Pkinase_Tyr, Pkinase, LRR_8, LRR_4, LRRNT_2, LRR_1	Found	Found	Not Found
AT4G22730.1	IV	Pkinase_Tyr, Pkinase, LRR_8, LRRNT_2, LRR_4, LRR_1	Found	Found	Not Found
AT5G51560.1	IV	Pkinase_Tyr, Pkinase, LRR_8, LRR_4, LRR_1, LRRNT_2	Found	Found	Not Found
Bradi1g51630.1.p	IV	Pkinase_Tyr, Pkinase, LRR_8, LRR_4, LRRNT_2, LRR_1	Found	Found	Not Found
Bradi2g22140.3.p	IV	Pkinase, Pkinase_Tyr, LRR_8, LRRNT_2, LRR_4, LRR_1, Pkinase, Pkinase_Tyr, LRR_8, LRRNT_2, LRR_4, LRR_1, Pkinase, Pkinase_Tyr, LRR_8, LRRNT_2, LRR_4, LRR_1, Pkinase, Pkinase_Tyr, LRR_8, LRRNT_2, LRR_4, LRR_1, Pkinase, Pkinase_Tyr, LRR_8, LRRNT_2, LRR_4, LRR_1, Pkinase, Pkinase_Tyr, LRR_8, LRR_4, Pkinase, Pkinase_Tyr, LRR_8, LRR_4	Found	Found	Not Found
Bradi2g41696.3.p	IV	Pkinase_Tyr, LRR_8, Pkinase, LRR_4, LRRNT_2, Pkinase_Tyr, LRR_8, Pkinase, LRR_4, LRRNT_2, Pkinase_Tyr, LRR_8, Pkinase, LRR_4, LRRNT_2, LRR_8, Pkinase_Tyr, LRR_4, LRRNT_2, LRR_8, Pkinase_Tyr, LRR_4, LRRNT_2, LRR_8, Pkinase_Tyr, LRR_4, LRRNT_2	Found	Found	Not Found
Bradi3g13827.1.p	IV	Pkinase_Tyr, Pkinase, LRR_8, LRR_4, LRRNT_2	Found	Found	Not Found
evm_27.model.AmTr_v1.0_scaffold00069.16_	IV	Pkinase_Tyr, Pkinase, LRR_8, LRR_4, LRRNT_2	Found	Found	Not Found
LOC_Os01g39600.1	IV	Pkinase_Tyr, Pkinase, LRR_8, LRR_4, LRRNT_2, LRR_1, LRR_8, Pkinase_Tyr, LRR_4, Pkinase, LRRNT_2, LRR_1	Found	Found	Not Found
LOC_Os06g04370.1	IV	Pkinase_Tyr, Pkinase, LRR_8, LRR_4, LRRNT_2, LRR_1	Found	Found	Not Found
LOC_Os08g02440.1	IV	Pkinase_Tyr, LRR_8, Pkinase, LRR_4, LRRNT_2, LRR_1	Found	Found	Not Found
Potri.001G117800.1	IV	Pkinase_Tyr, Pkinase, LRR_8, LRR_4, LRRNT_2	Found	Found	Not Found
Potri.002G147000.1	IV	Pkinase_Tyr, Pkinase, LRR_8, LRR_4, LRRNT_2, LRR_1	Found	Found	Not Found
Potri.003G115100.1	IV	Pkinase_Tyr, Pkinase, LRR_8, LRR_4, LRRNT_2	Found	Found	Not Found
Potri.012G128700.1	IV	Pkinase_Tyr, Pkinase, LRR_8, LRRNT_2, LRR_1	Found	Found	Not Found
Potri.014G068700.1	IV	Pkinase_Tyr, Pkinase, LRR_8, LRR_4, LRRNT_2, LRR_1	Found	Found	Not Found
Potri.015G130100.1	IV	Pkinase_Tyr, LRR_8, Pkinase, LRR_4, LRRNT_2	Found	Found	Not Found
Pp3c12_25310V3.1.p	IV	Pkinase_Tyr, Pkinase, LRR_8, LRR_4, LRRNT_2, LRR_1, Pkinase_Tyr, Pkinase, LRR_8, LRR_4, LRRNT_2, LRR_1	Found	Found	Not Found
Pp3c4_2690V3.1.p	IV	Pkinase_Tyr, Pkinase, LRR_8, LRR_4, LRRNT_2, LRR_1, Pkinase_Tyr, Pkinase, LRR_8, LRR_4, LRRNT_2, LRR_1, Pkinase_Tyr, Pkinase, LRR_8, LRR_4, LRRNT_2, LRR_1, Pkinase_Tyr, Pkinase, LRR_8, LRR_4, LRRNT_2, LRR_1, Pkinase_Tyr, Pkinase, LRR_8, LRR_4, LRRNT_2, LRR_1	Found	Found	Not Found
Smo_122408	IV	Pkinase_Tyr, Pkinase, LRR_8, LRR_4, LRRNT_2, LRR_1	Found	Found	Not Found
Solyc01g091230.2.1	IV	Pkinase_Tyr, Pkinase, LRR_8, LRR_4, LRRNT_2, LRR_1	Found	Found	Not Found
Solyc08g079460.2.1	IV	Pkinase_Tyr, Pkinase, LRR_8, LRR_4, LRRNT_2, LRR_1	Found	Found	Not Found
Zm00001d011211_T001.1	IV	Pkinase_Tyr, Pkinase, LRR_8, LRR_4, LRRNT_2	Found	Found	Not Found
Zm00001d035097_T001.1	IV	Pkinase_Tyr, Pkinase, LRR_8, LRR_4, LRRNT_2, LRR_1	Found	Found	Not Found
Zm00001d044276_T001.1	IV	Pkinase_Tyr, Pkinase, Pkinase_Tyr, Pkinase, LRR_8, LRR_4, LRRNT_2	Found	Found	Not Found
Zm00001d045445_T001.1	IV	Pkinase_Tyr, Pkinase, LRR_8, LRR_4, LRRNT_2, LRR_1, Pkinase_Tyr, Pkinase	Found	Found	Not Found
Zm00001d048070_T001.1	IV	Pkinase_Tyr, Pkinase, LRR_8, LRR_4, LRRNT_2, LRR_1	Found	Found	Not Found
AT1G24650.1	IX	Pkinase, Pkinase_Tyr, LRR_8, LRR_4, LRRNT_2, LRR_1	Found	Found	Not Found
AT1G66150.1	IX	Pkinase, Pkinase_Tyr, LRR_4, LRR_8, LRRNT_2, LRR_1	Found	Found	Not Found
AT2G01820.1	IX	Pkinase, Pkinase_Tyr, LRR_8, LRR_4, LRR_1, LRRNT_2	Found	Found	Not Found
AT3G23750.1	IX	Pkinase_Tyr, Pkinase, LRR_8, LRR_4, LRRNT_2, LRR_1	Found	Found	Not Found
Bradi3g53350.1.p	IX	Pkinase_Tyr, Pkinase, LRR_4, LRR_8, LRRNT_2	Found	Found	Not Found
Bradi4g19600.2.p	IX	Pkinase, Pkinase_Tyr, LRR_4, LRR_8, LRR_1, LRRNT_2, Pkinase, Pkinase_Tyr, LRR_4, LRR_8, LRR_1, LRRNT_2, Pkinase, Pkinase_Tyr, LRR_4, LRR_8, LRR_1, LRRNT_2	Found	Found	Not Found
Bradi5g26550.1.p	IX	Pkinase_Tyr, Pkinase, LRR_8, LRR_4, LRRNT_2	Found	Found	Not Found
evm_27.model.AmTr_v1.0_scaffold00030.120	IX	Pkinase_Tyr, Pkinase, LRR_8, LRRNT_2, LRR_4	Found	Found	Not Found
evm_27.model.AmTr_v1.0_scaffold00117.36_	IX	Pkinase_Tyr, Pkinase, LRR_8, LRR_4, LRRNT_2, LRR_1	Found	Found	Not Found
evm_27.model.AmTr_v1.0_scaffold00138.27_	IX	Pkinase, Pkinase_Tyr, LRR_8, LRRNT_2, LRR_4	Found	Found	Not Found
LOC_Os03g50810.1	IX	Pkinase_Tyr, Pkinase, LRR_4, LRR_8, LRRNT_2	Found	Found	Not Found
LOC_Os04g58910.1	IX	Pkinase_Tyr, Pkinase, LRR_8, LRR_4, LRRNT_2	Found	Found	Not Found
LOC_Os11g26130.1	IX	Pkinase, Pkinase_Tyr, LRR_8, LRR_4, LRRNT_2	Found	Found	Not Found
Potri.001G217700.1	IX	Pkinase, Pkinase_Tyr, LRR_8, LRRNT_2, LRR_4, Pkinase, Pkinase_Tyr, LRR_8, LRRNT_2, LRR_4	Found	Found	Not Found
Potri.004G084000.1	IX	Pkinase, Pkinase_Tyr, LRR_8, LRR_4, LRRNT_2, LRR_1	Found	Found	Not Found
Potri.005G049200.1	IX	Pkinase_Tyr, Pkinase, LRR_4, LRR_8, LRRNT_2	Found	Found	Not Found
Potri.006G073900.1	IX	Pkinase_Tyr, Pkinase, LRR_8, LRR_4, LRRNT_2	Found	Found	Not Found
Potri.006G203500.1	IX	Pkinase_Tyr, Pkinase, LRR_8, LRR_4, LRRNT_2, LRR_1, Pkinase_Tyr, Pkinase, LRR_8, LRR_4, LRRNT_2, LRR_1	Found	Found	Not Found
Potri.008G137800.1	IX	Pkinase, Pkinase_Tyr, LRR_4, LRRNT_2, LRR_8	Found	Found	Not Found
Potri.009G020400.1	IX	Pkinase_Tyr, Pkinase, LRR_8, LRRNT_2, Pkinase_Tyr, Pkinase, LRR_8, LRRNT_2	Found	Found	Not Found
Potri.010G103000.1	IX	Pkinase, Pkinase_Tyr, LRR_4, LRR_8, LRRNT_2, LRR_1	Found	Found	Not Found
Potri.013G035900.1	IX	Pkinase_Tyr, Pkinase, LRR_8, LRR_4, LRRNT_2, LRR_1	Found	Found	Not Found
Potri.016G070500.1	IX	Pkinase_Tyr, Pkinase, LRR_8, LRR_4, LRRNT_2, LRR_1, LRR_6, Pkinase_Tyr, Pkinase, LRR_8, LRR_4, LRRNT_2, LRR_1, LRR_6	Found	Found	Not Found
Potri.017G134900.1	IX	Pkinase, Pkinase_Tyr, LRR_8, LRR_4, LRRNT_2	Found	Found	Not Found
Potri.018G141000.1	IX	Pkinase_Tyr, Pkinase, LRR_8, LRR_4, LRRNT_2	Found	Found	Not Found
Pp3c10_2340V3.1.p	IX	Pkinase, Pkinase_Tyr, LRR_8, LRR_4, LRRNT_2, Pkinase, Pkinase_Tyr, LRR_8, LRR_4, LRRNT_2	Found	Found	Not Found
Pp3c15_17310V3.1.p	IX	Pkinase_Tyr, Pkinase, LRR_8, LRR_4, LRRNT_2, LRR_1	Found	Found	Not Found
Pp3c15_17314V3.1.p	IX	Pkinase_Tyr, Pkinase, LRR_8, LRR_4, LRRNT_2, LRR_1, Pkinase, Pkinase_Tyr, LRR_8, LRR_4, LRRNT_2, LRR_1	Found	Found	Not Found
Smo_102446	IX	Pkinase_Tyr, Pkinase, LRR_8, LRR_4, LRRNT_2, LRR_1, LRR_6	Found	Found	Not Found
Smo_175461	IX	Pkinase_Tyr, Pkinase, LRR_8, LRR_4, LRRNT_2, LRR_1	Found	Found	Not Found
Smo_233622	IX	Pkinase, Pkinase_Tyr, LRR_8, LRR_4, LRRNT_2	Found	Found	Not Found
Smo_268021	IX	Pkinase_Tyr, Pkinase, LRR_8, LRR_4, LRRNT_2, LRR_1	Found	Found	Not Found
Solyc01g007130.2.1	IX	Pkinase_Tyr, Pkinase, LRR_8, LRR_4, LRRNT_2	Found	Found	Not Found
Solyc01g108840.2.1	IX	Pkinase, Pkinase_Tyr, LRR_4, LRR_8, LRRNT_2, LRR_1	Found	Found	Not Found
Solyc06g074070.2.1	IX	Pkinase, Pkinase_Tyr, LRR_8, LRRNT_2, LRR_1	Found	Found	Not Found
Solyc09g057680.2.1	IX	Pkinase_Tyr, Pkinase, LRR_8, LRR_4, LRRNT_2	Found	Found	Not Found
Solyc10g081910.1.1	IX	Pkinase_Tyr, Pkinase, LRR_8, LRR_4, LRRNT_2	Found	Found	Not Found
Solyc11g006040.1.1	IX	Pkinase, Pkinase_Tyr, LRR_8, LRR_4, LRRNT_2	Found	Found	Not Found
Solyc12g098570.1.1	IX	Pkinase_Tyr, Pkinase, LRR_8, LRR_4	Found	Found	Not Found
Zm00001d007313_T001.1	IX	Pkinase, Pkinase_Tyr, LRR_8, LRR_4, LRR_1, LRRNT_2, Pkinase, Pkinase_Tyr, APH	Found	Found	Found
Zm00001d013415_T001.1	IX	Pkinase, Pkinase_Tyr, LRR_4, LRR_8, LRRNT_2, Pkinase, Pkinase_Tyr, LRR_4, LRR_8, LRRNT_2, Pkinase_Tyr, Pkinase, LRR_4, LRR_8, LRRNT_2	Found	Found	Not Found
Zm00001d026668_T001.1	IX	LRR_8, LRR_4, LRRNT_2, LRR_1, Pkinase_Tyr, Pkinase, LRR_8, LRR_4, LRRNT_2, LRR_1	Found	Found	Not Found
Zm00001d033777_T001.1	IX	Pkinase, Pkinase_Tyr, LRR_4, LRR_8, LRRNT_2, LRR_1, Pkinase_Tyr, Pkinase, LRR_4, LRR_8, LRRNT_2, LRR_1, Pkinase, Pkinase_Tyr, LRR_4, LRR_8, LRRNT_2, LRR_1, Pkinase, Pkinase_Tyr, LRR_4, LRR_8, LRRNT_2, LRR_1	Found	Found	Not Found
Zm00001d049159_T001.1	IX	Pkinase, Pkinase_Tyr, LRR_8, LRR_4, LRR_1, LRRNT_2	Found	Found	Not Found
AT1G11130.1	V	Pkinase, Pkinase_Tyr, LRR_8, LRR_4, ABC1	Found	Found	Found
AT1G53730.2	V	Pkinase_Tyr, Pkinase, LRR_8, LRR_4, LRR_6, LRR_1, LRRNT_2, Pkinase_Tyr, Pkinase, LRR_8, LRR_4, LRR_6, LRR_1, LRRNT_2	Found	Found	Not Found
AT1G78980.1	V	Pkinase, Pkinase_Tyr, LRR_8, LRR_4, LRRNT_2	Found	Found	Not Found
AT2G20850.1	V	Pkinase_Tyr, Pkinase, LRR_8, LRRNT_2	Found	Found	Not Found
AT3G13065.1	V	Pkinase_Tyr, Pkinase, LRR_8, LRRNT_2, LRR_4, LRR_1	Found	Found	Not Found
AT3G14350.1	V	Pkinase_Tyr, Pkinase, LRR_8, LRR_4, LRRNT_2, LRR_6, LRR_1, Pkinase, Pkinase_Tyr, LRR_8, LRR_4, LRRNT_2, LRR_6, LRR_1, Pkinase_Tyr, Pkinase, LRR_8, LRR_4, LRRNT_2, LRR_6, LRR_1	Found	Found	Not Found
AT4G03390.1	V	Pkinase_Tyr, Pkinase, LRRNT_2	Found	Found	Not Found
AT4G22130.1	V	Pkinase_Tyr, Pkinase, LRR_8, LRRNT_2, LRR_4, LRR_1, Pkinase_Tyr, Pkinase, LRR_8	Found	Found	Not Found
AT5G06820.1	V	Pkinase_Tyr, Pkinase, LRR_4, LRR_8, LRR_1, LRRNT_2	Found	Found	Not Found
Bradi1g21040.2.p	V	Pkinase, Pkinase_Tyr, LRR_8, LRR_4, LRRNT_2, LRR_1, LRR_6, Pkinase, Pkinase_Tyr, LRR_8, LRR_4, LRRNT_2, LRR_1, LRR_6, Pkinase, Pkinase_Tyr, LRR_8, LRR_4, LRRNT_2, LRR_1, LRR_6	Found	Found	Not Found
Bradi1g24567.2.p	V	Pkinase_Tyr, Pkinase, LRRNT_2, Pkinase_Tyr, Pkinase, LRRNT_2	Found	Found	Not Found
Bradi1g31600.1.p	V	Pkinase_Tyr, Pkinase, LRR_8, Pkinase_Tyr, Pkinase, LRR_8	Found	Found	Not Found
Bradi1g35477.1.p	V	Pkinase, Pkinase_Tyr, LRR_8, LRR_4, LRRNT_2, LRR_1	Found	Found	Not Found
Bradi1g60397.2.p	V	Pkinase, Pkinase_Tyr, LRR_8, LRR_4, LRRNT_2, LRR_1, LRR_6, Pkinase, Pkinase_Tyr, LRR_8, LRR_4, LRRNT_2, LRR_1, LRR_6	Found	Found	Not Found
Bradi1g72430.1.p	V	Pkinase_Tyr, Pkinase, LRR_8, LRR_4, LRR_1, LRRNT_2, LRR_6, Pkinase_Tyr, Pkinase, LRR_8, LRR_4, LRR_1, LRRNT_2, LRR_6, Pkinase_Tyr, Pkinase, LRR_8, LRR_4, LRR_1, LRRNT_2, LRR_6	Found	Found	Not Found
Bradi3g03200.3.p	V	Pkinase_Tyr, Pkinase, LRR_8, LRRNT_2	Found	Found	Not Found
Bradi3g05670.1.p	V	Pkinase_Tyr, Pkinase, LRR_8, Pkinase_Tyr, Pkinase, LRR_8	Found	Found	Not Found
Bradi3g06590.1.p	V	Pkinase_Tyr, Pkinase, LRR_8, LRR_4, LRR_1, LRRNT_2	Found	Found	Not Found
Bradi3g06990.1.p	V	Pkinase_Tyr, Pkinase, LRR_8, LRR_1, LRR_4, LRR_6, Pkinase_Tyr, Pkinase, LRR_8, LRR_1, LRR_4, LRR_6	Found	Found	Not Found
Bradi4g37900.1.p	V	Pkinase_Tyr, Pkinase, LRR_8, LRR_4, LRRNT_2, LRR_1	Found	Found	Not Found
evm_27.model.AmTr_v1.0_scaffold00003.339	V	Pkinase, Pkinase_Tyr, LRR_8, LRR_4	Found	Found	Not Found
evm_27.model.AmTr_v1.0_scaffold00022.230	V	Pkinase, Pkinase_Tyr, LRR_8, LRRNT_2	Found	Found	Not Found
evm_27.model.AmTr_v1.0_scaffold00025.294	V	Pkinase_Tyr, Pkinase, LRR_8, LRR_4, LRR_6, LRR_1	Found	Found	Not Found
LOC_Os02g04430.1	V	Pkinase_Tyr, Pkinase, LRR_8, LRRNT_2, LRR_1	Found	Found	Not Found
LOC_Os02g07960.3	V	Pkinase_Tyr, Pkinase, LRR_8, Pkinase_Tyr, Pkinase, LRR_8, Pkinase_Tyr, Pkinase, LRR_8	Found	Found	Not Found
LOC_Os02g09740.1	V	Pkinase_Tyr, Pkinase, LRR_8, LRR_4, LRR_1, LRRNT_2, Pkinase_Tyr, Pkinase, LRR_8, LRR_4, LRR_1, LRRNT_2	Found	Found	Not Found
LOC_Os02g10110.1	V	Pkinase_Tyr, Pkinase, LRR_8, LRR_4, LRR_1	Found	Found	Not Found
LOC_Os03g08550.1	V	Pkinase_Tyr, Pkinase, LRR_8, LRR_4, LRRNT_2, LRR_1, Pkinase_Tyr, Pkinase, LRR_8, LRR_4, LRR_1	Found	Found	Not Found
LOC_Os03g27990.1	V	Pkinase_Tyr, Pkinase, LRR_8, LRR_4, LRRNT_2, LRR_1	Found	Found	Not Found
LOC_Os06g45020.1	V	Pkinase_Tyr, Pkinase, LRR_8, LRR_4	Found	Found	Not Found
LOC_Os07g37810.1	V	Pkinase_Tyr, Pkinase, LRR_8, LRR_4, Pkinase_Tyr, Pkinase, LRR_8, LRR_4	Found	Found	Not Found
LOC_Os07g42626.1	V	Pkinase, Pkinase_Tyr, LRR_8, LRR_4, LRRNT_2, LRR_1, Pkinase, Pkinase_Tyr, LRR_8, LRR_4, LRRNT_2, LRR_1, Pkinase, Pkinase_Tyr, LRR_8, LRR_4, LRR_1, LRRNT_2	Found	Found	Not Found
LOC_Os09g38700.1	V	Pkinase_Tyr, Pkinase, LRR_8, LRR_4	Found	Found	Not Found
LOC_Os10g25090.1	V	Pkinase_Tyr, Pkinase, LRR_8, LRR_4, LRRNT_2, LRR_1, LRR_6	Found	Found	Not Found
Potri.001G161600.1	V	Pkinase_Tyr, Pkinase, LRR_8, LRR_4, LRRNT_2, LRR_1	Found	Found	Not Found
Potri.003G073700.1	V	Pkinase_Tyr, Pkinase, LRR_8, LRR_4, LRRNT_2, LRR_1, Pkinase_Tyr, Pkinase, LRR_8, LRR_4, LRR_1, LRRNT_2, Pkinase_Tyr, Pkinase, LRR_8, LRR_4, LRR_1, Pkinase_Tyr, Pkinase, LRR_8, LRR_4, LRRNT_2, LRR_1, LRR_6, Pkinase_Tyr, LRR_8, LRR_4, Pkinase, LRR_1, LRRNT_2, LRR_6, Pkinase_Tyr, Pkinase	Found	Found	Not Found
Potri.004G037000.1	V	Pkinase_Tyr, Pkinase, LRR_4, LRR_8, Pkinase_Tyr, Pkinase, LRR_4, LRR_8	Found	Found	Not Found
Potri.006G190700.1	V	Pkinase, Pkinase_Tyr, LRR_8, LRR_4, LRR_1, LRRNT_2	Found	Found	Not Found
Potri.007G002600.1	V	Pkinase_Tyr, Pkinase, LRR_8, LRR_4, LRRNT_2, Pkinase_Tyr, Pkinase, LRR_8, LRR_4	Found	Found	Not Found
Potri.011G010500.1	V	Pkinase_Tyr, Pkinase, LRRNT_2, LRR_8, LRR_4, Pkinase_Tyr, Pkinase, LRR_8, LRR_4, Pkinase_Tyr, Pkinase, LRR_8, LRR_4, Pkinase_Tyr, Pkinase, LRRNT_2, LRR_8, Pkinase_Tyr, Pkinase	Found	Found	Not Found
Potri.011G045600.1	V	Pkinase_Tyr, Pkinase, LRR_8	Found	Found	Not Found
Potri.013G144600.1	V	Pkinase_Tyr, Pkinase, LRR_8, Pkinase_Tyr, Pkinase, LRR_8	Found	Found	Not Found
Potri.014G001200.1	V	Pkinase_Tyr, Pkinase, LRR_8, LRR_4, LRRNT_2, LRR_1, Pkinase_Tyr, Pkinase, LRR_8, LRR_1	Found	Found	Not Found
Potri.019G103900.1	V	Pkinase_Tyr, Pkinase, LRR_8, LRRNT_2, Pkinase_Tyr, Pkinase, LRR_8, LRRNT_2, Pkinase_Tyr, Pkinase, LRR_8	Found	Found	Not Found
Pp3c16_2580V3.1.p	V	Pkinase_Tyr, Pkinase, LRR_8, LRR_4, LRRNT_2, Pkinase_Tyr, Pkinase, LRR_8, LRR_4, LRRNT_2, Pkinase_Tyr, Pkinase, LRR_8, LRR_4, LRRNT_2	Found	Found	Not Found
Pp3c23_14050V3.1.p	V	Pkinase_Tyr, Pkinase, LRR_8, LRR_4, LRR_1, LRRNT_2, Pkinase_Tyr, Pkinase, LRR_8, LRR_4, LRR_1, LRRNT_2, Pkinase_Tyr, Pkinase, LRR_8, LRR_4, LRR_1, LRRNT_2, Pkinase_Tyr, Pkinase, LRR_8, LRR_4, LRR_1, LRRNT_2	Found	Found	Not Found
Pp3c3_19490V3.1.p	V	Pkinase_Tyr, Pkinase, LRR_8, LRR_4, Pkinase_Tyr, Pkinase, LRR_8, LRR_4, Pkinase_Tyr, Pkinase, LRR_8, LRR_4, Pkinase_Tyr, Pkinase, LRR_8, LRR_4	Found	Found	Not Found
Pp3c4_12460V3.1.p	V	Pkinase_Tyr, Pkinase, LRR_8, LRR_4, LRR_1, LRRNT_2, Pkinase_Tyr, Pkinase, LRR_8, LRR_4, LRR_1, LRRNT_2, Pkinase_Tyr, Pkinase, LRR_8, LRR_4, LRR_1, LRRNT_2, Pkinase_Tyr, Pkinase, LRR_8, LRR_4, LRR_1, LRRNT_2, Pkinase_Tyr, Pkinase, LRR_8, LRR_4, LRR_1, LRRNT_2	Found	Found	Not Found
Pp3c5_8240V3.1.p	V	Pkinase_Tyr, Pkinase, LRR_8, LRR_4, LRR_1, LRRNT_2, LRR_6, Pkinase_Tyr, Pkinase, LRR_8, LRR_4, LRR_1, LRRNT_2, LRR_6, Pkinase_Tyr, Pkinase, LRR_8, LRR_4, LRR_1, LRRNT_2, LRR_6, Pkinase_Tyr, Pkinase, LRR_8, LRR_4, LRR_1, Pkinase_Tyr, Pkinase	Found	Found	Not Found
Pp3c6_26930V3.1.p	V	Pkinase, Pkinase_Tyr, LRR_8, LRR_4, LRRNT_2, LRR_8, LRR_4, LRR_1	Found	Found	Not Found
Smo_76873_	V	Pkinase, Pkinase_Tyr, LRR_8, LRR_4, LRR_1, LRRNT_2	Found	Found	Not Found
Solyc02g078780.2.1	V	Pkinase_Tyr, Pkinase, LRR_8, LRR_1	Found	Found	Not Found
Solyc02g081070.2.1	V	Pkinase_Tyr, Pkinase, LRR_8, LRRNT_2, LRR_4	Found	Found	Not Found
Solyc03g059020.1.1	V	Pkinase, Pkinase_Tyr, LRR_8, LRR_1, LRR_4, LRRNT_2	Found	Found	Not Found
Solyc03g123740.2.1	V	Pkinase_Tyr, Pkinase, LRRNT_2, LRR_8, LRR_4	Found	Found	Not Found
Solyc06g063150.2.1	V	Pkinase_Tyr, Pkinase, LRR_8, LRR_4, LRRNT_2, LRR_1, LRR_6	Found	Found	Not Found
Solyc06g063360.2.1	V	Pkinase_Tyr, Pkinase, LRR_8, LRRNT_2, LRR_4, LRR_1	Found	Found	Not Found
Solyc07g054500.2.1	V	Pkinase_Tyr, Pkinase, LRR_8	Found	Found	Not Found
Solyc12g010740.1.1	V	Pkinase_Tyr, Pkinase, LRR_8, LRR_4, LRR_1	Found	Found	Not Found
Solyc12g055720.1.1	V	Pkinase_Tyr, Pkinase, LRRNT_2, LRR_8	Found	Found	Not Found
Zm00001d006335_T001.1	V	Pkinase_Tyr, Pkinase, LRR_8, LRR_4, LRRNT_2, LRR_1, Pkinase_Tyr, Pkinase, LRR_8, LRR_4, LRRNT_2, LRR_1, Pkinase_Tyr, Pkinase, Pkinase_Tyr, Pkinase, LRR_8, LRR_4, LRRNT_2, LRR_1	Found	Found	Not Found
Zm00001d015202_T001.1	V	Pkinase_Tyr, Pkinase, LRR_8, LRR_1, LRRNT_2	Found	Found	Not Found
Zm00001d015435_T001.1	V	Pkinase_Tyr, Pkinase, Pkinase_Tyr, Pkinase, Pkinase_Tyr, Pkinase, LRR_8, Pkinase_Tyr, Pkinase, Pkinase_Tyr, Pkinase, LRR_8, LRRNT_2, Pkinase_Tyr, Pkinase, LRR_8, LRRNT_2, Pkinase_Tyr, Pkinase, Pkinase_Tyr, Pkinase, LRR_8, LRRNT_2, LRR_8, LRR_4, LRRNT_2, Pkinase_Tyr, Pkinase, LRR_8, LRRNT_2, Pkinase_Tyr, Pkinase, LRRNT_2, Pkinase_Tyr, Pkinase, LRRNT_2, Pkinase_Tyr, Pkinase, Pkinase_Tyr, Pkinase, L…	Found	Found	Not Found
Zm00001d015649_T001.1	V	Pkinase_Tyr, Pkinase, Pkinase_Tyr, Pkinase, LRR_8, Pkinase_Tyr, Pkinase, LRR_8, LRR_4, LRRNT_2, Pkinase_Tyr, Pkinase, Pkinase_Tyr, Pkinase, Pkinase_Tyr, Pkinase, Pkinase_Tyr, Pkinase, Pkinase_Tyr, Pkinase, LRR_8	Found	Found	Not Found
Zm00001d022155_T001.1	V	Pkinase, Pkinase_Tyr, LRR_8, LRR_4, LRRNT_2, LRR_1	Found	Found	Not Found
Zm00001d027934_T001.1	V	Pkinase_Tyr, Pkinase, LRR_8, LRR_4, LRRNT_2, LRR_1, LRR_6, LRR_8, LRRNT_2, LRR_4, LRR_1, LRR_6, Pkinase_Tyr, Pkinase, Pkinase_Tyr, Pkinase, Pkinase_Tyr, Pkinase, LRR_8, LRR_4, LRR_1, LRR_6, LRRNT_2	Found	Found	Not Found
Zm00001d030551_T001.1	V	Pkinase_Tyr, Pkinase, LRR_8, LRR_4, LRRNT_2, LRR_1, LRR_6, Pkinase_Tyr, Pkinase, Pkinase_Tyr, Pkinase, LRR_8, LRR_4, LRR_1	Found	Found	Not Found
Zm00001d036678_T001.1	V	LRR_8, LRR_4, LRR_1, Pkinase_Tyr, Pkinase, LRR_8, LRR_8, LRR_4, LRR_1, LRR_8, LRR_4, LRR_1, Pkinase_Tyr, Pkinase, LRR_8, LRR_1, Pkinase_Tyr, Pkinase, LRR_8, LRR_1, Pkinase_Tyr, Pkinase, LRR_8, Pkinase_Tyr, Pkinase, LRR_8, LRR_1, LRRNT_2	Found	Found	Not Found
Zm00001d036775_T001.1	V	Pkinase_Tyr, Pkinase, Pkinase, Pkinase_Tyr, LRR_8, LRR_4, LRRNT_2, LRR_1, Pkinase, Pkinase_Tyr, LRR_8, LRR_4, LRRNT_2, LRR_1, Pkinase, Pkinase_Tyr, LRR_8, LRR_4, LRRNT_2, LRR_1	Found	Found	Not Found
Zm00001d046655_T001.1	V	Pkinase, Pkinase_Tyr, LRR_8, LRR_4, LRRNT_2, LRR_1	Found	Found	Not Found
Zm00001d046889_T001.1	V	Pkinase_Tyr, Pkinase, Pkinase_Tyr, Pkinase, LRR_8, LRR_8, LRR_4, LRRNT_2, LRR_1, Pkinase_Tyr, Pkinase, LRR_8, LRRNT_2, Pkinase_Tyr, Pkinase, LRR_8, LRRNT_2, Pkinase_Tyr, Pkinase, Pkinase_Tyr, Pkinase, LRR_8, LRRNT_2, Pkinase_Tyr, Pkinase, LRR_8, LRR_8, LRR_4, LRR_1	Found	Found	Not Found
Zm00001d048247_T001.1	V	Pkinase_Tyr, Pkinase, Pkinase_Tyr, Pkinase, LRR_8, LRR_4, LRRNT_2, LRR_1, LRR_6, Pkinase_Tyr, Pkinase	Found	Found	Not Found
Zm00001d053676_T001.1	V	Pkinase, Pkinase_Tyr, LRR_8, LRR_4, LRR_6, LRR_1, Pkinase_Tyr, Pkinase, Pkinase, Pkinase_Tyr, LRR_8, LRR_4, LRR_1, LRR_6, LRR_8, LRR_4, Pkinase_Tyr, Pkinase, LRR_1, LRR_6	Found	Found	Not Found
Zm00001d053761_T001.1	V	Pkinase_Tyr, Pkinase, LRR_4, LRRNT_2, Pkinase_Tyr, Pkinase, LRR_8, Pkinase_Tyr, Pkinase, LRR_8, LRR_4, LRRNT_2, Pkinase_Tyr, Pkinase, Pkinase_Tyr, Pkinase, LRR_8, LRR_4, LRRNT_2, Pkinase_Tyr, Pkinase, Pkinase_Tyr, Pkinase, LRRNT_2, Pkinase_Tyr, Pkinase, LRR_8, LRR_4, LRRNT_2, Pkinase_Tyr, Pkinase, LRR_8, LRR_4, LRRNT_2	Found	Found	Not Found
AT1G14390.1	VI	Pkinase_Tyr, Pkinase, LRR_4, LRR_8, LRR_1	Found	Found	Not Found
AT2G02780.1	VI	Pkinase_Tyr, LRR_8, Pkinase, LRR_4, LRR_1	Found	Found	Not Found
AT3G03770.1	VI	Pkinase, Pkinase_Tyr, LRR_8, LRR_4, LRR_1, Pkinase, Pkinase_Tyr, LRR_8, LRR_4, LRR_1	Found	Found	Not Found
AT5G14210.1	VI	Pkinase_Tyr, Pkinase, LRR_8, LRR_4, LRR_1	Found	Found	Not Found
AT5G63410.1	VI	Pkinase_Tyr, Pkinase, LRR_8, LRRNT_2	Found	Found	Not Found
Bradi1g06100.1.p	VI	Pkinase_Tyr, LRR_8, LRR_4, Pkinase, LRR_1, LRR_8, Pkinase_Tyr, LRR_4, Pkinase, LRR_1	Found	Found	Not Found
Bradi1g37210.1.p	VI	Pkinase_Tyr, Pkinase, LRR_8, LRR_4, LRR_1	Found	Found	Not Found
Bradi1g56540.4.p	VI	Pkinase_Tyr, Pkinase, LRR_4, LRR_8, LRR_1, LRR_6, Pkinase_Tyr, Pkinase, LRR_4, LRR_8, LRR_1, LRR_6, Pkinase_Tyr, Pkinase, LRR_4, LRR_8, LRR_1, LRR_6, Pkinase_Tyr, Pkinase, LRR_4, LRR_8, LRR_1, LRR_6	Found	Found	Not Found
Bradi4g20000.1.p	VI	LRR_8, Pkinase, Pkinase_Tyr, LRR_4, LRR_1, LRR_8, Pkinase, Pkinase_Tyr, LRR_4, LRR_1	Found	Found	Not Found
evm_27.model.AmTr_v1.0_scaffold00004.89_	VI	Pkinase_Tyr, Pkinase, LRR_8, LRR_4, LRR_1	Found	Found	Not Found
evm_27.model.AmTr_v1.0_scaffold00005.91_	VI	Pkinase, Pkinase_Tyr, LRR_8, LRR_4, LRR_1	Found	Found	Not Found
evm_27.model.AmTr_v1.0_scaffold00078.104	VI	Pkinase_Tyr, LRR_8, Pkinase, LRR_4, LRR_1	Found	Found	Not Found
LOC_Os03g57780.1	VI	Pkinase_Tyr, Pkinase, LRR_8, LRR_4, LRR_1	Found	Found	Not Found
LOC_Os06g38970.1	VI	Pkinase_Tyr, LRR_8, Pkinase, LRR_4, LRR_1	Found	Found	Not Found
LOC_Os07g07230.1	VI	Pkinase_Tyr, Pkinase, LRR_8, LRR_4, LRR_1, Pkinase_Tyr, Pkinase, LRR_8, LRR_4, LRR_1	Found	Found	Not Found
LOC_Os11g20360.2	VI	Pkinase_Tyr, Pkinase, LRR_8, LRR_4, LRR_1, LRR_8, LRR_4, Pkinase_Tyr, LRR_1, Pkinase	Found	Found	Not Found
Potri.001G147700.1	VI	Pkinase, Pkinase_Tyr, LRR_8, LRR_4, LRR_1, Pkinase, Pkinase_Tyr, LRR_8, LRR_4, LRR_1	Found	Found	Not Found
Potri.001G333300.1	VI	LRR_8, Pkinase_Tyr, Pkinase, LRR_4, Pkinase_Tyr, Pkinase, LRR_8	Found	Found	Not Found
Potri.008G014300.1	VI	LRR_8, Pkinase, Pkinase_Tyr, LRR_4, LRR_6, LRR_8, Pkinase, Pkinase_Tyr, LRR_4, LRR_6, LRR_8, Pkinase_Tyr, LRR_4, Pkinase, LRR_6, LRR_8, Pkinase_Tyr, LRR_4, Pkinase, LRR_6	Found	Found	Not Found
Potri.012G095600.1	VI	Pkinase_Tyr, LRR_8, Pkinase, LRR_4, LRR_1, Pkinase_Tyr, Pkinase, LRR_8, LRR_4, LRR_1, Pkinase_Tyr, Pkinase, LRR_8, LRR_4, LRR_1	Found	Found	Not Found
Potri.013G064300.1	VI	Pkinase_Tyr, Pkinase, LRR_8, LRR_4, Pkinase_Tyr, Pkinase, LRR_8, LRR_4, Pkinase_Tyr, Pkinase, LRR_8, LRR_4, Pkinase_Tyr, LRR_8, Pkinase, LRR_4	Found	Found	Not Found
Potri.015G093100.1	VI	Pkinase_Tyr, LRR_8, Pkinase, LRR_4, LRR_1, Pkinase_Tyr, LRR_8, Pkinase, LRR_4, LRR_1, LRR_8, Pkinase_Tyr, LRR_4, Pkinase, LRR_1, Pkinase_Tyr, LRR_8, Pkinase, LRR_4, LRR_1, Pkinase_Tyr, LRR_8, Pkinase, LRR_4, LRR_1, Pkinase_Tyr, LRR_8, Pkinase, LRR_4, LRR_1, Pkinase_Tyr, LRR_8, Pkinase, LRR_4, LRR_1	Found	Found	Not Found
Potri.019G039000.1	VI	Pkinase_Tyr, Pkinase, LRR_8, LRR_4, LRRNT_2, Pkinase_Tyr, Pkinase, LRR_8, LRR_4, LRRNT_2	Found	Found	Not Found
Pp3c14_22440V3.1.p	VI	Pkinase_Tyr, Pkinase, LRR_8, LRR_4, LRR_1, Pkinase_Tyr, Pkinase, LRR_8, LRR_4, LRR_1, Pkinase_Tyr, Pkinase, LRR_8, LRR_4, LRR_1, Pkinase_Tyr, Pkinase, LRR_8, LRR_4, LRR_1	Found	Found	Not Found
Smo_108434	VI	Pkinase_Tyr, Pkinase, LRR_8, LRR_4, LRR_1	Found	Found	Not Found
Smo_440019	VI	DSHCT, Pkinase, LRR_8, Pkinase_Tyr, DEAD, LRR_1, Helicase_C	Found	Found	Found
Smo_85275_	VI	Pkinase_Tyr, Pkinase, LRR_8, LRR_4, LRR_1	Found	Found	Not Found
Solyc01g068360.2.1	VI	Pkinase_Tyr, Pkinase, LRR_8, LRR_4	Found	Found	Not Found
Solyc01g096940.2.1	VI	Pkinase_Tyr, Pkinase, LRR_4, LRR_8, LRR_1	Found	Found	Not Found
Solyc02g068060.2.1	VI	Pkinase_Tyr, LRR_8, Pkinase, LRR_4	Found	Found	Not Found
Solyc02g093970.2.1	VI	Pkinase_Tyr, Pkinase, LRR_8, LRR_4	Found	Found	Not Found
Solyc05g007120.2.1	VI	Pkinase, Pkinase_Tyr, LRR_4, LRR_8, LRR_1	Found	Found	Not Found
Solyc10g081420.1.1	VI	Pkinase_Tyr, LRR_8, Pkinase, LRR_4	Found	Found	Not Found
Zm00001d018883_T001.1	VI	Pkinase_Tyr, Pkinase, LRR_8, LRR_4, LRR_1	Found	Found	Not Found
Zm00001d034405_T001.1	VI	Pkinase_Tyr, Pkinase, LRR_4, LRR_8, LRR_1, LRR_4, LRR_8, LRR_1, LRR_6, Pkinase_Tyr, Pkinase, LRR_4, LRR_8, LRR_1, Pkinase_Tyr, Pkinase, Pkinase_Tyr, Pkinase, LRR_4, LRR_8, LRR_1, Pkinase_Tyr, LRR_4, LRR_8, Pkinase, LRR_1, LRR_6, Pkinase_Tyr, Pkinase, LRR_4, LRR_8, LRR_1, Pkinase_Tyr, Pkinase, LRR_4, LRR_8, LRR_1, Pkinase_Tyr, Pkinase, LRR_4, LRR_8, LRR_1, Pkinase_Tyr, LRR_4, LRR_8, Pkinase, LRR_1…	Found	Found	Not Found
Zm00001d046488_T001.1	VI	Pkinase_Tyr, Pkinase, LRR_8, LRR_4, LRR_1, Pkinase_Tyr, Pkinase_Tyr, Pkinase	Found	Found	Not Found
Zm00001d048958_T001.1	VI	LRR_8, LRR_4, LRR_1, Pkinase_Tyr, LRR_8, Pkinase, LRR_4, LRR_1, LRR_8, LRR_4, LRR_1, LRR_8, LRR_4, LRR_1, Pkinase_Tyr, Pkinase, LRR_8, LRR_4, LRR_1, Pkinase_Tyr, LRR_8, Pkinase, LRR_4, LRR_1, LRR_8, LRR_4, LRR_1	Found	Found	Not Found
AT2G24230.1	VIIb	LRR_8, Pkinase, Pkinase_Tyr, LRR_4, LRR_1, LRR_6	Found	Found	Not Found
AT5G45800.1	VIIb	Pkinase_Tyr, LRR_8, Pkinase, LRR_4, LRR_1	Found	Found	Not Found
AT5G58150.1	VIIb	LRR_8, LRR_4, Pkinase_Tyr, Pkinase, LRR_1, LRR_6	Found	Found	Not Found
Bradi1g40980.1.p	VIIb	Pkinase_Tyr, LRR_8, Pkinase, LRR_4, LRR_6	Found	Found	Not Found
Bradi3g09150.1.p	VIIb	Pkinase_Tyr, LRR_8, Pkinase, LRR_4, LRR_6, LRR_1	Found	Found	Not Found
Bradi3g19650.1.p	VIIb	Pkinase_Tyr, Pkinase, LRR_8, LRR_4, LRR_1, LRR_6	Found	Found	Not Found
evm_27.model.AmTr_v1.0_scaffold00065.196	VIIb	Pkinase_Tyr, Pkinase, LRR_8, LRR_4, LRR_1, LRR_6	Found	Found	Not Found
LOC_Os02g14480.1	VIIb	Pkinase_Tyr, Pkinase, LRR_8	Found	Found	Not Found
LOC_Os06g35200.1	VIIb	LRR_8, Pkinase_Tyr, Pkinase, LRR_4, LRR_6, LRR_1	Found	Found	Not Found
LOC_Os08g17410.1	VIIb	Pkinase_Tyr, Pkinase, LRR_8, LRR_4, LRR_6, LRR_1	Found	Found	Not Found
Potri.004G058500.1	VIIb	Pkinase_Tyr, LRR_8, Pkinase, LRR_4, LRR_1	Found	Found	Not Found
Potri.006G185100.1	VIIb	LRR_8, Pkinase_Tyr, Pkinase, LRR_4, LRR_1, LRR_6	Found	Found	Not Found
Potri.011G067900.1	VIIb	Pkinase_Tyr, LRR_8, Pkinase, LRR_4, LRR_1	Found	Found	Not Found
Potri.018G107400.1	VIIb	Pkinase, Pkinase_Tyr, LRR_4, LRR_8, LRR_1, LRR_6	Found	Found	Not Found
Pp3c12_16340V3.1.p	VIIb	LRR_8, LRR_4, Pkinase_Tyr, Pkinase, LRR_6, LRR_1, LRR_8, LRR_4, Pkinase_Tyr, Pkinase, LRR_6, LRR_1, LRR_8, LRR_4, Pkinase_Tyr, Pkinase, LRR_6, LRR_1	Found	Found	Not Found
Pp3c3_15220V3.1.p	VIIb	Pkinase_Tyr, LRR_8, Pkinase, LRR_4, LRR_1, LRR_6, Pkinase_Tyr, LRR_8, Pkinase, LRR_4, LRR_1, LRR_6, Pkinase_Tyr, LRR_8, Pkinase, LRR_4, LRR_1, LRR_6	Found	Found	Not Found
Pp3c4_26070V3.1.p	VIIb	LRR_8, LRR_4, Pkinase_Tyr, Pkinase, LRR_1, LRR_6, LRR_8, LRR_4, Pkinase_Tyr, Pkinase, LRR_1, LRR_6, LRR_8, LRR_4, Pkinase_Tyr, Pkinase, LRR_1, LRR_6, LRR_8, LRR_4, Pkinase_Tyr, Pkinase, LRR_1, LRR_6, LRR_8, LRR_4, Pkinase_Tyr, Pkinase, LRR_1, LRR_6, LRR_8, LRR_4, Pkinase_Tyr, Pkinase, LRR_1, LRR_6	Found	Found	Not Found
Pp3c8_2540V3.1.p	VIIb	LRR_8, LRR_4, Pkinase_Tyr, Pkinase, LRR_1, LRR_6, LRR_8, LRR_4, Pkinase_Tyr, Pkinase, LRR_1, LRR_6	Found	Found	Not Found
Smo_81473_	VIIb	LRR_8, LRR_4, Pkinase_Tyr, Pkinase, LRR_1, LRR_6	Found	Found	Not Found
Solyc02g072520.2.1	VIIb	Pkinase_Tyr, LRR_8, Pkinase, LRR_4, LRR_6, LRR_1	Found	Found	Not Found
Solyc07g005540.1.1	VIIb	Pkinase_Tyr, Pkinase, LRR_8, LRR_4, LRR_1, LRR_6	Found	Found	Not Found
Zm00001d046178_T001.1	VIIb	LRR_8, Pkinase_Tyr, Pkinase, LRR_6, LRR_4	Found	Found	Not Found
Zm00001d050148_T001.1	VIIb	Pkinase_Tyr, LRR_8, Pkinase, LRR_4, LRR_1, LRR_6, Kinase-like	Found	Found	Found
Zm00001d053518_T001.1	VIIb	Pkinase_Tyr, LRR_8, Pkinase, LRR_4, LRR_6	Found	Found	Not Found
AT1G06840.1	VIII1	Pkinase_Tyr, Pkinase, LRR_8, LRRNT_2, LRR_4	Found	Found	Not Found
AT1G79620.1	VIII1	Pkinase_Tyr, Pkinase, LRR_8, LRR_4, LRRNT_2	Found	Found	Not Found
AT3G53590.1	VIII1	Pkinase, Pkinase_Tyr, LRR_8, LRR_4	Found	Found	Not Found
AT5G01950.1	VIII1	Pkinase, Pkinase_Tyr, LRR_8, LRRNT_2	Found	Found	Not Found
AT5G37450.1	VIII1	Pkinase, Pkinase_Tyr, LRR_8, LRR_4, LRRNT_2	Found	Found	Not Found
AT5G49760.1	VIII1	Pkinase, Pkinase_Tyr, LRR_4, LRR_8, LRRNT_2	Found	Found	Not Found
AT5G49770.1	VIII1	Pkinase_Tyr, Pkinase, LRR_8, LRR_4, LRRNT_2, LRR_1	Found	Found	Not Found
AT5G49780.1	VIII1	Pkinase_Tyr, Pkinase, LRR_4, LRR_8	Found	Found	Not Found
Bradi1g63550.1.p	VIII1	Pkinase_Tyr, Pkinase, LRR_8	Found	Found	Not Found
Bradi2g21990.1.p	VIII1	Pkinase_Tyr, Pkinase, LRR_8, LRR_4	Found	Found	Not Found
Bradi2g22140.3.p	VIII1	Pkinase, Pkinase_Tyr, LRR_8, LRRNT_2, LRR_4, LRR_1, Pkinase, Pkinase_Tyr, LRR_8, LRRNT_2, LRR_4, LRR_1, Pkinase, Pkinase_Tyr, LRR_8, LRRNT_2, LRR_4, LRR_1, Pkinase, Pkinase_Tyr, LRR_8, LRRNT_2, LRR_4, LRR_1, Pkinase, Pkinase_Tyr, LRR_8, LRRNT_2, LRR_4, LRR_1, Pkinase, Pkinase_Tyr, LRR_8, LRR_4, Pkinase, Pkinase_Tyr, LRR_8, LRR_4	Found	Found	Not Found
Bradi2g36880.4.p	VIII1	Pkinase, Pkinase_Tyr, LRR_4, LRR_8, LRRNT_2	Found	Found	Not Found
Bradi2g53277.2.p	VIII1	Pkinase_Tyr, Pkinase, LRR_8, LRR_4, LRRNT_2, Pkinase_Tyr, Pkinase, LRR_8, LRR_4, LRRNT_2	Found	Found	Not Found
Bradi2g53283.1.p	VIII1	Pkinase_Tyr, Pkinase, LRR_4, LRRNT_2	Found	Found	Not Found
Bradi2g53400.1.p	VIII1	Pkinase, Pkinase_Tyr, LRR_8, LRR_4, LRRNT_2, LRR_1, Pkinase, Pkinase_Tyr, LRR_8, LRR_4, LRRNT_2, LRR_1, Pkinase, Pkinase_Tyr, LRR_8, LRR_4, LRR_1	Found	Found	Not Found
Bradi2g62790.2.p	VIII1	Pkinase, Pkinase_Tyr, LRR_8, LRRNT_2, LRR_4, Pkinase, Pkinase_Tyr, LRR_8, LRRNT_2, LRR_4	Found	Found	Not Found
Bradi4g40160.4.p	VIII1	Pkinase_Tyr, Pkinase, LRR_8, LRR_4, Pkinase_Tyr, Pkinase, LRR_8, LRR_4, Pkinase_Tyr, Pkinase, LRR_8, LRR_4, Pkinase_Tyr, Pkinase, LRR_8, LRR_4, Pkinase_Tyr, Pkinase, LRR_8, LRR_4	Found	Found	Not Found
evm_27.model.AmTr_v1.0_scaffold00021.190	VIII1	Pkinase_Tyr, Pkinase, LRR_8, LRR_4, LRRNT_2	Found	Found	Not Found
evm_27.model.AmTr_v1.0_scaffold00077.156	VIII1	Pkinase_Tyr, Pkinase, LRR_8, LRR_4, LRRNT_2	Found	Found	Not Found
evm_27.model.AmTr_v1.0_scaffold00077.157	VIII1	Pkinase_Tyr, Pkinase, LRR_8, LRR_4	Found	Found	Not Found
evm_27.model.AmTr_v1.0_scaffold00077.158	VIII1	Pkinase, Pkinase_Tyr, LRR_8, LRRNT_2, LRR_4	Found	Found	Not Found
evm_27.model.AmTr_v1.0_scaffold00099.159	VIII1	Pkinase, Pkinase_Tyr, LRR_8, LRR_4	Found	Found	Not Found
LOC_Os01g60060.1	VIII1	Pkinase_Tyr, Pkinase, LRR_8, LRR_4	Found	Found	Not Found
LOC_Os01g60280.1	VIII1	Pkinase_Tyr, Pkinase, LRRNT_2, LRR_8	Found	Found	Not Found
LOC_Os01g72990.2	VIII1	Pkinase, Pkinase_Tyr, LRR_8, LRR_4, LRRNT_2, Pkinase, Pkinase_Tyr, LRR_8, LRR_4, LRRNT_2	Found	Found	Not Found
LOC_Os03g21230.1	VIII1	Pkinase_Tyr, Pkinase, LRR_8, LRR_4	Found	Found	Not Found
LOC_Os05g24010.1	VIII1	Pkinase, Pkinase_Tyr, LRR_8, LRR_4, LRRNT_2, Pkinase, Pkinase_Tyr, LRR_8, LRR_4, LRRNT_2, Pkinase, Pkinase_Tyr	Found	Found	Not Found
LOC_Os05g40270.4	VIII1	Pkinase, Pkinase_Tyr, LRR_8, LRRNT_2, Pkinase, Pkinase_Tyr, LRR_8, LRRNT_2, Pkinase, Pkinase_Tyr, LRR_8, LRRNT_2, Pkinase, Pkinase_Tyr, LRR_8, LRRNT_2, Pkinase, Pkinase_Tyr, LRR_8, LRRNT_2, Pkinase, Pkinase_Tyr, LRR_8, LRRNT_2, Pkinase, Pkinase_Tyr, LRR_8, Pkinase, Pkinase_Tyr, LRR_8, LRRNT_2, LRR_1, Pkinase_Tyr, Pkinase, LRR_8, LRRNT_2, LRR_1, LRR_8, LRRNT_2, LRR_1, Pkinase, Pkinase_Tyr	Found	Found	Not Found
LOC_Os05g40770.1	VIII1	Pkinase_Tyr, Pkinase, LRR_8, LRR_4, LRRNT_2, Pkinase_Tyr, Pkinase, LRR_8, LRR_4	Found	Found	Not Found
LOC_Os11g14050.1	VIII1	Pkinase_Tyr, Pkinase, LRR_4, LRR_8, LRR_1, LRRNT_2, Pkinase_Tyr, Pkinase, LRR_4, LRR_8	Found	Found	Not Found
LOC_Os12g10740.1	VIII1	Pkinase_Tyr, Pkinase, LRR_8, LRR_4	Found	Found	Not Found
Potri.004G231200.1	VIII1	Pkinase_Tyr, Pkinase, LRR_4, LRR_8, Pkinase_Tyr, Pkinase, LRR_4, LRR_8, Pkinase_Tyr, Pkinase, LRR_4, LRR_8	Found	Found	Not Found
Potri.004G231500.1	VIII1	Pkinase_Tyr, Pkinase, LRR_4, LRR_8, Pkinase_Tyr, Pkinase, LRR_4, LRR_8, Pkinase_Tyr, Pkinase, LRR_4, LRR_8, Pkinase_Tyr, Pkinase, LRR_4, LRR_8	Found	Found	Not Found
Potri.004G231600.1	VIII1	Pkinase_Tyr, Pkinase, LRR_4, LRR_8, LRR_1, Pkinase_Tyr, Pkinase, LRR_4, LRR_8, LRR_1	Found	Found	Not Found
Potri.004G231700.1	VIII1	Pkinase, Pkinase_Tyr, LRR_8, LRR_4, Pkinase, Pkinase_Tyr, LRR_8, LRR_4	Found	Found	Not Found
Potri.004G232400.1	VIII1	Pkinase, Pkinase_Tyr, LRR_8, LRR_4, LRR_1	Found	Found	Not Found
Potri.004G232500.1	VIII1	Pkinase_Tyr, Pkinase, LRR_8, LRR_4	Found	Found	Not Found
Potri.006G111100.1	VIII1	Pkinase, Pkinase_Tyr, LRR_8, LRR_4, LRRNT_2, Pkinase, Pkinase_Tyr, LRR_8, LRR_4, LRRNT_2	Found	Found	Not Found
Potri.006G114400.1	VIII1	Pkinase_Tyr, Pkinase, LRR_8, LRR_4, LRRNT_2, Pkinase_Tyr, Pkinase, LRR_8, LRR_4	Found	Found	Not Found
Potri.007G094500.1	VIII1	Pkinase, Pkinase_Tyr, LRRNT_2, LRR_8, LRR_4, Pkinase, Pkinase_Tyr, LRRNT_2, LRR_8, LRR_4, LRR_1, Pkinase, Pkinase_Tyr, LRRNT_2, LRR_8, LRR_4, Pkinase_Tyr, Pkinase, LRRNT_2, LRR_8	Found	Found	Not Found
Potri.013G159200.1	VIII1	Pkinase, Pkinase_Tyr, LRR_8, LRR_4, LRRNT_2, Pkinase, Pkinase_Tyr, LRR_8, LRR_4, LRRNT_2, Pkinase, Pkinase_Tyr, LRR_8, LRR_4, LRRNT_2, Pkinase, Pkinase_Tyr, LRR_8, LRR_4, LRRNT_2, Pkinase, Pkinase_Tyr, LRR_8, LRR_4, LRRNT_2, Pkinase, Pkinase_Tyr, LRR_8, LRR_4	Found	Found	Not Found
Potri.013G159500.1	VIII1	Pkinase, Pkinase_Tyr, LRR_8, LRR_4, Pkinase, Pkinase_Tyr, LRR_8, LRR_4, Pkinase, Pkinase_Tyr, LRR_8	Found	Found	Not Found
Potri.016G140100.1	VIII1	Pkinase, Pkinase_Tyr, LRR_8, LRR_4	Found	Found	Not Found
Potri.016G140200.1	VIII1	Pkinase_Tyr, Pkinase, LRR_8, LRR_4, LRRNT_2, LRR_1, LRR_8, LRR_4, Pkinase_Tyr, Pkinase, LRRNT_2, LRR_1, LRR_8, Pkinase_Tyr, Pkinase, LRRNT_2, LRR_4, LRR_1	Found	Found	Not Found
Potri.016G140300.1	VIII1	Pkinase, Pkinase_Tyr, LRR_8, LRRNT_2, LRR_4, Pkinase, Pkinase_Tyr, LRR_8, LRRNT_2, LRR_4	Found	Found	Not Found
Potri.016G144100.1	VIII1	Pkinase_Tyr, Pkinase, LRR_8, LRR_4, LRRNT_2, Pkinase_Tyr, Pkinase, LRR_8, LRR_4, LRRNT_2, Pkinase_Tyr, Pkinase, LRR_4, LRR_8	Found	Found	Not Found
Potri.019G131800.1	VIII1	Pkinase, Pkinase_Tyr, LRR_8, LRRNT_2, LRR_4, Pkinase, Pkinase_Tyr, LRR_8, LRR_4, LRRNT_2	Found	Found	Not Found
Potri.T146400.1	VIII1	Pkinase, Pkinase_Tyr, LRR_4, LRR_8	Found	Found	Not Found
Pp3c1_11040V3.1.p	VIII1	Pkinase, Pkinase_Tyr, LRR_8, LRRNT_2, Pkinase, Pkinase_Tyr, LRR_8, LRRNT_2	Found	Found	Not Found
Pp3c1_39210V3.1.p	VIII1	Pkinase_Tyr, Pkinase, LRR_8, LRR_4, LRRNT_2, LRR_1, Pkinase_Tyr, Pkinase, LRR_8, LRR_4, LRRNT_2, LRR_1, Pkinase_Tyr, Pkinase, LRR_8, LRR_4, LRRNT_2, LRR_1, Pkinase_Tyr, Pkinase, LRR_8, LRR_4, LRRNT_2, LRR_1, Pkinase_Tyr, Pkinase, LRR_8, LRR_4, LRRNT_2, LRR_1	Found	Found	Not Found
Pp3c10_21660V3.1.p	VIII1	Pkinase, Pkinase_Tyr, LRR_8, LRR_4, Pkinase, Pkinase_Tyr, LRR_8, LRR_4, Pkinase, Pkinase_Tyr, LRR_8, LRR_4, Pkinase, Pkinase_Tyr, LRR_8, LRR_4, Pkinase, Pkinase_Tyr, LRR_8, LRR_4	Found	Found	Not Found
Pp3c12_2140V3.1.p	VIII1	Pkinase, Pkinase_Tyr, LRR_8, LRRNT_2, LRR_4, Pkinase, Pkinase_Tyr, LRR_8, LRRNT_2, LRR_4, Pkinase_Tyr, Pkinase, LRR_8	Found	Found	Not Found
Pp3c19_9410V3.1.p	VIII1	Pkinase_Tyr, Pkinase, LRR_4, LRR_8, Pkinase_Tyr, Pkinase, LRR_4, LRR_8, Pkinase_Tyr, Pkinase, LRR_4, LRR_8, Pkinase_Tyr, Pkinase, LRR_8, LRR_4, Pkinase, Pkinase_Tyr, LRR_4, LRR_8, Pkinase, Pkinase_Tyr, LRR_4, LRR_8, Pkinase_Tyr, Pkinase, Pkinase_Tyr, Pkinase	Found	Found	Not Found
Pp3c2_17640V3.1.p	VIII1	Pkinase_Tyr, Pkinase, LRR_4, LRR_8, LRR_1, Pkinase_Tyr, Pkinase, LRR_4, LRR_8, LRR_1	Found	Found	Not Found
Pp3c20_20260V3.1.p	VIII1	Pkinase, Pkinase_Tyr, LRR_4, LRR_8, Pkinase, Pkinase_Tyr, LRR_4, LRR_8, Pkinase, Pkinase_Tyr, LRR_4, LRR_8, Pkinase, Pkinase_Tyr, LRR_4, LRR_8, Pkinase, Pkinase_Tyr, LRR_4, LRR_8, Pkinase, Pkinase_Tyr, LRR_4, LRR_8	Found	Found	Not Found
Pp3c23_17090V3.1.p	VIII1	Pkinase, Pkinase_Tyr, LRR_4, LRR_8, Pkinase, Pkinase_Tyr, LRR_4, LRR_8	Found	Found	Not Found
Pp3c23_22360V3.1.p	VIII1	Pkinase, Pkinase_Tyr, LRR_8, LRR_4, LRRNT_2, Pkinase, Pkinase_Tyr, LRR_8, LRR_4, LRRNT_2	Found	Found	Not Found
Pp3c24_1080V3.1.p	VIII1	Pkinase_Tyr, Pkinase, LRR_8, LRR_4, Pkinase_Tyr, Pkinase, LRR_8, LRR_4	Found	Found	Not Found
Pp3c4_22080V3.1.p	VIII1	Pkinase, Pkinase_Tyr, LRR_8, LRRNT_2, LRR_4, Pkinase, Pkinase_Tyr, LRR_8, LRRNT_2, LRR_4, Pkinase, Pkinase_Tyr, LRR_8, LRRNT_2, LRR_4, Pkinase, Pkinase_Tyr, LRR_8, LRRNT_2, LRR_4, Pkinase, Pkinase_Tyr, LRR_8, LRRNT_2, LRR_4, Pkinase, Pkinase_Tyr, LRR_8, LRRNT_2, LRR_4, Pkinase, Pkinase_Tyr, LRR_8, LRRNT_2, LRR_4, Pkinase, Pkinase_Tyr, LRR_8, LRRNT_2, LRR_4, Pkinase, Pkinase_Tyr, LRR_8, LRRNT_2, L…	Found	Found	Not Found
Pp3c7_14800V3.1.p	VIII1	Pkinase, Pkinase_Tyr, LRR_4, LRR_1, Pkinase, Pkinase_Tyr, LRR_4, LRR_1, Pkinase, Pkinase_Tyr, LRR_1, Pkinase, Pkinase_Tyr, LRR_4, LRR_1, Pkinase, Pkinase_Tyr, LRR_4, LRR_1, Pkinase, Pkinase_Tyr, LRR_4, LRR_1, Pkinase, Pkinase_Tyr, LRR_4, LRR_1, Pkinase, Pkinase_Tyr, LRR_4, LRR_1, Pkinase, Pkinase_Tyr, LRR_4, LRR_1, Pkinase, Pkinase_Tyr, LRR_4, LRR_1, Pkinase, Pkinase_Tyr, LRR_4, LRR_1, Pkinase, P…	Found	Found	Not Found
Smo_10265_	VIII1	Pkinase, Pkinase_Tyr, LRR_8, LRR_4, LRRNT_2	Found	Found	Not Found
Smo_438262	VIII1	LRR_4, Pkinase_Tyr, Pkinase, LRR_8	Found	Found	Not Found
Smo_438263	VIII1	Pkinase_Tyr, Pkinase, LRR_4, LRR_8	Found	Found	Not Found
Smo_90019_	VIII1	Pkinase, Pkinase_Tyr, LRR_8, LRR_4, LRRNT_2	Found	Found	Not Found
Solyc01g102680.2.1	VIII1	Pkinase_Tyr, Pkinase, LRR_8, LRR_4, LRR_1, LRRNT_2	Found	Found	Not Found
Solyc01g102700.2.1	VIII1	Pkinase_Tyr, Pkinase, LRR_8, LRR_4	Found	Found	Not Found
Solyc01g102710.2.1	VIII1	Pkinase_Tyr, Pkinase, LRR_8, LRR_4, LRR_1	Found	Found	Not Found
Solyc09g055180.2.1	VIII1	Pkinase_Tyr, Pkinase, LRR_8	Found	Found	Not Found
Solyc09g055570.2.1	VIII1	Pkinase_Tyr, Pkinase, LRR_8, LRR_4, LRRNT_2	Found	Found	Not Found
Solyc10g074890.1.1	VIII1	Pkinase_Tyr, Pkinase, LRR_8, LRR_4	Found	Found	Not Found
Solyc10g074900.1.1	VIII1	Pkinase_Tyr, Pkinase, LRR_8, LRR_4	Found	Found	Not Found
Solyc10g085670.1.1	VIII1	Pkinase_Tyr, Pkinase, LRR_8, LRR_4, LRRNT_2	Found	Found	Not Found
Zm00001d004559_T001.1	VIII1	Pkinase, Pkinase_Tyr, LRR_8, Pkinase, Pkinase_Tyr, LRR_8, LRRNT_2, Pkinase, Pkinase_Tyr, LRR_8, LRRNT_2, LRR_8, LRRNT_2, LRR_8, LRRNT_2, LRR_4, Pkinase, Pkinase_Tyr, Pkinase, Pkinase_Tyr, Pkinase, Pkinase_Tyr, LRR_8, LRRNT_2, Pkinase, Pkinase_Tyr, Pkinase, Pkinase_Tyr, LRR_8, LRRNT_2, Pkinase, Pkinase_Tyr, LRR_8, Pkinase, Pkinase_Tyr, LRR_8, LRRNT_2, LRR_8, Pkinase, Pkinase_Tyr, Pkinase, Pkinase_…	Found	Found	Not Found
Zm00001d010448_T001.1	VIII1	Pkinase_Tyr, Pkinase, LRR_4, LRR_8, Pkinase_Tyr, Pkinase, LRR_4, LRR_8, Pkinase_Tyr, Pkinase, LRR_4, LRR_8, Pkinase_Tyr, Pkinase, LRR_4, LRR_8	Found	Found	Not Found
Zm00001d029012_T001.1	VIII1	LRR_8, LRR_4, LRRNT_2, Pkinase_Tyr, Pkinase, Pkinase_Tyr, Pkinase, LRR_8, LRR_4, LRRNT_2	Found	Found	Not Found
Zm00001d038494_T001.1	VIII1	LRR_8, LRR_4, LRR_1, LRRNT_2, LRR_8, LRR_4, LRR_1, LRRNT_2, LRR_8, LRR_4, LRR_1, LRRNT_2, Pkinase, Pkinase_Tyr, Pkinase, Pkinase_Tyr, LRR_8, LRR_4, LRRNT_2, LRR_1, Pkinase, Pkinase_Tyr, LRR_8, LRR_4, LRR_1, LRRNT_2, Pkinase, Pkinase_Tyr, Pkinase, Pkinase_Tyr, LRR_8, LRR_4, LRRNT_2, LRR_1, Pkinase, Pkinase_Tyr, Pkinase, Pkinase_Tyr	Found	Found	Not Found
Zm00001d038503_T001.1	VIII1	Pkinase, Pkinase_Tyr, LRR_8, LRR_4, LRRNT_2, LRR_1, Pkinase, Pkinase_Tyr, LRR_8, LRR_4, LRR_1, LRRNT_2, Pkinase, Pkinase_Tyr, Pkinase, Pkinase_Tyr, Pkinase, Pkinase_Tyr, LRR_8, LRR_4, LRRNT_2, LRR_1, Pkinase, Pkinase_Tyr, Pkinase, Pkinase_Tyr, LRR_8, LRR_4, LRR_1, LRRNT_2	Found	Found	Not Found
Zm00001d038522_T001.1	VIII1	Pkinase_Tyr, Pkinase, LRR_8, LRR_4, LRRNT_2, Pkinase_Tyr, Pkinase	Found	Found	Not Found
Zm00001d041773_T001.1	VIII1	Pkinase_Tyr, Pkinase, Pkinase_Tyr, Pkinase, Pkinase_Tyr, Pkinase, LRR_8, LRR_4, Pkinase_Tyr, Pkinase, Pkinase_Tyr, Pkinase, LRR_8, LRR_4, Pkinase_Tyr, Pkinase, LRR_8, LRR_4	Found	Found	Not Found
Zm00001d043075_T001.1	VIII1	LRR_8, LRRNT_2, LRR_4, LRR_1, Pkinase, Pkinase_Tyr, Pkinase, Pkinase_Tyr, Pkinase, Pkinase_Tyr, Pkinase, Pkinase_Tyr, LRR_8, LRRNT_2, LRR_4, Pkinase, Pkinase_Tyr, Pkinase, Pkinase_Tyr, Pkinase, Pkinase_Tyr, LRR_8, LRRNT_2, LRR_4, Pkinase, Pkinase_Tyr, Pkinase, Pkinase_Tyr, LRR_8, LRRNT_2, LRR_4, Pkinase_Tyr, Pkinase, LRR_8, LRRNT_2, LRR_4, Pkinase, Pkinase_Tyr, LRR_8, LRRNT_2, LRR_4, Pkinase, Pki…	Found	Found	Not Found
Zm00001d043091_T001.1	VIII1	Pkinase_Tyr, Pkinase, LRR_8, LRR_4, LRRNT_2, Pkinase_Tyr, Pkinase, LRR_8, LRR_4, Pkinase_Tyr, Pkinase, LRR_8, LRR_4, Pkinase_Tyr, Pkinase, Pkinase_Tyr, Pkinase, LRR_8, LRR_4, LRRNT_2	Found	Found	Not Found
AT1G07650.2	VIII2	Pkinase_Tyr, Pkinase, Malectin, LRR_8, LRR_4, LRR_1, LRR_6, Pkinase_Tyr, Pkinase, Malectin, LRR_8, LRR_4, LRR_1, LRR_6	Found	Found	Found
AT1G29720.1	VIII2	Pkinase_Tyr, Pkinase, Malectin, LRR_8	Found	Found	Found
AT1G29730.1	VIII2	Pkinase_Tyr, Pkinase, Malectin, LRR_8, LRR_4	Found	Found	Found
AT1G29740.1	VIII2	Pkinase, Pkinase_Tyr, Malectin, LRR_8, LRR_4	Found	Found	Found
AT1G29750.2	VIII2	Pkinase_Tyr, Pkinase, Malectin, LRR_8, LRR_4, LRR_1, Pkinase_Tyr, Pkinase, Malectin, LRR_8, LRR_4, LRR_1	Found	Found	Found
AT1G53420.1	VIII2	Pkinase_Tyr, Malectin, Pkinase, LRR_8, LRR_4	Found	Found	Found
AT1G53430.1	VIII2	Pkinase_Tyr, Pkinase, Malectin, LRR_8, LRR_4, LRR_1, Pkinase_Tyr, Pkinase, Malectin, LRR_8, LRR_4, LRR_1	Found	Found	Found
AT1G53440.1	VIII2	Pkinase_Tyr, Pkinase, Malectin, LRR_8, LRR_4	Found	Found	Found
AT1G56120.1	VIII2	Pkinase_Tyr, Pkinase, Malectin, LRR_8, LRR_4	Found	Found	Found
AT1G56130.1	VIII2	Pkinase_Tyr, Pkinase, Malectin, LRR_8, LRR_4	Found	Found	Found
AT1G56140.1	VIII2	Pkinase_Tyr, Pkinase, Malectin, LRR_8, LRR_4	Found	Found	Found
AT1G56145.2	VIII2	Pkinase_Tyr, Pkinase, Malectin, LRR_8, LRR_4, Pkinase_Tyr, Pkinase, Malectin, LRR_8, LRR_4	Found	Found	Found
AT3G14840.2	VIII2	Malectin, Pkinase_Tyr, Pkinase, LRR_8, LRR_4, LRR_1	Found	Found	Found
Bradi3g08917.7.p	VIII2	Pkinase_Tyr, Pkinase, Malectin, LRR_8, LRR_4, LRR_1, Pkinase_Tyr, Pkinase, Malectin, LRR_8, LRR_4, LRR_1, Pkinase_Tyr, Pkinase, Malectin, LRR_8, LRR_4, LRR_1, Pkinase_Tyr, Pkinase, Malectin, LRR_8, LRR_4, LRR_1, Pkinase_Tyr, Pkinase, Malectin, LRR_8, LRR_4, LRR_1, Pkinase_Tyr, Pkinase, Malectin, LRR_8, LRR_4, LRR_1, Pkinase_Tyr, Pkinase, Malectin, LRR_8, LRR_4, LRR_1	Found	Found	Found
Bradi3g17756.3.p	VIII2	Pkinase_Tyr, Pkinase, Malectin, LRR_8, LRR_4, LRR_1	Found	Found	Found
Bradi4g28367.1.p	VIII2	Pkinase_Tyr, Pkinase, Malectin, LRR_8, LRR_4, LRR_1, Pkinase_Tyr, Pkinase, Malectin, LRR_8, LRR_4, LRR_1, Pkinase_Tyr, Pkinase, Malectin, LRR_8, LRR_4, LRR_1, Pkinase_Tyr, Pkinase, Malectin, LRR_8, LRR_4, LRR_1, Pkinase_Tyr, Pkinase, Malectin, LRR_8, LRR_4, LRR_1, Malectin, Pkinase, Pkinase_Tyr, LRR_8, LRR_4, LRR_1, Malectin, Pkinase, Pkinase_Tyr, LRR_8, LRR_4, LRR_1, Pkinase_Tyr, Pkinase, Malect…	Found	Found	Found
Bradi5g21857.5.p	VIII2	Pkinase, Pkinase_Tyr, Malectin, LRR_8, LRR_4	Found	Found	Found
Bradi5g21870.2.p	VIII2	Pkinase, Pkinase_Tyr, Malectin, LRR_4, LRR_8, Pkinase, Pkinase_Tyr, Malectin, LRR_4, LRR_8, Pkinase, Pkinase_Tyr, Malectin, LRR_8, LRR_4	Found	Found	Found
evm_27.model.AmTr_v1.0_scaffold00032.135	VIII2	Malectin, Pkinase_Tyr, Pkinase, LRR_8, LRR_4	Found	Found	Found
evm_27.model.AmTr_v1.0_scaffold00032.51_	VIII2	Malectin, Pkinase, Pkinase_Tyr, LRR_4, LRR_8	Found	Found	Found
evm_27.model.AmTr_v1.0_scaffold00162.29_	VIII2	Malectin, Pkinase_Tyr, Pkinase, LRR_8, LRR_4, LRR_1	Found	Found	Found
LOC_Os04g22470.1	VIII2	Malectin, Pkinase, Pkinase_Tyr, LRR_8, LRR_4	Found	Found	Found
LOC_Os04g52590.1	VIII2	Pkinase, Pkinase_Tyr, Malectin, LRR_8, LRR_4	Found	Found	Found
LOC_Os04g52600.1	VIII2	Pkinase, Pkinase_Tyr, Malectin, LRR_4, LRR_8	Found	Found	Found
LOC_Os04g52614.1	VIII2	Pkinase, Pkinase_Tyr, Malectin, LRR_4	Found	Found	Found
LOC_Os04g52630.1	VIII2	Malectin, Pkinase, Pkinase_Tyr, LRR_8, LRR_4	Found	Found	Found
LOC_Os04g52640.1	VIII2	Pkinase, Pkinase_Tyr, Malectin, LRR_4, Pkinase, Pkinase_Tyr, Malectin, LRR_4, Pkinase, Pkinase_Tyr, Malectin, LRR_4	Found	Found	Found
LOC_Os05g16430.1	VIII2	Pkinase, Pkinase_Tyr, Malectin, LRR_8, LRR_4	Found	Found	Found
LOC_Os05g16740.1	VIII2	Pkinase_Tyr, Pkinase, Malectin, LRR_8	Found	Found	Found
LOC_Os05g16824.1	VIII2	Pkinase_Tyr, Pkinase, Malectin, LRR_4, LRR_8, LRR_6, LRR_1, Pkinase_Tyr, Pkinase, Malectin, LRR_8, LRR_4, LRR_6, LRR_1, Pkinase_Tyr, Pkinase, Malectin, LRR_8, LRR_4, LRR_1, LRR_6, Pkinase_Tyr, Pkinase, Malectin, LRR_8, LRR_6, LRR_1	Found	Found	Found
LOC_Os05g16930.1	VIII2	Pkinase, Pkinase_Tyr, Malectin, LRR_8	Found	Found	Found
LOC_Os05g17604.1	VIII2	Pkinase_Tyr, Pkinase, Malectin, LRR_8, LRR_4, Pkinase_Tyr, Pkinase, Malectin, LRR_4, LRR_8, Pkinase_Tyr, Pkinase, Malectin, LRR_4, LRR_8, Malectin, Pkinase_Tyr, Pkinase, LRR_4, LRR_8, Malectin, LRR_4, LRR_8, Malectin, LRR_4, LRR_8	Found	Found	Found
LOC_Os05g17810.1	VIII2	Pkinase_Tyr, Pkinase, Malectin, LRR_4, LRR_8	Found	Found	Found
LOC_Os08g10150.1	VIII2	Pkinase_Tyr, Pkinase, Malectin, LRR_4	Found	Found	Found
LOC_Os08g10290.1	VIII2	Pkinase, Pkinase_Tyr, Malectin, LRR_8, LRR_4	Found	Found	Found
LOC_Os08g10300.1	VIII2	Malectin, Pkinase_Tyr, Pkinase, LRR_8, LRR_4	Found	Found	Found
LOC_Os08g10310.1	VIII2	Pkinase_Tyr, Pkinase, Malectin, LRR_4, LRR_8, Malectin, Pkinase, Pkinase_Tyr, LRR_4, LRR_8, Malectin, LRR_4, LRR_8, LRR_1	Found	Found	Found
LOC_Os08g10320.1	VIII2	Pkinase_Tyr, Pkinase, Malectin, LRR_4, LRR_8, Pkinase_Tyr, Pkinase, Malectin, LRR_4, LRR_8, Pkinase_Tyr, Pkinase, Malectin, LRR_4, LRR_8	Found	Found	Found
LOC_Os08g10330.1	VIII2	Pkinase, Pkinase_Tyr, Malectin, LRR_8, LRR_4	Found	Found	Found
LOC_Os09g17630.1	VIII2	Pkinase_Tyr, Pkinase, Malectin, LRR_8, LRR_4, LRR_1	Found	Found	Found
Potri.001G082900.1	VIII2	Pkinase_Tyr, Pkinase, Malectin, LRR_8, LRR_4, LRR_1, Pkinase_Tyr, Pkinase, Malectin, LRR_8, LRR_4, LRR_1, Pkinase_Tyr, Pkinase, Malectin, LRR_8, LRR_4, LRR_1, Pkinase_Tyr, Pkinase, Malectin, Pkinase_Tyr, Pkinase, Malectin	Found	Found	Found
Potri.001G308600.1	VIII2	Pkinase_Tyr, Pkinase, Malectin, LRR_8, LRR_4, LRR_1, Pkinase_Tyr, Pkinase, Malectin, LRR_4, LRR_8, LRR_1	Found	Found	Found
Potri.001G384700.1	VIII2	Malectin, Pkinase_Tyr, Pkinase, LRR_8, LRR_1, LRR_4	Found	Found	Found
Potri.001G385200.1	VIII2	Pkinase_Tyr, Pkinase, Malectin, LRR_8, LRR_1, LRR_4, Pkinase_Tyr, Pkinase, Malectin, LRR_8, LRR_1, LRR_4, Pkinase_Tyr, Pkinase, Malectin, LRR_8, LRR_1, LRR_4	Found	Found	Found
Potri.001G385300.1	VIII2	Pkinase_Tyr, Pkinase, Malectin, LRR_8, LRR_4, Pkinase_Tyr, Pkinase, Malectin, LRR_8, LRR_4	Found	Found	Found
Potri.001G385400.1	VIII2	Pkinase, Pkinase_Tyr, Malectin, LRR_8, LRR_4	Found	Found	Found
Potri.001G385600.1	VIII2	Pkinase, Pkinase_Tyr, Malectin, LRR_8	Found	Found	Found
Potri.001G385900.1	VIII2	Pkinase, Pkinase_Tyr, Malectin, LRR_8, LRR_4, Pkinase, Pkinase_Tyr, Malectin, LRR_8, LRR_4, Pkinase, Pkinase_Tyr, Malectin	Found	Found	Found
Potri.001G386300.1	VIII2	Pkinase_Tyr, Pkinase, Malectin, LRR_8, LRR_4, Pkinase_Tyr, Pkinase, Malectin, LRR_8, LRR_4, Pkinase_Tyr, Pkinase, Malectin, LRR_8, LRR_4	Found	Found	Found
Potri.001G386500.1	VIII2	Pkinase_Tyr, Pkinase, Malectin, LRR_8	Found	Found	Found
Potri.003G025600.1	VIII2	Pkinase_Tyr, Pkinase, Malectin, LRR_8, LRR_4	Found	Found	Found
Potri.003G025800.1	VIII2	Pkinase, Pkinase_Tyr, Malectin, LRR_8, LRR_4	Found	Found	Found
Potri.003G026300.1	VIII2	Pkinase, Pkinase_Tyr, Malectin, LRR_8	Found	Found	Found
Potri.003G148000.1	VIII2	Pkinase_Tyr, Pkinase, Malectin, LRR_8, LRR_4, LRR_1, Pkinase_Tyr, Pkinase, Malectin, LRR_8, LRR_4, LRR_1, Malectin, LRR_8, Pkinase_Tyr, Pkinase, LRR_4, LRR_1	Found	Found	Found
Potri.004G063200.1	VIII2	Pkinase_Tyr, Pkinase, Malectin, LRR_8, LRR_4, Pkinase_Tyr, Pkinase, Malectin, LRR_8, LRR_4, Pkinase_Tyr, Pkinase, Malectin, LRR_8, LRR_4, Pkinase_Tyr, Pkinase, Malectin, LRR_8, LRR_4, Pkinase_Tyr, Pkinase, Malectin, LRR_8, LRR_4	Found	Found	Found
Potri.004G063500.1	VIII2	Pkinase_Tyr, Pkinase, Malectin, LRR_8, LRR_4, Pkinase_Tyr, Pkinase, Malectin, LRR_4, LRR_8	Found	Found	Found
Potri.004G135500.1	VIII2	Pkinase_Tyr, Pkinase, Malectin, LRR_8, LRR_4, Pkinase_Tyr, Pkinase, Malectin, LRR_8, LRR_4	Found	Found	Found
Potri.007G067900.1	VIII2	Pkinase_Tyr, Pkinase, Malectin, LRR_8, LRR_4, Pkinase_Tyr, Pkinase, Malectin, LRR_8, Pkinase_Tyr, Pkinase, Malectin, LRR_8	Found	Found	Found
Potri.010G155200.1	VIII2	Pkinase, Pkinase_Tyr, Malectin, LRR_8, LRR_4, Pkinase, Pkinase_Tyr, Malectin, Malectin, Pkinase, Pkinase_Tyr, LRR_8, LRR_4, LRR_1	Found	Found	Found
Potri.010G155600.1	VIII2	Pkinase, Pkinase_Tyr, Malectin, LRR_8, LRR_4, LRR_1	Found	Found	Found
Potri.011G072300.1	VIII2	Pkinase_Tyr, Pkinase, Malectin, LRR_4, LRR_8	Found	Found	Found
Potri.011G075400.1	VIII2	Pkinase_Tyr, Pkinase, Malectin, LRR_8, Pkinase_Tyr, Pkinase, Malectin, LRR_8, LRR_4, Pkinase_Tyr, Pkinase, Malectin, LRR_8	Found	Found	Found
Potri.011G106400.1	VIII2	Pkinase_Tyr, Pkinase, Malectin, LRR_8, LRR_4	Found	Found	Found
Potri.016G011400.1	VIII2	Pkinase, Pkinase_Tyr, Malectin, LRR_8, LRR_4, LRR_1, Pkinase, Pkinase_Tyr, Malectin	Found	Found	Found
Potri.016G061500.1	VIII2	Pkinase_Tyr, Pkinase, Malectin, LRR_4, LRR_8, LRR_1, RALF, Pkinase_Tyr, Pkinase, Malectin, LRR_4, LRR_8, LRR_1, RALF, Malectin, LRR_4, LRR_8, Pkinase_Tyr, Pkinase, LRR_1, RALF, Pkinase_Tyr, Pkinase, Malectin, LRR_8, LRR_4, LRR_1	Found	Found	Found
Potri.016G092700.1	VIII2	Pkinase_Tyr, Pkinase, Malectin, LRR_8, LRR_4, Pkinase_Tyr, Pkinase, Malectin, LRR_8, LRR_4, Pkinase_Tyr, Pkinase, Malectin, LRR_8, LRR_4, Pkinase_Tyr, Pkinase, Malectin, Pkinase_Tyr, Pkinase, Malectin	Found	Found	Found
Potri.019G005200.1	VIII2	Pkinase_Tyr, Pkinase, Malectin, LRR_4, LRR_8, LRR_1, Pkinase_Tyr, Pkinase, Malectin, LRR_4, LRR_8, LRR_1	Found	Found	Found
Potri.019G005300.1	VIII2	Pkinase_Tyr, Pkinase, Malectin, LRR_8, LRR_4, LRR_1, Pkinase_Tyr, Pkinase, Malectin, LRR_8	Found	Found	Found
Potri.019G005700.1	VIII2	Pkinase_Tyr, Pkinase, Malectin, LRR_8, LRR_4, LRR_1	Found	Found	Found
Potri.019G005900.1	VIII2	Pkinase_Tyr, Pkinase, Malectin, LRR_8, LRR_4, LRR_1, Pkinase_Tyr, Pkinase, Malectin, LRR_8, LRR_4, LRR_1, Pkinase_Tyr, Pkinase, Malectin, LRR_4, LRR_8, LRR_1, Pkinase_Tyr, Pkinase, Malectin, LRR_4, LRR_8, LRR_1, Pkinase_Tyr, Pkinase, Malectin, LRR_8, LRR_4, LRR_1, Malectin, Pkinase_Tyr, Pkinase, LRR_8, LRR_4, LRR_1	Found	Found	Found
Potri.019G006000.1	VIII2	Pkinase_Tyr, Pkinase, Malectin, LRR_8, LRR_4, LRR_1	Found	Found	Found
Potri.019G007900.1	VIII2	Pkinase_Tyr, Pkinase, Malectin, LRR_8, LRR_4, LRR_1	Found	Found	Found
Potri.019G008900.1	VIII2	Pkinase_Tyr, Pkinase, Malectin, LRR_8, LRR_4, LRR_1	Found	Found	Found
Potri.019G009700.1	VIII2	Pkinase_Tyr, Pkinase, Malectin, LRR_8, LRR_4, LRR_1	Found	Found	Found
Potri.019G009800.1	VIII2	Pkinase_Tyr, Pkinase, Malectin, LRR_8, LRR_4, LRR_1, Pkinase_Tyr, Pkinase, Malectin, LRR_8, LRR_4, LRR_1	Found	Found	Found
Potri.T009100.1	VIII2	Pkinase, Pkinase_Tyr, Malectin, LRR_8	Found	Found	Found
Potri.T009900.1	VIII2	Malectin, LRR_8, LRR_4, Pkinase, Pkinase_Tyr	Found	Found	Found
Potri.T072700.1	VIII2	Pkinase_Tyr, Pkinase, Malectin, LRR_4, LRR_8, LRR_1	Found	Found	Found
Pp3c22_12350V3.1.p	VIII2	Pkinase, Pkinase_Tyr, Malectin, LRR_8, LRR_4, LRR_1, Pkinase, Pkinase_Tyr, Malectin, LRR_8, LRR_4, LRR_1, Pkinase, Pkinase_Tyr, Malectin, LRR_8, LRR_4, LRR_1	Found	Found	Found
Solyc02g071800.2.1	VIII2	Pkinase, Pkinase_Tyr, Malectin, LRR_8, LRR_4, LRR_1	Found	Found	Found
Solyc02g071810.2.1	VIII2	Pkinase_Tyr, Pkinase, Malectin, LRR_8, LRR_4, LRR_1	Found	Found	Found
Solyc02g071820.2.1	VIII2	Pkinase_Tyr, Pkinase, Malectin, LRR_8, LRR_4, LRR_1	Found	Found	Found
Solyc02g071860.2.1	VIII2	Pkinase_Tyr, Pkinase, Malectin, LRR_8, LRR_4	Found	Found	Found
Solyc02g071870.2.1	VIII2	Malectin, Pkinase_Tyr, Pkinase, LRR_8, LRR_4, LRR_1	Found	Found	Found
Solyc02g071880.2.1	VIII2	Pkinase_Tyr, Pkinase, Malectin, LRR_4, LRR_8	Found	Found	Found
Solyc03g005960.2.1	VIII2	Pkinase, Pkinase_Tyr, Malectin, LRR_8, LRR_4, LRR_1	Found	Found	Found
Solyc07g055810.2.1	VIII2	Pkinase, Pkinase_Tyr, Malectin, LRR_8, LRR_4, LRR_1	Found	Found	Found
Solyc07g066550.2.1	VIII2	Pkinase_Tyr, Pkinase, Malectin, LRR_8, LRR_4, LRR_1	Found	Found	Found
Solyc12g014350.1.1	VIII2	Pkinase_Tyr, Pkinase, Malectin, LRR_8, LRR_4	Found	Found	Found
Zm00001d002313_T001.1	VIII2	LRR_4, LRR_8, Malectin, LRR_8, LRR_4, Malectin, LRR_8, LRR_4, LRR_8, LRR_4, Malectin, LRR_8, LRR_4, Pkinase_Tyr, Pkinase, LRR_8, LRR_4, Pkinase_Tyr, Pkinase	Found	Found	Found
Zm00001d016242_T001.1	VIII2	Pkinase_Tyr, Pkinase, Pkinase, Pkinase_Tyr, Malectin, LRR_8, LRR_4, LRR_1	Found	Found	Found
Zm00001d024291_T001.1	VIII2	Pkinase_Tyr, Pkinase, Malectin, LRR_4, LRR_8, Pkinase_Tyr, Pkinase, Malectin, LRR_4, LRR_8, Malectin, Pkinase_Tyr, Pkinase, Pkinase_Tyr, Pkinase, Malectin, Pkinase_Tyr, Pkinase, Malectin, LRR_4, LRR_8, Pkinase_Tyr, Pkinase, Malectin, LRR_8, LRR_4, Pkinase_Tyr, Pkinase, Malectin	Found	Found	Found
Zm00001d026303_T001.1	VIII2	Pkinase, Pkinase_Tyr, Malectin, Pkinase, Pkinase_Tyr, Malectin, Pkinase_Tyr, Pkinase, Malectin, Pkinase, Pkinase_Tyr, Malectin, LRR_8, LRR_4, Pkinase_Tyr, Pkinase, Pkinase_Tyr, Pkinase, Pkinase, Pkinase_Tyr, Malectin, LRR_8, LRR_4, Pkinase, Pkinase_Tyr, Malectin, Pkinase, Pkinase_Tyr, Malectin, LRR_8, LRR_4, LRR_1, Pkinase_Tyr, Pkinase, Pkinase, Pkinase_Tyr, Malectin, Pkinase, Pkinase_Tyr, Pkinas…	Found	Found	Found
Zm00001d026306_T001.1	VIII2	Malectin, Pkinase, Pkinase_Tyr, LRR_8, LRR_4, Malectin, Pkinase, Pkinase_Tyr, LRR_8, LRR_4, Malectin, Pkinase, Pkinase_Tyr, LRR_8, LRR_4, Pkinase, Pkinase_Tyr, Pkinase, Pkinase_Tyr, Malectin, LRR_8, LRR_4, Malectin, Pkinase, Pkinase_Tyr, LRR_8, LRR_4, Malectin, LRR_8, LRR_4, Pkinase, Pkinase_Tyr, Pkinase, Pkinase_Tyr, Malectin, Pkinase, Pkinase_Tyr, Malectin, Pkinase, Pkinase_Tyr, Malectin, LRR_8…	Found	Found	Found
AT1G55610.1	X	LRR_8, Pkinase, Pkinase_Tyr, LRR_4, LRR_1, LRR_6, LRRNT_2, LRR_8, Pkinase, Pkinase_Tyr, LRR_4, LRR_1, LRR_6, LRRNT_2	Found	Found	Not Found
AT1G72300.1	X	Pkinase_Tyr, Pkinase, LRR_8, LRR_4, LRR_1, LRR_6, LRRNT_2	Found	Found	Not Found
AT1G74360.1	X	Pkinase, LRR_8, Pkinase_Tyr, LRR_4, LRR_6, LRR_1, LRRNT_2	Found	Found	Not Found
AT2G01950.1	X	LRR_8, Pkinase, Pkinase_Tyr, LRR_4, LRR_1, LRR_6, LRRNT_2	Found	Found	Not Found
AT2G02220.1	X	Pkinase, Pkinase_Tyr, LRR_8, LRR_4, LRRNT_2, LRR_1	Found	Found	Not Found
AT3G13380.1	X	LRR_8, Pkinase, LRR_4, Pkinase_Tyr, LRR_1, LRRNT_2	Found	Found	Not Found
AT4G39400.1	X	LRR_8, Pkinase, Pkinase_Tyr, LRR_4, LRR_1, LRR_6, LRRNT_2	Found	Found	Not Found
AT5G07280.1	X	LRR_8, Pkinase_Tyr, Pkinase, LRR_4, LRR_1, LRR_6, LRRNT_2	Found	Found	Not Found
AT5G53890.1	X	LRR_8, Pkinase, Pkinase_Tyr, LRR_4, LRR_1, LRRNT_2	Found	Found	Not Found
Bradi1g22650.1.p	X	LRR_8, Pkinase, Pkinase_Tyr, LRR_4, LRR_1, LRR_6, LRRNT_2	Found	Found	Not Found
Bradi1g33480.1.p	X	Pkinase, LRR_8, Pkinase_Tyr, LRR_4, LRR_1, LRR_6, LRRNT_2	Found	Found	Not Found
Bradi1g33510.1.p	X	Pkinase, Pkinase_Tyr, LRR_8, LRR_4, LRR_1, LRRNT_2	Found	Found	Not Found
Bradi1g59360.1.p	X	Pkinase, LRR_8, Pkinase_Tyr, LRR_4, LRR_1, LRRNT_2, FNIP	Found	Found	Found
Bradi1g72572.1.p	X	LRR_8, Pkinase, Pkinase_Tyr, LRR_4, LRR_1, LRR_6	Found	Found	Not Found
Bradi2g48279.1.p	X	LRR_8, Pkinase, Pkinase_Tyr, LRR_4, LRR_1, LRR_6, LRR_8, Pkinase, Pkinase_Tyr, LRR_4, LRR_1, LRR_6, LRR_8, Pkinase, Pkinase_Tyr, LRR_4, LRR_1, LRR_6, LRR_8, Pkinase, Pkinase_Tyr, LRR_4, LRR_1, LRR_6	Found	Found	Not Found
Bradi2g58780.4.p	X	LRR_8, Pkinase_Tyr, Pkinase, LRR_4, LRRNT_2, LRR_1, LRR_8, Pkinase_Tyr, Pkinase, LRR_4, LRRNT_2, LRR_1, LRR_8, Pkinase_Tyr, Pkinase, LRR_4, LRRNT_2, LRR_1, LRR_8, Pkinase_Tyr, Pkinase, LRR_4, LRRNT_2, LRR_1, LRR_8, Pkinase_Tyr, Pkinase, LRR_4, LRRNT_2, LRR_1, LRR_8, Pkinase_Tyr, Pkinase, LRR_4, LRRNT_2, LRR_1, LRR_8, Pkinase_Tyr, Pkinase, LRR_4, LRRNT_2, LRR_1, LRR_8, Pkinase_Tyr, Pkinase, LRR_4,…	Found	Found	Not Found
Bradi3g01577.1.p	X	Pkinase, Pkinase_Tyr, LRR_8, LRR_4, LRR_1, LRR_6	Found	Found	Not Found
Bradi3g04176.1.p	X	Pkinase, Pkinase_Tyr, LRR_8, LRR_4, LRR_1, LRRNT_2	Found	Found	Not Found
Bradi3g04187.1.p	X	Pkinase, LRR_8, Pkinase_Tyr, LRR_4, LRR_1, LRRNT_2	Found	Found	Not Found
Bradi3g04198.1.p	X	LRR_8, Pkinase, Pkinase_Tyr, LRR_4, LRRNT_2, LRR_1, LRR_6	Found	Found	Not Found
Bradi3g04210.2.p	X	Pkinase, Pkinase_Tyr, LRR_4, LRR_8, LRR_1, Pkinase, Pkinase_Tyr, LRR_4, LRR_8, LRR_1	Found	Found	Not Found
Bradi3g04217.2.p	X	Pkinase, Pkinase_Tyr, LRR_8, LRR_4, LRR_1	Found	Found	Not Found
Bradi3g04227.1.p	X	Pkinase, Pkinase_Tyr, LRR_8, LRR_4, LRRNT_2, LRR_1, LRR_6, Pkinase, Pkinase_Tyr, LRR_8, LRR_4, LRRNT_2, LRR_1, LRR_6	Found	Found	Not Found
Bradi3g06980.5.p	X	LRR_8, Pkinase_Tyr, Pkinase, LRR_4, LRR_1, LRR_8, Pkinase_Tyr, Pkinase, LRR_4, LRR_1, LRR_8, Pkinase_Tyr, Pkinase, LRR_4, LRR_1, LRR_8, Pkinase_Tyr, Pkinase, LRR_4, LRR_1, LRR_8, Pkinase_Tyr, Pkinase, LRR_4, LRR_1, LRR_8, Pkinase_Tyr, Pkinase, LRR_4, LRR_1, LRR_8, Pkinase_Tyr, Pkinase, LRR_4, LRR_1, LRR_8, Pkinase_Tyr, Pkinase, LRR_4, LRR_1, LRR_8, Pkinase_Tyr, Pkinase, LRR_4, LRR_1	Found	Found	Not Found
Bradi3g21400.1.p	X	LRR_8, Pkinase, Pkinase_Tyr, LRR_4, LRR_1, LRRNT_2, LRR_6	Found	Found	Not Found
Bradi3g49370.1.p	X	Pkinase, Pkinase_Tyr, LRR_8, LRR_4, LRR_1	Found	Found	Not Found
Bradi4g27440.1.p	X	LRR_8, LRR_4, Pkinase, Pkinase_Tyr, LRR_1, LRR_6, LRRNT_2	Found	Found	Not Found
Bradi5g25790.1.p	X	LRR_8, Pkinase, Pkinase_Tyr, LRR_4, LRR_1, LRRNT_2	Found	Found	Not Found
evm_27.model.AmTr_v1.0_scaffold00008.36_	X	LRR_8, Pkinase_Tyr, Pkinase, LRR_4, LRR_1, LRR_6, LRRNT_2	Found	Found	Not Found
evm_27.model.AmTr_v1.0_scaffold00009.24_	X	LRR_8, Pkinase, Pkinase_Tyr, LRR_4, LRR_1, LRRNT_2	Found	Found	Not Found
evm_27.model.AmTr_v1.0_scaffold00024.56_	X	LRR_8, LRR_4, Pkinase, Pkinase_Tyr, LRR_1, LRR_6, LRRNT_2	Found	Found	Not Found
evm_27.model.AmTr_v1.0_scaffold00029.177	X	LRR_8, Pkinase, Pkinase_Tyr, LRR_4, LRR_1, LRRNT_2	Found	Found	Not Found
evm_27.model.AmTr_v1.0_scaffold00057.129	X	Pkinase, LRR_8, Pkinase_Tyr, LRR_4, LRR_1, LRRNT_2	Found	Found	Not Found
evm_27.model.AmTr_v1.0_scaffold00078.169	X	LRR_8, LRR_4, LRR_1, Pkinase_Tyr, Pkinase, LRR_6, LRRNT_2	Found	Found	Not Found
evm_27.model.AmTr_v1.0_scaffold00087.11_	X	LRR_8, LRR_4, Pkinase, Pkinase_Tyr, LRR_1, LRR_6, LRRNT_2	Found	Found	Not Found
evm_27.model.AmTr_v1.0_scaffold00160.2__	X	Pkinase, Pkinase_Tyr, LRR_8, LRR_4, LRRNT_2, LRR_1	Found	Found	Not Found
LOC_Os01g52050.1	X	Pkinase, LRR_8, Pkinase_Tyr, LRR_4, LRR_1, LRR_6	Found	Found	Not Found
LOC_Os01g68870.2	X	LRR_8, Pkinase, Pkinase_Tyr, LRR_4, LRR_1, LRRNT_2, LRR_6, LRR_8, Pkinase, Pkinase_Tyr, LRR_4, LRR_1, LRRNT_2, LRR_6	Found	Found	Not Found
LOC_Os02g02490.1	X	LRR_8, Pkinase, Pkinase_Tyr, LRR_4, LRR_1, LRR_6	Found	Found	Not Found
LOC_Os02g05910.1	X	Pkinase, Pkinase_Tyr, LRR_8, LRR_4, LRR_1, LRRNT_2	Found	Found	Not Found
LOC_Os02g05920.1	X	Pkinase, Pkinase_Tyr, LRR_8, LRR_4, LRR_1, LRRNT_2	Found	Found	Not Found
LOC_Os02g05930.1	X	Pkinase, LRR_8, Pkinase_Tyr, LRR_4, LRR_1, LRRNT_2	Found	Found	Not Found
LOC_Os02g05940.1	X	Pkinase_Tyr, Pkinase, LRR_8, LRR_4, LRR_1, LRRNT_2	Found	Found	Not Found
LOC_Os02g05950.1	X	Pkinase, Pkinase_Tyr, LRR_8, LRR_4, LRR_1, LRRNT_2	Found	Found	Not Found
LOC_Os02g05960.1	X	Pkinase, Pkinase_Tyr, LRR_8, LRR_4, LRR_1, LRRNT_2	Found	Found	Not Found
LOC_Os02g05970.1	X	Pkinase, Pkinase_Tyr, LRR_8, LRR_4, LRR_1, LRRNT_2	Found	Found	Not Found
LOC_Os02g05980.1	X	Pkinase, Pkinase_Tyr, LRR_8, LRR_4, LRR_1, LRRNT_2	Found	Found	Not Found
LOC_Os02g10100.1	X	LRR_8, LRR_4, Pkinase, Pkinase_Tyr, LRR_1, LRR_6, LRRNT_2	Found	Found	Not Found
LOC_Os02g41890.1	X	LRR_8, Pkinase, Pkinase_Tyr, LRR_4, LRR_1, FNIP, LRR_6, LRRNT_2	Found	Found	Found
LOC_Os04g57630.1	X	Pkinase, Pkinase_Tyr, LRR_8, LRR_4, LRR_1, LRR_6, LRRNT_2, FNIP	Found	Found	Found
LOC_Os06g47650.1	X	Pkinase, Pkinase_Tyr, LRR_4, LRR_8, LRR_1, LRRNT_2	Found	Found	Not Found
LOC_Os06g47700.1	X	LRR_8, Pkinase, Pkinase_Tyr, LRR_4, LRR_1, LRR_6, LRRNT_2	Found	Found	Not Found
LOC_Os06g47720.1	X	LRR_8, Pkinase, Pkinase_Tyr, LRR_4, LRR_1, LRR_6, LRRNT_2	Found	Found	Not Found
LOC_Os06g47740.1	X	LRR_8, Pkinase, Pkinase_Tyr, LRR_4, LRR_1, LRR_6, LRRNT_2	Found	Found	Not Found
LOC_Os06g47750.1	X	LRR_8, Pkinase, Pkinase_Tyr, LRR_4, LRR_1, LRR_6, LRRNT_2, APH	Found	Found	Found
LOC_Os07g01710.1	X	LRR_8, Pkinase, Pkinase_Tyr, LRR_4, LRR_1, FNIP, LRRNT_2	Found	Found	Found
LOC_Os07g40630.1	X	LRR_4, LRR_8, Pkinase, Pkinase_Tyr, LRR_1, LRR_6, LRRNT_2	Found	Found	Not Found
LOC_Os08g25380.1	X	LRR_8, LRR_4, Pkinase, Pkinase_Tyr, LRR_1, LRR_6, LRRNT_2	Found	Found	Not Found
LOC_Os09g12240.1	X	LRR_8, Pkinase, LRR_4, Pkinase_Tyr, LRR_1, LRR_6, LRRNT_2	Found	Found	Not Found
LOC_Os10g02500.1	X	LRR_8, Pkinase, Pkinase_Tyr, LRR_4, LRR_1, LRRNT_2, LRR_6	Found	Found	Not Found
Potri.001G161000.1	X	Pkinase, Pkinase_Tyr, LRR_8, LRR_4, LRR_1	Found	Found	Not Found
Potri.001G398500.1	X	Pkinase, Pkinase_Tyr, LRR_8, LRR_4, LRR_1, LRRNT_2	Found	Found	Not Found
Potri.001G472900.1	X	LRR_4, Pkinase, LRR_8, Pkinase_Tyr, LRR_1, LRRNT_2, LRR_6	Found	Found	Not Found
Potri.003G074000.1	X	Pkinase, Pkinase_Tyr, LRR_8, LRR_4, LRR_1, LRR_6, LRRNT_2	Found	Found	Not Found
Potri.005G086500.1	X	LRR_8, Pkinase, Pkinase_Tyr, LRR_4, LRR_1, LRRNT_2	Found	Found	Not Found
Potri.007G078100.1	X	LRR_8, LRR_4, Pkinase, Pkinase_Tyr, LRR_1, LRRNT_2, LRR_2	Found	Found	Not Found
Potri.008G140500.1	X	LRR_8, Pkinase, Pkinase_Tyr, LRR_4, LRR_1, LRR_6, LRRNT_2, LRR_2	Found	Found	Not Found
Potri.008G144700.1	X	Pkinase, Pkinase_Tyr, LRR_8, LRR_4, LRR_1, LRRNT_2	Found	Found	Not Found
Potri.010G097700.1	X	Pkinase, Pkinase_Tyr, LRR_8, LRR_4, LRR_1, LRRNT_2	Found	Found	Not Found
Potri.010G101100.1	X	LRR_8, Pkinase, Pkinase_Tyr, LRR_4, LRR_1, LRRNT_2, LRR_6	Found	Found	Not Found
Potri.011G116900.1	X	Pkinase, LRR_8, Pkinase_Tyr, LRR_4, LRR_1, LRRNT_2	Found	Found	Not Found
Potri.011G169600.1	X	LRR_4, LRR_8, Pkinase, Pkinase_Tyr, LRR_1, LRR_6, LRRNT_2	Found	Found	Not Found
Potri.012G067600.1	X	Pkinase, Pkinase_Tyr, LRR_8, LRR_4, LRR_1, LRRNT_2, LRR_6	Found	Found	Not Found
Potri.012G139000.1	X	LRR_8, Pkinase_Tyr, Pkinase, LRR_4, LRR_1, LRRNT_2	Found	Found	Not Found
Potri.015G061600.1	X	Pkinase, Pkinase_Tyr, LRR_8, LRR_4, LRR_1, LRRNT_2, LRR_6	Found	Found	Not Found
Potri.015G141200.1	X	LRR_8, LRR_4, Pkinase_Tyr, Pkinase, LRR_1, LRRNT_2	Found	Found	Not Found
Pp3c1_16110V3.1.p	X	LRR_8, LRR_4, Pkinase_Tyr, Pkinase, LRR_1, LRRNT_2, LRR_8, LRR_4, Pkinase_Tyr, Pkinase, LRR_1, LRRNT_2, LRR_8, LRR_4, LRR_1, LRRNT_2, LRR_6, LRR_8, LRR_4, LRR_1, LRRNT_2, LRR_6, LRR_8, LRR_4, LRR_1, LRRNT_2, LRR_6	Found	Found	Not Found
Pp3c1_41620V3.1.p	X	LRR_8, LRR_4, Pkinase, Pkinase_Tyr, LRR_1, LRRNT_2, LRR_8, LRR_4, Pkinase, Pkinase_Tyr, LRR_1, LRRNT_2, LRR_8, LRR_4, Pkinase, Pkinase_Tyr, LRR_1, LRRNT_2	Found	Found	Not Found
Pp3c10_12760V3.1.p	X	Pkinase, Pkinase_Tyr, LRR_8, LRR_4, LRR_1, FNIP, Pkinase, Pkinase_Tyr, LRR_8, LRR_4, LRR_1, FNIP, Pkinase, Pkinase_Tyr, LRR_8, LRR_4, LRR_1, Pkinase, Pkinase_Tyr, LRR_8, LRR_4	Found	Found	Found
Pp3c12_16340V3.1.p	X	LRR_8, LRR_4, Pkinase_Tyr, Pkinase, LRR_6, LRR_1, LRR_8, LRR_4, Pkinase_Tyr, Pkinase, LRR_6, LRR_1, LRR_8, LRR_4, Pkinase_Tyr, Pkinase, LRR_6, LRR_1	Found	Found	Not Found
Pp3c14_16840V3.1.p	X	LRR_8, LRR_4, Pkinase, Pkinase_Tyr, LRR_1, LRRNT_2, LRR_6, LRR_8, LRR_4, Pkinase, Pkinase_Tyr, LRR_1, LRRNT_2, LRR_6, LRR_8, LRR_4, Pkinase, Pkinase_Tyr, LRR_1, LRRNT_2, LRR_6	Found	Found	Not Found
Pp3c17_17370V3.1.p	X	Pkinase_Tyr, Pkinase, LRR_8, LRRNT_2, LRR_4, Pkinase_Tyr, Pkinase, LRR_8, LRRNT_2, LRR_4, Pkinase_Tyr, Pkinase, LRR_8, LRRNT_2, LRR_4, Pkinase_Tyr, Pkinase, LRR_8, LRRNT_2, LRR_4	Found	Found	Not Found
Pp3c17_21540V3.1.p	X	LRR_8, LRR_4, Pkinase_Tyr, Pkinase, LRR_1, LRRNT_2, LRR_6, LRR_8, LRR_4, Pkinase_Tyr, Pkinase, LRR_1, LRRNT_2, LRR_6, LRR_8, LRR_4, Pkinase_Tyr, Pkinase, LRR_1, LRR_6, LRRNT_2	Found	Found	Not Found
Pp3c18_21010V3.1.p	X	Pkinase, Pkinase_Tyr, LRR_8, LRR_4, LRR_1, Pkinase, Pkinase_Tyr, LRR_8, LRR_4, LRR_1	Found	Found	Not Found
Pp3c19_18410V3.1.p	X	LRR_8, LRR_4, Pkinase, Pkinase_Tyr, LRR_1, LRRNT_2, LRR_6, LRR_8, LRR_4, Pkinase, Pkinase_Tyr, LRR_1, LRRNT_2, LRR_6, LRR_8, LRR_4, Pkinase, Pkinase_Tyr, LRR_1, LRRNT_2, LRR_6	Found	Found	Not Found
Pp3c21_2960V3.1.p	X	Pkinase, Pkinase_Tyr, LRR_8, LRR_4, LRR_1, Pkinase, Pkinase_Tyr, LRR_8, LRR_4, LRR_1	Found	Found	Not Found
Pp3c22_12040V3.1.p	X	LRR_8, LRR_4, Pkinase, Pkinase_Tyr, LRR_1, LRRNT_2, LRR_6, LRR_8, LRR_4, Pkinase, Pkinase_Tyr, LRR_1, LRRNT_2, LRR_6	Found	Found	Not Found
Pp3c26_5010V3.1.p	X	LRR_8, Pkinase, Pkinase_Tyr, LRR_4, LRR_1, LRR_8, Pkinase, Pkinase_Tyr, LRR_4, LRR_1, LRR_8, Pkinase, Pkinase_Tyr, LRR_4, LRR_1, LRR_8, Pkinase, Pkinase_Tyr, LRR_4, LRR_1, Pkinase, Pkinase_Tyr, LRR_8, LRR_4, LRR_1, Pkinase, Pkinase_Tyr, LRR_8, LRR_4, LRR_1	Found	Found	Not Found
Pp3c3_15220V3.1.p	X	Pkinase_Tyr, LRR_8, Pkinase, LRR_4, LRR_1, LRR_6, Pkinase_Tyr, LRR_8, Pkinase, LRR_4, LRR_1, LRR_6, Pkinase_Tyr, LRR_8, Pkinase, LRR_4, LRR_1, LRR_6	Found	Found	Not Found
Pp3c4_26070V3.1.p	X	LRR_8, LRR_4, Pkinase_Tyr, Pkinase, LRR_1, LRR_6, LRR_8, LRR_4, Pkinase_Tyr, Pkinase, LRR_1, LRR_6, LRR_8, LRR_4, Pkinase_Tyr, Pkinase, LRR_1, LRR_6, LRR_8, LRR_4, Pkinase_Tyr, Pkinase, LRR_1, LRR_6, LRR_8, LRR_4, Pkinase_Tyr, Pkinase, LRR_1, LRR_6, LRR_8, LRR_4, Pkinase_Tyr, Pkinase, LRR_1, LRR_6	Found	Found	Not Found
Pp3c8_2540V3.1.p	X	LRR_8, LRR_4, Pkinase_Tyr, Pkinase, LRR_1, LRR_6, LRR_8, LRR_4, Pkinase_Tyr, Pkinase, LRR_1, LRR_6	Found	Found	Not Found
Smo_107497	X	Pkinase, LRR_8, Pkinase_Tyr, LRR_4, LRR_1, LRRNT_2, LRR_6	Found	Found	Not Found
Smo_114392	X	LRR_8, LRR_4, Pkinase, Pkinase_Tyr, LRR_1, LRR_6, LRRNT_2, FNIP	Found	Found	Found
Smo_121260	X	LRR_8, Pkinase, Pkinase_Tyr, LRR_4, LRR_1, LRR_6, LRRNT_2	Found	Found	Not Found
Smo_138277	X	LRR_8, Pkinase, Pkinase_Tyr, LRR_4, LRR_1, LRR_6	Found	Found	Not Found
Smo_165616	X	Pkinase_Tyr, Pkinase, LRRNT_2, LRR_8, LRR_4, LRR_6	Found	Found	Not Found
Smo_406794	X	LRR_8, LRR_4, Pkinase_Tyr, Pkinase, LRR_1, LRR_6	Found	Found	Not Found
Smo_60568_	X	Pkinase, Pkinase_Tyr, LRR_8, LRR_4, LRR_1, LRR_6	Found	Found	Not Found
Smo_81794_	X	LRR_8, Pkinase, Pkinase_Tyr, LRR_4, LRR_1, LRRNT_2, LRR_6	Found	Found	Not Found
Smo_92819_	X	LRR_8, LRR_4, Pkinase, Pkinase_Tyr, LRR_1, LRR_6, FNIP	Found	Found	Found
Smo_99902_	X	LRR_8, LRR_4, Pkinase_Tyr, Pkinase, LRR_1, LRRNT_2	Found	Found	Not Found
Solyc01g008140.2.1	X	Pkinase, Pkinase_Tyr, LRR_8, LRR_4, LRR_1	Found	Found	Not Found
Solyc03g026040.2.1	X	LRR_8, LRR_4, Pkinase_Tyr, Pkinase, LRR_1, LRRNT_2	Found	Found	Not Found
Solyc03g115610.2.1	X	Pkinase, Pkinase_Tyr, LRR_8, LRR_4, LRR_1, LRR_6, LRRNT_2	Found	Found	Not Found
Solyc03g123780.2.1	X	LRR_8, Pkinase_Tyr, Pkinase, LRR_4, LRR_1, LRRNT_2	Found	Found	Not Found
Solyc04g008430.1.1	X	LRR_8, Pkinase, Pkinase_Tyr, LRR_4, LRR_1, LRRNT_2, LRR_6, LRR_5	Found	Found	Not Found
Solyc04g051510.1.1	X	LRR_8, Pkinase, Pkinase_Tyr, LRR_4, LRR_1, LRRNT_2, FNIP	Found	Found	Found
Solyc06g069650.2.1	X	Pkinase, Pkinase_Tyr, LRR_8, LRR_4, LRRNT_2, LRR_1	Found	Found	Not Found
Solyc07g063000.2.1	X	Pkinase, Pkinase_Tyr, LRR_8, LRR_4, LRR_1, LRRNT_2	Found	Found	Not Found
Solyc07g066230.2.1	X	LRR_8, LRR_4, Pkinase_Tyr, Pkinase, LRR_1, LRR_6, LRRNT_2	Found	Found	Not Found
Solyc09g098420.1.1	X	LRR_8, LRR_4, Pkinase_Tyr, Pkinase, LRR_1, LRRNT_2	Found	Found	Not Found
Zm00001d000055_T001.1	X	LRR_8, Pkinase, Pkinase_Tyr, LRR_4, LRR_1, LRRNT_2, LRR_6	Found	Found	Not Found
Zm00001d001877_T001.1	X	LRR_8, Pkinase, Pkinase_Tyr, LRR_4, LRR_1, LRR_6, LRRNT_2	Found	Found	Not Found
Zm00001d011721_T001.1	X	LRR_8, Pkinase, Pkinase_Tyr, LRR_4, LRR_1, LRR_6	Found	Found	Not Found
Zm00001d014555_T001.1	X	Pkinase, Pkinase_Tyr, LRR_8, LRR_4, LRR_1, LRRNT_2	Found	Found	Not Found
Zm00001d014557_T001.1	X	Pkinase, Pkinase_Tyr, LRR_8, LRR_4, LRR_1	Found	Found	Not Found
Zm00001d014996_T001.1	X	LRR_8, Pkinase, Pkinase_Tyr, LRR_4, LRR_1, LRR_6	Found	Found	Not Found
Zm00001d015298_T001.1	X	Pkinase, Pkinase_Tyr, LRR_8, LRR_4, LRR_1	Found	Found	Not Found
Zm00001d015853_T001.1	X	LRR_8, Pkinase_Tyr, Pkinase, LRR_4, LRR_1, LRRNT_2	Found	Found	Not Found
Zm00001d017291_T001.1	X	LRR_8, Pkinase, Pkinase_Tyr, LRR_4, LRR_1, LRRNT_2, LRR_6	Found	Found	Not Found
Zm00001d018635_T001.1	X	LRR_8, Pkinase, Pkinase_Tyr, LRR_4, LRR_1, LRR_6, LRRNT_2	Found	Found	Not Found
Zm00001d019983_T001.1	X	LRR_4, LRR_8, Pkinase, Pkinase_Tyr, LRR_1, LRR_6, LRRNT_2	Found	Found	Not Found
Zm00001d022044_T001.1	X	LRR_8, Pkinase, LRR_4, Pkinase_Tyr, LRR_1, LRR_6, LRRNT_2	Found	Found	Not Found
Zm00001d036534_T001.1	X	Pkinase, Pkinase_Tyr, LRR_8, LRR_4, LRR_1	Found	Found	Not Found
Zm00001d042362_T001.1	X	LRR_8, LRR_4, LRR_1, LRR_6, LRRNT_2, LRR_8, LRR_4, Pkinase, Pkinase_Tyr, LRR_1, LRR_6, LRRNT_2, LRR_8, LRR_4, Pkinase, Pkinase_Tyr, LRR_1, LRR_6, LRRNT_2, LRR_8, LRR_4, Pkinase, Pkinase_Tyr, LRR_1, LRR_6, LRRNT_2, LRR_8, LRR_4, Pkinase, Pkinase_Tyr, LRR_1, LRR_6, LRRNT_2, LRR_8, LRR_4, Pkinase, Pkinase_Tyr, LRR_1, LRR_6, LRRNT_2, LRR_8, LRR_4, Pkinase, Pkinase_Tyr, LRR_1, LRR_6, LRRNT_2	Found	Found	Not Found
Zm00001d043634_T001.1	X	LRR_8, Pkinase, Pkinase_Tyr, LRR_4, LRR_1, LRR_6	Found	Found	Not Found
Zm00001d050132_T001.1	X	LRR_8, Pkinase, LRR_4, Pkinase_Tyr, LRR_6, LRR_1, LRRNT_2	Found	Found	Not Found
Zm00001d053866_T001.1	X	Pkinase, Pkinase_Tyr, LRR_8, LRR_4, LRR_1	Found	Found	Not Found
Zm00001d053867_T001.1	X	Pkinase, LRR_8, Pkinase_Tyr, LRR_4, LRR_1, LRRNT_2	Found	Found	Not Found
AT1G08590.1	XI_XIIb	Pkinase, LRR_8, Pkinase_Tyr, LRR_4, LRR_1, LRR_6, LRRNT_2	Found	Found	Not Found
AT1G09970.2	XI_XIIb	Pkinase, Pkinase_Tyr, LRR_8, LRR_4, LRRNT_2, LRR_1, Pkinase, Pkinase_Tyr, LRR_8, LRR_4, LRRNT_2, LRR_1	Found	Found	Not Found
AT1G17230.1	XI_XIIb	Pkinase, Pkinase_Tyr, LRR_8, LRR_4, LRRNT_2, LRR_1	Found	Found	Not Found
AT1G17750.1	XI_XIIb	Pkinase, LRR_8, Pkinase_Tyr, LRR_4, LRR_1, LRRNT_2	Found	Found	Not Found
AT1G28440.1	XI_XIIb	Pkinase, LRR_8, Pkinase_Tyr, LRR_4, LRRNT_2, LRR_1	Found	Found	Not Found
AT1G34110.1	XI_XIIb	Pkinase, LRR_8, Pkinase_Tyr, LRR_4, LRRNT_2, LRR_1	Found	Found	Not Found
AT1G34420.1	XI_XIIb	LRR_8, LRR_4, Pkinase_Tyr, Pkinase, LRR_1, LRRNT_2	Found	Found	Not Found
AT1G35710.1	XI_XIIb	LRR_8, LRR_4, Pkinase, Pkinase_Tyr, LRR_1, LRRNT_2	Found	Found	Not Found
AT1G72180.1	XI_XIIb	Pkinase, Pkinase_Tyr, LRR_8, LRR_4, LRR_1, LRRNT_2	Found	Found	Not Found
AT1G73080.1	XI_XIIb	Pkinase, LRR_8, Pkinase_Tyr, LRR_4, LRR_1, LRRNT_2	Found	Found	Not Found
AT1G75820.1	XI_XIIb	Pkinase_Tyr, Pkinase, LRR_8, LRR_4, LRR_1, LRRNT_2, LRR_6	Found	Found	Not Found
AT2G31880.1	XI_XIIb	Pkinase, Pkinase_Tyr, LRR_8, LRR_4, LRR_1	Found	Found	Not Found
AT2G33170.1	XI_XIIb	Pkinase, LRR_8, Pkinase_Tyr, LRR_4, LRRNT_2, LRR_1	Found	Found	Not Found
AT2G41820.1	XI_XIIb	LRR_8, Pkinase_Tyr, Pkinase, LRR_4, LRR_1	Found	Found	Not Found
AT3G19700.1	XI_XIIb	Pkinase_Tyr, Pkinase, LRR_8, LRR_4, LRR_1, LRRNT_2	Found	Found	Not Found
AT3G24240.1	XI_XIIb	Pkinase_Tyr, Pkinase, LRR_8, LRR_4, LRR_1	Found	Found	Not Found
AT3G49670.1	XI_XIIb	Pkinase_Tyr, Pkinase, LRR_8, LRR_4, LRRNT_2, LRR_1	Found	Found	Not Found
AT4G08850.1	XI_XIIb	LRR_8, Pkinase, Pkinase_Tyr, LRR_4, LRR_1, LRRNT_2, LRR_8, LRR_4, Pkinase, Pkinase_Tyr, LRR_1, LRRNT_2	Found	Found	Not Found
AT4G20140.1	XI_XIIb	LRR_8, LRR_4, Pkinase, Pkinase_Tyr, LRR_1, LRRNT_2	Found	Found	Not Found
AT4G20270.1	XI_XIIb	Pkinase, Pkinase_Tyr, LRR_8, LRR_4, LRR_1, LRRNT_2	Found	Found	Not Found
AT4G26540.1	XI_XIIb	LRR_8, Pkinase, LRR_4, Pkinase_Tyr, LRRNT_2, LRR_1	Found	Found	Not Found
AT4G28490.1	XI_XIIb	Pkinase, Pkinase_Tyr, LRR_8, LRR_4, LRR_1, LRRNT_2	Found	Found	Not Found
AT4G28650.1	XI_XIIb	Pkinase, Pkinase_Tyr, LRR_8, LRR_4, LRR_1, LRRNT_2, LRR_6	Found	Found	Not Found
AT5G25930.1	XI_XIIb	Pkinase, Pkinase_Tyr, LRR_8, LRR_4, LRR_1, LRRNT_2	Found	Found	Not Found
AT5G44700.1	XI_XIIb	LRR_8, Pkinase, LRR_4, Pkinase_Tyr, LRR_1, LRRNT_2	Found	Found	Not Found
AT5G48940.1	XI_XIIb	Pkinase_Tyr, Pkinase, LRR_8, LRR_4, LRR_1, LRRNT_2	Found	Found	Not Found
AT5G49660.1	XI_XIIb	Pkinase, Pkinase_Tyr, LRR_8, LRR_4, LRR_1, LRRNT_2	Found	Found	Not Found
AT5G56040.2	XI_XIIb	LRR_8, Pkinase, LRR_4, Pkinase_Tyr, LRRNT_2, LRR_1, LRR_8, LRR_4, Pkinase, Pkinase_Tyr, LRRNT_2, LRR_1	Found	Found	Not Found
AT5G61480.1	XI_XIIb	Pkinase, Pkinase_Tyr, LRR_8, LRR_4, LRR_1, LRRNT_2	Found	Found	Not Found
AT5G63930.1	XI_XIIb	Pkinase, Pkinase_Tyr, LRR_8, LRR_4, LRRNT_2	Found	Found	Not Found
AT5G65700.1	XI_XIIb	Pkinase, Pkinase_Tyr, LRR_8, LRR_4, LRR_1, LRRNT_2, Pkinase, Pkinase_Tyr, LRR_8, LRR_4, LRR_1, LRRNT_2	Found	Found	Not Found
AT5G65710.1	XI_XIIb	Pkinase, Pkinase_Tyr, LRR_8, LRR_4, LRR_1, LRRNT_2	Found	Found	Not Found
Bradi1g07180.1.p	XI_XIIb	Pkinase, Pkinase_Tyr, LRR_8, LRR_4, LRR_1, LRRNT_2	Found	Found	Not Found
Bradi1g17135.1.p	XI_XIIb	LRR_8, Pkinase, LRR_4, Pkinase_Tyr, LRR_1	Found	Found	Not Found
Bradi1g26900.1.p	XI_XIIb	LRR_8, LRR_4, Pkinase, Pkinase_Tyr, LRR_1, LRRNT_2, LRR_8, LRR_4, Pkinase, Pkinase_Tyr, LRR_1, LRRNT_2	Found	Found	Not Found
Bradi1g30160.1.p	XI_XIIb	Pkinase_Tyr, Pkinase, LRR_4, LRR_8, LRR_1, LRR_6, LRRNT_2	Found	Found	Not Found
Bradi1g36977.1.p	XI_XIIb	LRR_8, LRR_4, Pkinase, Pkinase_Tyr, LRR_1, LRRNT_2	Found	Found	Not Found
Bradi1g37190.1.p	XI_XIIb	LRR_8, LRR_4, Pkinase, Pkinase_Tyr, LRR_1, LRRNT_2, LRR_6	Found	Found	Not Found
Bradi1g37960.1.p	XI_XIIb	Pkinase, Pkinase_Tyr, LRR_8, LRR_4, LRRNT_2, LRR_6, LRR_1	Found	Found	Not Found
Bradi1g54280.1.p	XI_XIIb	LRR_8, LRR_4, Pkinase_Tyr, Pkinase, LRR_1, LRR_6, LRRNT_2	Found	Found	Not Found
Bradi1g57900.2.p	XI_XIIb	Pkinase, Pkinase_Tyr, LRR_8, LRR_4, LRR_1, LRRNT_2, Pkinase, Pkinase_Tyr, LRR_8, LRR_4, LRR_1, LRRNT_2, Pkinase, Pkinase_Tyr, LRR_8, LRR_4, LRR_1, LRRNT_2	Found	Found	Not Found
Bradi1g58460.1.p	XI_XIIb	LRR_8, Pkinase, Pkinase_Tyr, LRR_4, LRR_1, LRRNT_2	Found	Found	Not Found
Bradi1g69097.1.p	XI_XIIb	Pkinase, LRR_8, Pkinase_Tyr, LRR_4, LRR_1	Found	Found	Not Found
Bradi1g75430.1.p	XI_XIIb	Pkinase, LRR_8, Pkinase_Tyr, LRR_4, LRRNT_2, LRR_1, LRR_6	Found	Found	Not Found
Bradi2g04330.1.p	XI_XIIb	LRR_8, LRR_4, Pkinase_Tyr, Pkinase, LRR_1, LRRNT_2, LRR_6	Found	Found	Not Found
Bradi2g08350.1.p	XI_XIIb	LRR_8, Pkinase, Pkinase_Tyr, LRR_4, LRR_1, LRRNT_2, LRR_6	Found	Found	Not Found
Bradi2g19380.1.p	XI_XIIb	Pkinase, LRR_8, Pkinase_Tyr, LRR_4, LRR_1, LRRNT_2	Found	Found	Not Found
Bradi2g34380.1.p	XI_XIIb	LRR_8, LRR_4, Pkinase, Pkinase_Tyr, LRRNT_2, LRR_6, LRR_1	Found	Found	Not Found
Bradi2g37621.2.p	XI_XIIb	Pkinase, LRR_8, Pkinase_Tyr, LRR_4, LRR_1, LRRNT_2, LRR_6	Found	Found	Not Found
Bradi2g49447.2.p	XI_XIIb	LRR_8, Pkinase_Tyr, Pkinase, LRR_4, LRR_1, LRRNT_2, LRR_8, Pkinase_Tyr, Pkinase, LRR_4, LRR_1, LRRNT_2	Found	Found	Not Found
Bradi2g56750.1.p	XI_XIIb	Pkinase, Pkinase_Tyr, LRR_8, LRR_4, LRRNT_2	Found	Found	Not Found
Bradi3g01230.1.p	XI_XIIb	LRR_8, Pkinase, LRR_4, Pkinase_Tyr, LRR_1, LRRNT_2, LRR_6	Found	Found	Not Found
Bradi3g08338.1.p	XI_XIIb	Pkinase, Pkinase_Tyr, LRR_8, LRR_4, LRR_1, LRR_6, LRRNT_2	Found	Found	Not Found
Bradi3g08647.1.p	XI_XIIb	Pkinase_Tyr, Pkinase, LRR_8, LRR_4, LRR_1, LRRNT_2, LRR_6	Found	Found	Not Found
Bradi3g08660.1.p	XI_XIIb	Pkinase_Tyr, Pkinase, LRR_8, LRR_4, LRR_1	Found	Found	Not Found
Bradi3g17567.1.p	XI_XIIb	Pkinase, Pkinase_Tyr, LRR_8, LRR_4, LRR_1, LRR_6, LRRNT_2	Found	Found	Not Found
Bradi3g20867.1.p	XI_XIIb	LRR_8, Pkinase, LRR_4, Pkinase_Tyr, LRR_1	Found	Found	Not Found
Bradi3g21274.1.p	XI_XIIb	Pkinase, Pkinase_Tyr, LRR_4, LRR_8, LRR_1, LRRNT_2	Found	Found	Not Found
Bradi3g28367.1.p	XI_XIIb	LRR_4, Pkinase, LRR_8, Pkinase_Tyr, LRR_1, LRRNT_2	Found	Found	Not Found
Bradi3g28380.1.p	XI_XIIb	LRR_8, Pkinase, LRR_4, Pkinase_Tyr, LRR_1, LRRNT_2, LRR_6	Found	Found	Not Found
Bradi3g34457.2.p	XI_XIIb	Pkinase, Pkinase_Tyr, LRR_8, LRR_4, LRRNT_2, LRR_1, Pkinase, Pkinase_Tyr, LRR_8, LRR_4, LRRNT_2, LRR_1, Pkinase, Pkinase_Tyr, LRR_8, LRR_4, LRRNT_2, LRR_1, Pkinase, Pkinase_Tyr, LRR_8, LRR_4, LRRNT_2, LRR_1, Pkinase, Pkinase_Tyr, LRR_8, LRR_4, LRRNT_2, LRR_1, Pkinase, Pkinase_Tyr, LRR_8, LRR_4, LRRNT_2, LRR_1, Pkinase, Pkinase_Tyr, LRR_8, LRR_4, LRR_1	Found	Found	Not Found
Bradi3g34470.1.p	XI_XIIb	Pkinase, Pkinase_Tyr, LRR_8, LRR_4, LRRNT_2, LRR_1	Found	Found	Not Found
Bradi3g35137.1.p	XI_XIIb	Pkinase, Pkinase_Tyr, LRR_8, LRR_4, LRR_1, LRR_6, LRRNT_2	Found	Found	Not Found
Bradi3g37210.1.p	XI_XIIb	Pkinase, Pkinase_Tyr, LRR_8, LRR_4, LRRNT_2, LRR_1	Found	Found	Not Found
Bradi3g37216.4.p	XI_XIIb	Pkinase, LRR_8, Pkinase_Tyr, LRR_4, LRR_1, LRRNT_2	Found	Found	Not Found
Bradi3g39150.1.p	XI_XIIb	LRR_8, LRR_4, Pkinase, Pkinase_Tyr, LRR_1, LRRNT_2	Found	Found	Not Found
Bradi4g00877.1.p	XI_XIIb	Pkinase, Pkinase_Tyr, LRR_4, LRR_8, LRR_1	Found	Found	Not Found
Bradi4g00900.1.p	XI_XIIb	Pkinase, LRR_4, Pkinase_Tyr, LRR_8, LRR_6, LRR_1, LRRNT_2	Found	Found	Not Found
Bradi4g06215.1.p	XI_XIIb	LRR_8, Pkinase, Pkinase_Tyr, LRR_4, LRR_1, LRRNT_2	Found	Found	Not Found
Bradi4g21830.1.p	XI_XIIb	LRR_4, Pkinase, LRR_8, Pkinase_Tyr, LRR_1, LRRNT_2, LRR_6	Found	Found	Not Found
Bradi4g21836.2.p	XI_XIIb	Pkinase, Pkinase_Tyr, LRR_8, LRR_4, LRR_1, LRRNT_2, LRR_6, Pkinase, Pkinase_Tyr, LRR_8, LRR_4, LRR_1, LRRNT_2, LRR_6	Found	Found	Not Found
Bradi4g26795.1.p	XI_XIIb	Pkinase, Pkinase_Tyr, LRR_8, LRR_4, LRR_1, LRRNT_2, LRR_6	Found	Found	Not Found
Bradi4g28107.1.p	XI_XIIb	Pkinase, Pkinase_Tyr, LRR_8, LRR_4, LRR_1, LRR_6, LRRNT_2	Found	Found	Not Found
Bradi4g33160.1.p	XI_XIIb	LRR_8, LRR_4, Pkinase, Pkinase_Tyr, LRR_1, LRRNT_2, LRR_6	Found	Found	Not Found
Bradi4g40990.2.p	XI_XIIb	LRR_8, LRR_4, Pkinase, Pkinase_Tyr, LRR_1, LRR_8, LRR_4, Pkinase, Pkinase_Tyr, LRR_1	Found	Found	Not Found
Bradi4g44901.1.p	XI_XIIb	LRR_8, LRR_4, Pkinase, Pkinase_Tyr, LRR_1, LRRNT_2, LRR_6, LRR_8, LRR_4, LRR_1, Pkinase, LRRNT_2, Pkinase_Tyr, LRR_6	Found	Found	Not Found
Bradi4g44912.1.p	XI_XIIb	LRR_8, LRR_4, Pkinase, Pkinase_Tyr, LRR_1	Found	Found	Not Found
Bradi5g01210.1.p	XI_XIIb	LRR_8, Pkinase, Pkinase_Tyr, LRR_4, LRR_1, LRR_6	Found	Found	Not Found
Bradi5g15070.1.p	XI_XIIb	Pkinase, Pkinase_Tyr, LRR_8, LRR_4, LRRNT_2, LRR_1	Found	Found	Not Found
evm_27.model.AmTr_v1.0_scaffold00019.207	XI_XIIb	Pkinase, LRR_8, Pkinase_Tyr, LRR_4, LRRNT_2, LRR_1	Found	Found	Not Found
evm_27.model.AmTr_v1.0_scaffold00021.186	XI_XIIb	Pkinase, Pkinase_Tyr, LRR_8, LRR_4, LRRNT_2, LRR_1	Found	Found	Not Found
evm_27.model.AmTr_v1.0_scaffold00022.335	XI_XIIb	Pkinase_Tyr, Pkinase, LRR_8, LRR_4, LRRNT_2	Found	Found	Not Found
evm_27.model.AmTr_v1.0_scaffold00032.242	XI_XIIb	LRR_8, LRR_4, Pkinase, Pkinase_Tyr, LRR_1, LRR_6, LRRNT_2	Found	Found	Not Found
evm_27.model.AmTr_v1.0_scaffold00032.269	XI_XIIb	LRR_8, Pkinase, LRR_4, Pkinase_Tyr, LRR_1, LRRNT_2, LRR_6	Found	Found	Not Found
evm_27.model.AmTr_v1.0_scaffold00033.36_	XI_XIIb	Pkinase, Pkinase_Tyr, LRR_8, LRR_4, LRR_1, LRRNT_2	Found	Found	Not Found
evm_27.model.AmTr_v1.0_scaffold00033.47_	XI_XIIb	Pkinase, Pkinase_Tyr, LRR_8, LRR_4, LRRNT_2, LRR_6, LRR_1	Found	Found	Not Found
evm_27.model.AmTr_v1.0_scaffold00033.48_	XI_XIIb	Pkinase, Pkinase_Tyr, LRR_8, LRR_4, LRR_1	Found	Found	Not Found
evm_27.model.AmTr_v1.0_scaffold00033.51_	XI_XIIb	Pkinase, Pkinase_Tyr, LRR_8, LRR_4, LRRNT_2, LRR_1	Found	Found	Not Found
evm_27.model.AmTr_v1.0_scaffold00039.8__	XI_XIIb	Pkinase, Pkinase_Tyr, LRR_8, LRR_4, LRRNT_2, LRR_1	Found	Found	Not Found
evm_27.model.AmTr_v1.0_scaffold00055.1__	XI_XIIb	Pkinase_Tyr, Pkinase, LRR_8, LRR_4, LRR_1, LRRNT_2, LRR_6	Found	Found	Not Found
evm_27.model.AmTr_v1.0_scaffold00056.122	XI_XIIb	Pkinase, LRR_8, Pkinase_Tyr, LRR_4, LRR_1, LRRNT_2	Found	Found	Not Found
evm_27.model.AmTr_v1.0_scaffold00056.124	XI_XIIb	Pkinase, Pkinase_Tyr, LRR_8, LRR_4, LRR_1, LRRNT_2	Found	Found	Not Found
evm_27.model.AmTr_v1.0_scaffold00067.214	XI_XIIb	Pkinase, Pkinase_Tyr, LRR_8, LRR_4, LRR_1	Found	Found	Not Found
evm_27.model.AmTr_v1.0_scaffold00067.215	XI_XIIb	LRR_8, Pkinase, Pkinase_Tyr, LRR_4, LRR_1, LRRNT_2, LRR_6	Found	Found	Not Found
evm_27.model.AmTr_v1.0_scaffold00068.165	XI_XIIb	Pkinase, Pkinase_Tyr, LRR_8, LRR_4, LRR_1	Found	Found	Not Found
evm_27.model.AmTr_v1.0_scaffold00071.177	XI_XIIb	Pkinase, Pkinase_Tyr, LRR_8, LRR_4, LRR_1	Found	Found	Not Found
evm_27.model.AmTr_v1.0_scaffold00071.179	XI_XIIb	Pkinase, Pkinase_Tyr, LRR_8, LRR_4, LRR_1	Found	Found	Not Found
evm_27.model.AmTr_v1.0_scaffold00071.66_	XI_XIIb	Pkinase, Pkinase_Tyr, LRR_8, LRR_4, LRR_1	Found	Found	Not Found
evm_27.model.AmTr_v1.0_scaffold00078.143	XI_XIIb	LRR_8, LRR_4, Pkinase, Pkinase_Tyr, LRR_1, LRRNT_2	Found	Found	Not Found
evm_27.model.AmTr_v1.0_scaffold00092.78_	XI_XIIb	Pkinase, LRR_8, Pkinase_Tyr, LRR_4, LRRNT_2, LRR_1	Found	Found	Not Found
evm_27.model.AmTr_v1.0_scaffold00102.64_	XI_XIIb	Pkinase, LRR_8, Pkinase_Tyr, LRR_4, LRRNT_2, LRR_1	Found	Found	Not Found
evm_27.model.AmTr_v1.0_scaffold00103.53_	XI_XIIb	LRR_8, LRR_4, Pkinase_Tyr, Pkinase, LRR_1	Found	Found	Not Found
evm_27.model.AmTr_v1.0_scaffold00111.2__	XI_XIIb	Pkinase, LRR_8, Pkinase_Tyr, LRR_4, LRR_1, LRR_6	Found	Found	Not Found
evm_27.model.AmTr_v1.0_scaffold00120.45_	XI_XIIb	Pkinase_Tyr, Pkinase, LRR_8, LRR_4, LRR_1, LRRNT_2	Found	Found	Not Found
evm_27.model.AmTr_v1.0_scaffold00166.7__	XI_XIIb	Pkinase, Pkinase_Tyr, LRR_4, LRR_8, LRR_1, LRR_6, LRRNT_2	Found	Found	Not Found
evm_27.model.AmTr_v1.0_scaffold00180.30_	XI_XIIb	LRR_8, LRR_4, Pkinase, Pkinase_Tyr, LRR_1, LRRNT_2	Found	Found	Not Found
LOC_Os01g07560.1	XI_XIIb	LRR_8, LRR_4, Pkinase, Pkinase_Tyr, LRR_1, LRR_6, LRRNT_2	Found	Found	Not Found
LOC_Os01g13800.1	XI_XIIb	Pkinase, Pkinase_Tyr, LRR_8, LRR_4, LRR_1, LRRNT_2, LRR_6	Found	Found	Not Found
LOC_Os01g33110.1	XI_XIIb	Pkinase, Pkinase_Tyr, LRR_8, LRR_4, LRR_1	Found	Found	Not Found
LOC_Os01g53920.1	XI_XIIb	LRR_8, Pkinase_Tyr, Pkinase, LRR_4, LRR_1, LRRNT_2, LRR_8, LRR_4, Pkinase, Pkinase_Tyr, LRR_1, LRRNT_2	Found	Found	Not Found
LOC_Os01g65650.1	XI_XIIb	Pkinase, Pkinase_Tyr, LRR_8, LRR_4, LRRNT_2, LRR_1	Found	Found	Not Found
LOC_Os02g02140.1	XI_XIIb	LRR_8, Pkinase, LRR_4, Pkinase_Tyr, LRR_1, LRR_6, LRRNT_2	Found	Found	Not Found
LOC_Os02g12910.1	XI_XIIb	Pkinase_Tyr, Pkinase, LRR_8, LRR_4, LRR_1, LRR_6, LRRNT_2	Found	Found	Not Found
LOC_Os02g13410.1	XI_XIIb	Pkinase, Pkinase_Tyr, LRR_8, LRR_4, LRR_1	Found	Found	Not Found
LOC_Os02g13430.1	XI_XIIb	Pkinase_Tyr, Pkinase, LRR_8, LRR_4, LRR_1, LRRNT_2, LRR_6	Found	Found	Not Found
LOC_Os02g13460.1	XI_XIIb	LRR_8, LRR_4, Pkinase, Pkinase_Tyr, LRR_1	Found	Found	Not Found
LOC_Os02g13510.1	XI_XIIb	Pkinase, Pkinase_Tyr, LRR_8, LRR_4, LRR_1, LRR_6	Found	Found	Not Found
LOC_Os02g34750.1	XI_XIIb	Pkinase, Pkinase_Tyr, OGG_N, LRR_8, HhH-GPD, LRR_4, Pkinase, Pkinase_Tyr, OGG_N, LRR_8, HhH-GPD, LRR_4	Found	Found	Found
LOC_Os02g34790.1	XI_XIIb	Pkinase, Pkinase_Tyr, LRR_8, LRR_4, LRR_1	Found	Found	Not Found
LOC_Os03g05140.1	XI_XIIb	Pkinase, LRR_8, Pkinase_Tyr, LRR_4, LRR_1, LRRNT_2, LRR_6	Found	Found	Not Found
LOC_Os03g12730.1	XI_XIIb	LRR_4, Pkinase, Pkinase_Tyr, LRR_8, LRR_1, LRRNT_2	Found	Found	Not Found
LOC_Os03g56270.1	XI_XIIb	Pkinase, Pkinase_Tyr, LRR_8, LRR_4, LRR_1, LRRNT_2, LRR_6, Pkinase, Pkinase_Tyr, LRR_8, LRR_4, LRR_1, LRRNT_2, LRR_6, LRR_8, LRR_4, LRR_1, Pkinase, Pkinase_Tyr, LRRNT_2, LRR_6	Found	Found	Not Found
LOC_Os04g04330.1	XI_XIIb	LRR_8, Pkinase, LRR_4, Pkinase_Tyr, LRR_1, LRR_8, Pkinase, LRR_4, Pkinase_Tyr, LRR_1	Found	Found	Not Found
LOC_Os04g42700.1	XI_XIIb	Pkinase, Pkinase_Tyr, LRR_8, LRR_4, LRRNT_2	Found	Found	Not Found
LOC_Os05g07740.1	XI_XIIb	LRR_8, Pkinase, LRR_4, Pkinase_Tyr, LRR_1, LRRNT_2, LRR_6	Found	Found	Not Found
LOC_Os05g44770.1	XI_XIIb	LRR_8, Pkinase_Tyr, Pkinase, LRR_4, LRR_1, LRRNT_2, LRR_6	Found	Found	Not Found
LOC_Os05g51740.1	XI_XIIb	LRR_8, LRR_4, Pkinase, Pkinase_Tyr, LRR_1, LRR_6	Found	Found	Not Found
LOC_Os06g36270.3	XI_XIIb	Pkinase, Pkinase_Tyr, LRR_8, LRR_4, LRR_1, LRR_6, LRRNT_2, Pkinase, Pkinase_Tyr, LRR_8, LRR_4, LRR_1, LRR_6, LRRNT_2, Pkinase, Pkinase_Tyr, LRR_8, LRR_4, LRR_1, LRR_6, LRRNT_2, Pkinase, Pkinase_Tyr, LRR_8, LRR_4, LRR_1, LRR_6, LRRNT_2, Pkinase, Pkinase_Tyr, LRR_8, LRR_4, LRR_1, LRR_6, LRRNT_2	Found	Found	Not Found
LOC_Os06g36320.1	XI_XIIb	Pkinase, Pkinase_Tyr, LRR_8, LRR_4, LRR_1	Found	Found	Not Found
LOC_Os06g38990.1	XI_XIIb	LRR_8, Pkinase, Pkinase_Tyr, LRR_4, LRR_1, LRRNT_2, LRR_6	Found	Found	Not Found
LOC_Os06g50340.1	XI_XIIb	Pkinase_Tyr, Pkinase, LRR_8, LRR_4, LRR_1, LRRNT_2	Found	Found	Not Found
LOC_Os07g04190.1	XI_XIIb	Pkinase, Pkinase_Tyr, LRR_8, LRR_4, LRR_1, LRRNT_2, LRR_6	Found	Found	Not Found
LOC_Os07g05740.1	XI_XIIb	LRR_8, Pkinase, LRR_4, Pkinase_Tyr, LRR_1, LRRNT_2, LRR_8, Pkinase, LRR_4, Pkinase_Tyr, LRR_1, LRRNT_2	Found	Found	Not Found
LOC_Os07g10630.1	XI_XIIb	LRR_8, LRR_4, Pkinase_Tyr, Pkinase, LRR_1, LRR_6	Found	Found	Not Found
LOC_Os07g31500.1	XI_XIIb	LRR_8, LRR_4, Pkinase, Pkinase_Tyr, LRR_1, LRRNT_2	Found	Found	Not Found
LOC_Os08g05290.1	XI_XIIb	Pkinase, LRR_8, LRR_4, Pkinase_Tyr, LRR_1, LRR_6, LRRNT_2	Found	Found	Not Found
LOC_Os08g28870.1	XI_XIIb	Pkinase, LRR_8, Pkinase_Tyr, LRR_4, LRR_1, LRR_6, LRRNT_2	Found	Found	Not Found
LOC_Os08g34640.1	XI_XIIb	Pkinase, Pkinase_Tyr, LRR_8, LRR_4, LRRNT_2	Found	Found	Not Found
LOC_Os08g34650.2	XI_XIIb	Pkinase, Pkinase_Tyr, LRR_8, LRR_4, LRRNT_2, LRR_1, Pkinase, Pkinase_Tyr, LRR_8, LRR_4, LRRNT_2, LRR_1	Found	Found	Not Found
LOC_Os08g38560.1	XI_XIIb	LRR_8, LRR_4, Pkinase, Pkinase_Tyr, LRR_1, LRRNT_2	Found	Found	Not Found
LOC_Os09g15700.1	XI_XIIb	Pkinase, Pkinase_Tyr, LRR_8, LRR_4, LRR_1, LRR_6, LRRNT_2	Found	Found	Not Found
LOC_Os09g30190.1	XI_XIIb	LRR_8, LRR_4, Pkinase, Pkinase_Tyr, LRR_1, LRRNT_2, LRR_6	Found	Found	Not Found
LOC_Os10g02970.1	XI_XIIb	LRRNT_2, Pkinase_Tyr, Pkinase	Found	Found	Not Found
LOC_Os10g02990.1	XI_XIIb	Pkinase, Pkinase_Tyr, LRR_8, LRR_4, LRR_1	Found	Found	Not Found
LOC_Os10g06740.1	XI_XIIb	LRR_8, LRR_4, Pkinase, Pkinase_Tyr, LRR_1	Found	Found	Not Found
LOC_Os10g06760.1	XI_XIIb	LRR_8, Pkinase, LRR_4, Pkinase_Tyr, LRR_1	Found	Found	Not Found
LOC_Os10g32990.1	XI_XIIb	LRR_8, LRR_4, Pkinase, Pkinase_Tyr, LRR_1, LRR_6	Found	Found	Not Found
LOC_Os10g33040.1	XI_XIIb	LRR_8, LRR_4, Pkinase, Pkinase_Tyr, LRR_1, LRR_6, LRRNT_2	Found	Found	Not Found
LOC_Os11g12530.1	XI_XIIb	Pkinase, LRR_8, Pkinase_Tyr, LRR_4, LRR_1, LRRNT_2	Found	Found	Not Found
LOC_Os11g12620.1	XI_XIIb	LRR_8, LRR_4, Pkinase, Pkinase_Tyr, LRR_1, LRR_6, LRRNT_2	Found	Found	Not Found
LOC_Os12g08180.1	XI_XIIb	LRR_8, LRR_4, Pkinase_Tyr, Pkinase, LRR_1, LRRNT_2	Found	Found	Not Found
LOC_Os12g43640.1	XI_XIIb	Pkinase, Pkinase_Tyr, LRR_8, LRR_4, LRR_1, LRRNT_2, LRR_6	Found	Found	Not Found
LOC_Os12g43660.1	XI_XIIb	Pkinase, LRR_8, Pkinase_Tyr, LRR_4, LRR_1, LRR_6	Found	Found	Not Found
Potri.001G052500.1	XI_XIIb	Pkinase_Tyr, Pkinase, LRR_8, LRR_4, LRR_1	Found	Found	Not Found
Potri.001G053400.1	XI_XIIb	Pkinase, Pkinase_Tyr, LRR_8, LRR_4, LRRNT_2, LRR_1, Pkinase, Pkinase_Tyr, LRR_8, LRR_4, LRRNT_2, LRR_1	Found	Found	Not Found
Potri.001G073600.1	XI_XIIb	Pkinase, Pkinase_Tyr, LRR_8, LRR_4, LRR_1, LRRNT_2	Found	Found	Not Found
Potri.001G075000.1	XI_XIIb	LRR_8, Pkinase, Pkinase_Tyr, LRR_4, LRR_1, LRRNT_2	Found	Found	Not Found
Potri.001G126100.1	XI_XIIb	Pkinase, Pkinase_Tyr, LRR_8, LRR_4, LRR_1, LRRNT_2	Found	Found	Not Found
Potri.001G430500.1	XI_XIIb	LRR_4, LRR_8, Pkinase, Pkinase_Tyr, LRR_1	Found	Found	Not Found
Potri.001G467300.1	XI_XIIb	LRR_8, Pkinase, Pkinase_Tyr, LRR_4, LRRNT_2, LRR_1, LRR_6	Found	Found	Not Found
Potri.002G007900.1	XI_XIIb	Pkinase, Pkinase_Tyr, LRR_4, LRR_8, LRR_6, LRR_1	Found	Found	Not Found
Potri.002G008000.1	XI_XIIb	Pkinase, Pkinase_Tyr, LRR_8, LRR_4	Found	Found	Not Found
Potri.002G008100.1	XI_XIIb	LRR_4, Pkinase, Pkinase_Tyr, LRR_8, LRR_1	Found	Found	Not Found
Potri.002G008400.1	XI_XIIb	LRR_4, LRR_8, Pkinase, Pkinase_Tyr, LRR_1, LRR_6	Found	Found	Not Found
Potri.002G019900.1	XI_XIIb	Pkinase, Pkinase_Tyr, LRR_8, LRR_4, LRR_1, LRRNT_2	Found	Found	Not Found
Potri.002G063300.1	XI_XIIb	Pkinase, Pkinase_Tyr, LRR_8, LRR_4, LRR_1, LRRNT_2	Found	Found	Not Found
Potri.002G070900.1	XI_XIIb	LRR_8, Pkinase, LRR_4, Pkinase_Tyr, LRR_1, LRRNT_2	Found	Found	Not Found
Potri.002G095700.1	XI_XIIb	LRR_8, LRR_4, Pkinase, Pkinase_Tyr, LRR_1	Found	Found	Not Found
Potri.002G106800.1	XI_XIIb	Pkinase, Pkinase_Tyr, LRR_8, LRR_4, LRRNT_2	Found	Found	Not Found
Potri.002G111700.1	XI_XIIb	Pkinase, Pkinase_Tyr, LRR_8, LRR_4, LRRNT_2	Found	Found	Not Found
Potri.002G256500.1	XI_XIIb	Pkinase, LRR_8, Pkinase_Tyr, LRR_4, LRR_1, LRRNT_2	Found	Found	Not Found
Potri.002G258000.1	XI_XIIb	LRR_8, LRR_4, Pkinase, Pkinase_Tyr, LRRNT_2, LRR_1, LRR_6	Found	Found	Not Found
Potri.002G258200.1	XI_XIIb	LRR_8, LRR_4, Pkinase, Pkinase_Tyr, LRRNT_2, LRR_1	Found	Found	Not Found
Potri.002G258400.1	XI_XIIb	LRR_8, LRR_4, Pkinase, Pkinase_Tyr, LRR_1, LRRNT_2, LRR_6	Found	Found	Not Found
Potri.003G107600.1	XI_XIIb	Pkinase, Pkinase_Tyr, LRR_8, LRR_4, LRR_1	Found	Found	Not Found
Potri.003G108200.1	XI_XIIb	Pkinase, Pkinase_Tyr, LRR_8, LRR_4, LRRNT_2, LRR_1	Found	Found	Not Found
Potri.003G156200.1	XI_XIIb	LRR_8, LRR_4, Pkinase, Pkinase_Tyr, LRR_1, LRRNT_2	Found	Found	Not Found
Potri.003G157300.1	XI_XIIb	Pkinase, Pkinase_Tyr, LRR_8, LRR_4, LRR_1, LRRNT_2, Pkinase, Pkinase_Tyr, LRR_8, LRR_4, LRR_1, LRRNT_2	Found	Found	Not Found
Potri.003G174900.1	XI_XIIb	Pkinase, Pkinase_Tyr, LRR_8, LRR_4, LRRNT_2, LRR_1	Found	Found	Not Found
Potri.003G175700.1	XI_XIIb	Pkinase_Tyr, Pkinase, LRR_4, LRR_8, LRR_1, LRRNT_2	Found	Found	Not Found
Potri.004G049100.1	XI_XIIb	Pkinase, Pkinase_Tyr, LRR_8, LRR_4, LRRNT_2, LRR_1, Pkinase, Pkinase_Tyr, LRR_4, LRR_8, LRRNT_2, LRR_1	Found	Found	Not Found
Potri.004G223900.1	XI_XIIb	Pkinase, Pkinase_Tyr, LRR_4, LRR_8, LRR_1, LRRNT_2	Found	Found	Not Found
Potri.005G188700.1	XI_XIIb	Pkinase, LRR_8, Pkinase_Tyr, LRR_4, LRR_1, LRRNT_2	Found	Found	Not Found
Potri.005G198000.1	XI_XIIb	Pkinase, Pkinase_Tyr, LRR_8, LRR_4, LRRNT_2, LRR_1	Found	Found	Not Found
Potri.005G241500.1	XI_XIIb	Pkinase, Pkinase_Tyr, LRR_8, LRR_4, LRR_1, LRRNT_2, Pkinase, Pkinase_Tyr, LRR_8, LRR_4, LRR_1, LRRNT_2	Found	Found	Not Found
Potri.006G051700.1	XI_XIIb	LRR_8, Pkinase_Tyr, Pkinase, LRR_4, LRR_1	Found	Found	Not Found
Potri.006G235500.1	XI_XIIb	Pkinase, Pkinase_Tyr, LRR_8, LRR_4, LRRNT_2, LRR_1	Found	Found	Not Found
Potri.006G235800.1	XI_XIIb	Pkinase, Pkinase_Tyr, LRR_8, LRR_4, LRRNT_2, LRR_1	Found	Found	Not Found
Potri.006G261900.1	XI_XIIb	Pkinase, Pkinase_Tyr, LRR_8, LRR_4, LRR_1, LRRNT_2, LRR_6	Found	Found	Not Found
Potri.007G009200.1	XI_XIIb	Pkinase, Pkinase_Tyr, LRR_8, LRR_4, LRRNT_2, LRR_1	Found	Found	Not Found
Potri.007G135400.1	XI_XIIb	Pkinase, Pkinase_Tyr, LRR_8, LRR_4, LRRNT_2	Found	Found	Not Found
Potri.008G007600.1	XI_XIIb	Pkinase, LRR_8, Pkinase_Tyr, LRR_4, LRR_1, LRRNT_2	Found	Found	Not Found
Potri.008G009300.1	XI_XIIb	Pkinase, LRR_8, LRR_4, Pkinase_Tyr, LRR_1, LRRNT_2	Found	Found	Not Found
Potri.009G081800.1	XI_XIIb	Pkinase, Pkinase_Tyr, LRR_8, LRR_4, LRR_1, LRRNT_2	Found	Found	Not Found
Potri.011G058100.1	XI_XIIb	Pkinase, LRR_8, Pkinase_Tyr, LRR_4, LRRNT_2, LRR_1, Pkinase, LRR_8, Pkinase_Tyr, LRR_4, LRRNT_2, LRR_1, Pkinase, LRR_8, Pkinase_Tyr, LRR_4, LRRNT_2, LRR_1	Found	Found	Not Found
Potri.011G139700.1	XI_XIIb	Pkinase, Pkinase_Tyr, LRR_8, LRR_4, LRRNT_2	Found	Found	Not Found
Potri.011G164800.1	XI_XIIb	LRR_8, Pkinase, LRR_4, Pkinase_Tyr, LRR_1, LRRNT_2	Found	Found	Not Found
Potri.012G022800.1	XI_XIIb	LRR_8, Pkinase, Pkinase_Tyr, LRR_4, LRR_1, LRRNT_2	Found	Found	Not Found
Potri.012G088100.1	XI_XIIb	Pkinase, LRR_8, Pkinase_Tyr, LRR_4, LRRNT_2, LRR_1	Found	Found	Not Found
Potri.012G090500.1	XI_XIIb	Pkinase, Pkinase_Tyr, LRR_4, LRR_8, LRR_1, APH	Found	Found	Found
Potri.012G124100.1	XI_XIIb	Pkinase, Pkinase_Tyr, LRR_8, LRR_4, LRR_1, LRRNT_2	Found	Found	Not Found
Potri.012G124200.1	XI_XIIb	LRR_8, Pkinase, Pkinase_Tyr, LRR_4, LRR_1, LRRNT_2	Found	Found	Not Found
Potri.012G124300.1	XI_XIIb	Pkinase, Pkinase_Tyr, LRR_8, LRR_4, LRR_1, LRRNT_2, LRR_6	Found	Found	Not Found
Potri.013G029700.1	XI_XIIb	Pkinase, Pkinase_Tyr, LRR_8, LRR_4, LRRNT_2, LRR_1	Found	Found	Not Found
Potri.013G036600.1	XI_XIIb	Pkinase, Pkinase_Tyr, LRR_8, LRR_4, LRRNT_2, LRR_1, Pkinase, Pkinase_Tyr, LRR_8, LRR_4, LRRNT_2, LRR_1	Found	Found	Not Found
Potri.013G037000.1	XI_XIIb	Pkinase, Pkinase_Tyr, LRR_8, LRR_4, LRR_1	Found	Found	Not Found
Potri.013G037500.1	XI_XIIb	Pkinase, Pkinase_Tyr, LRR_8, LRR_4, LRRNT_2	Found	Found	Not Found
Potri.013G048800.1	XI_XIIb	Pkinase, Pkinase_Tyr, LRR_8, LRR_4, LRR_1, LRRNT_2, LRR_6	Found	Found	Not Found
Potri.013G051300.1	XI_XIIb	Pkinase, Pkinase_Tyr, LRR_8, LRR_4, LRRNT_2, LRR_1	Found	Found	Not Found
Potri.013G114200.1	XI_XIIb	LRR_8, LRR_4, Pkinase, Pkinase_Tyr, LRR_1, LRRNT_2	Found	Found	Not Found
Potri.014G195100.1	XI_XIIb	LRR_4, LRR_8, Pkinase, Pkinase_Tyr, LRRNT_2, LRR_1, LRR_8, Pkinase, LRR_4, Pkinase_Tyr, LRRNT_2, LRR_1	Found	Found	Not Found
Potri.014G195200.1	XI_XIIb	LRR_8, Pkinase, LRR_4, Pkinase_Tyr, LRRNT_2, LRR_1	Found	Found	Not Found
Potri.015G080800.1	XI_XIIb	Pkinase, Pkinase_Tyr, LRR_8, LRR_4, LRRNT_2	Found	Found	Not Found
Potri.015G086800.1	XI_XIIb	Pkinase, Pkinase_Tyr, LRR_4, LRR_8, Pkinase, Pkinase_Tyr, LRR_8	Found	Found	Not Found
Potri.015G123100.1	XI_XIIb	Pkinase, Pkinase_Tyr, LRR_8, LRR_4, LRR_1, LRR_6, LRRNT_2, Pkinase, Pkinase_Tyr, LRR_8, LRR_4, LRR_1, LRR_6, LRRNT_2, Pkinase, Pkinase_Tyr, LRR_8, LRR_4, LRRNT_2, LRR_1, LRR_6, LRR_8, LRR_4, LRR_1, LRR_6, Pkinase, LRRNT_2, Pkinase_Tyr	Found	Found	Not Found
Potri.015G123400.1	XI_XIIb	Pkinase, Pkinase_Tyr, LRR_8, LRR_4, LRR_1, LRRNT_2, LRR_6, Pkinase, Pkinase_Tyr, LRR_8, LRR_4, LRR_1, LRRNT_2, LRR_6, Pkinase, Pkinase_Tyr, LRR_8, LRR_4, LRR_1, LRRNT_2, LRR_6, LRR_8, LRR_4, Pkinase, Pkinase_Tyr, LRR_1, LRRNT_2, LRR_6	Found	Found	Not Found
Potri.015G123700.1	XI_XIIb	Pkinase, Pkinase_Tyr, LRR_8, LRR_4, LRR_1, Pkinase, Pkinase_Tyr, LRR_8, LRR_4, LRR_1, Pkinase, LRR_8, Pkinase_Tyr, LRR_4, LRR_1	Found	Found	Not Found
Potri.015G123800.1	XI_XIIb	Pkinase, Pkinase_Tyr, LRR_8, LRR_4, LRR_1, LRRNT_2, LRR_6	Found	Found	Not Found
Potri.015G124100.1	XI_XIIb	Pkinase, Pkinase_Tyr, LRR_8, LRR_4, LRR_1, Pkinase, Pkinase_Tyr	Found	Found	Not Found
Potri.015G124400.1	XI_XIIb	Pkinase, LRR_8, Pkinase_Tyr, LRR_4, LRR_1, LRRNT_2, LRR_6, Pkinase, Pkinase_Tyr, LRR_8, LRR_4, LRR_1, LRRNT_2, LRR_6	Found	Found	Not Found
Potri.016G051600.1	XI_XIIb	Pkinase_Tyr, Pkinase, LRR_8, LRR_4, LRRNT_2, LRR_1	Found	Found	Not Found
Potri.016G055400.1	XI_XIIb	LRR_8, Pkinase_Tyr, Pkinase, LRR_4, LRR_1, LRR_6	Found	Found	Not Found
Potri.017G016600.1	XI_XIIb	Pkinase, Pkinase_Tyr, LRR_8, LRR_4, LRRNT_2	Found	Found	Not Found
Potri.018G057100.1	XI_XIIb	Pkinase, Pkinase_Tyr, LRR_8, LRR_4, LRR_1, LRRNT_2	Found	Found	Not Found
Potri.018G088100.1	XI_XIIb	Pkinase, Pkinase_Tyr, LRR_4, LRR_8, LRR_1, LRRNT_2	Found	Found	Not Found
Potri.018G088200.1	XI_XIIb	Pkinase, Pkinase_Tyr, LRR_4, LRR_8, LRR_1, LRRNT_2, LRR_6	Found	Found	Not Found
Potri.019G021700.1	XI_XIIb	Pkinase, Pkinase_Tyr, LRR_8, LRR_4, LRR_1, LRR_6, LRRNT_2	Found	Found	Not Found
Potri.019G025500.1	XI_XIIb	Pkinase, Pkinase_Tyr, LRR_8, LRR_4, LRRNT_2, LRR_1, LRR_8, Pkinase, Pkinase_Tyr, LRR_4, LRRNT_2, LRR_1	Found	Found	Not Found
Potri.019G059600.1	XI_XIIb	Pkinase, Pkinase_Tyr, LRR_8, LRR_4, LRR_1, LRRNT_2	Found	Found	Not Found
Potri.019G059900.1	XI_XIIb	Pkinase, Pkinase_Tyr, LRR_8, LRR_4, LRR_1	Found	Found	Not Found
Potri.019G060100.1	XI_XIIb	Pkinase, Pkinase_Tyr, LRR_8, LRR_4, LRRNT_2, LRR_1	Found	Found	Not Found
Potri.019G060200.1	XI_XIIb	Pkinase, LRR_8, Pkinase_Tyr, LRR_4, LRR_1, LRRNT_2	Found	Found	Not Found
Potri.019G060400.1	XI_XIIb	Pkinase, Pkinase_Tyr, LRR_8, LRR_4, LRRNT_2, LRR_1	Found	Found	Not Found
Potri.019G078400.1	XI_XIIb	Pkinase, Pkinase_Tyr, LRR_8, LRR_4, LRRNT_2, LRR_1	Found	Found	Not Found
Potri.019G084800.1	XI_XIIb	LRR_8, Pkinase, Pkinase_Tyr, LRR_4, LRR_1, LRR_8, LRR_4, LRR_1, Pkinase, Pkinase_Tyr, LRRNT_2	Found	Found	Not Found
Potri.019G099200.1	XI_XIIb	Pkinase, Pkinase_Tyr, LRR_8, LRR_4, LRR_1, LRRNT_2	Found	Found	Not Found
Potri.019G120700.1	XI_XIIb	LRR_8, Pkinase, Pkinase_Tyr, LRR_4, LRRNT_2, LRR_1	Found	Found	Not Found
Potri.019G121000.1	XI_XIIb	LRR_8, Pkinase, Pkinase_Tyr, LRR_4, LRR_1	Found	Found	Not Found
Potri.019G122500.1	XI_XIIb	Pkinase, Pkinase_Tyr, LRR_8, LRR_4, LRRNT_2, LRR_1	Found	Found	Not Found
Potri.019G122700.1	XI_XIIb	Pkinase, Pkinase_Tyr, LRR_8, LRR_4, LRR_1	Found	Found	Not Found
Potri.019G122900.1	XI_XIIb	Pkinase, LRR_8, Pkinase_Tyr, LRR_4, LRR_1	Found	Found	Not Found
Potri.019G127200.1	XI_XIIb	LRR_8, Pkinase, Pkinase_Tyr, LRR_4, LRR_1, LRRNT_2, LRR_8, LRR_4, LRR_1, LRRNT_2	Found	Found	Not Found
Potri.019G129100.1	XI_XIIb	Pkinase, LRR_8, Pkinase_Tyr, LRR_4, LRRNT_2	Found	Found	Not Found
Potri.019G129300.1	XI_XIIb	Pkinase, Pkinase_Tyr, LRR_8, LRR_4, LRRNT_2, LRR_1	Found	Found	Not Found
Potri.019G129400.1	XI_XIIb	Pkinase, Pkinase_Tyr, LRR_8, LRR_4, LRRNT_2, LRR_1	Found	Found	Not Found
Potri.T041900.1	XI_XIIb	LRR_8, Pkinase, Pkinase_Tyr, LRR_4, LRR_1, LRRNT_2	Found	Found	Not Found
Potri.T042100.1	XI_XIIb	Pkinase, Pkinase_Tyr, LRR_8, LRR_4, LRR_1	Found	Found	Not Found
Potri.T042200.1	XI_XIIb	Pkinase, Pkinase_Tyr, LRR_8, LRR_4, LRR_1, LRRNT_2	Found	Found	Not Found
Potri.T042400.1	XI_XIIb	Pkinase, Pkinase_Tyr, LRR_8, LRR_4, LRR_1	Found	Found	Not Found
Potri.T042500.1	XI_XIIb	Pkinase, Pkinase_Tyr, LRR_4, LRR_8, LRR_1	Found	Found	Not Found
Potri.T102800.1	XI_XIIb	LRR_4, Pkinase, Pkinase_Tyr, LRR_8, LRR_1	Found	Found	Not Found
Potri.T102900.1	XI_XIIb	LRR_8, Pkinase, Pkinase_Tyr, LRR_4, LRR_1, LRR_6	Found	Found	Not Found
Potri.T103000.1	XI_XIIb	LRR_4, LRR_8, Pkinase, Pkinase_Tyr, LRR_1, LRR_6	Found	Found	Not Found
Potri.T103200.1	XI_XIIb	Pkinase, Pkinase_Tyr, LRR_8, LRR_4	Found	Found	Not Found
Pp3c10_16000V3.1.p	XI_XIIb	Pkinase, Pkinase_Tyr, LRRNT_2, LRR_8, LRR_4, LRR_1, Pkinase, Pkinase_Tyr, LRRNT_2, LRR_8, LRR_4, LRR_1	Found	Found	Not Found
Pp3c13_13360V3.1.p	XI_XIIb	Pkinase, Pkinase_Tyr, LRR_8, LRR_4, LRR_1, LRRNT_2, Pkinase, Pkinase_Tyr, LRR_8, LRR_4, LRR_1, LRRNT_2, Pkinase, Pkinase_Tyr, LRR_8, LRR_4, LRR_1, LRRNT_2, Pkinase, Pkinase_Tyr, LRR_8, LRR_4, LRR_1, LRRNT_2, LRR_8, LRR_4, Pkinase_Tyr, Pkinase, LRR_1, LRRNT_2	Found	Found	Not Found
Pp3c13_6220V3.1.p	XI_XIIb	Pkinase, Pkinase_Tyr, LRR_8, LRR_4, LRRNT_2, Pkinase, Pkinase_Tyr, LRR_8, LRR_4, LRRNT_2, Pkinase, Pkinase_Tyr, LRR_8, LRR_4, LRR_1	Found	Found	Not Found
Pp3c14_17190V3.1.p	XI_XIIb	Pkinase, Pkinase_Tyr, LRR_8, LRRNT_2, LRR_4, LRR_1, LRR_6, Pkinase, Pkinase_Tyr, LRR_8, LRRNT_2, LRR_4, LRR_1, LRR_6	Found	Found	Not Found
Pp3c2_18570V3.1.p	XI_XIIb	Pkinase, LRR_8, Pkinase_Tyr, LRR_4, LRRNT_2, LRR_1, Pkinase, LRR_8, Pkinase_Tyr, LRR_4, LRRNT_2, LRR_1	Found	Found	Not Found
Pp3c24_15950V3.1.p	XI_XIIb	LRR_8, Pkinase, Pkinase_Tyr, LRR_4, LRRNT_2, LRR_1, LRR_8, Pkinase, Pkinase_Tyr, LRR_4, LRRNT_2, LRR_1	Found	Found	Not Found
Pp3c3_12560V3.1.p	XI_XIIb	LRR_8, Pkinase, Pkinase_Tyr, LRR_4, LRR_1, LRRNT_2, LRR_8, Pkinase, Pkinase_Tyr, LRR_4, LRR_1, LRRNT_2, LRR_8, Pkinase, Pkinase_Tyr, LRR_4, LRR_1, LRRNT_2, LRR_8, Pkinase, Pkinase_Tyr, LRR_4, LRR_1, LRRNT_2, LRR_8, Pkinase, Pkinase_Tyr, LRR_4, LRR_1, LRRNT_2, LRR_6, LRR_8, Pkinase, Pkinase_Tyr, LRR_4, LRR_1, LRRNT_2, LRR_6	Found	Found	Not Found
Pp3c4_29120V3.1.p	XI_XIIb	Pkinase, LRR_8, Pkinase_Tyr, LRR_4, LRR_1, Pkinase, LRR_8, Pkinase_Tyr, LRR_4, LRR_1	Found	Found	Not Found
Pp3c4_29300V3.1.p	XI_XIIb	Pkinase, LRR_8, Pkinase_Tyr, LRR_4, LRRNT_2, LRR_1, Pkinase, LRR_8, Pkinase_Tyr, LRR_4, LRRNT_2, LRR_1	Found	Found	Not Found
Pp3c6_21940V3.1.p	XI_XIIb	Pkinase, Pkinase_Tyr, LRR_8, LRR_4, LRRNT_2, LRR_1, Pkinase, Pkinase_Tyr, LRR_8, LRR_4, LRRNT_2, LRR_1	Found	Found	Not Found
Pp3c6_22000V3.1.p	XI_XIIb	Pkinase, Pkinase_Tyr, LRR_8, LRR_4, LRRNT_2, LRR_1, Pkinase, Pkinase_Tyr, LRR_8, LRR_4, LRRNT_2, LRR_1, LRR_8, LRR_4, LRRNT_2, LRR_1	Found	Found	Not Found
Pp3c8_17530V3.1.p	XI_XIIb	Pkinase, LRR_8, LRR_4, Pkinase_Tyr, LRR_1, LRRNT_2, Pkinase, LRR_8, LRR_4, Pkinase_Tyr, LRR_1, LRRNT_2, Pkinase, LRR_8, LRR_4, Pkinase_Tyr, LRR_1, LRRNT_2, Pkinase, LRR_8, LRR_4, Pkinase_Tyr, LRR_1, LRRNT_2	Found	Found	Not Found
Smo_122495	XI_XIIb	Pkinase, Pkinase_Tyr, LRR_8, LRR_4, LRR_1, LRRNT_2	Found	Found	Not Found
Smo_140032	XI_XIIb	Pkinase, LRR_8, Pkinase_Tyr, LRR_4, LRR_1, LRR_6	Found	Found	Not Found
Smo_146738	XI_XIIb	Pkinase, Pkinase_Tyr, LRR_4, LRR_8, LRR_1, LRR_6, LRRNT_2	Found	Found	Not Found
Smo_164315	XI_XIIb	Pkinase, LRR_8, LRR_4, Pkinase_Tyr, LRR_1, LRRNT_2	Found	Found	Not Found
Smo_165220	XI_XIIb	Pkinase, Pkinase_Tyr, LRR_8, LRR_4, LRRNT_2, LRR_1	Found	Found	Not Found
Smo_171048	XI_XIIb	Pkinase, Pkinase_Tyr, LRR_8, LRR_4, LRRNT_2, LRR_1	Found	Found	Not Found
Smo_172284	XI_XIIb	Pkinase, Pkinase_Tyr, LRR_8, LRR_4, LRR_1, LRRNT_2	Found	Found	Not Found
Smo_30332_	XI_XIIb	LRR_8, Pkinase, Pkinase_Tyr, LRR_4, LRR_1	Found	Found	Not Found
Smo_30384_	XI_XIIb	LRR_8, Pkinase, Pkinase_Tyr, LRR_4, LRR_1, LRR_6, LRRNT_2	Found	Found	Not Found
Smo_30446_	XI_XIIb	Pkinase, Pkinase_Tyr, LRR_8, LRR_4, LRRNT_2, LRR_1	Found	Found	Not Found
Smo_40409_	XI_XIIb	LRR_4, LRR_8, Pkinase, Pkinase_Tyr, LRR_1	Found	Found	Not Found
Smo_60230_	XI_XIIb	LRR_8, LRR_4, Pkinase, Pkinase_Tyr, LRR_1, LRRNT_2, LRR_6	Found	Found	Not Found
Smo_60649_	XI_XIIb	Pkinase_Tyr, Pkinase, LRR_8, LRR_4, LRR_1, LRR_6, LRRNT_2	Found	Found	Not Found
Smo_74208_	XI_XIIb	Pkinase_Tyr, Pkinase, LRR_8, LRR_4, LRR_1, LRRNT_2	Found	Found	Not Found
Smo_77558_	XI_XIIb	Pkinase, Pkinase_Tyr, LRR_8, LRR_4, LRRNT_2, LRR_1, LRR_6	Found	Found	Not Found
Smo_78200_	XI_XIIb	LRR_4, LRR_8, Pkinase, Pkinase_Tyr, LRR_1, LRRNT_2	Found	Found	Not Found
Smo_78663_	XI_XIIb	LRR_8, LRR_4, Pkinase, Pkinase_Tyr, LRR_1, LRRNT_2	Found	Found	Not Found
Smo_81961_	XI_XIIb	LRR_8, Pkinase, Pkinase_Tyr, LRR_4, LRR_1, LRRNT_2	Found	Found	Not Found
Smo_90370_	XI_XIIb	Pkinase, Pkinase_Tyr, LRR_8, LRR_4, LRRNT_2, LRR_1	Found	Found	Not Found
Smo_96692_	XI_XIIb	Pkinase, Pkinase_Tyr, LRR_8, LRR_4, LRR_1, LRRNT_2	Found	Found	Not Found
Solyc00g009090.2.1	XI_XIIb	LRR_8, Pkinase, Pkinase_Tyr, LRR_4, LRR_1, LRRNT_2, LRR_6	Found	Found	Not Found
Solyc01g080770.2.1	XI_XIIb	Pkinase, Pkinase_Tyr, LRR_4, LRR_8, LRR_1, LRRNT_2	Found	Found	Not Found
Solyc01g103530.2.1	XI_XIIb	Pkinase, Pkinase_Tyr, LRR_4, LRR_8, LRR_1, LRRNT_2, LRR_6	Found	Found	Not Found
Solyc02g077630.2.1	XI_XIIb	Pkinase, Pkinase_Tyr, LRR_8, LRR_4, LRR_1, LRRNT_2	Found	Found	Not Found
Solyc02g091840.2.1	XI_XIIb	Pkinase, Pkinase_Tyr, LRR_4, LRR_8, LRR_1, LRRNT_2, LRR_6	Found	Found	Not Found
Solyc02g091860.2.1	XI_XIIb	Pkinase, Pkinase_Tyr, LRR_8, LRR_4, LRRNT_2, LRR_1	Found	Found	Not Found
Solyc03g006300.1.1	XI_XIIb	Pkinase, Pkinase_Tyr, LRR_8, LRR_4, LRRNT_2, LRR_1	Found	Found	Not Found
Solyc03g043770.2.1	XI_XIIb	Pkinase_Tyr, Pkinase, LRR_4, LRRNT_2, LRR_8, LRR_1	Found	Found	Not Found
Solyc03g082450.2.1	XI_XIIb	Pkinase, Pkinase_Tyr, LRR_8, LRR_4, LRR_1, LRRNT_2	Found	Found	Not Found
Solyc03g082470.2.1	XI_XIIb	Pkinase, LRR_8, Pkinase_Tyr, LRR_4, LRRNT_2, LRR_1	Found	Found	Not Found
Solyc03g093330.2.1	XI_XIIb	Pkinase, LRR_8, Pkinase_Tyr, LRR_4, LRR_1, LRR_6, LRRNT_2	Found	Found	Not Found
Solyc03g111800.2.1	XI_XIIb	Pkinase, Pkinase_Tyr, LRR_4, LRR_8, LRR_1	Found	Found	Not Found
Solyc03g112580.2.1	XI_XIIb	LRR_8, Pkinase, Pkinase_Tyr, LRR_4, LRR_1, LRRNT_2	Found	Found	Not Found
Solyc03g123860.2.1	XI_XIIb	Pkinase, LRR_8, Pkinase_Tyr, LRR_4, LRR_1, LRRNT_2	Found	Found	Not Found
Solyc04g015600.2.1	XI_XIIb	LRR_8, Pkinase_Tyr, LRR_4, Pkinase, LRR_1, LRR_6	Found	Found	Not Found
Solyc04g050170.2.1	XI_XIIb	LRR_8, Pkinase, Pkinase_Tyr, LRR_4, LRR_1, LRRNT_2	Found	Found	Not Found
Solyc04g064940.2.1	XI_XIIb	LRR_8, Pkinase, LRR_4, Pkinase_Tyr, LRR_1, LRRNT_2	Found	Found	Not Found
Solyc04g071680.1.1	XI_XIIb	Pkinase, Pkinase_Tyr, LRR_8, LRR_4, LRR_1, LRRNT_2	Found	Found	Not Found
Solyc04g074000.2.1	XI_XIIb	LRR_8, Pkinase_Tyr, Pkinase, LRR_4, LRRNT_2	Found	Found	Not Found
Solyc04g074020.2.1	XI_XIIb	Pkinase, Pkinase_Tyr, LRR_8, LRR_4, LRRNT_2, LRR_1	Found	Found	Not Found
Solyc04g074030.2.1	XI_XIIb	Pkinase, Pkinase_Tyr, LRR_8, LRR_4, LRRNT_2	Found	Found	Not Found
Solyc04g074050.2.1	XI_XIIb	Pkinase, Pkinase_Tyr, LRR_8, LRR_4, LRR_1, LRRNT_2	Found	Found	Not Found
Solyc04g077010.2.1	XI_XIIb	Pkinase, Pkinase_Tyr, LRR_8, LRR_4	Found	Found	Not Found
Solyc04g081590.2.1	XI_XIIb	Pkinase_Tyr, Pkinase, LRR_8, LRR_4, LRR_1, LRRNT_2	Found	Found	Not Found
Solyc05g007230.2.1	XI_XIIb	LRR_8, LRR_4, Pkinase, Pkinase_Tyr, LRR_1, LRRNT_2	Found	Found	Not Found
Solyc05g051640.2.1	XI_XIIb	Pkinase, Pkinase_Tyr, LRR_8, LRR_4, LRR_1, LRRNT_2, LRR_6	Found	Found	Not Found
Solyc06g065260.2.1	XI_XIIb	Pkinase, Pkinase_Tyr, LRR_8, LRR_4, LRRNT_2, LRR_1	Found	Found	Not Found
Solyc06g071810.1.1	XI_XIIb	Pkinase, Pkinase_Tyr, LRR_4, LRR_8, LRR_1	Found	Found	Not Found
Solyc07g053600.2.1	XI_XIIb	Pkinase, LRR_8, Pkinase_Tyr, LRR_4, LRR_1, LRRNT_2	Found	Found	Not Found
Solyc07g056410.2.1	XI_XIIb	Pkinase, Pkinase_Tyr, LRR_8, LRR_4, LRRNT_2	Found	Found	Not Found
Solyc07g065860.2.1	XI_XIIb	LRR_8, Pkinase, LRR_4, Pkinase_Tyr, LRR_1, LRRNT_2, LRR_6	Found	Found	Not Found
Solyc08g066210.2.1	XI_XIIb	Pkinase, Pkinase_Tyr, LRR_8, LRR_4, LRR_1, LRRNT_2	Found	Found	Not Found
Solyc08g066270.1.1	XI_XIIb	Pkinase, Pkinase_Tyr, LRR_8, LRR_4, LRR_1, LRRNT_2	Found	Found	Not Found
Solyc08g066300.1.1	XI_XIIb	Pkinase, LRR_4, Pkinase_Tyr, LRR_8, LRR_1	Found	Found	Not Found
Solyc08g066310.1.1	XI_XIIb	Pkinase, Pkinase_Tyr, LRR_8, LRR_4, LRR_1	Found	Found	Not Found
Solyc08g066320.2.1	XI_XIIb	Pkinase, Pkinase_Tyr, LRR_8, LRR_4, LRR_1, LRRNT_2	Found	Found	Not Found
Solyc09g061940.1.1	XI_XIIb	Pkinase_Tyr, Pkinase, LRR_4, LRR_8, LRRNT_2	Found	Found	Not Found
Solyc09g064520.2.1	XI_XIIb	Pkinase, Pkinase_Tyr, LRR_8, LRR_4, LRR_1, LRRNT_2	Found	Found	Not Found
Solyc09g072810.2.1	XI_XIIb	LRR_8, LRR_4, Pkinase, Pkinase_Tyr, LRR_1, LRRNT_2	Found	Found	Not Found
Solyc09g091260.2.1	XI_XIIb	Pkinase, Pkinase_Tyr, LRR_8, LRR_4, LRRNT_2, LRR_1	Found	Found	Not Found
Solyc09g091400.2.1	XI_XIIb	LRR_8, Pkinase, LRR_4, Pkinase_Tyr, LRR_1	Found	Found	Not Found
Solyc10g079170.1.1	XI_XIIb	LRR_8, Pkinase_Tyr, LRR_4, Pkinase, LRR_1	Found	Found	Not Found
Solyc11g017270.1.1	XI_XIIb	LRR_8, LRR_4, Pkinase_Tyr, Pkinase, LRR_1, LRR_6, LRRNT_2	Found	Found	Not Found
Solyc11g017280.1.1	XI_XIIb	LRR_8, LRR_4, LRR_1, Pkinase, Pkinase_Tyr, LRR_6	Found	Found	Not Found
Solyc11g020280.1.1	XI_XIIb	Pkinase, Pkinase_Tyr, LRR_8, LRR_4, LRRNT_2	Found	Found	Not Found
Solyc12g008500.1.1	XI_XIIb	Pkinase, Pkinase_Tyr, LRR_8, LRR_4, LRR_1, LRRNT_2	Found	Found	Not Found
Solyc12g056730.1.1	XI_XIIb	LRR_8, Pkinase, Pkinase_Tyr, LRR_4, LRRNT_2, LRR_1	Found	Found	Not Found
Solyc12g098100.1.1	XI_XIIb	Pkinase, Pkinase_Tyr, LRR_8, LRR_4, LRRNT_2, LRR_1	Found	Found	Not Found
Zm00001d000189_T001.1	XI_XIIb	LRR_8, Pkinase_Tyr, LRR_4, Pkinase, LRR_1, LRRNT_2	Found	Found	Not Found
Zm00001d002712_T001.1	XI_XIIb	LRR_8, LRR_4, LRR_1, LRRNT_2, Pkinase, Pkinase_Tyr, LRR_8, LRR_4, Pkinase, Pkinase_Tyr, LRR_1, LRR_6, LRR_8, LRR_4, LRR_1, LRRNT_2, Pkinase, Pkinase_Tyr	Found	Found	Not Found
Zm00001d003101_T005.1	XI_XIIb	Pkinase, LRR_8, LRR_4, Pkinase_Tyr, LRRNT_2, LRR_1, Pkinase, Pkinase_Tyr, LRR_8, LRR_4, LRRNT_2, LRR_1, Pkinase, Pkinase_Tyr, LRR_8, LRR_4, LRRNT_2, LRR_1, Pkinase, Pkinase_Tyr, LRR_8, LRR_4, LRRNT_2, LRR_1, Pkinase, Pkinase_Tyr, LRR_8, LRR_4, LRRNT_2, LRR_1, Pkinase, Pkinase_Tyr, LRR_8, LRR_4, LRRNT_2, LRR_1, Pkinase, LRR_8, LRR_4, Pkinase_Tyr, LRRNT_2, LRR_1, Pkinase, LRR_8, LRR_4, Pkinase_Tyr,…	Found	Found	Not Found
Zm00001d005252_T001.1	XI_XIIb	LRR_8, Pkinase_Tyr, Pkinase, LRR_4, LRR_1, LRR_6	Found	Found	Not Found
Zm00001d005986_T001.1	XI_XIIb	LRR_8, LRR_4, Pkinase, Pkinase_Tyr, LRRNT_2, LRR_1	Found	Found	Not Found
Zm00001d007254_T001.1	XI_XIIb	LRR_8, LRR_4, Pkinase, Pkinase_Tyr, LRR_1, LRR_6, LRRNT_2	Found	Found	Not Found
Zm00001d008715_T001.1	XI_XIIb	LRR_8, LRR_4, Pkinase, Pkinase_Tyr, LRR_1, LRR_6, LRRNT_2	Found	Found	Not Found
Zm00001d009029_T001.1	XI_XIIb	Pkinase, Pkinase_Tyr, LRR_8, LRR_4, LRRNT_2, LRR_1, LRR_6	Found	Found	Not Found
Zm00001d012769_T001.1	XI_XIIb	LRR_8, Pkinase_Tyr, LRR_4, Pkinase, LRR_1, LRR_6, LRRNT_2	Found	Found	Not Found
Zm00001d013162_T001.1	XI_XIIb	Pkinase_Tyr, Pkinase, LRR_8, LRR_4, LRR_1, LRRNT_2, LRR_6	Found	Found	Not Found
Zm00001d014063_T001.1	XI_XIIb	LRR_8, LRR_4, Pkinase, Pkinase_Tyr, LRR_1, LRR_6, LRRNT_2	Found	Found	Not Found
Zm00001d014793_T001.1	XI_XIIb	LRR_8, Pkinase, Pkinase_Tyr, LRR_4, LRR_1, LRR_6, LRRNT_2	Found	Found	Not Found
Zm00001d014971_T001.1	XI_XIIb	LRR_8, Pkinase, Pkinase_Tyr, LRR_4, LRR_1, LRR_6, LRRNT_2	Found	Found	Not Found
Zm00001d016285_T001.1	XI_XIIb	Pkinase, Pkinase_Tyr, LRR_8, LRR_4, LRR_1, LRRNT_2, LRR_6	Found	Found	Not Found
Zm00001d018752_T001.1	XI_XIIb	Pkinase, Pkinase_Tyr, LRR_8, LRR_4, LRR_1, LRRNT_2, LRR_6	Found	Found	Not Found
Zm00001d018807_T001.1	XI_XIIb	LRR_8, Pkinase, Pkinase_Tyr, LRR_4, LRR_1, LRRNT_2	Found	Found	Not Found
Zm00001d019145_T001.1	XI_XIIb	LRR_8, Pkinase_Tyr, LRR_4, Pkinase, LRR_1, LRR_6	Found	Found	Not Found
Zm00001d020101_T001.1	XI_XIIb	Pkinase, Pkinase_Tyr, LRR_8, LRR_4, LRR_1, LRRNT_2	Found	Found	Not Found
Zm00001d020862_T001.1	XI_XIIb	LRR_8, LRR_4, Pkinase, Pkinase_Tyr, LRR_1, LRRNT_2	Found	Found	Not Found
Zm00001d021535_T001.1	XI_XIIb	LRR_8, LRR_4, Pkinase, Pkinase_Tyr, LRR_1, LRRNT_2, LRR_8, LRR_4, LRR_1, LRRNT_2	Found	Found	Not Found
Zm00001d023608_T001.1	XI_XIIb	LRR_8, LRR_4, Pkinase_Tyr, Pkinase, LRR_1, LRRNT_2	Found	Found	Not Found
Zm00001d023611_T001.1	XI_XIIb	Pkinase_Tyr, Pkinase, LRR_8, LRRNT_2	Found	Found	Not Found
Zm00001d025002_T001.1	XI_XIIb	LRR_8, Pkinase, LRR_4, Pkinase_Tyr, LRR_1, LRR_8, LRR_4, Pkinase, Pkinase_Tyr, LRR_1	Found	Found	Not Found
Zm00001d027645_T001.1	XI_XIIb	LRR_8, Pkinase, Pkinase_Tyr, LRR_4, LRR_1, LRRNT_2, LRR_6	Found	Found	Not Found
Zm00001d028317_T001.1	XI_XIIb	LRR_4, Pkinase_Tyr, Pkinase, LRR_8, LRR_1, LRRNT_2	Found	Found	Not Found
Zm00001d030323_T001.1	XI_XIIb	LRR_8, Pkinase, LRR_4, Pkinase_Tyr, LRR_1, LRR_6	Found	Found	Not Found
Zm00001d031201_T001.1	XI_XIIb	Pkinase, LRR_8, Pkinase_Tyr, LRR_4, LRR_1, LRRNT_2	Found	Found	Not Found
Zm00001d031427_T001.1	XI_XIIb	LRR_8, Pkinase, Pkinase_Tyr, LRR_4, LRR_1	Found	Found	Not Found
Zm00001d032116_T003.1	XI_XIIb	Pkinase, Pkinase_Tyr, Pkinase, Pkinase_Tyr, LRR_8, LRR_4, LRRNT_2, Pkinase, Pkinase_Tyr, LRR_8, LRR_4, LRRNT_2, Pkinase, Pkinase_Tyr, LRR_8, LRR_4, LRRNT_2, Pkinase, Pkinase_Tyr, LRR_8, LRR_4, LRRNT_2	Found	Found	Not Found
Zm00001d032344_T001.1	XI_XIIb	Pkinase, Pkinase_Tyr, LRR_8, LRR_4, LRR_1, LRRNT_2, LRR_6	Found	Found	Not Found
Zm00001d032745_T001.1	XI_XIIb	LRR_8, LRR_4, Pkinase, Pkinase_Tyr, LRR_1, LRRNT_2, LRR_6	Found	Found	Not Found
Zm00001d032747_T001.1	XI_XIIb	Pkinase, Pkinase_Tyr, LRR_4, LRR_8, LRR_1	Found	Found	Not Found
Zm00001d034240_T004.1	XI_XIIb	LRR_8, LRR_4, Pkinase, Pkinase_Tyr, LRR_1, LRRNT_2, LRR_6, Pkinase_Tyr, Pkinase, Pkinase_Tyr, Pkinase, LRR_8, LRR_4, LRR_1, LRRNT_2, Pkinase_Tyr, Pkinase, LRR_8, LRR_4, LRR_1, LRRNT_2, Pkinase_Tyr, Pkinase, LRR_8, LRR_4, LRR_1, LRRNT_2	Found	Found	Not Found
Zm00001d036972_T001.1	XI_XIIb	Pkinase_Tyr, Pkinase, LRR_8, LRR_4, LRR_1, LRRNT_2, LRR_6	Found	Found	Not Found
Zm00001d037672_T001.1	XI_XIIb	LRR_8, LRR_4, Pkinase, Pkinase_Tyr, LRR_1, LRRNT_2, LRR_6	Found	Found	Not Found
Zm00001d038791_T001.1	XI_XIIb	LRR_8, Pkinase_Tyr, Pkinase, LRR_4, LRR_1, LRRNT_2	Found	Found	Not Found
Zm00001d039218_T002.1	XI_XIIb	LRR_8, Pkinase, LRR_4, Pkinase_Tyr, LRR_1, LRRNT_2, LRR_6, LRR_8, LRR_4, LRR_1, LRR_6, LRRNT_2, Pkinase_Tyr	Found	Found	Not Found
Zm00001d041232_T001.1	XI_XIIb	Pkinase, LRR_8, Pkinase_Tyr, LRR_4, LRR_1	Found	Found	Not Found
Zm00001d041236_T001.1	XI_XIIb	Pkinase, LRR_8, Pkinase_Tyr, LRR_4, LRR_1, LRR_6, LRRNT_2	Found	Found	Not Found
Zm00001d042637_T002.1	XI_XIIb	Pkinase, LRR_8, Pkinase_Tyr, LRR_4, LRRNT_2, LRR_1, Pkinase, LRR_8, Pkinase_Tyr, LRR_4, LRRNT_2, LRR_1, LRR_8, Pkinase, Pkinase_Tyr, LRR_4, LRRNT_2, LRR_1, Pkinase, Pkinase_Tyr, LRR_8, LRR_4, LRRNT_2, LRR_1	Found	Found	Not Found
Zm00001d043512_T001.1	XI_XIIb	LRR_8, LRR_4, Pkinase_Tyr, Pkinase, LRR_1, LRR_6, LRRNT_2	Found	Found	Not Found
Zm00001d046236_T001.1	XI_XIIb	Pkinase, Pkinase_Tyr, LRR_8, LRR_4, LRR_1, LRRNT_2, Pkinase, Pkinase_Tyr, Pkinase, Pkinase_Tyr, LRR_8, LRR_4, LRR_1, Pkinase, Pkinase_Tyr, LRR_8, LRR_4, LRR_1, LRRNT_2, Pkinase, Pkinase_Tyr, LRR_8, LRR_4, LRR_1, LRRNT_2	Found	Found	Not Found
Zm00001d046485_T001.1	XI_XIIb	LRR_8, Pkinase, Pkinase_Tyr, LRR_4, LRR_1, LRRNT_2, LRR_6	Found	Found	Not Found
Zm00001d048390_T001.1	XI_XIIb	LRR_8, Pkinase, Pkinase_Tyr, LRR_4, LRR_1, LRRNT_2, LRR_6	Found	Found	Not Found
Zm00001d048962_T001.1	XI_XIIb	Pkinase_Tyr, Pkinase, LRR_8, LRR_4, LRR_1, LRRNT_2, LRR_6	Found	Found	Not Found
Zm00001d048968_T001.1	XI_XIIb	Pkinase, Pkinase_Tyr, LRR_4, LRR_8, LRR_1, LRRNT_2, LRR_6	Found	Found	Not Found
Zm00001d049588_T001.1	XI_XIIb	Pkinase, LRR_8, LRR_4, Pkinase_Tyr, LRR_1, LRR_6, LRRNT_2	Found	Found	Not Found
Zm00001d050074_T002.1	XI_XIIb	Pkinase_Tyr, Pkinase, LRR_8, Pkinase_Tyr, LRR_4, LRRNT_2, LRR_1, Pkinase, LRR_8, Pkinase_Tyr, LRR_4, LRRNT_2, LRR_1, Pkinase, LRR_8, Pkinase_Tyr, LRR_4, LRRNT_2, LRR_1, Pkinase, LRR_8, Pkinase_Tyr, LRR_4, LRRNT_2, LRR_1, Pkinase, Pkinase_Tyr, LRR_8, LRR_4, LRR_1, Pkinase, LRR_8, Pkinase_Tyr, LRR_4, LRRNT_2, LRR_1, Pkinase, LRR_8, Pkinase_Tyr, LRR_4, LRRNT_2, LRR_1, Pkinase, Pkinase_Tyr, LRR_8, LR…	Found	Found	Not Found
Zm00001d052835_T001.1	XI_XIIb	LRR_8, LRR_4, Pkinase, Pkinase_Tyr, LRR_1, LRRNT_2	Found	Found	Not Found
Zm00001d053424_T001.1	XI_XIIb	Pkinase, Pkinase_Tyr, LRR_8, LRR_4, LRR_1, LRRNT_2, LRR_6	Found	Found	Not Found
AT2G24130.1	XIIa	Pkinase, Pkinase_Tyr, LRR_8, LRR_4, LRR_1, LRR_6	Found	Found	Not Found
AT3G47090.1	XIIa	Pkinase, Pkinase_Tyr, LRR_8, LRR_4, LRR_1, LRRNT_2	Found	Found	Not Found
AT3G47110.1	XIIa	LRR_8, Pkinase, Pkinase_Tyr, LRR_4, LRRNT_2, LRR_1	Found	Found	Not Found
AT3G47570.1	XIIa	Pkinase, Pkinase_Tyr, LRR_8, LRR_4, LRRNT_2, LRR_1	Found	Found	Not Found
AT3G47580.1	XIIa	Pkinase, Pkinase_Tyr, LRR_8, LRR_4, LRR_1, LRRNT_2	Found	Found	Not Found
AT5G20480.1	XIIa	Pkinase, Pkinase_Tyr, LRR_8, LRR_4, LRR_1, LRRNT_2	Found	Found	Not Found
AT5G39390.1	XIIa	Pkinase, Pkinase_Tyr, LRRNT_2	Found	Found	Not Found
AT5G46330.1	XIIa	LRR_8, Pkinase, LRR_4, Pkinase_Tyr, LRR_1, LRRNT_2	Found	Found	Not Found
Bradi1g01432.1.p	XIIa	LRR_8, LRR_4, LRR_1, Pkinase_Tyr	Found	Found	Not Found
Bradi1g01442.2.p	XIIa	LRR_8, Pkinase_Tyr, Pkinase, LRR_4, LRRNT_2, LRR_1	Found	Found	Not Found
Bradi1g29792.1.p	XIIa	LRR_8, Pkinase, Pkinase_Tyr, LRR_4, LRRNT_2, LRR_1, LRR_8, Pkinase, LRR_4, Pkinase_Tyr, LRRNT_2, LRR_1	Found	Found	Not Found
Bradi1g32160.1.p	XIIa	LRR_8, Pkinase_Tyr, LRR_4, Pkinase, LRR_1, LRRNT_2	Found	Found	Not Found
Bradi1g37304.1.p	XIIa	LRR_8, Pkinase, Pkinase_Tyr, LRR_4, LRRNT_2, LRR_1	Found	Found	Not Found
Bradi1g44755.1.p	XIIa	LRR_8, Pkinase, Pkinase_Tyr, LRR_4, LRR_1	Found	Found	Not Found
Bradi1g47097.1.p	XIIa	LRR_8, LRR_4, Pkinase, Pkinase_Tyr, LRR_1, LRRNT_2, LRR_6	Found	Found	Not Found
Bradi1g47107.1.p	XIIa	LRR_8, LRR_4, Pkinase, Pkinase_Tyr, LRR_1, LRRNT_2, LRR_6	Found	Found	Not Found
Bradi1g47130.1.p	XIIa	LRR_8, LRR_4, Pkinase, Pkinase_Tyr, LRR_1, LRRNT_2, LRR_6	Found	Found	Not Found
Bradi1g47990.1.p	XIIa	Pkinase, LRR_8, Pkinase_Tyr, LRR_4, LRRNT_2, LRR_1	Found	Found	Not Found
Bradi1g72572.1.p	XIIa	LRR_8, Pkinase, Pkinase_Tyr, LRR_4, LRR_1, LRR_6	Found	Found	Not Found
Bradi1g78821.2.p	XIIa	LRR_8, Pkinase, Pkinase_Tyr, LRR_4, LRR_1, LRRNT_2	Found	Found	Not Found
Bradi2g00485.1.p	XIIa	Pkinase, Pkinase_Tyr, LRR_8, LRRNT_2, LRR_4	Found	Found	Not Found
Bradi2g00501.2.p	XIIa	Pkinase, Pkinase_Tyr, LRR_8, LRR_4, LRR_1	Found	Found	Not Found
Bradi2g00540.1.p	XIIa	LRR_8, Pkinase, Pkinase_Tyr, LRR_4, LRR_1, LRRNT_2, LRR_6	Found	Found	Not Found
Bradi2g10623.1.p	XIIa	LRR_8, LRR_4, Pkinase_Tyr, Pkinase, LRR_1, LRRNT_2, LRR_6	Found	Found	Not Found
Bradi2g47254.1.p	XIIa	LRR_8, Pkinase_Tyr, Pkinase, LRR_4, LRR_1, LRRNT_2, LRR_8, Pkinase_Tyr, Pkinase, LRR_4, LRR_1, LRRNT_2	Found	Found	Not Found
Bradi2g47256.3.p	XIIa	LRR_8, Pkinase_Tyr, Pkinase, LRR_4, LRR_1, LRRNT_2, LRR_8, Pkinase_Tyr, Pkinase, LRR_4, LRR_1, LRRNT_2, LRR_8, Pkinase_Tyr, Pkinase, LRR_4, LRR_1, LRRNT_2, LRR_8, Pkinase_Tyr, Pkinase, LRR_4, LRR_1, LRRNT_2	Found	Found	Not Found
Bradi3g08070.3.p	XIIa	LRR_8, LRR_4, LRR_1, Pkinase_Tyr, LRRNT_2, Pkinase	Found	Found	Not Found
Bradi3g08075.2.p	XIIa	Pkinase, Pkinase_Tyr, LRR_8, LRR_4, LRRNT_2, LRR_1	Found	Found	Not Found
Bradi3g10600.1.p	XIIa	LRR_4, LRR_8, Pkinase_Tyr, Pkinase, LRR_1, LRRNT_2, ABC1	Found	Found	Found
Bradi3g16427.1.p	XIIa	LRR_8, Pkinase, Pkinase_Tyr, LRR_4, LRR_1, LRRNT_2, LRR_8, Pkinase, Pkinase_Tyr, LRR_4, LRRNT_2, LRR_1	Found	Found	Not Found
Bradi3g27973.1.p	XIIa	LRR_8, Pkinase_Tyr, Pkinase, LRR_4, LRR_1, LRRNT_2	Found	Found	Not Found
Bradi3g48760.2.p	XIIa	LRR_8, Pkinase_Tyr, Pkinase, LRR_4, LRR_1, LRRNT_2, LRR_6	Found	Found	Not Found
Bradi3g48790.1.p	XIIa	LRR_8, Pkinase, Pkinase_Tyr, LRR_4, LRR_1, LRRNT_2, LRR_6	Found	Found	Not Found
Bradi3g49640.1.p	XIIa	LRR_8, Pkinase, Pkinase_Tyr, LRR_4, LRRNT_2, LRR_1	Found	Found	Not Found
Bradi4g03650.2.p	XIIa	LRR_8, Pkinase_Tyr, Pkinase, LRR_4, LRR_1, LRRNT_2	Found	Found	Not Found
Bradi4g03660.2.p	XIIa	LRR_8, Pkinase_Tyr, Pkinase, LRR_4, LRR_1, LRRNT_2	Found	Found	Not Found
Bradi4g08273.1.p	XIIa	Pkinase_Tyr, Pkinase, LRR_8, LRR_4, LRR_1, LRRNT_2	Found	Found	Not Found
Bradi4g08300.2.p	XIIa	Pkinase_Tyr, Pkinase, LRR_8, LRR_4, LRR_1	Found	Found	Not Found
Bradi4g08305.1.p	XIIa	Pkinase_Tyr, LRR_8, Pkinase, LRR_4	Found	Found	Not Found
Bradi4g09817.2.p	XIIa	LRR_8, LRR_4, LRR_1, Pkinase_Tyr, LRRNT_2, Pkinase	Found	Found	Not Found
Bradi4g10987.1.p	XIIa	LRR_8, Pkinase_Tyr, Pkinase, LRR_4, LRR_1, LRRNT_2, Pkinase_Tyr, Pkinase, LRR_8, LRR_4, LRRNT_2, LRR_1	Found	Found	Not Found
Bradi4g10998.1.p	XIIa	LRR_8, Pkinase_Tyr, Pkinase, LRR_4, LRR_1, LRRNT_2	Found	Found	Not Found
Bradi4g11740.2.p	XIIa	Pkinase, LRR_8, Pkinase_Tyr, LRR_4, LRR_1, LRRNT_2, Pkinase, Pkinase_Tyr, LRR_8, LRR_4, LRR_1, LRRNT_2	Found	Found	Not Found
Bradi4g12990.1.p	XIIa	LRR_8, Pkinase, Pkinase_Tyr, LRR_4, LRRNT_2, LRR_1, LRR_6	Found	Found	Not Found
Bradi4g16068.1.p	XIIa	LRR_8, Pkinase_Tyr, Pkinase, LRR_4, LRRNT_2, LRR_1	Found	Found	Not Found
Bradi4g16099.2.p	XIIa	LRR_8, Pkinase, Pkinase_Tyr, LRR_4, LRR_1, LRRNT_2	Found	Found	Not Found
Bradi4g16116.1.p	XIIa	Pkinase, Pkinase_Tyr, LRR_8, LRR_4, LRR_1	Found	Found	Not Found
Bradi4g16130.2.p	XIIa	LRR_8, Pkinase_Tyr, Pkinase, LRR_4, LRRNT_2, LRR_1	Found	Found	Not Found
Bradi4g16133.1.p	XIIa	LRR_8, LRR_4, Pkinase_Tyr, Pkinase, LRR_1	Found	Found	Not Found
Bradi4g24410.3.p	XIIa	LRR_8, Pkinase, Pkinase_Tyr, LRR_4, LRRNT_2, LRR_1, LRR_8, Pkinase, Pkinase_Tyr, LRR_4, LRRNT_2, LRR_1, LRR_8, Pkinase, Pkinase_Tyr, LRR_4, LRRNT_2, LRR_1	Found	Found	Not Found
Bradi4g24431.1.p	XIIa	LRR_8, LRR_4, Pkinase_Tyr, Pkinase, LRR_1	Found	Found	Not Found
Bradi4g24436.1.p	XIIa	Pkinase, Pkinase_Tyr, LRR_8, LRR_4, LRRNT_2, LRR_1	Found	Found	Not Found
Bradi4g24451.1.p	XIIa	Pkinase, Pkinase_Tyr, LRR_8, LRR_4, LRRNT_2, LRR_1	Found	Found	Not Found
Bradi4g24457.1.p	XIIa	Pkinase, Pkinase_Tyr, LRR_8, LRR_4, LRRNT_2, LRR_1, Pkinase, Pkinase_Tyr, LRR_8, LRR_4, LRR_1	Found	Found	Not Found
Bradi4g24461.1.p	XIIa	Pkinase, Pkinase_Tyr, LRR_8, LRR_4, LRR_1	Found	Found	Not Found
Bradi4g30560.3.p	XIIa	Pkinase, Pkinase_Tyr, LRR_8, LRR_4, LRR_1, LRR_6, LRRNT_2, Pkinase, Pkinase_Tyr, LRR_8, LRR_4, LRR_1, LRR_6, LRRNT_2, Pkinase, Pkinase_Tyr, LRR_8, LRR_4, LRR_1, LRR_6, LRRNT_2, Pkinase, Pkinase_Tyr, LRR_8, LRR_4, LRR_1, LRR_6, LRRNT_2, Pkinase, Pkinase_Tyr, LRR_8, LRR_4, LRR_1, LRR_6, LRRNT_2	Found	Found	Not Found
Bradi4g30827.2.p	XIIa	LRR_8, Pkinase_Tyr, Pkinase, LRR_4, LRR_1, LRRNT_2, LRR_8, Pkinase_Tyr, Pkinase, LRR_4, LRR_1, LRRNT_2	Found	Found	Not Found
Bradi5g03042.1.p	XIIa	LRR_8, Pkinase_Tyr, Pkinase, LRR_4, LRR_1	Found	Found	Not Found
Bradi5g03960.3.p	XIIa	LRR_8, Pkinase, LRR_4, Pkinase_Tyr, LRRNT_2, LRR_1	Found	Found	Not Found
Bradi5g03977.1.p	XIIa	Pkinase, LRR_8, Pkinase_Tyr, LRR_4, LRRNT_2, LRR_1, LRR_8, LRR_4, LRRNT_2, LRR_1	Found	Found	Not Found
Bradi5g04000.3.p	XIIa	LRR_8, Pkinase, Pkinase_Tyr, LRR_4, LRRNT_2, LRR_1, LRR_8, Pkinase, Pkinase_Tyr, LRR_4, LRRNT_2, LRR_1	Found	Found	Not Found
Bradi5g15027.2.p	XIIa	Pkinase, LRR_8, Pkinase_Tyr, LRR_4, LRRNT_2, LRR_1, Pkinase, LRR_8, Pkinase_Tyr, LRR_4, LRRNT_2, LRR_1, Pkinase, LRR_8, Pkinase_Tyr, LRR_4, LRRNT_2, LRR_1	Found	Found	Not Found
Bradi5g21960.1.p	XIIa	LRR_8, LRR_4, Pkinase, Pkinase_Tyr, LRR_1, LRR_6, LRRNT_2	Found	Found	Not Found
Bradi5g22620.1.p	XIIa	LRR_8, Pkinase, Pkinase_Tyr, LRR_4, LRR_1, LRRNT_2	Found	Found	Not Found
Bradi5g25117.2.p	XIIa	LRR_8, Pkinase_Tyr, Pkinase, LRR_4, LRRNT_2, LRR_1	Found	Found	Not Found
evm_27.model.AmTr_v1.0_scaffold00007.354	XIIa	LRR_8, Pkinase, Pkinase_Tyr, LRR_4, LRR_1, LRRNT_2	Found	Found	Not Found
evm_27.model.AmTr_v1.0_scaffold00010.374	XIIa	LRR_8, LRR_4, LRR_1, Pkinase, Pkinase_Tyr	Found	Found	Not Found
evm_27.model.AmTr_v1.0_scaffold00010.400	XIIa	Pkinase_Tyr, Pkinase, LRR_8, LRR_4, LRR_1	Found	Found	Not Found
evm_27.model.AmTr_v1.0_scaffold00022.150	XIIa	Pkinase_Tyr, Pkinase, LRR_8, LRR_4, LRR_1, LRRNT_2	Found	Found	Not Found
evm_27.model.AmTr_v1.0_scaffold00029.380	XIIa	Pkinase_Tyr, Pkinase, LRR_8, LRR_4, LRR_1, LRRNT_2, LRR_6	Found	Found	Not Found
evm_27.model.AmTr_v1.0_scaffold00029.382	XIIa	Pkinase, Pkinase_Tyr, LRR_8, LRR_1	Found	Found	Not Found
evm_27.model.AmTr_v1.0_scaffold00029.389	XIIa	LRR_8, Pkinase_Tyr, Pkinase, LRR_4, LRR_1, LRRNT_2	Found	Found	Not Found
evm_27.model.AmTr_v1.0_scaffold00065.10_	XIIa	Pkinase, Pkinase_Tyr, LRR_8, LRR_4, LRRNT_2	Found	Found	Not Found
evm_27.model.AmTr_v1.0_scaffold00065.9__	XIIa	Pkinase, Pkinase_Tyr, LRR_8, LRR_4, LRR_1, LRRNT_2	Found	Found	Not Found
evm_27.model.AmTr_v1.0_scaffold00067.101	XIIa	Pkinase, Pkinase_Tyr, LRR_8, LRR_4, LRRNT_2, LRR_1	Found	Found	Not Found
evm_27.model.AmTr_v1.0_scaffold00092.116	XIIa	LRR_8, LRR_4, Pkinase, Pkinase_Tyr, LRRNT_2, LRR_1	Found	Found	Not Found
LOC_Os01g05640.1	XIIa	LRR_8, Pkinase, Pkinase_Tyr, LRR_4, LRR_1, LRRNT_2	Found	Found	Not Found
LOC_Os01g05870.1	XIIa	LRR_8, Pkinase, LRR_4, Pkinase_Tyr, LRR_1, LRRNT_2, LRR_6	Found	Found	Not Found
LOC_Os01g05940.1	XIIa	Pkinase, Pkinase_Tyr, LRR_8, LRR_4, LRRNT_2, LRR_1	Found	Found	Not Found
LOC_Os01g05960.1	XIIa	Pkinase, LRR_8, Pkinase_Tyr, LRR_4, LRRNT_2, LRR_1	Found	Found	Not Found
LOC_Os01g05980.1	XIIa	Pkinase, LRR_8, Pkinase_Tyr, LRR_4, LRRNT_2, LRR_1	Found	Found	Not Found
LOC_Os01g12790.1	XIIa	LRR_8, Pkinase, Pkinase_Tyr, LRR_4, LRR_1, LRR_6, LRRNT_2	Found	Found	Not Found
LOC_Os01g33950.1	XIIa	Pkinase, Pkinase_Tyr, LRR_8, LRR_4, LRRNT_2, LRR_1	Found	Found	Not Found
LOC_Os01g49910.1	XIIa	Pkinase_Tyr, Pkinase, LRR_8, LRR_1	Found	Found	Not Found
LOC_Os01g49920.1	XIIa	Pkinase_Tyr, Pkinase, LRR_8, LRR_4, LRR_1	Found	Found	Not Found
LOC_Os02g01800.1	XIIa	LRR_8, LRR_4, Pkinase, Pkinase_Tyr, LRR_1, LRRNT_2	Found	Found	Not Found
LOC_Os02g11930.1	XIIa	LRR_8, LRR_4, Pkinase, Pkinase_Tyr, LRR_1, LRRNT_2	Found	Found	Not Found
LOC_Os02g11980.1	XIIa	LRR_8, LRR_4, Pkinase, Pkinase_Tyr, LRR_1, LRRNT_2	Found	Found	Not Found
LOC_Os02g12010.1	XIIa	LRR_8, LRR_4, LRR_1, Pkinase_Tyr, Pkinase, LRRNT_2	Found	Found	Not Found
LOC_Os02g12030.1	XIIa	LRR_8, LRR_4, Pkinase, Pkinase_Tyr, LRR_1, LRRNT_2	Found	Found	Not Found
LOC_Os02g12400.1	XIIa	Pkinase, Pkinase_Tyr, LRR_8, LRR_4, LRRNT_2, LRR_1	Found	Found	Not Found
LOC_Os02g12420.1	XIIa	Pkinase, Pkinase_Tyr, LRR_8, LRR_4, LRR_1	Found	Found	Not Found
LOC_Os02g12440.1	XIIa	Pkinase, Pkinase_Tyr, LRR_8, LRR_4, LRR_1	Found	Found	Not Found
LOC_Os02g12450.1	XIIa	LRR_8, Pkinase, Pkinase_Tyr, LRR_4, LRR_1, LRRNT_2	Found	Found	Not Found
LOC_Os02g13780.1	XIIa	LRR_8, Pkinase, Pkinase_Tyr, LRR_4, LRR_1, LRRNT_2	Found	Found	Not Found
LOC_Os02g30540.1	XIIa	Pkinase, LRR_8, Pkinase_Tyr, LRR_4, LRR_1, LRRNT_2	Found	Found	Not Found
LOC_Os02g40180.1	XIIa	LRR_8, Pkinase, Pkinase_Tyr, LRR_4, LRR_1, LRRNT_2	Found	Found	Not Found
LOC_Os02g40200.1	XIIa	Pkinase, LRR_8, Pkinase_Tyr, LRR_4, LRRNT_2, LRR_1	Found	Found	Not Found
LOC_Os02g40240.1	XIIa	LRR_8, Pkinase, Pkinase_Tyr, LRR_4, LRRNT_2, LRR_1, LRR_8, Pkinase, Pkinase_Tyr, LRR_4, LRRNT_2, LRR_1	Found	Found	Not Found
LOC_Os02g42370.1	XIIa	LRR_8, LRR_4, Pkinase_Tyr, Pkinase, LRR_1, LRRNT_2	Found	Found	Not Found
LOC_Os04g03210.1	XIIa	LRR_8, Pkinase, Pkinase_Tyr, LRR_4, LRR_1, LRRNT_2	Found	Found	Not Found
LOC_Os04g14570.1	XIIa	LRR_8, LRR_4, LRR_1, LRRNT_2, Pkinase_Tyr, Pkinase, ABC1	Found	Found	Found
LOC_Os04g15630.1	XIIa	Pkinase, LRR_8, Pkinase_Tyr, LRR_4	Found	Found	Not Found
LOC_Os04g15650.1	XIIa	Pkinase, Pkinase_Tyr, LRR_8, LRR_4	Found	Found	Not Found
LOC_Os04g15660.1	XIIa	Pkinase, LRR_8, Pkinase_Tyr, LRR_4, LRR_1	Found	Found	Not Found
LOC_Os04g52780.1	XIIa	LRR_8, LRR_4, Pkinase, Pkinase_Tyr, LRR_1, LRRNT_2, LRR_6	Found	Found	Not Found
LOC_Os06g08690.1	XIIa	LRR_8, LRR_4, Pkinase, Pkinase_Tyr, LRR_1, LRRNT_2, LRR_6	Found	Found	Not Found
LOC_Os06g08710.1	XIIa	LRR_8, LRR_4, Pkinase, Pkinase_Tyr, LRR_1, LRR_6, LRRNT_2	Found	Found	Not Found
LOC_Os06g16070.1	XIIa	LRR_8, Pkinase_Tyr, Pkinase, LRR_4, LRR_1, LRRNT_2, ABC1	Found	Found	Found
LOC_Os06g23190.1	XIIa	LRR_8, Pkinase, Pkinase_Tyr, LRR_4, LRR_1, LRRNT_2	Found	Found	Not Found
LOC_Os06g38340.1	XIIa	LRR_8, Pkinase, Pkinase_Tyr, LRR_4, LRR_1, LRRNT_2, FNIP	Found	Found	Found
LOC_Os06g38590.1	XIIa	LRR_8, Pkinase, LRR_4, Pkinase_Tyr, LRR_1, LRRNT_2	Found	Found	Not Found
LOC_Os06g38650.1	XIIa	LRR_8, Pkinase, Pkinase_Tyr, LRR_4, LRR_1, LRRNT_2	Found	Found	Not Found
LOC_Os06g38670.1	XIIa	LRR_8, Pkinase_Tyr, Pkinase, LRR_4, LRRNT_2, LRR_1	Found	Found	Not Found
LOC_Os06g38730.1	XIIa	LRR_8, Pkinase_Tyr, Pkinase, LRR_4, LRR_1, LRRNT_2	Found	Found	Not Found
LOC_Os06g38780.1	XIIa	Pkinase_Tyr, LRR_8, Pkinase, LRR_4, LRR_1	Found	Found	Not Found
LOC_Os06g38930.1	XIIa	LRR_8, Pkinase_Tyr, LRR_4, Pkinase, LRRNT_2, LRR_1	Found	Found	Not Found
LOC_Os06g45630.1	XIIa	LRR_8, Pkinase_Tyr, LRR_4, Pkinase, LRR_1, LRRNT_2, LRR_6	Found	Found	Not Found
LOC_Os07g03000.1	XIIa	LRR_8, Pkinase, Pkinase_Tyr, LRR_4, LRR_1, LRRNT_2, FNIP	Found	Found	Found
LOC_Os07g03990.1	XIIa	LRR_8, Pkinase_Tyr, Pkinase, LRR_4, LRR_1, LRRNT_2	Found	Found	Not Found
LOC_Os07g14820.1	XIIa	LRR_8, LRR_4, NPH3, Pkinase, Pkinase_Tyr, LRRNT_2, LRR_1	Found	Found	Found
LOC_Os08g14940.1	XIIa	Pkinase_Tyr, Pkinase, LRR_8, LRR_4, LRRNT_2	Found	Found	Not Found
LOC_Os08g14950.1	XIIa	LRR_8, Pkinase_Tyr, Pkinase, LRR_4, LRR_1, LRRNT_2	Found	Found	Not Found
LOC_Os08g14990.1	XIIa	LRR_8, Pkinase_Tyr, Pkinase, LRR_4, LRR_1, LRRNT_2	Found	Found	Not Found
LOC_Os08g24310.1	XIIa	LRR_8, LRR_4, Pkinase, Pkinase_Tyr, LRR_1, LRRNT_2	Found	Found	Not Found
LOC_Os09g25540.1	XIIa	LRR_8, Pkinase, Pkinase_Tyr, LRR_4, LRR_1, LRR_6, LRRNT_2	Found	Found	Not Found
LOC_Os10g13970.1	XIIa	LRR_8, Pkinase, Pkinase_Tyr, LRR_4, LRR_1, LRRNT_2, ABC1, LRRNT_2, Pkinase_Tyr	Found	Found	Found
LOC_Os10g18990.1	XIIa	Pkinase, Pkinase_Tyr, LRR_8, LRR_4, LRR_1	Found	Found	Not Found
LOC_Os10g19160.1	XIIa	LRR_8, Pkinase_Tyr, Pkinase, LRR_4, LRR_1, LRRNT_2	Found	Found	Not Found
LOC_Os10g22860.1	XIIa	LRR_8, Pkinase, Pkinase_Tyr, LRR_4, LRR_1, LRRNT_2	Found	Found	Not Found
LOC_Os10g22890.1	XIIa	LRR_8, Pkinase, Pkinase_Tyr, LRR_4, LRR_1, LRRNT_2	Found	Found	Not Found
LOC_Os11g07060.1	XIIa	Pkinase, Pkinase_Tyr, LRR_8, LRR_4, LRRNT_2, Pkinase, Pkinase_Tyr, LRR_8, LRR_4, LRRNT_2, Pkinase, Pkinase_Tyr, LRR_8, LRR_4, LRRNT_2, Pkinase, Pkinase_Tyr, LRR_8, LRR_4, LRRNT_2, Pkinase, Pkinase_Tyr, LRR_8, LRR_4, LRRNT_2	Found	Found	Not Found
LOC_Os11g07100.1	XIIa	LRR_8, Pkinase, Pkinase_Tyr, LRR_4, LRRNT_2, LRR_8, Pkinase, Pkinase_Tyr, LRR_4, LRRNT_2	Found	Found	Not Found
LOC_Os11g07120.1	XIIa	Pkinase_Tyr, Pkinase, LRR_8, LRR_4, LRRNT_2, LRR_1, Pkinase_Tyr, Pkinase, LRR_8, LRR_4, LRRNT_2, LRR_1	Found	Found	Not Found
LOC_Os11g07140.1	XIIa	Pkinase, Pkinase_Tyr, LRR_8, LRR_4	Found	Found	Not Found
LOC_Os11g07160.1	XIIa	LRR_8, Pkinase, Pkinase_Tyr, LRR_4, LRR_1, LRRNT_2	Found	Found	Not Found
LOC_Os11g07170.1	XIIa	LRR_8, Pkinase_Tyr, Pkinase, LRR_4, LRRNT_2, LRR_1	Found	Found	Not Found
LOC_Os11g07180.1	XIIa	LRR_8, Pkinase, Pkinase_Tyr, LRR_4, LRRNT_2, LRR_1, LRR_6	Found	Found	Not Found
LOC_Os11g07200.2	XIIa	Pkinase, Pkinase_Tyr, LRR_8, LRR_4, LRR_1, LRRNT_2, Pkinase, Pkinase_Tyr, LRR_8, LRR_4, LRR_1, LRRNT_2	Found	Found	Not Found
LOC_Os11g07225.1	XIIa	Pkinase, Pkinase_Tyr, LRR_8, LRR_4, LRR_1, LRRNT_2, APH	Found	Found	Found
LOC_Os11g07230.3	XIIa	LRR_8, Pkinase, Pkinase_Tyr, LRR_4, LRRNT_2, LRR_1, LRR_8, Pkinase, Pkinase_Tyr, LRR_4, LRRNT_2, LRR_1, LRR_8, Pkinase, Pkinase_Tyr, LRR_4, LRRNT_2, LRR_1	Found	Found	Not Found
LOC_Os11g07240.1	XIIa	Pkinase_Tyr, LRR_8, Pkinase, LRR_4, LRR_1	Found	Found	Not Found
LOC_Os11g07250.1	XIIa	Pkinase, Pkinase_Tyr, LRR_8, LRR_4, LRR_1, LRRNT_2	Found	Found	Not Found
LOC_Os11g07260.1	XIIa	LRR_8, Pkinase, Pkinase_Tyr, LRR_4, LRRNT_2, LRR_1	Found	Found	Not Found
LOC_Os11g07270.1	XIIa	LRR_8, Pkinase_Tyr, Pkinase, LRR_4, LRRNT_2	Found	Found	Not Found
LOC_Os11g10310.1	XIIa	LRR_8, Pkinase, Pkinase_Tyr, LRR_4, LRR_1, LRRNT_2	Found	Found	Not Found
LOC_Os11g29790.1	XIIa	Pkinase, LRR_8, Pkinase_Tyr, LRR_4, LRR_1, LRRNT_2	Found	Found	Not Found
LOC_Os11g35500.1	XIIa	Pkinase_Tyr, Pkinase, LRR_8, LRR_4, LRRNT_2, LRR_1	Found	Found	Not Found
LOC_Os11g36090.1	XIIa	LRR_8, LRR_4, Pkinase, Pkinase_Tyr, LRRNT_2, LRR_1	Found	Found	Not Found
LOC_Os11g36140.1	XIIa	Pkinase, Pkinase_Tyr, LRR_8, LRR_4, LRR_1, LRRNT_2, LRR_6	Found	Found	Not Found
LOC_Os11g36150.1	XIIa	LRR_8, Pkinase, Pkinase_Tyr, LRR_4, LRR_1, LRRNT_2, LRR_6	Found	Found	Not Found
LOC_Os11g36160.1	XIIa	LRR_8, Pkinase_Tyr, Pkinase, LRR_4, LRR_1, LRRNT_2, LRRNT_2, LRR_8, LRR_1	Found	Found	Not Found
LOC_Os11g36180.1	XIIa	LRR_8, Pkinase, Pkinase_Tyr, LRR_4, LRR_1, LRRNT_2, LRR_6	Found	Found	Not Found
LOC_Os11g36190.2	XIIa	Pkinase_Tyr, Pkinase, LRR_8, LRR_4, Pkinase_Tyr, Pkinase, LRR_8, LRR_4	Found	Found	Not Found
LOC_Os11g40810.1	XIIa	Pkinase, Pkinase_Tyr, LRR_8, LRR_4, LRR_1	Found	Found	Not Found
LOC_Os11g40890.1	XIIa	Pkinase, Pkinase_Tyr, LRR_8, LRR_4, LRR_1	Found	Found	Not Found
LOC_Os11g40970.1	XIIa	LRR_8, LRR_4, Pkinase, Pkinase_Tyr, LRR_1, LRRNT_2	Found	Found	Not Found
LOC_Os11g41100.1	XIIa	LRR_8, Pkinase, Pkinase_Tyr, LRR_4, LRR_1, LRRNT_2, LRR_6	Found	Found	Not Found
LOC_Os11g46970.1	XIIa	LRR_8, Pkinase, Pkinase_Tyr, LRR_4, LRR_1, LRRNT_2, ABC1	Found	Found	Found
LOC_Os11g46980.1	XIIa	LRR_8, Pkinase_Tyr, Pkinase, LRR_4, LRR_1, LRRNT_2, ABC1	Found	Found	Found
LOC_Os11g47000.1	XIIa	LRR_8, Pkinase, Pkinase_Tyr, LRR_4, LRR_1, ABC1	Found	Found	Found
LOC_Os11g47030.1	XIIa	LRR_8, Pkinase_Tyr, Pkinase, LRR_4, LRR_1, LRRNT_2, LRR_6	Found	Found	Not Found
LOC_Os11g47160.1	XIIa	LRR_8, LRR_4, Pkinase_Tyr, Pkinase, LRR_1, LRRNT_2, ABC1	Found	Found	Found
LOC_Os11g47180.1	XIIa	LRR_8, Pkinase_Tyr, Pkinase, LRR_4, LRR_1, LRRNT_2, ABC1	Found	Found	Found
LOC_Os11g47210.1	XIIa	Pkinase_Tyr, Pkinase, LRR_8, LRR_4, LRR_1, LRRNT_2, ABC1	Found	Found	Found
LOC_Os11g47240.1	XIIa	LRR_8, Pkinase_Tyr, Pkinase, LRR_4, LRR_1, LRR_6, LRRNT_2, ABC1, Pkinase_Tyr, Pkinase, LRRNT_2	Found	Found	Found
LOC_Os11g47290.1	XIIa	LRR_8, Pkinase, Pkinase_Tyr, LRR_4, LRR_1, LRRNT_2	Found	Found	Not Found
LOC_Os11g47300.1	XIIa	LRR_8, Pkinase, Pkinase_Tyr, LRR_4, LRR_1, LRRNT_2, ABC1	Found	Found	Found
LOC_Os11g47310.1	XIIa	Pkinase_Tyr, Pkinase, LRR_8, LRR_4, LRR_1, LRR_6	Found	Found	Not Found
LOC_Os12g31470.1	XIIa	Pkinase_Tyr, Pkinase, LRR_8, LRR_4, RVP_2, Retrotrans_gag, LRRNT_2, gag-asp_proteas, LRR_1	Found	Found	Found
LOC_Os12g42520.1	XIIa	LRR_8, Pkinase, Pkinase_Tyr, LRR_4, LRR_1, LRR_6, LRRNT_2	Found	Found	Not Found
Potri.001G042500.1	XIIa	Pkinase, LRR_8, Pkinase_Tyr, LRR_4, LRR_1, LRRNT_2	Found	Found	Not Found
Potri.003G150000.1	XIIa	Pkinase, Pkinase_Tyr, LRR_8, LRR_4, LRR_1, LRR_8, Pkinase, LRR_4, Pkinase_Tyr, LRR_1	Found	Found	Not Found
Potri.003G150100.1	XIIa	LRR_8, Pkinase_Tyr, Pkinase, LRR_4, LRR_1, LRRNT_2	Found	Found	Not Found
Potri.003G184100.1	XIIa	Pkinase, Pkinase_Tyr, LRR_8, LRR_4, LRRNT_2, LRR_1	Found	Found	Not Found
Potri.004G060100.1	XIIa	Pkinase, Pkinase_Tyr, LRR_8, LRR_4, LRRNT_2, LRR_1	Found	Found	Not Found
Potri.004G065400.1	XIIa	LRR_8, Pkinase, Pkinase_Tyr, LRR_4, LRR_1, LRRNT_2	Found	Found	Not Found
Potri.004G068300.1	XIIa	Pkinase, Pkinase_Tyr, LRR_8	Found	Found	Not Found
Potri.005G030800.1	XIIa	LRR_8, Pkinase_Tyr, Pkinase, LRR_4, LRR_1, LRRNT_2	Found	Found	Not Found
Potri.005G031300.1	XIIa	LRR_8, Pkinase_Tyr, Pkinase, LRR_4, LRR_1, LRRNT_2	Found	Found	Not Found
Potri.005G031700.1	XIIa	LRR_8, Pkinase_Tyr, Pkinase, LRR_4, LRRNT_2, LRR_1	Found	Found	Not Found
Potri.005G037400.1	XIIa	LRR_8, Pkinase, Pkinase_Tyr, LRR_4, LRRNT_2, LRR_1	Found	Found	Not Found
Potri.005G080000.1	XIIa	Pkinase, Pkinase_Tyr, LRR_8, LRR_4, LRRNT_2	Found	Found	Not Found
Potri.006G099100.1	XIIa	Pkinase_Tyr, Pkinase, LRR_8, LRR_4, LRR_1, LRRNT_2	Found	Found	Not Found
Potri.006G181200.1	XIIa	Pkinase, Pkinase_Tyr, LRR_8, LRR_4, LRR_1, LRRNT_2, LRR_6	Found	Found	Not Found
Potri.006G273000.1	XIIa	Pkinase, Pkinase_Tyr, LRR_8, LRR_4, LRR_1	Found	Found	Not Found
Potri.008G033700.1	XIIa	LRR_8, Pkinase_Tyr, Pkinase, LRR_4, LRRNT_2, LRR_1	Found	Found	Not Found
Potri.008G033900.1	XIIa	Pkinase, Pkinase_Tyr, LRR_8, LRR_4, LRRNT_2, Pkinase, Pkinase_Tyr, LRR_8, LRR_4, LRRNT_2	Found	Found	Not Found
Potri.008G034000.1	XIIa	Pkinase, Pkinase_Tyr, LRR_8, LRR_4, LRRNT_2, LRR_1, Pkinase, Pkinase_Tyr, LRR_8, LRR_4, LRRNT_2, LRR_1	Found	Found	Not Found
Potri.010G228200.1	XIIa	Pkinase, Pkinase_Tyr, LRR_8, LRR_4, LRR_1, LRRNT_2	Found	Found	Not Found
Potri.010G228300.1	XIIa	Pkinase_Tyr, Pkinase, LRR_8, LRR_4, LRRNT_2, LRR_1	Found	Found	Not Found
Potri.010G251200.1	XIIa	Pkinase_Tyr, Pkinase, LRRNT_2, LRR_8, LRR_4	Found	Found	Not Found
Potri.011G068500.1	XIIa	LRR_8, LRR_4, Pkinase_Tyr, Pkinase, LRR_1, LRRNT_2	Found	Found	Not Found
Potri.011G102700.1	XIIa	Pkinase, Pkinase_Tyr, LRR_8, LRR_4, LRRNT_2, LRR_1	Found	Found	Not Found
Potri.011G102800.1	XIIa	Pkinase, Pkinase_Tyr, LRR_4, LRR_8, LRRNT_2, LRR_1	Found	Found	Not Found
Potri.011G102900.1	XIIa	Pkinase, Pkinase_Tyr, LRR_8, LRR_4, LRRNT_2, LRR_1, Pkinase, Pkinase_Tyr, LRR_8, LRR_4, LRRNT_2, LRR_1	Found	Found	Not Found
Potri.011G103000.1	XIIa	Pkinase, Pkinase_Tyr, LRR_8, LRR_4	Found	Found	Not Found
Potri.011G140900.1	XIIa	LRR_8, Pkinase, Pkinase_Tyr, LRR_4, LRRNT_2, LRR_1	Found	Found	Not Found
Potri.011G141000.1	XIIa	LRR_8, LRR_4, Pkinase, Pkinase_Tyr, LRRNT_2, LRR_1	Found	Found	Not Found
Potri.012G044500.1	XIIa	Pkinase, Pkinase_Tyr, LRR_8, LRR_4, LRR_1, LRRNT_2, LRR_6	Found	Found	Not Found
Potri.013G020900.1	XIIa	Pkinase, LRR_8, Pkinase_Tyr, LRR_4, LRR_1, LRRNT_2	Found	Found	Not Found
Potri.013G133100.1	XIIa	Pkinase_Tyr, Pkinase, LRR_8, LRR_4	Found	Found	Not Found
Potri.015G037400.1	XIIa	Pkinase, LRR_8, Pkinase_Tyr, LRR_4, LRR_1, LRRNT_2	Found	Found	Not Found
Potri.016G029900.1	XIIa	Pkinase, Pkinase_Tyr, LRR_8, LRR_4, LRRNT_2, LRR_1	Found	Found	Not Found
Potri.016G114400.1	XIIa	Pkinase, Pkinase_Tyr, LRR_8, LRR_4, LRRNT_2, LRR_1, LRR_6	Found	Found	Not Found
Potri.017G115900.1	XIIa	Pkinase_Tyr, Pkinase, LRR_8, LRR_4, LRRNT_2	Found	Found	Not Found
Potri.017G145200.1	XIIa	Pkinase, Pkinase_Tyr, LRR_8, LRR_4, LRRNT_2, LRR_1	Found	Found	Not Found
Potri.017G151400.1	XIIa	Pkinase, Pkinase_Tyr, LRR_8, LRR_4, LRRNT_2, LRR_1	Found	Found	Not Found
Potri.017G152200.1	XIIa	Pkinase, Pkinase_Tyr, LRR_8, LRR_4, LRR_1	Found	Found	Not Found
Potri.017G152400.1	XIIa	Pkinase, Pkinase_Tyr, LRR_8, LRR_4	Found	Found	Not Found
Potri.017G152500.1	XIIa	Pkinase_Tyr, Pkinase, LRR_8, LRR_4, LRRNT_2, LRR_1, LRR_8, Pkinase, Pkinase_Tyr, LRR_4, LRRNT_2, LRR_1	Found	Found	Not Found
Potri.018G020000.1	XIIa	Pkinase, LRR_8, Pkinase_Tyr, LRR_4, LRRNT_2, LRR_1	Found	Found	Not Found
Potri.018G103400.1	XIIa	Pkinase, Pkinase_Tyr, LRR_8, LRR_4, LRR_1, LRRNT_2, LRR_6	Found	Found	Not Found
Potri.019G100900.1	XIIa	Pkinase_Tyr, Pkinase, LRR_8, LRR_4	Found	Found	Not Found
Potri.T108900.1	XIIa	Pkinase, Pkinase_Tyr, LRR_8, LRR_4, LRRNT_2, LRR_1	Found	Found	Not Found
Potri.T151000.1	XIIa	Pkinase, Pkinase_Tyr, LRR_8, LRRNT_2, LRR_4	Found	Found	Not Found
Potri.T176800.1	XIIa	Pkinase, Pkinase_Tyr, LRR_8, LRR_4, LRR_1, Pkinase, Pkinase_Tyr, LRR_8, LRR_4, LRR_1, Pkinase_Tyr, Pkinase, LRR_8, LRR_4, LRR_1	Found	Found	Not Found
Smo_119860	XIIa	Pkinase, Pkinase_Tyr, LRR_8, LRR_4, LRR_1	Found	Found	Not Found
Smo_169795	XIIa	LRR_8, LRR_4, Pkinase, Pkinase_Tyr, LRR_1, LRRNT_2, LRR_6	Found	Found	Not Found
Smo_233530	XIIa	Pkinase, LRR_8, Pkinase_Tyr, LRR_4, LRR_1	Found	Found	Not Found
Smo_234577	XIIa	Pkinase, LRR_8, Pkinase_Tyr, LRR_4, LRR_1, LRRNT_2	Found	Found	Not Found
Smo_30648_	XIIa	Pkinase, Pkinase_Tyr, LRR_8, LRR_4, LRR_1	Found	Found	Not Found
Smo_413321	XIIa	LRR_8, Pkinase, Pkinase_Tyr, LRR_4, LRR_1, LRRNT_2, LRR_6	Found	Found	Not Found
Solyc02g031790.1.1	XIIa	LRR_8, Pkinase, LRR_4, Pkinase_Tyr, LRR_1, LRRNT_2	Found	Found	Not Found
Solyc02g068820.1.1	XIIa	Pkinase, LRR_8, Pkinase_Tyr, LRR_4, LRR_1, LRRNT_2	Found	Found	Not Found
Solyc02g068830.1.1	XIIa	Pkinase, Pkinase_Tyr, LRR_8, LRR_4, LRR_1	Found	Found	Not Found
Solyc02g070890.2.1	XIIa	Pkinase, LRR_8, Pkinase_Tyr, LRR_4, LRRNT_2, LRR_1	Found	Found	Not Found
Solyc02g070910.1.1	XIIa	LRR_8, LRR_4, LRR_1, Pkinase_Tyr, Pkinase, LRRNT_2	Found	Found	Not Found
Solyc02g072400.1.1	XIIa	LRR_8, Pkinase, Pkinase_Tyr, LRR_4, LRRNT_2, LRR_1	Found	Found	Not Found
Solyc02g072440.2.1	XIIa	Pkinase, LRR_8, Pkinase_Tyr, LRR_4, LRR_1	Found	Found	Not Found
Solyc02g072470.2.1	XIIa	LRR_8, Pkinase, Pkinase_Tyr, LRR_4, LRRNT_2, LRR_1	Found	Found	Not Found
Solyc02g072480.2.1	XIIa	LRR_8, Pkinase, LRR_4, Pkinase_Tyr, LRR_1, LRRNT_2	Found	Found	Not Found
Solyc03g006030.2.1	XIIa	LRR_8, Pkinase, Pkinase_Tyr, LRR_4, LRRNT_2, LRR_1	Found	Found	Not Found
Solyc03g006080.2.1	XIIa	LRR_8, Pkinase, LRR_4, Pkinase_Tyr, LRR_1, LRR_6	Found	Found	Not Found
Solyc03g006100.2.1	XIIa	Pkinase, Pkinase_Tyr, LRR_8, LRR_4, LRR_1	Found	Found	Not Found
Solyc03g019980.1.1	XIIa	Pkinase, Pkinase_Tyr, LRR_8, LRR_4, LRRNT_2, LRR_1	Found	Found	Not Found
Solyc03g096190.1.1	XIIa	Pkinase, Pkinase_Tyr, LRR_8, LRR_4, LRRNT_2	Found	Found	Not Found
Solyc03g098400.1.1	XIIa	Pkinase, LRR_8, Pkinase_Tyr, LRR_4, LRRNT_2, LRR_1	Found	Found	Not Found
Solyc04g009040.2.1	XIIa	Pkinase, Pkinase_Tyr, LRR_8, LRR_4, LRRNT_2, LRR_1, LRR_6	Found	Found	Not Found
Solyc04g009640.2.1	XIIa	LRR_8, Pkinase, Pkinase_Tyr, LRR_4, LRR_1, LRRNT_2	Found	Found	Not Found
Solyc04g012090.1.1	XIIa	Pkinase, Pkinase_Tyr, LRR_8, LRR_4, LRR_1, LRRNT_2	Found	Found	Not Found
Solyc04g012100.1.1	XIIa	LRR_8, Pkinase, Pkinase_Tyr, LRR_4, LRR_1, LRRNT_2	Found	Found	Not Found
Solyc04g012110.1.1	XIIa	Pkinase, Pkinase_Tyr, LRR_8, LRR_4, LRRNT_2, LRR_1, LRR_6	Found	Found	Not Found
Solyc04g012190.1.1	XIIa	Pkinase, Pkinase_Tyr, LRR_4, LRR_8, LRR_1	Found	Found	Not Found
Solyc04g014650.2.1	XIIa	Pkinase, Pkinase_Tyr, LRR_8, LRR_4, LRR_1, LRR_6	Found	Found	Not Found
Solyc04g014900.2.1	XIIa	Pkinase, Pkinase_Tyr, LRR_8, LRRNT_2, LRR_4, LRR_1	Found	Found	Not Found
Solyc04g015980.2.1	XIIa	LRR_8, Pkinase, Pkinase_Tyr, LRR_4, LRR_1, LRRNT_2	Found	Found	Not Found
Solyc06g006010.1.1	XIIa	LRR_8, LRR_4, Pkinase, Pkinase_Tyr, LRR_1	Found	Found	Not Found
Solyc06g006020.1.1	XIIa	Pkinase, Pkinase_Tyr, LRR_8, LRR_4, LRR_1	Found	Found	Not Found
Solyc06g006040.1.1	XIIa	LRR_8, Pkinase, LRR_4, Pkinase_Tyr, LRR_1, LRRNT_2	Found	Found	Not Found
Solyc06g048740.1.1	XIIa	Pkinase, Pkinase_Tyr, LRR_8, LRR_1, LRR_4	Found	Found	Not Found
Solyc06g076910.1.1	XIIa	Pkinase, Pkinase_Tyr, LRR_8, LRR_4, LRR_1, LRRNT_2	Found	Found	Not Found
Solyc07g005920.1.1	XIIa	Pkinase, Pkinase_Tyr, LRR_8, LRR_4, LRR_1, LRRNT_2	Found	Found	Not Found
Solyc07g006770.2.1	XIIa	LRR_8, Pkinase, Pkinase_Tyr, LRR_4, LRR_1, LRRNT_2, TMEM154	Found	Found	Found
Solyc07g018180.1.1	XIIa	Pkinase, Pkinase_Tyr, LRR_8, LRR_4, LRR_1, LRRNT_2	Found	Found	Not Found
Solyc07g018190.2.1	XIIa	Pkinase, Pkinase_Tyr, LRR_8, LRR_4, LRRNT_2, LRR_1	Found	Found	Not Found
Solyc08g075590.1.1	XIIa	Pkinase, LRR_8, Pkinase_Tyr, LRR_4, LRRNT_2, LRR_1	Found	Found	Not Found
Solyc08g075600.1.1	XIIa	LRR_8, Pkinase, Pkinase_Tyr, LRR_4, LRR_1, LRRNT_2	Found	Found	Not Found
Solyc08g075610.1.1	XIIa	LRR_8, Pkinase, Pkinase_Tyr, LRR_4, LRR_1, LRRNT_2, FNIP	Found	Found	Found
Solyc10g085110.1.1	XIIa	Pkinase, Pkinase_Tyr, LRRNT_2	Found	Found	Not Found
Solyc10g085120.1.1	XIIa	Pkinase, Pkinase_Tyr, LRR_8, LRR_4, LRR_1, LRRNT_2	Found	Found	Not Found
Solyc11g020260.1.1	XIIa	Pkinase, Pkinase_Tyr, LRR_8, LRR_4, LRR_1	Found	Found	Not Found
Solyc12g008400.1.1	XIIa	LRR_8, Pkinase, Pkinase_Tyr, LRR_4, LRR_1, LRR_6, LRRNT_2	Found	Found	Not Found
Zm00001d002287_T001.1	XIIa	LRR_8, LRR_4, Pkinase, Pkinase_Tyr, LRR_1, LRRNT_2, LRR_6	Found	Found	Not Found
Zm00001d003986_T001.1	XIIa	Pkinase, Pkinase_Tyr, LRR_8, LRRNT_2, LRR_4, LRR_1	Found	Found	Not Found
Zm00001d005776_T001.1	XIIa	Pkinase, Pkinase_Tyr, LRR_8, LRR_4, LRR_1, LRRNT_2, LRR_6, LRR_8, Pkinase, Pkinase_Tyr, LRR_4, LRR_1, LRRNT_2, LRR_6, LRR_8, Pkinase, Pkinase_Tyr, LRR_4, LRR_1, LRRNT_2, LRR_6, LRR_8, LRR_4, Pkinase, Pkinase_Tyr, LRR_1, LRRNT_2, LRR_6	Found	Found	Not Found
Zm00001d008632_T001.1	XIIa	LRR_8, Pkinase, Pkinase_Tyr, LRR_4, LRR_1, LRRNT_2, LRR_6	Found	Found	Not Found
Zm00001d008633_T001.1	XIIa	LRR_8, Pkinase, Pkinase_Tyr, LRR_4, LRR_1, LRR_6, LRRNT_2	Found	Found	Not Found
Zm00001d009814_T001.1	XIIa	LRR_8, Pkinase, LRR_4, Pkinase_Tyr, LRR_1, LRRNT_2	Found	Found	Not Found
Zm00001d011641_T001.1	XIIa	LRR_8, Pkinase_Tyr, Pkinase, LRR_4, LRR_1, LRRNT_2, ABC1	Found	Found	Found
Zm00001d011643_T001.1	XIIa	LRR_8, Pkinase_Tyr, Pkinase, LRR_4, LRR_1, LRRNT_2	Found	Found	Not Found
Zm00001d013782_T001.1	XIIa	LRR_8, LRR_4, Pkinase, Pkinase_Tyr, LRR_1, LRRNT_2	Found	Found	Not Found
Zm00001d017212_T001.1	XIIa	LRR_8, LRR_4, Pkinase, Pkinase_Tyr, LRR_1, LRRNT_2	Found	Found	Not Found
Zm00001d020533_T001.1	XIIa	LRR_8, Pkinase, Pkinase_Tyr, LRR_4, LRR_1, LRR_6, LRRNT_2	Found	Found	Not Found
Zm00001d023470_T001.1	XIIa	LRR_8, LRR_4, Pkinase_Tyr, Pkinase, LRR_1, LRRNT_2, LRR_6	Found	Found	Not Found
Zm00001d023548_T001.1	XIIa	LRR_8, LRR_4, Pkinase_Tyr, Pkinase, LRR_1, LRRNT_2, LRR_6, ABC1	Found	Found	Found
Zm00001d023554_T001.1	XIIa	LRR_8, Pkinase_Tyr, Pkinase, LRR_4, LRR_1, LRRNT_2, ABC1	Found	Found	Found
Zm00001d024795_T001.1	XIIa	LRR_8, Pkinase, Pkinase_Tyr, LRR_4, LRRNT_2, LRR_1, APH	Found	Found	Found
Zm00001d030796_T001.1	XIIa	Pkinase, Pkinase_Tyr, LRR_8, Pkinase, Pkinase_Tyr, LRR_4, LRR_1, LRR_8, Pkinase, Pkinase_Tyr, LRR_4, LRR_1, Pkinase, Pkinase_Tyr, LRR_8, LRR_4, LRR_1, Pkinase, Pkinase_Tyr, LRR_8, LRR_4, LRR_1, LRR_8, Pkinase, Pkinase_Tyr, LRR_4, LRR_1, Pkinase, Pkinase_Tyr, LRR_8, LRR_4, LRR_1, LRR_8, Pkinase, Pkinase_Tyr, LRR_4, LRR_1, Pkinase, Pkinase_Tyr, LRR_8, LRR_4, LRR_1	Found	Found	Not Found
Zm00001d030981_T001.1	XIIa	LRR_8, Pkinase_Tyr, Pkinase, LRR_4, LRR_1, LRRNT_2, LRR_6	Found	Found	Not Found
Zm00001d035143_T001.1	XIIa	LRR_8, Pkinase, Pkinase_Tyr, LRR_4, LRRNT_2, LRR_1, APH	Found	Found	Found
Zm00001d035145_T001.1	XIIa	Pkinase_Tyr, Pkinase, LRR_8, LRR_4, LRR_1, APH	Found	Found	Found
Zm00001d036613_T001.1	XIIa	LRR_8, LRR_4, Pkinase_Tyr, Pkinase, LRR_1, LRRNT_2	Found	Found	Not Found
Zm00001d036947_T001.1	XIIa	LRR_8, LRR_4, Pkinase_Tyr, Pkinase, LRR_1, LRRNT_2	Found	Found	Not Found
Zm00001d037080_T001.1	XIIa	Pkinase, Pkinase_Tyr, LRR_8, LRR_4, LRRNT_2, LRR_1, LRR_6	Found	Found	Not Found
Zm00001d039822_T001.1	XIIa	Pkinase, LRR_8, Pkinase_Tyr, LRR_4, LRR_1, LRRNT_2	Found	Found	Not Found
Zm00001d039824_T001.1	XIIa	Pkinase, Pkinase_Tyr, LRR_8, LRR_4, LRRNT_2, LRR_1	Found	Found	Not Found
Zm00001d041298_T001.1	XIIa	LRR_8, Pkinase, Pkinase_Tyr, LRR_4, LRR_1, LRRNT_2, LRR_6, LRR_8, Pkinase, Pkinase_Tyr, LRR_4, LRR_1, LRR_6	Found	Found	Not Found
Zm00001d044656_T001.1	XIIa	LRR_8, Pkinase, LRR_4, Pkinase_Tyr, LRRNT_2, LRR_1	Found	Found	Not Found
Zm00001d045086_T001.1	XIIa	LRR_8, LRR_4, Pkinase, Pkinase_Tyr, LRR_1, LRRNT_2, LRR_6	Found	Found	Not Found
Zm00001d045088_T001.1	XIIa	LRR_8, Pkinase, LRR_4, Pkinase_Tyr, LRR_1, LRR_6, LRRNT_2	Found	Found	Not Found
Zm00001d048357_T001.1	XIIa	LRR_8, Pkinase_Tyr, Pkinase, LRR_4, LRR_1, LRRNT_2, LRR_6	Found	Found	Not Found
Zm00001d048832_T001.1	XIIa	LRR_8, Pkinase_Tyr, Pkinase, LRR_4, LRR_1, LRRNT_2	Found	Found	Not Found
Zm00001d049286_T001.1	XIIa	LRR_8, LRR_4, Pkinase_Tyr, Pkinase, LRR_1, LRRNT_2, LRR_8, LRR_4, Pkinase_Tyr, Pkinase, LRR_1, LRRNT_2, LRR_8, LRR_4, Pkinase_Tyr, Pkinase, LRR_1, LRRNT_2	Found	Found	Not Found
Zm00001d049293_T001.1	XIIa	Pkinase_Tyr, Pkinase, LRR_8, LRR_4, LRRNT_2, LRR_1	Found	Found	Not Found
Zm00001d051085_T001.1	XIIa	LRR_8, LRR_4, Pkinase, Pkinase_Tyr, LRRNT_2, LRR_1	Found	Found	Not Found
Zm00001d051088_T001.1	XIIa	Pkinase, Pkinase_Tyr, LRR_8, LRRNT_2, LRR_4, LRR_1	Found	Found	Not Found
Zm00001d051089_T001.1	XIIa	Pkinase, Pkinase_Tyr, LRR_8, LRR_4, LRR_1	Found	Found	Not Found
Zm00001d051093_T001.1	XIIa	Pkinase, Pkinase_Tyr, LRR_8, LRR_4, LRRNT_2, LRR_1	Found	Found	Not Found
Zm00001d051094_T001.1	XIIa	LRR_8, Pkinase, Pkinase_Tyr, LRR_4, LRRNT_2, LRR_1	Found	Found	Not Found
Zm00001d051096_T001.1	XIIa	Pkinase, Pkinase_Tyr, LRR_8, LRR_4, LRR_1	Found	Found	Not Found
Zm00001d051099_T001.1	XIIa	Pkinase, LRR_8, Pkinase_Tyr, LRR_4, LRRNT_2, LRR_1	Found	Found	Not Found
Zm00001d051125_T001.1	XIIa	Pkinase_Tyr, LRR_8, Pkinase, LRR_4, LRRNT_2, LRR_1	Found	Found	Not Found
Zm00001d054012_T001.1	XIIa	LRR_8, Pkinase_Tyr, Pkinase, LRR_4, LRR_1, LRRNT_2	Found	Found	Not Found
AT1G31420.1	XIIIa	Pkinase, Pkinase_Tyr, LRRNT_2, LRR_8, LRR_4, Pkinase, Pkinase_Tyr, LRRNT_2, LRR_8, LRR_4	Found	Found	Not Found
AT2G35620.1	XIIIa	Pkinase, Pkinase_Tyr, LRRNT_2, LRR_4, LRR_8, Pkinase, Pkinase_Tyr, LRRNT_2, LRR_4, LRR_8	Found	Found	Not Found
AT5G62710.1	XIIIa	Pkinase, Pkinase_Tyr, LRRNT_2, LRR_8	Found	Found	Not Found
Bradi1g67050.2.p	XIIIa	Pkinase, Pkinase_Tyr, LRRNT_2, LRR_8, LRR_4, LRR_1, Pkinase, Pkinase_Tyr, LRRNT_2, LRR_8, LRR_4, LRR_1, Pkinase, Pkinase_Tyr, LRRNT_2, LRR_8, LRR_4, LRR_1	Found	Found	Not Found
Bradi4g00550.1.p	XIIIa	Pkinase, Pkinase_Tyr, LRR_8, LRRNT_2, LRR_4, LRR_1	Found	Found	Not Found
evm_27.model.AmTr_v1.0_scaffold00002.363	XIIIa	Pkinase, Pkinase_Tyr, LRRNT_2, LRR_8, LRR_4, LRR_1	Found	Found	Not Found
evm_27.model.AmTr_v1.0_scaffold00024.264	XIIIa	Pkinase, Pkinase_Tyr, LRRNT_2, LRR_4, LRR_8	Found	Found	Not Found
evm_27.model.AmTr_v1.0_scaffold00048.222	XIIIa	Pkinase, Pkinase_Tyr, LRRNT_2, LRR_8, LRR_4, LRR_1	Found	Found	Not Found
LOC_Os03g16010.1	XIIIa	Pkinase, Pkinase_Tyr, LRRNT_2, LRR_4, LRR_8, LRR_1	Found	Found	Not Found
LOC_Os12g44090.1	XIIIa	Pkinase, Pkinase_Tyr, LRRNT_2, LRR_8, LRR_4	Found	Found	Not Found
Potri.001G129000.1	XIIIa	Pkinase, Pkinase_Tyr, LRRNT_2, LRR_4	Found	Found	Not Found
Potri.003G105000.1	XIIIa	Pkinase, Pkinase_Tyr, LRRNT_2, LRR_4, Pkinase, Pkinase_Tyr, LRRNT_2, LRR_4, Pkinase, Pkinase_Tyr, LRRNT_2, LRR_4, Pkinase, Pkinase_Tyr, Pkinase, Pkinase_Tyr	Found	Found	Not Found
Potri.012G071100.1	XIIIa	Pkinase, Pkinase_Tyr, LRR_8, LRRNT_2, LRR_4, Pkinase, Pkinase_Tyr, LRR_8, LRRNT_2, LRR_4	Found	Found	Not Found
Pp3c1_6700V3.1.p	XIIIa	Pkinase_Tyr, Pkinase, LRR_8, LRR_4, LRRNT_2, LRR_1, Pkinase_Tyr, Pkinase, LRR_8, LRR_4, LRRNT_2, LRR_1, Pkinase_Tyr, Pkinase, LRR_8, LRR_4, LRRNT_2, LRR_1, Pkinase_Tyr, Pkinase, LRR_8, LRR_4, LRRNT_2, LRR_1, Pkinase_Tyr, Pkinase, LRR_8, LRR_4, LRRNT_2, LRR_1, Pkinase_Tyr, Pkinase, LRR_8, LRR_4, LRRNT_2, LRR_1, Pkinase_Tyr, Pkinase, LRR_8, LRR_4, LRRNT_2, LRR_1, Pkinase_Tyr, Pkinase, LRR_8, LRR_4,…	Found	Found	Not Found
Pp3c12_9140V3.1.p	XIIIa	Pkinase, Pkinase_Tyr, LRRNT_2, LRR_4, Pkinase, Pkinase_Tyr, LRRNT_2, LRR_4	Found	Found	Not Found
Pp3c16_16440V3.1.p	XIIIa	Pkinase, Pkinase_Tyr, LRRNT_2, LRR_4, LRR_8, LRR_1, Pkinase, Pkinase_Tyr, LRRNT_2, LRR_4, LRR_8, LRR_1, Pkinase, Pkinase_Tyr, LRRNT_2, LRR_4, LRR_8, LRR_1, Pkinase, Pkinase_Tyr, LRRNT_2, LRR_4, LRR_8, LRR_1, Pkinase, Pkinase_Tyr, LRRNT_2, LRR_4, LRR_8, LRR_1, Pkinase, Pkinase_Tyr, LRRNT_2, LRR_4, LRR_8, LRR_1, Pkinase, Pkinase_Tyr, LRRNT_2, LRR_4, LRR_8, LRR_1, Pkinase, Pkinase_Tyr, LRRNT_2, LRR_…	Found	Found	Not Found
Pp3c4_19720V3.1.p	XIIIa	Pkinase, Pkinase_Tyr, LRRNT_2, LRR_8, Pkinase, Pkinase_Tyr, LRRNT_2, LRR_8, Pkinase, Pkinase_Tyr, LRRNT_2, LRR_8, Pkinase, Pkinase_Tyr, LRRNT_2, LRR_8, Pkinase, Pkinase_Tyr, LRRNT_2, LRR_8, Pkinase, Pkinase_Tyr, LRRNT_2, LRR_8, Pkinase, Pkinase_Tyr, LRRNT_2, LRR_8	Found	Found	Not Found
Pp3c6_23170V3.1.p	XIIIa	Pkinase, Pkinase_Tyr, LRR_8, LRRNT_2, LRR_4, Pkinase, Pkinase_Tyr, LRR_8, LRRNT_2, LRR_4	Found	Found	Not Found
Smo_103488	XIIIa	Pkinase, Pkinase_Tyr, LRRNT_2, LRR_8, LRR_4	Found	Found	Not Found
Smo_93043_	XIIIa	Pkinase, Pkinase_Tyr, LRRNT_2, LRR_8, LRR_4	Found	Found	Not Found
Solyc03g113450.2.1	XIIIa	Pkinase, Pkinase_Tyr, LRR_8, LRRNT_2, LRR_4	Found	Found	Not Found
Solyc08g074760.2.1	XIIIa	Pkinase, Pkinase_Tyr, LRRNT_2, LRR_4, LRR_8	Found	Found	Not Found
Zm00001d028560_T001.1	XIIIa	Pkinase, Pkinase_Tyr, LRRNT_2, Pkinase, LRRNT_2, LRR_8, LRR_4, Pkinase_Tyr, LRR_1, Pkinase, Pkinase_Tyr, LRRNT_2, LRR_8, LRR_4, LRR_1, Pkinase, Pkinase_Tyr, LRRNT_2, LRR_8, LRR_4, Pkinase, Pkinase_Tyr, Pkinase, Pkinase_Tyr, Pkinase, Pkinase_Tyr, Pkinase, Pkinase_Tyr, Pkinase, Pkinase_Tyr, Pkinase, Pkinase_Tyr, LRRNT_2, LRR_8, LRR_4, LRR_1, Pkinase, Pkinase_Tyr, LRRNT_2, LRR_8, LRR_4, LRR_1, LRRNT…	Found	Found	Not Found
Zm00001d031211_T001.1	XIIIa	Pkinase, Pkinase_Tyr, Pkinase, Pkinase_Tyr, LRR_8, LRRNT_2, LRR_4, Pkinase, Pkinase_Tyr, Pkinase_Tyr, Pkinase, Pkinase, Pkinase_Tyr, Pkinase, Pkinase_Tyr, Pkinase, Pkinase_Tyr, Pkinase, Pkinase_Tyr, LRR_8, LRRNT_2, LRR_4, LRR_1, Pkinase, Pkinase_Tyr, LRR_8, LRRNT_2, LRR_4, LRR_1, Pkinase, Pkinase_Tyr, LRR_8, LRR_4, LRR_1, Pkinase, Pkinase_Tyr, Pkinase, Pkinase_Tyr	Found	Found	Not Found
Zm00001d041215_T001.1	XIIIa	Pkinase, Pkinase_Tyr, LRR_8, LRRNT_2, LRR_4, LRR_1, Pkinase, Pkinase_Tyr, Pkinase, Pkinase_Tyr, LRR_8, LRRNT_2, LRR_4, LRR_1	Found	Found	Not Found
Zm00001d047842_T001.1	XIIIa	Pkinase, Pkinase_Tyr, Pkinase, Pkinase_Tyr, Pkinase, Pkinase_Tyr, Pkinase, Pkinase_Tyr, LRRNT_2, LRR_4, LRR_8, Pkinase, Pkinase_Tyr, Pkinase, Pkinase_Tyr, Pkinase, Pkinase_Tyr, LRRNT_2, LRR_4, LRR_8, LRR_1, Pkinase, Pkinase_Tyr, Pkinase, Pkinase_Tyr, LRRNT_2, LRR_4, LRR_8, LRR_1, Pkinase, Pkinase_Tyr, LRRNT_2, LRR_4, LRR_8, LRR_1, Pkinase, Pkinase_Tyr, LRRNT_2, LRR_8, LRR_4, Pkinase, Pkinase_Tyr,…	Found	Found	Not Found
AT2G26330.1	XIIIb	Pkinase, LRR_8, Pkinase_Tyr, LRR_4, LRR_1, LRRNT_2, LRR_6	Found	Found	Not Found
AT5G07180.1	XIIIb	Pkinase, Pkinase_Tyr, LRR_8, LRR_4, LRR_1, LRRNT_2, LRR_6	Found	Found	Not Found
AT5G62230.1	XIIIb	Pkinase, LRR_8, Pkinase_Tyr, LRR_4, LRR_1, LRRNT_2, LRR_6, Pkinase, Pkinase_Tyr, LRR_8, LRR_4, LRR_1, LRRNT_2, LRR_6	Found	Found	Not Found
Bradi1g46450.1.p	XIIIb	Pkinase, Pkinase_Tyr, LRR_8, LRR_4, LRR_1, LRRNT_2, LRR_6, Pkinase, Pkinase_Tyr, LRR_8, LRR_4, LRR_1, LRR_6, LRRNT_2	Found	Found	Not Found
Bradi1g49950.1.p	XIIIb	Pkinase, LRR_8, Pkinase_Tyr, LRR_4, LRR_1, LRRNT_2, LRR_6, Pkinase, LRR_8, Pkinase_Tyr, LRR_4, LRR_1, LRRNT_2, LRR_6	Found	Found	Not Found
evm_27.model.AmTr_v1.0_scaffold00024.267	XIIIb	Pkinase, LRR_8, Pkinase_Tyr, LRR_4, LRR_1, LRRNT_2	Found	Found	Not Found
evm_27.model.AmTr_v1.0_scaffold00069.214	XIIIb	Pkinase, LRR_8, Pkinase_Tyr, LRR_4, LRR_1, LRRNT_2	Found	Found	Not Found
LOC_Os06g03970.1	XIIIb	Pkinase, LRR_8, Pkinase_Tyr, LRR_4, LRR_1, LRRNT_2, LRR_6	Found	Found	Not Found
LOC_Os06g10230.1	XIIIb	Pkinase, Pkinase_Tyr, LRR_8, LRR_4, LRR_1, LRRNT_2	Found	Found	Not Found
Potri.006G220100.1	XIIIb	Pkinase, Pkinase_Tyr, LRR_8, LRR_4, LRR_1, LRRNT_2, LRR_6	Found	Found	Not Found
Potri.012G130400.1	XIIIb	Pkinase, Pkinase_Tyr, LRR_8, LRR_4, LRR_1, LRRNT_2, Pkinase, Pkinase_Tyr, LRR_8, LRR_4, LRR_1, LRRNT_2	Found	Found	Not Found
Potri.015G132200.1	XIIIb	Pkinase, Pkinase_Tyr, LRR_8, LRR_4, LRR_1, LRRNT_2, LRR_6, Pkinase, Pkinase_Tyr, LRR_8, LRR_4, LRR_1, LRRNT_2, LRR_6	Found	Found	Not Found
Pp3c1_17360V3.1.p	XIIIb	Pkinase_Tyr, Pkinase, LRR_8, LRR_4, LRR_1, LRR_6, LRRNT_2, Pkinase_Tyr, Pkinase, LRR_8, LRR_4, LRR_1, LRR_6, LRRNT_2, LRR_8, LRR_4, LRR_1, LRR_6, LRRNT_2, LRR_8, LRR_4, LRR_1, LRR_6, LRRNT_2	Found	Found	Not Found
Pp3c18_10870V3.1.p	XIIIb	LRR_8, Pkinase_Tyr, Pkinase, LRR_4, LRR_1, LRRNT_2, LRR_8, Pkinase_Tyr, Pkinase, LRR_4, LRR_1, LRRNT_2, Pkinase_Tyr, Pkinase	Found	Found	Not Found
Pp3c19_15110V3.1.p	XIIIb	Pkinase, LRR_8, Pkinase_Tyr, LRR_4, LRR_1, LRR_6, LRRNT_2, Pkinase, LRR_8, Pkinase_Tyr, LRR_4, LRR_1, LRR_6, LRRNT_2, Pkinase, LRR_8, Pkinase_Tyr, LRR_4, LRR_1, LRR_6, LRRNT_2, Pkinase, LRR_8, Pkinase_Tyr, LRR_4, LRR_1, LRR_6, LRRNT_2, Pkinase, LRR_8, Pkinase_Tyr, LRR_4, LRR_1, LRR_6, LRRNT_2, LRR_8, Pkinase, Pkinase_Tyr, LRR_4, LRR_1, LRR_6, LRRNT_2, LRR_8, LRR_4, LRR_1, Pkinase, LRR_6, Pkinase_…	Found	Found	Not Found
Pp3c2_22410V3.1.p	XIIIb	Pkinase_Tyr, Pkinase, LRR_8, LRR_4, LRR_1, LRR_6, LRRNT_2, Pkinase_Tyr, Pkinase, LRR_8, LRR_4, LRR_1, LRR_6, LRRNT_2, Pkinase_Tyr, Pkinase, LRR_8, LRR_4, LRR_1, LRR_6, Pkinase_Tyr, Pkinase, LRR_8, LRR_4, LRR_1, LRR_6	Found	Found	Not Found
Pp3c21_9500V3.1.p	XIIIb	Pkinase, LRR_8, Pkinase_Tyr, LRR_4, LRR_1, LRRNT_2, LRR_6, LRR_8, Pkinase, Pkinase_Tyr, LRR_4, LRR_1, LRRNT_2, LRR_6	Found	Found	Not Found
Pp3c22_10630V3.1.p	XIIIb	LRR_8, LRR_4, Pkinase, Pkinase_Tyr, LRR_1, LRRNT_2, LRR_8, LRR_4, Pkinase, Pkinase_Tyr, LRR_1, LRRNT_2	Found	Found	Not Found
Smo_102522	XIIIb	LRR_8, Pkinase, Pkinase_Tyr, LRR_4, LRR_1, LRRNT_2, LRR_6	Found	Found	Not Found
Smo_114051	XIIIb	Pkinase, Pkinase_Tyr, LRR_8, LRR_4, LRR_1, LRRNT_2, LRR_6	Found	Found	Not Found
Solyc03g007050.2.1	XIIIb	LRR_8, Pkinase, Pkinase_Tyr, LRR_4, LRR_1, LRRNT_2, LRR_6	Found	Found	Not Found
Solyc08g061560.2.1	XIIIb	Pkinase, Pkinase_Tyr, LRR_8, LRR_4, LRRNT_2, LRR_1, LRR_6	Found	Found	Not Found
Zm00001d018261_T001.1	XIIIb	LRR_8, LRR_4, LRR_1, Pkinase, Pkinase_Tyr, LRR_6, Pkinase, Pkinase_Tyr, LRR_8, LRR_4, LRRNT_2, LRR_1, Pkinase, Pkinase_Tyr, LRR_8, LRR_4, LRR_1, LRR_8, Pkinase, Pkinase_Tyr, LRR_4, LRR_1, LRRNT_2, LRR_8, LRR_4, LRR_1, LRRNT_2, LRR_6, Pkinase, LRR_8, Pkinase_Tyr, LRR_4, LRR_1, LRRNT_2	Found	Found	Not Found
Zm00001d037114_T001.1	XIIIb	LRR_8, LRR_4, LRR_1, LRR_6, LRRNT_2, LRR_8, LRR_4, LRR_1, LRR_6, LRRNT_2, Pkinase, Pkinase_Tyr, Pkinase, LRR_8, Pkinase_Tyr, LRR_4, LRR_1, LRRNT_2, LRR_6, Pkinase, Pkinase_Tyr, LRR_8, LRR_4, LRR_1, LRRNT_2, LRR_6, Pkinase, Pkinase_Tyr, LRR_8, LRR_4, LRR_1, LRR_6, LRRNT_2, Pkinase, Pkinase_Tyr, LRR_8, Pkinase, Pkinase_Tyr, LRR_8, LRR_4, LRR_1, LRR_6, Pkinase, Pkinase_Tyr, LRR_8, LRR_4, Pkinase, Pk…	Found	Found	Not Found
Zm00001d045481_T001.1	XIIIb	LRR_8, Pkinase, Pkinase_Tyr, LRR_4, LRR_1, LRRNT_2, LRR_6, LRR_8, LRR_4, LRR_1, LRR_6, LRRNT_2, Pkinase, LRR_8, Pkinase_Tyr, LRR_4, LRR_1, LRRNT_2, LRR_6, Pkinase, Pkinase_Tyr, LRR_8, LRR_4, LRR_1, LRR_8, Pkinase, Pkinase_Tyr, LRR_4, LRR_1, LRRNT_2, LRR_6, LRR_8, Pkinase, Pkinase_Tyr, LRR_4, LRR_1, LRRNT_2, LRR_6	Found	Found	Not Found
AT2G16250.1	XIV	Pkinase_Tyr, LRR_8, LRR_4, Pkinase, LRR_1	Found	Found	Not Found
AT4G39270.1	XIV	Pkinase_Tyr, Pkinase, LRR_8, LRR_4, LRR_1, LRR_6, LRR_8, LRR_4, Pkinase_Tyr, Pkinase, LRR_1, LRR_6, LRRNT_2	Found	Found	Not Found
Bradi1g07200.1.p	XIV	Pkinase_Tyr, Pkinase, LRRNT_2	Found	Found	Not Found
Bradi1g10260.1.p	XIV	Pkinase_Tyr, Pkinase, LRR_8, LRR_4	Found	Found	Not Found
evm_27.model.AmTr_v1.0_scaffold00059.5__	XIV	Pkinase_Tyr, Pkinase, LRRNT_2	Found	Found	Not Found
LOC_Os03g51440.1	XIV	Pkinase_Tyr, Pkinase, LRR_8, LRR_4, LRR_1, LRR_6	Found	Found	Not Found
LOC_Os03g56250.1	XIV	Pkinase_Tyr, Pkinase, LRR_4, LRR_1	Found	Found	Not Found
Potri.002G260100.1	XIV	LRR_8, Pkinase_Tyr, Pkinase, LRR_4, LRR_1, LRR_8, Pkinase_Tyr, Pkinase, LRR_4, LRR_1, LRR_8, Pkinase_Tyr, Pkinase, LRR_4, LRR_1, LRR_8, Pkinase_Tyr, Pkinase, LRR_4, LRR_1, Pkinase_Tyr, Pkinase, LRR_8, LRR_1, LRR_8, Pkinase_Tyr, LRR_4, Pkinase, LRR_1, LRR_8, Pkinase_Tyr, LRR_4, Pkinase, LRR_1	Found	Found	Not Found
Potri.004G155100.1	XIV	LRR_8, Pkinase_Tyr, LRR_4, Pkinase, LRR_1, LRR_8, Pkinase_Tyr, LRR_4, Pkinase, LRR_1	Found	Found	Not Found
Potri.009G116300.1	XIV	LRR_8, LRR_4, Pkinase_Tyr, Pkinase, LRR_1, LRR_8, LRR_4, Pkinase_Tyr, Pkinase, LRR_1, LRR_8, LRR_4, Pkinase_Tyr, Pkinase, LRR_1	Found	Found	Not Found
Potri.014G196600.1	XIV	LRR_8, Pkinase_Tyr, Pkinase, LRR_4, LRR_1, LRR_8, Pkinase_Tyr, Pkinase, LRR_4, LRR_1	Found	Found	Not Found
Pp3c1_4210V3.1.p	XIV	Pkinase_Tyr, LRR_8, Pkinase, LRR_4, LRR_1, Pkinase_Tyr, LRR_8, Pkinase, LRR_4, LRR_1	Found	Found	Not Found
Pp3c11_10500V3.1.p	XIV	LRR_8, Pkinase_Tyr, LRR_4, Pkinase, LRR_1, LRR_8, Pkinase_Tyr, LRR_4, Pkinase, LRR_1, LRR_8, Pkinase_Tyr, LRR_4, Pkinase, LRR_1, LRR_8, Pkinase_Tyr, LRR_4, Pkinase, LRR_1	Found	Found	Not Found
Pp3c5_6590V3.1.p	XIV	Pkinase_Tyr, LRR_8, Pkinase, LRR_4, LRR_1, Pkinase_Tyr, LRR_8, Pkinase, LRR_4, LRR_1	Found	Found	Not Found
Pp3c6_19730V3.1.p	XIV	Pkinase_Tyr, LRR_8, Pkinase, LRR_4, LRR_1, Pkinase_Tyr, LRR_8, Pkinase, LRR_4, LRR_1	Found	Found	Not Found
Pp3c7_16420V3.1.p	XIV	Pkinase_Tyr, LRR_8, Pkinase, LRR_4, LRR_1, LRRNT_2, Pkinase_Tyr, LRR_8, Pkinase, LRR_4, LRR_1, LRRNT_2	Found	Found	Not Found
Smo_40907_	XIV	LRR_8, LRR_4, Pkinase_Tyr, Pkinase, LRR_1, LRR_6	Found	Found	Not Found
Smo_415317	XIV	LRR_8, Pkinase_Tyr, LRR_4, Pkinase, LRR_1	Found	Found	Not Found
Solyc01g109650.2.1	XIV	Pkinase_Tyr, LRR_8, Pkinase, LRR_4, LRR_1	Found	Found	Not Found
Solyc12g089160.1.1	XIV	Pkinase_Tyr, Pkinase, LRR_8, LRR_1, LRR_4, LRRNT_2	Found	Found	Not Found
Zm00001d013376_T001.1	XIV	Pkinase_Tyr, Pkinase, LRR_8, LRR_4, LRR_1, LRR_6	Found	Found	Not Found
Zm00001d033839_T001.1	XIV	Pkinase_Tyr, Pkinase, LRR_8, LRR_4, LRR_6, LRR_1	Found	Found	Not Found
Zm00001d034237_T001.1	XIV	Pkinase_Tyr, Pkinase, LRRNT_2	Found	Found	Not Found
AT1G69270.1	XV	Pkinase, Pkinase_Tyr, LRRNT_2	Found	Found	Not Found
AT3G02130.1	XV	Pkinase, LRR_8, Pkinase_Tyr, LRR_4, LRR_1, LRRNT_2	Found	Found	Not Found
Bradi1g08240.1.p	XV	Pkinase, Pkinase_Tyr, LRR_8, LRR_4, LRR_1, LRRNT_2, LRR_6	Found	Found	Not Found
Bradi1g22200.3.p	XV	Pkinase, Pkinase_Tyr, LRR_4, LRR_8, LRR_1, LRRNT_2, LRR_6, Pkinase, Pkinase_Tyr, LRR_4, LRR_8, LRR_1, LRRNT_2, LRR_6	Found	Found	Not Found
Bradi1g59290.3.p	XV	Pkinase, Pkinase_Tyr, LRR_8, LRR_4, LRR_1, LRRNT_2	Found	Found	Not Found
Bradi2g03567.1.p	XV	Pkinase_Tyr, Pkinase, LRR_8, LRR_4, LRRNT_2, LRR_1, LRR_6	Found	Found	Not Found
evm_27.model.AmTr_v1.0_scaffold00016.228	XV	Pkinase, Pkinase_Tyr, LRR_8, LRR_4, LRR_1, LRRNT_2, LRR_6	Found	Found	Not Found
evm_27.model.AmTr_v1.0_scaffold00154.29_	XV	Pkinase, Pkinase_Tyr, LRR_8, LRR_4, LRR_1, LRRNT_2	Found	Found	Not Found
LOC_Os03g54900.1	XV	Pkinase, Pkinase_Tyr, LRR_8, LRR_4, LRR_1, LRR_6, LRRNT_2, Pkinase, Pkinase_Tyr, LRR_8, LRR_4, LRR_1, LRR_6, LRRNT_2	Found	Found	Not Found
LOC_Os07g41140.1	XV	Pkinase, Pkinase_Tyr, LRR_8, LRR_4, LRR_1, LRR_6, LRRNT_2	Found	Found	Not Found
Potri.004G120500.1	XV	Pkinase, Pkinase_Tyr, LRR_8, LRR_4, LRR_1, LRRNT_2, LRR_6	Found	Found	Not Found
Potri.008G096400.1	XV	Pkinase, Pkinase_Tyr, LRR_4, LRR_8, LRR_1, LRRNT_2, LRR_6	Found	Found	Not Found
Potri.014G144600.1	XV	Pkinase, Pkinase_Tyr, LRR_8, LRR_4, LRR_1, LRRNT_2	Found	Found	Not Found
Potri.017G094400.1	XV	Pkinase, Pkinase_Tyr, LRR_8, LRR_4, LRR_1, LRRNT_2, LRR_6	Found	Found	Not Found
Pp3c7_5570V3.1.p	XV	Pkinase, Pkinase_Tyr, LRR_8, LRR_4, LRRNT_2, LRR_1, Pkinase, Pkinase_Tyr, LRR_8, LRR_4, LRRNT_2, LRR_1	Found	Found	Not Found
Smo_113765	XV	Pkinase, LRR_8, Pkinase_Tyr, LRR_4, LRR_1, LRRNT_2	Found	Found	Not Found
Solyc03g059490.1.1	XV	Pkinase, Pkinase_Tyr, LRR_8, LRR_4, LRRNT_2, LRR_1	Found	Found	Not Found
Solyc04g005390.1.1	XV	Pkinase, Pkinase_Tyr, LRR_4, LRR_8, LRRNT_2, LRR_1, LRR_6	Found	Found	Not Found
Zm00001d013251_T001.1	XV	Pkinase, Pkinase_Tyr, LRR_8, LRR_4, LRR_1, LRR_6, LRRNT_2	Found	Found	Not Found
Zm00001d018665_T001.1	XV	Pkinase, Pkinase_Tyr, LRR_8, LRR_4, LRR_1, LRRNT_2	Found	Found	Not Found
Zm00001d022066_T001.1	XV	Pkinase, Pkinase_Tyr, LRR_8, LRR_4, LRR_1, LRRNT_2, LRR_6	Found	Found	Not Found
AT1G28340.1	I	Malectin_like, Malectin, LRR_8, LRR_4, LRR_1	Found	Not Found	Found
AT3G05990.1	I	Malectin_like, LRRNT_2, Malectin	Found	Not Found	Found
AT3G19230.1	I	Malectin_like, LRR_4, LRR_8	Found	Not Found	Found
evm_27.model.AmTr_v1.0_scaffold00025.383	I	Malectin_like, Malectin, LRRNT_2	Found	Not Found	Found
LOC_Os03g08610.1	I	Malectin_like, LRR_4, Malectin_like	Found	Not Found	Found
LOC_Os05g32660.1	I	Malectin_like, Malectin, LRRNT_2	Found	Not Found	Found
LOC_Os09g28470.1	I	Malectin_like, LRR_4, LRR_8	Found	Not Found	Found
Potri.008G150200.1	I	Malectin_like, LRR_4, LRRNT_2, Malectin_like, LRR_4, LRRNT_2, Malectin_like, LRR_4, LRRNT_2, Malectin_like, LRR_4, LRRNT_2	Found	Not Found	Found
Potri.010G090800.1	I	Malectin_like, LRR_4, LRRNT_2, Malectin_like, LRR_4, LRRNT_2	Found	Not Found	Found
Potri.019G094700.1	I	Malectin_like, LRR_8, LRR_4	Found	Not Found	Found				Found
Pp3c2_37290V3.1.p	I	Malectin_like, Malectin, LRR_8, LRR_1, Malectin_like, Malectin, LRR_8, LRR_1, Malectin_like, Malectin, LRR_8, LRR_1	Found	Not Found	Found
Smo_133089	I	Malectin_like, Malectin, LRR_4, LRRNT_2, LRR_1	Found	Not Found	Found
Solyc01g108270.2.1	I	Malectin_like, LRR_4, LRR_8, LRRNT_2	Found	Not Found	Found
Solyc09g075730.2.1	I	Malectin_like, LRRNT_2	Found	Not Found	Found
Solyc11g072930.1.1	I	Malectin_like, LRR_4, LRR_8	Found	Not Found	Found
Zm00001d005894_T001.1	I	Malectin_like, LRRNT_2	Found	Not Found	Found
Zm00001d010480_T001.1	I	Malectin_like, Malectin, LRRNT_2, Malectin_like, Malectin, LRRNT_2	Found	Not Found	Found
Zm00001d048245_T003.1	I	Malectin_like, LRR_8, Malectin_like, Malectin_like, LRR_8, LRR_1, Malectin_like, LRR_8, LRR_1, Malectin_like, LRR_8, LRR_1, Malectin_like	Found	Not Found	Found
AT3G43740.2	II	LRRNT_2, LRR_4, LRR_8, LRR_1, LRR_8, LRRNT_2, LRR_4, LRR_1	Found	Not Found	Not Found
AT5G21090.1	II	LRR_8, LRR_4, LRRNT_2, LRR_1	Found	Not Found	Not Found
Bradi1g15850.1.p	II	LRR_8, LRRNT_2, LRR_4, LRR_1	Found	Not Found	Not Found
Bradi2g10816.1.p	II	LRRNT_2	Found	Not Found	Not Found
Bradi2g52890.1.p	II	LRR_8, LRRNT_2, LRR_4, LRR_1	Found	Not Found	Not Found
Bradi4g18280.2.p	II	LRR_4, LRR_8, LRRNT_2, LRR_1, LRR_4, LRR_8, LRRNT_2, LRR_1, LRR_4, LRR_8, LRRNT_2, LRR_1	Found	Not Found	Not Found
evm_27.model.AmTr_v1.0_scaffold00016.146	II	LRR_8, LRR_4, LRRNT_2, LRR_1	Found	Not Found	Not Found
evm_27.model.AmTr_v1.0_scaffold00095.42_	II	LRR_8, LRR_4, LRRNT_2, LRR_1	Found	Not Found	Not Found
evm_27.model.AmTr_v1.0_scaffold00144.28_	II	LRR_8, LRR_4, LRRNT_2, LRR_1	Found	Not Found	Not Found
LOC_Os01g17250.1	II	LRR_8, LRRNT_2, LRR_4, LRR_1	Found	Not Found	Not Found
LOC_Os01g59440.1	II	LRR_4, LRRNT_2, LRR_8, LRR_1, LRR_4, LRRNT_2, LRR_8, LRR_1, LRR_4, LRR_8, LRR_1	Found	Not Found	Not Found
LOC_Os02g49600.1	II	LRRNT_2, LRR_8, LRR_4, LRR_1	Found	Not Found	Not Found				Found
LOC_Os03g32580.1	II	LRRNT_2, LRR_8, LRR_4, LRR_1	Found	Not Found	Not Found
LOC_Os05g41230.1	II	LRRNT_2, LRR_8, LRR_1	Found	Not Found	Not Found
LOC_Os06g16300.1	II	LRRNT_2, LRR_8, LRR_4, LRR_1, LRRNT_2, LRR_8, LRR_4, LRR_1	Found	Not Found	Not Found
LOC_Os11g31530.1	II	LRR_8, LRRNT_2, LRR_4, LRR_1	Found	Not Found	Not Found
LOC_Os11g31540.1	II	LRR_8, LRR_1, LRR_4, LRRNT_2	Found	Not Found	Not Found
LOC_Os11g31550.1	II	LRR_8, LRR_4, LRR_1, LRRNT_2	Found	Not Found	Not Found
LOC_Os11g31560.1	II	LRR_4, LRR_8, LRR_1, LRRNT_2	Found	Not Found	Not Found
Potri.001G061600.1	II	LRR_4, LRRNT_2, LRR_8, LRR_1	Found	Not Found	Not Found
Potri.001G061700.1	II	LRRNT_2	Found	Not Found	Not Found
Potri.001G219500.1	II	LRRNT_2, LRR_4, LRR_8, LRR_1	Found	Not Found	Not Found
Potri.001G296500.1	II	LRR_8, LRR_4, LRRNT_2, LRR_1, LRR_8, LRRNT_2, LRR_1, LRR_4	Found	Not Found	Not Found
Potri.003G166200.1	II	LRR_4, LRRNT_2, LRR_8, LRR_1, LRR_4, LRRNT_2, LRR_8, LRR_1, LRR_4, LRRNT_2, LRR_8, LRR_1	Found	Not Found	Not Found
Potri.007G082300.1	II	LRRNT_2, LRR_4, LRR_8, LRRNT_2, LRR_4, LRR_8	Found	Not Found	Not Found		Found
Potri.009G018800.1	II	LRR_8, LRRNT_2, LRR_4, LRR_1, LRR_8, LRRNT_2, LRR_4, LRR_1	Found	Not Found	Not Found
Potri.009G090700.1	II	LRR_8, LRRNT_2, LRR_4, LRR_1, LRR_8, LRR_4, LRRNT_2, LRR_1	Found	Not Found	Not Found
Pp3c11_5590V3.1.p	II	LRRNT_2, LRR_4, LRR_8, LRR_1, LRRNT_2, LRR_4, LRR_8, LRR_1, LRRNT_2, LRR_4, LRR_8, LRR_1, LRRNT_2, LRR_4, LRR_8, LRR_1	Found	Not Found	Not Found
Pp3c7_22100V3.1.p	II	LRR_4, LRR_1, LRR_8, LRR_4, LRR_8, LRR_1	Found	Not Found	Not Found
Smo_166734	II	LRRNT_2, LRR_4, LRR_8, LRR_1	Found	Not Found	Not Found
Smo_444078	II	LRRNT_2, LRR_4, LRR_8, LRR_1	Found	Not Found	Not Found
Smo_48381_	II	LRRNT_2, LRR_8, LRR_4, LRR_1	Found	Not Found	Not Found				Found
Smo_58060_	II	LRRNT_2, LRR_8, LRR_4	Found	Not Found	Not Found
Solyc01g009810.2.1	II	LRRNT_2, LRR_8, LRR_1	Found	Not Found	Not Found
Solyc01g107250.2.1	II	LRR_8, LRR_4, LRRNT_2, LRR_1	Found	Not Found	Not Found
Solyc10g081190.1.1	II	LRRNT_2, LRR_4, LRR_8, LRR_1	Found	Not Found	Not Found
Zm00001d000298_T002.1	II	LRR_8, LRRNT_2, LRR_1, LRRNT_2, LRR_8	Found	Not Found	Not Found
Zm00001d007363_T001.1	II	LRR_8, LRR_4, LRRNT_2, LRR_1	Found	Not Found	Not Found
Zm00001d012550_T001.1	II	LRRNT_2, LRR_4, LRR_8, LRR_1	Found	Not Found	Not Found
Zm00001d018347_T001.1	II	LRRNT_2	Found	Not Found	Not Found
Zm00001d029597_T002.1	II	LRR_8, LRRNT_2, LRR_4, LRR_1, LRR_8, LRR_4, LRRNT_2, LRR_1, LRR_8, LRRNT_2, LRR_4, LRR_1	Found	Not Found	Not Found
Zm00001d043149_T002.1	II	LRRNT_2, LRR_4, LRR_8, LRR_1, LRRNT_2, LRR_4, LRR_8, LRR_1	Found	Not Found	Not Found
Zm00001d045729_T002.1	II	LRR_8, LRRNT_2, LRR_1, LRR_4, LRR_6, LRRNT_2, LRR_8, LRR_1, LRR_8, LRRNT_2, LRR_1, LRR_4, LRR_6	Found	Not Found	Not Found
Bradi1g21337.3.p	III_VIIa	LRR_4, LRR_8, LRR_1, LRRNT_2, LRR_6	Found	Not Found	Not Found
evm_27.model.AmTr_v1.0_scaffold00030.130	III_VIIa	LRR_4, LRR_1, LRR_8	Found	Not Found	Not Found				Found
evm_27.model.AmTr_v1.0_scaffold00077.145	III_VIIa	LRR_8, LRR_4, LRRNT_2, LRR_1, LRR_6	Found	Not Found	Not Found		Found
LOC_Os02g46770.1	III_VIIa	LRR_4, LRR_8, LRR_1	Found	Not Found	Not Found
LOC_Os05g45430.1	III_VIIa	LRR_8, LRR_4, LRR_1	Found	Not Found	Not Found
LOC_Os06g07590.1	III_VIIa	LRR_8, LRR_4, LRR_1, LRR_6	Found	Not Found	Not Found
Smo_409847	III_VIIa	LRR_8, LRR_4, LRR_1, DYW_deaminase	Found	Not Found	Found
Smo_414250	III_VIIa	LRR_8, LRR_4, LRR_1, Beta-Casp, LRRNT_2, Lactamase_B_6	Found	Not Found	Found
Smo_431046	III_VIIa	LRR_8, LRR_4, LRR_1	Found	Not Found	Not Found
Smo_445533	III_VIIa	LRR_8, LRR_4, LRR_1, Beta-Casp, LRRNT_2, Lactamase_B_6	Found	Not Found	Found
Smo_54187_	III_VIIa	LRR_8, LRR_4, LRRNT_2, LRR_1, LRR_6	Found	Not Found	Not Found
Smo_90752_	III_VIIa	LRR_8, LRR_4, LRR_1, LRRNT_2	Found	Not Found	Not Found
Solyc05g012430.1.1	III_VIIa	LRR_8, LRR_4, LRRNT_2, LRR_1	Found	Not Found	Not Found
Zm00001d035380_T001.1	III_VIIa	LRR_8, LRRNT_2, LRR_1	Found	Not Found	Not Found				Found
AT4G04220.1	IV	LRR_8, LRR_4, LRR_1, LRRNT_2	Found	Not Found	Not Found
LOC_Os02g06600.1	IV	LRR_8, LRR_4, LRR_1, LRRNT_2, LRR_6	Found	Not Found	Not Found
Potri.015G052100.1	IV	LRRNT_2	Found	Not Found	Not Found
Potri.016G120600.1	IV	LRR_8, LRR_4, LRR_1, LRR_6, LRRNT_2	Found	Not Found	Not Found
Solyc03g083510.2.1	IV	LRR_8, LRRNT_2, LRR_4, LRR_1	Found	Not Found	Not Found				Found
Zm00001d014056_T001.1	IV	LRR_8, LRR_4, LRR_1, LRRNT_2	Found	Not Found	Not Found
Zm00001d038427_T001.1	IV	LRR_8, LRR_4	Found	Not Found	Not Found
Bradi1g11870.1.p	IX	LRR_8, LRR_4, LRRNT_2, LRR_1	Found	Not Found	Not Found
LOC_Os03g48880.1	IX	LRR_8, LRR_4, LRRNT_2, LRR_6, LRR_1	Found	Not Found	Not Found
LOC_Os08g41430.1	IX	LRR_4, LRR_8	Found	Not Found	Not Found
Solyc01g108850.2.1	IX	LRR_8, LRR_4, LRRNT_2, LRR_1	Found	Not Found	Not Found
Zm00001d004836_T001.1	IX	LRR_4, LRR_8, LRR_1	Found	Not Found	Not Found
evm_27.model.AmTr_v1.0_scaffold00005.63_	V	LRRNT_2, LRR_8	Found	Not Found	Not Found
evm_27.model.AmTr_v1.0_scaffold00005.64_	V	LRR_8	Found	Not Found	Not Found		Found
Potri.004G005400.1	V	LRR_8, LRRNT_2, LRR_4, LRR_1, LRR_8, LRR_4, LRRNT_2, LRR_1	Found	Not Found	Not Found		Found
Smo_83207_	V	LRR_8	Found	Not Found	Not Found				Found
Zm00001d028881_T001.1	V	LRR_8, LRR_4, LRR_1	Found	Not Found	Not Found
Zm00001d039097_T001.1	V	LRR_8, LRR_8	Found	Not Found	Not Found
Zm00001d025221_T001.1	VI	LRR_8, LRR_4, LRR_1	Found	Not Found	Not Found
evm_27.model.AmTr_v1.0_scaffold00130.49_	VIIb	LRR_8, LRR_4, LRR_1, LRR_6	Found	Not Found	Not Found		Found
AT5G49750.1	VIII1	LRR_8, LRR_4, LRRNT_2	Found	Not Found	Not Found
Potri.003G046400.1	VIII1	LRR_8, LRR_4, LRR_1, LRR_8, LRR_4, LRR_1, LRR_8, LRR_4, LRR_1	Found	Not Found	Not Found		Found
Potri.004G231400.1	VIII1	LRR_4, LRR_8, LRR_1, LRR_4, LRR_8, LRR_1	Found	Not Found	Not Found		Found
Potri.004G231900.1	VIII1	LRR_8, LRR_4, LRR_1	Found	Not Found	Not Found		Found
[truncated: 539 more rows]
