# Supplementary material for: Structural evolution drives diversification of the large LRR‐RLK gene family
Source: New Phytol. 2020 Feb 29;226(5):1492–505. doi: 10.1111/nph.16455 (PMC7318236; doi:10.1111/nph.16455)
Supplement: Supplementary file 1 — Dataset S1 Alignments used to infer clade‐specific trees. Dataset S2 Alignments used to infer clade‐specific trees after filtering. Dataset S3 Newick format clade‐specific tree files. Dataset S4 Sequence alignment from backbone tree. Dataset S5 Sequence alignment from backbone tree after filtering. Dataset S6 Models for backbone tree alignment partitions. Dataset S7 Newick format LRR‐RLK constraint tree. Dataset S8 Newick format LRR‐RLK backbone best tree. Dataset S9 Newick format files for bootstrap replicate trees used in backbone tree construction. Dataset S10 Alignments used to construct conversion trees shown in Fig. S19. Fig. S1 Clade I gene tree. Fig. S2 Clade II gene tree. Fig. S3 Clade III_VIIa gene tree. Fig. S4 Clade IV gene tree. Fig. S5 Clade V gene tree. Fig. S6 Clade VI gene tree. Fig. S7 Clade VIIb gene tree. Fig. S8 Clade VIII‐1 gene tree. Fig. S9 Clade VIII‐2 gene tree. Fig. S10 Clade IX gene tree. Fig. S11 Clade X gene tree. Fig. S12 Clade XI_XIIb gene tree. Fig. S13 Clade XIIa gene tree. Fig. S14 Clade XIIIa gene tree. Fig. S15 Clade XIIIb gene tree. Fig. S16 Clade XIV gene tree. Fig. S17 Clade XV gene tree. Fig. S18 Model of structural modifications found. Fig. S19 Phylogenetic trees of maize genes in clade XI_XIIb from different alignment domains. Fig. S20 Alignment showing sequence identity of a maize gene fragment to its paralog. Fig. S21 Backbone tree with gene names. Table S1 Genome annotation and assembly versions used in gene searches. Table S2 List of maize transcript variants used in gene searches. Table S3 All discovered genes, their respective clades, protein domains found in coding annotation, and domains found outside their coding annotation. Table S4 Gene expression analyses. Table S5 Genes used to construct backbone phylogenetic tree, their clades, and their constraint groups. Table S6 Gene family size in each taxon by clade. Table S7 Rate of gene structural variation by clade. [file NPH-226-1492-s001.zip › Man2019_LRR-RLKs_SupportingInformation/datasets/Dataset_S5_Backbone_Filt_Aln.fas]

> AT2G19190.1 pacid=19638266 transcript=AT2G19190.1 locus=AT2G19190 ID=AT2G19190.1.TAIR10 annot-version=TAIR10
AMSSILF-------------------SFALLFFLVH--AQDQSGFI-SIDCGI-P-DDSSYNDETTGIKYVSDSAFVD--SGTTKRIAAQFQS---SGFDRHLLNVRSFP--QSKR-SCYDVPTPRGK---GFKYL-----IRT-RF-------YGY--DDLG-RVEFDLYLGVNFWDSVKLDDATTILNKEIITIPLLDNVQVCVVK-NAGTPFLSVLEIRLLLNTTYETPYD-----ALTLL--RRLDYSKTGKLPSRYKDDIYDRIWTPR---------IVSSEYKIL-NTSLTVDQFLNNGYQPASTVMSTATARNESLYLTLSFRPPDPNA--KFYVYMHFAEIEVLKSNQTREFSIWLNE-DVISPS--------------FKLRYLLTDTFVPDPVS--GITINFSLQPPGEFVLPPIIALEVYQVNEFL----------QIPTHP--Q-----DV--DA------MR---KI-K-A-TY---------------RVK-K-NW--Q--------G-DP-C-----VPV--DYSW-------------EGI-D------IQSD----NTTNP-RVVS-------------------------------------------------------------------------------------------------------------------------------------------------------------------------------------------------------------------------------------------------------------------------------------------------------------------------------------------------------------------------------------------------------------------------------------------------------------------------------------------------------------------------------------------------------------------------------------------------------------------------------------------------------------------------------------------------------------------------------------------------------------------------------------------------------------------------------------------------------------------------------------------------------------------------------------------------------------------------------------------------------------------------------LNISFSE-----LRG----QIDP---AFSNL-TSIR-K-LDLSGNTLTGEIPAFL-A-NL-PNLTELNVEG-K-L-TGIV---------P-QR---------------------LHERSKNG-SL------SLR--FGR-N-PD--------L------CL---------------SDSC----------------------------------------------------------S-NT----------------------------------------------------------------------------------------------------------------------------------------------------------------------------------------------------------KKK-NKNG-------YI-IPLVVVG-IIVVLLT-A----LALFRR------FK------------------K--------KQQ------------------------------RGTL----------------------------------------------------------------------------------------------------------GE-------------------------------RNGPLKT-----A-KRYFKYSEVVNITNNF---ERVIGK--GGFGKVYHGVI--NG-EQVAVKVLSEES-A------QG-YKEFRAEVDLLMRV-HHTNLTSLVGYCNE--I----N-----HMVLIYEYMANENLGDYLAGKR--------------------------------SFILSWEERLKISLDAAQGLEYL-NG-----C-KPPIVHRDVKPTNILL-NEKLQAKMADFGLS-------------RSFSVEG---------------------S-GQI--STV-------V---------A---G-SIGYLDPEYYS-TR-Q---MNEKSVYSLVVLLEVITGQPAIASSKTE----K-VHISDHVRSIL-------ANG-----DIRG-IVDQRLRE--------RYDV-----------------GSAWKMSEIALACTEHTSAQP----TMSQVV--MELKQI--V-------YG-----I--------------------------------VT-----DQ-----------ENYDD----------------------------STKMLTV-----------------------------------NLDTEMV-----------------------------------------PRAR---------------------------------
> LOC_Os05g45010.1 pacid=33156144 transcript=LOC_Os05g45010.1 locus=LOC_Os05g45010 ID=LOC_Os05g45010.1.MSUv7.0 annot-version=v7.0
----------------------------------------------------------------------------------------------------------------------------------------------------------------------------------------------------------------------------------------------------------------------------------------------------------------------------------------------------------------------------------------------------------------------------------------------------------------------------------------------AI-K-V-KY---------------QVK-K-NW--M--------G-DP-C-----VPK--TLAW-------------DSL-T------SYS-----TSIRP-RITS-------------------------------------------------------------------------------------------------------------------------------------------------------------------------------------------------------------------------------------------------------------------------------------------------------------------------------------------------------------------------------------------------------------------------------------------------------------------------------------------------------------------------------------------------------------------------------------------------------------------------------------------------------------------------------------------------------------------------------------------------------------------------------------------------------------------------------------------------------------------------------------------------------------------------------------------------------------------------------------------------------------------------------LNLSSSD-----LRG----DISS---SFANL-KGVQ-Y-LNLSNNNLTGSIPDAL-S-QL-PLLSVLDLAG-Q-L-SGSI---------P-SG---------------------LLKRIQDG-SL---------------D-----------L--------------------------------------------------------------------------------------------------------------------------------------------------------------------------------------------------------------------------------------------------------------------------------------------------------------------------------------------------------------------------------------------------------------------------------------------------------------------------------------------------------------------------------------------------------------------SSSLQL-----E-NRRFTYRELEMMTDNF---QLELGR--GGFGCVYDGFLE-DH-TRVAVKLMFKNS-K------QG-DKEFLGE---------------------D--G----D-----NMALVYEYMSEGTLQEHIHEEN------------------------------SRRRFLPWRRRLQIALESAQG------------------------------------------------------------------------------------------------------------------------------KYLM-TM-Q---PTTKSVYSFVVLLELVTGKPALLRDLD-----N-TSIIQWVQQHL-------ARG-----NIED-VVDARMHG--------DHDI-----------------NSVWKVVDIALKCTMQESIHP----TMTGVV--AMLQEC--I-------E------L------------------------------E-NR-----HL-----------KDYAA----NSENHNSSYNT------------YGVDQSTN-----------------------------------VIQSNDAFE---------------------------HNIARVPTMATGPVAR---------------------------------
> LOC_Os11g26130.1 pacid=33161488 transcript=LOC_Os11g26130.1 locus=LOC_Os11g26130 ID=LOC_Os11g26130.1.MSUv7.0 annot-version=v7.0
GRR---------------------------------------------------P------------------------------------------------------------------------------------------LLP------L-----------------------------------------------------------------------------------------------------------------------------------------------------------LLLLAAA------------------------------------------------------------------------------------------------------------------------GV-A---------ESA--T-----DA--EA------IH---DL-A-R-SV------P--------AL----GW--D-------GD-NV-C------------GF-------------EGV-T------E-------RGGAG-KVTELNLA---------------------------------DRGL--SGT-LP--DSL-----SSLTSLTALQLQGN-ALTG---AVPSL----------ARM------GSLA---RLALDGNAFTS------LPP-D---------------------------------------------------------------------FLHG--------L-------------------------------------------------TSLQYLTMENLP-L---PPWPVPDAIANC------------------------------------------------------SSLDTFSASNASISGPFPAVL---AT-LVSLRNLRLSYNNLTGGLPPELSS----------------------------------------------------L---------------------------------------------------------------------------------------------------I-AMESLQLNNQRSDDKLSGPID-----------------------------------------------------VI-------------------------------------------------------------------------------------------------------------ASMKSL-KLLWIQSNKFTG--PIP--D-LN------GTQLEAFNVRDNM-LTG------VVPPS-LTGL--MSLKN--------------------------------------------------------------------------------VSLSNN-------NFQGP-KPAFAAIP-GQDEDSGGFCLNTPG-PCSPLTTTLLQVAEGFGYPYELAKTWKGNDPCSPAWVGIVCTSS---DVSM--INLSRKN-----LSG----RISP---ALANL-TRLA-R-LDLSNNNLTGVIPDVL-T-TL-PSLTVLNVAN-R-L-TGEV---------P---------------------------KFKPS--------VNVL--AQG-N-----------L------FGQSSGSS----------------------------------------------------------------------------------------------------------------------------------------------------------------------------------------------------------------------------------------------GGGGGSDGDSS-----------------------SSDSAGGGKSKPN--TG---MI-IGIIVAV-IILFACI------ALLVHH-------R------------------K--------K--------------------------------KNVEK---FRPVST------KTSPAES--------------------------EMMK--IQVVGANGISNGSSAF---------------------------PTELYSH-VS----------AA-------------NSSN--ISELFES-----H-GMQLSVEVLLKATNNF-SEDCILGR--GGFGVVFKGNL--NG-KLVAVKRCDSGT-MG----TKG-QEEFLAEIDVLRKV-RHRHLVALLGYCTH--G----N-----ERLLVYEYMSGGTLREHLCDLQ-----------------------------QSGFIPLTWTQRMTIALDVARGIEYL-GL-----A-QETFIHRDLKPSNILL-DQDLRAKVSDFGLV-------------KLAKDTD-----------------------KSL--MTR-------I---------A---G-TFGYLAPEYAT-TG-K---VTTKVVYAYVILMEMITGRKVLDDSLPDD---E-THLVTIFRRNIL------DKE-----KFRK-FVDPTLEL--------SAEGW----------------TSLLEVADLARHCTAREPYQP----DMCHCV--NRLSSL--V-------D------Q-----------W--------------------KP-----TN-----------ID-----------------------EDDY---EGETSEMG--LHQQLE-KWR------CDDFTISD-----------------------------------------------------------------SDT-FGSFNVPRKYNG-------------
> Zm00001d007313_T001.1
GKKANN------------------------------------------------PSHRPLYGE------------------------------------------------SAMRR----------------ARIL---------LLP------L-----------------------------------------------------------------------------------------------------------------------------------------------------------LLLAVAP----------------------------------------------------------------------------------------------------------------------AAAA-T---------AMT--A-----DA--GI------IL---DL-A-K-SL--TNPP-------------P-SW--T-------GT-DV-CG---------GVSF-------------SGI-T------D---------GAG-RVTGINLV---------------------------------KLHL--SGT-LS--SSL-----ANLTSLQSLQLQGN-VLEG---DVPSL----------ARM------GSLE---TLVLDGNAFSA------LPP-D---------------------------------------------------------------------FLEG--------L-------------------------------------------------PSLLKLSMDNLP-L---NPWSIPDAIAGC------------------------------------------------------AMLQTFSASNASVSGSLPAVL---AN-LTSLQTLRLSYNNLTGVLPVGLEA----------------------------------------------------L---------------------------------------------------------------------------------------------------G-ALETLQLNNQKSDGKLSGPID-----------------------------------------------------VV-------------------------------------------------------------------------------------------------------------AKLPSL-KTLWLQSNLFTG--PIP--E-FD-P----NSQLEIFNVRDNK-LTG------PVPPS-LSGI--ASLQD--------------------------------------------------------------------------------VSLSNN-------FLQGP-KPNFTAK--TVDLKSGGFCREDSG-PCDPLVTTLLEVALGFGYPLQLAK-WAGNNPCD-PWPGISCIKM---DVTQ--IKLPRQN-----LSG----IISP---AFASL-NRLQ-R-LDLSNNQLTGVIPDAL-T-TL-ETLKYLDVSN-R-L-TGQV---------P---------------------------EFKPN--------IKLM--TAG-N-R----------------FGESGGDS----------------------------------------------------------------------------------------------------------------------------------------------------------------------------------------------------------------------------------------------GGGGSNDGSSS------------------------SNPTGSHNSKSN--VG---MI-IGILLSV-ILLVICI------GLFLHH-------R------------------R--------K--------------------------------KNVDK---FSPVPT------KSPSGES--------------------------EMMK--IQIVGTNGHSSISGSV---------------------------PTELYSH-SS------------------------VDSTN--IADLFES-----H-GMQLPMSVLLKATNNF-DEDYILGR--GGFGVVYKGTL--NG-KLVAVKRCDSGT-MG----TKG-LQEFMAEIDVLRKV-RHRHLVALLGYCTH--G----N-----ERLLVYEYMSGGTLREHLCDLQ-----------------------------QSGYTPLTWTQRMTIALDVARGIEYL-GL-----A-QETFIHRDLKPSNILL-DQDLRAKVSDFGLV-------------KLAKDTD-----------------------KSM--MTR-------V---------A---G-TFGYLAPEYAT-TG-K---VTTKVVYAYVILMEMITGRKVLDDSLPED---E-THLVTIFRKNML------DRE-----KFRK-FLDPALEL--------SAESW----------------NSLLEVADLARHCTAREPHQP----DMCHCV--NRLSSL--V-------D------Q-----------W--------------------KP-----TN-----------VI-----------------------DDDE---EGGTSEMG--LHQQLE-RWR------CGDFTISD-----------------------------------------------------------------SES-FSTYNTSRKYH--------------
> Solyc09g057680.2.1 pacid=36133599 transcript=Solyc09g057680.2.1 locus=Solyc09g057680.2 ID=Solyc09g057680.2.1.ITAG2.4 annot-version=ITAG2.4
GKYYEKI-----------------------------------------------PCC----------------------------------------------------------------------------------------LL-------F-----------------------------------------------------------------------------------------------------------------------------------------------------------LLIAVAP------------------------------------------------------------------------------------------------------------------DELSVVVR-D---------GSA--D-----DA--SI------MA---KL-A-K-SL--IPTP-------------P-GW--S-------GS-NV-C------------KW-------------SGV-S------D---------SSG-RVSSISLI---------------------------------SKSL--GGQ-LP--PDL-----NQLSNLQSFNIQKN-RISG---SLPSL----------SNL------PSLQ---EAHLDSNNFTS------VPT-N---------------------------------------------------------------------FLSG--------L-------------------------------------------------TNLQKFSMDENPSL---PPWTIPDSLTDS------------------------------------------------------TTLADFSASNANIMGQIPDIF---GS-FPSLESLRLSYNNLTGFLPYSF-A---K----------------------------------------------------------------------------------------------------------------------------------------------------S-GIQNLVLNNQK--LGLTGRID-----------------------------------------------------VL-------------------------------------------------------------------------------------------------------------GSMEQL-TQAWIHVNKFEG--PIP--D-LS-L----CTNLIDIQLRDNS-LTG------VVPPS-LTSL--PKLTN--------------------------------------------------------------------------------ASLQNN-------IFLGP-IPGF-KPNVQATLGNTHFCNPFPG-PCDPQVTILLDVAGAVGCPKTLAESWSGNNPCK-GWNYITCDAKG--TVTV--INFAKQN-----WVG----TISP---AVANL-TGLK-S-LVMNDNNLTGPIPVSL-T-SL-PELQLVDVSN-N-I-SGKI---------P---------------------------KFRPD--------VILK--TSG-N-SF--------I-------GKDVPL----------------------------------------------------------------------------------------------------------------------------------------------------------------------------------------------------------------------------------SAPPGAR------PSSSSSTNNNS-----------------------PSAAKDEHKSSIS--TW---VI-VAIVIAV-VVLILVL-C----LVLYKY------KR-----------------NR--------K--------------------------------SKLNK----------------------------------GKE-----------QKLK--NGSSKN----MKGYGA---------------------------IPSTASQ-SD-------------------------TSNS--EIYVYDG-----G-HVTIPVELLREATNNF-SKENILGR--GGFGIVYKGRLH-DG-TEIAVKRMEASI-AS----NKG-LTEFRAEIEVLTKV-RHRHLVALHGFCVN--G----Y-----ERLLVYEYMPQGTLGQHLFDHD-----------------------------QLGFLPLTWKQRLTIALDVARGVEYL-GL-----A-QQSFIHRDLKPSNVLL-GDDMRAKVSDFGLV-------------KNAPDGK-----------------------YSV--ETR-------L---------A---G-TFGYLAPEYAS-TG-R---VTTKIVFAFVILMEILTGRKALDESLPED---R-SHLVVWFKKMVV------NKE-----KIIE-VLDPTLDP--------DEETY----------------QSICKVVELAGHCAAREPSQP----DMGHVV--NVLAPL--V-------E------Q-----------W--------------------TP-----TA-----------TA-----------------------GDDS---FNIDFTMS--LPQALQ-KWK------ANDNSMLS----------EDTSYGD---------------------------YSASTRTSQSITVIRKVSETDKNT-FSCTKEHQ-----------------
> Potri.018G141000.1 pacid=27010057 transcript=Potri.018G141000.1 locus=Potri.018G141000 ID=Potri.018G141000.1.v3.0 annot-version=v3.0
AD-------------------------------------------------------------------------------------------------------------------------------------L---------LLS------F-----------------------------------------------------------------------------------------------------------------------------------------------------------LLLALLS------------------------------------------------------------------------------------------------------------------------TT-T---------TTA--D-----DA--GT------ML---KL-A-S-AL--TPTP-------------K-GW--STTN-----T-NGYC------------KW-------------NGV-K------D---------NSN-NVISINLA---------------------------------SQGL--SGT-LP--SEL-----STLSQLQSFSLQDN-KLIG---PLPSL----------ANL------AFLR---EVYIGTNNFTS------IPA-D---------------------------------------------------------------------FFKG--------L-------------------------------------------------TSLQTLSMDANINL---EPWVLSTDLTES------------------------------------------------------SSLNTFEASHANIFGAIPNMF---AS-FPSLQNLRLSYNNLTGGLPPSF-A---N----------------------------------------------------------------------------------------------------------------------------------------------------S-GIQNLWLNNQE--MGLSGTIE-----------------------------------------------------VL-------------------------------------------------------------------------------------------------------------PSMEQL-SQVWLQKNQFTG--PIP--D-FS-K----SKSLFDLQLRDNQ-FTG------IFPVS-LSSQ--AGLLN--------------------------------------------------------------------------------ISFYNN-------KLQGP-VPQF-GKGVKVDNSGLNFCVDTAGVACHPQVTTLLEIAGGFGYPVMLSDSWKGNDACN-GWPFVTCDSQK-KTVIT--VSLGKQH-----FGG----IISP---AFVNL-TALT-T-LKLNDNNLSGPIPDSL-I-KL-SQLSLLDVSN-N-L-TGKI---------P---------------------------AFASS--------VKLTI-TPG-N-PF--------L-------GSGGGSG--------------------------------------------------------------------------------------------------------------------------------------------------------------------------------------------------------------------------------SGGTP----------SSGSDSNTTT--------------------PGGVPNGRGNGGKKVS--PG---VI-AGVV-GI-VIVGAIG-F----FVLFKV-----NRK------------------K--------KR-------------------------------GKSGR----------------VNDQESGN----------GIN-----------ALVK--NGSSCC----TNGYGV---------------------------LSEIQSQ-SS-------------------------GNHS--GRHFFEG-----G-NVVISIEVLRQVTDNF-SENNILGK--GGFGVVYKGELH-DG-TKIAVKRMESGA-MG----TKG-MNEFQAEIAVLTKV-RHRHLVALLGYCIN--G----N-----ERLLVYEYMPQGTLAQHLFEWQ-----------------------------ELGYPPLTWKQRVTIALDVARGVEYL-SL-----A-QQSFIHRDLKPSNILL-GDDMRAKVADFGLV-------------KNAPDGK-----------------------YSM--ETR-------L---------A---G-TFGYLAPEYAA-TG-R---VTTKVVYAFVILMEIMTGRKALDDTVPDE---R-AHLVTWFRRVLV------NKD-----NLPK-AIDQTLNP--------DEETF----------------VSIFKVAELAGHCTAREPHQP----DMGHAV--NVLGPL--V-------E------Q-----------W--------------------KP-----TN-----------HE-----------------------EEGN---SGIDLHMS--LPQFLQ-RWQ------ADEGTSTT--------------------------------------------FNNMSYSQSQSSIPG---GF-SDS-FTSTDCR------------------
> AT3G23750.1 pacid=19661263 transcript=AT3G23750.1 locus=AT3G23750 ID=AT3G23750.1.TAIR10 annot-version=TAIR10
EA----------------------------------------------------P------------------------------------------------------------------------------------------LL-------L-----------------------------------------------------------------------------------------------------------------------------------------------------------VLLTTIF------------------------------------------------------------------------------------------------------------------------FT-T---------SVA--D-----DQ--TA------ML---AL-A-K-SF--NPPP-------------S-DW--S------STT-DF-C------------KW-------------SGV-R----------------TGG-RVTTISLA---------------------------------DKSL--TGF-IA--PEI-----STLSELKSVSIQRN-KLSG---TIPSF----------AKL------SSLQ---EIYMDENNFVG------VET-G---------------------------------------------------------------------AFAG--------L-------------------------------------------------TSLQILSLSDNNNI---TTWSFPSELVDS------------------------------------------------------TSLTTIYLDNTNIAGVLPDIF---DS-LASLQNLRLSYNNITGVLPPSL-G---K----------------------------------------------------------------------------------------------------------------------------------------------------S-SIQNLWINNQD--LGMSGTIE-----------------------------------------------------VL-------------------------------------------------------------------------------------------------------------SSMTSL-SQAWLHKNHFFG--PIP--D-LS-K----SENLFDLQLRDND-LTG------IVPPT-LLTL--ASLKN--------------------------------------------------------------------------------ISLDNN-------KFQGP-LPLF-SPEVKV-TIDHVFCTTKAGQSCSPQVMTLLAVAGGLGYPSMLAESWQGDDACS-GWAYVSCDSAG-KNVVT--LNLGKHG-----FTG----FISP---AIANL-TSLK-S-LYLNGNDLTGVIPKEL-T-FM-TSLQLIDVSN-N-L-RGEI---------P---------------------------KFPAT--------VKFSY-KPG-N-AL--------L-------GTNGGD----------------------------------------------------------------------------------------------------------------------------------------------------------------------------------------------------------------------------------GSSPGTG------GASGG-PGGSS--------------------GG----------GGSK--VG---VI-VGVIVAV-LVFLAIL-G----FVVYKF-----VMK------------------R--------KY-------------------------------GRFNR----------------TDPEKVGKI---------LVS-----------DAVS--NGGSGNGG-YANGHGA-------------------------NNFNALNSP-SS-------------------------GDNS--DRFLLEG-----G-SVTIPMEVLRQVTNNF-SEDNILGR--GGFGVVYAGELH-DG-TKTAVKRMECAA-MG----NKG-MSEFQAEIAVLTKV-RHRHLVALLGYCVN--G----N-----ERLLVYEYMPQGNLGQHLFEWS-----------------------------ELGYSPLTWKQRVSIALDVARGVEYL-SL-----A-QQSFIHRDLKPSNILL-GDDMRAKVADFGLV-------------KNAPDGK-----------------------YSV--ETR-------L---------A---G-TFGYLAPEYAA-TG-R---VTTKVVYAFVVLMEILTGRKALDDSLPDE---R-SHLVTWFRRILI------NKE-----NIPK-ALDQTLEA--------DEETM----------------ESIYRVAELAGHCTAREPQQP----DMGHAV--NVLGPL--V-------E------K-----------W--------------------KP-----SC-----------QE-----------------------EEES---FGIDVNMS--LPQALQ-RWQ------NEGTSSST------------------------------------------MFHGDFSYSQTQSSIPPKASGF-PNT-FDSADGR------------------
> Zm00001d033777_T001.1
PFAARRRR-------------------------------------------GA---------------------------AGR--------------------------------------------------------------LV-------L-----------------------------------------------------------------------------------------------------------------------------------------------------------VLMALEG-----------------------------------------------------------------------------------------------------------------------AAA-E---------TSP--S-----DV--AA------MR---AV-A-K-AL--GADK---------TL----GW--D------VAG-DP-CS---------PKRW-------------DGV-S------D---------SSG-RVTAIQVG---------------------------------ARGL--TGT-LP--PEV-----GDLTELTRLEVFDN-KLSG---PLPLL----------PGL------SSLQ---VLLAHNNSFAS------IPA-D---------------------------------------------------------------------FFKG--------L-------------------------------------------------TGLTAVAIDYNP-F---ASWTLPASLAAC------------------------------------------------------ASLANFSAISANVSGTLPDFL---GA-MPALQRLSLSFNQLSGPVPASL-A---G----------------------------------------------------------------------------------------------------------------------------------------------------A-PLVQLWLNG----AHLNGSIS-----------------------------------------------------FV-------------------------------------------------------------------------------------------------------------SNMTSL-EQLWLHSNEFTG--PLP--D-FA-G----FDDLWDLQLRDNM-LTG------PVPES-LFKL--KALKN--------------------------------------------------------------------------------VTLTNN-------LLQGP-MPQI-PNGLHADEADTRFCVQEAGKPCNPLVSLLLEVAAGFMYPKALAEDWRGNDPC--MFPGVTCIQG---NITG--LTFANKG-----LSG----SISP---AIGKI-SSLK-V-LDLANNNITGTVPEEV-A-VL-PLLTKIDLSN-N-L-YGKL---------P---------------------------TFAKN--------VAVN--TAG-N-PN--------I-------GKDAPAP---------------------------------------------------------------------------------------------------------------------------------------------------------------------------------------------------------------------------------TAGP---------GSSNNSPSGGS--------------------SSGSSGNNGNGGSSSS--VG---VI-AGSVAGT-VAGLGLV-A----ALGFYC------YK------------------R--------KQ-------------------------------KPFGR--VQSPHAM------VIHPRHSGSD-----------------------DMVK--ITVAGGN---ANGGAR---------------------------ASETYSQ-AS-------------------------SGPR--DIHVVES-----G-NMVISIQVLRNVTNNF-SEDNILGR--GGFGTVYKGELH-DG-TKIAVKRMEAGV-MG----NKG-LNEFKSEIAVLTKV-RHRNLVSLLGYCLD--G----N-----ERILVYEYMPQGTLSQHLFEWS-----------------------------ENNLRPLEWKKRLSIALDVARGVEYL-SL-----A-QQTFIHRDLKPSNILL-GDDMKAKVADFGLV-------------RLAPDDG---------------------KCVSI--ETR-------L---------A---G-TFGYLAPEYAV-TG-R---VTTKAVFSFVILMELITGRKALDETRPED---S-MHLVTWFRRMQL------NKE-----TFRK-AIDPVIDL--------DEETY----------------ASVSTVSELAGHCCAREAHQP----DMGHAV--NVLSTL--S-------E------V-----------W--------------------KP-----TD-----------PD-----------------------SDDS---YGIDLNMT--LPQALK-RWQ------AFEDSSHF------------------------------------------TSSFVASLDNTQTSIPTRPPGF-AES-FTSADGR------------------
> AT1G51890.1 pacid=19651455 transcript=AT1G51890.1 locus=AT1G51890 ID=AT1G51890.1.TAIR10 annot-version=TAIR10
R-------------------FLSFLIFVFAVLGLVQ--AQDQSGFI-SLDCGLVPT-EITYVEKSTNITYRSDATYID--SGVPGKINEVYRT----QFQQQIWALRSFP--EGQR-NCYNFSLTAK-----RKYL-----IRG-TF-------YGY--DGLN-QLSFDLYIGPNKWTSVSIPGVRNGSVSEMIHVLRQDHLQICLVT-GETTPFISSLELRPLNNNTYVTKSG-----SLIVV--ARLYFSPTPPF-LRYDEDVHDRIWIPF----------LDNKNSLL-STELSVD--TSNFYNVPQTVAKTAVPLNATQPLKINWSLDDITS--QSYIYMHFAEIENLEANETREFNITYNG-GENWFSY-------------FRPPKFRITTVYPAAVSL-DGNFNFTFSMTGNSTHPPLIGLEIYQVLELP----------QLDTYQ--D-----EV--SA------MM---NI-K-T-IY---------------GLSKRSSW--Q--------G-DP-C-----APE--LYRW-------------EGL-N------SYP-----NFAPP-QIIS-------------------------------------------------------------------------------------------------------------------------------------------------------------------------------------------------------------------------------------------------------------------------------------------------------------------------------------------------------------------------------------------------------------------------------------------------------------------------------------------------------------------------------------------------------------------------------------------------------------------------------------------------------------------------------------------------------------------------------------------------------------------------------------------------------------------------------------------------------------------------------------------------------------------------------------------------------------------------------------------------------------------------------LNLSGSN-----LSG----TITS---DISKL-THLR-E-LDLSNNDLSGDIPFVF-S-DM-KNLTLINLSGKN-L-NRSV---------P-ET---------------------LQKRIDNK-SL------TLI--RDE-T---------------------------------------------------------------------------------------------------------------------------------------------------------------------------------------------------------------------------------------------------------------------------------------------------------------GKN-STNV----------VAIAASVSVFAVLVI-L----AIVFVV------IR------------------K--------KQ-------------------------------RTNEA----SGPRS-------------------------------------------------------------------------------------------FTTGTVK-------------------------SDARS-SSSSIIT-----K-ERKFTYSEVLKMTKNF---ERVLGK--GGFGTVYHGNLD-D--TQVAVKMLSHSS-A------QG-YKEFKAEVELLLRV-HHRHLVGLVGYCDD--G----D-----NLALIYEYMEKGDLRENMSGK-------------------------------HSVNVLSWETRMQIAVEAAQGLEYL-NG-----C-RPPMVHRDVKPTNILL-NERSQAKLADFGLS-------------RSFPVDG---------------------E-SHV--MTV-------V---------A---G-TPGYLDPEYYR-TN-W---LSEKSVYSFVVLLEIVTNQPVMNKNRE-----R-PHINEWVMFML-------TNG-----DIKS-IVDPKLNE--------DYDT-----------------NGVWKVVELALACVNPSSSRP----TMPHVV--MELNEC--L-------A------L------------------------------E-IE-----RK---------------------QGSQATYIKE-------------SVEFSPS------------------------------------SASDFS-----------------------------------------PLAR---------------------------------
> Solyc01g007130.3.1
-------------------------------------------------------------------------------------------------------------------------------------------------ML-------L-------------------------------------------------------------SSMELY-------------------------------------------FHHIWFVVA------------------------------------LFLAFAL----------------------------------------------------------------------------------------------------------------------V-FT-V---------TDP--N-----DL--SI------IN---EF-R-K-GL--ENP----------EV--L-KWE-N-------GG-DP-CG---------SPVW-------------PHI-V------S----------GS-RIQQIQVM---------------------------------GLGL--KGP-LP--QNL-----NKLSRLTHLGLQKN-QFSG---KLPSF----------SGL------SELS---FAYLDFNQFDT------IPL-D---------------------------------------------------------------------FFDG--------L-------------------------------------------------VNLQVLALDENP-LNATSGWSLPNGLQDS------------------------------------------------------AQLINLTMINCNLAGPLPEFL---GT-MSSLEVLLLSTNRLSGPIPGTF-K---D----------------------------------------------------------------------------------------------------------------------------------------------------A-VLKMLWLNDQSG-DGMSGSID-----------------------------------------------------VV-------------------------------------------------------------------------------------------------------------ATMVSL-THLWLHGNQFSG--KIP-VE-IG-N----LTNLKDLSVNTNN-LVG------LIPES-LANM---PLDN--------------------------------------------------------------------------------LDLNNN-------HFMGP-VPKFKATNV---SFMSSFCQTKQGAVCAPEVMALLEFLDGVNYPSRLVESWSGNNPCDGRWWGISCDDNQ--KVSV--INLPKSN-----LSG----TLSP---SIANL-ETVT-H-IYLESNNLSGFVPSSW-T-SL-KSLSILDLSN-N-I-SPPL---------P---------------------------KFTTP--------LKLV--LNG-N-PK--------L------TSNPPGA----------------------------------------------------------------------------------------------------------------------------------------------------------------------------------------------------------------------------------NPSP----------NNSTTPADSP------TSSVPSSRPNSSIFKPSEQSPEKKD-SKSK--IA---IV-VVPIAGF-LLLVCLA------IPLYIY-----VCK------------------K-------SK--------------------------------DKHQA-----PTAL------VVHPRDPSDS------D----------------NVVK--IAIANQ----TNGSLS---------------------------TVNASGS-AS-------------------------IHSG--ESHLIEA-----G-NLLISVQVLRNVTKNF-SPENELGR--GGFGVVYKGELD-DG-TQIAVKRMEAGI-VS----NKA-LDEFRSEIDVLSKV-RHRHLVSLLGYSVE--G----S-----ERILVYEYMPQGALSRHLFRWK-----------------------------NFKLEPLSWKKRLNIALDVARGVEYL-TL-----A-HQSFIHRDLKSSNILL-GDDFRAKVSDFGLV-------------KLAPDKE-----------------------KSV--VTR-------L---------A---G-TFGYLAPEYAV-TG-K---ITTKAVFSFVVLMELLTGMMALDEDRPEE---S-QYLVSWFWNAKS------SKE-----KLMT-VIDPTLDV--------KDEIT----------------ESISTLAELAGHCTAREPGQP----DMGHAV--NVLSPL--V-------E------K-----------W--------------------KP-----LE-----------DD-----------------------PEDY---CGIDYSLP--LNQMVK-GWQ------ESEGK--------------DLSYVD--------------------------------LEDSKGSIPARPTGF-ADS-FTSADGR------------------
> Bradi5g26550.1.p pacid=32811841 transcript=Bradi5g26550.1 locus=Bradi5g26550 ID=Bradi5g26550.1.v3.1 annot-version=v3.1
AD----------------------------------------------------P------------------------------------------------------------------------------------------LLP-----PL-----------------------------------------------------------------------------------------------------------------------------------------------------------LFLAALL------------------------------------------------------------------------------------------------------------------TAGTASAA-T---------INP--S-----DL--SI------LH---DL-R-R-SL--TNAAD--------AL--P-TW--TA-----TGT-DP-CV-----------GW-------------AHV-S------D---------RDG-RVNNLDLK---------------------------------NLGL--TGT-LP--ATF-----SGLAGLQGLSLQSN-ALSG---PLPSF----------RGM------AALQ---KAYLNGNAFAS------VPN-D---------------------------------------------------------------------FFRG--------L-------------------------------------------------ADLVEISLDDNP-LNASGGWALPADLGDT------------------------------------------------------SQLRSLRLINCSLVGSVPGFL---GN-MSGLQELRLSYNKLSGPIPASFGA---G----------------------------------------------------------------------------------------------------------------------------------------------------S-GIQTLWLNNQVGVKKLSGTLE-----------------------------------------------------VV-------------------------------------------------------------------------------------------------------------AAMGSL-QEAWLHGNEFSG--PIP-DG-IG-N----CKQLKTFWANNNM-LVG------LVPAS-LATL--PLLKD--------------------------------------------------------------------------------VRLDNN-------NLLGP-APVLKAGNF---TFSGEFCAEKPGGVCSSEVMALLQFLAQVGYPQKLVGSWSGNDPCK-DWLGVTCSDG---KVSV--INLPGYG-----LNG----TISD---SLGNL-TTVS-D-IRLDSNNLTGHVPDSL-T-NL-KSLKKLDLSM-D-L-SGPL---------P---------------------------AFRRD--------VNVV--VTG-N-LN--------F------NGTAPGA------------------------------------------------------------------------------------------------------------------------------------------------------------------------------------------------------------------------------PPKDSPRP----------ATPSVPGPQD-----------------------HTVSPGNG-TKSS--AT---MLAIPIAVSV-VVLVSLG------AVVFYC-------K------------------K--------RGSI-----------------------------RQPQA-----AASV------VVHPRDNSDP------D----------------NLVK--IVMANNDS-----------------------------------FSAASSG-NS-------------------------SQAG--DIHMIEA-----R-NFVIAVQVLRGATKNF-SQDNVLGR--GGFGVVYKGELH-DG-TMIAVKRMESAV-IS----NKA-LDEFQAEIAILTKV-RHRNLVSILGYSIE--G----N-----ERLLVYEHMSNGALSKHLFQWK-----------------------------QLELEPLSWKKRLNIALDVARGMEYL-TL-----A-QQCYIHRDLKSANILL-GDDFRAKVSDFGLL-------------KPAPDGN-----------------------FSV--ATR-------L---------A---G-TFGYLAPEYAV-TG-K---ITTKAVFSFVVLMELITGMTAIDERRIDE--ET-RYLASWFCQIRK------DEE-----KFRA-AIDPSLVL--------TDEIF----------------ESISVIAELAGHCTSREPSQP----DMGHAV--TVLVPM--V-------E------K-----------W--------------------KP-----SN-----------NE-----------------------AEDY---MGIDLHLP--LLQMVK-GWQ------DAEASMTD--------------------------------------------GSILSLEDSKGSIPARPAGF-AES-FTSADGR------------------
> Smo_268021 pacid=15411149 transcript=268021 locus=268021 ID=268021.v1.91 annot-version=v1.0
EQW-------------------------------------------------------------------------------------------------------------------------------------------------------F-----------------------------------------------------------------------------------------------------------------------------------------------------------LLLGVLV----------------------------------------------------------------------------------------------------------------------SAAA-E---------TDP--V-----DA--EA------LQ---SF-Q-K-GL--SNG----------EI--L-QW--S-------GT-DP-C----------GAAW-------------KHV-Q----------------RGK-SVTGIDVA---------------------------------FLGL--QGI-VS--PSL-----NRLSNLEYLGMQGN-ALSG---SMPSL----------AGM------ANLK---IAYFDNNDFSS------IPG-D---------------------------------------------------------------------FFAG--------L-------------------------------------------------ESLAAIYLDNNP-LNGTAGWELPVDISHL------------------------------------------------------GALANLSLTNSSVVGSIPAFL---GA-MPQLKVLNLAYNRLTGGIPPSFVS--------------------------------------------------------------------------------------------------------------------------------------------------------S-NLVQLQANNMQG-PVLTGPID-----------------------------------------------------AV-------------------------------------------------------------------------------------------------------------GGMGSL-VQLWLQVNEIAG--TIP-RG-LG-N----ALALQDLKLNDNR-LTG------PIPAS-LAEL--P-LAI---------------------------------------------------------------------------------------------------SPTT-----KV-LATGNFCQAVPGLRCSHDVETLLEFIGEFGYPASIVSSWKGDDPC--LWTGIVCDSGK--RVSV--IDLAGSQ-----LVG----RLSP---ALVNL-TALT-V-LRLNGNNISGGIPPVL-T-SM-KSLQQVDLHN-N-L-SGDL---------P---------------------------QFPES--------VKTN--FQG-N-PL--------L-------LQSLPPV---------------------------------------------------------------------------------------------------------------------------------------------------------------------------------------------------------------------------------TSPP----------VTPAQPSGSS------GGGGGAKNTNTTNATAAEVLPRSQH-NSVK--AG---LI-AGPVVGA-VSLLAIG-L----ALSFLF------YK------------------R------SEK--------------------------------RFVR----VQGPTM------VVHPRDSSSE-----------------------DIVK--IIVPGGAGNNVNSR-----------------------------SLVETAS-VN-------------------------SNGT--DVQVVEA-----G-NLVISIHVLRNATRNF-SEETVLGR--GGFGAVYRGQLD-DG-TNIAVKRMEASS-VS----SKG-VSEFHAEIAVLSKV-RHRHLVALLGYCID--G----N-----EKLLVYEYLPQGALSHHLFEYR-----------------------------RMRLKPLEWKRRLAIALDVARGMEYL-GL-----A-YKSFIHRDLKPSNILL-DDDLRAKVADFGLV-------------KLAPEGK-----------------------YSV--ETR-------L---------A---G-TFGYLAPEYAV-TG-R---VTTKAVFSFVVLLELISGRRALDESQPEE---N-MHLVTWYRRITSS----SSKE-----SLLR-IIDPVLGV---------GDVF----------------HSVYTVSELARHCTAREPYQP----DMGHAV--SVLSPL--V-------D------Q-----------W--------------------KP-----AD-----------QD-----------------------GEES---AGIDLSLT--LPQALK-KWQ------AYEEDSSS------------------------------------------ASRRMLDDYDSHDSLPTRPAGF-AEA-FTAADGR------------------
> Pp3c10_2340V3.1.p pacid=32899514 transcript=Pp3c10_2340V3.1 locus=Pp3c10_2340 annot-version=v3.3
KTG----------------------------------------------------------------------------------------------------------------------------------------------VLR------T-----------------------------------------------------------------------------------------------------------------------------------------------------------VLVLCCL------------------------------------------------------------------------------------------------------------------------AA-V---------GAP--D-----DG--AV------LQ---DFLK---GV--ANGA---------SL----GW--T-------GT-DF-CA-----------GW-------------TGV-V----------------SGG-NVVQLRLR---------------------------------EAGL--GGT-VT--STL-----NQMTDLTYLELNGN-SFTG---AMPSL----------AGM------ANLQ---NIFLHQNNFTS------IPG-D---------------------------------------------------------------------FFRG--------L-------------------------------------------------TNVVNLYIDRNLGLNGTAGWTIPEDITAS------------------------------------------------------TKLTNLSVASTNLNS-LPEYL---GT-MASLRVLLAAYNNI-PSIPASF-A---G----------------------------------------------------------------------------------------------------------------------------------------------------S-NIEVLQVNNQ---AGMKGTMA-----------------------------------------------------PC-------------------------------------------------------------------------------------------------------------GAMPAL-RVLWLQVNQLTG--PIP-DG-LA-A----STGLSDLRLNDNR-LLG------QIPLD-LAKLP---LTT--------------------------------------------------------------------------------VFLKNN-------FLSGQ-LPSFPVVP----TFDDDFCSTD-GTQCSVEVAALIQFLKGVGYPQSISEAWTGANPC--GWIGIGCSGT---SVVS--ISLASSG-----LTG----TISP---YLANI-TTLK-S-ILLNNNTLTGSVPNQL-T-TL-PDLVTLDIRN-N-I-SGEI---------P---------------------------KFRPG--------VTFQ--SSG-N-PF--------L-------GTVLPPT---------------------------------------------------------------------------------------------------------------------------------------------------------------------------------------------------------------------------------SPSPGTP------GATPNTPGGAS----------------------------SSSSSSTS--VG---VI-VGAIVGA-LALVTVV-A----LLAFCF------FR------------------R------KKK--------------------------------KKYSA--LIQGQNT------VVHPRGDSGS------DP---------------ELGK-----------------------------------------LAEYRANDGTR-TN------------------------YSGPS--DMQVGEG-----D-SLGTSYEILRDVTEGF-AEKNVLGK--GGFGVVYKGTFP-DG-TMVAVKRMEAAV-MS----NKG-LKEFQSEISVLSKV-RHRNLVELKGYCAH--R----N-----ERLLVYEYMAQGTLAQHLFEYQ-----------------------------AMGVRPLEWTRRLSIALDVARGLEYL-GL-----A-HKSFIHRDLKPSNILL-DDKYAAKVSDFGLV-------------KLAPENN-----------------------FSV--ETR-------L---------A---G-TFGYLAPEYAV-TG-R---VTTKAVFSFVVLMEMMTGRRALDETEAEE---N-MHLVTWFRRTNT------SPE-----TFAR-CIDPTITM--------TEETL----------------KSLNVVSDLALQCTAREPYQP----DMGHAV--NILKPL--I-------E------Q-----------W--------------------KP-----AK-----------FV-----------------------GEGS---EEIDLQLT--LPEALK-QWQ------DLENDSFC------------------------------------------------GVDDSRASIPQKPLDF-----GTAVDGR------------------
> evm_27.model.AmTr_v1.0_scaffold00032.135 pacid=31559941 transcript=evm_27.model.AmTr_v1.0_scaffold00032.135 locus=evm_27.TU.AmTr_v1.0_scaffold00032.135 ID=evm_27.model.AmTr_v1.0_scaffold00032.135.v1.0 annot-version=v1.0
------------------------------------------------------------------------------------------------------------------------------------------------------------------------------------------------------------------------------------------------------------------------------------------------------------------------------------------------------------------------------------------------------------------------------------------------------------------------------------------------------------------------------------------------------------------------------------------------------------------------------------------------------------------------------------------------------------------------------------------------------------------------------------------------------------------------------------------------------------------------------------------------------------------------------------------------------------------------------------------------------------------------------------------------------------------------------------------------------------------------------------------------------------------------------------------------------------------------------------------------------------------------------------------------------------------------------------------------------------------------------M-SVLRLQGNSFQG--PIP-SS-FA-R----LTSLRDLRISELS--NG-----TSSLDF-IKNM--KNLTI--------------------------------------------------------------------------------LVLRNN-------MISGI-IPS-----------------------------DI----------GGHAQ------------------------LAH--LDLSFNS-----LTG----EIPS---SLFNM-SSLS-F-LFLGNNNLSGSLPQQKS-----SSLSTIDLSY-Q-L-TGSF---------P-LW--------------MNAQNLTMN--------------------LVG-N-SFVIGNSNNSVTPVGLHCL-------------QRTFPCNRNAPRYSS-------FAINSG-GKQITSADGTVYEQDNVTLGM-ASYYVTDTQRWAIS-STGRFLDSPSPR--YIETSQSQFTATLD-TELFQTARLSPGSLRYYGLGLQNGVYTIRLEFAELEFP----------TPPDWRSTG---RRVFDIYIQGKLELKDFDIRKAAGDSSF-RAVPNTYKANVTENFLEIHLFWAGKGTCCIPNQGYYGPLIS-------AVKATPD-----------FVPNV---------SNLPPSTSS-KQNR--TG---LI-VGIVVGF-GVLFLIL-V----SAIF-I-VRK---R------------------K--------K-----------------------------------------------------------------------------------------------------------------------------------------RGLS-DE-------------------------------EFLGMGA-----R-PNTFSYCELRTATEDF-NAKNKLGE--GGFGAVYK-----------------------------------------------HRNLVRLFGCCIE--G----D-----QRLLVYEYLENKSVDQALF--------------------------------EKSELHLDWSTRYEICMGTARGLAYL-EE-----S-RPRIVHRDVKASNILL-DADLIPKISDFGLA-------------KLYDDTK-----------------------THI--STR-------V---------A---G-TIGYLAPEYAM-RG-H---LTEKAVFGFVVALEILSGRLNSDTSLDEE---Q-IYLLEWAWHLH-------ENN-----REIE-LVDQRL-T--------DFNE-----------------EQATRTIGVALLCTQASPILP----SMSRVV--AMLAGD--I-------E------V------------------------------A-TV-----SS-----------RP-------S-YLTDWHFND----INSLV----SQDYT---------------------PSTRVNN----------TQSEMDS-----T---------------------------TFNTDSSPMNANRPIP---GID-EGR------------------
> AT4G20450.1 pacid=19647995 transcript=AT4G20450.1 locus=AT4G20450 ID=AT4G20450.1.TAIR10 annot-version=TAIR10
EGK------------------FLALIWIFLITNIVD--AQDQQGFI-SLDCGM-PRNESSYTDESTGLNFSSDADFIS--SGKSGTIKTEDSDSG-VKYIKPYKQLRYFP--EGAR-NCYNLTVMQG-----THYL-----IRA-VF-------YGY--DLK--QRKFDLYLGPNFWTTINLQDLQDGTVEEVIHMPKSNNLDICLVT-GTTTPFISSLELRPLRDDTYTTTTG-----SLKLI--SRWYFPTLESI-IRHPDDVHDRLWDVY---------HADEEWTDI-NTTTPVN--TTNAFDLPQAIISKAIPQVASDTWSTTWSIQNPDD--DVHVYLHFAEIQALKPSDTREFSILWNK-NTIIRDY-------------YSPLEFMADTVITSSKCD-DGFCSLDLTRTKSSTLPPYCAMEVFGLLQLL----------QTETDE--N-----DV--TT------LK---NI-Q-A-TY---------------RIQ-KTNW--Q--------G-DP-C-----VPI--QFIW-------------TGL-N------SNMF----PSIPP-RITS-------------------------------------------------------------------------------------------------------------------------------------------------------------------------------------------------------------------------------------------------------------------------------------------------------------------------------------------------------------------------------------------------------------------------------------------------------------------------------------------------------------------------------------------------------------------------------------------------------------------------------------------------------------------------------------------------------------------------------------------------------------------------------------------------------------------------------------------------------------------------------------------------------------------------------------------------------------------------------------------------------------------------------IDFSNFG-----LNG----TITS---DIQYL-NQLQ-K-LDLSNNNLTGKVPEFL-A-KM-KLLTFINLSG-N-L-SGSI---------P-QS---------------------LLNMEKNG-LI------TLL--YNG-N--N--------L------CL---------------DPSC----------------------------------------------------------E--------------------------------------------------------------------------------------------------------------------------------------------------------------------------------------------------------SETGPGN--NKKK-------LL-VPILASAVGIIIAVL-L----LVNILL------LR------------------K--------K--------------------------------KPSKA------------------------------------------------------------------------------------------------------------------------------------------SRSSMVA-----N-KRSYTYEEVAVITNNF---ERPLGE--GGFGVVYHGNVN-DN-EQVAVKVLSESS-A------QG-YKQFKAEVDLLLRV-HHINLVTLVGYCDE--G----Q-----HLVLIYEYMSNGNLKQHLSGE-------------------------------NSRSPLSWENRLRIAAETAQGLEYL-IG-----C-KPPMIHRDIKSMNILL-DNNFQAKLGDFGLS-------------RSFPVGS---------------------E-THV--STN-------V---------A---G-SPGYLDPEYYR-TN-W---LTEKSVFSFVVLLEIITSQPVIDQTRE-----K-SHIGEWVGFKL-------TNG-----DIKN-IVDPSMNG--------DYDS-----------------SSLWKALELAMSCVSPSSSGP----NMSQVA--NELQEC--L-------L------T------------------------------E-NS-----RK---------------------GGRHDVDSKS-------------SLEQSTS------------------------------------FGPEHI-----------------------------------------PDAR---------------------------------
> Pp3c2_17640V3.1.p pacid=32933667 transcript=Pp3c2_17640V3.1 locus=Pp3c2_17640 annot-version=v3.3
EGMMLFR---------------------------------------------------------------------------------------------------------------------------------------RDRFLGV-----F-----------------------------------------------------------------------------------------------------------------------------------------------------------FCLTAAF---------------------------------------------------------------------------------------------------------------------GYADA-A---------LNP--T-----DL--ST------LN---AL-A-S-HW-----------SGN-SL----QW--G-------SG-DP-C----------TNGW-------------TGV-I------D--------PTNT-KVTQLLLS---------------------------------SASV--IGT-IP--AVI-----GSFTALEQLDLSYNPQLTG---PIPPEI---------GQL------TTLT---SLIIQSCSLTG-----DIP--S-----------------------------------------------------------------------------------------------------------------------------------------------------------TLGNL------------------------------------------------------KNLTFLALNNNQLTGPIPSSL---GA-LVHVYWFDLSTNQMSGDLPVSS-KS------------------------------------------------------------------------------PD---------------------------GG--------------------------------------LDTMS-GCKHFHLNN----NSFTGPIPPELG-----------------------------------------------------------------AP---------------------------------------------------------------------------------------PGGV--VKLTKL-VHLLFESNMMSG--TIP-DS-IA-N----LTSLEILSLSNNQ-FSG------SIPAS-LNRFATSNLQQ--------------------------------------------------------------------------------LLVSNN-------KLTGI-IPNL----------------------------------------TAITS-----------------------NLSV--IDLSKNS-----FDP---QPFPS---WLDGA-PKLQ-S-VYLVDSHLTGQLPSEILS-S--GMLQALWARN-S-L-NGTLRIPSTL--GP-NL-----------RVISLQDNK-ID-SII---QLVNTSEIDIQ--LAG-N-P---------L------CDPSSLA--------RPARVCDNV-QGGLMPWTSPLQPSSNCN------------------------------------S------------------------------GSCSDSQIINPLN---SGNCNCTTPLEIVLEARRPTFSVIT-EMIERLRLQMQTQLN---LLPNQVWIHSASFTPDGRAEIDIDFFN--------ADGVSALDRSSIQNITHSLTSQTLV-LPDVKPYIA------KLITS----------------------------------GEPVSKVA--LSAG-AI-AGIVVGV-LALLAMA-----GLYAFWQ-------K------------------R--------RA-------------------------------ERLK--HITQPFKS---------------------------------------------------------------WG--------------------------GGGG-EK-------------------------DVEA----------PKIAG-ARWFSYAEVKKVTNNF-AEANVLGE--GGYGKVYSGVLA-SG-ELVAVKRAQEGS-M------QG-AEEFKNEIELLSRV-HHKNLVGLVGYCYD--Q----G-----EQMLVYEFMENGTMREWLSGKM--------------------------------AYPLDWTKRLSIAVGSARGLTYL-EM-----A-NPPIIHRDIKSANILL-DGNHVAKVADFGLS-------------KLAPEGD---------------------K-KIA--TTQ-------V---------K---G-TMGYLDPEYYM-TQ-H---LSDKSVYAFVVLLELLTSRAPIEH--------G-KYIVREVRTAL-------DKG--GMDALEP-LLDPCVLE---------ASR-----------------EDLKKFLDLALDCVEERGADP----TMNEVV--KELEAI--A-------Q------R------------------------------N-KP-----KA-----------KA-------SALATDTTWLNDV----------YGDDAQYGET------------NFDMPNSSSNFK----------YSGGYTPR--------------------------------------MPEPK---------------------------------
> AT1G24650.1 pacid=19657558 transcript=AT1G24650.1 locus=AT1G24650 ID=AT1G24650.1.TAIR10 annot-version=TAIR10
-------------------------------------------------------------------------------------------------------------------------------------------------MIAKN----L-----------------------------------------------------------------------------------------------------------------------------------------------------------LLLCFIL----------------------------------------------------------------------------------------------------------------------V-NV-E---------SSP--------DE--AV------MI---AL-R-D-SL---------------KLSNP-NW--S-------GS-DP-C------------KW-------------SMI-K------D---------ASN-RVTAIQIG---------------------------------DRGI--SGK-LP--PDL-----GKLTSLTKFEVMRN-RLTG---PIPSL----------AGL------KSLV---TVYANDNDFTS------VPE-D---------------------------------------------------------------------FFSG--------L-------------------------------------------------SSLQHVSLDNNP-F---DSWVIPPSLENA------------------------------------------------------TSLVDFSAVNCNLSGKIPDYLF-EGD-FSSLTTLKLSYNSLVCEFPMNF-S---D----------------------------------------------------------------------------------------------------------------------------------------------------S-RVQVLMLNGQKGREKLHGSIS-----------------------------------------------------FL-------------------------------------------------------------------------------------------------------------QKMTSL-TNVTLQGNSFSG--PLP--D-FS-G----LVSLKSFNVRENQ-LSG------LVPSS-LFEL--QSLSD--------------------------------------------------------------------------------VALGNN-------LLQGP-TPNFTAPDIKPDLNGLSFCLDTPGTSCDPRVNTLLSIVEAFGYPVNFAEKWKGNDPCS-GWVGITCTGT---DITV--INFKNLG-----LNG----TISP---RFADF-ASLR-V-INLSQNNLNGTIPQEL-A-KL-SNLKTLDVSK-R-L-CGEV---------P---------------------------RFNTT---------IVN--TTG-N-----------F------------------------EDC---------------------------------------------------------------------------------------------------------------------------------------------------------------------------------------------------------------------------------------PNGNA----------------------------GKK-ASSN--AG---KI-VGSVIGI-LLALLLI-G----VAIFFL------VK------------------K--------K--------------------------------MQYHK----------------MHPQQQSSD------Q----------------DAFK--ITIEN--------------------------------------LCTGVSE-SG-------------------------FSGN--DAHLGEA-----G-NIVISIQVLRDATYNF-DEKNILGR--GGFGIVYKGELH-DG-TKIAVKRMESSI-IS----GKG-LDEFKSEIAVLTRV-RHRNLVVLHGYCLE--G----N-----ERLLVYQYMPQGTLSRHIFYWK-----------------------------EEGLRPLEWTRRLIIALDVARGVEYL-TL-----A-HQSFIHRDLKPSNILL-GDDMHAKVADFGLV-------------RLAPEGT-----------------------QSI--ETK-------I---------A---G-TFGYLAPEYAV-TG-R---VTTKVVYSFVILMELLTGRKALDVARSEE---E-VHLATWFRRMFI------NKG-----SFPK-AIDEAMEV--------NEETL----------------RSINIVAELANQCSSREPRDP----DMNHVV--NVLVSL--V-------V------Q-----------W--------------------KP-----TE-----------RSS---------------------DSEDI---YGIDYDTP--LPQLIL--------------------------------------------------------------DSCFFGDNTLTSIPSRPSEL-EST-FKSGQGR------------------
> AT1G56145.2 pacid=19650370 transcript=AT1G56145.2 locus=AT1G56145 ID=AT1G56145.2.TAIR10 annot-version=TAIR10
L--------------------------------------------------------------------------------------------------------------------------------RLILSLV-----VW--FV-------M-----------------------------------------------------------------------------------------------------------------------------------------------------------LFHVVRQ-------------------------------------------------------------------------------------------------------------N--------RT----------TATTDP--D-----EA--RA------LN---KI-F-R-TW----------KIT--AT--K-AW--N------ISG-EL-CS---GAAIDDSVSI-------DNLAFNPLI-K------DCSFV--D-STIC-RIVALRAR---------------------------------GMDV--AGP-IP--DDL-----WTLVYISNLNLNQN-FLTG---PLSPGI---------GNL------TRMQ---WMTFGANALSG-----PVP--KEI-----------------------------------------------------------------------------------------------------------------------------------------------------------GLL------------------------------------------------------TDLRSLAIDMNNFSGSLPPEI---GN-CTRLVKMYIGSSGLSGEIPS-----------------------------------------------------------------------------------------SFANF--------------------------------------------------------------V-NLEEAWIND----IRLTGQIPDFIG----------------------------------------N-------------------------------------------------------------------------------------------------------------------------WTKL-TTLRILGTSLSG--PIP-ST-FA-N----LISLTELRLGEIS--N------SSSLQF-IREM--KSISV--------------------------------------------------------------------------------LVLRNN-------NLTGT-IPS-----------------------------NI----------GDYLG------------------------LRQ--LDLSFNK-----LTG----QIPA---PLFNS-RQLT-H-LFLGNNRLNGSLPTQKS-----PSLSNIDVSY-D-L-TGDL---------P-SW--------------VRLPNLQLN--------------------LIA-N-HFTVGGSNRRALP-RLDCL-------------QKDFRCNRGKGVYFN-------FFVNCGG-RDIRSSSGALYEKDEGALGP-ATFFVSKTQRWAVS-NVGLFTGSNSNQ--YIALSATQFANTSD-SELFQSARLSASSLRYYGLGLENGGYSVTVQFAEIQIQ----------GSNTWKSLG---RRIFDIYVQGKLVEKDFDMQKAANGSSI-RVIQRVYKANVSENYLEVHLFWAGKGTCCIPAQGTYGPLVS-------AISATPD-----------FIPTV---------KNKLPSKSK-KNIV-------II-VGAIVGA-GMLCILV------IAILLF-IRR---K------------------R--------K-----------------------------------------------------------------------------------------------------------------------------------------RAAD-EE-------------------------------VLNSLHI-----R-PYTFSYSELRTATQDF-DPSNKLGE--GGFGPVFKGKLN-DG-REIAVKQLSVAS-R------QG-KGQFVAEIATISAV-QHRNLVKLYGCCIE--G----N-----QRMLVYEYLSNKSLDQALFGKS---Y-CKKNK-CYLTC--------CVTVAEEKSLQLGWSQRFEICLGVAKGLAYM-EE-----S-NPRIVHRDVKASNILL-DSDLVPKLSDFGLA-------------KLYDDKK-----------------------THI--STR-------V---------A---G-TIGYLSPEYVM-LG-H---LTEKTVFAFIVALEIVSGRPNSSPELDDD---K-QYLLEWAWSLH-------QEQ-----RDME-VVDPDL-T--------EFDK-----------------EEVKRVIGVAFLCTQTDHAIP----TMSRVV--GMLTGD--V-------E------I------------------------------T-EA-----NA-----------KP-------G-YVSERTFEN----AMSFM----SGSTSSS----------WI------LPETPKDS----------SKSQVEE--------------------------------------------------------HGRR----------------H
> TOUSLED_AT5G20930.1
SD--------------------------------------------------------------------------------------------------------------------------------------------------------L---------------------------------------------------------------------------------------------------------------------------------------------------------------------------------------------HF-------------------------------------------------------------------------------------------SS-N-----SSNQSDH--S---LPDK--IAK-----LE------R----LTGKTPSSAKPPQQQ-QV--S-LW--SSAS---AAS-TP-----------------------------PGL----------------------SETSISDS---------------------------------------TGDFLIR---------ANTKKRQKVQESNNFSVVD---HVPQE----------------------------------YDG---------------------------------------------------------------------------------------------------------------------------------------------------------------------------------------------------------------------------------R--------KNDAESK-------------------------TG----------------------------------------------------------------------------------------------------------------------------------------------------------------------LDVSKKK------------------------------------------------------------------------QGR---------------------------------------------------------------------------------------------------GRASST----SKTNNDVTS--VAP------------VSAASQLDASDQKDFR---------PDG---Q-----LRN----------------------------------------------------------------------------G--ECSLQDE-----DKSLRAKMLEEE-----------------------------LRKSRQDSSEYHHLVR-----------------------NLENE-KDLKDQE-----QQG---QKTTK---VISDLLISVSKTNLRLGGVLRTGTIIETWEG----QMLKDLNAQKDE---SGAQEE----DIIP-DE---------V-----------YKSRLT--------------------S-----------I---------------------------------------------------------------------------------------------------------------------------------------------------------------------------------------------------------------------------------------------------------------------------------------------------KREEERER------YTLEKGLLM-----------------------------R----------------EMK--------RI-------------------------------RDEDG--------------------------------------------------------------------------------------------------------------------------------------------------------S---RFNHFPVLNSRY-ALLNLLGK--GGFSEVYKAYLV-DH-RYVACKLHGLNA-QWSEEKKQSYIRHANRECEIHKSL-VHHHIVRLWDFHID--M----H-----TFCTVLEYCSGKDLDAVLKAT----------------------------------SNLPEKEARIIIVQIVQGLVYL-KK-------SQKIIHYDLKPGNVLF-DEFGVAKVTDFGLS-------------KIVEDNG-----------------------SEL--TSQ-------G---------A---G-TYWYLPPEFNK-TP-M---ISSKVVWSVVLFYQMLFGKRPFGHDQSQER----------------------RED--KAKK-VEFVTRPAI----------S--------------------N---EAKDLIRRCLTYNQEDP----DVLTMAQDPYLAYS--K-------K---------------------------------------------------------------------------------------------------------------------------------------------------------------------------------------------------------------------------
> Zm00001d026306_T009.1
RPT---------------------------------------------------P---------------------------------------------------------SSRR-------------HGSAAAL-----PTL-LL-------L-----------------------------------------------------------------------------------------------------------------------------------------------------------LLLLAAS------------------------------------------------------------AQ-----------------------------------------------A--------QQTS--------RMKTDP--V-----EA--AA------VN---AV-F-A-KL----------GQA--AT--S-AW--N------ISG-DP-CT---GAATD-GTNI------DNDPTFNPAI-K------ECSVN--N-RTVC-HVTKLKIY---------------------------------ALNA--FGP-IP--QEL-----QNLTRLTNLNLAQN-YLTG---PLPSFL---------GNL------TAMQ---YMSLGINALSG-----SVP--KEL-----------------------------------------------------------------------------------------------------------------------------------------------------------GNL------------------------------------------------------VNLVSLGIGSNYLNGSLPSEL---GN-LAKLEQLYIDSAGLSGPLPS-----------------------------------------------------------------------------------------SFSRL--------------------------------------------------------------T-RMKTLWASD----NDFTGEIPDYIG----------------------------------------S-------------------------------------------------------------------------------------------------------------------------WTNL-TELRFQGNSFQG--PLP-AT-LS-N----LVQLTSLRIGDIV--NG-----SSSMIF-ISNM--TSLNT--------------------------------------------------------------------------------LILRNC-------RISDS-LASV----------------------------NF----------SQFAK------------------------LNL--LDLSFNN-----ITG----QVPE---ALVKL-NSLS-F-LFLGNNSLSGSLPSSIG-----TSLKNLDFSY-Q-L-SGNF---------P-SW--------------TTQNNLQLN--------------------LVA-N-NFETNS----VLPSGLSCL-------------QRDTPCFLGSPQSAS-------LAVDCGSSRSIS------YQPDAASLGA-ASYYVTGAQTWGVS-NVGKFMEASNGS--YIIYSLHQFQNTLD-SELFQTARMSPSSLRYYGIGLENGNYTVTLQFAEFDFE----------DSQTWKSVG---RRVFDIYLQGERKEKNFDIRKASGGKSY-TAVEKQYIVPVTRNFLEIHLFWAGKGTCCIPAQGYYGPAIS-------ALSATPN-----------FTPTV---------RNSAQKKNS-SKTG-------VI-VGVVIGA-AVLGVLA-L----AGICMW-RQK---R------------------R--------K-----------------------------------------------------------------------------------------------------------------------------------------LLLE-QQ-------------------------------ELYSIVG-----R-PNVFVYGELRTATENF-SSNNLLGE--GGYGSVYKGKLA-DG-RVVAVKQLSETS-H------QG-KQQFAAEIETISRV-QHRNLVKLYGCCLE--G----N-----KPLLVYEYLENGSLDKALF--------------------------------GNGKLNLDWPTRFEICLGIARGLAYL-EE-----S-SIRVVHRDIKASNVLL-DANLNPKISDFGLA-------------KLYDDKK-----------------------THV--STK-------V---------A---G-TFGYLAPEYAM-RG-H---MTEKVVFAFVVILETLAGRPNFDNTLDED---K-VYILEWVWQLY-------EEN-----HPLD-MLDPKL-A--------EFNS-----------------DEVLRAIHVALLCTQGSPHQP----SMSRAV--SILAGD--V-------E------V------------------------------G-QV-----AN-----------KP-------S-YITEWQIKG----GNTSS----FMSSNV--------------------SGQSGVA---------------------------------------------------------PRSASHASSQF-SVIEEGR------------------
> LOC_Os08g10310.1 pacid=33107191 transcript=LOC_Os08g10310.1 locus=LOC_Os08g10310 ID=LOC_Os08g10310.1.MSUv7.0 annot-version=v7.0
---------------------------------------------------------------------------------------------------------------------------------GGVSGKL-----VWV-LL-------M-----------------------------------------------------------------------------------------------------------------------------------------------------------SWLIAAH-------------------------------------------------------------------------------------------------------------A--------QQAA----------TTDP--I-----EV--AA------LE---AI-L-G-RW----------GKT--TS--P-LW--R------MSG-EP-CR---GVPVDGSTDL------DGNPKNNPGI-K------DCSYN--S-GTVC-HITQLRVY---------------------------------ALNV--VGQ-IP--AEL-----QNLTYLTYLNLDQN-YLSG---PIPSFI---------GQL------TALT---ELHVGFNPLSG-----SLP--KEL-----------------------------------------------------------------------------------------------------------------------------------------------------------GNL------------------------------------------------------TNLNLLGISLTNFSGQLPEEL---GN-LTKLRQLYTDSAGLSGPFPS-----------------------------------------------------------------------------------------TLSRL--------------------------------------------------------------K-NLKLLRASD----NNFTGTIPDFIG----------------------------------------S-------------------------------------------------------------------------------------------------------------------------LSNL-EDLAFQGNSFEG--PIP-AS-LS-N----LTKLTTLRIGDIV--NG-----SSSLAF-ISSL--TSLDT--------------------------------------------------------------------------------LVLRNC-------KISGD-LGAV----------------------------DF----------SKFAN------------------------LTF--LDLSFNN-----ISG----NVPK---SILNL-QKLI-F-LFLGNNSLTGELPDGIS-----PSLTNLDFSY-Q-L-TGSF---------P-SW--------------VTQNNLQLN--------------------LVA-N-NFILGSTNIGMLPPGLNCL-------------QEDTPCFRGSPKYYS-------FAVDCGSNRSIRVSDNTMYELDSTNLGD-SSYYVTSQTRWGVS-NVGKLFQAPNDS--KIIHSGEKIQNAVD-SELFQTARMSPSSLRYYGLGLENGNYTVLLKFAELGFP----------DTPTWQSLG---RRFFDIYIQGELKEKDFNIRKMAGGKSF-TAVYKSYTTTVSKNFLEIHLFWAGKGTCCIPIQGYYGPLIS-------ALSITPN-----------FSPTV---------RNG-VPKKK-SKAG-------AI-VGIVIAA-SVLGSAI-L----FGIFMV-IKK---R------------------R--------R-----------------------------------------------------------------------------------------------------------------------------------------MAKQ-QE-------------------------------ELYNLVG-----Q-PDVFSNAELKLATDNF-SSQNILGE--GGYGPVYKGVLP-DG-RVIAVKQLSQSS-H------QG-KSQFVTEVATISAV-QHRNLVKLHGCCID--S----N-----TPLLVYEYLKNGSLDKALF--------------------------------GNGSIKLDWATRFEIILGIARGLTYL-EE-----S-SVRIVHRDIKASNVLL-DTDLTPKISDFGLA-------------KLYDEKK-----------------------THV--STG-------I---------A---G-TFGYLAPEYAM-RR-H---LTEKVVFAFVVALEIVAGRSNTDNSLEES---K-IYLFEWAWSLY-------EKE-----QALG-IVDPRL-E--------EFSR-----------------DEVYRVIHVALICTQGSPYQP----PMSKVV--AMLTGD--V-------E------V------------------------------A-EV-----VT-----------KP-------N-YITEWQFRG----GNTSY----VTSHSG--------------------STTPKLS----------RQKEID-----------------------------------------PLTQSPTITGVS--EHEGR------------------
> LOC_Os04g22470.1 pacid=33112198 transcript=LOC_Os04g22470.1 locus=LOC_Os04g22470 ID=LOC_Os04g22470.1.MSUv7.0 annot-version=v7.0
RS-------------------------------------------------------------------------------------------------------------------------------RGVIRHS-----VWC-LV-------V------------------------------------------------------------------------------------------------------------------W----------------------------------------SWRVAAQ-------------------------------------------------------------------------------------------------------------D--------QQ----------APKTDP--V-----EA--VA------LN---TI-M-R-RW----------GKE--AS--S-EW--N------VSG-DL-CS---GFAAD-KNDW------DYYPNINPFI-K------DCTFS--N-NTLC-RITK-------------------------------------------------------------------LDLNYN-YLTG---FIPSFI---------GKF------TSMK---YLALGFNPLSG-----PLP--KEL-----------------------------------------------------------------------------------------------------------------------------------------------------------GNL------------------------------------------------------TNLISLGISLNNFTGGLPEEL---GN-LTKLKQFLA--------------------------------------------------------------------------------------------------------------------------------------------------------------------------------SD----NGFTGKIPDYLG----------------------------------------S-------------------------------------------------------------------------------------------------------------------------MTNL---------------E-------------------EMRIGDIV--NG-----ISPLAL-ISNL--TSLNT--------------------------------------------------------------------------------LILRNC-------KIYGD-LGAV----------------------------DF----------SMFEK------------------------LSL--LDLSFNN-----ITG----KVSQ---SILNL-GNLQ-F-LFLGNNNLAGRLPDGIS-----SSLKAIDFSY-Q-L-TGSI---------P-SW--------------ASQNNLQLN--------------------LVA-N-NFLLGSTSN---------------------------------------------------SNTSTRGSDNTIYEADPANLGA-ATYYVTGQTRWGVS-SVGHYFRATDAK--NIIYSSQNFNNVVD-SKLFETGRVSPSSLRYYGLGLENGNYTVLLRFAEIAFP----------DSQTWLSLG---RRVFDIYIQGALKEKDFDIRKTAGGKSF-SVVNRSFMVTVSKNFLEIHLFWAGKG------GGIYGPMIS-------ALSVTPN-----------FTPTV---------RNG-IPKSE-SKVG-------II-AGISIGA-IVLVLAA-L----FGVFTL-LKK---R------------------R--------A-----------------------------------------------------------------------------------------------------------------------------------------LAYQ-KE-------------------------------ELYYLVG-----Q-PDVFNYAELKLATDNF-SSQNILGE--GGFGPVYKQYFV-HA-QNIHVTNLA---------------------------------------------G----K-----TPLLVYEYLENGSLDQAIF--------------------------------GDSSLNLDWVTRFEIILGIASGLTYL-EE-----S-SVRIVHRDIKASNVLL-DTDLTPKISDFGLA-------------KLYDEKQ-----------------------THV--STR-------I---------A---G-TLGYLAPEYAM-RG-H---LSEKAVFAFVVMLETVAGRPNTNNSLEEN---K-IYLLEWAWGMY-------DKD-----QALE-IVDPTI-K--------DFDK-----------------DEAFRVINVALLCTQGSPHQP----PMSRVV--AMLTRD--V-------D------V------------------------------P-KV-----VT-----------KP-------S-YITEWQLRG----GGNNG----NTSNSY--------------------AGSSYQP-------------------------------------------------------------------------EVQ------------------
> Solyc03g005960.2.1 pacid=36133823 transcript=Solyc03g005960.2.1 locus=Solyc03g005960.2 ID=Solyc03g005960.2.1.ITAG2.4 annot-version=ITAG2.4
---------------------------------------------------------------------------------------------------------------------------------------------MAM-FM-------V-----------------------------------------------------------------------------------------------------------------------------------------------------------IFISLLI-------------------------------------------------------------------------------------------------------------L--------VHCE---------VTVEQ--A-----TH--GP------LR---NI----------------------------------------------C----------TVTKNTSRSELPPLAREDVV-E------DFSNN--I-GNLK-YLTTLNLD---------------------------------GNKL--RGP-IP--ESF-----ENLTRLTHISLCDN-SLNG---TIPHFL---------GYM------SSLK---KISLCKNMFDG-----IIP--PNLKS-----------------------------------------------------------------------------L------------------------------------------------E-SLEILELSYNL-LSGN----IS-ELGGI------------------------------------------------------GTLTELNLADNQLSGELPDSL---TS-FVNLEELQLQNNEFVGGLPS-----------------------------------------------------------------------------------------SFYSL--------------------------------------------------------------V-NLKTFDVRG----NNLSGKIPDFTE----------------------------------------G-------------------------------------------------------------------------------------------------------------------------WKNL-LIMNLMGNNFSA--PLP-HK-FS-E----LKNLAQLYISDLV--EG-----EHSFPD-LSKM--KSLKT--------------------------------------------------------------------------------LTLRNC-------SLNTG-IPD-----------------------------WI----------WTIPH------------------------LEY--LDLSFNN-----LSG----VIPD---TVQ---ESLK-F-IFLRKNKFTGRIPAWA------DHHPYVDLSE-H-F-NLSL---------K-NTKNH-----------------NFN--------------------QF-------------------VCCLNETEED---AKRNQVDLHCRNGAQLNDH-------LYINCGGVSASV--YGNVYEADVQEEGG-STFFMSNNLNWGYS-SMGTSLWAKRDR--YTLNDVCEVHTGEA--ELYGTARLSSISLKYYGFCLVPGTYKVILHFADISKR----------KHRLSHGKT---RRVFDIEIQGIKVEPNFNIEAEGEGQAVNEPITKEYSAEVHNNLLEIHLYWSGKGSILYPSDN-YGPLIS-------AITVTLD-------------------------------QSH-LSL----G---VL-VGISGSA-LLFLILF-I----VFSSMY-QEK---L------------------R--------R--------------------------------E------------------------------------------------------------------------------------------------------------------------------------------------ESIEF-----YPGGLYNYRKIKAATNNF-DDKNRLGE--GGFGTVYKGTLS-NG-AAIAVKKLST-T-E------EG-MNEFMEKSRRITGM-KHPNLVTLMGCCAG--K----N-----KFLFIYEYIGTKSLQDALFGP------------------------------EELRPPLDWPTRYRICLGVAEGLSFL-EG-----S-KHKIIHGNIKAENILL-DDDLNPKIYDFGFA-------------KIYQKQK-----------------------SE---------------------------G-TMSYLAPEVKN-RA-----LEANAVYSFVVMLILFSRRRSTPGAGGGD---R-EYLVDQAQIMN-------RKG-----HLLN-LLEDIQNC--------DW-------------------VEADIVLRLAIQCID-TPPFP----TMSEVV--EVLRKE--R-------S------I------------------------------E-TI-----LN-----------K-----------------------------------------------------------SKGDCS----------AEEQH-------------------------------------------------------------------------------
> Solyc02g071820.2.1 pacid=36158445 transcript=Solyc02g071820.2.1 locus=Solyc02g071820.2 ID=Solyc02g071820.2.1.ITAG2.4 annot-version=ITAG2.4
SSYCS--------------------------------------------------------------------------------------------------------------------------------------------FL-------I----------------------------------------------------------------------------------------------------------------------------------------------------------SLLLICEQ---------------------------------------------------------------------------------------------------------------------------------NRGLLPE--E-----EK--NA------LR---EI-G-E-EL---------------GK--S-DW--D------FDV-NP-CD--------ESTSW-STPGTDALSVYVSNV-T------NCDT---P-DGYC-HVQSILLK---------------------------------GQDL--AGV-LP--PSL-----AKLPNLTIIDLSCN-YLSG---TIPPEW---------TSM------K-LE---TMSLMLNQLSG-----PIP--KYL-----------------------------------------------------------------------------------------------------------------------------------------------------------GNM------------------------------------------------------TSLVYMRLESNMFNGTVPKEL---GG-MVNLQILILSFNNLTGQLPE-----------------------------------------------------------------------------------------ELNKL--------------------------------------------------------------T-NLKELRLRG----NNFTGKLPN-LE----------------------------------------S-------------------------------------------------------------------------------------------------------------------------FKTL-QRLEIQASGFEG--PIA-PI-IS-V----STQMIELRITDLT--GG-----ASEFPQ-LGNM--TRLTR--------------------------------------------------------------------------------LILRNC-------NLSGK-IPP-----------------------------YI----------TKMPK------------------------LKL--LDLSFNK-----FEG----QIP----NLESL-KKLD-F-LYLVGNRLTGPIPGWVKS-R--NSKHMIDLSY-N-F-SESS--------EP----ICQ-----------ET----LN--------------------LFR-S-YN--GTKNSEFGK----CV----------------PRCSKK---WYS-------VHINCGGKSVTI--GDTVYEADRDSAG--AAKFTSSKESWGAS-NSGYFWDKIITAKDYLANNISAIKGNDS--ELYTTARLSALSLTYYGRCLANGNYTVTLHFAEIVIR----------DNRSFQSLG---KRIFDVYIQGERKLKDFDIRTDAGGVD--KPFTIKFNATVADSTLEVRFQYAGKGTAALPRRGSYGPLVS-------AISFEAN-----------FKPPP---------------DYK-KLVP-------II-AGSVV---SLLILIL-T----ISFVAW-KRH----------------------R--------N-----------------------------------------------------------------------------------------------------------------------------------------KIAK-EE-------------------------------ESRGLDS-----M-TGVFTIRQIKAATNNF-DAANKIGE--GGFGSVYKGTLS-DG-AVIAVKQLSSKS-K------QG-KREFVNEIGMISSL-HHPNLVQLYGCCAE--R----N-----HLLLVYEYMENNSLARALFGP------------------------------EEHRLKIDWPTRQKICIGIAKGLSFL-EE-----S-SLKIVHRDIKATNVLL-DKKLNPKISDFGLA-------------RLDDDDN-----------------------THI--TTR-------V---------A---G-TIGYMAPEYAL-WG-Y---LTYKAVYSFVLALEIAAGKSNMTYRPNEK---F-VCLLDWALVLQ-------RQG-----KLKE-VVDATLGS--------DLNE-----------------DEALRMLNVALLCTSPSPALP----TMSAVV--KILENH--L-------D------L------------------------------P-EF-----TM-----------ES-------R-FYDDYDLFNF--QGLRDK-----------------------------YEDTNESQ---------PLTHSSNT------------TTRDCSYTTSTSA----------------------------------------------------
> AT3G14840.2 pacid=19664478 transcript=AT3G14840.2 locus=AT3G14840 ID=AT3G14840.2.TAIR10 annot-version=TAIR10
SL---------------------------------------------------------------------------------------------------------------------------------NRQLL-----FTY-YF-------V----------------------------------------------------------------------------------------------------------------------------------------------------------SLILFSDV-------------------------------------------------------------------------------------------------------------S--------------------SATLPK--E-----EV--DA------LQ---SV-A-T-AL---------------KK--S-NW--N------FSV-DP-CDETL-----SEGGW---RNPNAAKGFEDAV-T------NCS------SVIC-HVTNIVLK---------------------------------AQDL--QGS-LP--TDL-----SGLPFLQELDLTRN-YLNG---SIPPEW---------GAS------S-LL---NISLLGNRISG-----SIP--KEL-----------------------------------------------------------------------------------------------------------------------------------------------------------GNL------------------------------------------------------TTLSGLVLEYNQLSGKIPPEL---GN-LPNLKRLLLSSNNLSGEIPS-----------------------------------------------------------------------------------------TFAKL--------------------------------------------------------------T-TLTDLRISD----NQFTGAIPDFIQ----------------------------------------N-------------------------------------------------------------------------------------------------------------------------WKGL-EKLVIQASGLVG--PIP-SA-IG-L----LGTLTDLRITDLS--GP-----ESPFPP-LRNM--TSMKY--------------------------------------------------------------------------------LILRNC-------NLTGD-LPA-----------------------------YL----------GQNRK------------------------LKN--LDLSFNK-----LSG----PIPA---TYSGL-SDVD-F-IYFTSNMLNGQVPSWMV-----DQGDTIDITY-N-F-SKDK---------T-EE--CQ-----------QKS---VN--------------------TFS-S-TSPLVANNSSNVS----CL--------------SKYTCPKT---FYG-------LHINCGGNEITS--NETKYDADTWDTPG----YYDSKNGWVSS-NTGNFLDDDRTNNGSKWSNSSELKITNSIFRLYTQARLSAISLTYQALCLGKGNYTVNLHFAEIMFN----------EKNMYSNLG---RRYFDIYVQGKREVKDFNIVDEAKGVG--KAVVKKFPVMVTNGKLEIRLQWAGKGTQAIPVRGVYGPLIS-------AVSVDPD-----------FIPPK---------EPGTGTGGG-SSVG-------TV-VGSVIAS-TVFLVLL-I----GGILWW-RGC---L------------------R--------P-----------------------------------------------------------------------------------------------------------------------------------------KSQM-EK-------------------------------DFKNLDF-----Q-ISSFSLRQIKVATDNF-DPANKIGE--GGFGPVHKGIMT-DG-TVIAVKQLSAKS-K------QG-NREFLNEIAMISAL-QHPHLVKLYGCCVE--G----D-----QLLLVYEYLENNSLARALFGP------------------------------QETQIPLNWPMRQKICVGIARGLAYL-EE-----S-RLKIVHRDIKATNVLL-DKELNPKISDFGLA-------------KLDEEEN-----------------------THI--STR-------V---------A---G-TYGYMAPEYAM-RG-H---LTDKAVYSFVVALEIVHGKSNTSSRSKAD---T-FYLLDWVHVLR-------EQN-----TLLE-VVDPRLGT--------DYNK-----------------QEALMMIQIGMLCTSPAPGDP----SMSTVV--SMLEGH--S-------T------V------------------------------NVEK-----LL-----------E--------A-SVNNEKDEES--RAMKRH-----------------------------YATIGEEE----------ITNTTTT-----D----------GPFTSSST-------STANANDLYPVKLDSAYWNTR-------------------------
> Potri.019G005900.1 pacid=27026096 transcript=Potri.019G005900.1 locus=Potri.019G005900 ID=Potri.019G005900.1.v3.0 annot-version=v3.0
AAS------------------------------------------------------------------------------------------------------------------DILRV---------TSSLL-----MLM-LL-------F-----------------------------------------------------------------------------------------------------------------------------------------------------------GAINLEQ----------------------------------------------------------------------------------------------------------------------------------DGSLAP--D-----EV--EA------LL---EV-A-T-QL---------------GK--K-GW--N------RNM-TL-CNTIL----------------PPKLDADNKV-V------NCSF---P-GGVC-RVIAIYLK---------------------------------RQDL--DGT-LP--KAI-----EKLPHLKHLNLWAN-YLSG---NIPPEW---------ANT------K-LE---TLSVGVNRLTG-----KIP--SYL-----------------------------------------------------------------------------------------------------------------------------------------------------------GRI------------------------------------------------------TTLSYLNIQDNMFSGTVPPEL---GG-LVNLKNLTLSANYLTGELPP-----------------------------------------------------------------------------------------ALTNL--------------------------------------------------------------T-GLKELRLSS----NNFTGRIPDFIQ----------------------------------------S-------------------------------------------------------------------------------------------------------------------------WKQL-DTLEIQAGGFTG--PIP-SS-IS-L----LTNLTDLKISNLL--GD-----GSELPN-LESI--AGIKY--------------------------------------------------------------------------------LLLSNC-------NLSGN-FPI-----------------------------YL----------TSMAQ------------------------LKI--LDLSFNR-----LNG----PLPT---NYDGL-KSLE-K-MYLTRNMLTGPIPDWIDK-R--DTRYEIDLSY-N-F-TSEA--------------KCR-----------E-------------------------------T-----------LKP--VECL----------------RACSEE---RYS-------VHINCGGPEATI--GNTIYEADNEPGG--AAKYASKREDWQTS-TTGHIWDIPASLDNYIARNKSMLRMDNS--VLYTNARLTPLSLTYHVPCLVNGNYKIKLHFAEIVMR----------DNRSYYSLG---RRIFDVYIQDIVVLKDFDIVKAVGGVD--KVYIHNYTAPVTNGALEIRLHWAGKGTTRSPTKGIYGPLIS-------AIDVESD-----------FKPPD---------------KGR-RKRF-------IV-AGAVV--LPLFLILI-F----LSTLWW-KGH---L------------------G--------G-----------------------------------------------------------------------------------------------------------------------------------------RKSR-DR-------------------------------ELVGLDL-----L-TGIFTFRQIKAATNDF-DPANKLGE--GGFGCVYKGVLS-DG-TRIAVKQLSAKS-K------QG-NREFVNEIGMISAL-QHPNLVRLYGCCIE--G----K-----QLLLVYEYMENNSLAHVLFGTK-----------------------------EIKATKLDWRTRQRICVSIAKGLVFL-EE-----S-TLKIVHRDIKGTNILL-DKDMNAKISDFGMA-------------KLDDEDN-----------------------THI--DTR-------V---------A---G-TMGYMAPEYAL-YG-Y---LTYKAVYSFVVALEIVSGMNNVKFRRDEN---F-VCLLDRVLYLQ-------KNG-----DIME-MVDPRLGS--------EFNK-----------------KEVVRMINVALLCTNQSPALP----TMSTVV--SMLEGK--T-------D------V------------------------------E-EL-----VM-----------VP-------S-TLGDPSGYAT---ALHNK-F---------------------------AQSSVKGS----------LSETQSF------------KSSEGPWTASSS---------SSAQDLYPFSKS--------------------------------
> LOC_Os08g10150.1 pacid=33106161 transcript=LOC_Os08g10150.1 locus=LOC_Os08g10150 ID=LOC_Os08g10150.1.MSUv7.0 annot-version=v7.0
-----------------------------------------------------------------------------------------------------------------------MST---------LLAHL-----V-------------------------------------------------------------------------------------------------------------------------------------------------------------------------------------------------------------------------------------------------------------------------------------------------------------------RREG--F-----GE--LA------VH---LVQL-F-RL----------GRM--GR--E-AL--N----------------------------------------------------------------C-Q---------------------------------------------------P--NDV-----S------------------------------------------------------HFGASGMNG-----TES--RSKLL-----------------------------------------------------------------------------D------------------------------------------------W-IFTDIHWEYDL------------PEGTT------------------------------------------------------VDSAPLTLALS-YNVSAPTML---AL-SSN--PRYIDSCGLSGDLPL-----------------------------------------------------------------------------------------TLSKL--------------------------------------------------------------K-NLRALRASD----NDFTGKIPDYIG----------------------------------------N-------------------------------------------------------------------------------------------------------------------------LSNL-EVLKLQGNKIEG--PIP-AS-LS-K----LVKLNS---------------------------------S--------------------------------------------------------------------------------LTLRNC-------NISDK-LTSV----------------------------DF----------SNFKN------------------------LT--------------------------------------------------------------------------------------------------------------------DLN--------------------LVW-N-NFMIDSSNSSILPSGLECL-------------QQDTPCFLGQPEYSS-------FAVDCGGSRSVKSDDKFIYESDGANLQG-ASYYVTRPVRWGVS-NTGKFMGEPNRS--YIIYTSNQFNKTLD-SELFQTARTSPSSLRYYGIGLKNEI-----------FP----------DGQIWQSMG---RRIFDIYIQGERKEQDFDIKKYANEKSN-TPVERQYFTDVTNNFMEIHLFWAGKGTCCIPTLGFYGPSIS-------ALSVSFS-----------GDPGLNINNT----TNGE-NTSS-GRR----G---LV-VGVVVSA-VIVGLLA-V----TGTFVW-TQK---R------------------K--------R--------------------------------L---------------------------------------------------------------------------------------------------------EVE-ME-------------------------------ELLSIVG-----TP-NVFSYGEIKSATDNF-STQNILGR--GGYGLVYKGKLL-DG-RMVAVKQLSATS-H------QG-KREFMTEIATISAV-QHRNLVKLHGCCIE--S----D-----APLLVYEYMENGSLDRAIL--------------------------------GKASLKLDWRTRFEICVGIARGLAYL-EE-----S-STRIVHRDIKTSNVLL-DANLNPKISDFGLA-------------RHYNDSM-----------------------THV--STG-------V---------A---G-TLGYLAPEYAM-MG-H---LTEKAVFAFIVAMEIIAGRPNFDDSVEDD---K-KYLLGWAWCLH-------ENK-----QPLE-ILDPKL-T--------EFNQ-----------------EEVMRVINVILLCTMGLPHQP----PMSKVV--SILTED--I-------E------T------------------------------V-EVE---ANA-----------RP-------S-YIPQSQIRS----ENDGF----IAGYF---------------------SGSSIQQ----------SSGTQGS-----M------PSSS------SS-------KPKFHRDTSPLALSPCSSC----EID--------------------
> Potri.011G072300.1 pacid=27001488 transcript=Potri.011G072300.1 locus=Potri.011G072300 ID=Potri.011G072300.1.v3.0 annot-version=v3.0
---------------------------------------------------------------------------------------------------------------------MFFSL---------RYAFL-----ISI-LA-------S------------------------------------------------------------------------------------------------------------------------------------------------------------------TERL---------------------------------------------------------------------------------------------------------A--------------------AAELPQ--D-----EV--DA------LN---LI-T-K-KM---------------GA--N-GW--N------FNA-DS-C----------GEYL----PRVRPTDPERNI-S------NCSE-----NNTC-HIVSLKFK---------------------------------RFSL--AGE-LP--PEL-----IQLPYLESIDLSYN-YLNG---SIPSEW---------APL------Q-LK---SIALLANRLSG-----NIP--SYL-----------------------------------------------------------------------------------------------------------------------------------------------------------GNL------------------------------------------------------TSLTYLDLELNQFSGMIPHEL---GK-LVNLKTLILSSNKLDGNLPM-----------------------------------------------------------------------------------------ELSKL--------------------------------------------------------------R-NLTDFRIND----NNFNGSIPDFVE----------------------------------------N-------------------------------------------------------------------------------------------------------------------------WKQL-KRLEMVASGLEG--PIP-SS-IS-A----LETLTDLRITDIT--ST-----DQSFPD-LSNI--TGLTR--------------------------------------------------------------------------------LLLRGC-------NISGE-IPL-----------------------------YI----------WEMSK------------------------LRI--LDLSFNK-----LRG----ELPN---AI-TT-ETLV-F-IFLSGNLLTGNIP--MF-----RKGMTVDLSY-N-F-SEQS---------T-GQPACQ-----------QRTDVTLN--------------------LFR-S-SSM-GNDLGGA------CM--------------DDLKCDQY---WHS-------LYINCGGQNVQI--NGSTYEGDAAVSGG-AGLFYQSADEWGLS-STGDFMDDNDFQNRAYTENVPSLNI----NELYQTARISPISLTYYRRCLENGNYTVSLHFAEIRFT----------NDNTFNSLG---RRLFDIYIQNNLVEKDFNIEVQAAGVA--KPVTEIHNAIVTNNILEIRLFWAGKGTRRIPVSGVYGPLIS-------AISVDPN-----------FKPRF------------SREEKT-KTVP-------II-VGVVV---GFCLIFS-V----LAIFWW-RCC---F------------------RI-------------------------------------------------------------------------------------------------------------------------------------------------NKKR-RK-------------------------------GLEGIEI-----Q-TVSFTLKQIKAATDNF-DPANKIGE--GGFGPVYKGLLP-DG-TVIAVKQLSSKS-S------QG-NREFLNEIGVISCM-QHPHLVKLHGCCIE--G----D-----QLLLVYEYMENNSLSRALFGP-------------------------------EHQLHLDWKTRQKICVGIAKGLAFL-EE-----S-RLKIVHRDIKVTNVLL-DKDLNPKISDFGLA-------------KLDEREK-----------------------TFI--STR-------V---------A---G-TVGYMAPEYAL-WG-R---LTYKAVYSFIVALEIVSGKYNMSCGPENQ---Y-SCLLDWACHLE-------RNG-----NLIE-LVDRKLGS--------EFNK-----------------VEAQRMIKVALLCANASPLLP----IMSEVV--SMLEGT--R-------I------I------------------------------P-EV-----IP-----------EP----------ISEDLRFK----AIRGH----QEQTRSL-------------------RERGNQT----------ILDRSAT-----S------CTDDDLWETDTESSKQHESPAEVSTSVLPVTASSSTS-V--------------------------
> Solyc02g071880.2.1 pacid=36156726 transcript=Solyc02g071880.2.1 locus=Solyc02g071880.2 ID=Solyc02g071880.2.1.ITAG2.4 annot-version=ITAG2.4
Y-----------------------------------------------------P----------------------------------------------------------------------------TIAWI-----LRL----------C-----------------------------------------------------------------------------------------------------------------------------------------------------------LFLIFTS------------------------------------------------------------------------------------------------------------------------------------RVPQ--E-----EV--NV------LQ---QI-A-K-TM---------------GA--T-YL--S------FDA-DL-CR---GIGVTIKLAW------------HDNV-G------D---H--E----D-HITKIVLK---------------------------------GLNL--PGV-LP--PEL-----VKLPYIKEIDFAYN-YLSG---RIPVEW---------AAT------Q-LT---NISVTVNRLSG-----EIP--KEL-----------------------------------------------------------------------------------------------------------------------------------------------------------GNI------------------------------------------------------SSLLYLNLEANQFSGSIPSEL---GK-LIYLQTLFLSSNQLVGKLPT-----------------------------------------------------------------------------------------SFSKL--------------------------------------------------------------V-NLTDFRIND----NNFSGQIPDFIQ----------------------------------------N-------------------------------------------------------------------------------------------------------------------------WKQL-TKLEMHATGLQG--PIP-TN-IS-L----LNKLTDLRISDIG--GP-----AQPFPS-LSDI--MGFHT--------------------------------------------------------------------------------LVLRNC-------SLSGE-LPV-----------------------------YI----------WAMKG------------------------LQT--LDVTFNK-----LVG----EIPN---NISAR-SMLK-F-VFLTGNMLSGDIPDSIL-----KSGINVDLSY-N-F-TWQG---------P-DQQACQ-----------QNMNLYLN--------------------LYK-S-SAV-VSPLMRIHP----CM--------------KDFTCRRY---GCS-------LHVNSGGNDFTVSDGEVHYAGDASVDGGSARYFSSSTNYWGLS-STGDFMDDNNDQNARFIESTPSKSL----SELYNNARMSPLSLTYFRYCLSNGSYNVSLHFAEISFT----------NDSTYTSLG---RRVFDIYIQEKLVWKDFNIVNEAGGVQ--MPVVKHFNTSVTDNILEIRFYWAGKGTIRIPSRGHYGPLIS-------AISLKPT-----------FGSCS------------EEDKKS-ATVF-------VI-VGVVT----TCIFLL-L----ISTLWW-KGY---L------------------QC-------------------------------------------------------------------------------------------------------------------------------------------------KKKQ-RT-------------------------------DLEGMEL-----Q-TISFTLKQIKAATNNF-DASNKIGE--GGFGAVFKGRLS-DG-TLVAVKQLSRQS-R------QG-NREFLNEIGMISCL-QHPNLVKLHGCCIE--G----T-----ELLLVYEYLENNSLARALFHS------------------------------EKSQLMLDWPTRFKICVGIAKGLAFL-EE-----S-SLKIVHRDIKATNVLL-DRELNPKISDFGLA-------------KLTEDDN-----------------------THI--STR-------V---------A---G-TIGYMAPEYAL-WG-Y---LTYKAVYSFIVLLEIVSGKNNYGYVPSEN---F-ICLLDWACHLL-------QNG-----KIEE-LIDDKLGS--------QFSK-----------------AEAELIIKVALLCTCATPSLP----VMSEAV--GMLEGK--R-------D------A------------------------------P-DS-----IP-----------EA-------N-MYTDDLRFQ----ALKDF-----------------------------QQERQNQS----------ASSNQAQ-----R------------------------SSIQTASDLCEYNPESRSDD---------------------------
> Potri.011G075400.1 pacid=27002663 transcript=Potri.011G075400.1 locus=Potri.011G075400 ID=Potri.011G075400.1.v3.0 annot-version=v3.0
----------------------------------------------------------------------------------------------------------------------------------------------------------------------------------------------------------------------------------------------------------------------------------------------------------------------------T-------------------------------------------------------------------------------------------------------------A--------------------CLEVLD--V-----NV--AA------LR---QI-G-K-TV--NED-------GQLSL--K-LV--D------SCQ-QK-GVETE-----------LNSAPPNLEG-NSTI-G------NCSIT--D-DNYC-HITSFQLK---------------------------------DYSL--PGR-LP--PEL-----ANLTYVQKIDFTRN-YLYG---TIPVEW---------ASM------KNLS---FISLTANRLSG-----NIP--GHL-----------------------------------------------------------------------------------------------------------------------------------------------------------GSF------------------------------------------------------TALTYLSLESNQFSGVVPPEL---GK-LVNLKSLILSGNKLVGTLPE-----------------------------------------------------------------------------------------ALAQI--------------------------------------------------------------K-DLKDFRVSD----NNLNGTVPEFIG----------------------------------------N-------------------------------------------------------------------------------------------------------------------------WTQL-QKLELYATGLQG--PIP-LA-IF-H----LEKLSDLRIADMP--GP-----EFQLPN--SP---IERQF--------------------------------------------------------------------------------LVLRNI-------NLTGT-IPE-----------------------------NA----------WKVE--------------------------KT--LDLTFNK-----LVG----EIPP-----NTV-RRRQ-F-TFLSGNKLTGTVQDSFL-----QNSPNLDVSY-N-F-SRSP--------------RCS-----------SSNENNIN--------------------WFR-S-SSS-NNKLSDLLP----CS--------------GISRCPKY---YRS-------FHINCGGQDV--KNGKILYEGDQDSGSNAARCYNRSGSNWGFS-STGDFMDDENFYDNYTLQSNSNISLVDF--GLYATARKTPLSITYYGYCLENGNYTVRLHFAEIQFT----------DEKLYNKVA---RRVFDIYIQGIQVQKDFNFTKEAQGSN--RSFTRAFNTTVTDRTLEIRLYWAGKGTTVIPIRGNYGPIIS-------AISVCSGM----------LHPSLRLQFY------ISEPEET-SKKP-------IV-IGVVT--SAVFLIFL-V----MGVIYW-KLC-------------------------------------------------------------------------------------------------------------------------------------------------------------------------YGDK-YT-------------------------------RERGLDL-----K-TGSFTLRQLKAATDNF-NSENKIGE--GGFGSVYKGELA-DG-TIIAVKQLSPKS-R------QG-NREFVNEIGIISCL-QHPNLVRLYGCCIE--G----D-----QLLLVYEYMENNSLSRALFGS------------------------------ETSALMLDWTTRYKICVGIARGLAFL-EG-----S-AIRIVHRDIKGTNVLL-DKDLNAKISDFGLA-------------KLNEEEN-----------------------THI--STR-------V---------A---G-TIGYMAPEYAQ-WG-Y---LTDKAVYSFVVALEIVSGKSNSSYRPENE---N-VCLLDWAHVFQ-------KKE-----NLME-IVDPKLHS--------EFNK-----------------EEAERMIKAALLCTNASPSIP----AMSEVV--SMLEGQ--T-------S------I------------------------------P-EV-----TS-----------DP-------S-IFYDDLHSK----RVNGH-----------------------------YQQVTDQS----------LNSTQDL-----F------PPSDKSWIGNSS---------TSTPELYPINPVSISLNLV-------------------------
> AT1G29730.1 pacid=19651105 transcript=AT1G29730.1 locus=AT1G29730 ID=AT1G29730.1.TAIR10 annot-version=TAIR10
SANI------------------------------------------------------------------------------------------------------------KSKS-CLFSS-----------------------LF-------V-----------------------------------------------------------------------------------------------------------------------------------------------------------IYLLCTS-------------------------------------------------------------------------------------------------------------A--------------------SPSLHP--D-----EV--EA------LK---DI-T-E-TL---------------GV--K-HL--N------LSE-DP-CLKTL-----------VISQGVLKEGQNSTI-R------DCHFN--N-YSTC-HIKHFVLQ---------------------------------KFNL--PGR-LP--PML-----YKFRHLESIDLYNN-YLYG---SIPMEW---------ASL------PYLK---SISVCANRLSG-----DIP--KGL-----------------------------------------------------------------------------------------------------------------------------------------------------------GKF------------------------------------------------------INLTLLVLEANQFSGTIPKEL---GN-LVNLQGLGLSSNQLVGGLPK-----------------------------------------------------------------------------------------TLAKL--------------------------------------------------------------T-KLTNLHLSD----NRLNGSIPEFIG----------------------------------------K-------------------------------------------------------------------------------------------------------------------------LPKL-QRLELYASGLRG--PIP-DS-IF-H----LENLIDVRISDTV--AG-----LGHVPQ-ITS---TSLKY--------------------------------------------------------------------------------LVLRNI-------NLSGP-IPT-----------------------------SI----------WDLPS------------------------LMT--LDLSFNR-----LTG----EIPA---YA----TAPK-Y-TYLAGNMLSGKVETAFL-----TASTNIDLSY-N-F-TWS----------P----MCK-----------ERKN--IN--------------------TYE-S-SHS-KNRLTRLLP----CS--------------AIKQCQNY---SRS-------LHINCGGPDVTISRGRFLYEGDNYGLTGSATNYY--RKNWGYS-NTGDFMDDAITEDTYTVSSESAVSAKYP--DLYQNARRSPLSLAYYAFCFENGSYNVKLHFAEIQFS----------DVEPYTKLA---KRVFNIYIQGKLIWEDFSIREEANGTH--KEVIREVNTTVTDNTLEIRLYWAGKGTMIIPQRGYYGSLIS-------AVSVCPS-----------------------------------SESE----------CG---GM---------------------------K------------------K--------K----------------------------------------------------------------------------------------------------------------------------------------------IS-------------------------------KLKGPDL-----R-TGSFSLRQLKVATNDF-DPLNKIGE--GGFGSVYKGRLP-DG-TLIAVKKLSSKS-H------QG-NKEFVNEIGMIACL-QHPNLVKLYGCCVE--K----N-----QLLLVYEYLENNCLSDALFAG-------------------------------RSCLKLEWGTRHKICLGIARGLAFL-ED-----S-AVKIIHRDIKGTNVLL-DKDLNSKISDFGLA-------------RLHEDNQ-----------------------SHI--TTR-------V---------A---G-TIGYMAPEYAM-RG-H---LTEKAVYSFVVAMEIVSGKSNAKYTPDDE--CC-VGLLDWAFVLQ-------KKG-----DIAE-ILDPRLEG--------MFDV-----------------MEAERMIKVSLLCANKSSTLP----NMSQVV--KMLEGE--T-------E------I------------------------------E-QI-----IS-----------DP-------G-VYSDNLHFKP-------------------------------------SSLSSDYI----------LSIPSSS---------------------------------ESAYDLYPLSPESIVFTI-------------------------Q
> Bradi4g28367.1.p pacid=32784503 transcript=Bradi4g28367.1 locus=Bradi4g28367 ID=Bradi4g28367.1.v3.1 annot-version=v3.1
GAL---------------------------------------------------P--------------------------------------------------------------CGWRL-----------------------LF-------M-----------------------------------------------------------------------------------------------------------------------------------------------------------IGLLAEV-----------------------------HG------------------------------------------------------------------------------A--------GADA-L------HPRLFP--A-----EA--RT------LR---RI-A-A-KI---------------GV--A-HW--N------FSV-NP-CD-------------------------SESM-K------DCSFY--N-NTTC-HVTGIFLK---------------------------------EMNF--TSQ-LP--PDF-----ADLPCLLQLDLSRS-LFHG---AVPDKW---------AQM------R-LQ---GLSLMGNRLSG-----TFP--MVL-----------------------------------------------------------------------------------------------------------------------------------------------------------TRI------------------------------------------------------TTLTNLSIEGNEFHGLIPHEI---GH-LTQMEKLIISANEFTGPLPA-----------------------------------------------------------------------------------------ALSLL--------------------------------------------------------------T-NLTDLRISG----NNLSGKVRDFLG----------------------------------------K-------------------------------------------------------------------------------------------------------------------------LRKL-EKLQIEGSLLEG--PIP-SD-FS-K----LTNLSDLRISDLR--GS-----GSAFPD-LSAM--QSMKT--------------------------------------------------------------------------------LVLRNC-------SISGS-IPS-----------------------------YF----------GDMKN------------------------LKH--LDLSFNK-----LTG----KIPD---SFAKM-GSVD-Y-IYLTGNSLTGNIPEWLL-----RRNNIADISF-N-F-TMGS---------S-GPTQCL-----------QGG---IN--------------------LVE-S-YSPEMISLNNINP----CL-------------KKNFPCAASNQYRSS-------LHINCGDKEAIV--NGVKYETDTVPKGA-SVLYVNPGSNWAFS-STGNFMDNNINDDSYIATSTSKLTIPSS--QLYARARLSPLSLTYYGLCMHNGSYTVKLHFAEIVFT----------NDSTYCSLG---KRKFNVFIQGKMVLEDFDIEQSAAGSG--KPIMKTFTTYVTNHTLEIHFYWAGRGTTGIPYRGFYGPLIS-------AISVVPN-----------FQIPLA------AKLPQTGSRIS-SKA--------LL-IG-----TPILAICIAF----VVGLYW-IKQ----------------------R--------R-----------------------------------------------------------------------------------------------------------------------------------------KSSM-HQ-------------------------------DLGALDL-----Q-IGSFTLRQIKAATRNF-DPANKIGE--GGFGSVYKGLLS-DG-TIIAVKQLSSKS-K------QG-NREFVNEIGMISAL-QHPNLVRLYGCCTE--G----N-----QLLLVYEYMEHNCLARALF-V------------------------------EQYRLRLDWPTRHKICLGIARGIAYL-EE-----S-AIRIVHRDIKASNILL-DKDLDAKISDFGLA-------------KLNEDGH-----------------------THI--STK-------V---------A---G-TIGYMAPEYAM-RG-Y---LTDKAVYSFVVALELVSGKSNTNYRPKED---F-VYLLDWACVLH-------ERG-----TLLE-LVDPDLGS--------NYPT-----------------EDALLMLNVALLCTNAAPTLP----KMSNIV--SLLEGH--T-------P------L------------------------------Q-PL-----LS-----------DL-------S-LAANSLSSS----GLRRN-F-------------------WQ------PNESQSMT----------IQASRNN-----I--------------SDSS-------SLDVGGSLRPLVS---------------------------------
> evm_27.model.AmTr_v1.0_scaffold00162.29_ pacid=31572383 transcript=evm_27.model.AmTr_v1.0_scaffold00162.29_ locus=evm_27.TU.AmTr_v1.0_scaffold00162.29_ ID=evm_27.model.AmTr_v1.0_scaffold00162.29.v1.0 annot-version=v1.0
---------------------------------------------------------------------------------------------------------------------MALKI---------MNGIL-----LVL-LA-------F-----------------------------------------------------------------------------------------------------------------------------------------------------------EMLGSEQ------------------------------------------------------------------------------------------------------------------------------------SLPR--S-----EL--NA------LR---QI-A-S-KL---------------GM--------N------FNV-DQ-CS---------SGGW----KISTTEDREANV-T------NCSFV--S-NTVC-HIEMIFWK---------------------------------AQNL--SGI-IP--EDF-----GNLTHLNVLDFSRN-YLNG---FIPEVL---------SGL------P-LV---QLSLLGNRFSG-----PIP--KKF-----------------------------------------------------------------------------------------------------------------------------------------------------------GDM------------------------------------------------------KNLTELVVEANQLGGSLPEEL---GH-LSNLERLILSSNEFTGELPT-----------------------------------------------------------------------------------------TFAKL--------------------------------------------------------------T-NLTDFRING----NNISGTIPGFIG----------------------------------------N-------------------------------------------------------------------------------------------------------------------------WTKL-KKLRISGTSMEG--PIP-TT-IS-S----LEDMEDLRITDLS--GK-----PSPFPP-LEKM--KKLGK--------------------------------------------------------------------------------LILRNC-------SISGV-IPP-----------------------------YI----------EEMKD------------------------LKD--LDLSFNN-----LTG----GIPP---FLKDF-KGLD-R-LYLKSNKLTGDVPDWIM-----RIDPDVDISN-N-F-TGA----------T-SSTMCP-----------PSGPNMLA------------------------S-YSSVQDKL--IRP----CL-------------QKGFPCPVK-PKNFK-------LFINCGGRKITI--DGEEYEEDLVGKG--TNMF-DGREKWAVS-STGNFMDNGGTLGDYVPSSTSNLLAQKN-IELYSTARASAISLSYYGLCLQNGGYTVVLYFAEIQFT----------DGHTFSSLG---KRIFDVYIQGKKVLTDFNIRMEANGTG--IGINRTFITDVTDHTLEIHFYWAGKGTTSIPWRSFYGPLVS-------AIRVTPN-----------FTPEI------------DGDDKF-STG--------AM-VGIVV--CSCFVVFL-I----LAVLYM-KGY---L------------------G--------G-----------------------------------------------------------------------------------------------------------------------------------------NDKE-NK-------------------------------ELRSLEL-----Q-TGYFSLKQIKAATKNF-DPANKIGE--GGFGPVYKGALP-DG-SVIAIKQLSSKS-K------QG-NREFVNEIGMISAL-QHPNLVKLYGCCIE--G----N-----QLLLIYEYMENNCLSRALFGP------------------------------DESRLKLDWPIRLKICIGIARGLAYL-EE-----S-RLKIVHRDIKGTNVLL-DKDLNAKISDFGLA-------------KLDEEEN-----------------------THI--STR-------I---------A---G-T-----------------------------------------------------------------------------------------------------------------------------------------------------------------------------------------------------------------------------------------------------------------------------------------------------------------------------------------------------------------------------------------------------
> Bradi2g19290.1.p pacid=32776474 transcript=Bradi2g19290.1 locus=Bradi2g19290 ID=Bradi2g19290.1.v3.1 annot-version=v3.1
KLRMASR------------PWLILLL--LAGVLKVPGQSPDSTGFV-SIDCGL-PPEQGGYLDAATKLPYVPDGAFTD--AGANHNISAEYIT---PSLSRRYLNVRSFP--SSPR-SCYTLPSTVAR---GSKYL-----LRA-TF-------YGY--DGLN-KPVFDLHLGVNFWQTVNITSPGAAQIAEVVAIVPDESVQVCLVT-GSGTPFISGLDLRPLRDTLYPQANA---TQALVLV--DRNNFNGLSSL-IRYPDDPYDRVWIPW---------SDPDKWSEI-ATTEKIQDLADPRFQAPQAVMQTAAARNGSATIELWWDVVPSRVYPGCVSIFYFAELQAVSGGALRQFDMAING-TLWSKAP-------------YTPRHLASDGFFGEPHR--FTRFNFTLNATAKSTLPPTIAAEFFSVVSIA----------DVATDA--K-----DV--AA------IA---AI-K-A-KY---------------QVK-KTNW--A--------G-DP-C-----SPK--ALAW-------------DGL-N------SYA-----ISMPP-RITR-------------------------------------------------------------------------------------------------------------------------------------------------------------------------------------------------------------------------------------------------------------------------------------------------------------------------------------------------------------------------------------------------------------------------------------------------------------------------------------------------------------------------------------------------------------------------------------------------------------------------------------------------------------------------------------------------------------------------------------------------------------------------------------------------------------------------------------------------------------------------------------------------------------------------------------------------------------------------------------------------------------------------------LNMSLGG-----LSG----DMSS---YFGNL-KVIK-Y-LDLSYNNLTGSIPNVL-S-EL-PFLVMLDLTG-Q-L-NGSI---------P-SG---------------------LMKRIQDG-SL------TLR--YGK-N-SN--------L------CNN--------------GTSC---------------------------------------------------------------------------------------------------------------------------------------------------------------------------------------------------------------------------------------------------------------------QPTKKK-SSSM-------LA-VYIAV--PIVAVVVAGAL---AALLLI------AR------------------K--------RQGSG----------------------------KGSVK-------------------------------------------------------------------------------------------------PQNEASASQN------------------GD---G-------QHSLLQL-----E-NRRFTYRELEAMTSNF---QRVLGR--GGFGSVYDGFLP-DG-TQVAVKLRSQSS-S------QG-VREFLTEAQTLTKI-HHKNLVSMVGYCKD--G----E-----CMALVYEHMSEGNLEDKLRGKD------------------------------HNAGSLTWRQRLRIALESAKGLEYL-KA-----C-SPAFVHRDVKTSNILL-NANLEAKVADFGLL-------------KAFSQDG---------------------D-THV--STR-------L---------V---G-THGYLAPEYAA-AL-Q---LTVKSVYSFIVLLEVITGQTPILQCPD-----P-TNIIQWARQRL-------ARG-----NIED-VVDVRMQG--------EYDV-----------------NGVWKAADVALKCTVQAPTQP----TMTDVV--MQLQEC--L-------E------L------------------------------E-EQ-----HHL--------------------------------------------------------------------------------------------------------------------------------------------------------------------------
> evm_27.model.AmTr_v1.0_scaffold00067.214 pacid=31561469 transcript=evm_27.model.AmTr_v1.0_scaffold00067.214 locus=evm_27.TU.AmTr_v1.0_scaffold00067.214 ID=evm_27.model.AmTr_v1.0_scaffold00067.214.v1.0 annot-version=v1.0
DTV----------------------------------------------------------------------------------------------------------------------------------------------IF-------L-----------------------------------------------------------------------------------------------------------------------------------------------------------YLIGVPV---------------------------------------------------------------------------------------------------------SPL---------YIAEA----------------N-----EV--QA------HV---AW-K-S-SL--VAP----------AL--S-SW--T-AR-------SP--Y--------SHGSW---QQFHRSNPPSIGL-T--------------------ELLSLSLS---------------------------------SNSL--DGS-IP--YQL-----GNLQKIQHLDLGSN-FLRN---QFPSSI---------PSL------TNLS-NNYLDLSNNEFTG-----DIPV--RFDSDPENLMYLNLTSNFSGQIP--KE-LTSLTELRDHLMGKNQLVGPIPEEL--GSISTVQVLEIYE-PLGG-PVPSS--FGQLHMLERLDIHGSGLNSSIPP-ELGLCTN-FLAVNITGNASLA----LTRIQELGLSSNF-ITG----EMPELLANW------------------------------------------------------TQVISLQLQDNSLTGEIPTEI---G--LTKLQILYLFKNKLSGSIPTEI-G---NLRNLIELDLSVN--------------------------QLSGSIPSS-I----GNL-KQLKILNLFVNKVTENLTP-----AIGDLTSITAIDNNSNNFQGSLP-KTIS--QLPSLQLFYAYTNNFSGQSPAE-----------FGRNS-PLTNVSFTN----NNFSGALPSGIC----------------------------------------DSR---SLIYLTANNNSFTGT----IPES----LRNC-----LTLIRVRLEMNQISG--------------------------NQISGEI------------------------PPEF--GRLSML-QDFSLSSNVLTG--EIP-KE-LM-E----MAHMFKLNLSNNK-LSG------DIPME-IGQL---------------------------------------------------------------------------------------ASIGDN-------DLNGT-IPYQ-----------------------------I----------GSLVS------------------------LQSL-LDLSRNS-----IWG----PITS---DFSKL-SSLE-N-LNLSHNNLSGEIP-AL-S-GM-VSLLSVDISH-N-L-EGPL---------P-D------------------ILA-FQ-RAPAT-----------S--LAG-I-PR--------L------CGKING-----------LLPC----------------------------------------------------------N-ENQS-------------------------------------------------------------------------------------------------------------------------------------------------------PV------------------------------------------L----QPK-NSKK-------IV-IAIVVSI-AAALALL-A----PMAGIFALCH---K-------------TLHTPK--------------------------------------------------------------------------------------------------------------------------------------------------SSKETND----------ES-------------------EPLIWS------S-DGKFTFNDIIEATENF-----CVGE--GGHGRVYKVVLQ-ED-QIVAVKRLQLPQ-NGE---MVV-QKSFENEIRALTNV-RHQNIVKLYGFCGK--Q----G-----FMYLAYGYMEGGSVARVLQDE-------------------------------KEAKELPWRKRLHVVRGVARALSYL-HD-----C-VPPIVHRDVSSNNVLL-DSDYEACIADFGTA-------------KLLNPD------------------------SSN--WTA-------A---------A---G-TYGYMAPELAY-TM-R---VTEKCVYSFVIALEVLTGKHPGELLNCLS--NG-------------------QEV-----ILSD-ALDPRLLP--------P---------------TDQLAEEVVFTVMLAMACIRTIPESP----TMRYIS--QELSAP--I-------Q------D------------------------------F-HS-----EHLGT-----IRMSKYM------------------------------------------------------------------------------------------------------------------------------------------------------------
> Solyc03g093380.1.1 pacid=36133964 transcript=Solyc03g093380.1.1 locus=Solyc03g093380.1 ID=Solyc03g093380.1.1.ITAG2.4 annot-version=ITAG2.4
DFQ-----------------FLFPLLVLLAITLLTHCSYDDQSGFV-SIDCGL-P-ENSTYSGSMFPVTYTSDEMFIN--TGVNARLLPKFIS---NYTEIYLETVRSFP--QGKR-NCYNLRSSKDK---DSKFL-----IRA-FF-------YGY--DNKS-HVKFDLHIGTELWDTIQLDNSSHVVTKEIIHVFSTNYTNVCLVT-GNGTPFISALELRRFRNSMYPSEYE----ISLELK--MRYNFVYGTMP-LRYSFDAYDRIWEAL----------QLPEWDSV-STRREVDRDIENDFYPPTLAMGTATPLNST-TWTLSWGPADPNI--DYHTYLYFAELVSLLPNQTRKFDVIINS-ETASWEE-------------FEPEYLTTFVMSKRK----ASNFNYTLRQTNNSTLPPLIALEVYAAKRFF----------KVHTDE--N-----DV--DA------IM---EI-K-R-TY---------------DVK-K-NW--Q--------G-DP-C-----LPK--DYTW-------------EGL-R------NYS-----SSNST-RIIG-------------------------------------------------------------------------------------------------------------------------------------------------------------------------------------------------------------------------------------------------------------------------------------------------------------------------------------------------------------------------------------------------------------------------------------------------------------------------------------------------------------------------------------------------------------------------------------------------------------------------------------------------------------------------------------------------------------------------------------------------------------------------------------------------------------------------------------------------------------------------------------------------------------------------------------------------------------------------------------------------------------------------------LDLSSSG-----LSG----DIPS---SLSNL-TALQ-Y-LDLSDNDLTGPIPSSL-A-GF-AFLRFLNLTG-K-F-WGSI---------P-LG---------------------LAEKANNE-TL------LLS--MDG---P---------LIKNQ--CQ---------------SAQC----------------------------------------------------------------------------------------------------------------------------------------------------------------------------------------------------------------------------------------------------------------------------TKKK-------LS-IPVVASVVLLMLLIV-A----ITIYYF------TK------------------R-----------------------------------------KGDK-------------------------------------------------------------------------------------------------------------------------------------------RVDSFDS-----R-SQRFSYTKIVSMTNNF---EKILGR--GGFGLVYHGYL--DN-KEVAVKMLAE----------TG-YKEFQIEAELLGRV-HHRNLISLVGYCYE--G----A-----YMALVYEYMANGTVKEHLNGP----------------------------------KSLTWIERLQVALNGAEGLDYL-NG-----C-TPPIVHRDVKSTNILL-DDNFHAKLADFGIS-------------RAFSVDE---------------------S-SFV--STA-------V---------V---G-TIGYLDPEYAH-LQ-K---LHEKSVYSFVVLLELITGQPPVITSK------N-CHITQWVGNSL-------TTG-----DVAD-VIDPSLDG--------TYDS-----------------ELVEKYVRLAISCCSPSSANP----TMHYVS--SRLEEY--L-------E------A------------------------------A-TE-----AT-----------KGIMVY----------------------------------------------------IEDSTTIP----------YDSNFSNK----------------------------------------------------------------------------
> Bradi2g53400.1.p pacid=32776745 transcript=Bradi2g53400.1 locus=Bradi2g53400 ID=Bradi2g53400.1.v3.1 annot-version=v3.1
ARG----------------------------------------------------------------------------------------------------------------------------------------------FLYAAI---V-----------------------------------------------------------------------------------------------------------------------------------------------------------VLCIFHD------------------------------------------------------------------------------------------------------------------------VV-R------AQITHP--T-----EA--NA------LR---AI-R-G-SL--IDP------MN--NL--K-NW--NR-------G-DP-C----------TPRW-------------AGI-I------EKIP----SDAYL-HVTELQLL---------------------------------KMNL--SGT-LA--PEV-----GLLSQLKTLDFMWN-NLTG---SIPKEI---------GNI------TTLK---LITLNGNQLSG-----TLP--D-----------------------------------------------------------------------------------------------------------------------------------------------------------EIGSL------------------------------------------------------QNLNRLQIDENQISGPIPKSF---AN-LTSMRHLHLNNNSLSGQIPSEL-----------------------------------------------------------------------------------------------------------------------------------------------------------------------------------------------------------------------------------------------------------------------------------------------------------------------------------------------------SRLPEL-LHLLVDSNNLSG--PLP-PK-LA-E----TRSLKILQADNNN-FSG-----SSIPAA-YNNI--PTLLK--------------------------------------------------------------------------------LSLRNC-------SLQGV-IPDL----------------------------------------SGIPQ------------------------LGY--LDLSWNQ-----LTG----SIPT-----NKLASNIT-T-IDLSHNFLNGTIPANF-S-GL-PNLQFLSIEG-R-L-DGAV---------P-SAIWSNITFTGRSLVLDFQSNS-LD-TIPATF--EPPKAATVL--LFG-N-P---------V------CDSSNSA--------RAAGLCQPT-SVNEAPSGQGPQVSINCA------------------------------------P------------------------------CPKDKTYEYNPSS---PIPCFCAVPLGVGFRLKSPGIADFR-SYKEAFEIDSTSELH---LQIYQLYIEHYIWEAGPRLNMHLKLFP---------SNTTLFNMSEVVQLRHLLAGWEVTLSDIFGPYEL------LNFTLGSYAD-----------------------EFPTVVSSG-------LSKG-AL-AGILAGT-ITAAIAMSV----VSTIFI------MK------------------R--------RS-------------------------------KRR------------------------------------------------------------------------------------------------------TVSR-RS-------------------------------LLSRFSV--KVDG-VRFFTFEEMAGATNDF-DDSAQVGQ--GGYGKVYKGNLA-DG-TAVAIKRAHEDS-L------QG-SKEFCTEIELLSRL-HHRNLVSLIGYCDE--E----D-----EQMLVYEFMPNGTLRDHLSVTS--------------------------------KIPLNFSQRLHIALGASKGILYL-TE-----A-DPPIFHRDVKATNILL-DSKFVAKVADFGLS-------------RLAPVPD----------------IEGTLP-AHI--STV-------V---------K---G-TPGYLDPEYFL-TH-K---LTEKSVYSLIVLLELLTGMKPIQH--------G-KNIVREVNTAY-------RSG-----DISG-IIDSRISS---------CSP-----------------ECITRFLSLALKCCQDETDAP----YMAEIV--RELDAI--R-------S------L------------------------------L-PE-----GEDL-------VSVT-------------------------------SMEIG-------------SATLTK-STSNSVTT----------TTGEHFGSFQT---------------------GSGRAHSGIPSGTVAPR-----------------------------------
> LOC_Os05g40270.4 pacid=33159720 transcript=LOC_Os05g40270.4 locus=LOC_Os05g40270 ID=LOC_Os05g40270.4.MSUv7.0 annot-version=v7.0
ING----------------------------------------------------------------------------------------------------------------------------------------------VLCAVT---V-----------------------------------------------------------------------------------------------------------------------------------------------------------VLLPFL-------------------------------------------------------------------------------------------------------------------------AA-D------GKSTDP--S-----EV--SA------LM---AI-K-G-SL--VDP------MN--NL--K-NW--NR-------G-DP-C----------TKNW-------------TGV-F------HDL-----GDTYL-HVTELQLF---------------------------------RRNL--SGN-LV--PEV-----SLLSQLKILDFMWN-NLTG---NIPKEI---------GNI------TTLK---LILLNGNQLSG-----LLP--D-----------------------------------------------------------------------------------------------------------------------------------------------------------EIGNL------------------------------------------------------QSLTRLQVDQNHLSGAIPKSF---AN-LRSVKHLHMNNNSLSGQIPSEL-----------------------------------------------------------------------------------------------------------------------------------------------------------------------------------------------------------------------------------------------------------------------------------------------------------------------------------------------------SRLNTL-LHLLVDNNNLSG--PLP-PE-LA-A----AKSLKILQADNNN-FSG-----SSIPTL-YYNM--SGLFK--------------------------------------------------------------------------------LSLRNC-------SLQGA-IPDL----------------------------------------SAIPQ------------------------LDY--LDLSWNQ-----LTG----SIPT-----NKLASNIT-T-IDLSHNMLNGTIPSNF-S-GL-PYLQLLSLKN-L-L-DGSV---------P-SEIWAGVNPNRGSLVLDFQNNS-LN-MLPAEI--PPPPNVTVV--LYG-N-P---------I------CENSSET--------LIINLCRLQ-SINLEKSKQETSTAMVCG------------------------------------A------------------------------CPTEKNYEYNPSF---SDQCFCAVPLGVGLRLKSPGVTDFH-PYENAFKIDLTSLLQ---LFPYQLYIENYIWEVGPRLNMHLKLFP---------SNTSLFNMSEVVRLRHVLAGWEITLLDVFGPYEL------LNFTLGSYED-----------------------EYPNLASSG-------LSKA-AL-GGILAST-IASAIALSA----VVTALI------MR------------------R--------NS-------------------------------RTNRI---------------------------------------------------------------------------------------------------------RR-------------------------------SLSRFSV--KIDG-VRCFTYEEMASATNNF-DMSAQVGQ--GGYGIVYKGILA-DG-TIVAIKRAHEDS-L------QG-STEFCTEIELLSRL-HHRNLVALVGYCDE--E----N-----EQMLVYEFMPNGTLRDHLSGKS--------------------------------KPPLGFGLRLHIALGASKGILYL-TD-----A-DPPIFHRDVKASNILL-DSKYVAKVADFGLS-------------RLAPVPD----------------VEGALP-AHV--STV-------V---------K---G-TPGYLDPEYFL-TH-K---LTDKSVYSLVVFLELLTGMKPIEH--------G-KNIVREVKKAY-------RSG-----NISE-IMDTRMGL---------CSP-----------------ECVDSFLQLAMKCSRDETDAP----SMTEIV--RELELI--L-------K------I------------------------------M-PE-----GDLIQLE----TPQT------------------------------------------------YSRAMSKPMSKSTSNS----------TNGNYLASSQT---------------------SVDASSSGVLSGMVSPR-----------------------------------
> Pp3c1_39210V3.1.p pacid=32970321 transcript=Pp3c1_39210V3.1 locus=Pp3c1_39210 annot-version=v3.3
ACR----------------------------------------------------------------------------------------------------------------------------------------------TL--------G----------------------------------------------------------------------------------------------------------------------------------------------------------LVLVFHL------------------------------------------------------------------------------------------------------------------------IQ-T------EAITNP--V-----DA--RA------LQ---AF-Y-R-TL--EDP------DG--AL--R-NW--Q-------GN-HP-C----------EDMW-------------EGV-I------SPPQ----GPSNT-FVTELRLF---------------------------------MHNL--GGT-FA--PEL-----GNLTQLQYLDVMWN-HMTG---SIPSTF---------GKL------TNLY---LLLLNGNRFTG-----ILP--P-----------------------------------------------------------------------------------------------------------------------------------------------------------ELGSL------------------------------------------------------SGLNRIQIDENQISGPIPPEF---AG-LTSIQHLHMNNNSLNGSLPREL-----------------------------------------------------------------------------------------------------------------------------------------------------------------------------------------------------------------------------------------------------------------------------------------------------------------------------------------------------GTLPNL-VHILVDNNNLNG--YLP-PE-IA-N----APSLLVIQLDNNK-FAN-----ATIPTT-WGNI--STLLK--------------------------------------------------------------------------------LSMRNC-------GLMGT-IPDV----------------------------------------GGLQK------------------------LEV--LDLSHNT-----LTG----NIPN---A-SAFPTNLT-S-IDFSYNQLSGQIPESI-G-TL-QMLEYLTLRN-T-I-GGVV---------P-SNLGTGRAFGKGSKVIDLQNNQ-LM-NFSSSLAL-SNTNTVIR--FAG-N-PA--------I------CGPNQDL---------TNPLCIPN-NDPFI------------------------------------------------VP------------------------------YDSTVTMETPPNL------CQTCDFITVGYRLKSPGFSTFD-RLDKQFVDYLSSGLN---LTQNQVVLKNYMWQHGPRLLMTILLYP---------ENSNSFNQSEFDRLYTTFSQWRIPDSEVFGPYEL------LSFDP-------------R------------TLPTDGASKKR-------LSAG-AI-AGIVVGA-SVLAMLV-T---GLILYMV------HR------------------K--------RQ-------------------------------PSPA-----------------------------------------------------------------------------------------------------LMAQ-LE-------------------------------RLNRMKRNLKVAG-VTAFSFEELSQATNNF-SDENQIGQ--GGYGKVYVGDLK-DG-KRVAIKRAEQGS-L------QG-AHEFYTEIELLSRV-HHRNLVILVGYCDD--E----G-----EQMLVYEYMSGGTLRDHLS-----------------------------------CTPMDFPTRLRIALGSARGILYL-TE-----A-NPPIYHRDIKASNILL-DSRKVAKVADFGLS-------------RLAPVPD----------------FEGTTP-GHV--STV-------V---------K---G-TPGYMDPEYFL-TH-K---LTDKSVYSFVVLLELITGLHAISK--------G-KNIVRETHSRM-------VAG-----QMLS-MVDPYIAN---------YPA-----------------EALEAFMRLAVSCCSNLPEDP----TMSEVV--RDLEEI--G-------R------R-----------F----------------ADMLPEG---YSKD--------TPSS------------------------------ASSDALIQPR-------------TKYPDNADTSE----------LCSGTVMH-------------------------------------VAPR-----------------------------------
> Potri.013G159500.1 pacid=26994795 transcript=Potri.013G159500.1 locus=Potri.013G159500 ID=Potri.013G159500.1.v3.0 annot-version=v3.0
---------------------------------------------------------------------------------------------------------------------------------------------------------------------------------------------------------------------------------------------------------------------------------------------------------------------------------------------------------------------------------------------------------------------------------------------------------------------------------------------------------------------------------------------------------------------------------------------------------------------------------------------MNL--SGT-LS--PSL-----GLLSYMEILDFMWN-SITG---SIPPEI---------GNI------KSLE---LLLLNGNQLTG-----PLP--E-----------------------------------------------------------------------------------------------------------------------------------------------------------ELGYL------------------------------------------------------PKLDRIQIDQNHISGPIPKSF---AY-LNSTKHFHMNNNSISGQIPAEL-----------------------------------------------------------------------------------------------------------------------------------------------------------------------------------------------------------------------------------------------------------------------------------------------------------------------------------------------------SRLPNL-VHFLLDNNNLSG--TLP-PD-LY-K----LPKLLILQLDNNH-FDG-----STIPPS-YGNM--TQLLK--------------------------------------------------------------------------------LSLRNC-------SLRGP-MPDL----------------------------------------SRIPN------------------------LGY--LDLSFNQ-----LAG----PIPP-----KKLSENIT-T-IDLSNNTLNGTIPAYF-S-DL-PRLQLLSTAN-S-L-SGSV---------P-STIWQTRT-NREGLHLHFENNR-LS-NISGST--SLPQNVTLW--LQG-N-P---------A------CLNFN-----------IVRFCGSQ-NGDV-NNQSSTESNVTCP------------------------------------A------------------------------QSCPPPNEYFRTS---PISCFCAAPLIIGYRLKSPGFTNFI-PYRVAFEDHLTSGLE---LHLYQLDLSSTIWEEGPRLKMQLKLFPV----YVNENSSHTFNDSEVRRIITLFRGWNIPGSRLFGPYEL------LYINLDPYTN----------------------VLFVTPQKSK-------ISTG-AL-VGVVLGA-IAGAVTLSA----VVSLLI------VR------------------K--------RS-------------------------------RDYR-----------------------------------------------------------------------------------------------------AISK-RR-------------------------------RVSKASL--KIEG-VKYFSYAEMALATNNF-NRSSQVGQ--GGYGKVYKGFLA-DG-RTVAIKRAEEAS-F------QG-EREFLTEIELLSRV-HHRNLVSLIGFCDE--G----G-----EQMLVYEFMSNGTLRDHLSAKA--------------------------------KEPLSFATRLGIALDSAKGILYL-TE-----A-DPPIFHRDVKASNILL-DSRYNAKVADFGLS-------------KLAPVPD----------------IEGDVP-GHI--STV-------V---------K---G-TPGYLDPEYFL-TG-K---LTDKSVYSLVVFLELLTGMQPISH--------G-KNIVKEVNIAY-------QTG-----IIFS-VVDGRMRS---------YPS-----------------DCVDKFSTLAMKCCNYETDEP----SMIDVV--RELENM--W-------H------M------------------------------M-PE-----SDTK-------TTDT------------------------------MSIDIGMEMT-------SPSYSLLKPCVSSEVSS----------SN-----------------------------------LVGRVAPTITPR-----------------------------------
> evm_27.model.AmTr_v1.0_scaffold00021.190 pacid=31563312 transcript=evm_27.model.AmTr_v1.0_scaffold00021.190 locus=evm_27.TU.AmTr_v1.0_scaffold00021.190 ID=evm_27.model.AmTr_v1.0_scaffold00021.190.v1.0 annot-version=v1.0
FQ-----------------------------------------------------------------------------------------------------------------------------------------------VL-------F-----------------------------------------------------------------------------------------------------------------------------------------------------------LSTGFQH----------------------------------------------------------------------------------------------------------------------LILG-I---------TDP--G-----DG--AA------MI---AL-K-S-YM-QNTP--------------P-NW--S-------GA-DP-C----------GSNW-------------DGV-S----------------SNS-RVIALKLS---------------------------------TMGL--RGF-LP--GDI-----GSLTELQFLDLSFNQDLGG---SIPKSI---------ENL------KKLT---TLILAGCSFSG-----TIP--D-----------------------------------------------------------------------------------------------------------------------------------------------------------ELGSL------------------------------------------------------QELAFLALNTNKFTGRIPASL---GK-LSKLYWFDLADNQLTGGLPVSD-GIN-----------------------------------------------------------------------------PG-------------------------------------------------------------------LDMLL-NAKHFHFNQ----NQLSGLIPPKLF----------------------------------------------------------------------------------------------------------------------------------------------------------------SSNMVL-IHILFDSNNFSG--SIP-ST-LG-H----VKTLEVLRLDRNS-LTG------PVPTN-LNNL--SSINE--------------------------------------------------------------------------------LHLSHN-------RLTGA-MPDL----------------------------------------TGMDA------------------------LNY--VDLSNNS-----FDQ---STAPS---WFPNL-QPLT-T-LIMEFGNLVGEVPQELF--SL-RQLQQVRLRN-G-F-NVTLNMGNGI--SP-EL-----------KLVDLQNND-IP-TVTVG----PGYKNTLI--LIG-N-P---------V------CDGPISN----------TNYCHPQ-QGQFD---AYSTSLASC------------------------------------GS------------------------------KTCPSDQKRSPL-------CICAYPYGGIMTFRAPSFSDVTATLFQSLEQELWTGLG---LTPGSVFLQNPNFDANNYLRLQVDLFP--------PNGETSFNITEVQKIGFDLSSQVFKPSKTFGPYFF------IADPY-------------------------IFP---VSKGSS-------MNSG-VV-IGIAVGC-SVLVLIL-V----GVGIYA-IRQ---K------------------K--------RA-------------------------------ERAL--ELSKPFAS---------------------------------------------------------------W---------------------------APSG-KD-------------------------SGGA----------PQLKG-ARWFSYDELKKCTNNF-SENNETGS--GGYGKVYRGILP-SG-QMVAIKRSQQGS-M------QG-GLEFKTEIELLSRV-HHKNLVGLVGFCFE--Q----G-----EQMLVYEFVPNGTLRESLTGKT--------------------------------GIYLDWKRRLRITLGSARGLAYL-EL-----A-NPPIIHRDVKSTNILL-DENLNAKVADFGLS-------------KLVADTG---------------------K-GHV--STQ-------V---------K---G-TLGYLDPEYYM-TQ-Q---LTDKSVYSFVVMLELLTARQPIEK--------G-KYIVREVRMAM-------ENAADELYGLRQ-ILDPNLGI--------SGGL-----------------MGFRRFVELAMKCVEESASDP----TMSEVV--KEIESI--L-------Q------N------------------------------D-GL-----NT-----------NS-------TSASSSATDFGIGK---------GAPRHPYDGT------------IMSKESSTDAFQ----------YSGGYSFP-----------------------------------NKVEPK-----------------------------------
> AT1G79620.1 pacid=19658127 transcript=AT1G79620.1 locus=AT1G79620 ID=AT1G79620.1.TAIR10 annot-version=TAIR10
VGTATSR------------------------------------------------------------------------------------------------------------------------------------------LL-------I-----------------------------------------------------------------------------------------------------------------------------------------------------------FAYSFTF---------------------------------------------------------------------------------------------------------------------SMISS-V---------TDP--R-----DA--AA------LR---SL-M-D-QW-DNTP--------------P-SW--G-------GSDDP-C----------GTPW-------------EGV-S----------------NNS-RITALGLS---------------------------------TMGL--KGR-LS--GDI-----GELAELRSLDLSFNRGLTG---SLTSRL---------GDL------QKLN---ILILAGCGFTG-----TIP--N-----------------------------------------------------------------------------------------------------------------------------------------------------------ELGYL------------------------------------------------------KDLSFLALNSNNFTGKIPASL---GN-LTKVYWLDLADNQLTGPIPISS-GSS-----------------------------------------------------------------------------PG-------------------------------------------------------------------LDLLL-KAKHFHFNK----NQLSGTIPPKLF----------------------------------------------------------------------------------------------------------------------------------------------------------------SSEMIL-IHVLFDGNRFTG--SIP-ST-LG-L----IQTLEVLRLDRNT-LTG------KVPEN-LSNL--TNIIE--------------------------------------------------------------------------------LNLAHN-------KLVGS-LPDL----------------------------------------SDMKS------------------------MNY--VDLSNNS-----FDP---SESPL---WFSTL-PSLT-T-LVMEYGSLQGPLPNKLF--GF-PQLQQVRLKK-A-F-NGTLSLGDTV--GP-EL-----------QLVDLQDND-IS-SVTLS----SGYTNTLI--LEG-N-P---------V------CTTALSN----------TNYCQIQ-QQQVKR--IYSTSLANC------------------------------------GG------------------------------KSCPLDQKVSPQS------CECAYPYEGTLYFRGPMFRDLSVNTYHSLEMSLWVKLG---LTPGSVSLQNPFFNNDDYLQIQLALFP---------PMGKYFNRTEVQRIGFDLSNQTYKPPPLFGPYYF------IASPY-------------------------TFP--ADGNGHS-------LSSR-MV-TGIITGC-SALVLCL-V----ALGIYA-MWQ---K------------------R--------RA-------------------------------EQAI--GLSRPFVS---------------------------------------------------------------W---------------------------ASSG-KD-------------------------SGGA----------PQLKG-ARWFSYEELKKITNNF-SVSSELGY--GGYGKVYKGMLQ-DG-HMVAIKRAQQGS-T------QG-GLEFKTEIELLSRV-HHKNLVGLVGFCFE--Q----G-----EQILVYEYMSNGSLKDSLTGRS--------------------------------GITLDWKRRLRVALGSARGLAYL-EL-----A-DPPIIHRDVKSTNILL-DENLTAKVADFGLS-------------KLVSDCT---------------------K-GHV--STQ-------V---------K---G-TLGYLDPEYYT-TQ-K---LTEKSVYSFVVMMELITAKQPIEK--------G-KYIVREIKLVM-------NKSDDDFYGLRD-KMDRSLRD--------VGTL-----------------PELGRYMELALKCVDETADEP----TMSEVV--KEIEII--I-------Q------N------------------------------S-GA-----SS-----------SS-------SASASSSATD-------------FGEKLLYGGT------------LKKEARDGDGGGA-------FDYSGGYSVP-----------------------------------TKIEPK-----------------------------------
> LOC_Os12g10740.1 pacid=33151760 transcript=LOC_Os12g10740.1 locus=LOC_Os12g10740 ID=LOC_Os12g10740.1.MSUv7.0 annot-version=v7.0
GV----------------------------------------------------P------------------------------------------------------------------------------------------II-------F-----------------------------------------------------------------------------------------------------------------------------------------------------------LIVLVQF----------------------------------------------------------------------------------------------------------------------VASA-D---------TNA--Q-----DT--SG------LN---GL-A-G-SW-GSAP--------------S-NW--A-------GN-DP-C----------GDKW-------------IGI-I----------------TGN-RVTSIRLS---------------------------------SFGL--SGT-LS--GDI-----QSLSELQYLDLSYNKNLNG---PLPSTI---------GTL------SKLQ---NLILVGCGFTG-----EIP--K-----------------------------------------------------------------------------------------------------------------------------------------------------------EIGQL------------------------------------------------------SNLIFLSLNSNKFTGSIPPSL---GG-LSKLYWFDLADNQLTGGLPISN-ATS-----------------------------------------------------------------------------PG-------------------------------------------------------------------LDNLT-STKHFHFGI----NQLSGSIPSQIF----------------------------------------------------------------------------------------------------------------------------------------------------------------NSNMKL-IHLLLDNNKFSG--SIP-ST-LG-L----LNTLEVLRFDNNAQLTG------PVPTN-LKNL--TKLAE--------------------------------------------------------------------------------FHLANS-------NLTGP-LPDL----------------------------------------TGMSS------------------------LSF--VDMSNNS-----FSA---SDAPS---WITTLPSSLT-S-LYLENLRISGEVPQSLF--SL-PSIQTLRLRG-R-L-NGTLNIAD-F--SS-QL-----------QLVDLRDNF-IT-ALTVG----TQYKKTLM--LSG-N-P---------Y------CNQVNDDV-----------HCKATGQSNPAL--PPYKTTSNCP----------------------------------ALP------------------------------PTCLSTQQLSPT-------CICSVPYRGTLFFRSPGFSDLGSSYFIQLEGTMKAKFLNLSLPVDSIAIHDPFVDTNNNLEMSLEVYP---------SGKDQFSEQDISGIGFILSNQTYKPPSNFGPYYF------LGQTY-------------------------SFANGALQTSKS-NTNH--IP---LI-VGASVGG-AAVIAAL-L----ALTICI-----ARR------------------K--------RSP------------------------------KQTE--DRSQSYVS---------------------------------------------------------------WDI------------------------------TS-------------------------TSTA----------PQVRG-ARMFSFDELKKVTNNF-SEANDIGT--GGYGKVYRGTLP-TG-QLVAVKRSQQGS-L------QG-NLEFRTEIELLSRV-HHKNVVSLVGFCFD--Q----G-----EQMLVYEYVPNGTLKESLTGKS--------------------------------GVRLDWKRRLRVVLGAAKGIAYL-EL-----A-DPPIIHRDIKSSNVLL-DERLNAKVSDFGLS-------------KLLGEDG---------------------R-GQI--TTQ-------V---------K---G-TMGYLDPEYYM-TQ-Q---LTDRSVYSFVLLLEVITARKPLER--------G-RYVVREVKEAV-------DRR-KDMYGLHE-LLDPALGA--------SSAL-----------------AGLEPYVDLALRCVEESGADP----SMGEAV--AEIERI--A-------K------V------------------------------A-GA-----GG-----------AA-------AAESAASDSMSYAA---------RTPRHPYGG-----------------GGGDSASE----------YSGGGLPS-----------------------------------MRVEPK-----------------------------------
> Potri.004G231500.1 pacid=26991961 transcript=Potri.004G231500.1 locus=Potri.004G231500 ID=Potri.004G231500.1.v3.0 annot-version=v3.0
-----------------------------------------------------------------------------------------------------------------------------------------------------------------------------------------------------------------------------------------------------------------------------------------------------------------------------------------------------------------------------------------------------------------------------------------------------------------------------------------MS---IL-K-D-AW-ENTP--------------R-NW---------VGG-DP-C----------GGKW-------------EGI-S----------------YNS-RVTSIHLG---------------------------------------------------------------------------------------------------------------------------------------------------------------------------------------------------------------------------------------------------------------------------------------------------------------------------------------------------------------------------------R------------------------------------------------------------------------------------------------------------------------------------------------------------------------------------------------NRFSGTIPKELF----------------------------------------------------------------------------------------------------------------------------------------------------------------RSDMTL-IHVLLHDNNLTG--SIP-ST-LG-L----VHTLEAVRFEGNS-LTG------PVPSN-LNNL--TNVTT--------------------------------------------------------------------------------LMLSNN-------KFTGP-VPNL----------------------------------------TGMAY------------------------LSY--LDLSNNS-----FDA---SDFPL---SFSNL-RALT-T-LMMENTGLEGRIPPTLF--YL-PSLQTLILRN-Q-L-SGTLDIATSS--SS-QL-----------KVIDMRNNL-IS-SFYSET--ERRNNVDVI--LVG-N-P---------V------CEHPEAT----------ENYCTVP-QANSS----YTRLPEKC------------------------------------VP------------------------------LHCISDQISSPN-------CKCSYPYRGVLVYKPPFLESRNTYYVHLEEESLMRSFKFHQLPVDSVEVNFPAKDSFGYLESNLSMFP---------SGQNHFNTATISEIGFVLTLQTYENSDIFGPTYF------KGSAY------------------------PYFDGKPTVSKEL-------SSTG-RI-IGAAAGG-ASFLLLL-L----LAGVCA-YRQ---K------------------K--------RR-------------------------------ERAS--EQKNHFAY---------------------------------------------------------------LDS------------------------------RN-------------------------SNSV----------PQLKG-ARCFSFNEIMKCTNNF-SEANHIGS--GGYGMVYRGMLP-TG-QLIAIKRCRQGS-V------QG-GLEFNSEIEVLSRV-HHKNVVNLVGFCFE--R----G-----EQMLIYEFVRNGSLRDSLSGLS--------------------------------GIWLDWRRRLKVALGAARGLAYL-EL-----V-NPRIIHRDVKSANILL-DESLNAKVADFGLS-------------KPMDNSE---------------------L-ILA--TTQ-------V---------K---G-TMGYIDPEYQK-TL-L---LTEKSVYGFVVLLELVSGRKPLER--------G-KYLVAEVSSSL-------DRK-KDLYSLHE-LLDPSIGL--------DTKP-----------------KGLDKIVDLAMKCVQEKGSDP----TMGEVV--KEIENI--L-------H------L------------------------------A-GL-----NP-----------NT-------ESESTSASFEEASQ------------------------------------------------------------------------------------------------DEFPPSLKEEELSLS--------------------------
> Solyc01g102710.2.1 pacid=36138578 transcript=Solyc01g102710.2.1 locus=Solyc01g102710.2 ID=Solyc01g102710.2.1.ITAG2.4 annot-version=ITAG2.4
VQT----------------------------------------------------------------------------------------------------------------------------------------------LI-------F-----------------------------------------------------------------------------------------------------------------------------------------------------------LIISMQL----------------------------------------------------------------------------------------------------------------------IQEA-S---------TDS--G-----DY--VV------LE---SL-K-E-EW-ENVP--------------P-TW--D-------GS-DP-C----------DDPW-------------EGI-D----------------NNS-RVISIKLS---------------------------------SINL--KGE-LS--GDI-----EGLSELQILDLSYNKGLTG---SLPQSI---------GNL------KSLS---ILILVGCGFSG-----LIP--N-----------------------------------------------------------------------------------------------------------------------------------------------------------TIGSL------------------------------------------------------SQLEFLSLNLNNFIGPIPASV---GN-LSKLRWLDLADNKLSGPLPISR-GST-----------------------------------------------------------------------------PG-------------------------------------------------------------------LDMLV-HTKHFHLGR----NQFSGEIPDQLF----------------------------------------------------------------------------------------------------------------------------------------------------------------SSNMTL-KHLLLEQNQLTG--KIP-SS-LG-L----VQTLEVVRLDRNS-LDG------TIPST-LKSL--TLMSE--------------------------------------------------------------------------------LFLSNN-------KFTGP-LPNL----------------------------------------AGMNA------------------------LNY--LDMSNNT-----FSS---ADFPQ---WFSSL-QSLT-T-LVMENTQLRGEIPPTLF--SL-FQLQTVNLRG-K-I-NGTLNIASNY--SG-QL-----------KLIDLQNNS-ID-SFTVR----PGFSFQII--LMH-N-P---------V------CYEEGSE-----------DYCGNS-QTNFG----YSTPQDNC------------------------------------LK------------------------------TQCSFDQILSPT-------CKCAYPYTGDLFFRAPSFSDLTTSIYESLQKSMLSSFSQNQVPVDSVSLSNPKKNSEYYLVLHLQVFP---------FGQDHFNRTGIATIGFALSNQTYKPPPNFGPFFF------NGTSY------------------------NYFEVGSRGTHKS-------ITKG-II-TGAAVGG-AVLLILS-V----IIGVLV-----CQK------------------K--------RA-------------------------------QEAV--RKSNPFAT---------------------------------------------------------------WDS------------------------------KD-------------------------SGDV----------PQLKG-VKCFTFEELKKYTNNF-SESNFVGS--GGYGKVYKGTLP-DG-QLIAIKRAGQAS-K------QG-ALEFKTEIEILSRF-HHKNVVSLVGFCFR--Q----G-----EQMLVYEFIPNGSLKESLSGKS--------------------------------GIKLDWKRRLRIALGAARGLQYL-DH-----V-DPPIIHRDIKSNNILL-DERLNAKVADFGLS-------------KTMSEPD---------------------K-GYV--STQ-------V---------K---G-TMGYMDPEYYT-TQ-Q---LTEKSVYSFVLLLELITARSPIVR--------G-KYIVKELRQAI-------DKS-KDMYNIDE-FVDPAIPS--------NMTP-----------------ISFRKFVDLAFMCLEDAGANP----TMGEVV--KEIENI--M-------E------I------------------------------D-GL-----NS-----------CA-------ESRSTSVSHEGTS----------ATFDHPYS--------------------EESLNR----------YNGVTNSR----------------------------------------------------------------------------
> evm_27.model.AmTr_v1.0_scaffold00009.24_ pacid=31568714 transcript=evm_27.model.AmTr_v1.0_scaffold00009.24_ locus=evm_27.TU.AmTr_v1.0_scaffold00009.24_ ID=evm_27.model.AmTr_v1.0_scaffold00009.24.v1.0 annot-version=v1.0
AST----------------------------------------------------------------------------------------------------------------------------------------------ALK------F-----------------------------------------------------------------------------------------------------------------------------------------------------------WLTCFFS---------------------------------------------------------------------------------------------NIS------------------------SAET--------------T-----EF--RA------LM---AF-K-S-QL--KSSE---------ET--S-NW--G-SGFL---S-SA-C------------SW-------------TGL-S---R--D-----------G-HIVSLSLP---------------------------------HMGL--KGV-LP--MEM-----GFLSRLEVLNLTDN-HFQG---LIPPSI---------WQL------SNLK---TLDLSFNLFTGTLNNKLIP---EL-GCLPKLQFLNLGLLFTGVIP--EQ-LSDLSNLRVLDLSNNGFSGAIPARV--GELKKLQVMDVSN-SLTG-PIPPE--IGSLTELKDLFLGLNRFSGPLPR-EISNLINNKLSGNLQSPPAIG----LQNLTILNLVSAG-ING----SIPEELGSC------------------------------------------------------RSLTTVILTFNEITGALPDKLSNIGR-WKVADSILLASNQFIGRIPPEI-G---NCSALTHLSLSKN--------------------------HLTGFIPSE-LCNNVGSICKNLTQLVLVHNQLTGTV-PRNNNPVIGDLVTLQRLVLNDNELEGRIP-EEFG--KLQSLSVLSLNQNKLSGELPMQ-----------LFLCN-VLTSLDLGN----NKLTGEIPPEIG----------------------------------------KLS---QLEYLVLSHNQFSGE----IPSKISNGLGNC-----GIVVDLFLNNNNLNGPIPK----SISAI---SNLTSLDLSSNNLEGEIPVEIAELEKLQGLAMAYNNLQGTIPEEL--GRLRNL-VKLNLTGNRLVG--PVP-NS-IG-D----LRALSDLDLSNNQ-LSG------SLSSS-MAKL--ANIVG-------------------------------LYLQENRISG---------------SLN---------GLLSSASHQIAILNLSSN-------LFSGE-IPPS-----------------------------I----------ANLSY------------------------LNY--LDLHNNQ-----FTG----TITT---DLTHL-SQLL-Y-LDLSANSIKGKIPNEL-C-SL-TDLNFLNLSS-I-L-DGPI---------P-N----------------------CQ-NFTYQ-----------S--FLN-N-RA--------L------CGPLVED------------GC----------------------------------------------------------E-EKAGL-----------------------------------------------------------------------------------------------------------------------------------------------------------------------------------------------------------RRSH-LVNKR-AI-LVLAL---TSTFSVL------CLTVFF-LKW---R----------------MAR-----------------------------------------QEEDS----------ESPQ----------------------------------------KLQSWSHGPNQSIEPGLCLL--------------------------SKAK-SR----------EP--------------PSI--NIATFQ-----QP-LLRLTLADILRMTNNF-CKSNVIGD--GGFGTVYRANLP-DG-RTVAVKKLGKAR-D------QG-QREFLAEMETLGKV-KHKNLVPLLGYCSF--G----E-----EKLLIYDFMANGSLDFWLRNRT-----------------------------EALQVVLDWNKRFRIALGTARGLAFL-HG-----F-VPHIIHRDMKASNILL-DKDFEPKVADFGLA-------------RIMSACE-----------------------THV--TTE-------I---------A---G-TFGYIAPEYGQ-SW-R---STTKGVYSFVILLEMVTGKEPTGLGFDDF--EG-GNLVGWVREMV-------VRG-----KGMT-CLDGEVCD--------G-----------------QGVMQMLKVLQLGLECTSDDPMRP----TMLAVV--QKLKDI--G-------E------K--------------------------------------------------------------------------------------------------------------------------------------------------------------------------------------------------------------------
> Smo_234577 pacid=15403911 transcript=234577 locus=234577 ID=234577.v1.91 annot-version=v1.0
AR-----------------------------------------------------------------------------------------------------------------------------------------------FLV------L-----------------------------------------------------------------------------------------------------------------------------------------------------------LLAGLIS------------------------------------------------------------------------------------------------------------------------AA-QQQA-INGNSSNG--E-----EV--QV------LL---EF-R-K-CI--KAD-----PSG--LL--D-KW--ALRR-------SPVC------------GW-------------PGI-A------R---H-------G-RVRALNLS---------------------------------GLGL--EGA-IS--PQI-----AALRHLAVLDLQTN-NLSG---SIPSEL---------GNC------TSLQ---GLFLASNLLTG-----AIP--HSL-GNLHRLRGLHLHELLHGSIP--PS------------------------------------------------------LGNC----------------------------------------------SLLTDLELAKNG-LTG----SIPEALGRL------------------------------------------------------EMLQSLYLFENRLTGRIPEQI---GG-LTRLEELILYSNKLSGSIPPSF-G---QLRS--ELLLYSN--------------------------RLTGSLPQS-L----GRL-TKLTTLSLYDNNLTGEL-PA----SLGNCSMLVDVELQMNNFSGGLP-PSLA--LLGELQVFRMMSNRLSGPFPSA-----------LTNCT-QLKVLDLGD----NHFSGNVPEEIG----------------------------------------SLV---RLQQLQLYENEFSGP----IPSS----LGTL------------------------------------TELYHLAMSYNRLSGSI------------------------PDSF--ASLASI-QGIYLHGNYLSG--EVPFAACLG-N----LHDLQSFDLSHNS-LAG------PIPSW-IKNM--DKVLS--------------------------------------------------------------------------------ISLASN-------SLSGE-IPSS-----------------------------I----------SDCKG------------------------LQS--LDLSSNG-----LVG----QIPE---GLGTL-KSLV-T-LDLSSNNLTGRIPKSL-A-TL-SGLSSLNVSM-N-L-QGPV---------P-Q------------------EGV-FL-KLNLS-----------S--LGG-N-PG--------L------CGERVKK------------AC----------------------------------------------------------Q-DESSA-----------------------A-------------------------------------------------------------------------------------------------------------------------------------------------------------------------------SAS-KHRS--MG---KVGATLVI--SAAIFILV-A----ALGWWF-LLD---R-----------------WR----------------------------------------IKQLEV-----------------------------------------------------------------------------------------------------------------------------------TGSRS--PRMTFS----PAG-LKAYTASELSAMTDCF-SEANLLGA--GGFSKVYKGTAL-NG-ETVAVKVLSSSC-V-------D-LKSFVSEVNMLDVL-KHRNLVKVLGYCWT--W----E-----VKALVLEFMPNGSLASFAARN---------------------------------SHRLDWKIRLTIAEGIAQGLYYM-NQ-----L-KDPVIHCDLKPGNVLL-DAGLSPHVADFGLS-------------KLVHGEN---------------------G-ETS--VSA-------F---------K---G-TIGYAPPEYGT-SY-R---VSTKGVYSYVVLLELLTGVAPSSECLRVR---G-QTLREWILDEG-------RED------LCQ-VLDPALAL--------V---------------DTDHGVEIQNLVQVGLLCTAYNPSQP----SIKDVV--AMLEQL--N-------Q---------------------------------------------------------------------------------------------------------------------------------------------------------------------------------------------------------------------------
> Pp3c26_4970V3.1.p pacid=32917256 transcript=Pp3c26_4970V3.1 locus=Pp3c26_4970 annot-version=v3.3
----------------------------------------------------------------------------------------------------------------------------------------------------------------------------------------------------------------------------------------------------------------------------------------------------------------------------------------------------------------------------------------------------------------------------------------------------------------------------------------------------------------------------------------------------------------------------------------------------------------------------------------------------------------------------------------------------------------------------------------------------------------------------------------------------------------------------------------------------------------------------------------------------------------------------------------------------------------------------------------------------------------------------------------------------------------------------------------------------------------------------------------------------------------------------------------------------------------------------------------------------------------------------------------------------------------------------------------------------------------------------------------------------------------------------------------------------------------------------------------------------------------------------------------------------------------------------------------------------------------------------------------------------------------------------------------------------------------------------------------------------------------------------------------------------------------------------------------------------------------------------------------------------------------------------------------------------------------------------------------------------------------------------------------------------------------------------------------------------------------------------------------------------------------------------------------------------------------------------------------------------------------------------------------------------------------------------------------------------------------------------------------------------------------------------------------------------------------------------------------------------------------------------------------------------------------------------------------------------------------MG------------------------------------------------------------------------G-TVGYVPPGCGQ-TW-K---ATPGGVYSPVVLLELVTGKTPIGREFHES--CG-GNLVGWVRSQV-------KDQ-----CGFK-CLDPKLLA--------S-----------------GVKSEMLETLRMGYLCTAELPTKL----TMQQVV--GLLKDI--H-------A------E------------------------------V-TS----V-----------------------------------------------------------------------------------------------------------------------------------------------------------------------------
> Zm00001d020185_T003.1
IVQVNMA--------------LAFLVLLLLFAPV----AVSQQGFL-SIDCGL-DADSSGYTDKVTGIVYVSDGSYVD--AGENHRIAPDLEG----TFEGSSQTLRSFP--SGQR-NCYALPTVAG-----TRYL-----ARA-TF-------YGY--DGKN-SSEFDLHLGANYWQTV-YPNARSSNAHEAVFVAWAGWTPWCLVT-GRGTPFVSVLELRPLGAALYPLVTP---GLVVSTF--TRINMGGSVST-TRYPDDPYDRFWWAM--------DEASPRWVNL-STTRPIQ--PDSSYAVPSRVLQTAAAASNNGTAAALTAMYDTKY--SFMIFLHFTDF---VHSQIRQFDILINE-NESGPKF-----------TAYNDTCYLIPTHVTESYRA-GGKYNVTLAATKASVLPPMLALEIYVRVPYE----------SPTTLP--Q-----DL--DA------IM---AI-K-T-EY---------------GVR-K-NW--M--------G-DP-C-----FPI--KYAW-------------DGV-K------SNA-----SGNTS-RITS-------------------------------------------------------------------------------------------------------------------------------------------------------------------------------------------------------------------------------------------------------------------------------------------------------------------------------------------------------------------------------------------------------------------------------------------------------------------------------------------------------------------------------------------------------------------------------------------------------------------------------------------------------------------------------------------------------------------------------------------------------------------------------------------------------------------------------------------------------------------------------------------------------------------------------------------------------------------------------------------------------------------------------LDLSNSS-----LHG----TISN---DFTLL-TALE-N-LDLSYNKLSGSIPDSL-P-TL-PSLRVLKES----L-----------------------------------------------------------------------------L-------------------------VC----------------------------------------------------------T----------------------------------------------------------------------------------------------------------------------------------------------------------------------------------------------------------------------------LL---------LYYLLTL-------------------Q-----------VPTHGSTR-----------------------------------------DPEPD----------------------------------------------------------------------------------------------------NASGIKK------------------SY-----------GYNLNIT-----E-NRQFTYKELEKFTNNF---KKFIGQ--GGFGPVYYGRLE-DD-TEVAVKMRSESS-S------HG-LDEFLAEVQSLTKV-HHRNLVSLIGYCWE--E----D-----HLALVYEYMPQGSLFDHLRGKN------------------------------GVSEALNWRKRVQVVLEAAQGLDYL-KG-----C-SLPIVHRDVKTNNILL-GQNLQAKIADFGLS-------------KTYLSDT---------------------Q-THI--SVT-------P---------A---G-TAGYMDPE----------------------------------------------------------------------------------------------------------------------------------------------------------------------------------------------------------------------------------------------------------------------------------------------------------------------------------------------------------------------------------------------
> Pp3c8_2540V3.1.p pacid=32965030 transcript=Pp3c8_2540V3.1 locus=Pp3c8_2540 annot-version=v3.3
PSAGRYSSR---L-----------------------------AG----------PNA----------------------------------------------------------------------------------------VVT------L-----------------------------------------------------------------------------------------------------------------------------------------------------------LLTTIVP--GV--------------------------------------------------------------------------------------------------------------------AA-Q--------------T----PDE--TH------LF---NFLK---NL----------PDF--KL----YF--N-TS-----V-PT-C------------DW-------------QGV-T------GLGPR-------A-QIRTLTLS---------------------------------GRGL--NGTILP--DTL-----GALSSLQFLDLSNN-LLSG---EIPLDI---------YNL------SSLS---FIRLAQNRLTG-----GLS--PMV-SKLVQLATLDISQ-----------------------------------------------------------------L--------------------------------------------------------------LSG----PLPSKLGDL------------------------------------------------------QFLEVLDLHSNNFSENIPV------R-NPVLQNLDLSSNQLTGEVPWAF-D---SLTTLKLLNLSRN--------------------------SLTGALTWQ-F----ERL-EGLQTLDISRNALEGQI-P-----GFGNLKKLLKVSLSSNRFNGSVP-SSLI--GLSDLQDLSVADNRLGGSLPQL-----------AWADS-MISSLDCSN----NFLNGSVPAELFA-------------------------------------------------------------------S--------------------------------------------PNLVVVRLSGNNFTGAL------------------------PENVS----SKI-RELDLHSNNFVG--TIP-KS-IV-T----LPALEKLELSSNQ-LGG------PLPRD-FNGL--SSINY-------------------------------LGLARNSFEE---------------GLL-PD--------VTGMT-KISYLNLSSC-------SLGGP-IPDS-----------------------------F----------AALKS------------------------LVS--LDLSHNH-----LNG----SIPV---SLSAA-ASLE-S-LDLSFNNLTDVIPAEL-A-SL-ASLRHVNFSY-N-L-SGEV---------P-N------------------SKQ-WA-AFGSA-----------S--FQG-N-PH--------L------CGLVLEK------------PC----------------------------------------------------------S-SY-------------------------------------------------------------------------------------------------------------------------------------------------------SPPT---P-------------------------------------GTSGPHHGR-HRRR-LLKVG-AI-IGIVL----GSIVLC----CGFLTILL-LFI---K------------------K--------KP-------------------------------KKLTD-----RE---------------------------------------------V-SKYLSSKLPVTFEADPSTW---------------------------AGQ--VP----------QA--------------GSI--PVIMFE-----KP-LLNLTFADLLKATSLF-HKDNQISD--GGYGPAFKGTLP-GG-FQIVVKVLYEGG-P------VN-EYEKAAQLESLGRI-RHPNLVTLVGYCLV--G----D-----ERVLVYEFMENGDLSSCLHELPSGQQ-NPEDW-SKDTW--------ENPDFETRNDVLSWQVRHRIALGVARALAFL-HG-----C-CPHLVHRAVTSSNILL-DSIYEPHLADSGLG-------------TLTVTGG---------------------P-DSE--APA-------Y---------C---G-SPGYSPPEYGQ-LW-K---ATTRGVYSFVLVLELVTGKKPTSPYYHES--YG-GNLVGWVRALI-------REK-----RGYK-CLDPRLAS--------S-----------------KVESEMLEALRIGYLCTAEHPSKP----TMQQVV--GLLKDI--Q-------P------E------------------------------F-SG----AAA---------------------------------------------------------------------------------------------------------------------------------------------------------------------------
> Zm00001d005776_T002.1
RVD----------------------------------------------------------------------------------------------------------------------------------------------IL-------L-----------------------------------------------------------------------------------------------------------------------------------------------------------LILVVPL------------------------------------------------------------------------------------------------------------------------AA-S----TADGKAGDQRQVLL-RDK--AT------LL---DL-K-Q-GL--RLS-----SSA--AL--A-DW--NESN-----G-DV-C------------GF-------------TGV-T------D---R-------E-HVVGLSLA---------------------------------NLGI--SVA-IP--RVI-----GNLSHLRGLDVSNN-TISG---QIPTSV---------GNL------TRLE---RLFMNNNDISG-----TISSFSNL-LPLQRLRKLDLSYSISGAIP--LD-IGRFG--------------------------QLQSFNITY-NISG-AVPPS--IGNLTLLEYLYVQTNFISGEISL-AICNL---------------------TSLVELEMSGNH-LTG----QIPAELSNL------------------------------------------------------RNIQAIHLGTNNFHGGIPPSL---SE-LTGLFYLGLEQNNLSGTIPPAI----LNLTGLHLFDVGSN--------------------------DVSGEIPGA-I----SSTGCAFFVINLYSNKLHGTL-PR----WIANCTDLMTLDVESNLLDDELP-TSIIS-GKKGFKFLHLSNNRFQSHDGNS----LEPFFVALSSCT-SLQEVEAAA----VGMGGQLPSRLG----------------------------------------SLLP-SNMWHLNLELNAIEGP----IPES----IGEV-----INMTWMNLSSNFLNGTIPT----SLCRL---KCLQQLVLSNNSLTGEIPACIGSATQLIALDLSANVLSGAIPSSI--GSLAEL-QSLFLQGNKLSG--VIP-PS-LG-H----CAALLHIDLSSNS-LTG------VISEE-IAG-----IVT-------------------------------LNLSRNQLGG---------------MLP-AG--------LSSMQ-HVQEIDLSWN-------NFNGE-ILAN-----------------------------I----------GNCIE------------------------LTV--LDLSHNS-----LAG----NLPS---TLSQL-KNLE-S-LNVANNNLSGEIPISL-A-NC-DRLKYLNLSY-D-F-SGGV---------P-T------------------TGP-FV-NFSCL-----------S--YLG-N-RR--------L------SGPVLR-------------RC----------------------------------------------------------G-GR----------------------------------------------------------------------------------------------------------------------------------------------------------------------------------------------------------HRS-QSRK--FV---VI-LCVCS--AALAFALT-I----LCTVSV-------R------------------K----------------------------------------IRERVA---------------------------------------------------------------------------------------------------------EDMF------------------GRRG-GGSS--PVMKYK--------FPRITYRELVEATEEF-SEDRLVGT--GSYGRVYRGTLR-DG-TMVAVKVLQLQT-G------NS-TKSFNRECQVLKRI-RHRNLMRIVTACSL--P----D-----FKALVLPFMANGSLERCLYAGP--------------------------------PAELSLVQRVNICSDIAEGMAYL-HH-----S-PVKVIHCDLKPSNVLI-NDDMTALVSDFGIS-------------RLVMSIGGVANT-------------ADVG-AST--ANM-------L---------C---G-SIGYIPPEYGY-GS-N---PTTKGAYSFVLVLEMVTRRKPTDDMFDA----G-LSLHKWVKTHY--------HG-----RADA-VVDQALVRM-------DTPE-----------VRRMSDVAIGELLELGILCTQEQSSAP----TMMDAA--DDLDRL--K-------R-------------------------------------LGGDTTAFASSLG-------------------------------------------------------------------FSSTTLEVEDID------------------------------------------------------------------------------------------
> evm_27.model.AmTr_v1.0_scaffold00005.91_ pacid=31575914 transcript=evm_27.model.AmTr_v1.0_scaffold00005.91_ locus=evm_27.TU.AmTr_v1.0_scaffold00005.91_ ID=evm_27.model.AmTr_v1.0_scaffold00005.91.v1.0 annot-version=v1.0
A-----------------------------------------------------P------------------------------------------------------------------------------------------FLA------V-----------------------------------------------------------------------------------------------------------------------------------------------------------LLLFSWF-FFP--------------------------------------------------------------------------------------------------------------------IS-Q--------PLPS--S-----QT--QI------LQ---QL-R-R-HL--EYPQ---------AL--N-AW--N------ITT-DL-C----YSPS--SSK--------------VSI-V---K--D-----------D-SVIELRIV---------------------------------GEKPVKDGFPISG-QTL-----------------------------SDQFSMDSFIITLCRL------NSLR---VVSMVSLGIWG-----PLS--D-----------------------------------------------------------------------------------------------------------------------------------------------------------KIHRL------------------------------------------------------SSIEILDFGSNFLFGSVPQKI---SN-MERIQTLKLDNNFFNDTLPNWF-D-----------------------------------------------------------------SF--------------------------------------------------------------------------------------QNLSVLSLNK----NRFKGPV---------------------------------------------------------------------------------------------------------------------------------------------------------------PPSM--AKIKTL-QVLALSENSLSG--NLP--E-LK-G----LTGLQSLDLRGNR-L-G-----PHLPEL---P---AGVIT--------------------------------------------------------------------------------VLLSKN-------LFSSE-VPPE-----------------------------Y----------GELDN------------------------LQH--LDLSFNF-----VDG----VPPP---MIFSL-PNIT-Y-VNLASNSLSGALPGSL-RCS--SSLGFVDVSS-R-L-SGAL---------P-SC---------------------LG-SEAEK--------RVVK--FAG-N------------------CLYVNSQ------HQHQASYC----------------------------------------------------------Q-GFGKS-------------------------------------------------------------------------------------------------------------------------------------------------------------------------------------------------------TEQTVVIS--LG---IL-IGIIGGI-ALFLLVL-V----FVALIL------CK------------------RCC------K--------------------------------REIS--EQNLIPKT---------------------------------------------TTENSPTGFSTELL-------------------------------------AN-----------------ARF----ISQTM--KLGAQGLP----V-YRSFLLEELEEATRNF-DHSTYLGE--GSIGKLYKGSLE-NG-TYVVIRCLELSK-R------YS-IRNLKLRLDLLSKL-RHPNLVCLLGHCLD--S--VHDPYGVKQVFLVYEYIPSGNLQTHLSGY-------------------------------IPEKSLSWPARLNILVGVAKAVHFL-TR-----V-IPGFFNNRLKVHNIFL-DEHATAKLSDYGLA-------------IITEEIE-----------------------KHE--GR--------I--------ES---Q-KSVHVDPRSCM-RK-N---TNLEDIYGFFILLKVLVGPTTIER-------EH-ASLLNEMARSFS------SSD-----ERKR-IVDPIVLG--------TSGQ-----------------ESLSVVISITNRCLSPEPSAP----SIEDIL--WNLQYA--A-------Q------V------------------------------Q-AT-----AD-----------GDRSQ--------------------------ELTWNCPYGPRCSSGFQIDWN---LVVRGSESSRE---------------------------------------------YATHVECTKRVPPVYVGVQGAKIAFLSRNGACNAMSVEVLLH-------
> Bradi3g21274.1.p pacid=32816502 transcript=Bradi3g21274.1 locus=Bradi3g21274 ID=Bradi3g21274.1.v3.1 annot-version=v3.1
SK--------------------------------------------------------------------------------------------------------------------------------------------------------L-----------------------------------------------------------------------------------------------------------------------------------------------------------MLLVSCP----------------------------------------------------------------------------------------------FQ-------LH---------------AA-------YGGISLK--S-----QQ--AA------LL---HW-K-S-TL--QSSP--------LQM--S-SW--Q-HN-----T-SP-C------------NW-------------TGI-T------S-AIR-------GRVVTNISLP---------------------------------NADI--HGQ-LGK-LNF-----SALPFLRFVDISDN----------IATI---------NSL------SILS---YLDLSNNSLSG-----EIP--SEI-GNLQILRELTLTFNLTGPIP--TS-LGNLTMLTDLAIHQNMLSR---------------------------SVPKE--LGRL----------------------------------------------VQLQELSLSNNS-SSS----EIPSILGNL------------------------------------------------------TKLDYLGLYGNELSGAIPSEL---GK-LVNLKILYLNNNHLSGEIPASL-A---NLTMLTTLYLYNN--------------------------TISGSIPLE-L----GNL-LNLQDLGLSTNQISRSI-PA----SLGNLTQLGILSLFQNQITNSIP-LEIG--NLVNLQSLWLADNQISGSIPTTFHHNYGPVPSSLRTCT-SLVYLFLAG----TQLTGDVSQHFG----------------------------------------VYP---QLKIARLMSNRLSGE----LSQN----WGAC------------------------------------PSLVSLNLANNMITGKI------------------------PPSL--SKLSKI-GLLNLNNNLLTG--EIP-QE-IS-N----MTWLYNLSLASNH-LSG------PIPAE-LGKM--GNLAY-------------------------------LDISRNKLNG---------------SIP-EE--------LGSCT-KLQFLNINNN-------NLSGN-LPGA-----------------------------I----------GKLTS------------------------LQTM-FDLSNNK-----LDG----SLPE---QLERL-QMLE-I-LNLSHNQFMGSIPDSF-A-SM-ISLSVFDVSY-S-L-EGPI---------P-E------------------GRL-FQ-NASVH-----------W--FVH-N-KG--------L------CGN---------------------------------------------------------------------------------------------------------------------------------------------------------------------------------------------------------------------------------------------------------------------------------------------------------LL-------------------------------------------------------------------------------------------------------------------------------------------------------------------------------------------------------------------------------------------------------------SLPPSFEDMIRETENF-DGNYVIGE--GGYGKVYKAHLR-DG-QLVAVKKLHPTD-E-----VTD-ETRFQTEIEVLTEI-RQRSIVKLYGFCSH--S----Q-----YKFLVYDYIQQGSLHVTFKNE-------------------------------ELAKELSWHKRATLVNDVAQAISYL-HD-----C-SPPIIHRDITSNNILL-DTTF--YVSDFGTA-------------RILKPD------------------------SSN--WSA-------L---------A---G-TYGYIAPELSY-TS-V---VTEKCVYSFVLVLEVVMG------------------------------------------SIQEIILLHQGST--------P---------------TTTEEKSITFLIRVAFSCLKASPQMP----AMEEVY--KTLAHY--Q-------S------S------------------------------S-SQ-----STHHS----ALTLDELWDA----------------------------------------------------------------------------------------------------------------------------------------------------------
> Solyc04g071680.1.1 pacid=36143157 transcript=Solyc04g071680.1.1 locus=Solyc04g071680.1 ID=Solyc04g071680.1.1.ITAG2.4 annot-version=ITAG2.4
RSS----------------------------------------------------------------------------------------------------------------------------------------------IFITH----L-----------------------------------------------------------------------------------------------------------------------------------------------------------IFITFCDEHVLAK---------------SYL------------------------------------------------------------------------------------------------NA-------SERHSIS--------EA--FS------LL---QW-K-T-SL--ENT-----SQT--LL--S-SWI-TSNS-----T-NP-CH-----------NW-------------CGI-S------D-NI--------G-RVNQMNLA---------------------------------NYGI--RGN-LHH-LNF-----TSFPHLQLINFTNN-SIHG---TLPKNM---------FNL------SRLS---FLYLSYNQFDG-----VIP--HEI-GLLKNLKHLDLSIRFIG-------------------------------------------------------------F----------------------------------------------------------------------IPSSIGNLI------------------------------------------------------KLELLFLSVNELYGPVPSSF---GN-LKSLVHLCLLRNKLNGSLPKEF-----------------------------------------------------------ENL---------------------------------------------------------------------------------------------THLQTFQVAE----NNFSGHLPQNVC----------------------------------------FGG---SLAKFIAYDNKFIGR----VPRT----LKNC-----STLSRVRLDGNQLSSNISE----AFGVY---PSLVYMDLSHNKLYGELSSQWGFSHNLTSLKISNNNLVGAIPVEI--GNLIKL-RMLDLSSNHLTG--EIP-KS-LG-R----LTLLLELDLHENR-ISG------ETPVE-VGKL--SKLTR-------------------------------LDLGANNMSG---------------TIP-AE--------IGDCR-QLWYLNLSKN-------MLNTT-IPSN-----------------------------L----------GNLHS------------------------LAY--LDLSYNM-----LSG----EIPW---HIGSL-RSLE-R-MNLSRNNLSGSIPPSF-N-ER-VSLRSIDISC-Q-L-VGPL---------P-K------------------IVA-FQ-NASRE-----------E--LRD-N-KD--------L------CSNNHTG----------MRPC----------------------------------------------------------S-SLRR--------------------------------------------------------------------------------------------------------------------------------------------------------------------------------------------------------KER-TSRK-------LI-LTLTLSLIVVALLLL-V----ITCILF-------R----------------TKR--------K--------------------------------RNRSI---------------------------------------------------------------------------------------------------QPREPSSN----------SF-------------------SVRDF---------DGKIAYENIIAATENF-DGKYCIGK--GGHGSVYKVELP-CG-QVVAVKKVHALE-DEES-DDNL-IKSFSTEIQALVNI-RHRNIVKLYGFCSH--A----R-----HSFLVYELLEGGNLSQNLSNE-------------------------------GKARDLDWLKRVDIVKGVANALCYL-HA-----C-SPPIVHRDISSNNVLL-DDEGNPHVSDFGTA-------------KLLRPN------------------------STN--WTS-------F---------A---G-TLGYVAPELAY-TM-K---VNEKSVYSFILSLELIIGHHPGDIIHATLSASG-------------A-----NGT-----LLKE-LIDKRTLA--------P---------------GKQEAEELMKITKLAFACLHQSPLAP----SMKQVC--ASLSKE--N-------P-SKGLFST----------------------------VTLGQL--LESTLLTC-----------------------------------------------------------------------------------------------------------------------------------------------------------------------
> Bradi4g03660.2.p pacid=32789321 transcript=Bradi4g03660.2 locus=Bradi4g03660 ID=Bradi4g03660.2.v3.1 annot-version=v3.1
KITLL--------------------------------------------------------------------------------------------------------------------------------------------ILH------L-----------------------------------------------------------------------------------------------------------------------------------------------------------TLILLFT------------------------------------------------------------------------------------------------------------------------SS-SQ---PNNGTANS--G-----DL--SV------LL---SF-K-S--F--TRD-----PTH--AL--S-SWWANSTST----P-GF-C------------KW-------------RGV-A------S-DRRHP-----G-RVTAIRLQ---------------------------------GFGL--AGT-IF--PQL-----GNLTHLRVLNLSMN-NLEG---DIPGSL---------SGC------AALR---GLDLGVNYLSG-----SMP--SSM-GLLSKLIFLNVTHNLTGDIP--MS-FSN--------------------------------------------------L-------------------------------------------------TALTKLSLQSNN-FHG----QISRWLGNL------------------------------------------------------TSLTHLDLTNNGFSGHISPAL---GK-MANLIRFEIEDNKLEGPFPPSM-F---NISSITVFSIGFN--------------------------QLSGSLPLD-V----GFRLPKLIVFAAQVNQFEGSI-PA----SFSNVSALKYLLLRSNSYHGPIP-RDIG--IQGRLRSFSVGHNVLQTTESRD-----WDFLTSLTNCS-NLGILDFEQ----NNLEGVMPVTIS----------------------------------------NLSA--ELHWITLGRNKIAGT----IPDG----LGKF-----QKLTKLILSDSLFTGTLPL----DIGQI---PSLQYLDLSHSQFDGQI------------------------PQSL--GNITQL-SNLSLSNNFLEG--TIP-AS-LG-N----LTNLGSLDLSGNS-LSG------EIPRE-ILRI--PSLTV------------------------------LLNLSNNALTG---------------FIP-TQ--------IGHLN-SLVAIDISMN-------RLSGE-IPDA-----------------------------L----------GSCVL------------------------LNS--LYLRANL-----LQG----KIPK---AFSSL-RGLG-K-LDLSSNNLVGPVPEFL-E-SF-ELLTYLNLSF-N-L-SGPV---------P-N------------------TGI-FR-NATIS-----------S--LAG-N-DM--------L------CGGPPFL---------QLPSC----------------------------------------------------------P-SI------------------------------------------------------------------------------------------------------------------------------------------------------------------------------------------------------GSHQASQ-HQRR-------LI-LFCTVGTLILFMCSL------TACYFM-----KTR-----------------TK-----------------------------------------TNTVY---------------------------------------------------------------------------------------------------------------------QE--------------TGI-----------HNEN-YERISYAEIDSATNSF-SPANLIGS--GSFGNVYIGTLNLDSLYTVAVKVLNLGK-Q------GA-NRSFLRECEVLRKI-RHRKLVKVITVCSS--F----DHHGDEFKALVLEFICNGNLEEWLHPNK--------------------------RTNGMTFRRLSLMERLCIALDVAEALEYL-HQ-----I-EPSIVHCDIKPCNILL-DDDIVAHVTDFGLA-------------KIMHSDASKQSG--------------TGT-ASS--SCV-------I---------K---G-TIGYVAPG-------Q-------------------------------------QCFLNWSRIIY--------------------------------------------------------------------------------------------------------------------------------------------------------------------------------------------------------------------------------------------------------------------------------------------------------------------------------------
> Pp3c1_4210V3.1.p pacid=32971370 transcript=Pp3c1_4210V3.1 locus=Pp3c1_4210 annot-version=v3.3
QVE----------------------------------------------------------------------------------------------------------------------------------------------MLRICH---H---------------------WIWI---------------------------------------------------------------------------------------RTWWAVAYVIQN-------------------------------LVVSVVL------------------------------------------------------------------------------------------------------------------------LS----------------S-----EA--RT------MQ---QL-Q-Q-EL---------------RVRES-SW---PAL-----E-DP-CT-----------RW-------------QGV-Q------E-----------G-HVKSILLS---------------------------------DLPR--QSN-ET--MHVYLDVIQGLPNLRELNASGF-PLRR---PIPDSF---------TSL------RALQ---VLDLTATVIDG-----GIP--T-----------------------------------------------------------------------------------------------------------------------------------------------------------TLGNL------------------------------------------------------SSLRFLSLASNELTGSIPESI---GN-LVNLVSLNLSFNRLLGPIPSGL---------------------------------------------------------------FNAT-----------------------------------------------------------------------------------------GLVNIDLSH----NNLTGHLPPAVG------------------------------------------------------------------------RL---------------------------------------AMSQSLVVSNNELTGSL------------------------PSQL--GNLTFL-KQLDLSHNLFSG--AIP-PD-LG-K----LRNLDVLTLETNN-LSG------KFPPE-ISQC--TSLRI--------------------------------------------------------------------------------FNMRQN-------QVEGV-LSEA-----------------------------I----------GDLRK------------------------LVT--LDASSNR-----MTG----LLPS---GVGTF-VLLQ-T-LDIAHNYFYGSIPELF-G-TL-QNIQSLNLSN-F-F-NGSL---------P-VG---------------------LI--------------PNAV--LKK-N------------------CLTSSPGQ-------HAPRTC---------------------------------------------FKFY---------A-RHGVIFGE-----------------------------------------------------------------------------------------------------------------------------------------------HASSPD---------SAPQTPIL----------------------FLPPPSPTSEA-TTKH--LV---PI-LAGTLGG-VVLIVVI-A----SLAVCFHLCE---K------------------KP----------------------------------------KNLDA-----------------SGRTHG-------------------------SVGS----------------------------------------------ARGGSA----------------------------RVSA--AAVPTNR-----M-GEVFSYAQLQQATNNY-ASENLICN--GHSGDLYKGLLE-SG-AMVAVKRIDLTK-V------R--TQSYLQELEVLGRA-SHTRLVLLLGHCLD-RD----E-----EKFLVYKYTPNGTLASALHKKSSPRP------------------------YEDGLQSLDWITRLKIAIGVAEALSYL-SE-----C-SPPIVHRDVKASSILL-DDKFEVRLGSLSDA-------------RVQDGN------------------------SHP--SRR-------I---------T---R-WLGLSQPSDSGDSGLG---FSTSSVYSFEVLMELVSGKLGISGTKTD------PESEAWLEWALP-LINVHDKE-----SLPK-LVDPSLIV--------DEDLL----------------GEVWAIAIIARACLHTKPHKP----SMRHVL--KALENP--H-------K------V------------------------------V-RE-----EH-----------FG-------ESFRRNEM------RTSSHS----SWNEAL-------FG-SWR------YHHSKDAA------------------------LREDG----SVAKSCGMASSAPPHARRGSSDTAPEPTEEDPHDM-------------L------------
> Bradi3g48760.2.p pacid=32819668 transcript=Bradi3g48760.2 locus=Bradi3g48760 ID=Bradi3g48760.2.v3.1 annot-version=v3.1
-------------------------------------------------------------------------------------------------------------------------------------------------MLV------L-----------------------------------------------------------------------------------------------------------------------------------------------------------AFLLLSG------------------------------------------------------------------------------------------------------------------------AG-DV---QATVHANI--T-----DI--LS------LL---HF-K-K--V--TND-----PTQ--AL--K-SW--N-RS-----T-HY-C------------NW-------------NGV-M------D-PS-YP-----G-RVVGLLLG---------------------------------GQRL--SGQ-IT--LSL-----GNITFLQYLNLSHN-GFSG---QLPS-L---------NQF------HELV---LLDLHSNSLRG----MIIP--DSL-VNCSNLRVLDLSKMLEGPIP--AE-IGS--------------------------------------------------L-------------------------------------------------YSLRAVDFSYNN-LNG----VIPPTFSNA------------------------------------------------------TQLLLLSAQENQLVGSIPGEL---GK-LSNMLTLGFGGNSLSGPIPPPI-F---NLTSLQVLDGYFN--------------------------MLEMELPLD-I----GDTLPKLQSLTLGGSMLKGPI-PA----SLGNASGLQVIDLGHNSFVGEIP--DFG--KLLNLTQLILESNKLEIRNGQS-----WESFYGLTNCR-SLEMLLLGN----NQLQGAIPDLIG----------------------------------------NFST--EFAHLQLNGNDLSGI----VPPS----LGNL-----GGLIDLSLSNNSLFGSIEG----WVTSL---KNLQSLDLEGNSFVGSI------------------------PPSF--GNLSKL-TLLSLAKNEFEG--PIH-PI-LG-E----LTRLSSMDLSYNN-LQG------EIPPE----------------------------------------------------------------------------------ISGLK-ELRMLNLSSN-------KLTGE-IPND-----------------------------L----------SQCQS------------------------LAT--IQMDHNN-----LTG----HIPT---SFGDL-MSLT-T-LSLSHNDLSGTVPASL------QPLSKLDLSY-Q-L-QGVI---------P-T------------------KGV-FG-NASAV-----------S--LGG-N-SG--------L------CGGVPEL---------HMPSC----------------------------------------------------------P-AA--------------------------------------------------------------------------------------------------------------------------------------------------------------------------------------------------------SQRNK-IRYY-LIR---VL-IPIF-----GFMSLI------LLVYFL-LLE---R------------------K--------M--------------------------------SRRTY---------------------------------------------------------------------------------------------------------------------ES--------------HAP-----------LGEH-FPKVSYNDLVEATWNF-SDANLIGK--GSYGTVYKGKLV-QNKMEVAVKVFDLEM-R------GA-ERSFMSECEALRSI-QHRNLLSIITACST--V----DSNGNPFRALIYDFMPKGNLDMWLHHKGDEKN----------------------KGDDNAHKNLTLTQRISIAVNIADALDYL-ND-----S-ENPIIHCDVKPSNILL-DDDMVAHLGDFGIA-------------RVFLDSRPRPAG------------------STS----------------------------SIGQI----------------------------------P-D------------------------------------------VIDVHLKE--------ECKE----FAEASVVSEDPVHQCLVSLLQVALSCTRPLPNEA----NMRETA--SKIQAI--K-------A------S------------------------------Y-IE-----RKEK---------KNISL-----------------------------------------------------------------------------------------------------------------------------------------------------------
> Solyc04g014900.2.1 pacid=36143908 transcript=Solyc04g014900.2.1 locus=Solyc04g014900.2 ID=Solyc04g014900.2.1.ITAG2.4 annot-version=ITAG2.4
KN-----------------------------------------------------------------------------------------------------------------------------------------------IL-------L-----------------------------------------------------------------------------------------------------------------------------------------------------------LILLFLQ----------------------------------------------------------------------------------------------FS----------------------VSSS-----------SNE--T-----DQ--RA------LL---AF-H-N--I--TTPNH--------FL--ANNW--T-KS-----P-SF-C------------SW-------------FGV-T------T-PKR-------Q-RVVALDLP---------------------------------NLQL--QGT-IS---------------------------------------------------------------------------------------------------------------------------------------------------------------------------------------------------------------------------------------------------------------------------------------------------------------------------------------------------------------------------------------------------------------------------------------------PS---------------------------------------------------------------------------------------------------------------------------------------------------------------------------L--------------------------------------------------------------------------------------ANLSFL-SVLNLQNNSFHG--GIP-YG-LG-H----LPRLRVIDVKNNQ-LNG------SIPTS-LFQ---RRVEV--------------------------------------------------------------------------------ISLGE--------MWRGPYVPQ----------------------------------------------------------------------LRV--LNLRKNS-----LTG----IIPP---SVGNA-TKMM-N-FSLSGNRVSGNIPTEV-G-NL-SQLAFLSLRD-Q-L-TGPI---------P-PT---------------------LF-NIS-------------S------------------L---------------------------------------------------------------------------------------------------------------------------------------------------------------------------------------------------------------------------------------------------------------------------------------------------------------------LSVAL-----------------------------K-----------------GKSI--------------------------------------------------------------------------------------------------------------------------------------------------------------------------------------DVENIP---EIRT-HQLVSYQEIQRATNNF-DESNLIGE--GSSGSVYKGTLF-GG-TAVAIKVLDLEN-D------QV-CKRFDTKCQVMRNV-RHRNLVPVITLCSS--N----Y-----IRAFVLHFMPNGSLENWLYNE---------------------------------DRHLNLHQRVAVMLDAAMAVEYL-HG-----H-VTPIVHCDLKPANILL-DEDMVAHVGDFGIS-------------KILAVSK-----------------------SVA--HTE-------T---------L---G-TLGYIAPEYGS-EG-I---VSASGVYSYIILMEVLIKRRPTDEEICN---EN-LDLRKWITQSI--------SG-----RMME-VVNANLFS--------EKKQ-----------ITCKSEMCITFMIELALDCTKETPESI----TMKDIV--KRLNKI--N-------N------T------------------------------F-LET---------------------------------------------------------------------------------------------------------------------------------------------------------------------------------
> LOC_Os02g40240.1 pacid=33139178 transcript=LOC_Os02g40240.1 locus=LOC_Os02g40240 ID=LOC_Os02g40240.1.MSUv7.0 annot-version=v7.0
GLDTAKLA-----------------------------------------------------------------------------------------------------------------------------------------II-------L-----------------------------------------------------------------------------------------------------------------------------------------------------------AFILLCG------------------------------------------------------------------------------------------------------------------------IG-NV-----DCRGNR--A-----DQ--LS------LL---DF-K-K-GI--TND-----PYG--AL--A-TW--N-TS-----T-HF-C------------RW-------------QGV-K------T-ST-GP-------RVMALNLS---------------------------------SQSL--TGQ-IR--SSL-----GNLSFLNILDLGDN-NLLG---SLPR-L---------GNL------KQLQ---ALYLYKNNLTG-----IIP--DEL-TNCSSLTYIDLSGALTGALP--PN-LGS--------------------------------------------------L-------------------------------------------------SNLAYLYLSANK-LTG----TIPQALGNI------------------------------------------------------TTLVEIYLDTNRFEGGIPDKL---WQ-LPNLTILALGQNMLSGDIPFNF-----SSLSLQLLSLEYN--------------------------MFGKVLPQN-I----SDMVPNLQILRLDYNMFQGQI-PS----SLGNALQLTEISMANNYFTGQIP-SSFG--KLSKLSYISLENNSLEASDGQG-----WEFLHALRNCS-NLELLSLAQ----NQLQGEIPNSIG----------------------------------------DLPL--KLQQLVLSENKLSGE----VPAS----IGNL-----QGLFRLSLDLNNLTGKIDE----WVPKL---TKLQKLLLHRNNFSGSI------------------------PSSI--AELPRL-STLSLAYNAFDG--PIP-SS-LG-N----LSGLQKLYLSHNN-LEG------VIPPE-LS---------------------------------------------------------------------------------YLK-QLINLSLSEN-------KLTGE-IPGT-----------------------------L----------SQCKD------------------------LAN--IQMGNNF-----LTG----NIPV---TFGDL-KSLG-V-LNLSHNSLSGTIPTTL-N-DL-PVMSKLDLSY-R-L-QGKI---------P-M------------------TGI-FA-NPTVV-----------S--VQG-N-IG--------L------CGGVMDL---------RMPPC----------------------------------------------------------Q-VV--------------------------------------------------------------------------------------------------------------------------------------------------------------------------------------------------------SQRRK-TQYY-LIR---VL-IP-----IFGFMSLI------LVVYFL-LLE---K-----------------MK-----------------------------------------PREKY---------------------------------------------------------------------------------------------------------------------IS--------------SQS-----------FGEN-FLKVSYNDLAQATRNF-SEANLIGK--GSYGTVYRGKLK-ECKLEVAVKVFDLEM-R------GA-ERSFISECEALRSI-QHRNLLPIITACST--V----DSTGNVFKALVYEYMPNGNLDTWIHDKE----------------------------GGKAPGRLGLRQTISICVNIADALDYL-HE-----C-GRTTIHCDLKPSNILL-ADDMNALLGDFGIA-------------RFYIDSWSTSTG------------------SNS--TVG-------V---------K---G-TIGYIPPEYAG-GG-H---PSTSGVYSFIVILELITGKRPTDPMFKD----G-LDIISFVESNF--------PH-----QIFQ-VIDARLAE--------KSMD--SQ---TNMTLENAVHQCLISLLQLALSCTRKLPSDM----NMKQIA--NKMHSI--K-------T------T------------------------------Y-VGLEA--KKYGP-A-----CNEQDA-----------------------------------------------------------------------------------------------------------------------------------------------------------
> Zm00001d051096_T001.1
----------------------------------------------------------------------------------------------------------------------------------------------------------------------------------------------------------------------------------------------------------------------------------------------------------------------------------------------------------------------------------------------------------------------------------------------------------------------------------------------------------------------------------------------------------------------------------------------------------------------------------------------------------------------------------------------------------------------------------------------------------------------------------------------------------------------------------------------------------------------------------------------------------------------------------------------------------------------------MNQLSGSIPDDV---WK-ISNITQLFLQQNNLSGGILDTL-S---KLSSLVILNLHTN--------------------------MLGGTLPSN-I----GDVLPNLQELYLGKNNFVGTI-PN----SLGNPSSLKIIDLSINYFRGKIP-NSFG--NLSHLQSLNLEVNMLGSRDSEG-----LQFFDALANCR-SLVTLSVSN----NQLHGPIPNSIA----------------------------------------NLST--SLGQLVMGWNSLSGT----IPPT----IGKL-----SGLYRLSLQNNNLTGTIEE----WIGKM---TNLQFLTLQSNNFIGKI------------------------PPSI--GNLTQL-IDISVAKNNLSG--FVP-SN-FW-N----L-KISKLDLSHNN-FQG------SIPVQ-FSNL-----------------------------------------------------------------------------------ELIWLNLSSN-------KFSGE-IPGT-----------------------------L----------GQLEQ------------------------IQT--IQMDQNI-----LTG----NIPP---IFSRL-YSLN-L-LNLSHNNLSGPMPTFL-S-GL--NLSKLDLSY-N-F-QGQI---------P-R------------------TGV-FN-NPTIV-----------S--LDG-N-PE--------L------CGGAMDL---------HMPPC----------------------------------------------------------H-DT--------------------------------------------------------------------------------------------------------------------------------------------------------------------------------------------------------SKRVG-RSNL-LIK---IL-IP-----IFGFMSLV------LLAYFL-LLE---K------------------R--------T--------------------------------SRRES---------------------------------------------------------------------------------------------------------------------RL--------------ELS-----------YCEH-FETVTYNDLAQATRDF-SESNLIGR--GSYGSVYRGKLK-ESKIEVAVKVFDLKM-R------GA-ERSFLSECEALRSI-QHRNLLPIITACST--V----DNVGNVFKALIYEFMPNGSLDAWLHHKG----------------------------DEETAKCLGLTQRISIAINIADALDYL-HD-----C-GRPTVHCDLKPSNILL-DDDMNALLGDFGIS-------------RFYHDSQSKWAG------------------SIS--SIG-------V---------K---G-TIGYIPPEYGG-GG-H---ASTSGVYSFIVLLEILTSKRPTDPLFKD----G-QDIISFVENNF--------PD-----QVFQ-VIDSHLLD--------ECRN--SQ--GNNLVPENEIYQCLVDLLQLALSCLRSLPSES----NMKQVA--SRMHAI--Q-------T------S------------------------------Y-LRWKK--K----------------------------------------------------------------------------------------------------------------------------------------------------------------------------
> Potri.005G037400.1 pacid=27028239 transcript=Potri.005G037400.1 locus=Potri.005G037400 ID=Potri.005G037400.1.v3.0 annot-version=v3.0
YDI---------L------------------------------GY---------PIF----------------------------------------------------------R-----------------------------LFSSFSSAKLLF----------------------------------------------RCV--------------------------------------------------------------------------------------------------------AVLVFLSSP----------------------------------------------------------------------------------------------------------------------SALPVV--VAAALDLF--T-----DK--EA------LL---SL-K-S-QV--TTD-----PSN--TL--S-SW--N-NS-----S-SP-C------------NW-------------TRV-S------N-QVN-------Q-RVIGLDLS---------------------------------GLRL--TGS-IS--PNI-----GNLSLLRSLHLQGN-QFTG---LIPDQI---------GAL------SRLS---VLNISFNSING-----PIP--LNT-TMCLNLQILDLMQEISGAIP--EE-LSS--------------------------------------------------L-------------------------------------------------KNLEILNLGGNK-LWG----TIPPSFANI------------------------------------------------------SSLLTLNLATNNLGGMIPDDF---GR-FKNLKHLDLSINNLTGNVPLSL-Y---NISSLVFLAVASN--------------------------QLRGEIPVD-V----GDRLPNLLNFNFCINKFTGSI-PW----SLHNLTNIQSIRMAHNLLSGYVP-SGLR--NLPELQMYNIGYNQIKSSGDEG-----LNFLTSFINSS-YLNFLAVDG----NLLEGLIPESIG----------------------------------------NLSS--SLRSLYLGGNRIYGR----IPAS----IRHL-----RSLALLNISYNYVSGEIPP----EIGEL---TNLQELHLAANKISGRI------------------------PNSL--GKLQKL-NEIDLSSNDLVG--SLP-TT-FV-N----FQQLVSMDLSSNR-LNG------SIPKA-IFSL--SSLSA------------------------------TLNLSSNQLTG---------------SFP-QE--------IKGLE-NVAAVDFSHN-------HLSGS-IPDT-----------------------------I----------GSWKS------------------------LEK--LFMDNNM-----FSG----AIPA---TLGDV-KGLE-I-LDLSSNQISGIIPNNL-G-NL-QALYLLNLSF-D-L-EGLL---------P-K------------------EGA-FR-NLSRI-----------H--VEG-N-SK--------L------CLDL---------------TC----------------------------------------------------------W-NNQH--------------------------------------------------------------------------------------------------------------------------------------------------------------------------------------------------------RKR-TSTA--IY---IV-IA-----SIATVAVC-S----VIAVLL-----CVR----------------KRK----------------------------------------GKIMPR-------------------------------------------------------------------------------------------------------------------------------------ADS-----------IKLQ-HPTITYRELREATGSF-DTGNLIGK--GSFGSVYKGELG-DG-TVVAVKVLDIEK-Y------GS-WKSFLAECEALKNV-RHRNLIKLVTSCSS--I----DVKGFQFVALVYDYMHNGSLEEWIKGSK----------------------------RRSDGSLLNILERLNVAIDVACAVDYL-HD-----C-EIPVVHCDLKPSNVLF-DKDMTAKVGDFGLA-------------KLLAERGADQQP------------------ITC--TGG-------L---------R---G-SIGYIPPEYGL-GL-R---PSTSGVYSYVMLLELFTGKSPTHEIFSG----G-FSIIKWVESVF--------PA-----SIEQ-VVDPELLL--------SIQDF---QHDAQSISPEKQHECLITILGVGLSCTVDSPDRT----NMRDSL--LKLKTA--R-------D------T------------------------------L-LKPPLDLEAGIGN-------SSMKSF----------------------------------------------------------------------------------------------------------------------------------------------------------
> evm_27.model.AmTr_v1.0_scaffold00022.150 pacid=31552444 transcript=evm_27.model.AmTr_v1.0_scaffold00022.150 locus=evm_27.TU.AmTr_v1.0_scaffold00022.150 ID=evm_27.model.AmTr_v1.0_scaffold00022.150.v1.0 annot-version=v1.0
K-----------L-----------------------------------------PH-----------------------------------------------------------------------------------------LLP------L-----------------------------------------------------------------------------------------------------------------------------------------------------------TLILFAA----------------------------------------------------------------------------------------------FS--------------------MTLPMSES-----LSLLNNR--T-----DQ--QP------LL---SF-K-D-HI--TSD-----PYN--VL--G-DW--N-TR-----T-NF-C------------NW-------------TGV-S------S-KSR-------Q-RVTYLNLT---------------------------------HTGL--QGT-LT--PHI-----GNLSFLRVLALRNN-SLQG---SIPPEI---------GRL------SRLQ---VLRVSQNQLEG-----KIP--PSI-SGCKKLQRLILSYRLEGSIP--EE-LGI--------------------------LPNIKVMYLGF-SLTG-SIPPS--LGNLSTLEEIHLSSNRLHGSIPK-KLGLL---------------------QKLKLLHLHHNF-VRG----TIPPSLGNL------------------------------------------------------SSLETIHLGNNLLHGSIPKEI---G--LGRLALLTFHANNLTGPIPSTF-----NISSLRGLDLRSN--------------------------GLSGQLPTN-M----GFMLPNLENLNLGGNQLSGPI-PT----SLHNASKLNVIKLQHNQFNGPVP-TSLG--HLSLLEVLFLHGNQLENDPYSS----YLSFIDYLTNCT-ILNELQLGD----NHITGFLPNSIG----------------------------------------NFSN--NLQIFSIGGCHIKGS----IPMS----ISNL-----HNLRCLDLSRNSLSGNLPS----DIGRL---QKIDRLLLNENKLEGSI------------------------PPEF--GQLESL-LELYLNDNMLSS--PIP-PS-MN-N----LTKISHLYLGNNR-LFG------ELPTE-IWR---QGLLE-------------------------------VDLSGNSFSG---------------LLP-QE--------LGSSS-MLITMNFSAN-------RLFGN-LPNS-----------------------------M----------GNLQA------------------------LEN--LDLSLNS-----FQG----TIPR---TFGEM-RSLK-Y-MDISSNKLSGEIPRSL-G-SL-NYLLFLNLSF-G-F-EGPI---------P-S------------------KGV-FA-NITAD-----------S--FIG-N-SR--------L------CGPSKL----------KVPAC----------------------------------------------------------P-KN------------------------------------------------------------------------------------------------------------------------------------------------------------------------------------------------------GTTPRSR-SWTR-SLAFE-IP-LGIIC----AFVFSL------LCFVLV-FFW---R------------------H-----------------------------------------ELRIA---------------------------------------------------------------------------------------------------------------------IT--------------DGV----------SQIKG-PRWISYCELRHATNNF-NHSNLLGA--GSFGCVYKGFLS-DS-SHVAIKVLDLQR-E------GA-TKSFHAECTVMRKI-RHRNLVKVITACCN--L----D-----FKALVLQFMPNGNLERWLYPQD------------------------------HACCQLSFLQRLDIVINIADALEYL-HN-----Y-SVPIVHRDLKPSNVLL-DEDMIAHVGDFGLA-------------RLIGEEN-----------------------FVT--ETS-------T---------I---G-TIGYIAPEYGT-GG-S---ITTGGVYSFVILFETFTRKRPIDSMFSN----G-LNLPKWVDQEY--------PD-----GMLQ-VVDGDLLM--------ENIS--HNGRNSRLQYSSSMHKCLSSVMEVGLLCTKERPNEI----NIRDAT--LNLKDA--R-------S------S------------------------------Y-IAI---LRA---------------------------------------------------------------------------------------------------------------------------------------------------------------------------
> LOC_Os06g38730.1 pacid=33145978 transcript=LOC_Os06g38730.1 locus=LOC_Os06g38730 ID=LOC_Os06g38730.1.MSUv7.0 annot-version=v7.0
A------C----L----------------------------------------G-------------------------------------------------------------------------------------------VLSSG----V---------------------W--------------------------LCLS-------------------------------------------------------------------------------------------------------IFMILPA----------------------------------------------------------------------------------------------------------------------------------ISDEHE--N-----DR--QA------LL---CF-K-S-QL--S------GPPG--VL--A-SW--N-AS-----Q-EF-C------------NW-------------HGV-T------S-TP-SP-----R-RVTAIDLA---------------------------------SEGI--SGS-IS--PCI-----ANLTSLTMLQLSNN-SFNG---SIPSVL---------GLL------GQLN---NLNLSMNSLEG-----NIP--SEL-SSCSQLEILDLSNFIQGEIP--AS-LSQCN--------------------------RLKKIHLSK-KLQG-RIPYA--FGNL----------------------------------------------PKLEKVVLASNR-LTG----DIPASLGSSL------------------------------------------------------SLTYVNLESNALTGSIPQSLL---N-SSSLKVLVLTRNTLTGEIPKPL-F---TSSTLTDIYLDEN--------------------------NFVGSIPHV-T----ATPLP-LQYLYLGGNKLSGTI-PS----SLGNLSSLLDLSLTRNNLTGSIP-DSLG--HIPTLELLNLNVNKLTGHVPSS-----------IFNLS-SLKSLAMAN----NSLTGELPSNLGY---------------------------------------TLP---NIKTLILSNNRFKGP----IPPT----LVNA-----SNLKSLYLRNNSLTGLIPF----------------------------------------------------------FGSLLNL-EEVMLSYNKLEA--SFI-SS-LS-N----CSKLTKLLIDGNN-LKG------NIPPA-IGNL--NNLVV-------------------------------LAMAQNNLSG---------------QIP-DT--------IGNLV-KLTDL------------KLSGN-IPSS-----------------------------L----------GKCVA------------------------LES--LEMQSNL-----LVG----SIPK---SFEKL-VGIW-N-MDISQNNLTGKIPDFL-S-NF-SLLYDLNLSF-N-F-EGEV---------P-A------------------GGI-FR-NASVV-----------S--IEG-N-NG--------L------CARTSMG---------GIPLC----------------------------------------------------------S-VQVH--------------------------------------------------------------------------------------------------------------------------------------------------------------------------------------------------------RNR-RHKS--LV---LV-LMIVI--PIVSITII------LLSFAA-FFW---R------------------K-----------------------------------------RMQVT--------------------------------------------------------------------------------------------------------------------PKL--------------PQC-----------NEHV-FKNITYENIAKATNKF-SSDNLIGS--GSFAMVYKGNLELQE-DEVAIKIFNLGT-Y------GA-HRGFIAECETLRNV-RHRNLVKIITLCSS--V----DATGADFKALVFQYMQNGNLDTWLHPKS---------------------------QELSQGKVLTISQRVNIALDVAFALDYL-NQ-----C-ATPLIHCDLKPSNILL-DLDMVAYVSDFGLA-------------RFVYNRLTAHED----------------T-STS--LAC-------L---------K---G-SIGYIPPEYGM-RK-D---ISTKGVYSFILLLEIIIGSRPTDEKFNG----S-TTLHEFVHGAF--------PN-----NIYE-VVDPTMLQ--------N-----------DLVATDVMENCIIPLVKIGLCCSVPLPNEP----EMGQVA--TMILEI--K-------H------A------------------------------A-SNRHV---------------------------------------------L---------------------------------------------------------------------------------------------------------------------------------
> Zm00001d044656_T001.1
DP----------------------------------------------------PRQ------------------------------------------------------------HAHTL-----------------------LL-------L-------------------------------------------------C---------------------------------------------------------------------------------------------------------TSVLVFSNN----------------------------------------------------------------------------------------------------------------------SAFS----SQPGNRSE--A-----DR--QA------LL---CF-K-S-GI--SDD-----PRR--VL--T-SW--SADS-----L-SF-C------------GW-------------RGV-S------S-SS-LP-------RVLSLELR---------------------------------SVRL--HGTLLH--NCM-----ANLTSLVRLDLSGN-HISG---TIPEEV---------ATL------PGLQ---TLMLAGNILSG-----SIP--PSL-GASPSLRYVNLAGNLSGVIP--DS-LPKAPSLRVLNLSMNILAGMIPVTIFNQNPTSLQFLGLTG-VLSG-RVPPS--LGNVSSLNTILLAENNLSGPIPE-ALGHILN-ILSENLSGNPR------ATSLQLLGLNGNI-LSG----RIPASLGNV------------------------------------------------------SSLNTIRLAYNTLSGPIPEAL---GH-ILNLNILDLSENMLSGNVPAAI-Y---NVSSFRYLHLGNN--------------------------LLDGQILPN-T----GHSLPNLMSLIMRGNRFTGVV-PS----SLANMSKLQEIDLSRNLLNGSVP--SLG--SLSNLSRLILGSNMLQAED--------WVFLTSLTNCS-QLSMLSIDG----NSLEGSLPESVG----------------------------------------NLSR--NLERLNFRGNWISGT----IPAA----IGNL-----VNLTLLAMDHNMLSGSIPS----TIGNL---KNLVVLALSTNRLSGEM------------------------PSTI--GDLPQL-NQLYMDDNLLSG--NIP-AS-LG-Q----CKRLNMLNLSVNN-LDG------SIPSE-ILNI--SSLSL------------------------------GLDLSNNNLNG---------------TIP-PQ--------IGNLI-NLGLLNVSSN-------RLSGE-IPTE-----------------------------L----------GQCVL------------------------LSY--LQMESNM-----FSG----IIPQ---SLSEL-KGIE-Q-MDLSENNLSGQIPEFF-E-SF-RTLYHLDLSH-K-L-VGPI---------P-T------------------SGI-FT-NPNAV-----------M--LDD-N-LG--------L------CQQSTIF---------ALPIC----------------------------------------------------------P-TT------------------------------------------------------------------------------------------------------------------------------------------------------------------------------------------------------SSVTKRK-NDAR-LLL---IV-AP------PATIALL-S----FLCVLA-----TVT------------------------------------------------------------KGIAT---------------------------------------------------------------------------------------------------------------------QP--------------PES-----------FRET-MKKVSYGDILKATNWF-SPVNKISS--SHTASVYVGRFEFDT-DLVAIKVFHLDE-Q------GS-LNGFFNECEVLKQT-RHRNLIQAITLCST--V----DFENNEFKALVYEFMANGSLDMWIHPSL---------------------------HQGRRRRVLSLGQRISIAADVASALDYL-NQ-----L-IPPLIHCDLKPSNVLL-DYDMTSRLGDFGSA-------------KFLSSSLTSSSP-------------------EG--FVG-------A---------S---G-TIGYIAPEYGM-GC-K---ISTDAVYGFVLLLELLTAKRPTDEIFGN----D-LSLHKYVDIAF--------PD-----KIDE-ILDPQMQN--------EGEV----------VCNLRMQNYLIPLVEIGLMCSMESPKDP----GMQAVC--AKIIAI--Q-------E------A------------------------------F-IQT-----------------------------------------------F---------------------------------------------------------------------------------------------------------------------------------
> evm_27.model.AmTr_v1.0_scaffold00029.382 pacid=31549957 transcript=evm_27.model.AmTr_v1.0_scaffold00029.382 locus=evm_27.TU.AmTr_v1.0_scaffold00029.382 ID=evm_27.model.AmTr_v1.0_scaffold00029.382.v1.0 annot-version=v1.0
-----------------------------------------------------------------------------------------------------------------------------------------------------------------------------------------------------------------------------------------------------------------------------------------------------------------------------------------------------------------------------------------------------------------------------------------------------------------------------------------------------------------------------------------------------------------------------------------------------------------------------------------------------------------------------------------------------------------------------------------------------------------------------------------------------------------------------------------------------------------------------------------------------------------------------------------------------------------------------------------------------------------------------------------------------------------------------------------------------------------------------------------------------------------------------------------------------------------------------------------------------------------------------------------------------------------------------------------------------------------------------------------------------------------------------------------------------------------------------------------------------------------------------------------------------------------------------------------M----------GQIHL------------------------LEY--LDFSGNK-----LYG----GIPS---SLGNC-SRLS-Y-LDLSQNMINGTIPASL-L-A--IQLLEMDLSE-K-L-LGII---------P-D------------------------------------------------------------------------------------------------------------------------------------------------------------------------------------------------------------------------------------------------------------------------------------------------------------------------------------------------------------------------------------------------------------------------------------------------------------------------------------------------------------------------------------------------------------------------------------------------------------------------------------------------------------SF-DHSYLLASI-G---------LP------VSI--------------CMA-KNSLEAECKALSGI-RHRNLVKLITCCIT--R----GLQGKEFKALRLEFMCNGSLNKWFHARE----------------------------NQSHHLNLNLLQRLSIALDVASAMEYL-HN-----C-PSLIVHCGLKPSNILL-DEDMTAHVGDFGLA-------------RILSSIVPSE------------------H-QSS--TLG-------L---------K---G-SNGYIPPGINN--------IDTK------VMFSI--------------------------------------------------------------------------------------------------------------------------------------------------------------------------------------------------------------------------------------------------------------------------------------------------------------------------------------------------------------------
> Bradi4g12990.1.p pacid=32784688 transcript=Bradi4g12990.1 locus=Bradi4g12990 ID=Bradi4g12990.1.v3.1 annot-version=v3.1
SHTLYLS-----------------------------------------------P------------------------------------------------------------------------------------------LL-------L-----------------------------------------------------------------------------------------------------------------------------------------------------------FLTQLPS------------------------------------------------------------------------------------------------------------------------ST------SSAHNETE--A-----DQ--QA------LL---CL-K-S-QL---HD-----PSG--AL--A-SW--NMSS-----S-TH-C------------DW-------------RGV-T------S-TH-NA-----S-LVIALNLE---------------------------------SVNI--VGQ-IF--PCI-----ADLTFLTRIHMPNN-QLGG---QISPMI---------SRL------TRLR---YLNLSMNSLHG-----EIP--ETI-SSCSHLEIVDLYSSLEGEIP--TG-LAQCSSLKQIILSSNNIEGSIPSQF--SSLANLSALFINS-KLTG-TIPQL--LGSTKRLTWVSLRNNSLRGGIPP-ALFHSTS-YLSYNLSGSPSPQ----SSPLEYLMLTQNN-LSG----EIPTSIGNL------------------------------------------------------SSLSMLLIAQNKLQGRIPESI---SK-IAKLQRLDLSYNNLAGIVPAAL-Y---TISSLTYLGLGAN--------------------------KFGGQLPTN-I----GNALPNIKKLILEGNQFEGPI-PP----SLANASNLQVLNLRSNSFSGVIP--SLG--SLSMLSYLDLGANRLMAGD--------WSFLSSLTNCT-LLQKLWLDR----NILQGIMPTSVT----------------------------------------NLSK--TLEVLILIDNQLSGS----IPLE----LGKL-----TSLTVLEMDMNFFSGHIPE----TLGNL---RNLSILGLSRNNLSGEI------------------------PTSI--GQLKKL-TKIYFEENELTG--NIP-TS-LA-S----CKSLVRLNLSSNN-FNG------SIPAE-LFSI--LTLSE------------------------------ALDLSYNQITG---------------HIP-LE--------IGRLN-NLNSLNISNN-------QLSGE-IPSS-----------------------------I----------GQCLV------------------------LES--LHLEANV-----LQG----SIPG---SLINL-RGIN-M-MDLSQNNISGTIPQFF-T-SL-SSLQILNISF-D-L-EGQI---------P-E------------------GGI-FA-NSSIV-----------F--IQG-N-NK--------L------CASSPML---------QVPLC----------------------------------------------------------A-TS--P-------------------------------------------------------------------------------------------------------------------------------------------------------------------------------------------------------SKR-KTGY-TVT---VV-VP------LATIVLV-T----LACVAA-----IAR-----------------AK-----------------------------------------RSQEK---------------------------------------------------------------------------------------------------------------------RL--------------LNQ-----------PFKQ-FKNFSYEDLFKATGGF-PSTSLVGS--GGLGFVYRGQLS-EP-YTIAIKVFRLDQ-F------GA-PKNFRAECDALRSI-RHRNLIRVISSCST--I----DTKGDEFKALILEYMDNGNLDSWLHPKG---------------------------YNHSPKTALSLGSRITIAVDIAAALEYL-NQ-----C-TPPLVHCDLKPSNVLL-NDEMVACLSDFGLA-------------KFLYSDSSTTFS----------------D-SSS--IVG-------P---------R---G-SVGYIAPEYGM-GC-K---ISVESVYSYVILLEMITGKHPTDEMFKD----S-MNLHKFVEAAL--------PQ-----KIGD-VCDPRLNT--------YDEFQ------GENHEMVQEQHFVIQLAQVGLKCSEASPKDP----TMETVY--AELVTT--K-------E------K------------------------------Y-QCSHL-------------------------------------------------------------------------------------------------------------------------------------------------------------------------------
> LOC_Os11g07240.1 pacid=33162031 transcript=LOC_Os11g07240.1 locus=LOC_Os11g07240 ID=LOC_Os11g07240.1.MSUv7.0 annot-version=v7.0
KA----------------------------------------------------P----------------------------------------------------------------------------------------------------------------------------------------------------------------------------------------------------------------------------------------------------------------------------------------------------------------------------------------------------------------------------------------------------------------S---VGEL----------LL---VF------I-------------------A-------CS----------CC---------AH-----------------V-V------S-SL----PGNED-RLSLLEFK-------------------------------------KASGN-IS--PSI-----ANLTFLKSLSLGKN-SFFG---EIPASL---------GHL------HRLQ---TLVLSYNKLQG-----RIP---DL-ANCSNLRSLWLDRNLVGKIP---------------------------------------------------NLP------------------------------------------------------PRLQELMLHVNN-LSG----TIPPSLGNI------------------------------------------------------TTLTKFGCAFNNIEGNIPTEF---ER-LPGLQYLSVNTNKLAGWFQLAI-L---NISTLVTLDLGAN--------------------------NLRGEVPSN-L----GNSLPNLQYLILSDNFFHGHF-PS----SLINSSKLNLIDMAENNFTGVIP-SSIG--KLAKLNVLSLQLNQFQAGTKKE-----WEFMDSLANCT-ELEVFSVAR----NHLQGQVPSSLS----------------------------------------NISS--QLQYLYLGKNQLSGG----FPSG----IAKF-----HNLIILGLDHNQFTGVVPE----WLGTL---QALQKLSLLDNNFIGFL------------------------PTSL--SNLSQL-SELFLGSNKFDG--NIP-LG-LG-D----LQMLQVLSISNNN-IQG-----RSFPPI---------------------------------------------------------------------------------------------------------SYFGD-IPNT-----------------------------L----------SNCES------------------------LED--IRLDRNA-----FTG----IIPT---SLGNI-RSLK-V-LNLSHNKLTGSIPVSL-G-NL-QLLEQLDLSF-H-L-KGKV---------P-T------------------NGV-FM-NETAI-----------Q--IDG-K-SA--------L------------------------------------------------------------------------------------------------------------------------------------------------------------------------------------------------------------------------------------------------------------------------------------------------------------------------------------------------------WR------------------R-----------------------------------------KHEG----------------------------------------------------------------------------------------------------------NS----------TS--------------LPS-----------FGRK-FPKVPYNELAEATEGF-SESNLIGK--GRYGYVYRGNLF-QGTNVVAIKVFNLET-M------GA-QKSFIAECNALRNV-RHRNLVPILTACSS--I----DPNGNDFKALVYEFMPMGDLYNLLYAPQ----------------------------CDSNLRHITLAQRIGIVADVADAMDYL-HN-----N-QGTIVHCDLKPSKILL-DDNMTAHVGDFGLV-------------RFNFGSTTASLG--------------DTN-STS--SAA-------I---------K---G-TIGYIAPECAG-GG-Q---VSTAAVYSFVVLLEIFIRRRPTDDMFKD----G-LTIAKFTEINI--------PD-----KMQD-IVDPQLAQ--------ELGL----CEEAPMADEESGARCLLSVLNIGLCCTRLAPNEI----SMKEVA--SKMHGI--R-------G------A------------------------------Y-LR----------------------------------------------------------------------------------------------------------------------------------------------------------------------------------
> Potri.008G033700.1 pacid=27038330 transcript=Potri.008G033700.1 locus=Potri.008G033700 ID=Potri.008G033700.1.v3.0 annot-version=v3.0
E-----------------------------------------------------PS-----------------------------------------------------------------------------------------MGSC-----L---------------------W-------------------------------------------------------------------PL----------------------------------------------------------------IFQVIHS----------------------------------------------------------------------------------------------LS------------------------SS--------LPIGNE--T-----DR--LS------LL---AF-K-D-QI--EAD-----PLG--TL--S-SW--N-DS-----S-HF-C------------EW-------------SGV-T------G-RRH-------Q-RVVELDLN---------------------------------SCKL--VGS-LS--PHI-----GNLSFLRILNLNNN-SFSH---TIPQEI---------GRL------FRLQ---KLLLRNNTFTG-----EIP--VNI-SRCSNLLHLYLGGELTGGLP--GE-LGS--------------------------------------------------L-------------------------------------------------SKMQWFVFEINN-LVG----EIPISFGNL------------------------------------------------------SSVEAIFGGANNLRGGIPKNF---GQ-LKRLKNLVFNINNLSGTIPPSI-Y---NLSSLTTLSLSSN--------------------------QLHGSLPSD-L----GLTLPNLETLGLHTNHFSGLI-PA----SLFNASNITVIDLSSNKFTGKVP--DLG--HMPKLRRLVIQTNDLGNNEDDD-----LGFLYPLANNT-NLQVLGIND----NNLGGALPEKIS----------------------------------------NFSI--KLIHMTFGRNQIRGI----IPTD----IGNL-----VNLQTLGLEMNQLTGTIPS----SIGKL---RNLRVLSLRSNKISGSI------------------------PSSL--GNCTSL-INLELHANNLNG--SIP-SS-LE-N----CQNLLSLLLSRNN-LSG------PIPKE-LMRI--SSLSR------------------------------YLDLSENQLTG---------------SLP-ME--------VDKLV-NLGYLTVSYN-------RLSGE-IPRT-----------------------------L----------GSCVS------------------------LEY--LYLADNS-----FHG----SIPE---SLSSL-RALQ-V-LYLSRNNLTGKIPKSL-G-EF-KLLTILDLSF-D-L-EGEV---------P-V------------------QGV-FA-NASGF-----------S--VLG-N-EE--------L------CGGIPQL---------NLSRC----------------------------------------------------------T-SK----------------------------------------------------------------------------------------------------------------------------------------------------------------------------------------------------------KSKQTSST-RLK---FI-IAIPC----GFVGII-L----LLLLFF-----FLR-----------------EK-----------------------------------------KSRPA---------------------------------------------------------------------------------------------------------------------SG--------------SPW------------EST-FQRVAYEDLLQATNGF-SAANLIGS--GSFGSVYKGILKTDGAATVAVKVFNLLR-E------GA-SKSFMAECAALVNI-RHRNLVKVLTACSG--I----DFQGNDFKALVYEFMVNGSLEEWLHPVRISD-------------------------EAHRRRDLSLLQRLNIAIDVASALDYL-NH-----C-QIAVVHCDLKPSNVLL-DGDLTAHVGDFGLA-------------RLLTQASHQPGL----------------D-QTS--SIG-------L---------K---G-TIGYAAPEYGM-GS-E---VSTFGVYSYILLLEMFTGKRPTDTMFKD----E-MNLHNFAKMAS--------PN-----RVTE-ILDPALVR--------EAEETSHSSSARNHNGTEKIMECLVLIIKVGVACAVESPREI----DISNVA--TELYRI--R-------K------I------------------------------L-IGTGRRLTS---------------------------------------------------------------------------------------------------------------------------------------------------------------------------
> Potri.017G152200.1 pacid=26984230 transcript=Potri.017G152200.1 locus=Potri.017G152200 ID=Potri.017G152200.1.v3.0 annot-version=v3.0
------------------------------------------------------PV-----------------------------------------------------------------------------------------ILGL-----L---------------------K-------------------------------------------------------------------YD----------------------------------------------------------------NVSSIYH----------------------------------------------------------------------------------------------LK------------------------SN--------------------------LN------LL--------------------------------------------------------------------------------RV-T------G-RRH-------Q-RVIELDLH---------------------------------SSQL--VGS-LS--PHI-----GNLSFLSLLRLENN-SFTN---TIPREI---------DRL------VRLQ---TLILGNNSFTG-----EIP--ANI-SHCSNLLSLNLEGNLTGNLP--AG-LGS--------------------------------------------------L-------------------------------------------------SKLQVFSFRKNN-LGG----KIPPSFENL------------------------------------------------------SSIIEIDGTLNNLQGGIPSSI---GK-LKTLNFFSLGSNNLSGTIPASL-Y---NISSLIHFSLPYN--------------------------QFHGTLPPN-I----GLTLPNLQYLGIHDNRLSGQL-PA----TLINATKFTEIYLSYNKFTGKVP--TLA--IMPNLRILSMEENGLGKGEDDD-----LSFLYTLSNSS-KLEDLYIDN----NNFGGVLPDIIS----------------------------------------NFST--KLKQMAFGSNQIRGT----IPDG----IGNL-----ASLEALGLERNQLTGSIPN----SIGKL---QNLVELYLNENKLSGSI------------------------PSSL--GNIISL-LQINFNQNSLQG--SIP-AS-LG-N----CRNLLLLALSQNN-LSG------PIPKE-VLSI--SSLSM------------------------------HLVLSENQLSG---------------SLP-FE--------VGQLK-HLGHMDFSKN-------RLSGE-IPSS-----------------------------L----------GSCES------------------------LEH--LSLDGNF-----FQG----PISD---SLRSL-RALQ-D-LNLSHNNLTGQIPKFL-G-DF-KLLQSLDLSF-D-L-KGEV---------P-M------------------HGV-FE-NTSAV-----------S--IAG-N-KN--------L------CGGILQL---------NLPTC----------------------------------------------------------R-SK----------------------------------------------------------------------------------------------------------------------------------------------------------------------------------------------------------STKPKSST-KLA---LI-VGIPC----GFIGLI-F----ITSFLF-----LCC-----------------LK-----------------------------------------KSLRK---------------------------------------------------------------------------------------------------------------------TK--------------NEL----------SCEMP-FRTVAYKDLLQATNGF-SSGNLVGA--GSFGSVYKGVLAFDG-VIVAVKVFNLLR-E------GA-SKSFMRECAALLNI-RHRNLVKVLYAYAG--V----DLQGDDFKALVYEFKINGSLEEWLHPNQTLD------------------------QEVDGPRNLNLIQRLNIAIDVANALDYL-NQ-----C-KMPIVHCDLKPSNVLL-DGDMTAHVGDFGLL-------------KFLSEASCQSSS----------------S-QTS--SVG-------L---------K---G-TVGYAAPEYGI-GS-E---VSTFGVYSYILLLEMITGKRPTDSMFRD----G-LELHSYVKMAL--------PD-----RVID-VADPKLLT--------EVDQ---------GKGTDQIVECLISISKIGVFCSEKFPKEM----DISNVV--AELNRA--K-------A------N------------------------------F-L-----------------------------------------------------------------------------------------------------------------------------------------------------------------------------------
> Solyc04g009040.2.1 pacid=36142874 transcript=Solyc04g009040.2.1 locus=Solyc04g009040.2 ID=Solyc04g009040.2.1.ITAG2.4 annot-version=ITAG2.4
DSF--------N-------------------------------------------------------------------------------------------------------------------------------------LLVNSCSS-L-----------------------------------------------------------------------------------------------------------------------------------------------------------FFMTCFC----------------------------------------------------------------------------------------------FS------------------------MA--------LCHGND--T-----DQ--QA------LL---AF-K-G-SI---ND-----PFG--YM--K-TW--N-AS-----T-HF-C------------HW-------------SGV-T------G-RKH-------V-RVIQLNVE---------------------------------NQKL--DGP-LS--PFI-----GNMSFLRSLYLSNN-SFRG---EIPSET---------GRL------RRLH---RLYLGNNSFHG-----QIP--SNL-SRCLNLVSLVLGGKLVGSLP--PE-LGA--------------------------------------------------L-------------------------------------------------SKLEYLLLTRNN-LTG----EIPSSYGNL------------------------------------------------------TSLIGFYAPVNNLQGKIPDSF---GQ-LKNLERFGVAANRLSGTIPSEI-F---NISSITTFDVGLN--------------------------QIQGTLPSS-L----GITLPNLELFIIGGNNVSGSI-PS----TLSNSSKLVYFLAGSNQLTGSVP--SLE--KLNELQQLTIPGNYLGTGEPDD-----LSFITSLTNVS-RFRILEIQF----NSFGGVLPASFR----------------------------------------NLST--ELQVVQLSYNRIRGN----IPPE----IGNF-----VNVEEFQVRENLLTGTIPM----NFGKL---KKLQILDLSQNRFSGNI------------------------PSSL--GNLSVV-SILLLHDNNLTG--EIP-AS-LG-N----CNYMIEIYVANNN-LLG------QIPKD-LFAL--SSLVA-------------------------------VDISENHLDG---------------FIP-LE--------VGNMI-NLEYLNVSVN-------NFTGK-IPIT-----------------------------I----------GSCVS------------------------LEA--LDMKGNF-----FQG----IIPP---SLSSL-RGLR-V-LDLSRNNMSGQVPKYL-E-DF--KFQLLNLSF-D-F-EGAL---------P-N------------------EGV-FK-NASAI-----------S--VIG-N-PK--------L------CGGVPDI---------HIPEC----------------------------------------------------------D-IK----------------------------------------------------------------------------------------------------------------------------------------------------------------------------------------------------------RSKKGSRF-ILK---IV-ISVVF----GILGLG------MLVTLL-ICF-LLK------------------K----------------------------------------PKSVPV-------------------------------------------------------------------------------------------------------------------------------------SSS-----------LGES-LINVSYRSLLQATNGF-SEDNLIGA--GSYGSVYKGTLD-GG-IVVAVKVLNLSR-H------GA-SKSFMAECEVLRNT-RHRNLVKVLSACSG--V----DYRGNNFKALVYEFMVNGSLEDWLHPHPSEDT-----------------------SQAAETKKLNILQRLNIAIDVASAIDYL-LH-----C-ETPIVHCDLKPSNILL-DNQLVGHIGDFGLA-------------KFLQPTAQNSSI----------------S-EGS--SAL-------V---------R---G-TIGYTAPEYGI-GS-E---LSPCGVYSFILLLEMFTGKRPTDGMFKD----G-LDLPSFAKHAL--------LY-----GAME-VIDPSLIY--------GTEE----DEQGKSTNIYQNKEFLVSVLRVGVACSAYSGAEM----NITETV--SQLYSI--K-------E------A------------------------------L-LESQK-------------------------------------------------------------------------------------------------------------------------------------------------------------------------------
> Solyc03g098400.1.1 pacid=36135798 transcript=Solyc03g098400.1.1 locus=Solyc03g098400.1 ID=Solyc03g098400.1.1.ITAG2.4 annot-version=ITAG2.4
E------------------------------------------------------------------------------------------------------------------------------------------------IFPTSFNS-L-----------------------------------------------------------------------------------------------------------------------------------------------------------VFLVFLSST------------------------------------------------------------------------------------------LKYA------------------------AA--------TILGNE--T-----DK--LA------LL---GF-K-S-QI--TED-----PSR--VF--T-SW--N-QS-----V-HF-C------------RW-------------TGV-K------G-LTQ-------K-RVVSLNLK---------------------------------GLSL--AGT-IS--SHL-----GNLSFLNSLDLAEN-SFHD---EIPQQL---------SRL------SRLQ---NLNLSFNYLTG-----EIP--INL-SHCVNLKSLVLDHTLVGQIP--YQ-VGF--------------------------------------------------L-------------------------------------------------TKLVRLYLRNNN-LTG----IFPVSIGNL------------------------------------------------------TSLEELYLSYNSLEGEVPASL---AQ-LTKLRLLGLSVNSFSGEFPPSL-Y---NLSSLELIALSFN--------------------------NFSGNLRSD-L----GHYFPNLRRLYLGNCQFNGSI-PS----SLANASKLLQLDFPANKFTGNIP-KSFG--NLKNLLWLNIGSNHLGYGKNED-----LDFVNSLTNCS-SLQMLHFGD----NQFVGTLPHSTV----------------------------------------NLSS--QLQRLLFFGNRIGGN----IPRE----ISNL-----VNLNLLDMSNNNLTGSIPD----SIGRL---TNLGALNLGNNLLIGVI------------------------PSSI--GNLTEL-VYLYLGFNRLKG--NIP-LT-LG-N----CNQLLRLDISENN-LTG------SIPQQ-LIAL--SSLTK-------------------------------VYAYYNSLTG---------------TLP-VH--------IGNWS-HLTYLDFSFN-------NFSGM-IPRS-----------------------------L----------GKCLS------------------------LGE--IYMKGNS-----LLG----TIP----DLEDL-QDLQ-S-LDLSLNNLSGPIPHFI-A-NL-TSLLYLNLSF-N-L-EGEV---------P-I------------------TGI-FS-NLSTD-----------V--FVG-N-SK--------L------CGGIKEL---------HLQPC----------------------------------------------------------V-HH------------------------------------------------------------------------------------------------------------------------------------------------------------------------------------------------------ETQKTQK-KHVL-SLK---LI-LTIVF---AASFSIL-A----LIIVFL-CCW---R------------------R--------NL-------------------------------KDQPE----------------------------------------------------------------------------------------------------------P----------EV--------------RSE-----------SARF-YPNISYEELRIATGGF-SSENLIGS--GSFGTVYKGTFS-NG-MVVAVKVLNLLH-Q------GA-SKSFIAECQALRNI-RHRNLVKVISACSS--S----DFKGNEFKALVFQFMPKGNLDEWLHPE-----------------------------REIQKDSLTILQRMNIIIDVASALHYL-HQ-----C-QTPMIHCDIKPQNILL-DEDLTAHLGDYGLV-------------RLVPGFSNGSEL----------------H-QFS--LLG-------V---------T---G-TIGYAAPEYGM-GS-K---VSILGVYSFILILEIFTGRRPTDTSFQA----S-SSLHHMVETAL--------PE-----KVME-ILDKKAFH--------GEMTSISNGEEYWGTIKKEQMECLVGMLGIGVACSAESPRDL----TMRQVY--SKLTLL--R-------E------K------------------------------F-LGAED-------------------------------------------------------------------------------------------------------------------------------------------------------------------------------
> LOC_Os02g42370.1 pacid=33137086 transcript=LOC_Os02g42370.1 locus=LOC_Os02g42370 ID=LOC_Os02g42370.1.MSUv7.0 annot-version=v7.0
NA-----------------------------------------------------------------------------------------------------------------------------------------------LVI------L-------------------------------------------------C---------------------------------------------------------------------------------------------------------STLLLYP------------------------------------------------------------------------------------------------------------------------AACTV---GSSSSTNA--T-----DKQAAA------LL---SF-R-S--M--VSD-----PSG--AL--T-WW--N-AS-----N-HP-C------------RW-------------RGV-A------G-RGRHA-----G-SVVALSLG---------------------------------SSSL--SGL-IS--PFL-----GNLSFLRVLDLGAN-QLVG---QIPPEL---------GRL------GRLR---ELNLSGNSLEG-----GIP--PAL-AGCSKLESLSLDSHLRGEIP--GE-IAALR--------------------------NLAYLNLRA-NLSG-EIPPS--LGNL----------------------------------------------SSLYFLNLGFNM-LFG----EIPASLGNL------------------------------------------------------SQLNALGIQHNQLSGGIPSSL---GH-LNNLTSLLLQANGLIGSIPPNI-C---NISFLKHFSVENN--------------------------ELSGMLPPN-V----FNTLPMLETFDAGENMFDGHI-PS----SLVNASKLSRFQIAENHFSGVIP-PELG--GLQGLKWFILTENDLEAKESND-----WKFMKALTNCS-QLEVLELEA----NKFSGTLPSVIS----------------------------------------NLSA--SLTILTLASNKIVGN----MPRE----IGKL-----INLGALVAHNNFLTGSPPS----SLGML---QNLRILWLDNNYFSGPF------------------------PRVI--CNLTHM-DSLDLGRNNFSG--SIP-IT-VG-N----MVSLSSLRFSFNN-FIG------TIPTS-LFNI--TTLSI------------------------------YLDISYNHLDG---------------SIP-PE--------VGNLP-NLVYLDARYN-------QLSGE-IPIT-----------------------------F----------EKCQL------------------------LQI--LYLQNNS-----FIG----NIPS---SFSEM-KGLE-I-LDLSSNNFSGQIPKFF-G-HF-LTLYDLNLSY-N-F-DGEV---------P-V------------------FGV-FA-NATGI-----------S--VQG-N-NK--------L------CGGIPDL---------HLPTC----------------------------------------------------------S-LKIS--------------------------------------------------------------------------------------------------------------------------------------------------------------------------------------------------------KRR-HRVP-GLA---IV-VPLVA----TTICIL-S----LLLFFH-AWY-KNR----------------LTK-------------------------------------------------------------------------------------------------------------------------------------------------------------------SP--------------STM-----------SMRA-HQLVSYQQLVHATDGF-STTNLLGT--GSYGSVYRGKLE-NE-NLIAVKVLKLQT-P------GA-LKSFTAECEAMKNL-RHRNLVKIVTACSS--M----DFNGNDFKAIVFDFMPNGCLEEWLHPQI---------------------------DNQLEERHLNLVHR---------------------------------------------VAHVGDFGLA-------------KILSSQP-----------------------STS--SMG-------F---------R---G-TIGYAPPEYGA-GN-M---VSTHGIYSYILVLEMITGRRPTDNTCEQ----G-FSLRKCVEMAL--------NN-----RAMD-ILDVELVT--------ELENA---PPATSMDGPSERVNSLISLLKLGLLCSGEMPLSM----STKDII--KELLVI--K-------R------A------------------------------L-------------------------------------------------------------------------------------------------------------------------------------------------------------------------------------
> AT3G47090.1 pacid=19660911 transcript=AT3G47090.1 locus=AT3G47090 ID=AT3G47090.1.TAIR10 annot-version=TAIR10
RL-----------------------------------------------------------------------------------------------------------------------------------------------FL-------L-----------------------------------------------------------------------------------------------------------------------------------------------------------AFNALML------------------------------------------------------------------------------------------------------------------------EA--------YGFTDE--S-----DR--QA------LL---EI-K-S-QV--SES-----KRD--AL--S-AW--N-NS-----F-PL-C------------SW-------------KWV-R------G-RKH-------K-RVTRLDLG---------------------------------GLQL--GGV-IS--PSI-----GNLSFLIYLDLSNN-SFGG---TIPQEM---------GNL------FRLK---YLAVGFNYLEG-----EIP--ASL-SNCSRLLYLDLFSNLGDGVP--SE-LGS--------------------------------------------------L-------------------------------------------------RKLLYLYLGLND-LKG----KFPVFIRNL------------------------------------------------------TSLIVLNLGYNHLEGEIPDDI---AM-LSQMVSLTLTMNNFSGVFPPAF-Y---NLSSLENLYLLGN--------------------------GFSGNLKPD-F----GNLLPNIHELSLHGNFLTGAI-PT----TLANISTLEMFGIGKNRMTGSIS-PNFG--KLENLHYLELANNSLGSYSFGD-----LAFLDALTNCS-HLHGLSVSY----NRLGGALPTSIV----------------------------------------NMST--ELTVLNLKGNLIYGS----IPHD----IGNL-----IGLQSLLLADNLLTGPLPT----SLGNL---VGLGELILFSNRFSGEI------------------------PSFI--GNLTQL-VKLYLSNNSFEG--IVP-PS-LG-D----CSHMLDLQIGYNK-LNG------TIPKE-IMQI--PTLVH-------------------------------LNMESNSLSG---------------SLP-ND--------IGRLQ-NLVELLLGNN-------NLSGH-LPQT-----------------------------L----------GKCLS------------------------MEV--IYLQENH-----FDG----TIPD----IKGL-MGVK-N-VDLSNNNLSGSISEYF-E-NF-SKLEYLNLSD-N-F-EGRV---------P-T------------------EGI-FQ-NATLV-----------S--VFG-N-KN--------L------CGSIKEL---------KLKPC----------------------------------------------------------I-AQ------------------------------------------------------------------------------------------------------------------------------------------------------------------------------------------------------APPVETR-HPSL--LKK--VA-IGVSV----GIALLL------LLFIVS-LSW-KKR------------------K-----------------------------------------NNQKI---------------------------------------------------------------------------------------------------------N-----------NS--------------APF--TLEIF---------HEKLSYGDLRNATDGF-SSSNIVGS--GSFGTVFKALLQTEN-KIVAVKVLNMQR-R------GA-MKSFMAECESLKDI-RHRNLVKLLTACAS--I----DFQGNEFRALIYEFMPNGSLDKWLHPEEVE-------------------------EIHRPSRTLTLLERLNIAIDVASVLDYL-VH-----C-HEPIAHCDLKPSNILL-DDDLTAHVSDFGLA-------------RLLLKFDQESFF----------------N-QLS--SAG-------V---------R---G-TIGYAAPEYGM-GG-Q---PSIHGVYSFVLVLEMFTGKRPTNELFGG----N-FTLNSYTKAAL--------PE-----RVLD-IADKSILH--------SGLR-----------VGFPVLECLKGILDVGLRCCEESPLNL----ATSEAA--KELISI--R-------E------R------------------------------F-FKTRR--TARR-------------------------------------------------------------------------------------------------------------------------------------------------------------------------
> Bradi4g08300.2.p pacid=32789534 transcript=Bradi4g08300.2 locus=Bradi4g08300 ID=Bradi4g08300.2.v3.1 annot-version=v3.1
------------------------------------------------------------------------------------------------------------------------------------------------------------------------------------------------------------------------------------------------------------------------------------------------------------------------------------------------------------------------------------------------------------------------------------------------------------------------------------------------------M---------------------------------------------------------------------------------------------------------------------------------------------------------------------------------------------------------------------------------------------------------------------------------------------------------------------------------------------------------------------------------------------------------------------------------------------------------------------------------------LHRLSFLILGSNSLTGVIPASI-W---NISSLIMFSIGDN--------------------------KLRGIIPPN-A----FSTLPNLKRLFMEFNQFDGHI-PS----SIANSSGMSLLQLSANIFSGIFP-PEIG--RLRNLSRLDFAVNLLEAKEPKD-----LDFITALTNCS-QLQVLALGF----NKFEVVLPSSLC----------------------------------------NFST--SLWFLYLGHTKMPGS----IPKD----IGNI-----INLQSLYLNNNLLTGTLPS----SLNQL---KNLRTFIVDENQIHGPI------------------------PWTI--GNLTEL-NYFSLRKNAFSG--RLP-IT-LG-N----LTQLNALDLSGNN-FTG------SIPSG-LFNI--PTLSR------------------------------IFYLSHNNLEG---------------SIQ-QE--------IGNLK-NLVEFHAESN-------KFSGE-IPPT-----------------------------L----------GECQL------------------------LQS--LYLQNNI-----LTG----IIPS---LLNQL-KGLE-N-LDLSRNNLSGQIPMFL-G-NI-SMLYHLNLSF-S-F-VGEV---------P-N------------------FGV-FA-NATAI-----------S--IQG-N-AQ--------L------CGGIRDL---------HLPPC----------------------------------------------------------S-SQ----------------------------------------------------------------------------------------------------------------------------------------------------------------------------------------------------------VRK-KRSL-VIP---IV-VP-----LSAAIVIL-S----LLCVYL--CW---R------------------K--------ST---------------------------------------------------------------------------------------------------------------------------------------------TE----------IY--------------STT-----------SMQG-HPLISYPQLVRATDGF-LAKNLLGS--GAFGTVFKGNIQ-ST-SLAAVKVLKLQT-P------GG-LESFITECEALRNL-RHRNLVKIITACSS--I----DNKGNEFKAIVYSFMPNGCLEGWLHPDT----------------------------NDQLAKHLHILQRVTILLDVADALDYL-CH-----G-HAPVLHCDLKPSNVLL-DAEMVAHVGDFGLA-------------KILVETN-----------------------SYF--QQS-------T---------K-------------YGV-GN-M---VSTYGIYSYILVLEMVTAKRPTDSEFIG----G-LSIRQYVKLGL--------GG-----RVMD-VIDTQLSL--------NLKNE---LQTTDDYSYKLKIDCLISLLRFGLSCSQEMPSSM----ATGHII--KELHAI--K-------E------I------------------------------L-HS----------------------------------------------------------------------------------------------------------------------------------------------------------------------------------
> Zm00001d054012_T001.1
VMT----------------------------------------------------------------------------------------------------------------------------------------------CISM-----L-----------------------------------------------------------------------------------------------------------------AW------------------------------------S---VLISILVG-----------------------------------------------------------------------------------------------------------------------GA-----------ATA--S-----DE--AA------LL---AF-R-A-GL----------SPG--AL--A-SW--N-SS-----G-GF-C------------RW-------------YGV-V------S-RRRRP-----GRRVVALSLA---------------------------------SSNL--SGT-LS--PAI-----GNLTFLRVLNLSSN-ALHG---GIPETV---------GRL------RRLT---ALDVGHNSISG-----ALP--ANL-SSCVSLEYLRLEYQLGGRVP--PD-IGNT-------------------------------------------------L-------------------------------------------------ARLRTLVLRNNS-FTG----PVPASLANL------------------------------------------------------SSLRYLAVDGNHLGGPIPPGL---GG-IAGLQHLHLDQNRLDGELPRSL-W---NLSSLVAFQVNYN--------------------------MLHGSIPPD-I----GDKLPAIQYLWLDGNRFSGAI-PP----SLFNLSGLVSLGLSLNGFTGLVP-PTIG--SLRSVTSLYLGENQLEADDGGG-----WEFVASLANCS-SLQVLTLSD----NYFSGQLPRAVA----------------------------------------NLST--TLQQLYLHNNSISGS----IPEG----IGNL-----VGLDLLSLGINPISGVIPE----SLGRL---TNLVTLGLYSTSLAGHI------------------------PASL--GNLTNL-VYLDAHNSDLGG--LIP-AS-LG-K----LHKLVLLDLSHSR-LNG------SVPRE-ILEL--SSLSL------------------------------SLDLSNNFLSG---------------PIP-SE--------VGALA-NLNTLSLSGN-------QFTGN-IPDS-----------------------------I----------GGCEVLEFLSLDRNTLDGGLPQSLGKLKGLNV--LNLTMNS-----LSG----RIPD---ALGSI-GNLQ-Q-LGLAHNRFSGPVPETL-Q-SL-KLLWSLDVSF-D-L-RGRL---------P-D------------------EGV-FR-NLTYT-----------T--VEG-N-GG--------L------CGGIPSL---------LLPPC----------------------------------------------------------P-AL------------------------------------------------------------------------------------------------------------------------------------------------------------------------------------------------------AASMGRK-RWPR-ILN---TA-LPVIG---AVVVVFV-S----AAVLVL------VR----------------QTK----------------------------------------LKQRRK---------------------------------------------------------------------------------------------------------RE----------AV--------------SEV-----------NDKQ-FQRVSYHTLSRGTDGF-SEANLLGR--GRYGSVYRCTLE-EEEATVAVKVFNLQQ-S------GS-SKSFEAECETLRRV-RHRCLLKIVTCCSS--A----GPQGEEFKALVFEFMANGSLDDWIHPRS---------------------------SNPTAENTLSLSQRLGIAADIFDALDYL-NH-----S-HPSIVHCDLKPSNVLL-ADDMSARIGDFGIS-------------RILPGTVAKAMQ----------------N-SES--SIG-------I---------R---G-SIGYIAPEYAE-GC-A---VSGLGVYSLILLLEMFTGRSPTDDMFKD----S-LDLHRFAAAAL--------PD-----RAIE-VADQTIWL--------HEEAD--NDVVHGRVTTSVIRQCLVSVLRLGISCSKQQPREV----LLADAV--TEMHSI--R-------D------G------------------------------Y-LRSCSMVEQ---------------------------------------------------------------------------------------------------------------------------------------------------------------------------
> LOC_Os01g05870.1 pacid=33119193 transcript=LOC_Os01g05870.1 locus=LOC_Os01g05870 ID=LOC_Os01g05870.1.MSUv7.0 annot-version=v7.0
AMA----------------------------------------------------------------------------------------------------------------------------------------------FLLL-----L------------------------------------------------S----------------------------------------------------------------------------------------------------------VFMSIFH----------------------------------------------------------------------------------------------F-------------------------MA--------VRGADG--E-----DA--AA------LL---AF-K-A--V-AVGNG---GGNG--VL--A-SW--N-GS-----A-GP-C------------SW-------------EGV-A------G-RH--------G-RVVALSLP---------------------------------GHDL--SGT-LS--PAV-----GNLTSLRKLDLSYN-WLHG---GIPASL---------GQL------HRLR---ELDLSFNTFSG-----EVP--SNL-TSCTSLEYLALGSKLAGHIP--SE-LGNT-------------------------------------------------L-------------------------------------------------TQLQVLGLDNNS-FVG----HWPASLANL------------------------------------------------------TSLGYLSLRMNSLEGTIPPEF---GN-MPRLYFLDICSNNLSGALPSSL-Y---NLSSLMGFDAGNN--------------------------KLDGSIATD-I----DEKFPHLQSFAVFNNQFSGEI-PS----SFSNLTNLTSLQLSMNGFSGFVP-HNLG--RLNALQNLQLGVNMLEAGDIKG-----WEFVESLTNCS-KLEILVLSN----NNFTGQFPISIA----------------------------------------NLSK--TLQKLYLGGSRISGS----IPSD----FGNL-----VGLRSLYLFSTDISGVIPE----SIGKL---ENLTTLYLNNNSLSGHV------------------------PSSV--GNLTNL-MKLFMQGNNLEG--PIP-AN-LG-K----LKSLNVLDLSRNH-FNG------SIPKE-ILEL--PSISQ------------------------------YLNLSYNSLSG---------------PLP-SE--------VGSLT-SLNELILSGN-------QLSGQ-IPSS-----------------------------I----------KNCIVLTVLLLDSNSFQGTIPVFLGDIKGLRV--LNLTMNK-----FSG----VIPD---ALGSI-HNLQ-E-LYLAYNNLSGPIPAVL-Q-NL-TSLSMLDLSF-D-L-QGEV---------P-K------------------EGI-FK-NLSYL-----------S--LAG-N-SE--------L------CGGISHL---------NLPPC----------------------------------------------------------S-MH------------------------------------------------------------------------------------------------------------------------------------------------------------------------------------------------------AVRKRSK-GWLR-SLK---IA-LASIA---VVLFLAL-V----MVIIML------IR----------------RRK----------------------------------------PVHRKK---------------------------------------------------------------------------------------------------------GQ----------SL--------------TPV-----------VEEQ-FERVSYQELSNGTKGF-SQNSLLGK--GSYGVVYKCTLF-DEEIVVAVKVFNLER-S------GS-TRSFLAECDALRSV-RHRCLLKIITCCSS--I----NNQGQDFKALVFEFMPNGSLNGWLHPKS---------------------------DMPIADNTLSLTQRLDIAVDIVDALEYL-IH-----C-QPPIVHCDLKPSNILL-AEDMSARVGDFGIS-------------RILTESASKTQQ----------------N-SSN--TIG-------I---------R---G-SIGYVAPEYGE-GS-A---VSTLGVYSLILLLEMFTGMSPTDDMFRD----S-LDLHSFSEAAH--------PD-----RILE-IADPTLWV--------HVDAE-------DSITRSRMQECLISVIGLGLSCSKHQPKEM----PIQDAA--LKMHAI--R-------D------DA-----------------------------Y------MFSGSLSV-------------------------------------------------------------DMEETKQISSDLKQQ-------------------------------------------------------------------------------------------
> Zm00001d048357_T001.1
AT----SD----------------------------------------------PE--YN---------------------------------------------------------HIISI------------------MMML-IFH------L-----------------------------------------------------------------------------------------------------------------------------------------------------------AFSLICA--------------------------------------------------------------------------------------------------------------KNAAHGD--AAH-A---------LHS--S-----DE--LA------LM---SF-K-S-LV--GSD-----HTR--AL--A-SW--N-MS-----I-PM-C------------RW-------------RGV-A------G---RGH---RRG-HVVALDLP---------------------------------ELNL--LGT-IT--PAL-----GNLTYLRRLDLSSN-GFHG---ILPPEL---------GNI------HDLE---TLQLHHNSISG-----QIP--PSL-SNCSHLIEIMLDDSLHGGVP--SE-IGSLQNLKELVLRFNSMTGEIPREI--GSLANLNLLDLGA-HFSG-TIPSS--LGNLSALTVLYAFQNSFQGSIL--PLQRLSS-VFGANLQGTPSLG----LSSLVLLDLEENA-LVG----QIPESLGNL------------------------------------------------------ELLQYLSVPGNNLSGSIPSSL---GN-LYSLTLLEMSYNELEGPLPPLL-F--NNLSSLWGLDIEYN--------------------------NLNGTLPPN-I----GSSLPNLNYFHVSDNELQGVL-PR----SLCNASMLQSIMTVENFLSGTIP-GCLGA-QQTSLSEVSIAANQFEATNDAD-----WSFVASLTNCS-NLTVLDVSS----NNLHGVLPNSIG----------------------------------------NLST--QMAYLSTAYNNITGT----ITEG----IGNL-----INLQALYMPHNILIGSIPA----SLGNL---NKLSQLYLYNNALCGPL------------------------PVTL--GNLTQL-TRLLLGTNGISG--PIP-SS-LS-H-----CPLETLDLSHNN-LSG------PAPKE-LFSI--STLSS------------------------------FVNISHNSLSG---------------SLP-SQ--------VGSLE-NLDGLDLSYN-------MISGE-IPPS-----------------------------I----------GGCQS------------------------LEF--LNLSGNN-----LQA----TIPP---SLGNL-KGIA-R-LDLSHNNLSGTIPETL-A-GL-NGLSVLNLAF-K-L-QGGV---------P-S------------------DGV-FL-NVAVI-----------L--ITG-N-DG--------L------CGGIPQL---------GLPPC----------------------------------------------------------P-TQ------------------------------------------------------------------------------------------------------------------------------------------------------------------------------------------------------TT--KKP-HHRK-LVI---MT-VSICS----ALACVT-L----VFALLA-LQQ---R---------------------------S--------------------------------RHRTK---------------------------------------------------------------------------------------------------------SH----------LQ--------------KSG-----------LSEQ-YVRVSYAELVNATNGF-APENLVGA--GSFGSVYKATMR-SNDIVVAVKVLNLMQ-R------GA-SQSFVAECETLRCA-RHRNLVKILTICSS--I----DFQGHDFKALVYEFLPNGNLDQWLHRHITED---------------------------DEQKTLDLNARLNVGIDVASSLDYL-QH-----K-PTPIIHCDLKPSNVLL-DSSMVARVGDFGLA-------------RFLHQDV--------------------GT-SSG--WAS-------M---------R---G-SIGYAAPEYGL-GN-E---VSTHGVYSYILLLEMFTGKRPTDNEFGG----A-MGLRNYVLMAL--------SG-----RVST-IMDQQLRV--------ETEV-----GEPATTNSKLRMLCITSILQVGISCSEEIPTDM----SIGDAL--KELQGI--R-------D------K------------------------------F-KK-----------------------------------------------------------------------------LLCSEEESSSH------------------------------------------------------------------------------------------
> Bradi3g16427.1.p pacid=32812644 transcript=Bradi3g16427.1 locus=Bradi3g16427 ID=Bradi3g16427.1.v3.1 annot-version=v3.1
GSR----------------------------------------------------------------------------------------------------------------------------------------------NLR------L--T---------------------------------------------------------------------------------------------------------------------------------------------------------------------------------------------------------------------------------------------------------------------------------------DS----------------S---VIDHTRRS----WILLGKESF-K-A-GINRHSD----------AL--A-SW--N-TS-----I-DL-C------------KW-------------RGV-I------S-YW-HK-----Q-RVSALNLS---------------------------------SAGL--IGY-IS--PSV-----GNLTYLTSLDLSYN-LLHG---EIPQTI---------GQL------TQMS---YLDLSNNSLQG-----EMPW--TI-GRLSQLTYLYLSNSLHGEIT--HG-LRNCT--------------------------RLVSIKLDL-NLSR-EIPDW--LGGL----------------------------------------------SRIETISIGKNS-FTG----SMPSSLGNL------------------------------------------------------SSLLRLYLNENQLSGPIPESL---GR-LGNLESLALQVNHLSGNIPRTL-F---NISSLALIGLQMN--------------------------ELQGTLPSN-M----GNGLRKIRYLILALNHFTGRI-PA----SIANATTIKSMDLSGNNLTGIVP-PEIG--TLCP-NFLMLNGNQLQANTVQD-----WGFITLLTNCT-SLRWITLQN----NRFSGELPSSIA----------------------------------------NLSR--ELVALDIRYNEISGK----IPVG----IGSF-----PKLFKLGLSSNQFTGPIPD----SIGRL---KMLQFLTLENNLISEMM------------------------PSTL--GNLTQL-QHLSVDNNMLEG--PIP-PN-IG-N----LQQLVSATFSNNA-LSG------PLPGE-IFSL--SSLSY------------------------------ILDLSRNHFSS---------------SLP-SQ--------VSGLT-KLTYLYIHGN-------NLSGV-LPAG-----------------------------L----------SNCQSLMELRLDGNYFNGVIPSSMSKMRGLVL--LNLTKNR-----LIG----AIPQ---ELGLM-TGLQ-E-LYLAHNNLSAHIPETF-E-NM-KSLYRLEVSF-Q-L-DGKV---------P-E------------------HGV-FT-NLTGF-----------I--FYG-N-DN--------L------CGGIQEL---------HLPPC----------------------------------------------------------P-TK------------------------------------------------------------------------------------------------------------------------------------------------------------------------------------------------------TMGHTQR-ITQL--IRN--VV-IPTAI---VVFVCFM-M----ALGLFS------LK----------------NFK-------NKLTLTS-------------------------I-RTAL----------------------------------------------------------------------------------------------------------------------VT--------------PSL-----------MGDM-YPRVSYSKLYHATNGF-TTNNLVGT--GRYGCVYKGRMK-SV-STVAVKVFDLEQ-S------GS-SESFVAECKALGKI-RHRNLIGVITCCSC--S----DFNQNDFKAIVLDFMPYGGLDKWLHPEI---------------------------YGSNPVKILTLVQRLSIASDIAAALDYL-NN-----C-QPAIVHCDFKPSNILL-GEDMVAHVGDFGLA-------------KILTDPEGKQLI-------------------NS--KSS-------I---------A---G-TIGYVAAEYGE-GC-Q---ISPSGVYSFIVLLEMFTGKGPTHGMFTD----G-LTLLEYAKKAY--------PA-----QLME-IIDPLLLS--------VERI------------QGDLNSIMYSVTRLALACSRKRPTEL----SMRDVV--AEMHRI--M-------A------R------------------------------Y-AA-----EA-----------TSESSFE---------------------------------------------------------------------------------------------------------------------------------------------------------
> Potri.003G150100.1 pacid=26999362 transcript=Potri.003G150100.1 locus=Potri.003G150100 ID=Potri.003G150100.1.v3.0 annot-version=v3.0
ETKIMETTK---------------------------------------------PAT------------------------------------------------------------DCTSI-----------------------FISTDRLTCL-FS--------------------------------------------------------------------------------------------------------------------------------------------------------VFSLLAV---------------------------------------------------------------------------------------------------------------------------------MVLTNNS--T-----DQ--TS------LL---AL-K-D-KI--VND-----SHN--VL--ANNW--S-TT-----A-SV-C------------SW-------------IGV-T------G-APR-------D-RVSGLNLS---------------------------------HMSL--SGY-IP--SEI-----GNLSFLAFLSIRNN-TFHG---SLPNEL---------AHL------LHLE---YLDFGFNSFTG-----DIP--PSL-GSLPKLKSLLLEAFFLGNLP--LS-LWNISSLQTINISYNQLHGFMPSSI--FSRSSLYTIDLSF-HLSG-EIPAD--INHLPELRGIYFSRNRLSDIAIS-AVDALCI-N--------PEVSCQI-RTILCLRKMDFGE-FAG----SIPRTIGNC------------------------------------------------------TLIEEINFSENNLTGVLPPEL---GG-LTNLKTLRMDDNALIDNVPSAL-F---NISAIEVIGMYAN--------------------------LLSGSLPPT-M----GLFMPNLRELRLGGNELEGTI-PS----SISNASTLAVVDLSNNSFTGLIP-GTIG--NLRQLQVLNVANNHLTSEFSTP----QLSILSALENCK-NLRRIYLSV----NPLNTTLPISFG----------------------------------------NLSS--SLEQFWADDCNLKGN----IPNT----IGNL-----SSLIALSLANNELASVVPT----ATERL---TNLQLLDLQGNQLEGNI------------------------TDNL--CHSDSL-FDLSLGGNKLSG--SIP-EC-LG-N----LTTLRHLNLSSNN-FTS------TIPLS-LGNL--AGILV-------------------------------LNLSSNFLSG---------------SLP-LV--------FRQLM-VAEEIDLSRN-------QLSGQ-IPNN-----------------------------T----------WDLKN------------------------LAY--LSLATNR-----LQG----PIPG---SLSFA-VSLE-F-LDLSHNSLSGLIPKSL-E-TL-LHLKYFNVSF-G-L-EGEI---------P-S------------------EGP-FR-NFSAQ-----------S--YMM-N-NG--------L------CGAPRL----------QVAPC----------------------------------------------------------K-IG----------------------------------------------------------------------------------------------------------------------------------------------------------------------------------------------------------HRG-SAKN--LM---FF-IKLIL---SITLVVL-A----LYTILF------LR----------------CPK-----------------------------------------RNMP--------------------------------------------------------------------------------------------------------------------------------------SST-----------NIIT-YGRYTCRELRLATDGF-DEGNVIGS--GNFGTVYKGTLS-DG-KVVAIKVFDVED-E------RS-SSSFDVEYEVMCNA-SHPNLITIFCSLNG--I----N-----FKALVMEYMVNGSLEKWLHTH---------------------------------NYHLDILQRLDVMIDTAAAIKHL-YD-----C-LRTIIHCDLKPSNILL-DEDMIARVSDYSIS-------------MILDPDE--------------------QG-SAK--QSK-------F---------L---C-TIGYVAPECGL-YG-T---VSEKSVYSFILLMETFTGKKPTDEMFYR----E-MSLKNWVEESL-------VQN-----HIAR-VIDPCLME--------NEEE-----------YFDAKITCLSLIMRLAQLCCSESPAHL----NMKQVV--DMLKDI--K-------Q------S------------------------------F-VASISILRTDRIR-------NNMEKFA--------------------------------------------------WRRESVLDA----------------------------------------------------------------------------------------------
> Solyc03g006100.2.1 pacid=36134325 transcript=Solyc03g006100.2.1 locus=Solyc03g006100.2 ID=Solyc03g006100.2.1.ITAG2.4 annot-version=ITAG2.4
EH--------------------------------------------------------------------------------------------------------------------------------------------------------T-------SI--------------------------------------------------------------------------------------------------------------------------------------------------PFTIFNSRI----------------------------------------------------------------------------------------------------------------------------------------E-----------------LI---VF---------SNN----------SL--S-----N----------LP-----------------------------NGL--------N-----------GLILKRLHLS---------------------------------MNEL--RGH-LP--TSL-----SNCSQLQVLSLAFN-DFDG---RIHSEI---------GRL------SNLQ---GLYLRNNHFTG-----IIP--QEI-GNLVNLVELYMEAQISGSIP--IS-LIN--------------------------------------------------I-------------------------------------------------SSLETVSLWRNN-FKG----SLPREIGNL------------------------------------------------------TKLQVLYLSENRFTGEIPKEM---SN-LVELQVLALGLNSFSGLLPMEI-F---NISRLRIIQLSGN--------------------------TLSATLPPN-I----GSTLPNIEVLSMGLTNLVGTI-PH----SISNCSKLTILELSRNKLSGLIP-SSLG--YLTHLNFLNLWGNNLTSDS-------FLSFLTSLTNCR-NLNFLSLSF----NPLNAMLPVSVG----------------------------------------NFSK--SLVKFDASECNIKGK----IPNE----VGNL-----SSLLDLHLSDNNFIGSIPT----SIGNL---RNIQYFNLNHNNLTGFI------------------------GDNI--CKLQYL-SEIYLGQNQLSG--SLP-NC-LG-N----VTSLRWIYL-----------------------M--------------------------------------------------------------------------------------------N-------QFTNG-IPTE-----------------------------I----------GGLQN------------------------LEH--LYLRHNK-----LQG----SIPD---SMNNM-VSLE-Y-LDISHNNISGTIPMSL-E-KL-QYLEYFNVSD-K-L-YGEI---------P-S------------------GGP-FK-NLSSL-----------F--FIN-N-EA--------L------CGLSRF----------NVPPC----------------------------------------------------------P-TS------------------------------------------------------------------------------------------------------------------------------------------------------------------------------------------------------STHRSNR-NKLL-LLL---LV-LG------IALVFVP-V---TFVFLWI-----KHR------------------R----------------------------------------GKRDPQ---------------------------------------------------------------------------------------------------------------------QA--------------DSL-----------PMAT-LERISYYELLQATDSL-SDSNLIGS--GSFGSVYKGVLR-SG-TAIAVKVFNLQL-E------AA-FKSFDTECEVLCSL-RHRNLVKVITSCSN--L----D-----FKALVLEYMPNGSLDKYLYSH---------------------------------NYFLDISQRLSIMIDVACALEYL-HG-----C-SSPVIHCDLKPSNILL-DEDMVAHLGDFGIS-------------KLLGEDE-----------------------SDL--YTK-------T---------L---A-TFGYIAPEYGL-DG-L---VSIKCVYSYIMLLETFTRRKPSE--FEG----D-LSLKQWVSYSL--------PE-----AVMN-VVDANLVT--------PMDH-----------RLQKKLDVVASIMKVALDCCAESPATT----NMKDVV--GMLEKI--M-------I------Q------------------------------L-LAR---------------------------------------------------------------------------------------------------------------------------------------------------------------------------------
> Solyc06g006040.1.1 pacid=36129655 transcript=Solyc06g006040.1.1 locus=Solyc06g006040.1 ID=Solyc06g006040.1.1.ITAG2.4 annot-version=ITAG2.4
DR-----------------------------------------------------------------------------------------------------------------------------------------------FI-------L-----------------------------------------------------------------------------------------------------------------------------------------------------------FFILLHN------------------------------------------------------------------------------------------------------------------------HA--------TVPNIS--S-----DE--AA------LL---AL-K-S-HI--SNN----------II--ATNW--S-SS-----V-SV-C------------SW-------------IGI-T------S-SRH-------H-RVTALDIS---------------------------------SMQL--YGT-IP--PHL-----GNLSFISSLDISNN-TFHG---ELPLEL---------VRL------QRLK---FFNTKNNNFTG-----AIP--SFL-SLLPNLRFLYLSNQFSGKIP--SS-LSNLTKLQVLSIQSNYIEGEIPQEL--GDLRSLIILNLQY-QLSG-SIPSS--IFDITTMQVIALSGNNLTGKIPT-ICDHLPD-GLGRNLDGVPPLE----CRKLQILELTENE-IAG----TVPRELANL------------------------------------------------------TTLTGLYLMDLHLEGEIPMAL---AN-LKKLQTLVLSLNELTGSIPDSI-F---NMSTLQKIDFGQN--------------------------KLTGTLPSD-L----GRGMPDLQVFYCGGNNLSGFI-SD----SISNSSRLTMLDLSSNSFTGLIS-KSLG--NLEYLEVLNLWGNNFVSDST-------LSFLESLTNCR-NLRVLTLGG----NPLDGVLPASVG----------------------------------------NFSN--SLQIFEASKCKLKGV----ISKQ----ITNL-----TGLTRMSLSNNQLIGHIPK----TVQGM---LNLQELYLGSNKLEGAI------------------------PDVI--CSLQYL-GALELSENQFSS--SVP-PC-LG-N----VTSLRTLYLDNNK-LDS------RLPAR-LGGL--QNIIE-------------------------------FNISSNYLSG---------------EIP-LE--------SGNLK-GATLIDLSNN-------YFSGK-IPST-----------------------------L----------GGLDK------------------------LIY--LSLAHNR-----LEG----PIPE---SFDKL-LALE-Y-LDLSYNNLSGEIPKSL-E-AL-VYLKYLNFSF-E-L-SGEI---------P-T------------------DGP-FA-NVTSQ-----------S--FLS-N-DA--------L------CGDS---------------------------------------------------------------------------------------------------------------------------------------------------------------------------------------------------------------------------------------------------------------------------------------------------------------------------------------------R-------------------------------------------------------------------------------------------------------------------------------------------------------------------------------------------------------------------FNVKP-YERISYYELEQATEGF-NETNLLGN--GSFSRVYKGVLK-DG-IIFAAKVFNVQL-E------GA-FKSFDTECEILRNL-RHRNLAKVITSCSN--L----D-----FKALVLEYMPNGTLDKWLYSH---------------------------------NLFLNLLQRLDVMIDVASAMNYL-NG-----Y-STPVVHCDLKPSNVLL-DEEMVAHVSDFGIA-------------KMLGAGE-----------------------AFV--QTR-------T---------V---A-TIGYIAPEYGQ-DG-I---VSTSCVYSFILMMETFTRTRPSDDIFTG----D-LSIQSWISDSF--------PG-----ELHK-VVDSNLVQ--------PGDE-----------QIAAKMQCLSSVMELALKCTLVRPDAI----SMKDAL--STLKKM--R-------L------Q------------------------------L-VSSRH-------------------------------------------------------------------------------------------------------------------------------------------------------------------------------
> Bradi1g72572.1.p pacid=32798413 transcript=Bradi1g72572.1 locus=Bradi1g72572 ID=Bradi1g72572.1.v3.1 annot-version=v3.1
TRRCGRWRT----------------------------------------------------------------------------------------------------------------------------------------TVSS-----L-------------------------------------------------CL--------------------------------------------------------------------------------------------------------AVLLLLS----------------------------------------------------------------------------------------------------------P-------------AA-----------GDD--D-----DD--EQ------LL--ERF-K-A-AV--PVR-----NRG--QL--E-GW--TRGD-------GA-C------------RF-------------PGV-----V--S---S-------GVRLASLSLA---------------------------------GVPL--DVD-FRAAGTL-----LRLGGVEGISLRGA-NVSG---SLPGG----------GRCG-----QNLA---ELDLSGNPLRG-----SVAD-AALAASCRGLRELNLSG--DGDLS----------------------------------------------WMGG------------------------------------------------------------VRRLNLAWNR-ISG----SLFPAFPNC------------------------------------------------------SRMESLDLFGNLISGELPGVL--SG--CTALTSLNLSSNHLSGPFPPEI-S---GLALLSYLDLSNN--------------------------NFSGELPRDAF----ARL-PRLSLLSLSFNSFSGSL-PE----SMDALAELRTLDLSSNLLTGAIP-ASLCPSTGSKLQVLYLQNNYLTGGIPPA-----------ISNCA-SLESLDLSL----NYINGSIPISIG----------------------------------------SLS---RLRNLIMWENELEGE----IPAS----LAGA-----RGLQNLILDYNGLTGSIPP----ELVNC---KDLNWISLGSNQLSGSV------------------------PAWL--GRLDKL-AILKLSNNSFSG--PIP-PE-LG-D----CKRLVWLDLNDNQ-LNG------SIPPE-LAKQ--SGMPV-GITGRPYVYLRNELSSECRGKGILL---EISGIRRGDLTRMASKKLCNFTMVYMGSTD-YT--------SSDNG-SIIFLDLSFN-------KLDSE-IPKE-----------------------------L----------GNMYY------------------------LMI--MNLAHNL-----LSG----AIPA---ELGGA-RKLA-V-LDLSHNQLEGPIPGPF-T-SL--SLSEVNLSY-R-L-NGSI---------P-E------------------LGS-LA-TFPES-----------Q--YEN-N-SG--------L------CGFPLA-------------PC----------------------------------------------------------G-SA-------------------------------------------------------------------------------------------------------------------------------------------------------LVPFLQRQD------------------------------------------KSRSNNYY-VLK---IL-LPAVA---VGFGAIA-I----CLSYLF------VR------------------K-----------------------------------------KGEVT-------------------------------------------------------------------------------------------------------------------------------------ASV--DLA------DPVN-HQLVSHLELVRATDNF-SEDNILGS--GSFGKVFKGQLS-NG-SVVAIKVLDMVS-K------RA-IRSFDAECRVLRMA-RHRNLIRIINTCSN--M----D-----FRALMLQYMPNGNLETLLHCSQ------------------------------AGERQFGFQERLEVMLGVSMAMEYL-HD-----Y-HQVVLHCDLKPSNVLF-DENMIAHVADFGIA-------------RLLLQGD--------------------DS-SMI--SAR-------L---------H---G-TIGYMSPEYGS-DG-K---ASRKSVFSYIMLLEVFTGRRPTDAMFIG----E-LSLRKWVHRLF-------PAE------LVN-VVDGRLLQ--------GSSS-----------SCCLDGGFLVPILEIGLLCSSDSPNEM----RMSDVV--VRLKKI--K-------T------E------------------------------Y-TTW-----------------TSTFGKA-----------------------M---------------------------------------------------------------------------------------------------------------------------------
> Bradi4g10987.1.p pacid=32785506 transcript=Bradi4g10987.1 locus=Bradi4g10987 ID=Bradi4g10987.1.v3.1 annot-version=v3.1
YTAVDFGSAD--I-----------------------------------------P------------------------------------------------------------------------------------------LLSV-----ILST-DSLSMAT------------------------------------------------------------------------------------------------------------------------------------------SSAHITIFMTVLF----------------------------------------------------------------------------------------------AV------------------------SA-SPS--SSLTNGSD--T-----DL--AA------LL---AF-K-S-QL---AD-----PLG--IL--AGNW--T-SD-----T-SF-C------------QW-------------IGV-S------S-RRR-------Q-RVTALLLP---------------------------------GMPL--VGS-VA--PHL-----GNLSFLSDLNLTNA-NLTG---SIPVEL---------GRL------FRLR---SLDLGQNSLSN-----SIP--AAL-GNLIRLKFLYLPSQLSGQIP--SELLLHMHNLEKISLKMNFLSGHIHPYLF-NNTASLMYIHFAN-SLSG-PIPHS--VASLSRLRFLNLQSNQLSGPVPQ-ALFNMSR-ALGNNLTGPPGKSFSL--PMLQIFEFSNNK-FGG----PIPLGLASC------------------------------------------------------QYLEHISLSYNIFEDVVPTWL---VN-LQNLKVLSLGRNNLVGSIPAIL-S---NLTNLNALDLSLG--------------------------NLKGEIPPE-I----GLM-QELSFLHLGGNQLVGTI-PS----SLGNLSRLSYLYLQANQLSGSVP-ATLG--NIAPLIRLLLYENNLEGN---------TDFLSTLSNCR-QLQLLSIQA----NSFTGSLHHHVG----------------------------------------NLSA--QLMTFDASRNMLTGG----LPAT----ISNL-----SRLQLMNLSDNLLTEPIPE----SITMM---QNLVWLDISFNDISGPV------------------------PTQI--GMLESL-ERLYLQRNKLSG--SIP-NN-LG-N----LSRLEYIDMSNNK-LIS------TLPTS-IFHL--DKLIE-------------------------------LNLSHNSFDG---------------ALP-AD--------VVGLR-QIDQMDLSSN-------LFVGS-LPAS-----------------------------F----------GQFKM------------------------LTI--LNLSHNL-----FEG----PIPD---PFEQL-TSLA-S-FDVSSNNLQGTIPRFL-A-NF-TYLTTLDLSF-R-L-GGQI---------P-E------------------GGV-FL-NLTLQ-----------S--FIG-N-AG--------L------CGAPRL----------GFSSC----------------------------------------------------------L-DK----------------------------------------------------------------------------------------------------------------------------------------------------------------------------------------------------------SHS-SNRH-FLK---FL-LPVVT----IAFCSI-A----ICLYLW------IG------------------K--------KL-------------------------------KKKGE---------------------------------------------------------------------------------------------------------------------VK--------------SYV--DLTAGI--------HDIVSYHELVRATNNF-SEENILGT--GSFGKVFKGHMN-SG-LVVAIKVLDMQL-D------QA-IRSFDAECRVLRMA-RHRNLIRIHNTCSN--L----D-----FRALVLPYMPNGSLETLLHQS-------------------------------HTTIHLGFLERLGIMLDVSMAMEYL-HE-----H-YQVILHCDLKPSNVLF-DDDMTAHVADFGIA-------------RLLLGDD---------------------N-SMI--SAG-------M---------P---G-TIGYMAPEYGS-LG-K---ASRKSVFSYIMLLEVFTRRRPTDAMFGG----E-LSLRQWVDKAF--------PG-----ELIH-VADVQLLQ--------DSSP----------SSCSVDNDFLVPVFELGLLCSCELPEEM----TMKDVV--VKLKKI--K-------T------E------------------------------Y-SK-----RR-----------AAVHT-A---------------------------------------------------ECRTSAQQ----------------------------------------------------------------------------------------------
> LOC_Os02g30540.1 pacid=33139765 transcript=LOC_Os02g30540.1 locus=LOC_Os02g30540 ID=LOC_Os02g30540.1.MSUv7.0 annot-version=v7.0
A---------------------------------------------------------------------------------------------------------------------------------------------------------V-----------------------------------------------------------------------------------------------------------------------------------------------------------VYVLTAA------------------------------------------------------------------------------------------------------------------------AA-TAA--ASPSSGDD--S-----DA--TA------LL---AF-K-A-GL---SD-----PLG--VL--RLNW--T-SG-----T-PS-C------------HW-------------AGV-S------G-KRH-------G-RVTALALP---------------------------------NVPL--HGG-LS--PSL-----GNLSFLSILNLTNA-SLTG---EIPPEL---------GRL------SRLQ---YLNLNRNSLSG-----TIP--GAM-GNLTSLQQLDLYHHLSGQIP--RE-LQN--------------------------------------------------L-------------------------------------------------GTLRYIRLDTNY-LSG----PIPDSVFNN------------------------------------------------------TLLSVLNLGNNSLSGKIPDSI---AS-LSGLTLLVLQDNSLSGPLPPGI-F---NMSELQVIALAKT--------------------------NLTGTIPDN-T----SFHLPMLQVFSLSRNEFQGRI-PS----GLAACRFLRVLSLSYNLFEDVIP-AWLT--RLP------------------------------------QLTLISLGG----NSIAGTIPPALS----------------------------------------NLT---QLSQLDLVDSQLTGE----IPVE----LGQL-----AQLTWLNLAANQLTGSIPP----SLGNL---SLVLQLDLAQNRLNGTI------------------------PITF--GNLGML-RYLNVEANNLEG--DLHLAS-LS-N----CRRLEYVDIAMNS-YTG------RIPDS-VGNL--SSLDS-------------------------------FVAHSNQITG---------------GLP-PT--------MANLS-NLIAIYLYAN-------QLTET-IPTH-----------------------------M----------MQMKN------------------------LQM--LNLHDNL-----MTG----SIPT---EVGML-SSLV-E-LYLG---------ESL-A-NV-TYLTSLNLSF-K-L-EGQI---------P-E------------------RGV-FS-NITLE-----------S--LVG-N-RA--------L------CGLPRL----------GFSAC----------------------------------------------------------A-SN----------------------------------------------------------------------------------------------------------------------------------------------------------------------------------------------------------SRS-GKLQ-ILK---YV-LPSIV----TFIIVA-S----VFLYLM------LK-----------------GK----------------------------------------FKTRKE---------------------------------------------------------------------------------------------------------------------LP--------------APS--SVIG-----GINN-HILVSYHEIVRATHNF-SEGNLLGI--GNFGKVFKGQLS-NG-LIVAIKVLKVQS-E------RA-TRSFDVECDALRMA-RHRNLVKILSTCSN--L----D-----FRALVLQYMPNGSLEMLLHSEG--------------------------------RSFLGFRERLNIMLDVSMALEYL-HR-----H-VDVVLHCDLKPSNVLL-DEELTAHLADFGIA-------------KLLLGDD---------------------T-SVI--SAS-------M---------P---G-TIGYMAPEYGL-IG-K---ASRMSVFSYILLLEVLTAKRPTDPMFDG----E-LSLRQWVFDAF--------PA-----RLVD-VVDHKLLQ--------DEKT--NIIGTALDVSSNMLDRCIVSIVELGLLCSSDLPEKV----SIIEVV--KKLHKVGINPD-----E------E------------------------------L-SKAWEKLRSRQSKI------SRMMLRL-----------------------------------------------ENNWDKLRSRQSKIS----RRMLRLENNALGGEGFHT--------MVLWSYGKM------------------------------------------GV--------
> Zm00001d030796_T003.1
RS----------------------------------------------------P----------------------------------------------------------------------------------------------------------------------------------------------------------------------------------------------------------------------------------------------------------------------------------------------------------------------------------------------------------------------------------------------SS----------------A---------AA------AI---AM-KRA----------------------TKPY-------------KP------------------------------------------------------QVSLLELQ---------------------------------------LGQ-IP--PQM----LQNLRNLENISLANN-ELSG---HIPPYL--------FNTT------PSLI---HIHFGSNHLSG-----PIP--HTL-GSLPRLDYLVINDELLGTIP--------------------------------------------------------------------------------A-TMFNMSR-VLELNLTGEPYQSFNL--PMLWWFSISGNN-IQG----RIPLGFAAC------------------------------------------------------QRLQVLYLG-------LPH---------------------LTGPIPAIL-G---NLTRITDIDVSFC--------------------------DLTGHIPPE-I----GLL-QDLKNLRLGNNRLTGPV-PA----SLGNLSALSLLSVESNLLSGSVP-RTIG--NIPGLTQFRFSWNNFNGG---------LDFLSSLSNCR-QLELLDIYN----NSFTGPLPDQVG----------------------------------------NLST--YLIEFRANANKLSGE----LPSS----LSNL-----SSLVSIYFHDNLLTGAIPE----SITRL---QNLILFDVASNQMSGRL------------------------PTQI--GKLKSL-QQFYTNGNKFYG--PIP-DS-IG-N----LTSIEYIYLSDNQ-LNS------TVPSS-LFQL--PKLIY-------------------------------LDLSHNSLTG---------------SLP-VD--------VSGLK-QVDFVDLSSN-------YLFGS-IPES-----------------------------F----------GTLKM------------------------LTY--LDLSFNS-----LEG----SIPG---LFQEL-ESLA-S-LNLSSNSLSGTIPQFL-A-NF-TYLTDLNLSF-R-L-EGKV---------P-E------------------GGV-FS-RITSQ-----------S--LLG-N-PA--------L------CGAPRL----------GFLPC----------------------------------------------------------P-DK----------------------------------------------------------------------------------------------------------------------------------------------------------------------------------------------------------SHS-TNRH-LIT---IL-IPVVT----IAFSSF-V----LCVYYL-LTT----------------------------------------------------------------RKHSD---------------------------------------------------------------------------------------------------------------------IS--------------DPC--DVVA----------HNLVSYHELVRATQRF-SDNNLLGT--GSFGKVFKGQLD-NG-LVVAIKVLDMHH-E------KA-IGSFDAECRVLRMA-RHRNLIRILNTCSS--L----D-----FRALVLEYMSNGSLEMLLHSED------------------------------RSHMGFQFHTRMDTMLDVSMAMEYL-HE-----H-HEVVLHCDLKPSNVLF-DDDMTAHVADFGIA-------------KLLLGDD---------------------N-SMV--VST-------M---------P---G-TLGYMAPEYGS-LG-K---ASRKSVFSFIMLFEVFTGKRPTDTMFEG----E-LSIRQWVQQAF--------PS-----QLDT-VVDSQLLQ--------DAIS-----------SSANLNEVLPLIFELGLLCTTDSPNQM----SMSDVV--VTLKKI--K-------M------N------------------------------Y-TK-----FGISK--------DTMSFPA---------------------------------------IDH------------------------------------------------------------------------------------------------------A--------
> LOC_Os11g46980.1 pacid=33160870 transcript=LOC_Os11g46980.1 locus=LOC_Os11g46980 ID=LOC_Os11g46980.1.MSUv7.0 annot-version=v7.0
AL--------------------------------------------------------------------------------------------------------------------------------------------------------V-------------------------------------------------CLS-------------------------------------------------------------------------------------------------------ALLLIPS---------------------------------------------------------------------------------------------TVS------------------------AA-SSP--GTESSNND--T-----DL--TA------LL---AF-K-A-QF---HD-----PDN--IL--AGNW--T-PG-----T-PF-C------------QW-------------VGV-S------S-RHQ-------Q-RVVALELP---------------------------------NVPL--QGE-LS--SHL-----GNLSFLSVLNLTNT-GLTG---LLPDDI---------GRL------HRLE---LLDLGHNAMLG-----GIP--ATI-GNLSRLQLLNLQFQLSGRIP--TE-LQGLRSLININIQTNYLTGLVPNDLF-NHTPSLRRLIMGN-SLSG-PIPGC--IGSLHMLEWLVLQHNNLTGPVPP-SIFNMSR-VLASNLTGPPGTSFSL--PALQRIYISINN-FTG----QIPMGLAAC------------------------------------------------------PYLQTISMHDNLFEGVLPSWL---SK-LRNLTGLTLSWNNFAGPIPAGL-S---NLTMLTALDLNGC--------------------------NLTGAIPVD-I----GQL-DQLWELQLLGNQLTGPI-PA----SLGNLSSLARLVLNENQLDGSVP-ASIG--NINYLTDFIVSENRLHGD---------LNFLSTFSNCR-NLSWIYIGM----NYFTGSIPDYIG----------------------------------------NLSG--TLQEFRSHRNKLTGQ----LPPS----FSNL-----TGLRVIELSDNQLQGAIPE----SIMEM---ENLLELDLSGNSLVGSI------------------------PSNA--GMLKNA-EHLFLQGNKFSG--SIP-KG-IG-N----LTKLEILRLSNNQ-LSS------TLPPS-LFRL--ESLIQ-------------------------------LNLSQNFLSG---------------ALP-ID--------IGQLK-RINSMDLSRN-------RFLGS-LPDS-----------------------------I----------GELQM------------------------ITI--LNLSTNS-----IDG----SIPN---SFGNL-TGLQ-T-LDLSHNRISGTIPEYL-A-NF-TILTSLNLSF-N-L-HGQI---------P-E------------------GGV-FT-NITLQ-----------S--LVG-N-PG--------L------CGVARL----------GFSLC----------------------------------------------------------Q-----------------------------T-------------------------------------------------------------------------------------------------------------------------------------------------------------------------------SHK-RNGQ-MLK---YL-LLAIF----ISVGVV-A----CCLYVM------IR------------------K--------KV-------------------------------KHQEN---------------------------------------------------------------------------------------------------------------------PA--------------DMV-----------DTIN-HQLLSYNELAHATNDF-SDDNMLGS--GSFGKVFKGQLS-SG-LVVAIKVIHQHL-E------HA-LRSFDTECRVLRMA-RHRNLIKILNTCSN--L----D-----FRALVLQYMPNGSLEALLHSDQ--------------------------------RMQLGFLERLDIMLDVSLAMEYL-HE-----H-CEVVLHCDLKPSNVLF-DDDMTAHVSDFGIA-------------RLLLGDD---------------------N-SII--SAS-------M---------P---G-TVGYMAPEYGA-LG-K---ASRKSVFSYIMLLEVFTAKRPTDAMFVG----E-LNIRQWVLQAF--------PA-----NLVH-VVDGQLLQ--------DSSS-----------STSSIDAFLMPVFELGLLCSSDSPEQM----VMSDVV--VTLKKI--R-------K------DS-----------------------------Y--------LGQIDD-------TEINEYA---------------------------------------VQE-----IIFQSRSNSSDTDLSALALKAQLSDPNNIL-----HN-----------WTVGTP---------------PRAKDGDER-----------------CGR-------D
> Bradi4g30827.2.p pacid=32790963 transcript=Bradi4g30827.2 locus=Bradi4g30827 ID=Bradi4g30827.2.v3.1 annot-version=v3.1
SSVERTSRST--------------------------------------------PIP-------------------------------------------------------------------------------------------------L-----------------------------------------------------------------------------------------------------------------------------------------------------------FILLLVS---------------------------------------------------------------------------------------------PFS------------------------AA-AVG--SPNSNGSD--T-----DL--AA------LL---AF-K-A-QL---SD-----PLG--AL--AGNW--T-TG-----T-SF-C------------HW-------------VGI-S------S-RRR-------E-RVTVLSLP---------------------------------DIPL--YGP-IT--PHL-----GNLSFLSVLNLNST-NITG---SIPHDL---------GRL------HRLE---FLRLGNNGLSG-----SIP--PTI-GNLRRLQVLDLRLLLSGSIP--VE-LRNLHNLVYINLKANYISGSIPTDIF-NNTPMLTYLNFGN-SLSG-SIPSY--IGSLPVLQYLIMQFNQLTGVVPP-AIFNMSK-SLSKNLTGSPTGSFSL--PMLQIFSMGENN-FTG----QIPSGLASC------------------------------------------------------QYLKVISFPVNSFEGVVPTWL---GK-LTRLFWLSIGENDLFGSIPTIL-S---NLTSLNLLDLGSC--------------------------KLTGAIPIE-L----GHL-SELSQLNLSDNELTGPI-PA----PLDNLTELAILMLDKNMLVGSVP-RTIG--NINSLVHLDISTNCLQGD---------LSFLSVFSNLP-NLQYLSIES----NNFTGSLPGYVG----------------------------------------NLSS--QLQIFLASGIGLVGE----LPTT----ISNL-----TSLFVLDLSRNQLYSAIPQ----SIMMM---KNLQWLDLSENNLFGSI------------------------PSQI--AMLKNL-DHFLLSDNKFTG--SLP-EN-IS-N----LTKLEVLILSGNH-LTS------TMPPS-LFHI--DSLLH-------------------------------LDLSQNSMSG---------------ALP-FD--------VGYLK-QIFRIDLSTN-------HFVGR-FPDS-----------------------------I----------GQLQM------------------------LTY--LNLSQNS-----FSD----SIPN---SFNKL-ISLE-T-LDLSHNDLFGTIPNYL-A-NF-TILTSLDLSF-N-L-KGQI---------P-N------------------GGI-FS-NISLQ-----------S--LMG-N-SG--------L------CGASHL----------GFSAC----------------------------------------------------------P-SN----------------------------------------------------------------------------------------------------------------------------------------------------------------------------------------------------------SQK-TKGG-MLK---FL-LPTII----IVIGVV-A----SCLYVM------IR------------------K--------NQ-------------------------------QGMTV---------------------------------------------------------------------------------------------------------------------SA--------------SMV-----------DLTS-HPLVPYHELARATNNF-SESNQLGS--GSFGKVFKGQLN-NG-LVVAIKVLNMQL-E------QG-MRSFDAECQVLRMA-RHRNLIKILNTCSN--L----D-----FRALVLQYMPNGTLDALLHHS-------------------------------QSTRHLGLLERLGVVLDVAMAMEYL-HE-----H-YEVVLHCDLKPSNVLF-DENMTAHVADFGIA-------------RLLLGDE---------------------T-SLI--SAS-------M---------P---G-TVGYMAPEYGS-LG-K---ASRKSVFSYIMLLEVFTRRRPTDAIFVG----N-LTMRQWVFEAF--------PA-----ELVH-VVDDDLLQ--------GPSS------------RCSWELFLVPLFELGLLCSSDSPDQM----TMTDVV--IKLKKI--K-------V------E------------------------------Y-TK-----WS-----------ASATQ-----------------------------------------------------------------------------------------------------------------------------------------------------------
> LOC_Os06g08710.1 pacid=33148855 transcript=LOC_Os06g08710.1 locus=LOC_Os06g08710 ID=LOC_Os06g08710.1.MSUv7.0 annot-version=v7.0
AN-----------------------------------------------------------------------------------------------------------------------------------------------LL-------I----------------------------------------------IIIC---------------------------------------------------------------------------------------------------------YLVPIAA----------------------------------------------------------------------------------------------------------------VDAPPPVMAA-A---------AVA--D-----DW--SA------LL---AFL--S-NV--SAD-----SGGV-AL--A-DW--G------RSP-EF-C------------NW-------------TGV-V------G-G------GERR-RVTQLVLA---------------------------------GRGL--RGV-VS--PAL-----GRLEFVTVLDLSNN-GFSG---EIPAEL---------ASL------SRLT---QLSLTGNRLEG-----AIP--AGI-GLLRRLYFLDLSGRLSGGIP--AT------------------------------------------------------LCNC----------------------------------------------TALQYVDLANNS-LAG----DIPY------------------------------------------------------------------------SGE---------R-LPSLRYLLLWSNDLSGLIPPAL-S---NSSLLEWVDFESN--------------------------YLAGELPPQ-VF---DRL-PRLQYLYLSYNNLSSDLAPF---RSLTNCTRLQELELAGNDLGGELP-AFVGE-LSREFRQIHLEDNAITGAIPPS-----------IAGLV-NLTYLNLSN----NMLNGSIPPEMS----------------------------------------RLR---RLERLYLSNNLLAGE----IPRS----IGEM------------------------------------PHLGLVDLSGNRLAGTI------------------------PDTF--SNLTQL-RRLMLHHNHLSG--DVP-AS-LG-D----CLNLEILDLSYNG-LQG------RIPPR-VAAM--SGLKL------------------------------YLNLSNNHLEG---------------PLP-LE--------LGKMD-MVLALDLSEN-------ALAGA-VPAQ-----------------------------L----------GGCVA------------------------LEY--LNLSGNA-----LRG----ALPA---PVAAL-PFLQ-V-LDVSRNRLSGELPSSL-Q-AS-TSLRDANFSC-N-F-SGAV---------P-RG-----------------AGV-LA-NLSAA-----------A--FRG-N-PG--------L------CGYVPG-----------IAAC----------------------------------------------------------G-AA-------------------------------------------------------------------------------------------------------------------------------------------------------------------------------------------------------TARRTR-HRRA-VLP---AV-VGIVA---AVCAMLC-A----VVCRSM-AAA---R-----------------AK--------R----------------------------------------------------------------------------------------------------------------------------------------------------------QSV------------------RLVDVEDYAAERE-HPRISYRELAEATGGF-VQSSLIGA--GRFGRVYEGTLR-GG-ARVAVKVLDPKG-G-----GEV-SGSFKRECEVLRRT-RHKNLVRVITTCST--A----T-----FHALVLPLMPHGSLEGHLYPPERGAG-----------------------GGAGGGDGLDFGRLMSVVSDVAEGLAYL-HY-----A-PVRVVHCDLKPSNVLL-DDDMRAVISDFGIA-------------KLISGAAAAVGD--------------GGA-SSI--TGL-------L---------Q---G-SVGYIAPEYGL-GG-H---PSRQGVYSFVMILELITGKRPTDVIFHE----G-LTLHDWVRRHY-------PHD------VAAVVAHAPWRR--------EAPSPM-----STAASPAAADVAAVELIELGLVCTQHSPALP----SMVDVC--HEITLL--N-------E------A------------------------------I-RR-----HA-----------AA-----AAAIA--AAT----------------DEDEDDD-------------------DGRSLST----------TKDDSLF----------------------------------------------------------------------------N
> Pp3c14_22440V3.1.p pacid=32963077 transcript=Pp3c14_22440V3.1 locus=Pp3c14_22440 annot-version=v3.3
TRA------------------------------------------------------------------------------------------------------------------ACSSY-----------------------GLSWR----Y------------------------------------------------------------------------------------------------------------------WACSC------------------------------------VVLVAATCYVN--------------------------------------------------------------------------------------------------------------------VV----------------------DA--QSDG----LL---KI-Q-EL-L--RTPT---------AK--A-IW--N------IDT-DF-C----KLPP--TSHL---------------I-N----TGD-------------TLTYLRIV---------------------------------GDKNM-----VTEKRQLG-------------------SAGGS--SLPSNFSVNTLVDTLLTF------PDLR---GLELVSLGMWG-----SLP--E-----------------------------------------------------------------------------------------------------------------------------------------------------------KLSQL------------------------------------------------------SSLQTLNVSSNLFTGTIPKSL---HK-ITGLGTLALDNNALAGIFPYWL-S----------------------------------------------------------------------------AM---------------------------------------------------------------------------SSIETLSLSD----NFFTGELNDSIS------------------------------------------------------------------------SF---------------------------------------KNLSSLSVSNNLLYGNI------------------------PGSL--SSLQSL-QFLSLAHNRFTG--NSP---NLE-N----LRSLKTLNLGGNS-L-G-----PGFPAL---G---THLTS--------------------------------------------------------------------------------VYLGQN-------KLSES-LPDS-----------------------------L----------KDFGE------------------------LHT--LDISGNA-----LAD----TPPA---FLFNL-PRIS-T-LNLARNHFSGVLPLNL-TLS--KSLSVLDVSN-F-L-TGQL---------P-LV---------------------FL-SAR---------NVALY--YQN-N------------------CMDTLKQ------KQGSKEYC----------------------------------------------------------T-ITAAK-----------------------L-------------------------------------------------------------------------------------------------------------------------------------------------------------------------GIGSSE----HHSH--LV---LI-IAVAA---AGGLCLT-V-GLCGVVLLM------AR------------------RCSI--------------------------------------KDSVA-----------APE---------------------------------------DRNFGSFRGIPSELL-------------------------------------SN-----------------ARY----LSQSM--RLGVLPQS----Q-NRVFALEELKVATNNF-SPGALVGE--GRHGKVYKGLLE-DK-TVVAIKWLNFKS-K------ED-MAEYKTQLEVLNKL-RHRHLVSVLGYCSE--E-SSVDEFKSFRLFIVSDFMGNGDLRSHLSKQ-------------------------------MGKEPMVWSQRLAAVIAAGRGIHYL-TG-----V-VPPIFYNNLKITSILL-DSYMVAQLSDFGLP------V------RRVSSMD-----------------------VVA--PEGK----------------A---G-VPKLNHEESLR-RQ-E---HRDKQVYDYAILLEIVLGRPPTIR-------NPFPQKRSELERLTK------EKG-----PSME-LIDKDIVG--------TCGA-----------------ESLATVLEIAGKCMVDDPTRP----SMEDVL--WNLQYA--L-------Q------V------------------------------H-SS-----VNDV---------TDEHDLR------------------------------------------------REFQKAPSFTERKRC-----FYDNRVSDED-----------------------------------KAGPKRPGRA------------------------------
> SnRK2_AT1G10940.2
------------------------------------------------------------------------------------------------------------------------------------------------------------------------------------------------------------------------------------------------------------------------------------------------------------------------------------------------------------------------------------------------------------------------------------------------------------------------------------------------------M---------------------------------------------------------------------------------------------------------------------------------------------------------------------------------------------------------------------------------------------------------------------------------------------------------------------------------------------------------------------------------------------------------------------------------------------------------------------------------------------------------------------------------------------------------------------------------------------------------------------------------------------------------------------------------------------------------------------------------------------------------------------------------------------------------------------------------------------------------------------------------------------------------------------------------------------------------------------------------------------------------------------------------------------------------------------------------------------------------------------------------------------------------------------------------------------------------------------------------------------------------------------------D--------------------------------------------------------------------------------------------------------------------------------------------------------------------------------------------------------------------------------------------------------------------------------------------------------------------------------------------------------------------------------------K---------------------------------------------------------------------------------------------------------------------------------------------------------------------------------------------------------------------Y-ELVKDIGA--GNFGVARLMKVK-NSKELVAMKYIERGP--------KI-DENVAREIINHRSL-RHPNIIRFKEVVLT--P----T-----HLAIAMEYAAGGELFERICSAG--------------------------RFSEDEEEGNKRKHARYFFQQLISGVSYC----------AMQICHRDLKLENTLL-DGSPRLKICDFGYS-------------KSSLL--------------------------HS-RPKS-------T---------V---G-TPAYIAPEVLS-RR-E---YDGKAVWSCVTLYVMLVGAYPFEDQ------EDPKNFRKTIQKIMAVY------------KIPDY-------------------------------------HISQDCKNLLSRIFVANSLKI----TIAEIKKHSWFLKN--LPRELT--E------T-----AQAYF----Q---------------TVEEIMKIVADAKT-P--PPVSRSIGGFG-----------------GGNGD--EDAEDVEEEE----------------EVEEEEDDE--------DEYDKTVKEVH-----------------------------------------------------ASGEVRIS--------------
> Smo_108434 pacid=15423556 transcript=108434 locus=108434 ID=108434.v1.91 annot-version=v1.0
-------------------------------------------------------------------------------------------------------------------------------------------------LVAA-----I-----------------------------------------------------------------------------------------------------------------------------------------------------------LLVLWAL----------------------------------------------------------------------------------------------------------------------------G-----RAALPG--S-----QT--QS------LL---RL-Q-KL-L--GDP------S---AL--G-GW--S------ANT-SF-C----SLPP--SPM--------------LNV-S----AYDQS------GTQ--TVILLQIV---------------------------------GDKL------ITV-------------------------------RLPDDFSIITLANTLVKF------PDLR---TLTLVSLGIWGL-----VP--A-----------------------------------------------------------------------------------------------------------------------------------------------------------SLDHL------------------------------------------------------RSLELLNLSSNFLSGSIPDRF---AS-LGSLQSLALDNNILRGTFPTAL-N-----------------------------------------------------------------VL--------------------------------------------------------------------------------------PNLDTLQLSH----NQIAGTIPSQIS-------------------------------------------------------------------------L--------------------------------------FASLKTLDMDHNLLFGAL------------------------PDSI--SNMRVA-ETISISDNFLAG--VVP--N-LS-R----VASLRTLNLAGNQ-L-G-----PSFPGL---G---QGLVS--------------------------------------------------------------------------------ANLERN-------RFSDS-IPDS-----------------------------L----------RGLSQ------------------------LKL--LNLSLNS-----IPG----ALPG---WIFSL-QSLE-T-LVLDHNRLSGTLPSAV-TLA--SGLRYVDIST-L-L-MGEV---------P-AE---------------------LR-SGR----------ITLH--VEE-N------------------CFSGQEIQ---LQQQQPQEYC---------------------------------------------------------LK-------------------------------------------------------------------------------------------------------------------------------------------------------AQRMIP----------------------------------------------------RRWK--GG---VV-AGIAGGV-MAVGAAM-A----LLLVIL------LRF----------------SK--------RGKL-----------------------------KLKHA-AATCANNS---------------------------------------------CADTASVGVPVEL-------------------------------L------HS----------T-------RY----LAQSG--TVGATGPN----Q-CRVFSLLELEEATSRF-SQGLLIGE--GEYGKVFRGKLD-DG-TLVAIKCLVIDS-R------QE-MKQLKAHLEFLSRI-RHRHLVSLFGYCLE--R--EKDGPQHRRLYLVSEFIDNGTLRSHLFKR-------------------------------KLKESLTWQNRLVAALGAGRGIHYL-TG-----V-VPGIFNNDVRITNILL-DHNFVGKVSDFGLA-------------RHPESES-----------------------YHF--HSF-------L---------L-----SHSFFS--FFL-SR-K--LATDKRVYNFLTLLEIVLGRPPTVD-------NP-MAMKPKVQELVSS-----SSS---VFR-TE-MVDSAISG--------TCSE-----------------DSLSTVLEIAAKCLSSDLTAP----SMEDVL--WNLQYA--V-------Q------V------------------------------Q-DQ----------------RFSG-------------------------------------------------------YLEDSSGRE----------------------------------------------------------------------------------------------
> Solyc06g068910.2.1 pacid=36130514 transcript=Solyc06g068910.2.1 locus=Solyc06g068910.2 ID=Solyc06g068910.2.1.ITAG2.4 annot-version=ITAG2.4
-------------------------------------------------------------------------------------------------------------------------------------------------VL-------I-----------------------------------------------------------------------------------------------------------------------------------------------------------IFIIHAM--------------------------------------------------------------------------------------------------------------------------------FSASSDLG--S-----DR--AA------LL---AF-R-S-AV----------GGR--TF----LW--NTTI-----T-SP-C------------NW-------------AGV-Q----------------ENN-RVTVLRLP---------------------------------ASAL------------------------------------------------------------------------------------------------------------------------------------------------------------------------------------------------------------------------------------------------------------------------------------------------------------------------------------------------------------SGTLP--------------------------------------------------------------------------------------------------------------------------------------------------------------------------------------------------------------------------------------------------------------------------------------------------------------------------------------------------VNTI--SNLTRL-RTLSLRLNRLSG--PLP-SD--------------------------------------LSKC--VELRN--------------------------------------------------------------------------------IYLQGN-------FFTGE-ISSS-----------------------------F----------SGLHS------------------------LVR--LNLADNN-----FSG----EIPS---GFNSL-TRLR-T-FLLEKNQFSGFMP-EL---KF-PNLEQFNVSF-R-L-NGSI---------P-KS---------------------LE-VMPVS-----------S--FTG-N-S---------L------CGKPIN-------------VC----------------------------------------------------------P-------------------------------------------------------------------------------------------------------------------------------------------------------GSKTQPAIA-------------------------------------TDGIDIGNSNN-KKKK--LSGG-AI-SGIVIGS-IAGFFIL-L----LILFVL------GR-----------------MKT-----GDKT-------------------------------RALDV------------------------------------------------------ETIKPPETEVPGEKPI---------------------------EKPENEGVNN----NSVATAEAAVVLNSGENWGGTGAKK--KLVFFGD-----Y-YKAFELEDLLRAS------AEVLGK--GTLGTAYKAVLE-IG-TIVAVKRLKDVS--------IS-ESECKEKIETVGAM-NHENLVHLRAYYFS--R----E-----EKLLVFDYMPMGSLSALLHGSK-----------------------------GAGRTPLNWEIRSSIALGIARGIEYL-SQ-------GPDVSHGNIKSSNVLL-TKSYEARVSDFGLA-------------NLVGP------------------------------PSS-------P---------T---R-VVGYRAPEVTD-PR-K---VSQKAVYSFVLLLELLTGKAPSHALLNEE---G-VDLPRWVQSVV-------REE-----WPSE-VFDIELLR--------Y----------------QTAEEQMVQLLQLAMNCTVQYPNNP----SMAEIS--KQIEEL--Q-------R------P---------------------------------------TSH--------------------------------------------------------------------------------------------------------------------------------------------------------------------------
> Pp3c10_16000V3.1.p pacid=32900544 transcript=Pp3c10_16000V3.1 locus=Pp3c10_16000 annot-version=v3.3
GS---------------------------------------------------------------------------------------------------AVARRHEFAN------------------------------VAV-AV-------L-----------------------------------------------------------------------------------------------------------------------------------------------------------LLVHGAA------------------------------------------------------------------------------------------------------------------------DS-S-P--WYVDAALR--A-----DA--DA------LL---QF-K-E-GL--QDPN------G--VL--R-SW--N--------Q-TP-C------------SW-------------LGV-E---AVGD-----------T-RVVGLELK---------------------------------EAKL--KGH-IS--FKL-----GDLSELEVLNLMGN-ELEG--------F-------------------------------------------------------------------------------------------------------------------------------------------------------------------------------------------------------------------------------------------------------------------------------------IPVEL---GN-CRRLMLLDLRKNDLVGSLP--------------------------------------------------------------------------------------------------------------------------------------------------------------------------------------------------------------------------------------------------------------------------------------------------------------------------------------------------PGIL--TLLPNL-LELSVSGNKLSG--RLDLIEHLA-PEN--CDHLKLLDLSHNR-LTG------SLPRQ-LHEC--SQLVE--------------------------------------------------------------------------------VYLGSN-------LLVGG-IPAE-----------------------------Y----------GRLVN------------------------LEV--LEVQNNI-----LDR----QLPQ---ELKSC-TKLR-T-FNMADNFIVGEIPSSF-A-EL-RELREFDVAR-R-L-SGHI---------P-QGRW-------------------VR--------------EAPK--FRG-N-DG--------L------CGSPLL-------------TC----------------------------------------------------------K-DEDVL---------------QEFKSHVN-----------------------------SLFFKGGEFV---------------------------------------------------------------------------RGSVSKYFENTSQPRTQ-----------------------------------VRRSLKAASKNRR-SKGARGLG---IA-AGLVTGA-VAAVLLA-L----IIRVVVAFASGNLK------------------K-----------------------------------------------------------------------------------------------------------------------------------------------------------------------------------------PIIFDK-----K----ITPHMLLDKEDAL-AGCRLLGA--GGNGKVYQVPLQ-DD-LVVAIKCVRIAS-DEAEE-SHD-AKQIRAELETLGFI-RHRNLVRLLAYIFK--E----D-----SHLLVYEYMPGGSLQDALHRVA------------------------------TGNLTLSWPERHRILCGVAQGLAYL-NE-----SLGSSIVHRDLKPANILL-DEGYEAKLGDFGLA-------------AVVPLKA-----------------------THA--TTV-------L---------A---G-TIGFIAPEYHQ-TM-R---YSQKSVFSFVVIAQLVTARNPTDQFVVEN---G-GSIGQWLHKCL-------QSS-----NGVE-AIDPALQA--------SGYE-----------------TEILLAMKIAVFCTHVDPQQP----KSIEVL--KMLLQI--R-------N------P--------------------------------DPV---PAE-----------RN------------------------------LSPD----------------------IVESDVMT----------LPSSDSL-----R---------------------------------FPVSGATSLTSS-------------------------Y
> AT5G62710.1 pacid=19670643 transcript=AT5G62710.1 locus=AT5G62710 ID=AT5G62710.1.TAIR10 annot-version=TAIR10
G------------------------------------------------------------------------------------------------------------------------------------------------ISNW-----F-------S---------------------------------------------------------------------------------------------------------------------------------------------------VISVATF------------------------------------------------------------------------------------------------------------------------VS--------CSFALT--L-----DG--FA------LL---EL-K-S-GF--NDT------RN--SL--E-NW--KDSD-----E-SP-C------------SW-------------TGV-S------N--------PQDQ-RVVSINLP---------------------------------YMQL-------------------------------------------------------------------------------------------------------------------------------------------------------------------------------------------------------------------------------------------------------------------------------------------------------------------------------------------------------------------------------------------------------------------------------------------------------------------------------------------------------------------------------------------------------------------------------------------------------------------------------------------------------------------------------------------------------------------------------------------G---------------------------------G------IISPS-IGKL--SRLQR--------------------------------------------------------------------------------LALHQN-------SLHGN-IPNE-----------------------------I----------TNCTE------------------------LRA--MYLRANF-----LQG----GIPP---DLGNL-TFLT-I-LDLSSNTLKGAIPSSI-S-RL-TRLRSLNLST-F-F-SGEI---------P-D------------------IGV-LS-RFGVE-----------T--FTG-N-LD--------L------CGRQIRK------------PC----------------------------------------------------------R-SS------------------------------------------------------------------------------------------------------------------------------------------------------MGFPVVLPHAES-ADESDSP---------------------------------KR-SSRL--IK--GIL-IGAMS--TMALAFIV-I----FVFLWIWMLS---K------------------K-------ERKV------------------------------KKYTE----------------------------------------------------------------------------------------------------VKKQ-KD---------PSE--------------TSK--KLITFH-------GDLPYSSTELIEKLESL-DEEDIVGS--GGFGTVYRMVMN-DL-GTFAVKKIDRSR-Q------GS-DRVFEREVEILGSV-KHINLVNLRGYCRL--P----S-----SRLLIYDYLTLGSLDDLLHERA------------------------------QEDGLLNWNARLKIALGSARGLAYL-HD-----C-SPKIVHRDIKSSNILL-NDKLEPRVSDFGLA-------------KLLVDED-----------------------AHV--TTV-------V---------A---G-TFGYLAPEYLQ-NG-R---ATEKSVYSFVLLLELVTGKRPTDPIFVKR---G-LNVVGWMNTVL-------KEN-----RLED-VIDKRCTD--------------------------VDEESVEALLEIAERCTDANPENP----AMNQVA--QLLEQEVMS-------P----SSG--------------------------------IDY-------------------------------------------------------------------Y--------DDSHSDY----------------------------------------------------------------------------------------------
> Solyc02g070910.1.1 pacid=36157332 transcript=Solyc02g070910.1.1 locus=Solyc02g070910.1 ID=Solyc02g070910.1.1.ITAG2.4 annot-version=ITAG2.4
SK-----------------------------------------------------------------------------------------------------------------------------------------------VYA------AIF-----ST--------------------------------------------------------------------------------------------------------------------------------------------------FFIALSG----------------------------------------------------------------------------------------------------------------------------------QTPSLE--V-----EV--AA------LN---AF-K-N-SV--TDD-----PFG--AL--V-DW--TDAN-------HI-C------------NW-------------SGI-I------D--------PSSN-HVINISLV---------------------------------GMHL--KGE-IS--PFL-----GNLSKLQVLDLTLN-SFTG---NVPAKL---------GHC------TELV---QLILYRNFLSG-----EIP--AEL-GNLKNLQLLDFGNSLSGRIP--ES-ICNCTELLFVSLINNSLTGKLPSEI--GNLANLQLLEAYR-NLVG-SIPTS--IGMLTALQTLDLSSNQFSGPIPP-EIGNLSS-ILHHNLSGKPSLG----CINLVTLDMYNNQ-FTGG----VPPELGNLENLHRLRLYNNKLNSSIPASLF------------HL------------------KSLTHLGLSHNEQTGKIPPEF---GS-LMSLQVLTLHSNRLYGEIPSTL-T---NLANLTYLSLSFN--------------------------LFTGSLPPE-L----GLL-YNLKNLTASDNLLEGPI-PS----SITNCSHLRVLTLTFNRITGKIP-NGLG--KLSNLTFLSLGSNKMWGEIPDD-----------LFNCS-MLEVLDLSG----NNFSGKLKPMIG----------------------------------------GLS---KLRVLRAHSNSFLGP----IPPE----IGKL-----SQLIDLVLHKNSFSGVISP----EVSKL---SNLQGLSLSDNKLEGELPVQLFELTRLYELLLQNNNFFGPIPNQI--SKLELL-SLLDLSGNKLNG--TIP-ES-ME-S----LHRLMTLDISHNL-LTGTNNLDGEVPFE-IGML--EMVQG-------------------------------IDMSNNNLSG---------------NIP-RS--------LGRCK-NLFSLDLSGN-------MLSGP-APGE----------------------------IL----------TKLSE------------------------LVF--LNLSRNR-----LEG----KLPE---MVGLL--HLR-S-LDLSQNKFKGIIPERF-A-NM-PALIYLNLSF-Q-L-EGHI---------P-K------------------GGV-FD-NLRSA-----------D--LQG-N-PS--------L------CGTEFLS------------PC----------------------------------------------------------S-IK----------------------------------------------------------------------------------------------------------------------------------------------------------------------------------------------------------RNQTSSHG--LSKKWII-LG------PVLVLIL-----HVVGIFVHLYM---K------------------K--------Q--------------------------------KVKDS---------------------------------------------------------------------------------------------------------ED-------------------------------IIPNYTS---ALS-LQRFYQKDLEHATDNF-SPQNIIGA--SSSSNVYKGTLE-GG-KIVAVKKLNLQF-S-----AEI-RKCFDREVKTLSQL-KHRNLVKVLGYAWE-SK----K-----LMAVILEYMENGNLDSFIY---------------------------------------------------------------------------------------------------------------------------------------------------------------------------G----------------Q----------------------------------------------------------------M---------------------------------------------------------------------------------------------------------------------------------------------------------------------------------------------------------------------------------------------------------------------------------------------------------------------
> MEKK1_AT4G08500.1
DR--------------------------------------------------------------------------------------------------------------------------------------------------------L-------------------------------------------------------------------------------------------ARMKK------------------------------------------------------------------------------------------------------------------------------------------------------------------------------------------ST---------------RRGG---DK----------IT---PV-R-R--L-ERRDAAR-------NI----NY-------------DA-------------------------------A-S----------------SSS-SAEDLSVS---------------------------------TSSL------MTR-------------------------------SLPEP-------------------TSFR-----------IGG---------------------------------------------------------------------------------------------------------------------------------------------------------------------------------------------------------------------------------------------------------G------------------------------------------------------------------------------V----------------------------------------------------------------------------------------------------------------------------------------------------------------------------------------------------------------------------------------------------------------------------------------------GEMDRIYRSL--------G--SGP-DD-LAIS----FDAWECKKRSSSDVVN----RFKSF------DL--DKVRD--------------------------------------------------------------------------------QDLSEE-------GPSGV-VVGS----------------------------------------DSMNH-----------------------KVQG--QDLSEAG-----PSG----GIVT---ELSEI-GNLI-T-LVADNRRVMERTP-TIVSKGL----------N---V-GGGI-----KGLRP------------------------LK----PPPAM---KRPPID--HRG-S-SDF-------L----------------------------------------------------------------------------------------------------------------------------------------------------------------------------------------------------------------------------------------------THFAPSETVK---------RPSSSSS-----------------SSEDGCDEEEGKEEEAEE--MGAR-FIQLG---DT---------A--DETCSFTT--------------------------E-------------------------------------------------------------------------------------------------------------------------------------------------------GD-------------------------------SSSTVS--------NTSPIYPDGGAIITSW-QKGQLLGR--GSFGSVYEGISG-DG-DFFAVKEVSLLD-QGS--QAQECIQQLEGEIKLLSQL-QHQNIVRYRGTAKD--G----S-----NLYIFLELVTQGSLLKLYQ-----------------------------------RYQLRDSVVSLYTRQILDGLKYL----------DKGFIHRDIKCANILV-DANGAVKLADFGLA-------------KVSKFND----------------------------IKS-------C---------K---G-TPFWMAPEVIN-RK-DSD-YGSPAIWSLCTVLEMCTGQIPYSDL------EPVQALFRIGRGTLP--------------EVPD-SLDARL---------------------------------------FILKCLKVNPEEP----TAAELLNHPFVRRP--L-------P-------------------------------------SVGSG----SGSA-----SPLLRR--------------------------------------------------------------------------------------------------------------------------------------------------------------
> CPK7_AT5G12480.1
------------------------------------------------------------------------------------------------------------------------------------------------------------------------------------------------------------------------------------------------------------------------------------------------------------------------------------------------------------------------------------------------------------------------------------------------------------------------------------------------------M-----------G-------------N-------------C--------------------------------------------------------------------------------------------------------------------------------------------------------------------------------------------------------------------------------------------------------------------------------------------------------------------------------------------------------------------------------------------------------------------------------------------------------------------------------------------------------------------------------------------------------------------------------------------------------------------------------------------------------------------------------------------------------------------------------------------------------------------------------------------------------------------------------------------G---NP-SS--------------ATN-QSKQ---GK-------PKN-------------------------------------------------------------------------------------------------------------------------------------------------------------------------------------------------------------------------------------------------------K-----------N------------------P----------------------------------------------FYS-N-E----------------------------------------------------------------------------------------------------------------------------------------------------------------------------------------------------------------------------------------------------------------------------------------------------------------------------YA-TT------------------------------D-R-----------------------------------------------------------------------------------------------------------------------------------------------------------------------------------------------------SGAG-------------------FKLSVLHDISLQY-DLGREVGR--GEFGITYLCTDK-EG-EKYACKSISKKK-LR----TAD-IEDVRREVEIMKHMPKHPNVVSLKDSFED--D----D-----AVHIVMELCEGGELFDRIVAR----------------------------------GHYTERAAAAVMKTIVEVVQIC----------KQGVMHRDLKPENFLF-ANKKALKAIDFGLS-------------VFFKPG-------------------------EQ--FNE-------I---------V---G-SPYYMAPEVLR-RN-----YGPEIVWSAVILYILLCGVPPFW-AETEQ-----GVAQAIIRSVIDF------------------KRDPWPR-------------------------------VSDSAKDLVRKMLEPDPKKL----TAAQVLEHTWILNA--KKA--PNVE------TVKAR---SMN--R-----------VIAEHLSVEE-----AA---------GIKE-------AFEMMDVNKRGKINEATDVDNFKMANDEHLHK-AFNFFD-QNQGYIEIELREALNDE----------LDNTSSE-----EVI--------VDTDKDGRIMMKAGTDWRKASRQYSRERFNSLSLKLSLQLEGET-----------------
> AME1_AT3G53570.1
QS--------------------------------------------------------------------------------------------------------------------------------------------------------Y------------------------------------------------------------------------------------------------------------------------------------------------------------------------------------------------------------------------------------------------------------------------------------------------------------R-----DK---ASSIAMILETQ-EF-R----IVDKRPRKRP------RL----TW--D--------A-AP---------------------------------------------------------------------------------------------------------------------------------------------P--L------------------------------------------LP-----------------------------------------------------------------------------------------------------------------------------------------------------------------------------------------------------------------------------------------PPP-----------------------------------------------------------------------------------------------------------------------------------------------------------------------------------------------------------------------------------------------------------------------------------------------------------------------------------------------------------------------------PPTV------------------F----QPP--------------------------LYG--------PEF---------------------------------------------------------------------------------------------------------------------------------------------------------------------------------------------------------ASG----LVPNFV------------Y-----PNMFYNGLP--------------------R---QGSP---------P------------------------WR----PD--------------KDG-H-----------V------------------------------------------------------------------------------------------------------------------------------------------------------------------------------------------------------------------------------------------------------------------------------------------------------------------FV-VG-------------------------------------------------------------------------------------------------------------------------------------------------------------------------------------------------------------------------------------------------------------------DTLTPRY-QILSKMGE--GTFGQVLECFDNKNK-EVVAIKVIRSIN-KY--------REAAMIEIDVLQRLTRHSRCVQIRNWFDY--R----N-----HICIVFEKL-GPSLYDFLRKNS--------------------------------YRSFPIDLVRELGRQLLESVAYM----------DLRLIHTDLKPENILL-VSSEYIKIPDYKFLSRPTNLPKSSAI-KLID-GS-----------------------THQ-DHNY-------I---------V---S-TRHYRAPEVIL-GV-G---WNYPCLWSICILVELCSGEALFQTHENLEH----LAMMERVLGPLPPMVDRRSEK-----RALDWTSRDSLKAV-------KLPRLP-------NLIMQHVDHSAGDLIDLLQGLLRYDPTEF----KAREALNHPFFTRS--R-------E---------------------Q---------------SIPPFNPFLYNQ----------KN--------------------------------------------------------------------------------------------------------------------------------------------------------------
> PK5_AT5G47750.1
ASK---------------------------------------------------PSG-----------------------------------------------------------------------G----------------------------------------------------------------------------------------------------------------------------------------------------------------------------------------------------------------------------------------------------------------------------------------------------------AEV-------EA-Q-----KRSSSNS--S---TKSA--KAETFPMQLQ------R---SV--TNPRAVGIPESK-RLP-E-SF-KS--------S-DP-----------------A-------------V-------------------------------------------------------------------------------------------------------------PDF-------------------SSLS-----------------------------------------------------------------------------------------------------------------------------------------------------------------------------------------------------------------------------------------------T------------------VL---------------------------------------------------------------------------------------------------------------------------------------------------------------------------------------------------------------------------------------------------------------------------------------------------------------------------------------------------------------------------------EHVDSL----TIDEKKTSG--SVKTSS-ASAK------------------LSG--------TSS-LG------------------------------------------------------------------------------------------------------KTSGS-----------AK------------------------------------------------------------------------------LSG----------------------R-LDFMSSICRGSTS------S--------DVSS-SSF-SSTVNK-------P-KA-----------------------------------------------N--D--------L-------------------------------------------------------------------------------------------------------------------------------------------------------------------------------------------------------------------------------------------------------------------------------------------------------------------------------------------------------R-----------------------------------------------------------------------------------------------------------------------------------------WEA-----------------------------------------------------------------------------IQAVRVRDGLLGLSHF-RLLKRLGC--GDIGSVYLSELS--GTKYFAMKVMDKTS-LAS---RKK-LLRAQTEREILQSL-DHPFLPTLYTHFET--E----K-----FSCLVMEFCPGGDLHTLRQRQP--------------------------------GKHFSEQAVKFYIAESLLALEYL----------MLGIVYRDLKPENVLV-REDGHIMLSDFDLSLRPT-LVKSAAINRLFSSKDDTANQRP--------PELVAEP-TDA-RSMS-------F---------V---G-THEYLAPEIIK-GE-G---HGSAVWWTFIFLYELLFGRTPFKGSGNR------QTLFNVVGQPL---------------RFPE-----------------T-------------P------VVSFAARDLIRGLLMKEPQQLGFKRGATEVKQHPFFEGV--NWALIRCAE------IPKPV--------------------------SVAEA---PSSQ----------KTAAGL-------------------------QKGSDNYLE------FD----------------------------------------------------------------------------------------------------------------
> PK1_AT3G08730.1
VSR---------------------------------------------------P--------------------------------------------------------------------------------------------------------------------------------------------------------------------------------------------------------------------------------------------------------------------------------------------------------------------------------------------------------------------------------------------------------------------VPNK----------IQ------K-Q-QL---------------SI-------------------SP-----------------------------SNVLK------D------------------------------------------------------DVEL--------------------------------------------------------------------------------------------------------------------------------------------------------------------------------------------------------------------------------------------------------------------------------------------------------------------------------------EF-----------------------------------------------------------------------------------------------------------------------------------------------------------------------------------------------SD------------------------------------------------------------------------------------------------------------------------------------------------------------------------------------------------VFG--PLP-EEDIAYDE--------AVVYSRSHSLVG--------PCS---------LDS------------------------------------------------------------HS------------------LKLTKL---------------------------------------------TL---------------------------------------LETE-IDL------VECLEG-----------------ESLK-------NDDFSGNDD------S-----------DEKAL-EGDL----------------------------------VK--------------------VSG--------------------------------------------------------------------------------------------------------------------------------------------------------------------------------------------------------------------------------------------------------------------------------------------------------------------------------------------------------------------------------------------------------------------------------------------------------------------------------------------------------------------------------------------------------------------------------------------------------VVGIDDF-EVMKVVGK--GAFGKVYQVRKK-ES-EIYAMKVMRKDH-IM----EKNHAEYMKAERDILTKI-DHPFIVQLKYSFQT--K----Y-----RLYLVLDFINGGHLFFQLYHQ----------------------------------GLFREDLARVYTAEIVSAVSHL----------EKGIMHRDLKPENILM-DTDGHVMLTDFGLA-------------KEFEEN------------------------T---RSNS-------M---------C---G-TTEYMAPEIVR-GK-G---HDKAAWWSVILLYEMLTGKPPFLGSKGKI-----------------------QQK----------IVKDKI----------KLPQ-----------------FLSNEAHAILKGLLQKEPERLGSLSGAEEIKQHKWFKGI--NWKKLEARE------V--------------MP--------------SFKPE---VSG-----------RQ----------------------------------------CIANFD-CWTMSVLDPASSPSSDP---------------------------------------------KANPFTNFTYVRPPPSFLHQSTTT-------------------------
> NPH1_AT3G45780.1
EPKTK-------------------------------------------------PSS-------------------------------------------------RTLP--RDTR-----------------------------SLE------F-------N----------------------------------------------------------------------------------------------------------------------------------------------------------------------------------------------------------------------------------------------------------------------------------ST-Q-------------LT---RPDN--------------PVF-RPEPNLSGTSPQPRPAPSNPIAV--TTSWADSPET---ISAEKP-----QAVAAERAAEW-LVLKTDTKTGKPQGVGVNNN------------RSSG-EMSDGDVPG--------------------------------GRSG------IPRSEDLK----DALSTFQQTFVVSD--------ATPDYI-------MYASA------GFFN-----------MTG------YTS-KEVVGNCR--------------------------------------------------------------FLQG------------------------------------------------------------------------SGT----DADELAKIR----------------------------------------------------ET------LAGNNYCGR---ILN-DGS-FWNLLTIAPIKDE-SGKVLKFI-GMQ--------------------------------------------------VEV---------------SKHTEGALRPN-------------------------LP---------------------------------------------ESLIRYDAQK----DMATNSVTELVE------------------------------------------------------------------------AV---K------R---------------------------------------------------------------------PRAL--SESTNLHDELRMSENVVPGNNEIPKSS-LS----MGIKKKSSLDESIDDGFIGE---R---PES-VDDV--KEMRK----------------------------------------G---------------------------------------IDLATTLERIEKFVITDPRLPDN--------------------------PIIF----------ASDSF------------------------LEL--TEYSREELGRNCLQG------PE----------------TDLTRNAIDNQTE---------VTVQLINYTWIQ-L-DGSK------HVEP------------------------VRNVIEET-AV-----------KEGED-----------L------------------------------------------------------------------------------------VK-KTAVN----------------------------------------------------------------------------------------------------------------------------------------------IDEAVRELPDANM----------TPEDLWA-------------------------------NHSK-------VV---------------------------------HCK----------------PHR-----------------------------------------KDSPP------------------------------------------------------------------------WI----------------------------------------------------------------------------------AIQKVPIGLKHF-KPVKPLGS--GDTGSVHLVELV--GTQLFAMKAMDKAV-ML----NRNKVHRARAEREILDLL-DHPFLPALYASFQT--K----T-----HICLITDYYPGGELFMLLDRQP--------------------------------RKVLKEDAVRFYAAQVVVALEYL--------C--QGIIYRDLKPENVLI-QGNGDISLSDFDLS-------------CLTSSDKQKSQQ----------PIFMAEP-MRA--SNS-------F---------V---G-TEEYIAPEIIS-GA-G---HTSAVWWALILMYEMLYGYTPFR-GKTRQ-----KTFTNVLQKDL--------------------KFPASI-------------------------------PASLQVKQLIFRLLQRDPKKLGCFEGANEVKQHSFFKGI--NWALIRCTE------LETPI----------------------------------FSGEA---------EN-----------------------------EKVVDPELEDLQTNVF-----------------------------------------------------------------------------------------------------------------
> PPK1_AT1G77720.1
DRNVQPDK----------------------------------------------PPK-------------------------------------------------------------------------------------------------V-----------------------------------------------------------------------------------------------------------------------------------------------------------PILNLET------------------------------------------------------------------------------------------------------------------------SS--------SSSSSS--S---SPELLR--------LQ---AF-RHRP-LS--------------KMQ-T-----T--------SIGP----------------------------RRSV-A--------------QRQAS-RNTRLVTA---------------------------------------EGQ----SQDV---------------------------TL-----------------------------SQSLAANTLTQ----------D----------------------------------------------------------------------------------------------------------------------------------------------------------------------------------------------------------------------T--------TNNLAIT---SV--AGE---------------SASITQPT------------------------------------------------------VSE---------------------HFNPS--------------------------------------------------------------------------------DRQMD-----------------------------------------------------------------------FGK---------------------------------------------------------------------------------------------------SAVTSLESNLQRKSQSLIG------TSDMEWD---------ATNQAEASHLDGS--KHQNLPSV---D---SE-----------------------------------------------------------------------------------VSLKSEYKDSSSAKIQGQEFPNF-----------------------------LNQPRTRC---SAVGSSWA-------TTTLIHSSSAP--MLNATYVEADSNAPHAVQSQG----NLPSCCSKVSNI--------LHPNKDATASEMPASTNP-E--VRVKETDTSK-QQITTGLE---A-----P------------------------VG----SS--------------IYGSD--G---QANARL--------------------------------------------------------------------------------------------------------------------------------------------------------------------------------------------------------------------------------------------------PEELH-----TSVSSQPQ-------------------------------KSD-KHEK-------VASKG---PS---------A----------------PR------------------K-----------------------------------------RNYDP--------------------------------------------------------------------------------------------------------------------------------------------------------DLFF-----KVNGKLY-QRLGKIGS--GGSSEVHKVISS-D--TIYALKKIKLKG-RD----YAT-AYGFCQEIGYLKKL-KGTNIIQLIDYEVT--DNSNKDVKEDGFIYMVLEYGEI-DLAHMLSQKE----------------------------IEGSDRTIDENWLRFYWQQILQAVNTI----------EERIVHSDLKPANFLL-VRGF-LKLIDFGIA-------------KAINSDT-----------------------TNI-QRDS-------Q---------V---G-TLSYMSPEAFM-CN-ESDTIGRPSIWSLCILYQMVYGRTPFAD-------------TFWAKFKV--------------------ITDPNHEI--------TYNQ-----------------LSNPWLIDLMKKCLAWDRNQW----RIPELLQHPFLAPP--IPH-----EP--Q--VKTIKIAESGS------------S-------QLEQL---LSN----P--APLPRN-------------------------------------------------------VLDSRDQNQ---------QLLSRVSELCIQ------------------------------------------------LQGLEGEN-----------------
> CKA1_AT5G67380.1
ID-----------------------------------------------------------------------------------------------------------------------------------------------LF-------L-----------------------------------------------------------------------------------------------------------------------------------------------------------FFLFF--------------------------------------------------------------------------------------------------------------------------------------------------DS----------LR------R----L---------------LL----------------------------------------------------L----------------------AVLALRAP--------------------------------------------------------------------------------------------------------------------------------------------------------------------------------------------------------------------------------------------------------------------------------------------------------------------------------------------------------T-----------------------------------------------------------------------------------------------------------------------------------------------------------------------------------------------------------------------------------------------------------------------------------------------------------------------------------------------------------------------------------------------------------------------A--HSP--------------------------------------------I----LRS--------------------------------------------------------SIV----------------------------------------TPTA----------------------------------------RAVSE-----------------------------------------VSG-----------------TTID---------------P-DF----L------VEISSQRAMSKARV--------------------------------------------------------YTEVN------------------------------------------------------------------------------------------------------------------------------------------------------------------------------------------------------------------------------------------------------------------------------------------------------------------------------VI-----------------------------------R------------------------------------------------------------------------------------------------------------------------------------------------------------------------------------------------------------------------PKDYWDYESLWGEQDDY-EVVRKVGR--GKYSEVFEGIV--NSKEKCIIKILKPVK-----------KKKIRREIKILQNLCGGPNIVKLLDVVRD--Q--HSK-----TPSLIFEYVNSTDFKVLY-------------------------------------PTLTDYDIRYYIYELLKALDFC----------SQGIMHRDVKPHNVMI-DHELKLRLIDWGLA-------------EFYHPGK---------------------------EYNR-------V---------A-----SRYFKGPELLV-DL-Q--DYDYSLMWSLCMFAGMIFRKEPFFYGHDNQ-----DQLVKIAKVLG-------TDE-----NLNKYELDPQLEA-LVGRHSRKWSKFI----------ADNQHLVSPEAIDFLDKLLRYDHQDL----TAKEAMAHAYFAQV--RAA-----E----------------------------------------------TSRM---------RS--------------------------------------------------------------------------------------------------------------------------------------------------------------
> MPK1_AT1G10210.1
A--------------------------------------------------------------------------------------------------------------------------------------------------------------------------------------------------------------------------------------------------------------------------------------------------------------------------T-------------------------------------------------------------------------------------------------------------------------------------------------------------LV------------------------------------------------DP----------------------------------------------------------------------------------------------------------------------------------------------------------------------------------------------------------------------------------------------------------------------------------------------------------------------------------------------------------------------------------------------------------------------------------------------------------------------------------------------------------------------------------------------------------------------------------------------------------------------------------------------------------------------------------------------------------------------------------------------------------------------------------------------------------------------------------------------------------------------------------------------------------------------------------------------------------------------------------------------------------------------------------------------------------------------------------------------------------------------------------------------------------------------------------P--------------------------------------------------N--G--------I-------------------------------------------------------------------------------------------------------------------------------------------------------------------------------------------------------------------------------------------------------------------------------------------------------------------------------------------------------R---------------NEGK------------------------------------------------------------------------------------------------------------------------------------------------------------------------------------------------------HYFSMWQTLFEIDTKY-MPIKPIGR--GAYGVVCSSVNS-DN-EKVAIKKIHNVY-EN----RID-ALRTLRELKLLRHL-RHENVIALKDVMMS--F----K-----DVYLVYELM-DTDLHQIIKSS----------------------------------QVLSNDHCQYFLFQLLRGLKYI----------SANILHRDLKPGNLLV-NANCDLKICDFGLA-------------RASNTKG------------------------QF--MTE-------Y---------V---V-TRWYRAPELLLCCD-N---YGTSIVWSVCIFAELL-GRKPFQG--TEC-----LNQLKLIVNILGS-----REE-----D-LEFIDNPKAKR-SLPYSPGSLSRLY-------------PG-AHVLAIDLLQKMLVFDPSKI----SVSEALQHPYMAPLNANPPA----Q------VPIDL--------------------------DVDED---LREE--------MIREM----------------------------------------------MWNMLHYHQASTLNTE-----------------------------------------------------------------------------------------------
> Potri.008G096400.1 pacid=27037245 transcript=Potri.008G096400.1 locus=Potri.008G096400 ID=Potri.008G096400.1.v3.0 annot-version=v3.0
KC-----------------------------------------------------------------------------------------------------------------------------------------------LLSKTL---L-----------------------------------------------------------------------------------------------------------------------------------------------------------FFFSLSF----------------------------------------------------------------------------------------------------------------------LSVS-GDEF-----------P-----DK--SV------LL---EF-K-S-A---VSD-----PYG--IL--S-SW--NPNSSNKTKT-SH-C------------SW-------------FGV-T------N---------SKS-RVISLNITGGDYGGSVPPCSRSLKFPFFALGTKRTCY--NHDGKL--KGK-LS--PSI-----GKLSELTVLSLPYN-EFSG---EIPMEI---------WGL------DKLQ---VLDLEGNLFAG-----KLP--DEFAG-LKKLRVLNLGFRLDGEIP--IS-LSN--------------------------SVSMEVLNLAG-MLTG-SIPGF--FVSFLKLRELNLANNELNGTVPG-GFGSN--------------------CRYLEHLDLSGNF-LAG----RIPLTLGNC------------------------------------------------------QQLRILLLFSNMLTGVIPRKF---GQ-LRRLEVLDVSRNFINGAVPAEL-G---NCVELSVLILSNLFETQPGENKSGKVLVGLSRVAGVEYNHFVGSLPAE-V----TAL-PKLRILWAPRATLKGKL-PT----SWGDCESLEMVNLAQNGFYGQIK-GAFE--RCKKLYHLDLSSNRLRGELDRNLP------V-------PCMTVFDVSH----NLLSGPIPRFDY-NVCSPSL--SDLVQVDDPLSGYVPFFTHETRVASHLP--FAPA-SLAVIHNFGGNNFTGQIRW-LPVIPE-RY---G---KQIDYAFLAAGNTLTGSFPG----SLFRKCGELNGMIADVSKNKLLGPI------------------------PLNIG-AMCRSL-RFLDASDNEISG--YIP-HS-LG-N----LRSLITLDFSGNR-LWG------QIPAR-LYRL--KYLKH--------------------------------------------------------------------------------ISLSGN-------NLTGA-IPSG-----------------------------L----------GRLRS------------------------LEV--LNLSSNS-----LSG----EIPL---DIVLL-KNLT-V-LLLDNNSFSGQIPSGL-S-KA-ASLSTVNVN--N-L-SGPF---------P-LI---------------------RK-VANCG-----------N--APG-N-PY--------------------------------PNPC----------------------------------------------------------H-----------------------------R-------------------------------------------------------------------------------------------------------------------------FLQSAPSDS---------------------------------------TDSNATSSP-GSKAG-FN---SIEIASIASA-SAIVSVL-L----ALVVLF-FYT---R------------------KRIP-----MA-------------------------------RVQV-------------------------------------------------------------------------------------------------------------------------------------SEPK--EITTFV------DIGVPLLYENIVQATGNF-NSINCIGN--GGFGATYKAEIS-PG-SLVAIKKLAVGR-F------QG-VQQFDAEIKALGRV-RHPNLVTLIGYHAS--E----T-----EMFLIYNYLPGGNLEDFIKERS--------------------------------KREVSWKILHKIALDVARALSYL-DQ-----C-APRVLHRDVKPNNILL-DNDFNAYLSDFGLS-------------RLLGTSE-----------------------THA--TTG-------V---------A---G-TFGYVAPEYAM-TC-R---VSEKAVYSYVVLLELISDKKPLDPSFSSH-ENG-FNIVSWACMLL-------RHG-----QAKE-VFTTGLWD--------SGPH-----------------DDLVDMLHLAVTCTVDSLSNP----TMKQVV--QRLKRI--Q-------P------S--------------------------------------------------------------------------------------------------------------------------------------------------------------------------------------------------------------------
> Bradi1g59290.3.p pacid=32792029 transcript=Bradi1g59290.3 locus=Bradi1g59290 ID=Bradi1g59290.3.v3.1 annot-version=v3.1
ASRT--------------------------------------------------KAT-----TA---------------------------------------------------------------------------------TI-------V-----------------------------------------------------------------------------------------------------------------------------------------------------------LHLILAS----------------------------------------------------------------------------------------------------------------------SSSS-S---------PDD--D-----DR--AA------LL---HL-K-H-GL--LSSG---SGDG--IL--D-HW--TPEHE----T-NH-C------------SW-------------PAV-R------D---------ARSRRVVALSLR------------------------------SGRRGSL--SPS-LS--PAV-----ARLTELKSLSMPSL-GIVG---EIPEGL---------WRL------QNLE---VLNLAGNALRG-----SLP--A----------------------------------------------------------------------------------------------------------------------------------------------------------------------------------------------------------------------A---------------FPE-----G--------------------------------------------------------------------------------------------------------------------------------------------------------------------------------------------------------------------------------------------------------------------------------------------------------------------------------LQILDLSGNHLSGSI------------------------PPGI--GELGAL-RVLDLAGNRISG--GVP-PE-LR-H----CGSLMKLDLSENF-LHG------RVPSASVLEL--KNLRF--------------------------------------------------------------------------------LSLGGN-------NFSGE-LPSG-----------------------------L----------GQMRS------------------------LSV--LNLSSNY-----LSG----VVPS---DLVAL-RNQT-S-LLLDNNLLSVEKK---------VSVEVVDVSVP----TGPG-SSELFTVIP---------------------------EFR--------------------N-SRV-------L-----------------------------------------------------------------------------------------------------------------------------------------------------------------------------------------------------------------------------------------------------------------TEVN-------------------------KGTPSDDS-HKAA-HLR---MIEIAAAASA-SVVLVIM-F----VVAIVC-ICT---R------------------KCNP-----R--------------------------------ERRS-------------------------------------------------------------------------------------------------------------------------------------SNRR--EVKVFDGV----DIGADLTYEAIVRATGNF-NASNCIGS--GGFGATYRAEVA-PG-VLVAIKRLSIGK-Q------QG-AKQFQTEVETLGRC-RHPNLVTLVGFHIS--D----E-----ETFLIYNYLPGGNLERFIQERT--------------------------------KRQLSWRKLHKIAMDIAHALAFM-DE-----C-SPRILHRDVKPSNILL-DNDHNAYLSDFGLA-------------KLLRNSQ-----------------------THA--TTN-------V---------A---G-TFGYVAPEYAM-TC-R---VSEKAVYSYVVLLELISDKQALDPSFSPY-GDG-FNIINWAIKMM-------QSG-----RVRG-FFIEGLWD--------KAPH-----------------DDLVEILNLGVMCTMENPAAP----RMKHVV--RRLRDM--R-------P------P------------------------------S------------------------------------------------------------------------------------------------------------------------------------------------------------------------------------Y
> evm_27.model.AmTr_v1.0_scaffold00154.29_ pacid=31549369 transcript=evm_27.model.AmTr_v1.0_scaffold00154.29_ locus=evm_27.TU.AmTr_v1.0_scaffold00154.29_ ID=evm_27.model.AmTr_v1.0_scaffold00154.29.v1.0 annot-version=v1.0
LLK---------------------------------------------------PGF----------------------------------------PWRWRLSK----------------------------------------TLT------F-----------------------------------------------------------------------------------------------------------------------------------------------------------LILALLQ----------------------------------------------------------------------------------------------------------PW------------SA--------GVAGYK--E-----DM--AA------LL---DF-K-A--Y--VAP----GSSG--FL--S-NW--NPND-----P-DP-C------------SW-------------TGI-T------D---------STKFRVSAIRIAGSD-------C-----FKAFSLASHGGCNNNGSSCKI--RAQ-LP--GSL-----GNLTWLRVLSLPFN-DLYG---EVPREI---------GSL------KLLE---ELELEGNSLSG-----NLP--MEL-GLLSSLRVVNLGYRFTGSIP--AS-LSG--------------------------CPNLQILNLAG-LLNG-TLPDF--LGKFSNLRGVFLSFNQLSGSISG-DIGNN--------------------CEFLEHLHLMGNY-FTG----GIPSNFGNC------------------------------------------------------SRLRSLLLSSNILDGGIPPDL---GR-LSALEVLDISRNSLSGHIPSDL-G---NCKNLSVLILSNEYDPQMGKHSLMDSFSGFSSDDKGEFNYFEGGIPDS-L----ANL-SMIRIIWAPKATLDGPL-PK----YWGACKSLQMINLGGNFFNGEFP-YSFH--ECKDMYYFDLSSNKLTGVLTEKLL------V-------PCMGLFNVSG----NSLSGDIPKFLE-TGCPPIPSFQGQLPSNDYSSVYMSFFACNARSGSSMPYLETDN--LPIFHDFSWNNFTGSVPL-LPIVAP-RL---E---MDPLYAFLASGNNISGKLPG----YVFETCDILSGMILNLSRNSISGEL------------------------PEVAS-NGCISM-KQLDVSENRIVG--FLP-PS-FG-N----LLSLESLDLSRNL-LSG------QIPMQ-FGQL--KNLRY--------------------------------------------------------------------------------LSLAGN-------TLTGG-IPSG-----------------------------L----------AQLPS------------------------LQV--LELSSNF-----LTG----KIPD---GFAGL-KNLT-S-ILLDNNKLSGQIPSSF-S-KM-TSLSVFNVSF-N-L-SGPI---------P-RN---------------------VT-SVRCD-----------S--VLG-N-PL--------L-----------------------LESC----------------------------------------------------------HL------------------------------------------------------------------------------------------------------------------------------------------------------ASQSGPSTE-------QQGQSGSN---------------TQYAY------SPSESVS-RKNSG-FN---PIEIASITSA-SLIVSVL-L----ALIFLF-VYT---R------------------KCIP-----RS-------------------------------SGQG-------------------------------------------------------------------------------------------------------------------------------------SGRR--EVITFS------NIGVSLTFESVVRATGGF-NARNCIGN--GGFGATYKAEMA-PG-TLVAIKRLSVGR-F------QG-VQQFDAEIKTLGRV-RHPNLVTLIGYHAS--E----T-----EMFLIYNYLPGGNLEKFIQERS--------------------------------KRTVDWRMLHKIALDIARALAYL-DE-----C-VPRVLHRDIKPSNILL-DNNYNAYLSDFGLA-------------RLLGTSE-----------------------THA--TTD-------V---------A---G-TFGYVAPEYAM-TC-R---VSDKAVYSYVVLLELLSDKKALDPSFSSY-GNG-FNIVQWACMLL-------RQG-----QARE-VFTAGLWD--------VGPH-----------------DDLVETLHLAVMCTFESLSVP----SMKQVV--QRLKQL--Q-------P------P------------------------------T--------------------------------------------------------------------------------------------------------------------------------------------------------------------------C----------
> LOC_Os07g41140.1 pacid=33114705 transcript=LOC_Os07g41140.1 locus=LOC_Os07g41140 ID=LOC_Os07g41140.1.MSUv7.0 annot-version=v7.0
RRPPPPLL----------------------------------------------PMA----LNT---------------------------------------------------------------------------------LIT------F-----------------------------------------------------------------------------------------------------------------------------------------------------------LLLLLAA------------------------------------------------------------------------------------------------------------------------AA-------AADAGGG--G-----ER--EA------LL---RF-K-A-GV--ASD-----PGG--LL--R-GW--TTAAS----P-DH-C------------AW-------------PGV-S------G---------GNG-EVVALNVSSSP------------------------------GRRL--AGA-LS--PAV-----AALRGLRVLALPSH-ALSG---QLPAAI---------WSL------RRLL---VLDLSGNRLQG-----EIP--PAL--ACAGLQTLDLSYQLNGSVP--AS-LGA--------------------------LPGLRRLSLAS-RLGG-AIPDE--LGGA------------------G--------------------------CRSLQYLDLSGNL-LVG----GIPRSLGNC------------------------------------------------------SKLEALLLSSNLLDDVIPPEI---GR-LRNLRALDVSRNSLSGSVPAEL-G---GCVELSVLVLSNPYTPIGGSSSD--------YGDVDDFNYFQGGIPDA-V----VAL-PKLRVLWAPRATLEGEL-PR----NWSACQSLEMINLGENLFSGGIP-NGLV--ECSHLKFLNLSSNKLTGAIDPSLT------V-------PCMDVFDVSG----NRFSGAMPVFEQ-KGCP-----SSQLPFDDLVSEYSSFFSYQALAGFRSSSFVLGT-DLTSYHSFAQNNFTGPVKS-LPLAAD-KL---G---MQGSYAFLADGNNIAGQLQP----DLFSKCNSSRGFIVDVSNNLITGGI------------------------PVEIG-SLCSSL-VVLGVAGNQLSG--LIP-TS-IG-Q----LNYLISLDLSRNH-LGG------EIPTS-VKNL--PNLER--------------------------------------------------------------------------------LSLGHN-------FLNGT-IPTE-----------------------------I----------NQLYS------------------------LKV--LDLSSNL-----LTG----EIPG---ALADL-RNLT-A-LLLDNNKLTGKIPSAF-A-KS-MSLTMFNLSF-N-L-SGPV---------P-AN---------------------SN-TVRCD-----------S--VIG-N-PL--------L------------------------QSC----------------------------------------------------------HM------------------------------------------------------------------------------------------------------------------------------------------------------YTLAVPSAA-------QQGRGLNS---------------NDYND------TSSADSQ-NQGGS-FN---AIEIASITSA-TAIVSVL-L----ALIVLF-IYT---R------------------KCAP-----RM-------------------------------SSRS-------------------------------------------------------------------------------------------------------------------------------------SRRR--EVITFQ------DIGVPITYETVVRATGSF-NASNCIGS--GGFGATYKAEIS-PG-VLVAIKRLSVGR-F------QG-VQQFHAEIKTLGRL-RHPNLVTLVGYHLG--E----S-----EMFLIYNYLPGGNLERFIQERS--------------------------------KRPVDWKMLHKIALDIAKALAYL-DT-----C-VPRILHRDVKPSNILL-DTEYNAYLSDFGLA-------------RLLGNSE-----------------------THA--TTG-------V---------A---G-TFGYVAPEYAM-TC-R---VSDKAVYSYVVLMELISDKKALDPSFSPY-GNG-FNIVAWACMLL-------RQG-----RARE-FFIDGLWD--------VGPH-----------------DDLVETLHLAVMCTVDSLSVP----TMKQVV--QRLKQL--Q-------P------P----I---------------------------REH--------------------------------------------------------------------------------------------------------------------------------------------------------------------------------R
> AT3G02130.1 pacid=19663618 transcript=AT3G02130.1 locus=AT3G02130 ID=AT3G02130.1.TAIR10 annot-version=TAIR10
TS----------------------------------------------------PSS----------------------------------------VIKWRFFRRQMPSD-------------------------------------------V-----------------------------------------------------------------------------------------------------------------------------------------------------------FSLCLLF----------------------------------------------------------------------------------------------------------------------ASLA-G-----KITVLAD--S-----DK--SV------LL---RF-K-K-T---VSD-----PGS--IL--A-SW--VEES-----E-DY-C------------SW-------------FGV-S------D---------SSS-RVMALNISGSGSEIRRFTCGDIGKFPLYGFGVRRDCT--GNHGAL--AGN-LP--SVI-----MSLTGLRVLSLPFN-SFSG---EIPVGI---------WGM------EKLE---VLDLEGNLMTG-----SLP--DQFTG-LRNLRVMNLGFRVSGEIP--NS-LQN--------------------------LTKLEILNLGG-KLNG-TVPGF--VGRF---RVLHLPLNWLQGSLPK-DIGDS--------------------CGKLEHLDLSGNF-LTG----RIPESLGKC------------------------------------------------------AGLRSLLLYMNTLEETIPLEF---GS-LQKLEVLDVSRNTLSGPLPVEL-G---NCSSLSVLVLSNLYNVYEDISVRGEADLPPGTSMTEDFNFYQGGIPEE-I----TRL-PKLKILWVPRATLEGRF-PG----DWGSCQNLEMVNLGQNFFKGEIP-VGLS--KCKNLRLLDLSSNRLTGELLKEIS------V-------PCMSVFDVGG----NSLSGVIPDFLNNSHCPPVVYFRFSIESYDPSSVYLSFFTEKAQVGTSLIDLGSDG-GPAVFHNFADNNFTGTLKS-IPLAQE-RL---G---KRVSYIFSAGGNRLYGQFPG----NLFDNCDELKAVYVNVSFNKLSGRI------------------------PQGLN-NMCTSL-KILDASVNQIFG--PIP-TS-LG-D----LASLVALNLSWNQ-LQG------QIPGS-LGKM--AALTY--------------------------------------------------------------------------------LSIANN-------NLTGQ-IPQS-----------------------------F----------GQLHS------------------------LDV--LDLSSNH-----LSG----GIPH---DFVNL-KNLT-V-LLLNNNNLSGPIPSGF------ATFAVFNVSS-N-L-SGPV---------P-ST---------------------NG-LTKCS-----------T--VSG-N-PY--------L------------------------RPC----------------------------------------------------------HV------------------------------------------------------------------------------------------------------------------------------------------------------FSLTTPSSD-------SRDSTGDSIT-------------QDYAS---SPVENAPSQS-PGKGG-FN---SLEIASIASA-SAIVSVL-I----ALVILF-FYT---R------------------KWHP-----KS-------------------------------KIMA-------------------------------------------------------------------------------------------------------------------------------------TTKR--EVTMFM------DIGVPITFDNVVRATGNF-NASNLIGN--GGFGATYKAEIS-QD-VVVAIKRLSIGR-F------QG-VQQFHAEIKTLGRL-RHPNLVTLIGYHAS--E----T-----EMFLVYNYLPGGNLEKFIQERS--------------------------------TR--DWRVLHKIALDIARALAYL-DQ-----C-VPRVLHRDVKPSNILL-DDDCNAYLSDFGLA-------------RLLGTSE-----------------------THA--TTG-------V---------A---G-TFGYVAPEYAM-TC-R---VSDKAVYSYVVLLELLSDKKALDPSFVSY-GNG-FNIVQWACMLL-------RQG-----RAKE-FFTAGLWD--------AGPH-----------------DDLVEVLHLAVVCTVDSLSTP----TMKQVV--RRLKQL--Q-------P------P------------------------------SC------------------------------------------------------------------------------------------------------------------------------------------------------------------------------------
> Potri.004G120500.1 pacid=26992462 transcript=Potri.004G120500.1 locus=Potri.004G120500 ID=Potri.004G120500.1.v3.0 annot-version=v3.0
GSF---------------------------------------------------PSS----------------------------------------VIKWQAFTKLK-------------------------------------LFS------F-----------------------------------------------------------------------------------------------------------------------------------------------------------FSLSLNA------------------------------------------------------------------------------------------------------------------------------------ASFD--S-----DK--SV------LL---QF-K-N-S---VSD-----PSG--LL--S-GW--NLIN-----T-NH-C------------HW-------------NGV-S------D---------ANS-RVVSLNITGNGYSGGAFLCGDSIELSLYGFGIRRDCK--GSKGVL--VGK-LL--PFI-----AKLSELRVLSLPFN-GFQG---LIPSEI---------WCM------EKLE---VLDLEGNLVSG-----SLP--VSFSG-LRNLRVLNFGFRIEGEIP--GS-LSY--------------------------CEGLEILNLAG-RING-TIPGF--VGRL---KGVYLSLNQLGGSLPE-EFGDN--------------------CEKLEHLDLSGNF-VVG----GIPSTLGKC------------------------------------------------------GNLRTLLLYSNLFEEIIPHEL---GK-LGKLEVLDVSRNSLSGPVPPEL-G---NCSALSVLVLSNMFDPYQDFGTRGDSSLDHSISVNEDFNFFQGDMPAD-V----LTL-PKLRMLWAPSAMLEGML-MS----NWDPCDSLEMINLSHNFLTGEIP-HGIN--HCNKLWYLDLSFNKLNGELLAEFP------V-------PCMTVFDVSE----NALSGSIPSFYS-SSCPRVPSVDNPLNAYDPSSAYVSFFAYKAQTGSPAMSLGGSG-GITVFHNFGSNNFTGTLQS-IPIAPV-RS---G---KQTAYTFLAGDNKLSGPFPG----ILFEKCHGLNTMIVNVSSNRMSGQI------------------------PANMG-PMCRSL-KLLDASKNQIMG--TIP-PS-VG-D----LVSLVSLDMSWNL-LHG------PIPSS-LSQI--RGLKY--------------------------------------------------------------------------------LSLAGN-------GINGS-IPSS-----------------------------L----------GKLQT------------------------LEV--LDLSSNL-----LSG----EIPN---DLVKL-RNLT-A-LLLNNNKLSGQIPSGL-A-SM-TLLSMFNVSF-N-L-SGPL---------P-SS---------------------NS-LMQCS-----------S--VLG-N-PY--------L------------------------HPC----------------------------------------------------------RV------------------------------------------------------------------------------------------------------------------------------------------------------FSLAVPSPD-------SQGRASEA---------------QGYAS------LSGQTQK-RQGGG-FT---SIEIASIASA-SAIFSVL-L----ALIFLF-IYT---R------------------KWSP-----KS-------------------------------KIMG-------------------------------------------------------------------------------------------------------------------------------------SARK--EVTIFT------DIGVTLTFENVVRATGSF-NASNCIGN--GGFGATYKAEIS-PG-VLVAIKRLAVGR-F------QG-IQQFHAEIKTLGRL-HHPNLVTLIGYHAS--E----T-----EMFLIYNYLPGGNLEKFIQERS--------------------------------TRAVDWRILHKIALDIARALAYL-DQ-----C-VPRVLHRDVKPSNILL-DDDFNAYLSDFGLA-------------RLLGTSE-----------------------THA--TTG-------V---------A---G-TFGYVAPEYAM-TC-R---VSDKAVYSYVVLLELLSDKKALDPSFSPY-GNG-FNIVAWACMLL-------RQG-----RAKE-FFTGGLWD--------AGPH-----------------DDLVEILHLAVVCTVDTLSTP----TMKQVV--RRLKQL--Q-------P------P------------------------------SC------------------------------------------------------------------------------------------------------------------------------------------------------------------------------------
> Solyc04g005390.1.1 pacid=36141904 transcript=Solyc04g005390.1.1 locus=Solyc04g005390.1 ID=Solyc04g005390.1.1.ITAG2.4 annot-version=ITAG2.4
TMQR---------------------------------------------------------------------------------------------------------------------------------------------IL-------L-----------------------------------------------------------------------------------------------------------------------------------------------------------FLMAFASSF--------------------------------------------------------------------------------------------------------PF------------SA-YG----KDEVFVV--S-----EK--MA------LL---KI-K-K-SF-------I-DPFG--IL--L-SW--KSDN-----S-SY-C------------SW-------------YGV-S------N--------ANSS-RVSELRIKGNN------------------------------TNKL--VGN-LS--HAV-----AYLEELRVLSLPFH-DLSG---EIPVQI---------WEL------QNLE---VLDVQGNAIQG-----DFS--S---------------------------------------------------------------------------------Y-------------------------------------------------------------------------------------------------------------------------------------------------------NF----R-LRKLRVLNLGFNRIVGRFPPSL-----------------------------------------------------------------------------------------------------------------------------------------------------------------------------------------------------------------------------------------------------------------------------------------------------------------------------------------------------AKCRCL-SVLILAGNGVND--VIP----IG-G----FEKLKVLNLSSNR-LIG------RVPVN-FGKC--RDLEH--------------------------------------------------------------------------------LDLSFN-------FLQGE-IPRV-----------------------------L----------GKCSH------------------------LRT--VLLNSNK-----FSG----VIPS---ELGGL-RKLE-V-LLLNNNSFTGEIPSSL-G-NL-TALHVCNLLF-N-L-SFSS---------E-NK------------------------TIRRC-----------S--FVG-N-SS--------L------TVTPRMS--------------------------------------------------------------------------------------------------------------------------------------------------------------------------------------------------------------------------------LALAPPM---------SQQSNESQRVA-------------------APPQGSNQSRN-DEKG--LA---ALEITVAVSV-ALAFVVA-L----AVLVSL------CK----------------NGKEEP---VPRV---------------------------------------------------------------------------------------------------------------------------------------------ED-------------SV---------SPDVS--NITIFN------DVGVVLTYEKIVQATRNF-SWSYCIGT--GGFGSTYRVEIS-SE-LTLAVKRLLTET-V------DG-TIQFEAEIQTLGSI-NHPNLITLIGYYRS--A----T-----DMFLVYNFLPGGNLEKYILERA--------------------------------SRVFNYKVLHKISLDIGLAISFL-DQ-----C-DPRIIHRDIKPSNILL-DNELNAYLSDFGLS-------------RIMGTG------------------------TSS--NTA-------V---------A---G-TFGYVAPEYAL-TS-R---VSDRAVYSYVVLLELLSDKRALDPSFAAY-EDG-FNIVSWANMML-------RDD-----KIED-IFYTSLWE--------PDSE-----------------EKLKAMLHLAVKCTADLP-DP----RMIQVV--EQLKNL--Q-------P------E------------------------------NLRTM-ELDSSII---------EE--------------------------------------------------------------------------------------------------------------------------------------------------------------
> Zm00001d013251_T001.1
VARASTYA--------------------------------------------------------------------------------------------------------------------------------------------------L-----------------------------------------------------------------------------------------------------------------------------------------------------------LLLLFAA----------------------------------------------------------------------------------------------------------------------VASS-SS----GLRRVQD--Q-----DR--SA------LL---QI-K-N-AF---------PAVD--LL--Q-QW--SPDSSG---R-NH-C------------SW-------------LGV-T------D---------SSS-RVVALEVLSPSR--------------------------FGPSQEL--AGE-LP--AAV-----GLLTELKVVSFPLH-GLRG---KIPGEI---------WRL------EDLE---VVNLAGNSLRG-----ALP--ASF---PPRLRVLSLASLLHGEIP--SS-LST--------------------------CKDLERLDLSG-RFTG-SVPRA--LGSL----------------------------------------------PNLKWLDLSGNL-LVG----GIPSGLGNC------------------------------------------------------RLLRSLRLFSNSLHGSIPAGI---GK-LRKLQVLDVSRNRLSGLVPPEL-G---NCSDLSVLVLSSQSN----------------SVKSHEFNLFKGGIPES-V----TAL-PRLRVLWVPRAGLEGTL-PS----NWGRCSNLEMVNLGGNFLSGAIP-RDLG--QCSNLKFLNLSSNRLSGLLDKDLCP-------------HCMTVFDVSG----NELSGSIPACVN-KVCTS------QLMLDEMSSSYSSFLMSKTLQELPSVFCNSGE-CSVVYHNFAKNNLEGHLTS-MPFSAD-RF---G---NKTSYVFVVDHNNFSGSLDS----ILLEQCSNLKGLVVSFRDNKISGQI------------------------TAEFS-RKCSAI-RALDLAGNQISG--MMP-DN-VG-L----LGALVKMDMSRNF-LEG------QIPAS-FKDF--KSLKF--------------------------------------------------------------------------------LSLAGN-------NISGR-IPSC-----------------------------L----------GQLRS------------------------LRV--LDLSSNS-----LAG----EIPN---NLVTL-GDIT-V-LLLNNNRLSGNIP-NF-A-SS-PSLSIFNVSF-D-L-SGPL---------P-SK---------------------IH-SLTCN-----------S--IRG-N-PS--------L------------------------QPC----------------------------------------------------------G-----------------------------L-------------------------------------------------------------------------------------------------------------------------STLSSPLVN-------ARALSEADNN--------------------PPADNTAPDDN-GNGGG-FS---KIEIASITSA-SAIVAVL-L----ALVILY-IYT---R------------------KCAS-----RP-------------------------------SRRS--------------------------------------------------------------------------------------------------------------------------------------LRR--EVTIFV------DIGAPLTYEAVLRASGSF-NASNCIGS--GGFGATYKAEVA-PG-KLVAIKRLAIGR-F------QG-IQQFQAEVKTLGRC-RHSNLVTLIGYHLS--D----S-----EMFLIYNFLPGGNLERFIQERS--------------------------------KRPIDWRMLHKIALDVARALAYL-DN-----C-VPRILHRDVKPSNILL-DNDYTAYLSDFGLA-------------RLLGNSE-----------------------THA--TTG-------V---------A---G-TFGYVAPEYAM-TC-R---VSDKAVYSYVVLLELISDKKALDPSFSPY-GNG-FNIVAWACMLL-------QKG-----RARE-FFIEGLWD--------VAPH-----------------DDLVEILHLGIKCTVDSLSSP----TMKQVV--RRLKEL--R-------P------P------------------------------S------------------------------------------------------------------------------------------------------------------------------------------------------------------------------------Y
> LOC_Os03g54900.1 pacid=33129084 transcript=LOC_Os03g54900.1 locus=LOC_Os03g54900 ID=LOC_Os03g54900.1.MSUv7.0 annot-version=v7.0
VARASSSF--------------------------------------------------------------------------------------------------------------------------------------------------L-----------------------------------------------------------------------------------------------------------------------------------------------------------LLLVLAR----------------------------------------------------------------------------------------------------------------------VRSS-D--------RVQE--R-----DR--SA------LL---EL-R-G-------------AAG--LL--G-RW--PTGSAV---A-DH-C------------SW-------------PGV-T------D---------ASR-RVVAVAVAAPP---------------------------ASGSSEL--AGE-LS--PAV-----GLLTELRELSLPSR-GLRG---EIPAEI---------WRL------EKLE---VVNLAGNSLHG-----ALP--LAF---PPRMRVLDLASRLHGEIQ--GT-LSD--------------------------CKSLMRLNLSG-RLTG-SVPGV--LGSL----------------------------------------------PKLKLLDLSRNL-LTG----RIPSELGDC------------------------------------------------------RELRSLQLFSNLLEGSIPPEI---GR-LRRLQVLDISSNRLNGPVPMEL-G---NCMDLSVLVLTSQFD----------------AVNLSEFNMFIGGIPES-V----TAL-PKLRMLWAPRAGFEGNI-PS----NWGRCHSLEMVNLAENLLSGVIP-RELG--QCSNLKFLNLSSNKLSGSIDNGLCP-------------HCIAVFDVSR----NELSGTIPACAN-KGCTP------QL-LDDMPSRYPSFFMSKALAQPSSGYCKSGN-CSVVYHNFANNNLGGHLTS-LPFSAD-RF---G---NKILYAFHVDYNNFTGSLHE----ILLAQCNNVEGLIVSFRDNKISGGL------------------------TEEMS-TKCSAI-RALDLAGNRITG--VMP-GN-IG-L----LSALVKMDISRNL-LEG------QIPSS-FKEL--KSLKF--------------------------------------------------------------------------------LSLAEN-------NLSGT-IPSC-----------------------------L----------GKLRS------------------------LEV--LDLSSNS-----LSG----KIPR---NLVTL-TYLT-S-LLLNNNKLSGNIP-DI-A-PS-ASLSIFNISF-N-L-SGPL---------P-LN---------------------MH-SLACN-----------S--IQG-N-PS--------L------------------------QPC----------------------------------------------------------G-----------------------------L-------------------------------------------------------------------------------------------------------------------------STLANTVMK-------ARSLAEGD-V--------------------PPSDSATVD----SGGG-FS---KIEIASITSA-SAIVAVL-L----ALIILY-IYT---R------------------KCAS-----RQ-------------------------------SRRS-------------------------------------------------------------------------------------------------------------------------------------IRRR--EVTVFV------DIGAPLTYETVVRATGSF-NASNCIGS--GGFGATYKAEIA-PG-VLVAIKRLAIGR-F------QG-IQQFQAEVKTLGRC-RHPNLVTLIGYHLS--D----S-----EMFLIYNFLPGGNLERFIQERA--------------------------------KRPIDWRMLHKIALDIARALGFL-DS-----C-VPRILHRDVKPSNILL-DNEYNAYLSDFGLA-------------RLLGNSE-----------------------THA--TTG-------V---------A---G-TFGYVAPEYAM-TC-R---VSDKAVYSYVVLLELISDKKALDPSFSPY-GNG-FNIVAWACMLL-------QKG-----RARE-FFIEGLWD--------VAPH-----------------DDLVEILHLGIKCTVDSLSSP----TMKQVV--RRLKEL--R-------P------P------------------------------S------------------------------------------------------------------------------------------------------------------------------------------------------------------------------------Y
> Potri.018G107400.1 pacid=27009028 transcript=Potri.018G107400.1 locus=Potri.018G107400 ID=Potri.018G107400.1.v3.0 annot-version=v3.0
---MGFG---------------------------------------------------------------------------------------------------------------------------------------------------FV------SV--------------------------------------------------------------------------------------------------------------------------------------------------LILSLFK----------------------------------------------------------------------------------------------------------PL----------------------ACQQPN--T-----DG-F--------FL--SEFLN--MGL--TSSP---------------LY--N-FS-----A-SV-C------------SW-------------QGV-F------D-AKK-------E-HVVKFLAS---------------------------------GLGL--SGS-IPD-TTI-----GKLSKLQTLDLSNN-EITSF----PSDL---------WSL------GFLN---LLNLSSNKISG------------------------------------------------------------------------------------------------------------------------------------------------------------------PLPSNVGNF------------------------------------------------------GVLETIDLSSNNFSGEIPAAI---SS-LVSLRVLKLERNGFEGSIPSG-------------------------------------------------------------------------------------------------------------------------------------------------------ILSCQ-SLHFIDLSM----NKLDGSLPDGFGA---------------------------------------AFP---KLKTLNLAGNGIQGRD--S----------------------------------------DFSLM---KSITILNISGNSFQGSV-----------------------------MGVFQELLEVMDLSKNQFEG--HISQ---VQFNSTYNWSRLVYLDLSDNQ-LSG------EIFHD-FSHA--SNLKY-------------------------------LNLAFNRFTE---------------EEF-PR--------IDMLS-ELEYLNLSKT-------SLSGH-IPSE-----------------------------I----------TQLSN------------------------LHT--LDLSQNH-----LSG----RIPLLTI------KNLQ-V-LDMSQNNLSGEIPVSLLE-NL-PWMESYNFSY-N-L-TLCA-----SEFSP-ET---------------------FQ----S------------H--FSG-S-LD----------------------------------SC----------------------------------------------------------P-----------------------------I---------------------------------------------------------------------------------------------------------------------------AANPGLFH--------------------------------------------RKVSNHKG--LK---LS-LGLAL----SVVFML-A---GLLFLAF-----GCR------------------R--------KSK--------------------------MWEAKQTSY------------------------------------------------------KEEQNISGPFSFQTDSTTWV-------------------------------ADVK--------QA--------------NSV--PVVIFE-----KP-LSNITFADLLSATSNF-DRGTLLAE--GKFGPVYRGFLP-GG-IQVAVKVLVHGS-T------LI-DQEAARELEYLGRI-KHPNLVPLTGYCLA--G----D-----QRIAIYDYMENGNLQNLLHDLPLGIR-TTEEW-STETW--EEDHNNGIQNVGTEGLLTTWRFRHKIALGTARALAFL-HG-----C-SPPIIHRDVKASSVYL-DYNLEPRLSDFGLA-------------KIFGNGL-----------------------D----EEI-------A---------R---G-SPGYVPPEFTD-PD-NDS-PTPKSVYCFVVLFELITGKRPIGDDYAEE--KN-STLVSWVRGLV-------RKS-----EGSR-AIDPKIRN--------T-----------------GPEREMEEALKIGYLCTADLNSKP----SMQQIV--GLLKDI--E-------P------T------------------------------C-YQ----------------------------------------------------------------------------------------------------------------------------------------------------------------------------------
> Solyc07g005540.1.1 pacid=36161953 transcript=Solyc07g005540.1.1 locus=Solyc07g005540.1 ID=Solyc07g005540.1.1.ITAG2.4 annot-version=ITAG2.4
---MGIG---------------------------------------------------------------------------------------------------------------------------------------------------LG------SF--------------------------------------------------------------------------------------------------------------------------------------------------LLLTVFR----------------------------------------------------------------------------------------------------------PL----------------------LCQQPN--T-----DG-F--------FV--SDFLK--MGV--T--K---------------VH--N-FS-----A-HF-C------------SW-------------QGV-G------D-SKD-------E-NVVNLTAK---------------------------------SFGL--SGV-IPD-NTI-----GKLTKLKYLDLSNN-KLTGL----PSDI---------WSL------GSLK---YLNLSHNHISG------------------------------------------------------------------------------------------------------------------------------------------------------------------DLSSNVGNF------------------------------------------------------GVLEIMDFSVNNFSGKIPDAI---SS-LSSLHSLNLSKNLFDSEIPSG-------------------------------------------------------------------------------------------------------------------------------------------------------ISGCH-SLESLDLSE----NRLTG-FPNDFGS---------------------------------------TFH---KLKFLNLAENEILGKD--S----------------------------------------DFSRM---DSITHINISGNLFKGSV-----------------------------VGLFEGPLEVIDLSRNQFDG--HISQ---VNFSSSFDWSHLVYLDLSENH-LSG------EIIKE-LKNA--RNLLY-------------------------------LNLADNRFSH---------------QEF-PQ--------TDMLS-SLEYLNLSGT-------SLIGQ-IPQE-----------------------------L----------SSLSR------------------------LKI--LDISKNH-----LSK----RIPPLSN------RNLL-V-LDVSYNNLTGDIPLPLVE-IL-PRMERFNFSY-N-L-TLCA-----TEFSS-KT---------------------LL----S------------A--FMG-S-SN----------------------------------GC----------------------------------------------------------P-----------------------------I---------------------------------------------------------------------------------------------------------------------------AANPALFH--------------------------------------------KKAPKHRG--LK---LA-LALTF----SMVFLL-L---GLLFLAF-----GCR------------------R--------KTT--------------------------IWAVKQNSY------------------------------------------------------KEEQTISGPFSFQTDSTTWV-------------------------------ADVK--------QA--------------NSV--PVVIFE-----KP-LLNFTFADLLSATSNF-DRGTLLAE--GRFGPVYRGFLP-GG-IHVAVKVLVHGS-T------MT-DHEAARELEYLGRI-KHPNLVPLTGYCLA--G----E-----QRIAIYDYMENGNLQNLLHDLPLGVR-TTEDW-STDTW--EEDDINSIQNVGSEGLLTTWRFRHKIALGTARALAFL-HG-----C-SPPIIHRDVKASSVYL-DMNLEPRLSDFGLA-------------KIFGTGP-----------------------E----DEI-------T---------R---G-SPGYIPPEFLH-PE-SSSYPTPKSVYGFVILFELITGKKPVEDDYPQH--ND-GNLVGWVRGLV-------RNN-----EGSI-VIDQKIRG--------T-----------------ASQTQILEALKIGYLCTAEVPAKP----SMHQVV--GLLKDI--E-------P------S------------------------------Q-Q-----------------------------------------------------------------------------------------------------------------------------------------------------------------------------------
> evm_27.model.AmTr_v1.0_scaffold00065.196 pacid=31553778 transcript=evm_27.model.AmTr_v1.0_scaffold00065.196 locus=evm_27.TU.AmTr_v1.0_scaffold00065.196 ID=evm_27.model.AmTr_v1.0_scaffold00065.196.v1.0 annot-version=v1.0
----------------------------------------------------------------------------------------------------------------------------------------------------------------------------------------------------------------------------------------------------------------------------------------------------------------------------------------------------------------------------------------------------------------------------------------------------------------------------------------------------MGV--P-EG---------------DF--N-FA-----A-PF-C------------SW-------------RGV-F------D-TQK-------E-NVLKLELS---------------------------------GSGL--SGV-LPE-NTF-----AKLKKLQSMDLSNN-SITGF----SSDF---------WGLG-----GTLL---SLNLSSNRFFG------------------------------------------------------------------------------------------------------------------------------------------------------------------ILPSNIGNF------------------------------------------------------GFLKSFDLSFNNFSGEIPASL---SS-LLSLQVLALGSNSFEGNIPVQ-------------------------------------------------------------------------------------------------------------------------------------------------------ILSLK-FLVAVDLSL----NRLVGEIPQNFSA---------------------------------------SLT---GLKALNLAGNGIQGRI--S----------------------------------------DFSGL---ISLESLNISGNFFEGPV-----------------------------LGLFQESLKVLDISKNQFQG--HISQ---ISFNS--NWPNLVFLDMSLNQ-LSG------EIFTD-LNKA--HSLKH-------------------------------LNLAHNRFSL---------------QKF-PL--------INDLK-SLERLNLSDT-------GLTGP-IPQE-----------------------------I----------SELKS------------------------LHL--LDLSLNF-----LTG----TVPSLT--------TLD-H-LDLSYNNLSGEIPSPLLE-SL-PSMEKFNFSY-N-L-TICY-----KNSLP-QT---------------------FP----L------------S--FLG-S-TN----------------------------------GC----------------------------------------------------------P-----------------------------I---------------------------------------------------------------------------------------------------------------------------AADPNLFQ--------------------------------------------RTRTRNRH--MR---LE-LAITI----ATVCFL-A---GLVCLAF-----GCR------------------R--------RTR--------------------------LWAEKQVPY------------------------------------------------------KEEQNISGPFSFQTDSTTWV-------------------------------ADVK--------LA--------------TSV--PVTMFE-----KP-LMNITFADLLAATSHF-DRGTLLAE--GRYGPVYRGVLP-GG-IHVAVKVLINSS-S------IN-DQEAASALEHLGKI-KHPNLVPLTGYCLA--G----D-----QRIAIYKYMEHGNLQNMLHDLPIGGQ-ITEDW-STDTW--EEEYGGETQEKQS---LISWRFRHRITLGTARAIAFL-HG-----C-SPPIIHRDVKASSIYL-DAQFEPRLSDFGLA-------------KIAGIEP-----------------------E----NER-------F---------L---G-SPEYKPPEFDQ-NP-ASL-VSEKSVYAFVVLIEVITGKKPLGDEYGE---GE-VSLVSWVRGLV-------RKK-----IGWK-AIDQKIIG--------T-----------------GSQEQMEEGLRIGYLCTAESPLKP----DMHQIV--GLLKDI--E-------P------V------------------------------G-DQ----------------------------------------------------------------------------------------------------------------------------------------------------------------------------------
> Bradi3g19650.1.p pacid=32818525 transcript=Bradi3g19650.1 locus=Bradi3g19650 ID=Bradi3g19650.1.v3.1 annot-version=v3.1
ARS-------------------------------------------------------------------------------------------------------------------------------------------------------L-----------------------------------------------------------------------------------------------------------------------------------------------------------FFLAVAA------------------------------------------------------------------------------------------------------------------------AA-------AAAQEPN--T-----DA-Y--------FV--SRFFR--MGL--AAP----------------------SS-----G-AV-C------------SW-------------PGV-S------D-GE--------A-RVVAFAAA---------------------------------GMGL--SGP-VPD-DTV-----GKLARLRSLDLSGN-RLTAL----PNDL---------WELG-----ASLR---GLNLSRNAIRG------------------------------------------------------------------------------------------------------------------------------------------------------------------ALPNNVGNF------------------------------------------------------ALLQVLDVSRNGFSGPLPPAL---GS-IAGLRVLDASHNQFQGQVPGAV------------------------------------------------------------------------------------------------------------------------------------------------------VLGCV-SLVSMDLSS----NALDGDLP-------------------------------------------------------------------------------------------------------------ELSPL---RSLAYLNLSGNLLRGSV-----------------------------SGAFQEQLSAIDLSNNRFS----------LNFSSGYAGSSLMYLDLSSNE-LVGE----FGL----AGRF--RNLRH-------------------------------MNLAFNKLSL--------------GNLL-AS--------MGEIS-ALEYVNLSST-------ELHEQ-IPGV-----------------------------LS---------SRLTG------------------------LKV--LDLSKNN-----VSG----VVPDLSI------LQLR-V-LDLSVNNLTGEIPVSLVK-KL-ASMERFNFSY-N-L-TVCA-----SELSP-QA---------------------FA-----A-----------A--FAR-S-RN----------------------------------DC----------------------------------------------------------P-----------------------------I---------------------------------------------------------------------------------------------------------------------------AVNPDNIK--------------------------------------------KNRASRKG--MK---LA-LAIVL----SLFFSV-L---GLLCLAV-----VCR------------------R--------RKKMSD----------------------ALPADKQVSF------------------------------------------------------KEEQGMSGPFAFQTDSTTWV-------------------------------ADVK--------VA--------------TSV--PVVIFE-----KP-LLSFTFADLLAATSNF-DRGTLLAE--GRFGPVYRGFLP-GG-IQVAVKVLVHGS-V------MA-DQDAARELERLGRI-KHPNLVPLTGYCLA--G----D-----QRIAIYEYMENGNMHNLLHDLPLGVQ-TTEDW-STDTW--EDNNGGVATENITPEGTATWRFRHKIALGAARALAFL-HG-----C-IPQIVHRDVKASSIYF-DYAMEPRLSDFGLS-------------MIAGTSA-----------------------D----DDL-------L---------R---H-SPGYAPPEFSD-SE-NAT-ATAKSVYSFIVLFELITGKKPLGDEYPDQ--KE-ASLVDWARAMV-------KGN-----QVSS-IIDPKIRD--------T-----------------GLERQMEEALRIAYLCTAELPCKP----AMQQIV--GLLKDI--E-------P------K------------------------------V-EEE--------------------------------------------------------------------------------------------------------------------------------------------------------------------------------C
> LOC_Os02g10110.1 pacid=33135689 transcript=LOC_Os02g10110.1 locus=LOC_Os02g10110 ID=LOC_Os02g10110.1.MSUv7.0 annot-version=v7.0
AAL---------------------------------------------------P------------------------------------------------------------------------------------------RL-------L-----------------------------------------------------------------------------------------------------------------------------------------------------------AVLCAAA----------------------------------------------------------------------------------------------------------PV------------SG-F---------TDP--S-----DA--LG------LW---EL-Y-R-TL--DSP---------WQL--S-GW--TSQ-----GG-DP-CGG--G----EQRPW-------------HGV-L----------------RDS-SIVALNIS---------------------------------GLGV------------------------------------------------------------------------------------------------------------------------------------------------------------------------------------------------------------------------------------------------------------------------------------------------------------------------------------------------------------GGWL---------------------------------------------------------------------------------------------------------------------------------------------------------------------------------------------------------------------------------------------------------------------------------------------------------------------------------------------------GLEL--LKFYSL-KILDVSFNNIAG--EIP-RN-LP-------PSVEYLNFAANQ-FEG------SIPPS-LPWL--HTLKY--------------------------------------------------------------------------------LNLSHN-------KLSGI-IGDV-----------------------------F----------VNMES------------------------LGT--MDLSFNS-----FSG----DLPT---SFSSL-KNLH-H-LYLQHNEFTGSVI-LL-A-D--LPLSSLNIEN-S-F-SGYV---------P-GT---------------------FE-SIP-----------ELR--IDG-N-Q---------FQPGFKRASPSFTRS-----------------------------------------------------------------------A-HSPPT----------------------------------PHP----------------------------------------------------------------------------------------------------------PPSSPPPP----------MSPPPPAVKENLKHKPEPLKPSLSHSSM------NHNQHRK-SHSR--VTA--AA-IATVTGT-AFVLLIV-----GLVLKSC-TYS---K------------STANNAKSPP--AVEK----------VP--------------------KANEV-----------------------------------L----------------------------------YSWN-CEASSSDVIKP-------------------ER----------AM-------------KTKVWAKTSKNFL-----T-AKQFQAVDILAATRNF-SKECFIGE--GFTGQVYRGDFP-GG-QLLAIKKINMVD-LS----LSE-QDELIDMLGKMSNL-KHPNISALVGYCVE--F----G-----HCALLYEYAENGSLDDILFSA------------------------------ATRSRALSWKARMKIALGVAYALEFM-ST-----C-SPPVVHGNIKATNILL-DAQLMPYLSHCGLA-------------RLSQFVS-----------------------ART-DSEA-------L---------N---S-GKGYVAPELTD-PA-T---DSIKAIYSFVILLVLLTGQKAFDSSRRQN---E-QFLVDWASPHLH------NLD-----SLER-ITDPRIHA--------SMPP-----------------QAISTLGNIILLCIKKSPELP----PMTVIT--DKLLKL--V-------Q------S------------------------------T-GL-----QK-----------TS-------TTT--------------------------------------------QLEVDAQEPS----------FKTTRPY-----FE---------------------------------PSFTVSQSATGG------------------------R
> Solyc03g115610.2.1 pacid=36135392 transcript=Solyc03g115610.2.1 locus=Solyc03g115610.2 ID=Solyc03g115610.2.1.ITAG2.4 annot-version=ITAG2.4
SES----------------------------------------------------------------------------------------------------------------------------------------------IL-------L-----------LFH---------------------------------------------------------------------------------------------------------------------------------------------LLLLITV------------------------------------------------------------------------------------------------------------------------CG-E---------TLE--N-----DK--QV------LL---SY-K-DFEL--QNPVNK----GY----HT-KW--NASD-----S-SP-C------------SW-------------SGV-S------D-----------D-RVTRIDLS---------------------------------GDGL--AGN-MF--NNF-----SAMTELTYIDLSMN-TIGG---SIPADL---------GQC------KNLR---FLNLSHNIIDG-----EL----NLTG-LNNLQVLDLTMRIHGEIS--LT--------------------------F-GICDSLVVANISN-NFTG-EIGTT--FDQC----------------------------------------------WNLRYLDLSYNN-LTG----GLSF-----------------------------------------GF----------------DKLKEFSVSKNKCNGSTPN----------TLQVLDLSENGFVGGVPKEI-S---NCKTLEDLNLSGN--------------------------DFSGPIPEE-I----GSV-TSLQALYLGSNNFSRDI-PE----SLLSLSNLVFLDLSRNNFRGEIQ-EIFR--QFTQVKFLLLHGNSYTGGIVTS----------GIPNLV-NLSRLDLSD----NQFSGPLPVELS----------------------------------------KMK---GLKFLILAYNHFNGS----IPSV----YGDI------------------------------------PTLQALDLSSNKLTGSI------------------------PPSL--GKLSSL-LWLMLANNSLTG--GIP-PE-LG-N----CSSLLWLNLANNQ-LSG------SIPPQ-LARIGSPTLSNDKVTG----------SGECFAMKRWINNNGYLQLSMNKFSG---------------GIP-PE--------IGSMQ-NFSMLHLGVN-------EFGGT-FPSE-----------------------------I----------GKMQ-------------------------LVV--LNVSQNR-----ISG----EIPS---QIGNI-KCLL-N-LDLSSNNFSGLFPASF-S-NL-TDLSKFNISYAH-I-YGTI---------P-E------------------NGQ-LA-TFEKS-----------S--YLG-V-PL--------L------HLPPFID-----------------------------------------------------------------------------------------------------------------------------------------------------------------------------------------------------------------------------------------------------------------------------------NTTNNAINKGGKRTK------VGVLV--MALLLAFL-V--CGLMSLVVCLVL---K----SPIDTP-GYLLEDSK-----G--R--------------------------------------------------------------------------H-------------------------------------------------------LA-----SSSG-AS----------SP-------------WLSN--DVKVIRL-----D-RTSFTHSDILKATGRF-SNDRIIGK--GGFGTVYRGVLP-DG-RQVAVKKLQREG-I------EG-EREFRAEMEVLSGNGWHPNLVTLYGWCLN--G----S-----EKLLVYEYMGGGSLDEIITDR----------------------------------SKFTWKKRINVAIDVARALVFL-HE-----C-YPCIVHRDVKASNVLL-DKDGRARVTDFGLA-------------RVMDAGD-----------------------SHV--STM-------V---------A---G-TVGYVAPEYGQ-TW-Q---ATTKGVYSYVLAMELATGRRAVDG-------GE-ECLVEWARRVM-------GDG-----RTRA-IIPVSLLV--------S--------------GLAEGAEELCELLRIGIRCIADIPHAP----NMKEVL--DMLIAI--S-------R------S------------------------------Q-RS-----GS-----------SR-------S---------------------------------------------------------------------------------------------------------------TSPS----------------------------------F
> Potri.006G190700.1 pacid=27006304 transcript=Potri.006G190700.1 locus=Potri.006G190700 ID=Potri.006G190700.1.v3.0 annot-version=v3.0
A--------------------------------------------------------------------------------------------------------------------------------------------------------------------------------------------------------------------------------------------------------------------------------------------------------------------------------------------------------------------------------------------------------------------------------------------------------------------------------IA------LQ---DL-Y-K-AL--SNPP---------QL--K-EW--RLD-----GG-DP-C----------GESW-------------TGV-S----------------AGP-SVIYLKLQ---------------------------------GLNL------------------------------------------------------------------------------------------------------------------------------------------------------------------------------------------------------------------------------------------------------------------------------------------------------------------------------------------------------------SGFL---------------------------------------------------------------------------------------------------------------------------------------------------------------------------------------------------------------------------------------------------------------------------------------------------------------------------------------------------GTQL--HYLHSL-KHLDVSSNYIVG--EIP-YA-LP-------PNATHINLAYNY-LSK------SIPLS-LPGV--ELLRH--------------------------------------------------------------------------------LNLSHN-------SLSGP-IGNV-----------------------------F----------TGLQN------------------------LKE--IDLSYNN-----FTG----DLPS---SFGSL-TNLT-K-LFLQNNQFTGSVV-YL-A-N--LSLTDLNIQT-H-F-SGVI---------P-TQ---------------------FQ-LIP-----------DLW--IDG-N-Q---------F---------------------------------------------------------------------------------------HIGAN----------------------------------YPP----------------------------------------------------------------------------------------------------------WNYPSDNGSIG------QNFNGPPTT----------ESSAMENYIK----------NEH-KKKR--LGPG-GI-VFAVG---VVALVVT-C----AAIFIA------MRI-----------------K--------RS-------------------------------RHSCS-----------------------------------------------------IRTTRGQNLASEVNPQL--------------LPPRSPSLLTHIPRICHNRN-EK----------NS-------------ARKSF-LIYKAPV-----S-ANIYTLTELQLATNNF-GEENLLGE--GSLGSVYRAEFQ-NG-QIFVVKNINMVS-LS----FQE-EEQFLDVIWTASRL-RHPNIVTLIGYCVE--H----G-----QHLLVYDYIRDLSLHDVLH--------------------------------SDGYKPLSWNIRLNIALGVARALEFL-ST-----F-SPPISHGNVKAANVLL-DKELMPRLCDTGLA-------------ILRPLTS-----------------------NSA--SEI-------A---------I---G-DTGYIAPEHGE-PV-T---DNTKSIYAFVLLLELLTGRRPFDGSRPRA---E-QSLVKWASSRLH------DNE-----SLIQ-MVDPGIKR--------TLPS-----------------KTLSRFADVVLLCIQPDKFFP----PMSEIV--SSLTSV--L-------R------K------------------------------F-TA-----AK-----------SG-------AMEGA--------------------------------------------EVDPFERS----------FCSTYSR-----FI-------------------------------TSPTPSYISV-----------------------------
> AT5G06820.1 pacid=19672013 transcript=AT5G06820.1 locus=AT5G06820 ID=AT5G06820.1.TAIR10 annot-version=TAIR10
KTQ----------------------------------------------------------------------------------------------------------------------------------------------FLA------I-----------------------------------------------------------------------------------------------------------------------------------------------------------LLTTILV----------------------------------------------------------------------------------------------------------------------LAKT-D---------TDP--L-----EV--LA------LQ---DL-Y-K-SL--RNPE---------QL--R-GW--RLE-----GG-DP-C----------GEAW-------------LGI-S----------------SGS-SIVDLQLR---------------------------------ELKL------------------------------------------------------------------------------------------------------------------------------------------------------------------------------------------------------------------------------------------------------------------------------------------------------------------------------------------------------------LGSL---------------------------------------------------------------------------------------------------------------------------------------------------------------------------------------------------------------------------------------------------------------------------------------------------------------------------------------------------GNQL--QHLHNL-KILDVSFNNLEG--EIP-FG-LP-------PNATHINMAYNN-LTQ------SIPFS-LPLM--TSLQS--------------------------------------------------------------------------------LNLSHN-------SLSGP-LGNV-----------------------------F----------SGLQ-------------------------IKE--MDLSFNN-----LTG----DLPS---SFGTL-MNLT-S-LYLQNNRLTGSVI-YL-A-D--LPLADLNIED-Q-F-SGII---------P-SH---------------------FQ-SIP-----------HLW--IWG-N-K---------F---------------------------------------------------------------------------------------HVEPN----------------------------------YKP----------------------------------------------------------------------------------------------------------WKFPLDVRPLI------QNDTGYPTT----------ESSAIMNFPR------ETQKVKK-KKKG--IGAG-ST-FLLVG---GLALLGT-F----FALFAV-------RM---------------NHR--------RAQNL------AAIH------------------RSNNS----------SLP----------------------------------------VSTGREYPVATEDNPQI------------RFQPPPAPQLR-HLPSP-PVRI-DK----------SA-------------RRKSFSATCQYPS-----F-AKLFSAAELQLATNCF-SEENLLGE--GPLGSVYRAKLP-DG-QFAVVRNIPMSS-LS----LHE-EEQFTEVLQTASKL-RHPNIVTLLGFCIE--N----G-----EHLLVYEYVGHLSLYNAMH--------------------------------DEVYKPLSWGLRLRIAIGVARALDYL-SS-----F-CPPIAHSDLKATNILL-DEELTPRIADCGLA-------------SLRPLTS-----------------------NSVRASEI-------A---------I---Q-NTGYIAPEHGQ-PG-S---SGTKSTYALVLLLELLTGRKAFDSSRPRG---E-QLLVKWASTRLH------DRR-----SLEQ-MIDGGIAG--------TFSS-----------------RVASQYADIISLCTQAEKEFP----PVSEIV--EALTAL--I-------Q------K------------------------------Q-NK-----EA-----------SS-------SVAD---------------------------------------------KTDPFSKS----------FCSTRTR-----FI-------------------------------SSPTFSYLSS-----------------------------
> Zm00001d000189_T001.1
AATI--------------------------------------------------PIP----------------------------------------------------------------------------------------LLI------L-----------------------------------------------------------------------------------------------------------------------------------------------------------LLHASIYVP--------------------------------------------------------------------------------------------------------------------AGAA-RHG--GGGVRYVR--T-----QQ--ESAA--QDLL---RW-K-S-IL--RSS-------PR-AL--G-SW--QPGT-------SP-C----------SSNW-------------TGV-E------S-AVR-------GHVVTAVSLP---------------------------------NASI--DGH-LGE-LNF-----SAFPFLQHLDLAYN-SLHG---GIPPAI---------ASL------RALS---YLDLTGNWLHG-----HVP--PEV-GGMRRLVHLDLSFNLTGRVP--AS-LGNLTALVFLNLQTNMLSGPIPGEL--GMLANLEVLDLST-SLSG-EIPGS--IGNL----------------------------------------------TKLAVLLLFTNQ-LSG----PIPPSLGNL------------------------------------------------------ASLSDLEIAQTHLSGGIPVAL---GN-LTKLNTLILSQNQLTGSIPQEI-G---FLANLSALLADSN--------------------------QLGGPIPAS-I----GNL-TSLTYLQLTNNQLVGSI-PG----EIGRLVNLQVMALSENQISGSVP-ASVG--NLTNLIEFNMFSNRLSGSLPRE-----------FRNLT-LLVDVILGN----NSLSGELPSDIC----------------------------------------RGG---NLFEFTLAMNMFTGP----IPESLK-DLGPY-----PQLVEADFGRNRLHGYLSK----TWASS---VNLTTLNMAENMISGTL------------------------PPEL--SNLEKL-ELLLLHTNKLTG--EIP-PE-LA-N----LPNLYKLNLSQNL-FSG------NIPPE-FGRM--KNLQF-------------------------------LDVSMNSLNG---------------SIP-QE--------LGNCT-GLLSLLVNHN-------SLSGE-LPTT-----------------------------L----------GNLGN------------------------LQIL-LDVSNNK-----LTG----ELPG---QLGNL-VKLE-S-LNLSHNEFNGSIPHSF-S-SM-VSLSTLDVSY-N-L-EGPL---------P-T------------------GPL-FS-NASIG-----------W--FLH-N-NG--------L------CGNLSG-----------LPKC----------------------------------------------------------S-SA---------------------------------------------------------------------------------------------------------------------------------------------------------PKLE---------------------------------------H-----HNR-KSRG-------LV-LSILIPLCIVTIILA-T----FGVIMI------IR-----------------HK-------SK--------------------------------RPQGT----------------------------------------------------------------------------------------------------TATDRRD----------VL-------------------SVWNF---------DGKIAFEDIIKATENF-SEKYIVGS--GGYGTVYKAQLQ-GG-RLVAVKKLHETQ-ED----MSD-EKRFISEIEVLTKI-RHRSIVKLYGFCSH--R----L-----YKFLVYDYIDRGNLRATLEND-------------------------------DLANELNWRRRAAIARDMAQAIE-----------------------------------------------------------------------------------------------------L---------A---G-TYGYIAPELSY-TS-V---VTTRCVYSFVVVLEIVMGRYPRELQSLGS--RG-------------------ERG-----QLMD-FLDQRPSS--------P---------------TIAEKKEIDLLIEVAFACIETSPQSP----EMRHVY--QKLVHQ--Q-------P------S------------------------------S-LA-----SPSN---------S--IKLE----------------QITDGE--------------------V--------------------------------------------------------------------------------------------------------------
> Potri.007G002600.1 pacid=27014781 transcript=Potri.007G002600.1 locus=Potri.007G002600 ID=Potri.007G002600.1.v3.0 annot-version=v3.0
YH-----------------------------------------------------------------------------------------------------------------------------------------------LLGF-----I-----------------------------------------------------------------------------------------------------------------------------------------------------------VSLVILT----------------------------------------------------------------------------------------------------------------------LVYS-K---------TDS--E-----DV--SA------LN---VM-F-T-SL--NSPS---------KL--S-GW--QSS-----GG-DP-C----------GDSW-------------EGI-Q----------------SGS-SVTQIKLS---------------------------------GLGL------------------------------------------------------------------------------------------------------------------------------------------------------------------------------------------------------------------------------------------------------------------------------------------------------------------------------------------------------------TGSL---------------------------------------------------------------------------------------------------------------------------------------------------------------------------------------------------------------------------------------------------------------------------------------------------------------------------------------------------GYQL--SNLKSV-TYFDVSKNNLKN--DIP-YQ-LP-------PNAATLDLSNNG-FTG------SVPYS-ISQM--TKLQN--------------------------------------------------------------------------------LNLNQN-------KLNGQ-LSDM-----------------------------F----------QKLSK------------------------LKT--LDLSHNS-----ISG----NLPQ---SFSAL-SSLS-T-LHLQDNEFTGTID-VL-A-R--LPLKDLNIKD-E-F-TGWV---------P-DS---------------------LN-GID-----------NLE--TGG-N-A---------W---------------------------------------------------------------------------------------SSGPA----------------------------------PRG--------------------------------------------------------------------------------------------------------------------------------KSSS---------------------------AHGKGS-GKGG--MNGL-AI-ALIVL---ASLVVVG------LLIILL------SK------------------R--------R--------------------------------SSPSSNFLEEDNGS-HRA----------------------F-TPLSSHDTRAAIKKE-FKEIEPINLSGSIDIKN-----LQKAPSVGYKPPPSDFSE-------SISD-NE----------FA-------------IRLN--AGRNTSV-----R-SIAFSLTDLQTATGNF-ASGRLIGE--GSLGPVYRAKYP-DG-KVLAVKKIDSSL-F-----QGA-KQEFSEIATSISKV-HHQNIAELVGYCSE--Q----G-----HSMLIYEYFRNGSLHEFLHVS------------------------------DDYSKPLTWNTRVRIALGTARAVEYL-EV-----C-SPSFIHKNIKSSNILL-DLELNPCLCDYGLA-------------NFHHRTS-----------------------QNL----------------------------GAGYNAPECTK-PS-A---YTMKSVYSFVVMLELLTGRQPFDSSKPKS---E-QCLVRWATPQLH------DID-----ALDK-MVDPALRG--------LYPP-----------------KSVSRFADIISLCAQVEPEFP----PMSEIV--QALVRL--F-------Q---------------------------------------------------------------------------------------------------------------------------------------------------------------------------------------------------------------------------
> evm_27.model.AmTr_v1.0_scaffold00025.294 pacid=31566530 transcript=evm_27.model.AmTr_v1.0_scaffold00025.294 locus=evm_27.TU.AmTr_v1.0_scaffold00025.294 ID=evm_27.model.AmTr_v1.0_scaffold00025.294.v1.0 annot-version=v1.0
---------------------------------------------------------------------------------------------------------------------------------------------------------------------------------------------------------------------------------------------------------------------------------------------------------------------------------------------------------------------------------------------------------------------------------------------------------------------------------------------------------------------------------------------------------------------------------------------------------------------------------------------------------------------------------------------------------------------------------------------------------------------------------------------------------------------------------------------------------------------------------------------------------------------------------------------------------------------------------------------------------------M---------------------------------------------------------------------------------------------------------------------------------------------------------------------------------------------------------------------------------------------------------------------------------------------------------------------------------------------------GYQL--RSLTSL-TYLDMSRNNLEG--DVP-YN-LP-------PNVLHINLAGNG-FTG------VVPYS-ISSM--TDLKY--------------------------------------------------------------------------------LNLGHN-------QLNGQ-LNDM-----------------------------F----------GNLRK------------------------LRV--LDLSFNS-----ISG----NLPQ---SFGSL-SSLN-T-LRLQNNQFTGPID-VL-A-S--IPLDELHLEN-K-F-GGWI---------P-EE---------------------LK-HIK-----------SIQ--TSG-N-S---------W---------------------------------------------------------------------------------------SSGSA----------------------------------PPP----------------------------------------------------------------------------------------------------------PNSPGGFSEHG-----------RSSS--------GTKSDSVKHS--------SKGGERD-KKSG--LSGV-AI-AGIVI---GVLVVAG-I----LVAFLV------RR------------------S--------S--------------------------------SSHYL-NEENLSQ--CRP----------------------F-SPLVSH--------E-FKELRTMESSSSITMKT-----LQNSSSMALKPPPSDRLK-------SFNE-TD----------FA-------------NKFNAKR-SNTPI-----S-AISYSFPDLQKATGSF-GANHLIGE--GSVGRVYKAQFA-DG-KLMVVKKIDPAA-LP----RDS-TEDFMGVISNISRL-HHPNITELVGYCTE--H----G-----QRLLVYELLRTGSLHKFLHLS------------------------------DDYSNPLTWNTRIRIALGTARALEYL-EV-----C-SPSAVHKNIKSANILL-DTELNPHLSDCGLA-------------SFRSNAD-----------------------HQ------------------------------VGYNAPECTT-VD-T---YTLKGVFSFVVMLELLTGRKPFDSFKPRS---E-QYLVRWATPQLH------DID-----ALAK-MVDPALRG--------LYPP-----------------KSLSRFADVIALCVQPEPEFP----PMSEVV--QALVRL--V-------Q------R------------------------------S-SM-----NK-----------RS-------AISASGLD-----------------------------------------DPGASRRT----------DDSDPSE-----YM----------------------------------------------------------------------
> LOC_Os07g37810.1 pacid=33118329 transcript=LOC_Os07g37810.1 locus=LOC_Os07g37810 ID=LOC_Os07g37810.1.MSUv7.0 annot-version=v7.0
VKS---------------------------------------------------P------------------------------------------------------------------------------------------MIASAAV--L-----------------------------------------------------------------------------------------------------------------------------------------------------------LLLSAAP----------------------------------------------------------------------------------------------------------------------LSQS-Y---------TYE--Q-----DV--FA------IN---GL-Y-T-AL--GSP----------SV--P-GW--ITN-----GG-DP-C----------NEGW-------------QGV-E----------------VVS-NITSITLN---------------------------------AANL------------------------------------------------------------------------------------------------------------------------------------------------------------------------------------------------------------------------------------------------------------------------------------------------------------------------------------------------------------GGQL---------------------------------------------------------------------------------------------------------------------------------------------------------------------------------------------------------------------------------------------------------------------------------------------------------------------------------------------------GNTL--GNFTSL-ITLDLSNNNIGG--TIP-DN-LP-------ITLQRFFLSGNQ-LSG------SIPST-LSTL--TLLTG--------------------------------------------------------------------------------LSLNNN-------HLSGE-IPDA-----------------------------F----------STLTG------------------------LAN--LDFSSNN-----LTG----PLPP---SMGNL-TALT-S-LHIQNNQIIGLLN-VL-Q-D--LPLQDLNIEN-L-F-SGPV---------P-VK---------------------LE-NIP-----------NFK--KDG-N-P---------F---------------------------------------------------------------------------------------NTSIA----------------------------------PSALP--------------------------------------------------------------------------------------------------------PAAPTPLPSVS-----------PPAG--------HVPTKEPSNSSI-----APAGNAPS-RKNN--VSAM-KF-VGILVGV-VSAVVLV-L----MVMFCLDVYT-LGR----SPQKLGEIKEVSDIKEPPKLNAGKASNV------ISHT------------------REEQKLNVSTAAASD--------------------------------------AVYD-SREERKPGSSMSAAPRVVTMEQKDNFVDEQLHPPQSAVLREKVTVHPSVRT-RK-------------------------GRVPSAGKLDLTT-----T-VKSFSIASLQQYTNSF-NEENLIRD--SRFGKVYLAELP-DG-ELLEVLKIDAAN-S-----RIP-ADAFLELVVNISEL-THPNILGLVGYCAE--F----D-----QRLLVYEHCSKMTLHDELHYV------------------------------DDSNKGLSWNARLQVAVGAAKALQYL-DG-----C-QPPIVHQNFEPSIVLL-NSTLVVHISECGLA-------------ALSSRSV-----------------------SQL--SGR-------M---------R---T-LFHYEAPEVHE-SG-L---LSDRSVYSFVVMLELLTGRKPYDSSRPRA---E-QHLVRWATSQLY------DID-----AISK-MVDPSIRG--------QCSE-----------------KALSRFVDIISSCIQHEPEFP----SMSEVV--QDLTRM--V-------S------D------------------------------A-TK-----ASM--------------------------------------------------------------------------------------------------------------------------------------------------------------------------
> AT1G53730.2 pacid=19652122 transcript=AT1G53730.2 locus=AT1G53730 ID=AT1G53730.2.TAIR10 annot-version=TAIR10
REA----------------------------------------------------------------------------------------------------------------------------------------------VVA------F-----------------------------------------------------------------------------------------------------------------------------------------------------------CIVGFER----------------------------------------------------------------------------------------------------------------------FIHG-A---------TDA--S-----DT--SA------LN---TL-F-S-GM--HSPA---------QL--T-QW--TAAA-----G-DP-C----------GQNW-------------RGV-T----------------SGS-RVTQIKLS---------------------------------GLEL------------------------------------------------------------------------------------------------------------------------------------------------------------------------------------------------------------------------------------------------------------------------------------------------------------------------------------------------------------SGTLG--------------------------------------------------------------------------------------------------------------------------------------------------------------------------------------------------------------------------------------------------------------------------------------------------------------------------------------------------GYML--DKLTSL-TELDLSSNNLGG--DLP-YQ-FP-------PNLQRLNLANNQ-FTG------AASYS-LSQI--TPLKY--------------------------------------------------------------------------------LNLGHN-------QFKGQ-IAID-----------------------------F----------SKLDS------------------------LTT--LDFSFNS-----FTN----SLPA---TFSSL-TSLK-S-LYLQNNQFSGTVD-VL-A-G--LPLETLNIAN-D-F-TGWI---------P-SS---------------------LK-GIT------------LI--KDG-N-S---------F---------------------------------------------------------------------------------------NTGPA----------------------------------PPP----------------------------------------------------------------------------------------------------------PPGTPPIRGSPS----------RKSG--------GRESRSSDE---------STRNGDS-KKSG--IGAG-AI-AGIII---SLLVVTA-L----LVAFFL------FR------------------R--------K--------------------------------KSKRS-SPMDIEKTDNQP----------------------F-T-LASN--------D-FHENNSIQSSSSVETKK-----LDTSLSINLRPPPIDRNK-------SFDD-ED----------ST-------------RKPIAVKKSTVVVP---SN-VRLYSVADLQIATGSF-SVDNLLGE--GTFGRVYRAEFD-DG-KVLAVKKIDSSA-LP----HGM-TDDFIEMVSKIANL-DHPNVTKLVGYCAE--H----G-----QHLVVYEFHKNGSLHDFLHLS------------------------------EEESKALVWNSRVKIALGTARALEYL-EV-----C-SPSIVDKNIKSANILL-DSELNPHLSDSGLA-------------SFLPTAN-----------------------ELL--NQT-----------------------DEGYSAPEVSM-SG-Q---YSLKSIYSFVVMLELLTGRKPFDSSRSRS---E-QSLVRWATPQLH------DID-----ALAK-MVDPALKG--------LYPV-----------------KSLSRFADVIALCVQPEPEFP----PMSEVV--QALVVL--V-------Q------R------------------------------A-NM-----SK-----------RT-------VGVDPS-------------------------------------------QRAGSADTTS-------------------DYM----------------------------------------------------------------------
> Smo_76873_ pacid=15418861 transcript=76873 locus=76873 ID=76873.v1.91 annot-version=v1.0
---------------------------------------------------------------------------------------------------------------------------------------------------------------------------------------------------------------------------------------------------------------------------------------------------------------------------------------------------------------------------------------------------------------------------------------------------------------------------------NG------LK---IL-Y-G-SW--NSP----------RL--S-GW--NSGP----GG-DP-C----------GESW-------------QGV-L----------------TGP-RVTSIKLP---------------------------------GQNL------------------------------------------------------------------------------------------------------------------------------------------------------------------------------------------------------------------------------------------------------------------------------------------------------------------------------------------------------------GGSL---------------------------------------------------------------------------------------------------------------------------------------------------------------------------------------------------------------------------------------------------------------------------------------------------------------------------------------------------GYAL--DQLRNL-KILDLSNNQLSQ--AIP-YQ-LP-------PQLQEMYLSNNQ-LTG-------LPYS-LKDL--WSLTK--------------------------------------------------------------------------------IDVSHN-------QLIGT-IPDV-----------------------------F----------QNFSN------------------------LNL--LDVSFNQ-----LTG----SLPS---SFAGL-ISIS-V-MHVQNNKLSGDIN-VL-S-D--LPLADLNVEN-Q-F-NGWV---------P-SS---------------------LR-SIP-----------NLR--DGG-N-N---------F---------------------------------------------------------------------------------------STSPA----------------------------------PPP----------------------------------------------------------------------------------------------------------PPFTPPPP------------PPRAQA--------GGKSPGAKSS--------PRQSKDA-ESGG--LSQG-TM-AGIIVAL-VLAAVIA-G----LVAVCY-M-----R------------------K--------R--------------------------------KGKPD-LEKKMESS-LTP------------------------N--------------------APAKVKELKMEQ-----LSPPEKV-LKPPPLKTPA------------------------AE-------------RSPIKHKNSKASV-----A-ATSYSVADLQAATNSF-AQENLLGE--GSLGRVYRAELQ-NG-TPLAVKKLDASG-ST----VQT-NEEFLAFVSTIARL-RHTNVTELVGYCAE--H----G-----QRLLVYEYFNRGTLHEMLHVL------------------------------DETSKRLSWNQRVKIALGAARALEYL-EV-----C-SPAVVHRNFKSANILL-DDDMSPHLTDCGLA-------------ALRKNW-------------------------QV--AAQ-------M---------L---G-SFGYSAPEFAM-SG-V---YTVKSVYSFVVMLELLTGRKPLDSSRARS---E-QSLVRWATPQLH------DID-----ALSK-MVDPALKG--------IYPA-----------------KSLSRFADVISSCVQPEPEFP----PMSEVV--QSLVRL--M-------Q------R------------------------------A-SL-----SK-----------RS-------SGDELGGS-----------------------------------------QRSMHDP------------PSDY-------------------------------------------------------------------------------
> Bradi1g21040.2.p pacid=32802076 transcript=Bradi1g21040.2 locus=Bradi1g21040 ID=Bradi1g21040.2.v3.1 annot-version=v3.1
TGMGRSG------------------------------------------------------------------------------------------------------------------------------------------AVGIGAGV-L-----------------------------------------------------------------------------------------------------------------------------------------------------------LFLATALGANANT--------DDITS--SLEVNLKMSYV------------------------------------------------------------------------------QRINCKNSLCAA-------HESFLNP--N-----QM--TA------LN---VF-Y-T-TM--NSPP---------QL--K-NW--VSQN-----A-DP-C----------GQSW-------------NGI-T----------------LGS-RVTTIKLS---------------------------------GMGL------------------------------------------------------------------------------------------------------------------------------------------------------------------------------------------------------------------------------------------------------------------------------------------------------------------------------------------------------------NGTL---------------------------------------------------------------------------------------------------------------------------------------------------------------------------------------------------------------------------------------------------------------------------------------------------------------------------------------------------GYNM--NLLTAL-VQLDMSNNNLGG--DIP-YN-LP-------PNLEKLNLAGNH-FTG------TTPYS-ISQM--FALKD--------------------------------------------------------------------------------LNLAHN-------QIS--TISDM-----------------------------F----------NQLTN------------------------LTT--MDLSYNA-----FSA----NIPQ---SFNSL-TSLT-T-LYLQNNQFSGTID-VL-A-N--LPLTDLNIAN-R-F-TGWV---------P-DK---------------------LK-KIR-----------TLQ--TAG-N-S---------F---------------------------------------------------------------------------------------SNGPA----------------------------------PPP----------------------------------------------------------------------------------------------------------PPGTTSPPQGPQ----------RPAL----------PSRNGNN---------GSSDSGS-KHSK--LKGG-AV-AGIVI---CLLVVSA------IVAFFV------IK------------------R--------K--------------------------------SWKLS-RGRDPEQN--EP----------------------L-SPLASG----------LKQMKSIKIISTIGKDQ-----LQKTVSMSLKPPTKDMHK-------SFDE-ND----------LT-------------SKSVTRKISLSSI-----R-TPAYTVADLQVATGSF-SANNFISE--GSFGRVFKAQLN-DQ-KVLAVKKINFSA-FP----SYP-SDLFIELVANISRL-NHPNLAELVGYCSE--H----G-----QCLLVYEFYENGSLHDLLNLV------------------------------DDQSKPLSWNNRVKIALGSARALEYL-ET-----C-SPSVIHKNFKSSNILL-DNELNPHLSDSGYA-------------DLIPNQE-----------------------FQE--SEE-----------------------NSGYRAPELTM-SG-Q---YSLKSVYSFVVMLELLTGRKPFDRSRPRS---E-QSLVRWATPQLH------DID-----ALDQ-MVDPALQG--------LYPS-----------------KSLSRFADAIALCVQAEPEFP----PMSEVV--QSLVRL--V-------Q------R------------------------------A-NI-----TR-----------MS-------SSENYS-------------------------------------------RRHSESGD----------------------YV----------------------------------------------------------------------
> AT1G35710.1 pacid=19649124 transcript=AT1G35710.1 locus=AT1G35710 ID=AT1G35710.1.TAIR10 annot-version=TAIR10
GFK----------------------------------------------------------------------------------------------------------------------------------------------LYDFR----L-----------------------------------------------------------------------------------------------------------------------------------------------------------LFISIIS---------------------SI-------------------------------------------------------------------------------------------------SA-SAT------------A-----EA--NA------LL---KW-K-S-TF--TNSS---------KL--S-SWHDNTNT-------SFSCT-----------SW-------------YGV-S------N-SR--------G-SIEELNLT---------------------------------NTGI--EGT-FQD-FPF-----ISLSNLAYVDLSMN-LLSG---TIPPQF---------GNL------SKLI---YFDLSTNHLTGEINNSVIP--SEL-GNMESMTDLALSQKLTGSIP--SS-LGNLKNLMVLYLYENYLTGVIPPEL--GNMESMTDLALSQ-KLTG-SIPST--LGNLKNLMVLYLYENYLTGVIPP-EIGNMES-NLSQNLTGSPSLG----LKNLTLLSLFQNY-LTGG----IPPKLGNI------------------------------------------------------ESMIDLELSNNKLTGSIPSSL---GN-LKNLTILYLYENYLTGVIPPEL-G---NMESMIDLQLNNN--------------------------KLTGSIPSS-F----GNL-KNLTYLYLYLNYLTGVI-PQ----ELGNMESMINLDLSQNKLTGSVP-DSFG--NFTKLESLYLRVNHLSGAIPPG-----------VANSS-HLTTLILDT----NNFTGFFPETVC----------------------------------------KGR---KLQNISLDYNHLEGP----IPKS----LRDC-----KSLIRARFLGNKFTGDIFE----AFGIY---PDLNFIDFSHNKFHGEISSNWEKSPKLGALIMSNNNITGAIPTEI--WNMTQL-VELDLSTNNLFG--ELP-EA-IG-N----LTNLSRLRLNGNQ-LSG------RVPAG-LSFL--TNLES-------------------------------LDLSSNNFSS---------------EIP-QT--------FDSFL-KLHDMNLSRN-------KFDGS-IPR------------------------------L----------SKLTQ------------------------LTQ--LDLSHNQ-----LDG----EIPS---QLSSL-QSLD-K-LDLSHNNLSGLIPTTF-E-GM-IALTNVDISN-K-L-EGPL---------P-D------------------TPT-FR-KATAD-----------A--LEE-N-IG--------L------CSNIPKQ---------RLKPC----------------------------------------------------------R-EL-----------------------------------------------------------------------------------------------------------------------------------------------------------------------------------------------------K----KPK-KNGN-------LV-VWILVPI-LGVLVIL-S----ICANTFTYCI---R------------------K--------R--------------------------------KLQNG--------------------------------------------------------------------------------------------------RNTDPETGE-------------------------------NMSIFSV-------DGKFKYQDIIESTNEF-DPTHLIGT--GGYSKVYRANLQ-D--TIIAVKRLHDTI-DEEISKPVV-KQEFLNEVKALTEI-RHRNVVKLFGFCSH--R----R-----HTFLIYEYMEKGSLNKLLAND-------------------------------EEAKRLTWTKRINVVKGVAHALSYM-HD-----R-ITPIVHRDISSGNILL-DNDYTAKISDFGTA-------------KLLKTD------------------------SSN--WSA-------V---------A---G-TYGYVAPEFAY-TM-K---VTEKCVYSFVLILELIIGKHPGDLVSSLSSSPG-------------------EAL-----SLRS-ISDERVLE--------P---------------RGQNREKLLKMVEMALLCLQANPESP----TMLSIS--TTFS----------------------------------------------------------------------------------------------------------------------------------------------------------------------------------------------------------------------------------------
> Potri.002G008400.1 pacid=27022142 transcript=Potri.002G008400.1 locus=Potri.002G008400 ID=Potri.002G008400.1.v3.0 annot-version=v3.0
[truncated: 560,690 more chars]
