# Supplementary material for: Structural evolution drives diversification of the large LRR‐RLK gene family
Source: New Phytol. 2020 Feb 29;226(5):1492–505. doi: 10.1111/nph.16455 (PMC7318236; doi:10.1111/nph.16455)
Supplement: Supplementary file 1 — Dataset S1 Alignments used to infer clade‐specific trees. Dataset S2 Alignments used to infer clade‐specific trees after filtering. Dataset S3 Newick format clade‐specific tree files. Dataset S4 Sequence alignment from backbone tree. Dataset S5 Sequence alignment from backbone tree after filtering. Dataset S6 Models for backbone tree alignment partitions. Dataset S7 Newick format LRR‐RLK constraint tree. Dataset S8 Newick format LRR‐RLK backbone best tree. Dataset S9 Newick format files for bootstrap replicate trees used in backbone tree construction. Dataset S10 Alignments used to construct conversion trees shown in Fig. S19. Fig. S1 Clade I gene tree. Fig. S2 Clade II gene tree. Fig. S3 Clade III_VIIa gene tree. Fig. S4 Clade IV gene tree. Fig. S5 Clade V gene tree. Fig. S6 Clade VI gene tree. Fig. S7 Clade VIIb gene tree. Fig. S8 Clade VIII‐1 gene tree. Fig. S9 Clade VIII‐2 gene tree. Fig. S10 Clade IX gene tree. Fig. S11 Clade X gene tree. Fig. S12 Clade XI_XIIb gene tree. Fig. S13 Clade XIIa gene tree. Fig. S14 Clade XIIIa gene tree. Fig. S15 Clade XIIIb gene tree. Fig. S16 Clade XIV gene tree. Fig. S17 Clade XV gene tree. Fig. S18 Model of structural modifications found. Fig. S19 Phylogenetic trees of maize genes in clade XI_XIIb from different alignment domains. Fig. S20 Alignment showing sequence identity of a maize gene fragment to its paralog. Fig. S21 Backbone tree with gene names. Table S1 Genome annotation and assembly versions used in gene searches. Table S2 List of maize transcript variants used in gene searches. Table S3 All discovered genes, their respective clades, protein domains found in coding annotation, and domains found outside their coding annotation. Table S4 Gene expression analyses. Table S5 Genes used to construct backbone phylogenetic tree, their clades, and their constraint groups. Table S6 Gene family size in each taxon by clade. Table S7 Rate of gene structural variation by clade. [file NPH-226-1492-s001.zip › Man2019_LRR-RLKs_SupportingInformation/datasets/Dataset_S2_Filtered_Alignments/VIII1.input.align_out.fas]

> AT1G06840.1 pacid=19650435 transcript=AT1G06840.1 locus=AT1G06840 ID=AT1G06840.1.TAIR10 annot-version=TAIR10
-FS----------SR------------LLIPLL-FFFLFCC-FSS--TFAQDDITNPVEVRALRVIKESLNDPVHRLR---KH-GN-S--NTVV-FNSTLDDGY--LHVSELQLFSMNLSNLSPELGRSRLTILSFMW-------------------------KITGSI----KEIGNIKSLELLLG-NLLNNLEELG-FPNLDRIQIDENRISGPLKSFA--------NLNKTKHFHMNNNSISGQIPPEL-GSLPSIVHILLDNNLSGYLPELSNMPRLILQLDN-HFDGTTIPQSYGNMS----KLLKM-SLRNCSLQGPVPDLSSIPNLGYLDLSQQLNGSIPAGKLSD---SITTIDLSNNSLTGTIPTNFSG-LPRLQKLSLANALSGSIPSRIWQEREL-NSTESIIVDLRNGFSNISGR-SD--LRPNV-TVWLQGP-LCS-DGN------LLRLCGPITEEDINQ--GSTNSNTTICS------DCPPP--YEFSPEPL---R--RCFCAAPLLVGYRLK-SPGFSDFV--PYRSEFEQYITSGL-----------SLNLYQLRLDSFQWQKG-PR-LRMYLKFFPVFSA-NSFIFNRSEVRRIRGMFTGWNIRD-----EDLFGPYELMNFTLLDVYR--DVF-PSA-SPSGLSNGAVAGIVLGSVAAAVTLTAIIALIIMRKRMRG--YSAVAR-RKRSSK----------ASLKIEGVKSFTYAELALATDNFNSSTQIQGYGKKGTLG-STVVIAQEGSLEKELTIELLRLHRLSLLGFCDEEGEQMLVYEYMENGTLRDNISVK-LKEPLDFAMRLRIALGSAKGILYLHTEANPPIFHRDIKASILLDSRFTAKVADFGLSRLAPVPDMEGISPQHVS-TVVKGTPGYLDPEYFLTHQLTDKSDVYSLGVVLLELFTGMQPIT-----HGKNIVREINIAYESG-----SILSTVDKRMSSV--PDECLEKFATLALRCCREETDARPSMAEVVRELEI------IWELM---------PES-----HVAKTAD------LSETM----THP-SSS-SNSSI----MKHH--YTSMDVS---GSDLVSGVA-PS-------VAPR-----------
> Pp3c1_39210V3.1.p pacid=32970321 transcript=Pp3c1_39210V3.1 locus=Pp3c1_39210 annot-version=v3.3
-------------AC--WRVG-------------TLGLVLV-FHL--LIQTEAITNPVDARALQAFYRTLEDPDGALR---QG-NE-D--MEVI-SPPQGPSNV--TFVTELRLFMHNLGTFAPELGNTQLQYLDVMW-------------------------HMTGSI----STFGKLTNLYLLLG-NRFTILPELG-SSGLNRIQIDENQISGPIPEFA--------GLTSIQHLHMNNNSLNGSLPREL-GTLPNLVHILVDNNLNGYLPEIANAPSLVIQLDN-KFSNATIPTTWGNIS----TLLKL-SMRNCGLMGTIPDVGGLQKLEVLDLSHTLTGNIPASAFPT---NLTSIDFSYNQLSGQIPESIGT-LQMLEYLTLRNTIGGVVPSNLGTGRAFQGKTGSKVIDLQNQLMNFSSS-LAALSNTNT-VIRFAGPAIC--GPN---QDLTNPLCIPNNDPFIV----------------------PYDSTV-TMETPP---N--LCQTCDFITVGYRLK-SPGFSTFD--RLDKQFVDYLSSGL-----------NLTQNQVVLKNYMWQHG-PR-LLMTILLYPEN----SNSFNQSEFDRLYTTFSQWRIPD-----SEVFGPYELLSFD---PRT------DGA-SKKRLSAGAIAGIVVGASVLAMLVTGLILYMVHRKRQPS--PALMAQ-LERLNR------MKRNPDLKVAGVTAFSFEELSQATNNFSDENQIQGYGKVGDLK-DQRVIAEQGSLAHEYTIELLRVHRLILVGYCDDEGEQMLVYEYMSGGTLRDHLS-----TPMDFPTRLRIALGSARGILYLHTEANPPIYHRDIKASILLDSRKVAKVADFGLSRLAPVPDFEGTTPGHVS-TVVKGTPGYMDPEYFLTHKLTDKSDVYSFGVVLLELITGLHAIS-----KGKNIVRETHSRMVAG-----QMLSMVDPYIANY--PAEALEAFMRLAVSCCSNLPEDRPTMSEVVRDLEE------IGRRFA----DML-PEG-----YSKDTPS-----S-ASSDAL--IQPRNYT---------------KNYPDNAD---TSELCSGTV--------MHVAPR-----------
> Solyc09g055570.2.1 pacid=36131656 transcript=Solyc09g055570.2.1 locus=Solyc09g055570.2 ID=Solyc09g055570.2.1.ITAG2.4 annot-version=ITAG2.4
-------------SA----------SKLSIIGI-TLLLWYC-CSLLLTKANSQTTHPDEVKALRAIKNSLVDPNGNLS---RR-GI-S--NTVL-YNQTNNDGY--FHVRELQLLDMDLSNLSPELGRSYMRILDVMW-------------------------AISGTI----KEIGNIKTLELLLG-NELTSLEELG-YPNLNRIQIDQNHISGPLVSFA--------KLEKAAHFHMNNNSISGQIPPEL-SKLPKLLHLLLDNNLSGYLPELAQIPNRILQLDN-NFEGSHIPDSYGNMS----RLLKL-SLRNCSLQGPVPNLGNIPNLTYIDLSLELIGSIPSNMLSD---NMTTIDLSYNNLNGTIPSNFSS-LPHLQKLSLENSLSGSVPSIIWQNRTL-NATETLILDLRNKLLNISGP-LA--IPQNV-TVSLQGP-LCS-NSI------LFNFCGPYNGDAGG---TLQLANNTDCP--PLA--CPPP--YEYALPYP------TCFCALPLLIGYRLK-SPGFRDFR--SYMDQFKWYITIGL-----------KLNISQLHLNTFSLEAG-PR-VKMYLRIFPIFDN-SSRLFNKSEVLRLRSMFTGWLIPD-----NDLFGPYELINFTLLADYR--EFI-PPP-SSSGISKGALAGIILGVIAGAVTISAFVSLLILRLHMKK--HHASSK-RSLLSK----------ISVKIDGVKEFNFEELTLATKNFDNSSIVQGYGKQGTLA-DTAVIAQEGSLQKELTIELLRLHRLSLLGYCGEEGEQMLVYEFMPNGTLRDHLSGK-CKEPLSFAMRLKVALGSAKGILYLHTEADPPIFHRDIKA----------------------IPDLEGTLPAHVS-TVVKGTPGYLDPEYFLTHKLTDKSDVYSLGVVFLELLTGMQPIS-----HGKNIVREVNLAYRSG-----MIFNVIDDQMGSY--PSECVEKFINLALKCCQEETEGRPSMVEVVRELEN------IRVMM---------PES-----YSIIRDSVVTD-S-EKDS----RTP-SS----TSA----MKYP--FVSADVS---GSDLVSGVV-PS-------INPR-----------
> Solyc09g055180.2.1 pacid=36131781 transcript=Solyc09g055180.2.1 locus=Solyc09g055180.2 ID=Solyc09g055180.2.1.ITAG2.4 annot-version=ITAG2.4
-------------------------------------------------------------------------MKHLN---KR-GT-S--HTVF--NISDADGY--LHVRELRFMNMNLSSLSPELGQSHLQILNFMW-------------------------NLSGSI----KEIGSITTLKLLLG-NQLTSLDELG-NSNLNRFQIDQNEISGEIKSFA--------NLNKIRHIHFNNNSLSGQIPHEL-SNLSTILHLLLDNNLSGYLTEFSALADAILQLDN-NFSGSEIPASYGNLS----SLLKL-SVRNCSLEGSIPDFSRIANLSYLDLSWQLSGSIPQNKLSN---NMTTIILSHNRLNGSVPKNFSL-LPSLQKLSLENFLNGSVSTDIWQNKIF-NTTSRLVIDLRNSVSNISGA-FE--PPVNV-TLRFQSP-ICS-STS---IRNIGKYCGPDIGADDDE--SNSTNPTGVCP--IHA--CPTDNYYEYVPASP---K--PCFCASPLRIGYRLK-SPSISYFD--PYKQLFESYVTSSL-----------QLDLYQLWIDSFFWEKG-PR-LRMYLKLFPVV-G---NTFNESEILRISEIFASWEFRG-----SHLFGPYELLNFTLLGPYS--HLN-PEI-KGKKQSKGVVIAFIVAAGAFAAFVSSIVTLLITRRRAKY--QNILSR-KRLSSS----------LSIKVDGVKSFTFREMASATNNFDTSTQVEGYGSRGILA-DTIVIAKVGSLQKELTIELLRLHRLVLLGYCDEEGEQMLIYEFMPNGTLRDWLSAK-CKKKLKFGARLGIALGASKGILYLHTEADPPIFHRDIKASILLDSKLTAKVADFGLSRLAPVQDDEGLLPNHVS-TMVKGTPGYLDPEYFLTRKMTDKSDVYSLGVVFLEILTGMHPIS-----HGKNIVREVKIAHKSG-----VMFSIMDKSMGSY--PSECAERLMELALKCCQDKPEDRPSMLEVVRTLET------TVQMM---------PYT-----DTDPLDNKASF-S-ESTS--------SASFSNTRS----GDLF--MSSSNVS---GGDLISGVT-LN-------ITPR-----------
> LOC_Os01g72990.2 pacid=33124015 transcript=LOC_Os01g72990.2 locus=LOC_Os01g72990 ID=LOC_Os01g72990.2.MSUv7.0 annot-version=v7.0
-------------RQ------------SRLFYL-CSIIFMF-YLV--QRTEAQITAPWEVDALKAIKGNLIDPQGRLN---NR-GM-G--NSVH-YNETASDGY--LHVLELQLLKLNLSSLAAELGRSHMQIMDFMW-------------------------NISGSI----KEVGNITSLKLLLG-NQLTSLEEIG-FPNLDRIQIDQNYISGPIKSFA--------NLNKTKHFHMNNNSLSGQIPPEL-SRLPSLVHLLLDNNLSGYLPELSKLPKLIIQLDN-NFSGTSIPSSYGNIT----TLLKL-SLRNCSLEGPVPDVSGIPQLGYLDLSWQLRGSIPSGRPAS---NITTIDLSHNLLNGSIPGSFSG-LPNLQRLSLDNNLDGSVPSDVWRNIDF-SGNRSLILDFQNSLTNLSNP-LS--PPANV-TILLSGP-ICT-SPN---QLNITQYCQSVPVIVP----DGSASNATVCP------PCSTDLPFENILMSP---I--RCICAIPLYVDYRLK-SPGFWDFV--PYEGQFQQYLSSGL-----------SLSSYQLEVSQFMWEEG-PR-VKMNLKLFP-----NTAYFNKSEVLRLRGMFTGWLIPD-----SDIFGPYELLNFN-PGWYN--NLF-PDR-AKSSLSTGAIVGIVVAAFAAAAFLSSLITLIILRRRSRY-----SSK-RRSAKR----------IPMKIDGVKDFSFQELSHGTNDFSDSALIQGYGKRGILS-DTIVIAQQGSLSKEFTIELLRLHRLSLLGYCDEEDEQMLVYEFMPNGTLRDHLSAR-SKEPLNFPTRLRIALGSSRGILYLHTEADPPIFHRDIKASILLDSKFVAKVADFGLSRLAPEPESEGIAPGHVS-TVIKGTPGYLDPEYFLTHKLTDKSDVYSLGVVFLELLTGMQPIS-----HGRNIVREVVAANQSG-----MILSVVDSRMGSY--PAECVEKFAALALRCCRDETDARPSIVEVMRELEK------IWQMT---------PDT-----GSMSS--LSLE-P-SNTA-----TP-SSG---SRMSSSNDDHH-NMSSSDVS---GSNLLSGVV-PS-------INPR-----------
> Bradi2g62790.2.p pacid=32772810 transcript=Bradi2g62790.2 locus=Bradi2g62790 ID=Bradi2g62790.2.v3.1 annot-version=v3.1
ELRTTKIEAVGMMSGRNRRPG---IPHSNICALCTSYIYLFRCLVCGHKAGSGSTAGAEVDALRAIKGSLLDPLGRLD---NR-GV-G--NSVI-YNATASDGY--FHVQELQLLQLNLSTLAPELGQSHMKIMDFMW-------------------------SISGSI----KEVGNITSLELLLG-NQLSSLEEIG-FPNLNRIQIDQNHISGSIRSFA--------NLNNTKHFHMNNNSLSGQIPPEL-SRLPSLVHLLLDNNLSGYLPALSKLPKLIIQLDN-NFSGSSIPSSYGNIT----TLLKL-SLRNCSLEGPVPDVTGIPQLGYLDLSWQLAGPIPSGQLAS---NITTVDLSHNLLNGSIPRSFSS-LPNLQRLSLDNNLDGPVPSDIWQNIDF-NGNRSLVLDFHNSLTNLSSP-LT--PPANV-TILLSGP-ICT-SQN---QLNISQYCQSAPVVVP----GGSANNSTLCQ------PCSTDLPYEIILMSP---I--QCICAIPLYVEYRLK-SPGFWDFI--PYEVQFQQYLSSGL-----------SLSLYQLEVSTFMWEEG-PR-LKMNLKLFP-----NTALFNAKELLRLRNMFTGWLIRD-----SDIFGPYELIDFD-PGLYSSYVKV-SRP-TKSGLSTGAVVGVVIAAFAAAAILSSLITLIILRRRLKH-----SSK-KRAAKR----------VPMKIDGVKDFTFEELSNCTNDFSDSALVQGYGKRGVLA-DTIAIAQQGSLSKEFTIELLRLHRLSLLGYCDEEDEQMLVYEYMPNGTLRDNLSAK-AKEPLNFPMRLRIALGSSRGILYLHTEADPPIFHRDIKASILLDSKFVSKVADFGLSRLAPLPEIEGSAPGHVS-TVVKGTPGYLDPEYFLTHKLTDKSDVYSLGVVFLELLTGMQPIS-----HGKNLVREVVAANQSG-----MILSVVDRRMGPC--PGECVERFAALALRCCRDETDARPSMVEVVRELET------IWQMT---------PET-----ESIASESVAMD-P-SNTG-----TPASSR-MVSGG----NDQY--MSSSDVS---GSNLLSGVV-PS-------INPR-----------
> Zm00001d004559_T001.1 pep chromosome:AGPv4:2:118056520:118081107:1 gene:Zm00001d004559.1 transcript:Zm00001d004559_T001.1 gene_biotype:protein_coding transcript_biotype:protein_coding
----------------------------------------------------------------------------------------------------------------------------------MKIMDFMW-------------------------SIGGTI----KEVGNITSLELMLG-NQLNSLEEIG-FPNLNRIQIDQNHISGLIKSFA--------NLNKTKHFHMNNNSLSGQIPPEL-SRLPSLVHLLLDNNLSGYIPELSKLPNLIIQLDN-NFSGSTIPSSYGNIS----TLLKL-SLRNCSLEGPVPDVSGIPQLGYLDVSWQLRGPIPSIQFSS---NITTIDLSHNNLNGSIPGIFSG-LPYLQRLSLDDNLTGSVPSNIWQDIDL-RGNKSLVLDFQNALNNLSTP-LS--PPPNV-TILLHGP-VCI-GQN---QLNISQYCQSGTYVAR----GGSADNSTVCP------PCSSDFPFERIPMSP---I--PCSCVVPVYVGYRLK-SPGFSNFI--PYESQFQQYLTSGL-----------SLSSYQLEVSTFMWEEG-PR-LKMDLKIFP-----NTPFFTVSEVFRLNGMFTAWQIAD-----SDIFGPYELISFN-QGWYN--TII-PQG-TKSGLSTGAIVGVVMAAFVAAAILSSLVTIIILRRRSRQ----SSSN-KRTAKR----------ISMKIAGVKDFTFDELSHCTHDFNDSTLIQGYGKRGVLA-DIVVIAQQGSLSKEFTIELLRLHRLSLLGYCDEDDEQMLVYEYMPNGNLRDHLSAR-AKVPLDFPMRLRIALGSSRGILYLHTEADPPIYHRDIKASILLDSKFVAKVADFGLSRLAPLPETEGSAPGHVS-TVVKGTPGYLDPEYFLTHKLTDKSDVYSLGVVFLELLTGMQPIS-----HGRNIVREVLAANQSG-----MIFSVVDNRMGSY--PAECVEKFAALALRCCQDETDSRPSMVEVVRELDM------IWRMT---------PGT-----ENIASSEMGMG-S-NSTS-----TPTASG---SRM----DDHY--ISSMEVS---GSNLLSGVM-PS-------INPR-----------
> evm_27.model.AmTr_v1.0_scaffold00077.157
-----------------------------------------------------------------------------M---DL-VE-R--TL-------------------VQQYHLARPQGPPRLGLDR---------------------------------GLCFT----------------RVG-NELSSLEEMG-NQNLFVLQIDENKISGTIKSFG--------NLKSIGHLHMNNNSLSGEIPEEI-SYLPSLVHIVLDNNLTGPLAELSNLANLVLQLDN-KFTSSHIPSSYSKMS----KLVIL-RLRNCGLEGEVPDLSGLSLLDYLDLSHGLSGPIPTGRLSE---SITTIDLANNNLNGSIPAIFSG-LPHLQRLSLARQLSGSVPSTIWQNMLF-SKTATLILDFQDRLSNISDT-LN--PPENV-TIRLQGP-LCT-TSS---QFVMSEFCGPERGN------EERVNSTPIDF--SSS--CPTDNFCDYVPNAP---H--WCFCAVPIRVDYRLR-SPGFSSFL--PYKSSFEECFTQGL-----------NLEIYQLDIDSISWEEG-HR-LWMHLKIFPQCC--SQHIFNSSEIQRIKALLTGWKVLL-----PNVFGSYDVLNFSHKGPFD--TAT-DES-SNSGITIGALVGIVLGVVAVSLAFSGTIFLFVTKRHTQR--RHGSLR-TRPSSS----------IPIKIDGVKGFTFGEMARATDNFINSSQVQGYGKRGCLA-DTVVIAEEGSLQRELTIELLRLHRLSLVGYCDGAGEQMLVYEFMPNGTLRDHLYGK-SKEPLSFAMRLRIALGSARGILYLHNDANPAIFHRDIKASILLDSKFVAKVADFGLSRLAPLPDLEGTIPDHVS-TVVKGTPGYLDPEYFLTHQLTDKSDVYSLGVVFLELLTGMHPIS-----QGRNIVREVNNAYRSG-----LLLSIIDGQMDSC--PLECIEQFTKLALQCCLDHTDGRPTMTVVVRELES------IWQNM---------PES-----ESLASRSIDLY-S-A-----------SS----STK----TRNV--FTSYDIS---GSDLVSGNI-PP-------VYPR-----------
> evm_27.model.AmTr_v1.0_scaffold00077.156
---------------------------------------------------------------------LADPFKRLR---NK-GT-S--NTIS-FNATEEDGY--WHVREVLLLDMNLSTLAPEIGQSYLKIFDIMW-------------------------QMSGTI----KEIGNVKSLELLLG-NQLSSLEELG-YPSLNRLQIDQNGISGSIKSFG--------NLNNAKHFHMNNNSLSGEIPVEI-SNLPNLVHLLLDNNLTGHLPELSNMPRLILQLDN-QFTGSHIPASYANMS----KLLKM-SLRNCSLQGNIPDLSGIPRLGYLDLSWNLSGPIPTGRLSS---NITTIELAHNSLNGSIPSNFSG-LPLLQRLSLSSRLSGSVPSTTWQNLSF-SDNATLVLDFRDLLSDVSAL-LN--PPANV-TIELQGP-VCT-NSN---RLSISHFCVSQAQRND----EKNSNEQIGCP--PHA--CPTESNFEYVPESP---V--PCFCAAPIEVGYRLK-SPGISSFS--PYETYFETYITSGL-----------NLASYQLDIDSYFWEHG-PR-LRMLLKLFPQF-D-HSNTFNLSEVRRIQELFTGWTIHH-----SDVFGPYELLNFTLKGPYA--NMV-LES-PKSGIGMGAILGIILGAGAVIVLLSAIICLLVMKRHTRY--HHGISS-KHLLSK----------SPIKVDGVKDFTYEEMVLATNNFSRSTQVLGYGRKGLLA-DTVVIAEEGSLQKELTLELLRVHRLSLVGYCDEASEEMLVYEFMPNGTLRDHLRGK-SKEPLGFARRLRIALGSARGILYLHNEANPPIFHRDIKASILLDSKFVAKVADFGLSRLAPVSDLDGSAPDHVS-TVVKGTPGYLDPEYFLTHKLTDKSDVYSLGVVFLEILTGMRPIS-----HGKNIVREVNTAYQSG-----TLSSIIDQQMGSY--PSECLDQFMKLALRCCLEDTMARPSMAEVVQELEN------IWKMT---------PDC-----DSTPPDSVSIS-T---------GNP-SSP-A--------------SESYNGY---GSDHISGVV-PN-------INPR-----------
> evm_27.model.AmTr_v1.0_scaffold00077.158
-------------ER----------GKSCYFLV-FVVYYLC-YMV--MFGGAQVTNPNEVTALQAIKSRLDDPFNNLG---GR-GT-S--NTVL-FNEPQDDGY--LHVRELQLLNMNLSNLAPDIGQSYMEIFDVMW-------------------------KITGSI----REIGNVKSLKLLLG-NQLNSLEEIG-YPNLDRIQIDQNHISGPIKSFA--------NLNMTKHFHMNNNSLSGQIPAEL-SRLPRLVHFLLDNKLTGNLEELSNMPSLILQLDN-QFTGSHIPASYSKMS----KLLKL-SLRNCSLQGSIPDLSSIPDLGYLDLGLELSGPIPTGGISQ---NITTIDLSNNTLNGSIPSSFSG-LPLLQRLSLAGQLSGSIPSDLWQNISF-SSNATLILDLEDMFSNISGV-LN--PPANV-TIKLRGR-ICT-NAN---NLNISQYCGIQITNE-----EAVDITKVDCP--PQA--CPTANLFEYVPKSP---V--PCFCAAPIKVGYRLK-SPGISSFP--PYMMPFEEYITSGL-----------NIDLYQLVIETFIWEEG-SR-LRMYLKLFPQF-S-VSYTFNLSEIQRLRGKFTGWTIPD-----SEVFGPYELLDFTLQGPYA--GVV-LES-SKSGISSVAIVGIVLGAIAVTVALSSIIFLFILKWHMKS--QRGVSR-RRHLSK----------SLIKVEGVKSFSFGEMALATNNFSSSSQVHGYGKKGILA-DKIVIAEEGSLQTELTIELLRLHRLSLVGYCDEEGEQMLVYEFMPNGNLRNHLSEK-VKEPLNFAMRLRLALGSARGISYLHNEANPPIFHRDIKASILLDSKFIAKVADFGLSRLAPVPELEGDAPEHVS-TVVKGTPGYLDPEYFLTHKLTDKSDVYSLGVVFHELLTGMHPIS-----HGKNIVREVNNAYQSG-----MLCSIVDPHMGSY--PSECIEQFARLAFRCCLDDTEGRPAMTEVVRELEI------IWKMT---------PES-----DSLPSESVDIA-T-GK------LTP-SSS-S--------DKKP--FLSYDVS---GSDLLSGVI-PR-------IAPR-----------
> AT5G01950.1 pacid=19668330 transcript=AT5G01950.1 locus=AT5G01950 ID=AT5G01950.1.TAIR10 annot-version=TAIR10
-------------VF----P-------QRLYLH-ALLVACC-CVL--LLADAQRTHPSEVTALRSVKRSLLDPKDYLR---NR-GR-S--NTVI-FNEIGTDDY--LHVRELLLMNMNLSTLSPELQKAHLEILDFMW-------------------------NISGSI----NEIGQISSLVLLLG-NKLSTLSELG-YSNLNRFQIDENNITGPIKSFS--------NLKKVKHLHFNNNSLTGQIPVEL-SNLTNIFHVLLDNKLSGNLPQLSALPNQILQLDN-NFSGSDIPASYGNFS----NILKL-SLRNCSLKGALPDFSKIRHLKYLDLSWELTGPIPSSNFSK---DVTTINLSNNILNGSIPQSFSD-LPLLQMLLLKNMLSGSVPDSLWKNISF-PKKARLLLDLRNSLSRVQGD-LT--PPQNV-TLRLDGL-ICT-NGS---ISNANLFCESKGKEWISL--NNSTNSALDCP--PLA--CPTPDFYEYSPASP---L--RCFCAAPLRIGYRLK-SPSFSYFP--PYIDQFGEYVTDFL-----------QMEPYQLWIDSYQWEKG-PR-LRMYLKLFPKV-NTYTRTFNESEVLRIRGIFASWRFPG-----SDLFGPYELLNFTLQGPYS--YVN-FNS-ERKGVSWRRLAAITAGAVVTAVAISAVVAALLLRRYSKH--EREISR-RRSSSK----------ASLLNSGIRGFSFKELAEATDDFSSSTLVRGYGKRGVLS-DTVAIADEGSLEKELNIELLRLHRLSLIGYCDEESEQMLVYEFMSNGTLRDWLSAK-GKESLSFGMRIRVALGAAKGILYLHTEANPPVFHRDIKASILLDPNFNAKVADFGLSRLAPVLEDEEDVPKHVS-TVVRGTPGYLDPEYFLTHKLTDKSDVYSIGVVFLELLTGMHAIS-----HGKNIVREVKTAEQRD-----MMVSLIDKRMEPW--SMESVEKFAALALRCSHDSPEMRPGMAEVVKELES------LLQAS---------PDR-----ETRVELA-----S-SSSV----LST-SS----SNV----TRDL--YESSSLL---GSDLSSGFV-PS-------IAPR-----------
> Bradi2g53400.1.p pacid=32776745 transcript=Bradi2g53400.1 locus=Bradi2g53400 ID=Bradi2g53400.1.v3.1 annot-version=v3.1
-------------AR----------FGGFLYAA-ILVVLCI-FHV--DVVRAQITHPTEANALRAIRGSLIDPMNNLK---NR-GT-P--RAII--EKIPSDAY--LHVTELQLLKMNLSTLAPEVGLSQLKTLDFMW-------------------------NLTGSI----KEIGNITTLKLITG-NQLSTLDEIG-SQNLNRLQIDENQISGPIKSFA--------NLTSMRHLHLNNNSLSGQIPSEL-SRLPELLHLLVDSNLSGPLPKLAETRSKILQADN-NFSGSSIPAAYNNIP----TLLKL-SLRNCSLQGVIPDLSGIPQLGYLDLSWQLTGSIPTNKLAS---NITTIDLSHNFLNGTIPANFSG-LPNLQFLSIEGRLDGAVPSAIWSNITF-TGNRSLVLDFQSSLDTIPAT-FE--PPKAA-TVLLFGP-VCD-SSN---SARAAGLCQPTSVNEAPS--GQGPQVSINCA------PCPKDKTYEYNPSSP---I--PCFCAVPLGVGFRLK-SPGIADFR--SYKEAFEIDSTSEL-----------HLQIYQLYIEHYIWEAG-PR-LNMHLKLFPS----NTTLFNMSEVVQLRHLLAGWEVTL-----SDIFGPYELLNFT-LGSYA--DEF-PTV-VSSGLSKGALAGILAGTITAAIAMSVVSTIFIMKRRSKR---RTVSR-RSLLSR----------FSVKVDGVRFFTFEEMAGATNDFDDSAQVQGYGKKGNLA-DTAVIAHEDSLSKECTIELLRLHRLSLIGYCDEEDEQMLVYEFMPNGTLRDHLSVT-SKIPLNFSQRLHIALGASKGILYLHTEADPPIFHRDVKATILLDSKFVAKVADFGLSRLAPVPDIEGTLPAHIS-TVVKGTPGYLDPEYFLTHKLTEKSDVYSLGIVLLELLTGMKPIQ-----HGKNIVREVNTAYRSG-----DISGIIDSRISSC--SPECITRFLSLALKCCQDETDARPYMAEIVRELDA------IRSLL---------PEG-----EDLVSVTSMEI-G-SSAT----LTK-STSNSVTTT----TGEH--FGSFQTS--GSGRAHSGIP-SG------TVAPR-----------
> LOC_Os01g60280.1 pacid=33125985 transcript=LOC_Os01g60280.1 locus=LOC_Os01g60280 ID=LOC_Os01g60280.1.MSUv7.0 annot-version=v7.0
-------------AN----------FRGFRRAV-IVVVLCI-CHV--NVVRGQSTDPAEVNALRAIKGRLIDPMNNLK---NS-GT-S--SKVF--DNIPINNY--LHVTELQLFKMNLSTLAPEIGLSQLKTLDFMW-------------------------NLTGNI----KEIGNIHTLRLITG-NQLSSLDEIG-YQNLNRLQIDQNEISGPIKSFA--------NLTSMRHLHMNNNSLSGQIPSEL-SRLPELLHLLVDSNLSGPLPELAETRSQILQADN-NFSGSSIPAAYENIP----TLLKL-SLRNCNLQGGIPDISGIPQFGYLD-------------------------------------------------------------------------------FQNSLGNIPAA-FE--PPEEV-TILLYGP-VCT-NST---PARAARLCQPTSVTEAPS--GQGSQVSINCS------PCPTDKNYEYNPSSP---L--PCFCAVPLGVGFRLK-SPGISDFR--PYKEDFQKNLAHLL-----------VLADYQIYMERYIWEVG-PR-LNMHLKLFPN----NTNLFNTSEVVRLRHLLAGWEITL-----SNVFGPYELLNFT-LGSYE--DEF-PTV-ASSGLKRGALAGILAGTITASIAASVFTTIFIMRRRSKR---RTTSR-RSLLSR----------YSVKVDGVRCFTFDEMAAATNDFTDSAQVQGYGKKGNLT-DTAVIAHEGSLSKECTIELLRLHRLSLVGYCDEEDEQMLVYEFMPNGTLRDHLSAK-SRRPLNFSQRIHIALGAAKGILYLHTEADPPIFHRDVKASILLDSKFVAKVADFGLSRLAPVPDVDGTMPAHIS-TVVKGTPGYLDPEYFLTHKLTDKSDVYSLGVVLLELLTGMKPIQ-----HGKNIVREVNTAYQSG-----EIAGVIDERISSS-SSPECVARLASLAVKCCKDETDARPSMADVVRELDA------IRSAL---------PEG-----EELLPEYGDQS-A-TSTS----LTA-TGPLSSSST----TGAL--FISSGSG--GHANSKSGIP-SG------TVAPR-----------
> Bradi2g22140.3.p pacid=32776230 transcript=Bradi2g22140.3 locus=Bradi2g22140 ID=Bradi2g22140.3.v3.1 annot-version=v3.1
T------------AS----------FGGVFWVV-ILVVM-L-PCL--DVALGQSTDPSEVDALRAIKRSLLDPMNNLN---NK-GT-S--NTVF--HKTN-DAH--LHVTELQLFKRNLSTLAPEVSLSQLKTLDFMW-------------------------NLTGSI----KEIGNITTLTLILG-NQLSFLDEIG-NQHLNRLQVDQNQILGPIKSFA--------NLISVKHIHMNNNSLTGQIPAEL-FRLPALFHLLVDNNLSGPLPELGEAPSKIFQADN-NFSGSSIPTTYNNIS----TLLKL-SLRNCSLQGAIPDLSGISELGYLDLSWKLTGSIPTNKLAS---NITTIDLSHNMLHGTVPTNFSG-LPNLQLLSIEKRLDGAVPSTIWNDIIL-TGNRSLVLDFQNSLETILAV-YN--PPQSV-TVMLYGP-VCG-NSN---GALIDNLCQPKSVNLQTS--KQKQDSGLNCS------PCPTDKDYEYNPSSS---L--SCFCAVPLGVGLRLK-SPGITDFL--PYEGTFGVNVTSLL-----------KLFVYQLHIEHYIWEVG-PR-LNMQLKLFPS----NTSLFNMSEVVRLRHVLAGWEITL-----PDMFGPYELLNFT-LGSYA--NEY-PNA-ASSGLSKVAFAGILAGTIAGAFALSTITTILIMRRRSRH---RTVSG-RS-LSR----------FSVKIDGVRCFRFTEMARATNNFDLLAQVQGYGKKGTLD-DETVIAHEDSLSKECTIELLRLHRLSLVGYCDEEDEQMLVYEFMPNGTLRDHLSAK-SKRSPGFGLRLHIALGASKGILYLHTDANPPIFHRDVKASILLDSKFVAKVADFGLSRLAPVPDIEGTLAGHVS-TVVKGTPGYLDPEYFLTHKLTDKSDVYSLGVVFLEMLTGMKPIE-----HGKNIVREVNKAYQSG-----NISEIVDSRMGLC--PPDCISRFLSLATKCCEDETDARPSMSEIVRELEV------ILRMM---------PEL-----DLVLLEAPDTY-S-TDM---------SKSLSSSSA----TGTY--FVSQTSG-TGSVDASSGVL-SG------VLTPR-----------
> Zm00001d038494_T001.1 pep chromosome:AGPv4:6:158547372:158553239:1 gene:Zm00001d038494.1 transcript:Zm00001d038494_T001.1 gene_biotype:protein_coding transcript_biotype:protein_coding
-------------AK----------FADVLCAV-TLLVL-L-PCS--DVALGQTTDPSEVNGLRAIKGRLVDPMQNLM---NR-GR-S--NTVF--HKVNDDTF--LHVTELQLFKRNLSTLAPEVSLSHLKTLDFMW-------------------------NLTGSI----KEIGNITTLKLILG-NQLSILYEIG-NQSLNRLQVDQNQLSGPIKSFS--------NLRSVKHLHMNNNSLSGAIPSEL-STLPLLLHLLVDNNLSGPLPEFAEAPAKILQADN-NFSGSSIPTTYNNIS----TLLKL-SLRNCSLQGDIPDLSSIPQLGYLDISWQLTGSIPTNKLAS---NITTIDLSHNMLNGTIPQNFSG-LPKLQILSLEDYLNGSVPSTIWNGIEL-TGNRSLILDFQNSLKTIPDT-FD--PPPNT-TVMLYGP-VCG-GTN---GSLITNLCQPMSVNMQTS--QNEHGS--SCQ------PCPVDKNYEYNPSSP---L--TCFCAVPLGVGLRLK-SPGITDFR--PYEDDFEINLTSLL-----------QLFRYQLSIERYIWEVG-PR-LNMHMKLFPS----NSSLFNISEIVRLRHVLAGWEITL-----SDVFGPYELLNFT-LGSYA--DG-----------------------------------------------------------------------------------------------------------------------------------------------------MYSF--------------------------------------------------------------------------------------------------------------------------------------------------------------------------------------------------------------------------------------------------------------------------------------------------------------------------------------
> Zm00001d038503_T001.1 pep chromosome:AGPv4:6:158787568:158795712:1 gene:Zm00001d038503.1 transcript:Zm00001d038503_T001.1 gene_biotype:protein_coding transcript_biotype:protein_coding
-------------AK----------FADVLCAV-TLLVL-L-PCS--DVALGQTTDPSEVNGLRAIKGRLVDPMQNLM---NR-GR-S--NTVF--HKVNDDTF--LHVTELQLFKRNLSTLAPEVSLSHLKTLDFMW-------------------------NLTGSI----KEIGNITTLKLILG-NQLSILYEIG-NQSLNRLQVDQNQLSGPIKSFS--------NLRSVKRLHMNNNSLSGAIPSEL-STLPLLLHLLVDNNLSGPLPEFAEAPAKIFQADN-NFSGSSIPTTYNNIS----TLLKL-SLRNCSLQGDIPDLSSIPQLGYLDISWQLTGSIPTNKLAS---NITTIDLSHNMLNGTIPQNFSG-LPKLQILSLEDYLNGSVPSTIWNGIEL-TGNRSLILDFQNSLKTIPDT-FD--PPPNT-TVMLYGP-VCG-GTN---GSLITNLCQPMSVNMQTS--QNEHGS--SCQ------PCPADKNYEYNPSSP---L--TCFCAVPLGVGLRLK-SPGITDFR--PYEDDFEINLTSLL-----------QLFRYQLSIERYIWEVG-PR-LNMHMKLFPS----NSSLFSISEIVQLRHVLAAWEITL-----SDVFGPYELLNFT-LGSYA--DEF-PNA-VSTGLSKAALGSIFASTIAGAILLSVVATTLIVRRRSRH---RAVSK-RS-LSR----------FSVKVDGVRCFTFEEMAIATNNFDLSAQVQGYGKKGILG-DALVIAHQDSLSRECTIELLRLHRLSLVGYCDEEDEQMLVYEFMSNGTLRDHLSAK-SKRPLSFGLRLKIALGAAKGILYLHTEADPPIFHRDVKASILLDSKFVAKVADFGLSRLAPVPDVEGTLPAHVS-TVVKGTPGYLDPEYFLTHKLTDKSDVYSLGVVFLEMLTGMKPIE-----HGKNIVREVNSACQSG-----AVSGIIDGRMGLY--PPECIKRFLSLATKCCQHETDDRPSMWEIVRELEL------ILRMM---------PEE-----DLILLETSETD-S-TDV---------SKS-LSSSA----TGTL--FVSSQAS--GSLDASSGMI-SG------RVTPR-----------
> LOC_Os05g40270.4 pacid=33159720 transcript=LOC_Os05g40270.4 locus=LOC_Os05g40270 ID=LOC_Os05g40270.4.MSUv7.0 annot-version=v7.0
-------------IN----------FGGVLCAV-TLVVL-L-PFL--EAADGKSTDPSEVSALMAIKGSLVDPMNNLK---NR-GT-K--NTVF--HDLG-DTY--LHVTELQLFRRNLSNLVPEVSLSQLKILDFMW-------------------------NLTGNI----KEIGNITTLKLILG-NQLSLLDEIG-NQSLTRLQVDQNHLSGAIKSFA--------NLRSVKHLHMNNNSLSGQIPSEL-SRLNTLLHLLVDNNLSGPLPELAAAKSKILQADN-NFSGSSIPTLYYNMS----GLFKL-SLRNCSLQGAIPDLSAIPQLDYLDLSWQLTGSIPTNKLAS---NITTIDLSHNMLNGTIPSNFSG-LPYLQLLSLKNLLDGSVPSEIWAGVNP-NRNGSLVLDFQNSLNMLPAE-IS--PPPNV-TVVLYGP-ICE-NSS---ETLIINLCRLQSINLEKS--KQETSTAMVCG------ACPTEKNYEYNPSFS---D--QCFCAVPLGVGLRLK-SPGVTDFH--PYENAFKIDLTSLL-----------QLFPYQLYIENYIWEVG-PR-LNMHLKLFPS----NTSLFNMSEVVRLRHVLAGWEITL-----LDVFGPYELLNFT-LGSYE--DEY-PNL-ASSGLSKAALGGILASTIASAIALSAVVTALIMRRNSRT---NRISR-RS-LSR----------FSVKIDGVRCFTYEEMASATNNFDMSAQVQGYGIKGILA-DTIVIAHEDSLSTECTIELLRLHRLALVGYCDEENEQMLVYEFMPNGTLRDHLSGK-SKPPLGFGLRLHIALGASKGILYLHTDADPPIFHRDVKASILLDSKYVAKVADFGLSRLAPVPDVEGALPAHVS-TVVKGTPGYLDPEYFLTHKLTDKSDVYSLGVVFLELLTGMKPIE-----HGKNIVREVKKAYRSG-----NISEIMDTRMGLC--SPECVDSFLQLAMKCSRDETDARPSMTEIVRELEL------ILKIM---------PEG-----DLIQLETPQTY-S-GRAMS---KDPMSKS-TSNST----NGNY--LASSQTF--TSVDASSGVL-SG------MVSPR-----------
> Zm00001d046264_T001.1 pep chromosome:AGPv4:9:77309728:77311010:1 gene:Zm00001d046264.1 transcript:Zm00001d046264_T001.1 gene_biotype:protein_coding transcript_biotype:protein_coding
------------------------------------------------------------------------------------------------------------------------------------------------MPATIRNLAQLTTLILAGCSFIGGI----QQLGNLQQLSFLAS-NKFTTIPTLG-LSNLFWLDLADNQLTGSIVSTATT--PGLDQLTDTKHFHFNKNQLSGTL-TGLFNSNMSLIHI---------------------RLDR-NLKGT-VPPNISNLV----NLNEL-NLASNQLTGSLPDLSSMTKLNVV---------------------------------------------------------------------------------------------------------------------------------------------------------------------------------------------------------------------------------------------------------------------------------------------------------------------------------------------------------------------------------------------------------------------------------------------------------------------------------------------------------------------------------------------------------------------------------------------------------------------------------------------------------------------------------------------------------------------------------------------------------------------------------------------------------------------------
> Solyc10g074890.1.1 pacid=36154947 transcript=Solyc10g074890.1.1 locus=Solyc10g074890.1 ID=Solyc10g074890.1.1.ITAG2.4 annot-version=ITAG2.4
-------------------------------------------------------------------------MNYLE---EK-GT-S--NTIH-FNKVGANGY--FHVKELRMMAMNLSSLTPELGQSQLHFLNFMW-------------------------DLTGSI----EEIGNIKSLKLLLG-NKLSSLDKLG-YPNLRIFQIDENQISGRIKSFS--------NLNSVQHIHFNNNTLIGQIPPEL-SNLSTLLHMLMDNNLSGYLPEFSILPRRIIQLDN-NFSRSEIPASYGNMS----SLVKL-SLRNCTLQGSIPDLSRVPSLHYLDLSWQLSGSLP-DKLSN---NMTAIILSHNRLDGSIPKSFSS-LPLLQKLTMDNLLNGSFSTDIWQNKS--TSTSSLLIDLRNSLSDISGT-LE--PPLNV-TLRLQGP-VCR-NVN---VRNIVKFCGSEAGAEHKK--NNSVIVTGACP--IAA--CPKDNYYEYVPNSP---V--PCTCASPLIVGWRLK-SPSFSYFD--PYVRHFEQYMTRDL-----------RLDLYQMLIESNYWEEG-PR-LRMQLKLFPVV---GVSTFNKSEVIRISDILQYWEISV-----VDLFGPYELLSFTLEGPYS--YLN-PDI-QAKHKNKGAIIAIVVSGVFAAF-VSAILTVLIKKRHTKY--QSILSR-KRLSAK----------LSIKLDGLRSFTFREMTLATNNFNHSNQVEGYGAKGILA-DTIVIAKEGSVQKELTISLLRVHRLSLLGYCDEEGEQMLVYEFMCNGTLRNWLSAN-CKGALSFATRLEIVLGAAKGILYLHTEAHPPIFHRDIKASILLDSKMTAKVADFGLSRLAPVQDDEGVLPNHVS-TIVKGTPGYLDPEYFLTRKLTDKSDVYSLGVVFLEILTGMRPIS-----HGKNIVREVNLAHGSE-----KMFSVMDSTMGSY--PSECVEKFVALALKCCEDKPEDRPSMLDVVRELETIQS---ILNMM---------PDI-----DADSVDSKAKF-N-EPKT--------SSSFSDCTS----KDAF--LSSSNVS---GAYSISGVS---------LTMPR-----------
> Potri.001G459300.1 pacid=27042659 transcript=Potri.001G459300.1 locus=Potri.001G459300 ID=Potri.001G459300.1.v3.0 annot-version=v3.0
--------------------------------------------------------------------------------------------------------------------------------------------------------------------------------------------------------------------------------------------------------------------------------------------------------------------------------------------------------------------------MENL------------------------------------------------------------------------------------------------------------------------------------------------------------------------------------------------------------------------------------------------------------------------------------------------------------------------------------------------------------LQ--LC-GRVPQLKGARRFSFDEITKSTDNFSEANHISGYRMRGMLP-TQLIICRQGSVGLENAMEVLRVHKVI-------------------------------------------------------------------------------------------------------------------------------------------------------------------------------------------------------------------------------------------------------------------------------------------------------------------------------------------------------
> Potri.007G094500.1 pacid=27016671 transcript=Potri.007G094500.1 locus=Potri.007G094500 ID=Potri.007G094500.1.v3.0 annot-version=v3.0
-------------SL------------------LVLAALVLYLQS-------VLSNLGD--ALSALKLSMNVPDNQLK--NPNQVT-----TVIDSNE---------HVISVTLSGINCSTLSPKIGVKTLNTLTLKG-------------------------GITGGI----KEFGNLTSLTSLDN-NRLSEISSLG-NKRLQFLTLGQNNLSGAIESLA-----GL----------------------------QNLINILLDSNLSGQIDHLFQVP---------KY-----------------------NFTGNHLNCSGPNLHS---------------------------------------------------------------------------------------------------------------------------------------------------------------------C-----------------------------------------------------------------------------------------------------------ESHNSDS-------------------------------------------------GSHKSKTGIIIGVV-GGFTVLFLFGGLLFFVCKGRHKGY--K------REVFVDVAGE-V---DQRIAFGQLKRFSWRELQLATDNFSEKNILQGFGKKGVLA-DTKIVLTDESPDAAQRVEMIVAVRLRLIGFCTTTTERLLVYPFMQNLSVAYCLRER-KPPVLDWTTRKRVALGAARGLEYLHEHCNPKIIHRDVKAAVLLDEDFEAVVGDFGLAKLVD------VRKTNVT-TQVRGTMGHIAPEYLSTGKSSERTDVFGYGIMLLELVTGQRAIDFSRLEDDVLLLDHVKKLEREK-----RLDAIVDRNLNKN-YNIQEVEMMIQVALLCTQASPENRPAMSEVVRMLEGEGL-----------------AERWEE-WQHVEVTR---------------MQEYERL---QRR---------DWGEDSVYNQDAIELSGG--------------------------R
> Solyc12g017550.1.1 pacid=36147493 transcript=Solyc12g017550.1.1 locus=Solyc12g017550.1 ID=Solyc12g017550.1.1.ITAG2.4 annot-version=ITAG2.4
--------------------------------------------------------------------------------------------MS------------------------------------------------------------------------------------------------------------------------------------------NYSHF----------------------------------LARL--VTKEFVKKDQTTV--------------------------------AIP--------------------------------------------------------------------------------------KRTLDIQFKI------------------IALKHA------------------------------------------------------------------------------ALIKFL-APFFSDLTNTSIYESLQKSMLSYFSQ--------NHVPVDSVSLSNPKKNSE-YY-LVLHLQVFPFD----QVHFNRTGIATIGFALRNW------------F------------------------------------------------------------------------------------------------------------------------------------------------------------------------------------------------------------------------------------------------------------------------------------------------------------------------------------------------------------------------------------------------------------------------------------------------------------------------------------------------------------------
> Potri.010G081900.1 pacid=26979561 transcript=Potri.010G081900.1 locus=Potri.010G081900 ID=Potri.010G081900.1.v3.0 annot-version=v3.0
--------------------------------------------------------------------------------------------------------------------------------------------------------------------------------------------------------------------------------------------------------------------------------------------------------------------------------------------------------------------------MENL------------------------------------------------------------------------------------------------------------------------------------------------------------------------------------------------------------------------------------------------------------------------------------------------------------------------------------------------------------LQ--LC-GRVPQLKGARHFSFVEITKSTNNFSEANHISGYKMRGMLP-TQLIICRQGSVGLENAMEVLRVHKVI-------------------------------------------------------------------------------------------------------------------------------------------------------------------------------------------------------------------------------------------------------------------------------------------------------------------------------------------------------
> Zm00001d043075_T001.1 pep chromosome:AGPv4:3:188435277:188444464:1 gene:Zm00001d043075.1 transcript:Zm00001d043075_T001.1 gene_biotype:protein_coding transcript_biotype:protein_coding
-------------TN----------LVGVLYAV-ILLVLCA-GYV--DVARGQTTDPTEVNALKAIKASLVDPSNKLK---GS-GT-S--NTIF--DKIPSDSY--LHVTEIQLFKMNLSTLAPEIGLPQLKTLDFMW-------------------------NLTGNI----KEVGNITTLKLITG-NLLSSLDEIG-YMNLNRLQIDENNISGPIKSFA--------NLTSIKHLHMNNNSLSGQIPSEL-SSLPALLHLLVDNNLSGPLPELADTRSEILQADN-NFSGSSIPAEYSNIR----TLLKL-SLRNCSLQGAVPDLSVVPKFGYLDLSWQLKGSIPTNRLAS---NITTIDLSHNFLQGTVPSNFSG-LPNIQYLSVNGLLNGSVPPTIWSNITF-TGNRALVL---------------------------------------------------------------------------------------YD-----------------------------------------------------------------------------------NIHI-------------------------------------------------------------------------------------------------------------------CSLLVR----------FDM--------------------------------------------------------------------------------------------------------------------------------------------------------------------------------------YF-----------YVM----------------------------------------------------------------------------------------------------------------------------------------------------------------------------------------------------------------
> Potri.011G128500.1 pacid=27001367 transcript=Potri.011G128500.1 locus=Potri.011G128500 ID=Potri.011G128500.1.v3.0 annot-version=v3.0
----------------------------------------------------------------------------------------------------------------------------------------------------------------------------------------------------------------------------------------------------------------------------------------------------------------------------------------------------------------------------------------------------------------------------------------------------------------------------------------------------------------------------------------------------------------------MHSFKN--------SRLPVDSVYVNCPTNDSL-RY-LEWNVSVFPSG----QNHFNTTTISEIGSVLNLQTIEN-----PDIFGPSHFKGAA----YPYFD-GN------------------------------------------------------------------------------FTF------------------HAQRGMLR-TQLIICRQGSVGLENAIEVLRVHKINLVGFCFERGEQMLIYEFVRNGSLRDSLSGL-SGIWLDWRRRLNVALGAARGLAYLHELVNPRIIHRDVKSAILLDESLNAKVADFGLSKPMD--NSE---LILAT-TQVKGTRGYIDPEYQKTLLLTEKSDVYGFGVVLLELVSGRKPLE-----RGKYLVAEVSSSLDRK-KDLYSLHELLDPSIGLD-TKPKGLDKIVDLAMKCVQEKGSDRPTMGEVVKEIEN------ILHLAG-----LN-PNA-----EAESTSASFEE-A-SQD----DLEP----------------------------------------------------------------
> AT5G49750.1 pacid=19672324 transcript=AT5G49750.1 locus=AT5G49750 ID=AT5G49750.1.TAIR10 annot-version=TAIR10
-IKGR---FDLT-SS-------------RIRTC-MLLILFF-FQKC---YVSALTNVFDASALRGMKNEWT---RSPK---EG-SG-T--NVIT-TND---------RVVSISLVNHNLETLSEYILASELEILDLSFIGLTGPLPSNIGDLKKLKNLILVGCGLSGQI----DSIGSLEQIINLSL-NKFSTIASIG-RSKLDWFDIAENQIEGELISNGTSS-PGLDMLTQTQHFHFGKNKLSGHIPEKLFNSNMSLIHVLFNNQFTGKIESLSLVTTLVLRLDT-RLSGD-IPPSLNNLT----SLNQL-HLCNNKFTGSLPNLASLTDLDEIDVSNTLEFSLVPSWIVSLR-NLTSIRMEGIQLIGPVPISFFS-LIRLQSVNLKRWINGTLDFGTN------YSKQLELVSLRYNITGYK---QA--ANEHI-KVILANP-VCG-EVG------KPSFCSAIKH-------------------------------------------------------------SSSFSTLQ--------------TIK-----------------------------------------------DLFKK----------------------------------------------------------------------------------------------------------------------------------------------------F------NDSVV----------------------------------------------------------------------------------------------------------------------------------------------------------------------------------------------------------------------------------------------------------------------------------------------------------------------------------------------------------------------------
> AT3G53590.1 pacid=19662913 transcript=AT3G53590.1 locus=AT3G53590 ID=AT3G53590.1.TAIR10 annot-version=TAIR10
----------------------------------------------------------------------------------------------------------------------------------------MW-------------------------NLTGRI----LEIGRISSLKLLLG-NKFTSLPELG-NQNLNRLQVDENNITGSVFSFG--------NLRSIKHLHLNNNTISGEIPVEL-SKLPKLVHMILDNNLTGTLLELAQLPSTILQLDN-NFEGSTIPEAYGHFS----RLVKL-SLRNCGLQGSIPDLSRIENLSYLDLSWHLTGTIPESKLSD---NMTTIELSYNHLTGSIPQSFSD-LNSLQLLSLENSLSGSVPTEIWQDKSF--ENNKLQVDLRNNFSDATGN-LR--TPDNN------------------------------------------------------------------VKVSP---G--ICLCTAPLSIDYRLK-SPSFFFFT--PYERQFREYITSSL-----------QLETHQLAIDRLVDENR-LR-PRMYLKLVPKG----RITFNKSEVIRIRDRFMSWSFNK-----TDFFGPYELLDFPLQGPY--------------------------GSVVAATVLSVTATLLYVRKRREN--SHTLTK-KRVFRT----------ISREIKGVKKFSFVELSDATNGFDSSTLIRSYGKKGILS-NTEVIGEETSLEKELNIDLLRLHRLSLIGYSSDIGEQMLVYEYMPNGNVRDWLSAN-AADTLSFSMRSHVALGSAKGILYLHTEANPPVIHRDIKTSILLDCQLHAKVADFGLSRLAPAFGEGDGEPAHVS-TVVRGTPGYLDPEYFMTQQLTVRSDVYSFGVVLLELLTGMHPFF-----EGTHIIREVRTANECG-----TVLSVADSRMGQC--SPDKVKKLAELALWCCEDRPETRPPMSKVVKELEG------ICQSV---------REP-----EMFSETTKLLC-S--------KTSPSSSS---------------PSPLSLLP---GSNLDSGFF--------HAVKPR-----------
> Solyc10g074900.1.1 pacid=36155788 transcript=Solyc10g074900.1.1 locus=Solyc10g074900.1 ID=Solyc10g074900.1.1.ITAG2.4 annot-version=ITAG2.4
-------------------------------------------------------------------------MGYLR---EKEKT-S---SVH-LQN-ETDGY--QHVQELRLMNLSLSTLAPELGQKHMEILNFMW-------------------------RISGSI----KEIGSITALRLLLG-NQISSLEELG-YPNLNKFQLDLNDISGPIKSFA--------NLPKVAHFHMNNNSISGQIPPEL-SVLPRLQHFLLDNNLSGYLPELALMPNTILQLDN-NFEGSGLPASYSNMS----KLFKL-SLRNCNLQGTVPDLSTIPHLLYLDLSRQLTGNIPSNKLSD---NITTIILSGNMLNGSIPSNFSV-LPNLQRLSLNNRLSGFVPTTIWENKTF-SPGAKLRLNFQRFLSDISGI-LD--PPPNV-DIMLYGP-VCG-NAN---ERQITQFCKSRDGGEEY---GRLNNSIPSCA--AQL-PC--DVDFEHVPALM---N--DCFCAAPFGVGLRLR-SPSISDFP--PHYSDFEQWITKSV-----------NLNDYQLHIDSVAWQNG-PR-LRFFLKFFPPRST-DFGKFNDSEIVRIANKFAFFNLTG-----NDIFGPYDLLNFTAMA-YN--SVLFPPLGEGSRKNRGTVVGIVLGSIFAAAVLLMAIIFVLFKMRRRS--H--VSK-DQPLPK----------FPMRIEGVKALGFKELEAATNSFSSTAEIQGYGKKGTLA-ETIVIAQQGSLEKEYTIELLRVHRLSLVGYCNEGSEQMLVYEYMPNGSLHDLLSAR-YGERLSLGTRLYIALGAARGILYLHTEANPPIIHRDIKANILLDSKFTAKVSDFGISKLAPLPDAE--TSGHVS-TVVKGTPGYLDPEYFFTHKLTEKSDVYSLGIVFLELLTGMRPIS-----QGRNIVREVNAACESG-----MMSSIIDKGIGPY--SSDCVKKFLDLALRCSLDEQKDRPLMLEVVRELED------ITYML---------PSVF---DYNIPPDTVSTSMS-------------SSP-PTSTY----SRHT--TTYTTME---GIELVSGVI-PT-------IRPR-----------
> Potri.016G140200.1 pacid=27011820 transcript=Potri.016G140200.1 locus=Potri.016G140200 ID=Potri.016G140200.1.v3.0 annot-version=v3.0
-------------SW------------MRSLGC-VFVLSYC-YLV--LQTDEQITDPSEVAALKSVKKSLVDPMKHLS---KR-GA-S--NTIF-LDTYATDGY--LHVRELQLLNMNLSHLTPELGQSRLKILDFMW-------------------------ELGGSI----KEIGNISSLQLLLG-NKLSFLDELG-YSKLDRLQVDMNYISGPITSFA--------NLSTVKHLHMNNNSIRGQIPPEL-SKLSTLRHLLLDNNLSGYLQEFSDLPERILQLDN-KFIGSGIPDTYGNLS----KLAKL-SLRNCSLQGSIPGLSSIQNLLYLDLSKELNGPLPP-TLSD---NITTIDLSDNHLNGSIPRSFSN-LPSLQRL-----------------------------DLRNSLSSILGE-VN--LPENV-TLRLGGP-ICH-EAN---TPNIIQFCEPEAGGDKTP--ERLTNSKVSCY--VQS--CPTDDFFEYVASSP---V--PCFCAAPLRIGYRLK-SPSFSYFT--PHVNQFEKYVTRSL-----------NMSSYQLSIDSFFWEEG-PR-LRMYLKLFPPV-NVNSTMYNATEVQRIRDIFASWQFPP-----NDFFGPYELLNFTLLGPYA--QMN-DES-HKEGISKGVWVAIILAAIACAVVIISAITVLIIVRNTRY--SQRLPR-KDLSLT----------VQMKIDGVESFTFKEIVLATDNFNSSTQIQGYGKRGVLP-DTVVIAEEGSLEKELTIKLLRLHRLSLTGYCVERGEQMLVYEFMPNGTLRDWLSDK---EKFSFGTRLSIALGSAKGILYLHTEADPPVFHRDIKASILLDSKLTAKVADFGLSLLAPVMDDDGYQPNHVS-TVVKGTPGYLDPEYFLTRKLTDKSDVYSLGVVFLELLTGMQPIY-----RGKNIVREVNIACESD-----KMFSIIDRRMGSY--PSKCIERFVALALRCCHDKQDKRPSMLEVVRELEI------ILRIL---------PET-----ETTEIDSASAY-S-RKTTPTSGTSA-SSS-SFCT-----NRDI--SNSSSHL---GSDLSSGVI-PF-------IPPR-----------
> Potri.006G111100.1 pacid=27006786 transcript=Potri.006G111100.1 locus=Potri.006G111100 ID=Potri.006G111100.1.v3.0 annot-version=v3.0
-------------LQ------------LRTCEC-VFVLSYC-YLV--LLTVAQVSSPSEVNALLAVKNSLIDPMKHLS---NK-GA-F--NTVF-SDSTGTDGY--LHVQELQLMNMNLSSLAPELGQSQLKILDFMW-------------------------ELTGSI----REIGSLSSLKLLLG-NKLSSLDELS-YSKLDRLQVDQNNISGPLKSFA--------NMSSVRHLHLNNNSISGQIPPEL-YKLSTLFHLLLDNNLSGYLPELSKLPERIIQLDN-NFNGSGIPATYGNLS----RLAKL-SLRNCSLHGAIPDLSSIPNLYYLDLSENLSGSVPS-KLSD---SMRTIDLSENHLSGSIPGSFSN-LPFLQRLSLENLLNGSVPTDIWQNVTF-TKSARLTIDLRNSLSTISGA-LN--PPDNV-TLRLGGP-ICK-SAN---IANITQFCGSEAGGDRNA--ERSRKSTMTCP--VQA--CPIDNFFEYVPASP---L--PCFCASPLKVGYRLK-SPSFSYFD--PYVLPFELYVTSSL-----------NLNPYQLAIDSYFWEEG-PR-LRMHLNLFPPA-NMHSNTFNVSEVRRIRGIFTSWQFPG-----DGFFGPYELLNFTLVGPYA--GMH-FDR-KGKSISKGVLVAIILGAIACAIAISLVLTFLIAGRYARN--LRKLSR-RHLSSK----------ASMKIDGVKGFTFKEMALATDNFNSSTQVRGYGKRGILS-DSIVISEEGSLQKELTIKLLRLHRLSLVGYCDEE-EQMLVYEFMPNGTLRDWLSDK-GKGTLKFGTRLSIALGSAKGILYLHTEAQPPVFHRDIKATILLDSILNAKVADFGLSLLAPVLDDEGNLPNHVS-TVVRGTPGYLDPEYFLTHKLTDKSDVYSLGIVFLELLTGMQPIS-----HGKNIVREVNMAYQSG-----IMFSIIDNRMGAY--PSECVERFVVLALDCCHDKQDKRPSMQDVVRELET------ILKMM---------PES------------TPTY-S-GKSTPTSGKSA-SSS-SFYS-----SRDP--YGSSSLL---GSDLTSGVV-PT-------ITPH-----------
> Zm00001d004558_T001.1 pep chromosome:AGPv4:2:117928033:117929554:-1 gene:Zm00001d004558.1 transcript:Zm00001d004558_T001.1 gene_biotype:protein_coding transcript_biotype:protein_coding
-----------------------------------------------------------------------------------------------------------------------------------------------------------------------------------------------------------------------------------------MKHFHFNKNQLSGTL-TGLFNSNMSLIHILFDSQLTGPIEELGGISSQVLLLDR-SLKGT-VPPNISNLV----NLNEL-NLASNQLTRQLPDLSSMTKLNVVDLSNSFTVSAAPN--------------------------------------------------------------------------------------------------------------------------------------------------------------------------------------------------------------------------------------------------------------------------------------------------------------------------------------------------------------------------------------------------------------------------------------------------------------------------------------------------------------------------------------------------------------------------------------------------------------------------------------------------------------------------------------------------------------------------------------------------------------------------------------------------------------
> AT3G02130.1 pacid=19663618 transcript=AT3G02130.1 locus=AT3G02130 ID=AT3G02130.1.TAIR10 annot-version=TAIR10
-LP-S---RFRRQPSDV-----------------VFSLCLL-FASC-LAGKITVLADSDKSVLLRFKKTVSDPGSILAV-EES-ES-----FVSDSSS---------RVMALNISGSALANLPSVIMSTGLRVLSLPF-SFSGEIPVGIWGMEKLEVLDLEGNLMTGSL----DQFTGLRNLRVMNF-NRVSEINSLQ-NTKLEILNLGGNKLNGTVGFVG-----------RFRVLHLPLNWLQGSLPKDIGDSCGKLEHLDLSGFLTGRIESLGKCAGRSLLLYM-TLEET-IPLEFGSLQ----KLEVL-DVSRNTLSGPLPELGNCSSLSVLVLSNFYQGGI-PEEITRLP-KLKILWVPRATLEGRFPGDWGS-CQNLEMVNLGQFFKGEIPVGLS------KCKNLRLLDLSSRLTELLKE-IS--PCMSV--FDVGGS-LSGV---IPFLNNTTSHCSYSDPSSVYLLYQFPGNLFDNCDELKAVIMCTSNQIF-----GPIPTSLNQLQGQIPGSLGKKMA-ALTYLSIA----NNNLTGQIPQSFGQ---------LHSLDVLDLSSNHLSGGIPH-DFVNLKNLTVLNNFATAVFNVSSVPSTNGLTKCSTVSG-----NPYLRPCHVFSLTTPSDYASSENAPSQS-GKGGFNSLEIASIASASAIVSVLIALVILFF-YTRKWHP--K------SKIMAT------TKREVTMFMDIGVPITFDNVVRATGNFNASNLINGFGAKAEIS-QVVVILSIGRFVQQHAIKTLRLRPLTLIGYHASETEMFLVYNYLPGGNLEKFIQER---STRDWRVLHKIALDIARALAYLHDQCVPRVLHRDVKPSILLDDDCNAYLSDFGLARLLG------TSETHAT-TGVAGTFGYVAPEYAMTCRVSDKADVYSYGVVLLELLSDKKALDPSFVSNGFNIVQWACMLLRQG-----RAKEFFTAGLWDA-GPHDDLVEVLHLAVVCTVDSLSTRPTMKQVVRRLKQ--------------------------------------------------LQP----------------------------------------PSC---------------------
> Potri.016G140300.1 pacid=27012827 transcript=Potri.016G140300.1 locus=Potri.016G140300 ID=Potri.016G140300.1.v3.0 annot-version=v3.0
-------------LQ------------LRTWGC-VFLLSYC-YLL--LLTVAQVTNPSEVNALLAVKNNLIDPMKQLS---NK-GT-S--NTVF-YDATGTDGY--LHVRELQLLDLNLSNLAPELGQSQLAILDFMW-------------------------ELTGSI----REIGNLSSLKLLLG-NKLSSLDELG-YSKLIRLQVDQNNISGRIKSFA--------NMSSIRHFHLNNNSISGQIPPEL-SKLSTLVHLLLDNNLSGYLPELSKFPERIIQLDN-NFNGSGIPAAYGSLS----RLVKL-SLRNCSLQGSIPDLSSIPNLYYLDLSKNLRGSLPP-KLSD---TMRTIDLSENHLSGSIPGSFSD-LSFLQRLSLENQLNGSVPANIWQNMTS-TKSACFTIDLRNSLSSISGV-LN--PPDNV-TLRLRGP-ICE-NAN---IANIIQFCGFEAGGDRTT--ERSMNSTMTCP--VQA--CPVDNFFEYVPASP---L--PCFCASPLRIGYRLK-SPSFSYFD--PYAFPFELHVTSAL-----------KLNPYQLSIDSYFWEEG-PR-LRMHLKIFPPA-NVHSNTFNVSEVGRIRGAFTSWHFPG-----DDLFGPYELLNFTLVGPYA--AIH-FDT-KGKNISIGIWVAVILGAIACTVAVSAVVTLLIARRYARK--HRNLSR-RHSSSK----------ASIKIDGVKGFTFKEMALATDNFNCSTQVRGYGKRGVLS-GSIVITEEGSLQKELTIKLLRLHRLSLVGYCEEKEEQMLVYEFMPNGTLRDWLSDK-AKGTLNFGTRLSIALGSAKGILYLHTEAQPPVFHRDIKATILLDSKLTAKVADFGLSRLAPVLDDEGNLPNHVS-TVVRGTPGYLDPEYFLTHKLTDKSDVYSLGIVFLELLTGMHPIS-----HGKNIVREVNMAHQSG-----IMFSIIDNRMGAY--PSECVERFVALALSCCHDKQEKRPSMQDVVRELET------ILKMM---------PEA-----DAIYAESTSTY-S-GKSTPTSGKSA-SSS-SFYS-----SQYL--YESSCLL---GSDLSSGVV-PT-------INPR-----------
> Potri.016G140100.1 pacid=27013350 transcript=Potri.016G140100.1 locus=Potri.016G140100 ID=Potri.016G140100.1.v3.0 annot-version=v3.0
---------------------------------------------------------------------------------------------------------------MKWFNNRLPVSSPTRAS------------------------------------LPGFM----ARNPNALSLFVRLG-NQISPLDELG-NPNITKFQLDINQISGPLRSFA--------NLNTVRHFHMNNNSISGQIPPEL-GALPQLIHLLLDNNLSGYLPELSKMPKTVFQLDN-NFNGTEIPESYGNMS----TLLKL-SLRNCNLQGSVPDLSGSPHLLYLDLSSKLVGSIPTNKLSV---NITTINLSNNMLTGPIPSNFSG-FPHLQKLLLKNNLSGDAPTNIWQSVTL-GSFVKFTLDFRNSLTNISGI-IN--PPANV-SIKLQGP-VCQ-RAN---ELNILPFCGVPTEDTEAP--GSSNDFPEGCK--TQS--CPFSDNFEYVPESP---A--PCFCAAPLGIGLRLR-SPSISEFQ--PYKFPFELWITDHL-----------GMNRYQLVIDSFMWEEG-PR-LRMYLKIFPSF-S-DTYTFNTSEILQLMDEFATFSIPG-----DDTFGPYDLLNFTLLGPYK--DVI-LKH-PKSGMSRGALLGIVLGSMSLIVAISLVIAFIFYKKHKRF--YRQVFK-KKSTQK----------LPFKTESVREFSFLVLEMATNGFDNSMQVQGYGKKGVLA-DTIVIAHEGSLQQEFTIELLRLHRLPLVGYCVEQGEQMLVYEFMPNGSVVLILYCK-GKRPASFSMRMNIALGSAKGILYLHTEAEPPIIHRDIKANILLDFKFTAKVSDFGISKLAPVQDCEGG-ASHIS-TIVKGTPGYLDPEYFLTNKLTDKSDVYSLGVVFLELLTGMEPIS-----HGKYIVREINAACQSG-----IMFSIVDQKMGPY--PSDCVKKFMALALKCCHDEPAERPSMLEVVRELED------ISYML---------QES-----GPISSE-FETS-G-MSGV--------DSP-ALFTTGKP-------SASSGVL---GSDLVSGVF-PV-------IRPR-----------
> Potri.T146400.1 pacid=27003404 transcript=Potri.T146400.1 locus=Potri.T146400 ID=Potri.T146400.1.v3.0 annot-version=v3.0
-------------------------------------------------------------------------------------------------------------------------------------------------------------------------------------------------------------------------------------------------------------------------------M--IGSLKGNFCQLDN-NFNGTEIPESYGNMS----TLLKL-SLRNCNLQGSVPDLSGSPHLLYLDLSSKLVGSIPTNKLSV---NITTIKLSNNMLTGPIPSNFSG-FPHLQKLLLANNLSGDAPTNIWQSLTL-GSFAKLTLDFRNSLTNISGI-IN--PPANV-SIKLQGP-VCQ-RAN---ELNILPFCGVPTGDTEAP--GSSNDFPEGCK--TQS--CPFSDNFEYVPESP---S--PCFCAAPLGIGLRLR-SPSISDFQ--PYKFPFELWITDYL-----------GMNPYQLVVDSFMWEEG-PR-LRMYLKIFPSF-S-DTHKFNTSEILQLMDEFATFSFPS-----DDTFGPYDLLNFTLLGPYK--NVIFFKL-PKSGMSRGALLGIVLGSMSLIVAISLVIAFIFYKKHKRF--YRQVFK-KKSTQK----------LPFKTESVKEFSFLVLEMATNGFDSSMQVQGYGKKGVLA-DTIVIAHEGSLQKEFTIELLRLHRLPLVGYCVEQGEQMLVYEFMPNGSVGYLLSGK-FKRPASFSMRMNIALGSAKGILYLHTEAEPPIIHRDIKANILLDFKFTAKVSDFGISKLAPVQDCEGG-ASHIS-TIVKGTPGYLDPEYFLTNKLTDKSDVYSLGVVFLELLTGMEPIS-----HGKYIVREVNAACQSG-----IMFSIVDQKMGPY--PSDCVKKFMALALKCCHDEPAERPSMLEVVRELEN------ISYML---------QES-----GPISSE-LETS-G-MSGV--------DSP-ALFTTGKP-------SASSGFL---GSDLVSGVF-PV-------IRPR-----------
> AT5G37450.1 pacid=19671262 transcript=AT5G37450.1 locus=AT5G37450 ID=AT5G37450.1.TAIR10 annot-version=TAIR10
-------------KE------------MGVVGI-ILVVSSC-CLS--LLDAQEITHPTDVSALQYVHRKLKDPLNHLQ---KK-TA-S--NTVI-IPD-PSDGF--LHVKEL-------------------------------------------------------------------------LG-NQLTSLQELG-SSNLLILQIDYNEISGKLTSLA--------NLKKLKHFHMNNNSITGQIPPEY-STLTNVLHFLMDNKLTGNLPELAQMPSRILQLDG-NFDGTEIPSSYGSIP----NLVKL-SLRNCNLEGPIPDLSKSLVLYYLDISSKLTGEIPKNKFSA---NITTINLYNNLLSGSIPSNFSG-LPRLQRLQVQNNLSGEIPV-IWENRIL-KAEEKLILDLRNMFSNVSSVLLN--PPSNV-TVKLYGP-VCA-NVN---AGKLADLCGISTLEVESP--SSETISTGDCK--RQS--CPVSENYDYVIGSP---V--ACFCAAPLGIDLRLR-SPSFSDFR--PYKVSYMLDVASNL-----------GINPYQISIDTFAWQSG-PR-LFMNMKIFPEY-S-LNSKFNSTEVQRIVDFFATFTLNT-----DDSLGPYEIISIN-TGAYKDGEVTIIFP-KKSGMSIGVSVGIIIGAIAFFLVLSSLALVFFIKRSKRKRKEVDMEQ-EHPLPK----------PPMNMESVKGYNFTELDSATSSFSDLSQIRGYGKKGHLP-GLVVVAEQGSLQKEFTIELLRLHRLSLLGYCDQKGEQMLVYEYMPNGSLQDALSAR-FRQPLSLALRLRIALGSARGILYLHTEADPPIIHRDIKPSILLDSKMNPKVADFGISKLIAL-DGGGVQRDHVT-TIVKGTPGYVDPEYYLSHRLTEKSDVYSLGIVFLEILTGMRPIS-----HGRNIVREVNEACDAG-----MMMSVIDRSMGQY--SEECVKRFMELAIRCCQDNPEARPWMLEIVRELEN------IYGLI---------PKE-----EKPYSSPSVQS-S-ASGM--------SGF-AVASP----RSSY--TTFSEFT---ANQLVSGVI-PS-------IAPR-----------
> Pp3c2_17640V3.1.p pacid=32933667 transcript=Pp3c2_17640V3.1 locus=Pp3c2_17640 annot-version=v3.3
-------------EG----SNMKQMLFRRDRFLGVVFFCLT-AAF--FGYADAALNPTDLSTLNALASHWS---GNSL---GS-GT-N--GTVIDTNT---------KVTQLLLSSASVITIPAVIGSTALEQLDLSYPQLTGPIPPEIGQLTTLTSLIIQSCSLTGDI----STLGNLKNLTFLAN-NQLTPISSLG-AVHVYWFDLSTNQMSGDLVSSKSPDGFGLDTMSGCKHFHLNNNSFTGPIPPELGAPPTKLVHLLFESMMSGTIDSIANLTSEILSLSN-QFSGS-IPASLNRFATTGSNLQQL-LVSNNKLTGIIPNLTAITSLSVIDLSKSFDPQPFPSWLDGAP-KLQSVYLVDSHLTGQLPSEILS-SGMLQALWARNSLNGTLRIPST------LGPNLRVISLQDKIDSIIQ--LN--NSVNT-SIQLAGP-LCD-PSS---LARPARVCDNVQGGLMP--WTSPLQPSSNCN--SGS--CSDSQII-----NPLNSG--NCNCTTPLEIVLEAR-RPTFSVITD-EMIERLRLQMQTQL-----------NLLPNQVWIHSASFTPD-GR-AEIDIDFFNAD---GVSALDRSSIQNITHSLTSQTLVL-----PD-VKPYIAKLIT----SG----EPVVS-SKVALSAGAIAGIVVG---VLALLAMAGLYA-FWQKRRA--ERLKHI-TQPFKSWGGGGGEKDVEAPKIAGARWFSYAEVKKVTNNFAEANVLEGYGKSGVLA-SELVVAQEGSMAEEKNIELLRVHKLGLVGYCYDQGEQMLVYEFMENGTMREWLSGK-MAYPLDWTKRLSIAVGSARGLTYLHEMANPPIIHRDIKSAILLDGNHVAKVADFGLSKLAP--EGAD--KKIAT-TQVKGTMGYLDPEYYMTQHLSDKSDVYAFGVVLLELLTSRAPIE-----HGKYIVREVRTALDKGGMD--ALEPLLDPCVLEA--SREDLKKFLDLALDCVEERGADRPTMNEVVKELEA------IAQRNK-----PK-AKA-----SALATDTTWLN-D-VYG----DDAQYGET-ENFDK----MP-----NSSSNF-----KYSGGYT-PRM-----P-EPK-----------
> Smo_24884_ pacid=15421557 transcript=24884 locus=24884 ID=24884.v1.91 annot-version=v1.0
--------------------------------------------------------------------------------------------------------------------------------------------------------------------------------------------------SSIG-------------------------------------------------------------------------------------------------------------------------------------------------------------------------------------------------------------------------------------------------------------------------------------------------------------------------------------------------------------------------------------------------------------------------------------------------------------------------------------------------------------------------------------------EIAPKFKGCKWFTLDDLKKASDNFSSNHLIVGYGKKGQLH-TELVIAEKESLLEERTIELFRLHKLNLIGFCTDDGQQMLVYEFMPNRTLRDHLYNT-AEQALNWKTRLSIALGSAKGLEYLHELADPPIIHRDVKSSILLDENLVAKVADLGLSKLAPTCSDE---KTYSS-VQVKGTLGYLDPEYYAYHQLSAKSDVYSFGVVLIEIITGKQPID-----NGSFIVKEIKESVAWGG--VASLLSFVDKRLLDK-TTVEQVKKYFRLALQCVEDSGQDRPKMNEVVKKLEE------IIKLQE---------------------------------------------------------------------------------------------------------
> Pp3c23_22360V3.1.p pacid=32951209 transcript=Pp3c23_22360V3.1 locus=Pp3c23_22360 annot-version=v3.3
-IAGR---RARSWAS-------------KMRVVFLIMFISLNLSA--LFSAVALSDSVETAALLAFKKAQPDPDGKLS---IG-NGPP--EQIY-DVADRTTNV--SHVIEIRAMNYNLRTLVPELGNSRLLRLNVMN-------------------------GLTGTI----SDLGKLRNLRLFLD-NRLESLPELG-GTNMTRFQVDANRLSGPIAEFG--------NLTSVRHLHMNNNSFSDVIPPDL-GRLGRLNHLILDHLIRGPLVALANAPATIIQLDD-PI-GSSLPVAWARIP----TLIKL-SLRNCSITDTVPNIQDMSNLTFIDMSYNLRGSLP-TNISS---QMITLGFSNNRLNGIIPPEYAA-LDYIQNLDVSNNLEGSIPAFGA-GKSFTNDSQIVVLDLQNNFSGWDVKTVEL-SHSNK-TIWLDGDVFCG-NNSNYTAQVQRRVCTGSDPLAY---WDSPLLFATGCT------SCDSPAVAVNRGLSP--NM--TCGCAVPITVKIRLK-SPSFTYFD-ASYISYIEGLTARAL-----------SISQYQVVLSAATRVSQLYS-QDITLLVFPAV----ASTFTQTEYDNIFFQFASWNVSAGEEWSVSFAGPYDFMDLF----------GVGSA-KKNGLGTGVVVGIVVGAVAVASALAALLTFLLLRRRSKY---SNRNN-SKLY-------GMMLPPGIKIQGVKGFTFEDVSRATNNFNPDNELQGYGKKGVLP-DIPVIAEEGSMAVQYTIELLRVHRLSLLGYCNDRGEQMLVYEFMAGGTLRDHLTPT---EIMGFARRLHIALGTARGILYLHTEADPPIFHRDIKASILLDERYNAKVADFGLSKLAPMPDPNGATPQHVS-TIVKGTPGYLDPEYFLTQKLTDKTDVYSFGIVLLELITGMFPIA-----YGKNIVREVNRAMEEG-----DIMSIADPQMGTF-PSKQGLEPLLKLALACCQNESDARPRMVDIVRELED------IWRINK-----LKVSDSWKEDPDTFSIEL-----G--------HRKAHSSG----------------EPSSNSWQDMSCDMKASLK--------GKIDPR-----------
> Smo_90019_ pacid=15409436 transcript=90019 locus=90019 ID=90019.v1.91 annot-version=v1.0
------------------------------------------------------------RALNALHKSLKDTAGRLQ---NN-GN-D--YEII-SDSDLSNTS--RSVLEIHLMNCNLTTIAPEVGDANLQILNLMW-------------------------GITGTI----ANLGNAGNLELLLG-NKLTTIEEIG-NMNLNRFQIDENQISGSISTFG--------NLVSIKHLHMNNNSLTGIIPPEL-GRLPTLFHILAENNLSGPLAELSNVASQIIQLDN-NFGNASVPSSYVQMK----HLLKL-SMRNCNLGGMLPDIRGFENLEYLDVSGSMGGNISQWVLPP---NVTTINLANNNFGGQLPSSLAH-GSKLQALLLQNQLSGLIPIDFVNRN---VTSQKFILDLRNLLTGFDGD-FDG-VDANM-SISLSGSRVCT-RNS------LPTLCSPEPPALQQI--TVRDNVTNVCT--SQI--CNTGSEM-----IPALAYDGKCRCAAPIQVQCRLK-SPGFTFFS--LYRQQFSDYLARNL-----------SLLPSQVFVDQSLWEPG-PR-LFILVKIFPPA-TPRDRELNSSEVLRVYERFAGWKIKD-----SPIFGPRELIAFIAPG-----DIFGSGSGKKKHFSKAVLAGILVGAVLATALVVGFTAFK-YASGRRF---LVSPS-KKSLRK------REGTTSVKIDNVKDFTFHEMGVATDSFSEARQIKGYGKKGILD-DQVVIADEESHETEFTIELLRIHRLSLVGFCVDGQEQMLVYEYIGGGNLSSRLVEK---PPLNFKRRVYIALGAARGIMYLHTEAEPRIIHRDIKGTILIGDRDNAKVADFGLSKLAPDEDGDGV-FGQLS-TVVKGTPGYLDPEYFLTRKLSDKSDIYSFGVVMLELVTGRQAIS-----HGKNLVREVRAAYEAG-----VALSIVDPLMGPY--PSEAMEPFVRLALTCCADNPDERSSIRGVVRDLED------IWKAMA--------SWA-----YSFDDDH---------------SQPLGTK----------SGGFAAGSSSSAQVDELDVLSTNNI--------ELVAPR-----------
> Smo_10265_ pacid=15420493 transcript=10265 locus=10265 ID=10265.v1.91 annot-version=v1.0
-----------------------------------------------------------VAALRAFQDRIVDNNARLE---WG-NG-NGTNEVF-ERD--SRNI--FHVVELRLLNHQLSTLAPELGNRWLRILDVMW-------------------------DFTGSI----PTFGMLENLDLLLG-NKLTELWELG-NTRMNRIQIDQNNITGPIPTFG--------NLTSAKHFHMNNNSLTGSIPPDI-GRLPNIVHILLDNKLEGRLVELSNLRTLILQLDN-RFDDAVIPAEYGTLQ----NLFKI-SLRNCNIQGQVPDLSRISQLGYLDLSNNLTGEIPNTGISS---NITSIDLSNNSLSGNIPSSFNN-LPNLQALILHDRLNGSVDGALIAGLR--NSSQRLLLDFQSSFSNVDPS-----LVANI-SASLGGP-LCQ-NSP----RSLSPVCQSGTLVSQTA--GFGNNRSESCTG-----LCDPNSEL-----IPALAVRGQCVCASPAVVAYRLK-SPGFTFFD--RYINRFEGYISSGL-----------NLTRDQVFLKGFRWEKG-PR-LAMNISFYPPV---QNRTNNVSELRRLYHAFGGWLIPD-----DDVFGPYEFLDLY--------DII-PRP-EKKKLTAGAIAGILIAVVAVTAAVVGTVVFFLARRRSKR--MGKSSR-KRIISN------RELNEMLKVAGVKSFSYGEMLAATASFDDARLAQGYGKRGVLS-DHVVVAEEGSLTHEYTIELLRVHRLSLVGYCDDEGEQMLVYEFMEGGTLRERLSPT-IKLPLDFATRLRIALGSARGILYLHTEANPPIFHRDIKASILLDGKNIPKVADFGLSRLAPSPDLDGVTPGHVS-TVVKGTPGYLDPEYFLTRKLTDKSDVYSFGVVLMELVTGMHPIS-----QGKNLVREVTATYQAG-----MVLSIVDQRMGSY--PSEGLEPMLRLALSCVKENPNDRPSMGAVVRDLDD------LWRSM---------PWS-----DAF--------------------------------------------------------------------------------------
> Pp3c12_2140V3.1.p pacid=32972855 transcript=Pp3c12_2140V3.1 locus=Pp3c12_2140 annot-version=v3.3
--------MDEGLQL--LRETA------------LPVFTRVYYLL--QVAPSAVSDPIETAALLAFKESIGDTKGVLS---QG-SGPP--STIS-ASNATASNF--SHVTELYLLWYGFTTISPQLGDTYLRILNLMG-------------------------RIKGKI----PELGTIKSIQLLLG-NQLTPIPELG-NASMIRLQLDENLLSGNIQSLG--------NLTNLRHMHLNNNSLTGTIPKEINGNNSKLVHVLVDNNLTGPLASLGSLPEVIIQVDN-PSIGGHLPVEWVQNP----SLMKL-SARNCSLTGTIPNLADATNLTYLDLSKQFAETFP-SNFSS---RLITIDVSENNLVGPIPDTIGD-LQEFQALRFAYRFNGTIPDTLGTVFSSVLESQHTLVPLKAEVN------------DNF-TLRISGP-ICD-ATN-IADKYRLKYCFEQGNHTVG---DHASGGLAGCA------KCDPPQVS--VLESS---G--KCRCAQPIRMDLRLK-SPSFTFFD--RFRHEFFSLVYTML-----------NLSDSQVSIRELDWQAG-PR-LHILLFLFPLS-----TTFDDEEYERIFDTVASWEMSAVTEWKLSVIGPYDLLEFH----------KVQEG-PSNRTSKVAIAGIVVFIL-VAVAVATCAFMCLNRKYRTKLL-------RKTFVERSPAMM---PPGLKLAGVKAFTFEEIKQATNNFHVDCVLRGYGHRGILP-DMAVVASGGSLSEQYTIELLRLHRLSLIGFCNDQGEQMLIYEFLPRGNLRDHLK---PTVILDYATRIRIALGTAKAILYLHTEANPPIFHRDIKTNILLDQNLNVKISDFGISKLAPAPEMSGTTPDGIS-TNVRGTPGYLDPEYFMTKKLTDKSDVFSFGVVLLELITGMLPIA-----HGKNMVREVRDALNDG-----KFWDLVDPCMGSY--SIKGIEELLVLGLKCVDTDPVKRPQMIEVTRDLDM------IMRDTV----P---PESPTY-WNNGD--------SFGRASE---RWPLNRS-RSFIP----NNSY--WTSEEEF---IASRSYGPLGPPVSI---ELQPR-----------
> Pp3c4_22080V3.1.p pacid=32920241 transcript=Pp3c4_22080V3.1 locus=Pp3c4_22080 annot-version=v3.3
-------------KG--RMYSG------------LLVLTSL-LML--FATARAVSDPTETAALLAFKKSIGDTEGKLS---EG-NGPP--AEIT-AQNVTIANI--SHVTEIHLFSCGLTTISPQIGNTYLKTLGLMR-------------------------RIKGSI----PELGNLKAIIRLLE-NELTPIPELG-KTGLNRLQLDENFLNGTIPSLA--------NLTSLRHMHLNNNSLTGPIPTELYSNTSYLLHVLVDNNLSGPLAALGSLPHLILQVDN-PLIGGTLPVEWLQNP----SLIKL-SARNCSLGGPIPDLVSATNLTYLDLSKKFEGSFP-SNFSS---KLVTITVSENNLVGAIPATVGG-LQDVQALQFAYSFNGSIPDTLGTAASFKNKSQQTVLDLRNSLTGIDLK-TTQATNENM-TIRLFGP-ICE-NANYLADNYRLKYCVEQSNQTVR---DLATGSTAGCA------QCDLPQMA--VLESS---G--KCRCAKPIEMDIRLK-SPSFTFFS--RFKNEFYSLVTNVL-----------RISESHLQIGVLEWQPG-PR-LFMVIYIFPLN-----ETFSRTEYERIFKIVANWEMSAGSEWSLSVIGPYELLYFT----------EVTKD-TSKSFSKGAIAAIAVGCFVLAAALLVFAYLWWYRRRWTKVP-------AKSFAERSLALM---PPGLKLAGVKAFTFEEVQKATNNFHVDSTLRGYGHKGLLP-DTVVVADGGSLSEQYTIELLRVHRLSLIGFCNDQGEQMLIYEFMPGGNLRDHLI---PTEILDYATRVRIALGTAKGILYLHTEADPPIFHRDIKASILLDHKLNAKVADFGLSKLAPTPEMSGSTPEGIS-TNVRGTPGYLDPEYFMTNKLTDKSDVYSFGVVLLELLTGMLPIA-----QGRNLVREVQDAVRDG-----KFKDLVDPCMGSY--PPKGVEALLDLAVTCVDTDMDKRPQMVEVTRDLET------ILRDTV----A---PESPSE-WAKSDSSASADS-SFKKASD---RWPPKKN-ATFQH----DMS---WTSTDDL---MTSRSRDTMQSSISM---EMKPR-----------
> Zm00001d010909_T001.1 pep chromosome:AGPv4:8:133065083:133068403:-1 gene:Zm00001d010909.1 transcript:Zm00001d010909_T001.1 gene_biotype:protein_coding transcript_biotype:protein_coding
-------------PQ-----------H-------------------------ILTENSD---------------------SEG-------K-----------------------------------------YLEHSF------------------------------------LLGSFNHIDEKAS-NKFTTIPTLG-LSNLFWLDLADNQLTGSIVSTATT--LGLDQLTHTKHFHFNKNQLSGTLT-GLFNSNMSLIHILFDSQLTGPIPSSELGQQAHWTIAR-KQHDQ-IECRVGEKG----GLTK--KLFDFAYKRNLASLNGVECTQMINLT-----------------------------------------------------------------------------------------------------------------------------------------------------------C---------------------------------------------SY------------------------------------W---------VQVHVIP--------------------------------------------------------------------------------------------------------------------------------------------------------------------------------------------------------------------------NLS---------------------------HSQLD-------------------------------------------------------------------------------------------------------------------------------------------------------------------------------------------------------------------------------------------------------------------------------------------
> Potri.006G261100.1 pacid=27004791 transcript=Potri.006G261100.1 locus=Potri.006G261100 ID=Potri.006G261100.1.v3.0 annot-version=v3.0
--------------------------------------------------------------------------------------------------------------------------------------------------------------------------------------------------------------------------------------------------------------------------------------------------------------------------------------------------------------------------MENL------------------------------------------------------------------------------------------------------------------------------------------------------------------------------------------------------------------------------------------------------------------------------------------------------------------------------------------------------------LQ--LC-GRVPQLKGARHFSFVEITKSTNNFSEANHISGYRMRGMLP-TQLIICRQGSVGLENAMEVLRVHKVI-------------------------------------------------------------------------------------------------------------------------------------------------------------------------------------------------------------------------------------------------------------------------------------------------------------------------------------------------------
> Potri.010G118100.1 pacid=26983087 transcript=Potri.010G118100.1 locus=Potri.010G118100 ID=Potri.010G118100.1.v3.0 annot-version=v3.0
E---AP-------TK---------------------------LNL-------FYTNNDDTAALQSLKSQPE---NTPP--YQS-DG-D--P----SGT--------LSTISLKGNDLSLHYENCKTCTCEMKYPIFYMSRLISFFLENIKAIAFYVSFILACCGFSDSI----DELGNLAELSIETTQNNLLGIPSLG-KSNHYWLDLADNQLTGTIIS----------------------------------------------------------------------------------------KIEQLV--------------------------------------------------------------------------------------------------------------------------------------------------------------------------------------------------------------------------------------------------------------------------------------------------------------------------------------------------------------------------------------------------------------------------------------------------------------------------------------------------------------------------------------------------------------------------------------------------------------------------------SIGI---------------------------------------------------------------------------------------------------------------------------------T----------------------------------------------------------------------------
> DmPelle
-------------SG-------------------------------------VQTAEAE----------------------------A--Q---------------------------------------------------------------------------------------------------------------------AQNQANGNRRSRS----------------HLDNTMAIRLLP----------------------LVRAQLCAHDALQLATVKL----YPDQVEQIS----SQKQR-SASNEFL--------------------IWGGQYNH--------TVQTL------------------FALFKKLKLHN-------------------------------A-----------------MRLIKY-VSE-DLH---------------------KY----------------I-------------------------------------VPTISELRAAPD----------------------------------------------------------SSAKVNN--------------------------GPPF---------------------SSSGVS--------------------------NSNNNRT--STATEE-IPSLESLGNI--HISTVQRAAESLLEIDYAELENATDGWSPDNRLQGFGDRGKWK-QLDVIMNYRSMLQQYNLKYLSIRDIALYGYSIKGGKPCLVYQLMKGGSLEARLRAH-KAPALTWQQRFSISLGTARGIYFLHTARGTPLIHGDIKPAILLDQCLQPKIGDFGLVREGPK---SL--DAVVEVNKVFGTKIYLPPEFRNFRQLSTGVDVYSFGIVLLEVFTGRQVTD-RVPETKKNLLDYVKQQWRQN------RMELLEKHLAAPMGELDMCMCAIEAGLHCTALDPQDRPSMNAVLKRFEP------FVTD-----------------------------------------------------------------------------------------------------------
> Potri.003G046400.1 pacid=26996392 transcript=Potri.003G046400.1 locus=Potri.003G046400 ID=Potri.003G046400.1.v3.0 annot-version=v3.0
-------------GP---------------RIL-VFLVVAL-SQG--C-TIPAMTDEADFTALKALKDIWK---NVPP---VG-AG-S--REIL-ANS---------RVTSITLASMGLKSLSGDIQSSELQILDLSYKGLSGPLPSAIGDLKKLTNLILVGCSFWGPI----DSIGSLPLLASLSS-NGFTSISSIG-NTSLYWLDLADNRLTGTIVSTATT--PGLDLLVHTKHLHLGLNQLSGTIPPKLFSSEMKLIHVLFESKLTGSISTLGLVKTEVVRLDN-SFRGP-VPSNINSLT----SVSTM-FLSNNDLTGPLPNLTGMNALTYLDMRNSFDDTEFPPWLSTLQ-SLKTL--------------------------------------------------------------------------------------------------------------------------------------------------------------------------------------------------------------------------------------------------------------------------------------------------------------------------------------------------------------------------------------------------------YGYVLCFP-S------------QKSLPKLRTH---------------------------------------------------------------P------------------------------------------------------------------------------------------------------------------------------------------------------------------------------------------------------------------------------------------------------------------------------------------
> Smo_106238 pacid=15416292 transcript=106238 locus=106238 ID=106238.v1.91 annot-version=v1.0
-----------------------------------------------------------------------------------------------------------------------------------------------------------------------------------------------------------------------------------------------------------------------------------------------------------------------------------------------------------------------------------------------------------------------------------------------------------------------------------------------------------------------------------------------------------------------------------------------------------------------------------------------------------------------------------------------------------------------------------------------------------------------NFSSHHLIVGDSKKGQLH-TEVVIAQKEYLVEERPIELFRLHKLNLIGFCTDDGEQMLAYRTFKRPSLG-------------------------------------------------------------------------------------------------------------------------------------------------------------------------------------------------------------------------------------------------------------------------------------------------------------------------------
> Solyc10g054290.1.1 pacid=36154975 transcript=Solyc10g054290.1.1 locus=Solyc10g054290.1 ID=Solyc10g054290.1.1.ITAG2.4 annot-version=ITAG2.4
------------------------------------------------------------------------------------------------------------------MVL---------------ILCF------------------------------------------IYRQEFLLE-NHISSLEELG-YPNLANFQLDLNDISGPIKSFA--------NLTKVA-------------------------HSLLDNKLSSHLPETTRMPSMIFQIDN-YFEGSVVPASYNNMS----KLVK------------------------LDLSRQLTGNIPTNKLSD---NITTIVLSGNMLNGFIPLNFSA-LPNLQRL-------------------------------------------------------------------------------------------------------------------------------------------------------------------------------------------------------------------------------------------------------------------------------------------------------------------------------------------------------------------------------------------------------------------------------------------------------------------------------------------------------------------------------------------------------------------------------------------------------------------------------------------------------------------------------------------------------------------------------------------------------------------------
> Zm00001d043091_T001.1 pep chromosome:AGPv4:3:188976388:188979729:-1 gene:Zm00001d043091.1 transcript:Zm00001d043091_T001.1 gene_biotype:protein_coding transcript_biotype:protein_coding
-------------------------------------------------------------------------------------------------------------------------------------------------------------------------------------------------------------------------------------------------------------------------------------------------------------------------------------------------------------------------------------------------------------MTGN------ITQQLQRVILLNRIVAAK---IT--QSYNG-ILVLVGP-VCL-DPE----FSSSHFCSIQQDSIIS--Y---TTSVTHCG--STS--CSSDQSL-----DP---A--NCGCAYPYMGRVFFR-SPLFADLRNNEHFQLLEASLSTEL-----------GLQPGSVFLSDIHFTSD-DY-LQVQVRLFPST----GTSFNLSEITRIGFDLSNQTYKP-----PQGFGPYYFVADP----YVHFA-GADDG-GKSQVSTGAVAGIAVACGLILIAVTSGAIFA-LLQKRRS--RELSGQ-TNPFASWGIA-KKDSGGAPQLKGARFFSFDELKNCTNNFAENNEISGYGKKAILV-GTNVIAEYGSKAVEKNIELLRVHKLSLIGFCYEQGEQMLVYEYVSNGTLRHNLQAR--GIYLDWKKRLRIALGSARGLAYLHELADPPIIHRDVKSTILLDGNFKPKVADFGLSKLVA--DTE---KGHIS-TQVKGTLGYLDPEYYMTQQLSEKSDVYSFGVVMLEILSGRLPIS-----KGRYIVREFRMAINPNDHNYYGLQGIVDPAIHDA-AHTAGFRRFVQLAMECVDESASRRPTMNSVVKEIEA------MLHSEG-----L----------SSGSSSTVEFEHV-GTAST---SHLYSGQ-VATAR---------SNSSSSTA-------------------EEPPRPEKHSEP------
> Solyc10g054300.1.1 pacid=36154317 transcript=Solyc10g054300.1.1 locus=Solyc10g054300.1 ID=Solyc10g054300.1.1.ITAG2.4 annot-version=ITAG2.4
--------------------------------------------------------------------------------------------------------------------------------------------------------------------------------------------------------------------------------------------------------------------------------------------------------------------------------------------------------------------------------------------------------------------------------------------------------MV-------------------------------------------------------------------------------------------------------------------------------------------------------------------------------------------------------------------------------------------------------------------------------------------------------------------------RKAILV-ETTVIAQQDSLEKEYTIELLRLHRQSLVGYCNEGIEQILVYEFMLNGSLHDLLSAR-YKEHMSLGTGLYIALGAVTGILYHHTEVDPPMIHCDIKANILLESKFTAKVFDFGISRFAPLPDVE--TSGNVS-TVVKGIPVRL------------------------------------------------------------------------Y--SS------------C-----------------------------------------------------------------------------------------------------------------------------------------
> Potri.008G125600.1 pacid=27038395 transcript=Potri.008G125600.1 locus=Potri.008G125600 ID=Potri.008G125600.1.v3.0 annot-version=v3.0
-------------GF------------RATAQL-LFLLSFF-ASG--IHLNLSATDPGDAAELQSLKSHWQ---NTPPD--QT-DG-A--PVVT-NNS---------RITSLKLPCMSLANLSDRIGGTELRSLDLSFPNVTGSLTPRLGDLKNLKILILAGCGFSGSI----DELGNLAELSFLAS-NILSRIASLG-KSKLYWLDLAENQLTGTIISKNSS--PGLDQLLNAKHFHFNRNQLSGFIPPELFSSDMMLIHVLFDGRLEGEISTLGLVQTGSVRLNR-ALSGE-VLKNLNNLT----NLNEL-NLANNKLTGPLPDLTKMDSLRYVDLSNSFDSSESSDWFSTLP-SLTTLVIENGPLQGTLTSKVFS-FPYIQQVLLRNAFNGTFDLDDS------FSPQLQLVDLQNQISAVT---LS--ADYKN-KL-------------------------------------------------------------------------------------------------------------------------------------------------------------------------------------------------------------------------------------------------------------------------------------------------------------------------------------------------------------------------------------------------------------------------------------------------------------------------------------------------------------------------------------------------------------------------------------------------------------------------------------------------------------------------------------------------------------------
> Zm00001d038522_T001.1 pep chromosome:AGPv4:6:159140146:159145958:-1 gene:Zm00001d038522.1 transcript:Zm00001d038522_T001.1 gene_biotype:protein_coding transcript_biotype:protein_coding
------------------------------------------------------------------------------------------------------------------------------------------------------------------------------------------------------------------------------------------------------------------------------------------------------------------------------------------------------------------------------------------------------------------------------------------------------------------------------------------------------------------------------------------------------------------------------------------------------------------------------------------------------------------------------------------------------------MVLFA-LRQKRRV--KEVTGR-TDPFVSWGVS-QKDSGGAPQLKGARLFSLNELKNCTNNFSDTHEISGYGKKGTLV-DTRVIAERGSMVVEKNIELLRVHRLSLIGFCYEQGEQMLVYEYVSSGTLRENLLVR--GTYLDWKKRLRIALGSARGLAYLHELADPPIIHRDVKSTILLDDHLKAKVADFGLSKLVA--DTQ---KGHVS-TQVKGTLGYLDPEYYMTQQLSEKSDVYSFGVVMLELVSGRQPIE-----SGKYIVREVKLAIDPNDRDHYGLRGLLDPAIRDN-ARTAGFRRFVQLAMLCVDESAAARPAMGEVVKDIEA------MLQNEV---SGPD-GAT-----SSAGSSANDFDGA-GGGAR---SHPYSDV-EITRG----SY------GDNAS-----DYM-----PYF-----EVKPK-----------
> Bradi2g21990.1.p pacid=32780683 transcript=Bradi2g21990.1 locus=Bradi2g21990 ID=Bradi2g21990.1.v3.1 annot-version=v3.1
-------------EA-------------ATRRRALLLLVLV-ASS--VPAGLCATNAQDVSALRSLMGQWS---NVPSS-ATA-GG-A--ADLMDANG---------RVTSLRLSSVNLQTLSNSIGQSQLMFLDLSFIGLEGTMPASVGNLAQLTTLILAGCSFTGSI----QELGNLQKMTFLAS-NKFSGIASLG-LSKLFWLDLADNQLTGPVISTATT--PGLNLLTGTKHFHFNKNQLSGTL-TGLFNSNMTLIHILFDSQFSGSIAEIGSISSQVLRLDR-KLVGA-VP-NITNLV----KLNEL-NLATNRLTGLLPDLSTMSVLNVVDLSKAFDAQVAPNWFTTLT-SLTSVSISSGKLSGVVPKALFT-LPQLQEVVLDNQFNGTLEISGS------ISKQLQTVDLRFSIFDT----AT--TSYKK-ALVLLGP-VCA-DAA----FSGQPFCSIQQENTIA--Y---TTSTSKCS-LTST--CRSDQSM-----NP---A--NCGCAYSYNGKMVFR-APFFKDLTNSDTFQQLETSLWTQL-----------KLRDGAVSLSKIHFNSD-NY-LQVQVNLFPSS----GALFNVSELISIGFDLSNQTYKP-----PANFGPYYFIADP----YVPLAVAVDGG-KKSKFSTGAIAGIAAAGGLLVIALIFVGLFA-LRQKRRA--KELAER-TDPFASWGAA-QKDSGGAPQLKGARFFSFEELKSCTDNFSDSQEIAGYGKKGTLV-DMRVIAQSGSMAPEKNIELLRVHRLSLIGFCYEQKEQMLVYEFVSNGTLRENLVVR--GSYLDWKKRLRIALGSARGLAYLHELADPPIIHRDVKSTILLDDNLKAKVADFGLSKLVA--DTE---KGHVS-TQVKGTLGYLDPEYYMTQQLSEKSDVYSFGVVMLELVSGRQPIE-----KGKYIVREVRQAIDPADRDHYGLRAIVDPAIRDA-ARTAGFRRFVQLAMQCVDESAAARPAMGTVVKEVEA------MLLNEP---AG-D-GGV-----SSAGSSATEFEGA-GRGAP---AHPYSDV-EITRG----SY---GGGGDTAS-----DYM-----PYF-----EVKPK-----------
> LOC_Os05g40770.1 pacid=33156590 transcript=LOC_Os05g40770.1 locus=LOC_Os05g40770 ID=LOC_Os05g40770.1.MSUv7.0 annot-version=v7.0
-------------EP---------------RVLMALALVVV-AAG--VPAVLCQTNAQDAAALEGLKSQWT---NYPL---NS-GG-G--GDIM-TNG---------RVTTLRLSSVSLQTLSSSIGQGQLTYLDLSFINLGGPLPAEIGNLGELTTLILAGCSFTGNI----IAIGNLRKLGFLAS-NKFSGISSIG-VTNLLWLDLADNQLTGSVISTSTS--PGLDQLVKTQHFHFNKNQLTGTL-TGLFNSNMTLIHILFDSKFSGSIAEVGTVSTEVLRLDR-GFTGA-IPATIGSLV----KLNEL-NLANNKLTGSVPDLSNMTNLNVVDLSNTFDPSVAPSWFTSLT-SLASVSIVSGSLSGQVPKGLFT-LPTLQQVVLSNQFNGTLEITGN------ISSSLQTVNLMDRIVST----DT--ASYKK-TLLLAGP-FCA-EQD----PNNRAFCSRQLQNASP--Y---STSMEKCG--SAQ--CSDGQNV-----NP---A--SCGCAFSYNGKMVFR-APFFVDLVSSTPFQLLESTMAAKL-----------NLLPGSVALSDIHFNSD-NY-LQVQVKLFPTS----GVTFNLSELTRIGSSLSNQIYKP-----PANFGPYFFIADP----YAPLA-VALGG-KKSKMSTGAIAGIAVAGGVLVIALIFMSLFA-LRQKRRA--KELKER-ADPFASWAAG-QKDSGGAPQLKGARFFSFDELKICTNNFSDNHEISGYGKRGILG-DTRVIADRNSMAVEKNIELLRVHRLSLIGFCYEQGEQMLVYEYISNGTLRENLTGS--GMYLDWKKRLRIALGSARGLAYLHELADPPIIHRDIKSTILLDNNLKAKVADFGLSKLVA--DTE---KGHVS-TQVKGTLGYLDPEYYMTQQLSEKSDVYSFGVVMLELVSGRQPIE-----KGRYVVREVRLAIDPADHDHYGLRGIVDPAIRDA-ARTPVFRRFVQLAMRCVDESAAARPAMGAVVKEIEA------MLQNEP-DDAGAG-EGD-----SSADPSANEFDRG-GGGPP---AHPYSDV-EISRG----SY-----AGDGAS-----DYM-----PYF-----EVKPK-----------
> LOC_Os03g21230.1 pacid=33131025 transcript=LOC_Os03g21230.1 locus=LOC_Os03g21230 ID=LOC_Os03g21230.1.MSUv7.0 annot-version=v7.0
-------------AAP---VPGGCARM---RRV-VLGVVLL-LSVC-VRASHAVTDSQDTSVLRALMDQWQ---NAPPG--QS-DSDS--PDVV-SNN---------RVISIKISTMGIKVLAADIGQTELQSLDMSFKDLGGVLTPNIGNLKQLTTLILAGCSFHGNI----DELGSLPKLSYMAS-NQFSKIASMG-NSNLYWFDIADNQLSGPLISTNGG--MGLDKLFKTKHFHFNKNQLSGPIPDALFSPEMTLIHLLFDGKFTGNIDSLGLVTTEVVRLDR-SLSGP-VPENLNNLT----KVNEL-NLANNQLTGPLPDLSQMTQLNYVDLSNTFDPSPSPQWFWRLP-QLSALIIQSGRLYGTVPMRLFS-GPQLQQVILDGAFNGTLDMGKY------ISSELSIVSLKDQLSSVT---VT--ASYNG-TLSLAGP-VCD-RLP------NTQYCNVTQRAAAA-PY---STSLVKCF--SGT--CNAGESM-----SP---Q--SCACAYPYQGVMYFR-APFFGDVTNGTAFQELESRLWTKL-----------DLTPGSVFLQDPFFNAD-AY-MQVQVKLFPSG----SAYFNRSEVMRIGFDLSNQTFKP-----PKEFGPYYFIASP----YP----FPEER-S-SSRSKGAIIGIAAGCGVLVVALVGAAVYA-LVQRRRA--QKAREELGGPFASWKRS--EERGGAPRLKGARWFSYEELKRSTNNFAEANELYGYGKRGMLP-TTFIIAQQGSMGHEKTIELLRVHKLGLVGFCFEQGEQMLVYEFMSAGTLRDSLSGK-SGLHLDWKKRLRVALGAARGLAYLHELADPPIIHRDVKSSILMDEHLTAKVADFGLSKLVS--DTE---RGHVS-TQVKGTLGYLDPEYYMSQQLTEKSDVYSFGVVMLELIIAKQPIE-----KGKYIVREVKRAFDAGDAEFCGIKDMIDARIMNT-NHLAAFSKFVQLALRCVEEVAGARPSMSDVVKEIEM------MLQSEG-----LS-SAS-----TSASTSATEFD-V-TKGAP---RHPYNDP-LPKKD---------KDMSTDSF-----DYSGGYS-FQS-----KIEPK-----------
> Bradi1g63550.1.p pacid=32798143 transcript=Bradi1g63550.1 locus=Bradi1g63550 ID=Bradi1g63550.1.v3.1 annot-version=v3.1
-------------EA----LGSGCAR-MRPRAV-FLLAALV-LSVC-LRVSHAVTNSQDTSVLRALMDQWQ---DAPPG--QS-DGDS--PEVT-SND---------RVIFIKVSTMGIKVLAADIGQSELQSLDLSFHDLGGVLTPTIGNLKQLTTLILAGCSFHGNI----DELGSVPKLSYMAS-NRFSNIASLG-NSDLYWFDIADNLLTGPLISSNGG--MGLDKLTKTKHFHFNKNQLSGPIPDALFSPEMTLIHLLFDGKFTGNIDSLGFVSTEVVRLDR-SLSGS-APANLNNLT----KVNEL-NLANNQLTGPLPDLSGMAVLNYVDLSNTFDPSPSPQWFWKLP-QLSALIIQSGRLYGTVPMRLFS-SPQLQQVILDGAFNGTLDLGRS------ISSELSIVSFKDDFSSVT---LT--SSYNG-TLALAGP-VCD-HLP------NTQYCNVTQREAAP-AY---STSLVKCF--SGS--CPAEQSM-----SP---Q--SCGCAYPYQGVMYFR-APFFGDVGNGTAFQELESKLWTKL-----------ELTPGSVSLQDPFFNSD-SY-MQVQVKLFPSG----GAYFNRSEVMRIGFDLSNQTFKP-----PREFGPYYFIASP----YP----FPDRN-GPSSKSKGAIIGIAVGCGVLVIALVGAAVYA-LVQRRRA--QKATEELGGPFASWARS--EEKGGAPRLKGARWFSCEELKRSTNNFAEANELYGYGKRGMLP-NQFIIAQQGSMGQEKTIELLRVHKLGLLGFCFEQGEQMLVYEYMPAGTLRDSLTGK-SGLHLDWKKRLRVALGAARGLAYLHELADPPIIHRDVKSSILMDEHLTAKVADFGLSKLVS--DSE---RGHVS-TQVKGTLGYLDPEYYMSQQLTEKSDVYSFGVVMLELIIARQPIE-----KGKYIVREAKRVFDVSDTEFCGLRAMIDPRIVST-NHLTAFGKFVQLALRCVEEGAAARPSMSDVVKEIEM------MLQSEG-----LS-SAS-----TSAATSATDFD-V-TKGAP--PHHPYNDP-LPKKG---------KDVSTDSF----DDYSGGYS-FQS-----KVEPK-----------
> Zm00001d029012_T001.1 pep chromosome:AGPv4:1:54928187:54933606:1 gene:Zm00001d029012.1 transcript:Zm00001d029012_T001.1 gene_biotype:protein_coding transcript_biotype:protein_coding
RVRGT--------QGSAEQPAAGCSR-RTTMGF-LLAVAVL-LSAC-AQQCSGTTDSQDTSVLRALMDQWQ---NAPPG--QS-DGES--PEVT-GGD---------KVISIKLSTMGIQSLAADIGQSDLQSMDLSFNELGGVLTPTIGNLKQLTTLILSGCSFHGTI----DELGSLPKLSYMAS-NQFSKIASLG-NSSLYWFDIADNQLSGPLVSTDGG--MGLDKLIKTRHFHFNKNQLSGPIPDALFSPEMALIHLLFDGRFTGNIDSLGFVSTEVVRLDR-SLSGQ-VPLNLNNLT----KVIEL-NLANNQLTGTLPDLTRMDLLNYVDLSNTFDPSPCPAWFWRLP-QLSALIIQSGRLYGTVPTRLFS-SPQLNQVILDGAFNGTLDMGRS------ISSELSLVSFKDEFASLT---VT--SSYNG-TLALAGP-VCE-RLP------NTPYCSATQRPLSA-PY---STSLVKCY--SGS--CPAGQSL-----SP---Q--SCLCAYPYQGVMYFR-APFFHDVANDTAFQELESMLWTKL-----------ALTPGSVYLQDPFFNSD-AY-MQVQVKLFPAG---SGAYFNRSEVMRIGFDLSNQTFKP-----PKEFGPYYFIASP----YP----FPGQE-------------------------------------------------QEHF-------------------------------------------------------------------------------------------------------------------------------------------------------------------------------------------------------------------------------------------------------------------------------------------------------------------------------------------------------------------------------------------------------------------------------------
> Potri.T138300.1 pacid=27008809 transcript=Potri.T138300.1 locus=Potri.T138300 ID=Potri.T138300.1.v3.0 annot-version=v3.0
--------------------------------------------------------------------------------------------------------------------------------------------------------------------------------------------------------------------------------------------------------------------------------------------------------------------------------------------------------------------------------------------------------------------------------------------------------------------------------------------------------------------------------------------------------------------------------------------------------------------------------------------------------------------------------------------------------------------------------------------------------------------------------------MLS-DQVVIAQQGSMGLEKTIELLRVHKLGLVGFCFEQGEQMLVYEYMPNGTLRECLSGK-SGIYLDWRRRLRIALGSARGLAYLHELANPPIIHRDVKSTILLDENLTAKVADFGLSKLVS--DSS---KGHVS-TQVKGTLGYLDPEYYMTQQLTEKSDVYSFGVVMLELIAAKQPIE-----KGKYIVREVRMAMDRNDEEHYGLKEIMDPGLRNMGGNLVGFGRFLEVAMQCVEESATERPTMSEVVKAIEM------ILQNDG-----VN-TNST----TSASSSATDFG-A-SRGGG-PLRHPYNHD-VVAAK---KVDVV-NINNNNAF-----DYSGGYT-LSA-----KVEPK-----------
> LOC_Os01g60060.1 pacid=33126043 transcript=LOC_Os01g60060.1 locus=LOC_Os01g60060 ID=LOC_Os01g60060.1.MSUv7.0 annot-version=v7.0
------------------------------------------------------------------MKNWQ---NEPQ---MGSTT----SDIS-SNG---------RVTEMRLSGINLQTLSNAIDQSSLTYLDLSNLNLGGPLPPSIVNLKQLTTLILLGCSFTGDI----EQIGALRQLTFLAS-NKFTGIPTLG-LSKLFWLDLSDNQLSGKIVSSGSN--PGLDQLVNAEHFHFSENQLTGPIDEKLFSEKMNLIHVIFDNNFTGPIGSLGRVSSQIIRLDH-QFSGP-VPGSIANLS----RLMEL-SLASNQLNGTVPDLTSANALTYVDLSNNFMSSPAPRWFSTLT-SLTTLFMDSDHLTGTIPSALFS-FPQLQQISLAKSFSGELNMSSN------ISSLLRVVNLTNQIFNAE---VD--PSYTG-SLILSGL-ICF---------NNISFCTLKQKQQVP--Y---STNLGPCG--AIS--CPTDQSA-----NPVASQ--NCACASPFQGLMIFR-APAFSDVTNPKSFQPLEFTLVQNL-----------SLAPGSVAISNVEFSPG-EP-LTFTVKVFPES----GTSFNHSEVIRISSSLVNQTYKA-----PAYFGPYSFIAST----YF----ASPSG-KRSSMGKGAIIGIAVAGFLLLVGLILVAMYA-LRQKKIA--KEAVERTTNPFASWGQG-GKDNGDVPQLKGARYFAFEELKRCTNNFSETQEISGYGKKGMLA-NQMAIAQQGSMAAEKNIELLRVHKLSLVGFCYEQGEQMLVYEYIPNGTLRENLKGK-GGMHLDWKKRLQIAVGSAKGLAYLHELADPPIIHRDIKSTILLDESLNAKVADFGLSKLVS--DTK---KGHVS-TQVKGTLGYLDPEYYMTQQLSEKSDVYSFGVVMLELITSRQPIE-----KGTYIVREIRTAIDQYDQEYYGLKSLIDPTIRDS-AKMVGFRRFVQLAMECVEESAADRPTMNDVVKELEI------IIQNEG-----AQ-------LLNSASLSAQQFG-Y-AKGRD---PDPYGDH-VPIND---------D-SSSSAF-----DYNSVYS-YSV------VEPK-----------
> Bradi2g53277.2.p pacid=32781112 transcript=Bradi2g53277.2 locus=Bradi2g53277 ID=Bradi2g53277.2.v3.1 annot-version=v3.1
-------------QW-------------------VLLLFLL-LAG--FQSSFSQTDSEDVAALKALMTNWR---NEPQ---TGSTT----SDIS-SNG---------RVTEMRLSSMNMETLSNGIDKSALTYLDLSNPSIGGPLTPNIGNLKQLTTLILLGCSFTGNI----EEIGNLRQLTFLAS-NQFTRISALG-LTDLFWLDLSANQLSGQIVSTSSA--PGLDRLVNTKHFHFSENQLTGPMD-RLFSANMTLVHAIFDNKFTGSIESLGLVKTQIIRLDH-QFNGP-VPDSIGNLP----NLTEL-SLAGNQLNGTVPNLANATKLNYVDTSNNFASSPAPRWLSALT-SLNTIFMDNDHLTGTIPSALFS-LPQMQQISLAKAFSGSLNMGGN------ISSQLRVVNLTNQIVEAD---VK--PSYTG-SLILTGL-ICL---------GNISFCTLKQKKQVS--Y---STSPGPCG--AIA--CPNDQFA-----NPDTSQ--NCACTNPFQGLMIFR-APFFSDMTNPGIFQQLELTLAQNL-----------GLAPRLIALSDVEFSPG-AP-LVFTLKFFPVS----GMSFNRSEVIRISSALVNQIYKA-----PQEFGPYSFIASK----YF----TSPSD-KKSKMHIGVIVGISVAGFVLIAGLVLVAMYA-LRQKKLA--KEAVERTSNPFASWGAG-GQDNGDVPQLKGARYFLFEELKKCTNNFSETHEISGYGKKGTLA-NQMAIAQQGSMAAEKNIELLRVHKLSLVGFCYEQGEQMLVYEYIPNGTLRENLMGK-GGIHLDWMKRLRIAIGSAKGLAYLHELANPPIIHRDIKSTILLDESLTAKVADFGLSKLVS--DTQ---KGHVS-TQVKGTLGYLDPEYYMTQQLSEKSDVYSFGVVMLELITSRQPIE-----KGKYIVREIRTAVDQYDQEYYGLTSLIDPAIKDS-AKLFGFRRFVQLAMECVEESGADRPAMNDVVKELEI------IIQNEG-----PE-------LLNSASLSTEHFG-G---------RDPQEEH-LPMKD---------DSSSSSAF-----DYNSVYS-------------------------
> Solyc01g102680.2.1 pacid=36139305 transcript=Solyc01g102680.2.1 locus=Solyc01g102680.2 ID=Solyc01g102680.2.1.ITAG2.4 annot-version=ITAG2.4
-------------GS---------------RSH-VFLLIFV-SQI--L-AILGQTNSNDATALFALKSSWN---NLPP---EG-SG-S--SALI-DNS---------RVTSIKLSGMGLENQFGDLSSAALQILDLSNVGLKGTLPPSIGNLKNLTTLILVGCSFFGPI----ESIGSLQQLVFISS-NSFTPIPSIG-NSKLSWLDLSDNKINGTIISQGSA--LGLDSLVNTRHLHLSKNKLSGLIQPQLFNASMKLIHVILDHQLTGEIESLGSLQNEILRLDW-SLNGS-VPSELSNVT----SLSELYYLSNNNLNGSIPDLASMNLLTYVGMSNSFNASDVPDWFTKLP-LLKTLYMENTTLQGQIPVDLFS-RPNLETIGLANKLNGTLDIGTR------YGNNLTL-DLRNSIKDFT---QK--TGYNM-NISLAGP-LC--DGT----GATAKYCAIQISNDS---F---SSPL-QCP--AMS--CNSDKIL-----SP------TCKCLYPYTGTLHFF-SLSFSNLENSSYFTTLAGSMMSAFLS--------NGLPVDSVSLSDPTVDVY-SY-LQIEAQIFPST----QDSFNHTSIPSIGYLLNRNPFQ------LQYFGPFFFTSES----YCCFA---DGN-KKSSSHTGIIIGVSVGCAVLVLLTFCAGLYA-FRQRKMA--KRAGHS-SNPFESWD---RDTSGAVPQLKGARWFSFDEIRKCTNNFSESNCISGYGKKGTLT-AEVVIAQHGSMAFEKTIELLRIHKVSLVGFCYEQGEQMLVYEYIPKGTLRESLSVK-PKFQLEWTRRLKIALDAARGLAYLHELADPPIIHRDVKSNILLDDHLTAKVADFGLSKLLR--DED---KGHVT-TQVKGTLGYLDPEYYMSQQLTEKSDVYSFGVVLLELITARAPIE-----RGKHIVRLVAETIYDS-KDNSKLYQLIDPRIGPG-SKLEGVDRLFTLGMRCVNESGAERPSMGEAVKEIES------ILGLAS-----LS-KYT-----EGDLTSSSYED-T-TQVSL---DDFY---------------------NDKAF-----DYSGK-F-PSG-----GMNTT-----------
> Solyc01g102710.2.1 pacid=36138578 transcript=Solyc01g102710.2.1 locus=Solyc01g102710.2 ID=Solyc01g102710.2.1.ITAG2.4 annot-version=ITAG2.4
-------------VQ-----------TRTVQLIIFCLLIIS-MQV--LIQLEASTDSGDYVVLESLKEEWE---NVPP---DG-SD-D--PEID-NNS---------RVISIKLSSINLKELSGDIEGSELQILDLSYKGLTGSLPQSIGNLKSLSILILVGCGFSGLI----NTIGSLSQLEFLSL-NNFIPIASVG-NSKLRWLDLADNKLSGPLISRGST--PGLDMLVHTKHFHLGRNQFSGEIPDQLFSSNMTLKHLLLEQQLTGKISSLGLVQTEVVRLDR-SLDGT-IPSTLKSLT----LMSEL-FLSNNKFTGPLPNLAGMNALNYLDMSNTFSSADFPQWFSSLQ-SLTTLVMENTQLRGEIPPTLFS-LFQLQTVNLRGKINGTLNIASN------YSGQLKLIDLQNSIDSFT---VR--PGFSF-QIILMHP-VCY-EEG------SEDYCGNSQTNFG---Y---STPQDNCL--KTQ--CSFDQIL-----SP------TCKCAYPYTGDLFFR-APSFSDLTNTSIYESLQKSMLSSFSQ--------NQVPVDSVSLSNPKKNSE-YY-LVLHLQVFPFG----QDHFNRTGIATIGFALSNQTYKP-----PPNFGPFFFNGTS----YNYFE-VGSRG-THKSITKGIITGAAVGGAVLLILSVIIGVLV--CQKKRA--QEAVRK-SNPFATWDSI--KDSGDVPQLKGVKCFTFEELKKYTNNFSESNFVSGYGKKGTLP-DQLIIAGQASKALEKTIEILRFHKVSLVGFCFRQGEQMLVYEFIPNGSLKESLSGK-SGIKLDWKRRLRIALGAARGLQYLHDHVDPPIIHRDIKSNILLDERLNAKVADFGLSKTMS--EPD---KGYVS-TQVKGTMGYMDPEYYTTQQLTEKSDVYSFGVLLLELITARSPIV-----RGKYIVKELRQAIDKS-KDMYNIDEFVDPAIPSN-MTPISFRKFVDLAFMCLEDAGANRPTMGEVVKEIEN------IMEIDG-----LN-SCA-----ESRSTSVSHEG-T-SAT----FDHPY---------------------SEESL----NRYNGVTN-------------------------
> Solyc01g102700.2.1 pacid=36139477 transcript=Solyc01g102700.2.1 locus=Solyc01g102700.2 ID=Solyc01g102700.2.1.ITAG2.4 annot-version=ITAG2.4
V------------IP---------------RIL-LCFLFVL-IHV--L-SIAARTNPDDSAALQSLKDSWQ---NVPP---VG-AG-S--SDIG-RNS---------RVVSITLSSMSLEQLSGDIQGAELETLDLSYKELKGSLPQSIGKLTKLSNLILVGCGFSGPI----DTIGSLTRLVFLSS-NNFIGIATVG-YTELYWLDLADNKLTGTIVSNGSS--PGLDLLVHTKHFHFGKNQLSGEIPAGLFHSNLSLIHLLVENKFTGNIDTLGLVQTEVLRLDR-SLSGS-VPQNLNNLT----HVNEL-HMSNNNFNGLLPNLTGMNVLNYLDMSNSFNASDFPSWIPNLI-SLTSLVMENTGLQGTVPASLFS-LYQLQTVILRNKLNGSLTIDTT------YSNQLQLIDVQRLIESFT---QR--PGYPF-QIMLAGP-FCN-EGG----DGTQDYCVKTQQTET---Y---STPPENCL--PTD--CSSNRVS-----SP------TCKCAFPYTGNIVFR-APSFSNLGNRTTYETLQKSLMQTFQN--------RQLPVESVSLSNPTKNLD-DY-LVIHLQVFPST----QDFFNRTGVSGIGFVLSNQTFKP-----PSSFGPFFFIGEG----YKYFD-GASSE-SKNSSSTGIIIGAAVGGSVIAIIALIIGVYA-FRQKKRA--EDAAKR-SDPFASWDSN--KHSGAVPQLTGARFFSFEELKKWTNNFSETNDICGYGKRGTLP-NELVIALQGSMAHEKTIELLRVHKVGLAGFCFDQAEQMLVYEYIPNGTLKDGLSGK-TGIRLDWMRRLRIAVGAARGLQYLHDLVNPPIIHRDIKSNILLDDRLNARVADFGLSKLLG--DSD---RGHIT-TQVKGTMGYMDPEYYMTNQLTEKSDVYSFGVVLLEIVTGKVPIE-----KGRYIVREVKTAMDRS-KDMYNLQDILDPAVRAG-ATPRSLEKFVDLALKCVEEEGANRPSMSEVVKEIEN------IMEMAG-----LN-PNA-----DSASSSATYEG-P-NKG----MNHPY--------------------TDESLF-----VYSGAYP-NSKLMDWNGAEPCSSWMQNFTFVN
> Potri.004G232400.1 pacid=26991625 transcript=Potri.004G232400.1 locus=Potri.004G232400 ID=Potri.004G232400.1.v3.0 annot-version=v3.0
-------------GS---------------RIL-VFLVVAL-IQV--C-TTPAVTNNDDFNALKALKDVWE---NVPP---VG-AG-S--RDIL-TNS---------RVTSITLASMRLKTLSGDISNSELQILDLSYTELSGPLPPAIGNLKMLTSLILVGCRFSGPV----DSIGSLPRLTYLSS-NGFTTIPSLG-NDNLYWLDLADNRLTGTIVSTETT--PGLDLLVHTKHFHFGFNQLSGQIPPKLFSSGMALIHVLLESKLTGSISTLGLVKSEVVRLDN-SLTGP-VPSNINNLT----SVSEM-FLSNNGLTGPLPNLTGMDHLTYLDMSNTFGATDFPPWFSTLQ-SLTTLVMERTQLQGQIPSDFFS-LSNLQTVDARNKLNGTLDIGTS------SINQLSLIDLRQQISGFT---NR--PGVEKVGVILVGP-VCQ-ESG-----VTERYCSVPQTESS---Y---STPLNNCV--ASL--CFANQIS-----SP------NCKCALPYTGLLKFR-APSFSNLGNNTYYTVLEKSLMDSFKL--------HQLPVDSVNLSHPRKDSS-TY-LVLNLQVFPFG----HDRFNRTGVSSIGFALSNQTFKP-----PPQFGPFFFIGDA----YLNFA-DEVTG-SKKSSQTGVIVGAVAGGSVLLLLLLGAGLYA-HRQKKRA--EKATEQ-NNPFAQWESN--KSIGGVPQLKGARNFSFEELRKYSNNFSETNDISGYGNRGVLP-TELIIAQQGSMGLEKTIELLRVHKVSLIGFCFDRGEQMLVYEFVPNGSLMESLSGK-TGIRLDWVRRLKVALGAARGLAYLHELANPPIIHRDIKSSILLDERLNAKVADFGLSKPMG--DSETGHLTHVT-TQVKGTMGYMDPEYYMTQQLTEKSDVYSFGVVMLELLTGRRPIE-----KGKYVVREVKTALDRA-KYLYNLGELLDSSIGLD-TTLKGLDKFVDVALKCVEENGSDRPTMGEVVKEIEN------ILHLAG-----LN-PNA-----DSASTSASYDD-A-SKGNA---KHPY-------------------IFSKDAF-----DYSGGFP-ASK------VEPL-----------
> Potri.004G231700.1 pacid=26991548 transcript=Potri.004G231700.1 locus=Potri.004G231700 ID=Potri.004G231700.1.v3.0 annot-version=v3.0
-------------GS---------------RIL-VFLVVAL-IQV--CTTTPAVTNNDDFNALKALKDVWD---NVPP---VG-AG-S--RDIV-TNS---------RVTSITLASMGLKTLSGDISLSELQILDLSYTELTGSLPLAIGDLKKLTNLILVRCRFSGPI----DAIGSLSQLTDLSS-NRFSSIPSLG-NDKLFWLDLADNMLTGTIVSTGTT--PGLDLLVHTKHFHLGFNQLTGQIPPKLFSSGMNLIHVLLESKLTGSISTLGLVKSEVVRLDN-SLTGP-VPSNINNLT----SVSEM-FLSNNGLTGPLPNLTGMDHLTYLDMSNTFGATDFPPWFSTLQ-SLTTLVMEKTQLQGQIPSDFFS-LSNLQTLDARNKFNGTLDIRTS------SINQLSLIDLREQISAFT---ER--PGIEKVGVILVDP-VCQ-ETG-----VTESYCSVSQNESS---Y---STPLNNCV--ASS--CFANQIS-----SP------NCKCAFPYTGLLQFR-APSFSNLGNDTYYTVLEQSLMNSFKF--------HQLPVDSVNLSHPRKDSS-TY-LVMNLQVFPFG----QDRFNWTGISRIGFALSNQIFKP-----PSQFGPFVFHGDT----YLNFA-EEVTG-SNKSSNTGVIIGAVAGGSVLLLLLLGAGLYA-HRQKKRA--EKATEQ-NNPFAQWESN--KSIGGVPQLKGARNFSFEELRKYSNNFSETNDISGYGNRGVLP-TELIIAQQGSMGLEKTIELLRVHKVSLIGFCFDRGEQMLVYEFVPNGSLMESLSGK-TGIRLDWVRRLKVALGAARGLAYLHELANPPIIHRDIKSSILLDERLNAKVADFGLSKPMG--DSETGHLTHVT-TQVKGTMGYMDPEYYMTQQLTEKSDVYSFGVVMLELLTGKRPIE-----KGKYVVREVKTALDRA-KYLYNLGELLDSSIGLD-TTLKGLDKFVDVALKCVEENGSDRPTMGEVVKEIEN------ILHLAG-----LN-PNA-----DSASTSASYDD-A-SKGNA---KHPY-------------------IFSKDAF-----DYSGDFP-ASK------VEPL-----------
> Potri.004G231800.1 pacid=26992357 transcript=Potri.004G231800.1 locus=Potri.004G231800 ID=Potri.004G231800.1.v3.0 annot-version=v3.0
----------------------------------------------------------------------------------------------------------------------------------------------------------------------------------------------------------------------------------------------------------------------------------------------------------------------------------------------------------------------------------------------------------------------------------------------------------------------------------------------------------------------------------------------------------------------MDSFKF--------HQLPVDSVNLSHPRKDSS-TY-LVMNLQVFPFG----QDRFNWTGISRIGFALSNQIFKP-----PSQFGPFVFHGDT----YLNFA-EEVTG-SNKSSNTGVIIGAVAGGSVLLLLLLGAGLYA-HRQKKRA--EKATEQ-NNPFAQWESN--KSIGGVPQLKGARNFSFEELRKYSNNFSETNDISGYGNRGVLP-TELIIAQQGSMGLEKTIELLRVHKVSLIGFCFDRGEQMLVYEFVPNGSLMESLSGK-TGIRLDWVRRLKVALGAARGLAYLHELANPPIIHRDIKLSILLDERLNTKVADFGLSKPMG--DSETGHLTHVT-TQVKGTMGYMDPEYYMTQQLTEKSDVYSFGVVMLELLTGRRPIE-----KGKYVVREVKTALDRA-KYLYNLGELLDSSIGLD-TTLKGLDKFVDVALKCVEENESDRPTMGEVVKEIEN------ILHLAG-----LN-PNA-----DSASTSASYDD-A-SKGGA---KHPY-------------------IFRTEVA-----WI------------------------------
> Potri.004G231900.1 pacid=26992510 transcript=Potri.004G231900.1 locus=Potri.004G231900 ID=Potri.004G231900.1.v3.0 annot-version=v3.0
-------------GS---------------RIL-VFLVVAL-IQV--CTTTPAVTNNDDFNALKALKDVWD---NVPP---VG-AG-S--RDIV-TNS---------RVTSITLASMGLKTLSGDISLSELQILDLSYTELTGSLPLAIGDLKKLTNLILVRCRFSGPI----DAIGSLSQLTDL-----------------------------------------------------------------------------LLESNLTGSISTLGLVKSEVVRLDN-SLTGP-VPTNINNLT----SVSEM-FLSNNGLTGPLPNLTGMDHLTYLDMSNTFGATDFPPWFSTLQ-SLTTL--------------------------------------------------------------------------------------------------------------------------------------------------------------------------------------------------------------------------------------------------------------------------------------------------------------------------------------------------------------------------------------------------------YGS--------------------------------------------------------------------------------------------PPFLV--------------------------------------------------------------------------------------------------------------------------------------------------------------------------------------------------------------------------------------------------------------------------------------
> Potri.003G046500.1 pacid=26999547 transcript=Potri.003G046500.1 locus=Potri.003G046500 ID=Potri.003G046500.1.v3.0 annot-version=v3.0
K------------NC---------------RDI-CFLLVAL--------------------------------------------------------------------SCVSVKS----------------------------------------------CR-------------------------------------------------------------------------------------------------------------------------------------------------------------------------------------------------------------------------------------------------------------------------------------LADP-ICQ-ETA-----VTKSYCTVSQPNSS---Y---ATPPNNCV--PAS--CFPKQHS-----SP------NCKCAFPYTGLLGFR-APSFSDLGNITYFSVLEKSLMNSFKS--------HQFPVDSVHLSQPRKDLS-QY-LDLNLQVFPFG----QDRFNRTAILSIGFMLSNQTFKP-----PAQFGPFFFIGDT----YLHFT-GEVRG-SKKSSSTGAIIGAAAGGSVLLLLLLGAGLYA-FGQKMKA--EKAIQQ-NNPFAHWESN--NGVGGVPQLKGARCFSFEEIKKYTNNFSETNDISEYGKRGVLP-TELIIALREWMGLEKTIELLRVHRVSLVGFCLERGEQMLIYKFVSNGSLMESLSGK-TGIRLDWVRRLKVALGAARGLAYLHELANPPIIHRDIKSTILLDESLNAKVADFGLSKLMG--DSE---KGRVT------TQGYLDPEYYMTLQLTEKSDVYSFGVVMLELLTGRRPVE-----RGKYVVREVKMALDRA-KDLYNLRELLDPSIGLD-TTLKGLDKFVDVALKCVQENGSDRPTMGEVVNEIEN------ILQLAG-----LN-PNA-----DSASTSASYDD-V-SKGSA---KHPY-------------------KNSKDSF-----EYSEGFP-DPK--------PMNQNYK------
> Potri.004G232500.1 pacid=26992787 transcript=Potri.004G232500.1 locus=Potri.004G232500 ID=Potri.004G232500.1.v3.0 annot-version=v3.0
------------------------------------------------------------SALNSLKSNWK---NTPP---IG-YG-G--GEIW-TGS---------RITSIVLSGMGLSTLTGDIGNPELQTLDLSQNGLTGILPSAIVNLKKLENLFLVDCNFNGPI----DGIGSLTQLVSLSS-NNFNPIPSIG-KSNLSLLDLTDNKLSGTIVSDGTS--PGLDLLLKAKHFHLGKNQLTGGIPSNLFSSNMSLIHVLFDSQLSGNFSTLELVQTEAIRLDR-SLTGP-ILFNFTSLP----SLSEL-YLSNNKFSGSMPDLSGMKVLTYV-------------------------IMERTQLQGPINATLFS-PAQLQSIVLSNQLNGSLDLGTN------YGSQLLLVDLQNSISEFA---QG--TGYSK-ELLLLGP-FCQ-KMP------SSENCVPQQPNSS---Y---ATPTENCV--ALS--CNAQQLL-----SP------NCNCANPITGILHFR-SFSFSDFQNGSYYTLLQAAMMESFKS--------DQLPVDSISLSVPLKDAY-DY-LEVRLDVFPSG----VYVFNRTGFSVITSQLNNVTFKL-----PDAFGPFFFILNT----DNYFT-----G-SNKSSNTGIVIGAAVGGSVLMLLLLMAGVYA-FHQRKKA--DQATEL-MNPFASWDQN--KANGAAPQIKGVLSFSFEELKKCTNNFSEDNALSGYGTKGTLP-TVLVIAKQGSLSHEKTIELLRVHKLSLLGFCYQLGEQMLVYEYIKNGTLTDCISGK-SGFKLSWTKRLGIAIDSARGIAYLHELANPPIIHRDIKSTILLDDQLIAKVADFGLSKPV---DNN---EVHVS-TGVKGTLGYLDPEYFMSGQLTEKSDVYSFGVVMLELVTGRKPIE-----HGSYVVREVKTAMNQRTKDSSNLDAILDPALDPG-KPLKGLEKFIDLAIRCVEELAANRPTMNEVVKELEN------IQQLAG-----FN-GNA-----EMVSTSKTYSE-T-KEGSF---YHDY--------------------NKKAFF-----EYSGT-F-PHS-----EIELQ-----------
> Potri.004G231400.1 pacid=26989915 transcript=Potri.004G231400.1 locus=Potri.004G231400 ID=Potri.004G231400.1.v3.0 annot-version=v3.0
-------------CP---------------KVL-TFLLVAS------F-QIYTETYGDDFTVMSILKDAWE---NTPR---VG-AG-G--KEIS-HNS---------RVTSITLAAVGLTELSGDISSSELEVLDLSDTGLNGTLPPSIVNLKKLKNLKLAGCSFSGPI----ELIGSLQLLEFLDS-NRFTSIHSLG-NSKLIVLDLFNNLLDGAIVSSGNT--SGLDMLVNALHFHLGGNQLSGTIPKELFRSDMTLIHVILHDNLTGSISTLGLVHTEAVRFEG-SLTGP-VPPNLNNLT----TVKTL---------------------------------------------------------------------------------------------------------------------------------------------------------------------------------------------------------------------------------------------------------------------------------------------------------------------------------------------------------------------------------------------------------------------------------------------------------------------------------------------------------------------------------------------------------------------------------------------------------------------------------------------------------------------------------------------------------------------------------------------------------------------------------------------------------------------------------------------------
> Potri.004G232300.1 pacid=26991101 transcript=Potri.004G232300.1 locus=Potri.004G232300 ID=Potri.004G232300.1.v3.0 annot-version=v3.0
-------------CP---------------KVL-TFLLVAS------F-QIYTETYGDDFTVMSILKDAWE---NTPR---VG-AG-G--KEIS-HNS---------RVTSITLAAVGLTELSGDISSSELESLDLSYTGLSGTLPASIVNLKKLKILKLVGCRFSGPI----ELIGSLQLLESLDS-NRFTPIHSIG-NSKLFLLDLSNNMLDGAIVSSGTT--SGLDMLVNANHFHLGGNQLSGTIPKELFRSNMTLIHVLLHDNLTGSISTLGLVHTEAVRFEG-SLTGP-VPPNLNNLT----TLKTL-ILSNNKFTGPVPNLTGMAYLSYLDLSNSFDASDFPLSFSNLR-ALTTL--------------------------------------------------------------------------------------------------------------------------------------------------------------------------------------------------------------------------------------------------------------------------------------------------------------------------------------------------------------------------------------------------------------------------------------------------------------------------------------------------------------------------------------------------------------------------------------------------------------------------------------------------------------------------------------------------------------------------------------------------------------------------------------------------
> Potri.004G231600.1 pacid=26992238 transcript=Potri.004G231600.1 locus=Potri.004G231600 ID=Potri.004G231600.1.v3.0 annot-version=v3.0
-------------CP---------------KVL-TFLLVAS------F-QIYTETYGDDFTVMSILKDAWQ---NTPR---VG-AG-G--KEIS-YNS---------RVTSITLAAVGLTELSGDISSSELEFLDLSYTGLSGTLPASIVNLKKLKILKLVGCSFSGPI----ELIGSLQLLESLDS-NRFTPIHSIG-NSKLFLLDLSNNMLDGAIVSSGTT--SGLDMLVNAKHFHLGGNQLSGTIPKELFRSNMTLIHVLLHDNLTGSISTLGLVQTEAVRFEG-SLTGP-VPPNLNNLT----TVKTL-ILSNNKFTGPVPNLTGMAYLSYLDLSNIFDASDFPSSFSNLR-ALTTLMMENTGLEGQIPPTLFD-LPSLQTLILRNQLNGTLDIARS------SSSQLEAIDMRNLISFYSET-PE--QRNNV-DVILVGP-VCE-RTE-----ATEHYCTVHQANSS---F-------------LLP--CISDQIS-----SP------NRKFSYPYTGVLFFR-PPFLESRNATSYLCLVEVFLMHSFKN--------SRLPVDSVYVNCTTNDSL-GY-LESNVSVFPSG----QNHFNTTTISEIGSVLNLQTIEN-----PDIFGPSHFKGAA----YPYFD-GKPTV-SNKLSIIGSIIGAAAGGASFLLILLLAGVYA-YRQKKRR--ERASKH-KNHFAYLDL---KNSDRVPQLKGARCFSFDEITKSTNNFSEANHISGYGMRGMLP-TQLIICRQGSVGLENAIEVLRVHKINLVGFCFERGEQMLIYEFVRNGSLRDSLSGL-SGIWLDWRRRLKVALGAARGLAYLHELVNPRIIHRDVKSAILLDECLNAKVGDFGLSKPMD--NSE---LILAS-TQVKGTMGYIDPEYQKTLLLTEKSDVYGFGVVLLELVSGRKPLE-----RGKYLVAEVSSSLDRK-KDLYNLHELLDPSIGLD-TKPKGLDKILDLAMKCVQEKGSDRPTMGEVVKEIEN------ILHLAG-----SN-PNA-----EAESTSASFEE-A-SQD----EFPPS--------------------LKEEEL-----SLS-----------------------------
> Potri.004G231200.1 pacid=26989337 transcript=Potri.004G231200.1 locus=Potri.004G231200 ID=Potri.004G231200.1.v3.0 annot-version=v3.0
-------------CP---------------KVL-TFLLVAS------F-QIYTETYGDDFTVMSMLMDAWK---NTPR---VG-AG-G--KEIS-YNS---------RVTWITLAAEGLTELPGDISYSELEVLDLSYTGLSGTLPASIVNLKKLKNLKLVGCSFYGPI----ELIGSLQLLESLDS-NRFTQIHSIG-NSKLFLLDLSYNQLDGAIVSSGTT--SGLNMLVNTKHFHLGRNRLSGTIPKELFRSDMTLIHVLLHDNLTGSISTLGLVQTEAIRFEG-SLTGP-VPPNLNNLT----TVKTL-ILSNNKFTGPVPNLTGMAYLSY-------------------------LMMENTGLEGQIPPTLFD-LPSLQTLILRNQLNGTLDIARS------SSSQLEAIDMRNLISFYSET-PE--QRNNV-DVILVGP-VCE-RTE-----ATEHYCTVHQANSS---F-------------LLP--CTSDQIS-----SP------NSKFSYPYTGVLFFR-PPFLESRNATSYRCLVEESLMHSFKN--------SRLPVDSVYVNCPTNDSL-GY-LESNVSVFPSG----QNHFNTTTISEIGSVLNLQTIEN-----PDIFGPSHFKGAA----YPYFD-GKLTV-SNKLWSTGSIIGAAAGGASFLLLLLLAG----------------------------------------------------------------------RGMLP-TQLIICRQGSVGLENAIEVLRVHKVNLVGFCFERGEQMLIYEFVRNGSLRDSLSGL-SGIWLDWRRRLNVALGAARGLAYLHELVKPRIIHRDVKSAILLDESLNAKVADFGLSKPMD--NSE---LILAT-TQVKGTRGYIDPEYQETLLLTEKSDVYGFGVVLLELVSGRKPLE-----RGKYLVAEVSSSLDRK-KDLYSLHELLDPSIGLD-TKPEGLDKTVDLAMKCVQEKGSDRPTMGEVVKEIEN------ILHLAG-----LN-PNA-----EAESTSASFEE-A-SQD----EFPPS--------------------LKEEEL-----SLS-----------------------------
> Potri.004G231300.1 pacid=26989390 transcript=Potri.004G231300.1 locus=Potri.004G231300 ID=Potri.004G231300.1.v3.0 annot-version=v3.0
-------------------------------------------------------------------------------------------------------------------------------------------------------------------------------------------------------------------------------------------------------------------------------------------------------------------------------------------------------------------------MMENTGLEGQIPPTLFD-LPSLQTLILRNQLNGTLDIARS------SSSQLEAIDMRNLISFYSET-PE--QRNNV-DVILVGP-VCG-RTE-----ATEHYCTVHQAISS---F-------------LLP--CISDQIS-----SP------NSKFSYPYTGVLFFR-PPFLESRNATYYPRLVEESLMLSFKN--------SRLPVDSVYVNCPTNDSL-GN-LESNVSVFPSG----QNHFNTTTISEIGSVLNLQTIEN-----PDIFGPSHFKGAA----YPYFDAGKPSV-SNKLWSTGSIIGAAAGGASFLLLLLLAGVYA-YRLKKRG--ERAR--------YLDL---KNTDRVPQLKGARCFSFDEITKSTNNFSEANHISGYGMRGMLP-TQLIICRQGSVGLENSIEVLRVHKVNLVGFCFERGEQMLIYEFVRNGSLRDSLSGL-SGIWLDWRRRLKVALGAARGLAYLHELVKPRIIHRDVKSAILLDESLNAKVADFGLSKPMD--NSE---LILAT-TQVKGTRGYIDPEYQETLLLTEKSDVYGFGVVLLELVSGRKPLE-----RGKYLVAEVSSSLDRK-KDLYNLHELLDPSIGLD-TKPKGLDKILDLAMKCVQEKGSDRPTMGEVVKEIEN------ILHLAG-----LN-PNA-----EAESTSASFEE-A-SQD----DLEP----------------------------------------------------------------
> Potri.004G231500.1 pacid=26991961 transcript=Potri.004G231500.1 locus=Potri.004G231500 ID=Potri.004G231500.1.v3.0 annot-version=v3.0
--------------------------------------------------------------MSILKDAWE---NTPR---VG-GG-G--KEIS-YNS---------RVTSI-----------------------------------------------------------------------------------------------------------------------------HLGRNRFSGTIPKELFRSDMTLIHVLLHDNLTGSISTLGLVHTEAVRFEG-SLTGP-VPSNLNNLT----NVTTL-MLSNNKFTGPVPNLTGMAYLSYLDLSNSFDASDFPLSFSNLR-ALTTLMMENTGLEGRIPPTLFY-LPSLQTLILRNQLSGTLDIATS------SSSQLKVIDMRNLISFYSET-PE--RRNNV-DVILVGP-VCE-HPE-----ATENYCTVPQANSS---Y---TRLPEKCV--PLH--CISDQIS-----SP------NCKCSYPYRGVLVYK-PPFLESRNLTYYVHLEEESLMRSFKF--------HQLPVDSVEVNFPAKDSF-GY-LESNLSMFPSG----QNHFNTATISEIGFVLTLQTYEN-----SDIFGPTYFKGSA----YPYFD-GKPTV-SKELSSTGRIIGAAAGGASFLLLLLLAGVCA-YRQKKRR--ERASEQ-KNHFAYLDS---RNSNSVPQLKGARCFSFNEIMKCTNNFSEANHISGYGMRGMLP-TQLIICRQGSVGLENSIEVLRVHKVNLVGFCFERGEQMLIYEFVRNGSLRDSLSGL-SGIWLDWRRRLKVALGAARGLAYLHELVNPRIIHRDVKSAILLDESLNAKVADFGLSKPMD--NSE---LILAT-TQVKGTMGYIDPEYQKTLLLTEKSDVYGFGVVLLELVSGRKPLE-----RGKYLVAEVSSSLDRK-KDLYSLHELLDPSIGLD-TKPKGLDKIVDLAMKCVQEKGSDRPTMGEVVKEIEN------ILHLAG-----LN-PNT-----ESESTSASFEE-A-SQD----EFPPS--------------------LKEEEL-----SLS-----------------------------
> LOC_Os11g14050.1 pacid=33163074 transcript=LOC_Os11g14050.1 locus=LOC_Os11g14050 ID=LOC_Os11g14050.1.MSUv7.0 annot-version=v7.0
-------------GHSP-------TSWRIIHLL-VFLIIVL-DHA--L-IISADTDPQDTSALNGIAASWDNAKSKLS---VG-NG-E--KPVY-TQN---------RVTSIRLSSFGLSSLSGDIQSSELQYLDLSY-NLSGPLPPNIGSLSNLESLSVVGCQFSGDI----KELSQLPKLRFLSN-NRFTSIPSIG-NSNMYWLDLGENRLTGSLVSDGTN--TGLDNLTNALHFHFGVNQLSGTIPSQLFKSNMKLIHLLLDNNFTGGIPTLTLLTKEVLRLDRYQLTGP-VPASINSLT----KLQEL-HLENNKLTGPLPDLTGMDSLYVVSMGNNFSSSNVPTWFTALS-ALTSLNLENLHITGELPQPLFK-LPAIQTLGLKGNFNGTLTIGSD------YSSTLSLIDLQDQITTLAV--SG--AQYNK-KLILVGP-ICV-QGN-----NEALYCKSSQQANPA---AKPYSTQSICPGLPPT--CLSDQYL-----SP------NCTCAVPYMGTLHFR-SPPFFDLSNDTFFVLLEENMKEAFLG--------KQLPVESIALDNPAFGPS-NN-LDINLRVFPSG----KIRFGKEDISYIGFMLNNQTYKPHA---PGNYGPYYFIGQS----YPFAE-TLSAP-RQTKKNQSLIIGVSAGGAFVVVSLLVLFTVLFFRRNKRP--KQPQPR-SPSYASWDIK--STSISTPHLQGARVFTFDELKKITNSFSDANDITGYGKRGVLP-NHLIVSEQGSLNLERTIELLRVHKLSLVGFCFDQGEQMLVYEYVPNGTLKDSLTGK-SGVRLDWKRRLRVVLGAAKGIAYLHELADPPIVHRDIKSSILLDGNLHTKVSDFGLSKPLN--QDG---RGQVT-TQVKGTMGYLDPEYYMTQQLTEKSDVYSFGVLLLEVITARKPLE-----RGRYIVREVKGAMDRT-KDLYGLHELLDPMLAPT--SLAGFELYVDLALKCVEEAGMDRPSMSEVVAEIEK------IMKMAG-----VN-PKV-----DSASNSMSYN----SRT-P---RHPY--------------------SGESQF-----DYSGGIP-SSS-----RVEPK-----------
> Bradi4g40160.4.p pacid=32785192 transcript=Bradi4g40160.4 locus=Bradi4g40160 ID=Bradi4g40160.4.v3.1 annot-version=v3.1
ARMGSWC-STRPNEL-------------SPW---LFMFSVL-VKA--S-VIMADTNGQDTAGLIGIAASWN---THPS---VG-NG-E--KIIS-TGD---------RVTSIRLSGTGKPTLSGDIQSSELQLLDLSQKNLGGSLPSSIGTLSNLQNLVLAGCSFSGEI----QEIGQLSQLIFLYS-NRFTPISSLG-RSKLYWLDLGENMLTGGLIFDGTN--PGLDNLTNTKHFHFGVNQLSGTIPRQIFNSNMKLIHLLLDNNFSGSMPTLGLLNTEVLRFDKSQLSGA-VPTNINNLT----KLAEL-HLENNQLTGPLPDLTGMSSLSFVDMSNSFNASDAPSWFTALP-SLTSLYLENLGIGGQLPQALFS-LSAIQTLRLRGRFNGTLNIGSG------FGTQLQKIDLQDQIAQITV--TG--TPYDK-QLILSGP-ICE-QGS------SEKYCKTTGQSNPA---APPYTTFKNCAGLPPT--CLSSQLL-----SP------SCTCAVPYRGTLFFR-APSFSDLSNESYYLLLEKDMKAKFLL--------HQAPVDSIALQNPFIDVS-NN-LEMSLEVFPSG----KIQFGEQDISDIGFILTNQTYKP-----PPVFGPYFFIAQQ----YLFQNEEVVAS-KSKKNSMPLIVGVAVGGAVVVAVLLALIVII-AKRKRKT--HNTEER-SQSFASLDMK--STSTSIPQLRGARMFTFDELKKITNNFSEANDITGFGKRGTLP-TQLVVSQQGSLSLERTIELLRVHKVSLVGFCLDQGEQMLVYEYIPNGTLKESLTGK-SGVRLDWKRRLRVILGTAKGIAYLHELADPPIVHRDIKSSVLLDERLNAKVSDFGLSKLLG--EDG---RGMVT-TQVKGTMGYLDPEYYMTQQLTDRSDVYSFGVLLLEVITAKKPLE-----RGRYIVREVHTALDRS-KDLYGLHELLDPVLGAAPSSLGGLEQYVDLALRCVEEAGADRPPMGEVVAEIER------ITRMAG--------GGA-----ESASESMSY---P-SRT-P---RHPY--------------------GGDSPA-----EYSSSGL-PSS-----RVEPK-----------
> Zm00001d041773_T001.1 pep chromosome:AGPv4:3:137017318:137022601:1 gene:Zm00001d041773.1 transcript:Zm00001d041773_T001.1 gene_biotype:protein_coding transcript_biotype:protein_coding
--M------NSPKEL-------------SPW-L-VFSLGFL-AQA--L-VILADTNAQDASGLNGIQDSWN---KKPSR--VG-TG-D--KNIS-TTS---------RVTAIRLSSLGLSSLSGDIQSSELQTLDFSYKDLGGPLPASIGSLSNLENLILVGCSFSGEI----KELGQLTKLRFLSS-NKFSSIASLG-RSNLYWFDLADNKLSGGLVFDGTN--PGLDNLTNTKHFHFGVNQLSGTIPSQIFNSNMTLIHVLLDNNFTGRIPTLGLLNTEVMRFDNYQLTGP-VPSNINNLT----KLAEL-HLENNQLTGPLPDLTGMIALSFVDMSNSFNASGVPSWFTTLP-SLTSLYLENLRVTGQLPQALFS-LPAVQTLRLRGRFNGTLTIGSD------YSTQLQLIDLRDQISQITV--GG--SQYNK-QLILVGP-ICS-PGT----GSSEKYCASPGQSNQA---APPYSTPMNCSGLPPP--CLSDQLV-----SP------GCVCAVPYRGTLFFR-SPSFSDLSNGSYWGQLETGIRAKFRS--------LSVPVDSVALHDPSVNSV-NN-LQLALEVFPSG----KTQFSEQDISDIGFILSNQTYKP-----PSVFGPYYFLGQP----YSFANVVLIPS-KSANNRLPLIVGASVGGAVLVAIVLALVTIV-ARRKKRP--KQNEER-SQSFVSWDMK-STSGSSVPQLRGARTFNFDELRKITSNFSEANDINGYGKRGTLP-SQLVVCQQGSLSLERTIELLRVHKVSLVGFCLDQAEQILVYEYVPNGTLKESLTGK-SGVRLDWRRRLRVLLGAAKGIAYLHELADPPIVHRDIKSSVLLDERLNAKVSDFGLSKPLG--EDG---RGQVT-TQVKGTMGYLDPEYYMTQQLTDKSDVYSFGVLMLEMATARKPLE-----RGRYIVREMKVALDRT-KDLYGLHDLLDPVLGSSPSALAGLEQYVDLALRCVEEAGADRPSMGEVVGEIER------VLKMAG----G---PGP-----ESASNSMSY---A-SRT-P---RHPY--------------------GGDSPF-----DHSNSGL-PSA-----RVEPK-----------
> LOC_Os12g10740.1 pacid=33151760 transcript=LOC_Os12g10740.1 locus=LOC_Os12g10740 ID=LOC_Os12g10740.1.MSUv7.0 annot-version=v7.0
-------------GV-------------SPWII-IFLLIVL-VQA--F-VASADTNAQDTSGLNGLAGSWG---SAPS---AG-NG-D--KIII-TGN---------RVTSIRLSSFGLSTLSGDIQSSELQYLDLSYKNLNGPLPSTIGTLSKLQNLILVGCGFTGEI----KEIGQLSNLIFLSS-NKFTSIPSLG-GSKLYWFDLADNQLTGGLISNATS--PGLDNLTSTKHFHFGINQLSGSIPSQIFNSNMKLIHLLLDNKFSGSISTLGLLNTEVLRFDNAQLTGP-VPTNLKNLT----KLAEF-HLANSNLTGPLPDLTGMSSLSFVDMSNSFSASDAPSWITTLPSSLTSLYLENLRISGEVPQSLFS-LPSIQTLRLRGRLNGTLNI-AD------FSSQLQLVDLRDFITALT---VG--TQYKK-TLMLSGP-YCN-QVN------DDVHCKATGQSNPA---LPPYKTTSNCPALPPT--CLSTQQL-----SP------TCICSVPYRGTLFFR-SPGFSDLGNSSYFIQLEGTMKAKFLN--------LSLPVDSIAIHDPFVDTN-NN-LEMSLEVYPSG----KDQFSEQDISGIGFILSNQTYKP-----PSNFGPYYFLGQT----YSFANGALQTS-KSNTNHIPLIVGASVGGAAVIAALLALTICI-ARRKRSP--KQTEDR-SQSYVSWDIK-STSTSTAPQVRGARMFSFDELKKVTNNFSEANDITGYGKRGTLP-TQLVVSQQGSLNLERTIELLRVHKVSLVGFCFDQGEQMLVYEYVPNGTLKESLTGK-SGVRLDWKRRLRVVLGAAKGIAYLHELADPPIIHRDIKSSVLLDERLNAKVSDFGLSKLLG--EDG---RGQIT-TQVKGTMGYLDPEYYMTQQLTDRSDVYSFGVLLLEVITARKPLE-----RGRYVVREVKEAVDRR-KDMYGLHELLDPALGAS-SALAGLEPYVDLALRCVEESGADRPSMGEAVAEIER------IAKVAG-----AG-GAAA--AESAASDSMSYA--A-SRT-P---RHPYGG-----------------GGGDSAS-----EYSGGGL-PSM-----RVEPK-----------
> evm_27.model.AmTr_v1.0_scaffold00099.159
-------------GP-------------MGWPC-IQFFVIL-CQL--CAIYGQETNPFDGAVLTSLQNVWQ---NVPP---KG-GL-N--QDIS-NGS---------RVTAIKLSTMGLKTLTGDIGSSELQYLDLSYKDLTGSLPQSIGNLKKLTNLILVGCSFSGTI----AQIGSLQELVFLSS-NGFTEIPSIG-SSKLYWLDLADNQLTGSIISTPTS--PGLDMLLGTRHFHFNRNKLSGSIPTQLFSSAMTVIHILFDGNFSGKISSIGLVTSEVLRLDR-KFEGP-VPANLNNLT----KIQEL-SLAQNALTGPLPNLTGMNVLAYLDLSNSFDATEPPPWLPTLQ-SLTTIVMESIRLQGELPQAVFT-IPPLQMVKMRNNLNGTIDIGSN------FTSQLNYIDLENDIQKLV---SE--STYKK-TFILVGP-AC--DAQ----LAQSSYCDTPKPLVP---Y---STPQQNCA--QDL--CPPTLRA-----NP------TCGCAAPYTGTLVFR-APLFSDTTNTTLFQSLEVQLQTKL-----------HVPPGSVSLQNPTMDSE-SY-MQVQLYIFPTD----EQQFNRSEVSTLGFRLSNQTFKP-----PPSFGPFFFIANP----YY----FPEVE-QSKQENNSLIIGLSVGGAVLVLIFIIVALFA-FERKRKA--ERPTGR-SSSFVSWNPSDRKNSGSALQLKGAKWFTYEELRKCSDNFAEANGISGYGRRGVLP-TQMVIAEQGYGDPERMIELLRVHRLTLIGFCFEQGEQILVYEYFPNGTLRESLSGK-SGVRLDWKRRLRVALGSARGLAYLHEHADPPIIHRDVKPNILLDENLNAKVADFGLSKPIG--DR----QCHVT-TQVKGTLGYLDPEYYMTQQLTAKSDVYSFGVLMLEMLSGKPPIE-----RGRYIVREVKLAMDKT-KDLYGLHELLDPTVMAS-PSLPGFERYVDLALKCVGESDKDRPNMSEVVREMEE------IISEAG-----LS-TTT-----NSAATSATFAG-S-ARGTP---HHPY---------------------NDPSF-----DYSGAFP-PST-----PVEPK-----------
> AT5G49760.1 pacid=19669910 transcript=AT5G49760.1 locus=AT5G49760 ID=AT5G49760.1.TAIR10 annot-version=TAIR10
-------------SS-------------RTGAS-LLLILFF-FQI--C-SVSALTNGLDASALNALKSEWT---TPPD---EG-SG-T--NVIT-QND---------RVVSISLGNLDLEKLPADISFSELRILDLSYPKLSGPLPPNIGNLGKLRNLILVGCSFSGQI----ESIGTLKELIYLSL-NKFSTIPSIG-LSKLYWFDIADNQIEGELVSNGTSA-PGLDMLLQTKHFHFGKNKLSGNIPKELFSSNMSLIHVLFDGQFTGEIETLSLVKTTVLRLDR-KLIGD-IPSYLNNLT----NLNEL-YLANNRFTGTLPNLTSLTSLYTLDVSNTLDFSPIPSWISSLP-SLSTLRMEGIQLNGPIPISFFS-PPQLQTVILKRSIVESLDFGTD------VSSQLEFVDLQYEITDYK---PS--ANKVL-QVILANP-VCL-EAG-----NGPSYCSAIQHNTS---F---STLPTNCSP------CEPGMEA-----SP------TCRCAYPFMGTLYFR-SPSFSGLFNSTNFSILQKAIADFFKK--------FNYPVDSVGVRNIRENPT-DHQLLIDLLVFPLG----RESFNQTGMSLVGFAFSNQTYKP-----PPIFGPYIFKADL----YKQFS---DVE-SSKSSNKSILIGAVVGVVVLLLLLTIAGIYA-LRQKKRA--ERATGQ-NNPFAKWDTS--KSSIDAPQLMGAKAFTFEELKKCTDNFSEANDVGGYGKRGILP-NQLIIAQQGSLGLEKTIELLRVHKVRLLGFCFDRNEQMLVYEYISNGSLKDSLSGK-SGIRLDWTRRLKIALGSGKGLAYLHELADPPIIHRDIKSNILLDENLTAKVADFGLSKLVG--DPE---KTHVT-TQVKGTMGYLDPEYYMTNQLTEKSDVYGFGVVLLELLTGRSPIE-----RGKYVVREVKTKMNKS-RSLYDLQELLDTTIIASSGNLKGFEKYVDLALRCVEEEGVNRPSMGEVVKEIEN------IMQLAG-----LN-PNS-----DSATSSRTYED-A-IKG-S---GDPY---------------------GSESF-----QYSGNF--PAS-----KLEPQ-----------
> AT5G49770.1 pacid=19672365 transcript=AT5G49770.1 locus=AT5G49770 ID=AT5G49770.1.TAIR10 annot-version=TAIR10
-------------SS-------------RIGLF-KLLILLF-FQI--Y-SVYAFTDGSDFTALQALKNEWD---TLSK---KS-SG-T--EVIT-NND--------NRVVSISLTNRNLKKLPTEISTSELQTLDLTGPELSGPLPANIGNLRKLTFLSLMGCAFNGPI----DSIGNLEQLTRLSL-NKFSTIASMG-RSKLYWFDIADNQLEGKLVSDGASL-PGLDMLLQTGHFHFGNNKLSGEIPEKLFSSEMTLLHVLFDGQFTGSIESLGLVQNTVLRLDR-RLSGD-IPSSLNNLT----NLQEL-HLSDNKFTGSLPNLTSLTSLYTLDVSNPLALSPVPSWIPFLN-SLSTLRLEDIQLDGPVPTSLFS-PLQLQTVSLKHLINTTLDLGTN------YSKQLDFVDLRDFITGYK---SP--ANNPV-NVMLADQ-VCQ-DPA----NQLSGYCNAVQPNST---F---STLT-KCG------HCGKGKEP-----NQ------GCHCVYPLTGVFTLR-SPSFSGFSNNSNFLKFGESLMTFFKN--------GKYPVDSVAMRNISENPT-DYHLLINLLIFPSG----RDRFNQTEMDSINSAFTIQDYKP-----PPRFGPYIFVADQ----YKTFS---DLE-DSKTVSMKVIIGVVVGVVVLLLLLALAGIYA-LRQKKRA--QRATDQ-MNPFAKWDAG--KNEMDAPQLMGTKAFTFEELSKCTNNFSDANDVGGYGQKGTLP-NQVIIAQQGSMAFEKTIELLRVHKVKLLGFCFDQKEQMLVYEYIPNGSLRDGLSGK-NGVKLDWTRRLKIALGSGKGLAYLHELADPPIIHRDVKSNILLDEHLTAKVADFGLSKLVG--DPE---KAHVT-TQVKGTMGYLDPEYYMTNQLTEKSDVYGFGVVMLELLTGKSPID-----RGSYVVKEVKKKMDKS-RNLYDLQELLDTTIIQNSGNLKGFEKYVDVALQCVEPEGVNRPTMSEVVQELES------ILRLVG-----LN-PNA-----DSA----TYEE-A--------SGDPY---------------------GRDSF-----EYTGVFP-----------TPK-----------
> AT5G49780.1 pacid=19669658 transcript=AT5G49780.1 locus=AT5G49780 ID=AT5G49780.1.TAIR10 annot-version=TAIR10
----------------------------------------------------------------------------------------------------------------------------------------------------------------MGCGFSGQI----ESIGSLEQLVTLSS-NKFNTIASIG-LSKLYWFDIADNQIEGKLVSDGASL-PGLDMLLQTKHFHFGKNKLSGDIPEKLFSANMTLKHLLFDGLLTGEIQSLSLVKTTVLRLDR-RLSGE-IPPSLNNLT----NLQEL-YLSDNKFTGSLPSLTSLTSLSTLAVSNRLTSSQISSWISLLPTSLATLRMAGLQLQGPIPTSLFS-LPELQTVILKRWLNETLDFGTN------KSQNLDFVDLQYDITEYIKQPAN--KGSSR-IVILANP-VCP-EVG----NPPNEYCIEVEHNSS---Y---SSPKNTCG--R----CGEDREP-----IP---T--TCRCVYPITGTLTFR-SPSFSGYSNNDTFENLRLNLTGFFEN--------RNYTVDSVAIRNIREDED-DHYLLIDLSLFPYK----QDRFNETGMDSVISRFSTQTYKP-----PNTFGPYIFKANK----YNKF--------PAGGSNSSHIIGAVVGSTVFLLILMIAGIYA-LKQKRRA--EKANDQ-INPFAKWDAN--QNSVDAPQLMGTKAFTFEEMRKCANNFSVANDVGGYGQKGILP-SQLIIAQPGSLALEKTIELLRVHKVKLLGFCFDRGEQMLVYEYIPNGSLRDSLSGK-SGIRLDWTRRLRIALGSGKGLAYLHELADPPIIHRDVKSSVLLDESLTAKVADFGLSQLVE--DAE---KANVT-AQVKGTMGYLDPEYYMTNQLTEKSDVYGFGVMMLELLTGKIPIE-----NGKYVVKEMKMKMNKS-KNLYDLQDFLDTTISATSNNLKGFEKYVDVALRCVDPEGVKRPSMNEVVKEIEN------IMQYAG-----LN-PNV-----ESYASSRTYDE-A-SKE-S---GDLY---------------------GNNSF-----EYSASF--PTT-----NLEPQ-----------
> AT1G79620.1 pacid=19658127 transcript=AT1G79620.1 locus=AT1G79620 ID=AT1G79620.1.TAIR10 annot-version=TAIR10
-------------VGS--------NTVTATSRLLLICFAYS-FTV--FSMISSVTDPRDAAALRSLMDQWD---NTPPG--GS-DG-T--PEVS-NNS---------RITALGLSTMGLKRLSGDIGEAELRSLDLSFRGLTGSLTSRLGDLQKLNILILAGCGFTGTI----NELGYLKDLSFLAS-NNFTKIASLG-NTKVYWLDLADNQLTGPIISSGSS--PGLDLLLKAKHFHFNKNQLSGTIPPKLFSSEMILIHVLFDGRFTGSISTLGLIQTEVLRLDR-TLTGK-VPENLSNLT----NIIEL-NLAHNKLVGSLPDLSDMKSMNYVDLSNSFDPSESPLWFSTLP-SLTTLVMEYGSLQGPLPNKLFG-FPQLQQVRLKKAFNGTLSLGDT------VGPELQLVDLQDDISSVT---LS--SGYTN-TLILEGP-VCT-TAL-----SNTNYCQIQQQQVKR-IY---STSLANCG--GKS--CPLDQKV-----SP---Q--SCECAYPYEGTLYFR-GPMFRDLSNVNTYHSLEMSLWVKL-----------GLTPGSVSLQNPFFNND-DY-LQIQLALFPPM----GKYFNRTEVQRIGFDLSNQTYKP-----PPLFGPYYFIASP----YT----FPADG-NGHSLSSRMVTGIITGCSALVLCLVALGIYA-MWQKRRA--EQAIGL-SRPFVSWASS-GKDSGGAPQLKGARWFSYEELKKITNNFSVSSELYGYGKKGMLQ-DHMVIAQQGSTGLEKTIELLRVHKLGLVGFCFEQGEQILVYEYMSNGSLKDSLTGR-SGITLDWKRRLRVALGSARGLAYLHELADPPIIHRDVKSTILLDENLTAKVADFGLSKLVS--DCT---KGHVS-TQVKGTLGYLDPEYYTTQKLTEKSDVYSFGVVMMELITAKQPIE-----KGKYIVREIKLVMNKSDDDFYGLRDKMDRSLRDV-GTLPELGRYMELALKCVDETADERPTMSEVVKEIEI------IIQNSG-----AS-SSSS----ASASSSATDFG-E---------KLLYGGT-LKKKE----AR---DGDGGGAF-----DYSGGYS-VPT-----KIEPK-----------
> Potri.006G114400.1 pacid=27005812 transcript=Potri.006G114400.1 locus=Potri.006G114400 ID=Potri.006G114400.1.v3.0 annot-version=v3.0
-------------GLG-----------GATARL-LFFLSFF-TSG--IHLLLSDTDPRDAAALKSLKSQWQ---NTPPD--QS-DG-A--PEVT-SNS---------RITALGLSTMSLVKLSGDIGGAELRSLDLSFSNLTGPLSPRLGDLLNLNILILAGCGFSGSI----DELGNLAKLSFLAS-NKFSGIPSLG-KSKLYWLDLADNQLTGTIISKGTI--PGLDLLLNAKHFHFNKNQLSGSLPPELFNSDMMLIHVLFDGQLEGNIYTICQVQSEVLRLDR-SLDGE-VPDNLNNLT----NLNEL-NLAHNKLRGPFPNLTRMDALNYVDLSNSFESSEAPDWFLTLP-SLTTLVIEQGSLQGTFPSEVFS-FPQIQQVLLRNAFNGSFNMSVS------ISPQLQLVDLQNQISSVT---LT--ADYTN-RLILVGP-VCI--AL-----SNTSYCQLQQQSTKP--Y---STSLANCG--SKL--CPIEQKL-----SP---Q--SCECAYPYEGTLYFR-GPSFRELSNDNTFHSLEMSLWDQL-----------GLTPGSVFLQNPFFNVD-DY-LQVQVALFPPT----GNFFNRSEIQRIGFALSNQTYKP-----PKYFGPYYFIASN----YP----FPDGS-RGNSLSTGVVVGIGIGCGLLVMSLVGVGIYA-IRQKKRA--EKAIGL-SKPFASWAPS-GNDSGGAPQLKGARWFSYDELKKCTCNFSQSNEISGYGKRGMLS-DQVVIAQKGSMGHEKTIELLRVHKLGLVGFCFEQGEQMLVYEYMPNGTLRESLSGK-SGIYLDWKRRLRIALGSARGLTYLHELADPPIIHRDVKTTILLDENLTAKVADFGLSKLVS--DIS---KGHVS-TQVKGTLGYLDPEYYMTQQLTEKSDVYSFGVVMLELIIAKQPIE-----KGKYIVREVRMTMDRDDEEHHGLKEIMDPGIRNM-GNLVGFRRFLELAMQCVEESAAERPPMSEVVKEIEM------ILKNDG-----MN-TNST----TSASSSATDFG-A-SRVGP--LRHPYNDV-TAKNK---DVNSV-DSVNHDAF-----DHSGGST-LSG-----KAEST-----------
> Potri.016G144100.1 pacid=27013100 transcript=Potri.016G144100.1 locus=Potri.016G144100 ID=Potri.016G144100.1.v3.0 annot-version=v3.0
-------------GLG-----------GGTARL-LFLLTFF-TSG--IHLIFSDTDPSDAAALQSLKKQWQ---NTPPG--QS-HG-A--PEVT-SNS---------RITALGLSTMNLKKLSGDIGGTELRSLDLSFTNLTGSLTPRFGDLLKLNILILAGCGFSGSI----DELGNLAELSFLAS-NNFSGIPSLG-KSKLYWLDLADNQLTGPIISKNTT--PGLDLLLNAKHFHFNKNQLSGSIPPELFSSDMVLIHVLFDGQLEGNISTLGLVQTEVLRLDR-ALSGK-VPKNLNNLS----SLNEL-NLAHNKLIGPLPNLTKMDALNYVDLSNSFYSSEAPDWFSTLP-SLTTLVIEHGSLHGTLPSKVFS-FPQIQQVLLRNALNGSFNMGDS------ISTQLQLVDLQNQISSVT---LT--ADYTN-TLILVGP-VCT--AL-----SDTNYCQLQQQSTKP--Y---STSLANCG--SKM--CPPEQKL-----SP---Q--SCECAYPYEGTLYFR-APSFRELSNVNMFHSLEMSLWGKL-----------GLTPGSVFLQNPFFNVD-DY-LQVQVALFPPT----DKYFNRSEIQSIGFDLTNQTYKP-----PKDFGPYYFIASP----YP----FPDAS-RGSSMSTGVVVGIGIGCGLLVMSLVGVGIYA-IRQKKRA--EKAIGL-SKPFASWAPS-GKDSGGVPQLKGARWFSYEELKRCTYNFTESNEISGYGKRGMLS-DQVVIAQQGSMGLEKTIELLRVHKLGLVGFCFEQGEQMLVYEYMPNGTLRECLSGK-SGIYLDWRRRLRIALGSARGLAYLHELANPPIIHRDVKSTILLDENLTAKVADFGLSKLVS--DSS---KGHVS-TQVKGTLGYLDPEYYMTQQLTEKSDVYSFGVVMLELIAAKQPIE-----KGKYIVREVRMAMDRNDEEHYGLKEIMDPGLRNMGGNLVGFGRFLEVAMQCVEESATERPTMSEVVKAIEM------ILQNDG-----VN-TNST----TSASSSATDFG-A-SRGGG-PLRHPYNHD-VVAAK---KVDVV-NINNNNAF-----DYSGGYT-LSA-----KVEPK-----------
> evm_27.model.AmTr_v1.0_scaffold00021.190
---------------------------FQTWVL-LFLLSTG-FQ---FHLILGITDPGDGAAMIALKSYMQ---NTPP---SG-AG-S--NDVS-SNS---------RVIALKLSTMGLRFLPGDIGSTELQFLDLSFQDLGGSIPKSIENLKKLTTLILAGCSFSGTI----DELGSLQELAFLAT-NKFTRIASLG-KSKLYWFDLADNQLTGGLVSDGIN--PGLDMLLNAKHFHFNQNQLSGLIPPKLFSSNMVLIHILFDSNFSGSISTLGHVKTEVLRLDR-SLTGP-VPTNLNNLS----SINEL-HLSHNRLTGAMPDLTGMDALNYVDLSNSFDQSTAPSWFPNLQ-PLTTLIMEFGNLVGEVPQELFS-LRQLQQVRLRNGFNVTLNMGNG------ISPELKLVDLQNDIPTVT---VG--PGYKN-TLILIGP-VCD-GPI-----SNTNYCHPQQGQFDA--Y---STSLASCG--SKT--CPSDQKR-----SP------LCICAYPYGGIMTFR-APSFSDVTNATLFQSLEQELWTGL-----------GLTPGSVFLQNPNFDAN-NY-LRLQVDLFPPN----GTSFNITEVQKIGFDLSSQVFKP-----SKTFGPYFFIADP----YI----FPVS--KGSSMNSGVVIGIAVGCSVLVLILVGVGIYA-IRQKKRA--ERALEL-SKPFASWAPS-GKDSGGAPQLKGARWFSYDELKKCTNNFSENNETSGYGKRGILP-SQMVISQQGSMGLEKTIELLRVHKLGLVGFCFEQGEQMLVYEFVPNGTLRESLTGK-TGIYLDWKRRLRITLGSARGLAYLHELANPPIIHRDVKSTILLDENLNAKVADFGLSKLVA--DTG---KGHVS-TQVKGTLGYLDPEYYMTQQLTDKSDVYSFGVVMLELLTARQPIE-----KGKYIVREVRMAMNAGADELYGLRQILDPNLGIS-GGLMGFRRFVELAMKCVEESASDRPTMSEVVKEIES------ILQNDG-----LN-TNS-----TSASSSATDFG-I-GKGAP---RHPYDGT-IMSTK----------ESSTDAF-----QYSGGYS-FPN-----KVEPK-----------
> Bradi2g36880.4.p pacid=32780682 transcript=Bradi2g36880.4 locus=Bradi2g36880 ID=Bradi2g36880.4.v3.1 annot-version=v3.1
-------------AK-------------RRRLF-LLLVLCL-LAG--SRIAAADTNPQDAAALKSLMKKWS---NVPAR-QKS-NG-E--KDIADNTS---------RVTSLNLFGMNMRTLGDDIGSTELRVLDLSSRDLGGPLTPAIGKLIQLKNLALIGCSFSGTI----SELGNLAQLEFFGS-NKFTTIPSLG-KSKVKWLDLADNNLIGRLNSRDNG--AGLDQLLIAEHFHLNQNGLEGPIPEYMFNSNMRLKHILLDRRFSGSIASIGVLTKEVLRLND-SFTDQ-VP-DMKNLT----ILHVL-MLSNNKLRGPMPNLTGMNGLQNVDLSNSFTSSGVPTWFTDLP-NLITLTMQSVAISGKLPQKLFS-LPNLQHVILNDQLNDTLDMGNN------ISKELGLVDIRNKITSLT---VY--SSLDSKILKLEGP-LCS-GSL----LSGTMLCTDRLTEHPP---------------------------------VP-SSF--DVQCANPFVETMVFR-SPSFADVI--KYLPELHKNLSTTL----------SSCTPNKLGLV--PYSEG-TY-LNVDIRACPVN----SKRFNYSQVLNC-FNLTLQTYKP-----PETFGPYYVHAHP----YPFH----------DKASRAVLIGVVTGSVLLVVGLALIGVYA-ARQKKRA--QKLVSI-NNPFASWGST-EEDIGEAPKLKSARCFTLEELRLSTNDFREINAIAGYGTRGKLM-DQLIISKKGSMGLEKTIELLRVHKLGLVGFCFEKGERMLVYEFISNGTLSEALYGI-KGVQLDWSRRLKIALDSARGLAYLHDHANPPIIHRDVKSTILLDAKMTAKVADFGLSLLVS--DSE---EGELC-TNVKGTLGYLDPEYYMTQQLTAKSDVYSFGVVLIELIVAKPPIH-----DKKYIIREVKTALDMEDSMYCGLKDVMDPVLRKM-GDIPGFPRFLKMALQCVEEVGPDRPSMNNIVREIEM------IMQDNG-----LT-PDS-----MSASSSFSVDSTA-KKFVP---RYPYSNM-STSST----TF----EMNSRAF-----EYSGGFP-SQG-----SLKNRSTS--------
> LOC_Os05g24010.1 pacid=33157311 transcript=LOC_Os05g24010.1 locus=LOC_Os05g24010 ID=LOC_Os05g24010.1.MSUv7.0 annot-version=v7.0
-------------MV-------------KRRLF-LLLFLCL-LAG--SRIASADTNPQDAAALRSLMKKWT--KNVPAR--KS-NA----RDITDRNS---------RVTSLNLFGMNLETLSDDIGNTELTVLDLSSRGVGGTLTPAIGKLANLRILALIGCSFSGNV----SELGNLSQLDFLGS-NQFTKIPSLG-KSKVTWLDLADNQLTGPINSRDHG--SGFDQLLKAQHFHLNKNKLQGSVPDFLFNSSMDLKHILFDRNFNGSIASIGVLPKEVLRLND-AFTGP-VP-AMNNLT----KLHVL-MLSNNKLSGLMPNLTGMDMLENVDLSNSFIPSEVPSWFTSLI-KLMTLKMQSVGLSGQLPQKLFS-NPNLQYVVLSDQLNGVLDMG-N------ISDELH-VDVRNKIISLA---VY--NSFTGETLELAGP-VCG-DSL----LSSMKPCTDLTTEPLH---------------------------------KP-PSI--DVQCANPFVETIVFR-APSFGDVV--KFLPSLQANLSSKL----------NSCTPNNLGLV--YSNDD-AY-LNVDIRACPVN----QKRFNYSQVLNC-FNLTLQTYKP-----PEIFGPYYVKAHP----YPFH----------DKTSRAVLIGVVTGSLLLVIGLTLVGVYA-VRQKKRA--QKLVSI-NDPFASWGSM-GQDIGEAPKIKSARCFTLEDLKLSTNDFREINAIAGYGTRGKLP-DQLIISKQGSMGLEKTIELLRVHKLGLVGFCFEKGERMLVYEFIPNGTLSEALYGI-KGVQLDWSRRLKIALDSARGLAYLHDHADPPIIHRDVKSTILLDERMTAKVADFGLSLLVS--DSE---EGQFC-TNVKGTLGYLDPEYYMTQQLTAKSDVYSFGVVLLELIVAQPPIH-----KQKYIVREVKTALDMGDQTYCGLKDVMDPVLQKT-GDLRGFARFLKLALQCVEDLGTDRPSMNTIVREIEV------IMQDNG-----IR-TGM-----SSTSSSFSIDSRT-MMAAP---KYPYSNA-STSST----AF----DMDSRAF-----EYSGKFP-SEG-----SLKNRT----------
> Zm00001d010448_T001.1 pep chromosome:AGPv4:8:115603884:115610448:1 gene:Zm00001d010448.1 transcript:Zm00001d010448_T001.1 gene_biotype:protein_coding transcript_biotype:protein_coding
----------------------------RKGQL-LLLLLLF-AAG--STTASAKTDPQDEAALRSLMKRWK---NVPA---GK-SD-M--PDILDENG---------RVTSLNLFGMGMGTLSDDIGSTELTILDLSSRDLGGPLPAAIGKLFKLESLALIGCSFSGPV----SELGNLSQLTFFAS-NKLTSIPSLG-KSNVTWLDLADNQLTGPLTSRDNR--TGLDQLLNAQHFHFNRNMLEGSIPDSLFSSSMHLKHILFDLRFTGQIASIGAIPSTVLRLNN-GFMGP-VP-ALNNLT----NLQVL-MLSNNKLSGPIPNLTGMGSLENVDISNSFDPSNVPSWFSDLK-SIMTLTMQSVGLSGQLPQKLFS-FPQLQHLVLSDELNGTLDMGNN------MSKHLDLVDIQNKITSVT---VY--NSFK--NLKLEGP-LCN-DSL----LSDTSPCMGLQTEAPP---------------------------------QP-YQF--DVQCAYPFIETIVFR-APSFANVF--EYLPELQKNLSKQL----------NSCTPNWLGLV-PYFDED-AY-LNVNIKACPVK----QKRFNYSQVLNC-FNLTRQTYKP-----PEMYGPYYVNAHP----YAFH----------DKTSRAVLIGIVTGSVLLVVGLTLVVFYA-VNQKKRA--QRLVSI-NNPFASWGSL-GEDIGAAPQLKSAKFFSLEELKLCTNDFREINAIAGYGTRGKLP-DQLVISKEGSMGLEKTIELLRVHNLGLVGFCFEKGEKMLVYEFIPNGTLSEALYGM-KGIQLDWSRRLKIALDSAKGLAYLHDHANPPIIHRDVKSTILLNEKMTAKVSDFGLSLLVT--DSE---EGQLC-TNVKGTLGYLDPEYYMTQQLTAKSDVYSFGVVLLELIVGKPPIH-----NNKYIVREVKMALDEDDGTHYGLKDVMDPVLQKI-GGLFGFPRFLKLALQCVEEVATARPSMNSIVREIEA------IMLDNG-----LT-PGS-----MSTSSSFSIESRT-MKVGP---KHPYSSS-SMSTS----TF----DMDSRAF-----EYSGVFPSSHG-----SLKP------------
> Solyc10g085670.1.1 pacid=36155955 transcript=Solyc10g085670.1.1 locus=Solyc10g085670.1 ID=Solyc10g085670.1.1.ITAG2.4 annot-version=ITAG2.4
----------------------------AATRL-LLCFIVF-SSG--IDFIYTVTDPRDVTILRSLKDQWE---NTPPQ--KS-DG-T--SEVT-NNS---------RVTALGLSTMGLRKLSGDIGGTELISLDLSFRGLTGSLSPRIGDLQKLNILILAGCSFSGSI----RELGRLSELSFLAS-NNFTEIRTLG-NSKLYWLDLADNQLTGPIVSTFSS--PGLDLLKKAKHFHFNKNQLSGSIPDILFSSDMVLIHVLFDGQLSGSIFTLGLVQTEVLRLDR-ALNGS-VPSNLNNLT----SIVEL-NLAHNKLSGLLPDLTGMNSLNYLDLSNSFHKSEAPIWFSTLE-SLTTLVIEYGSLHGSVPQKLFA-LPQLQQVKLRNALNDTLNMGGI------SGRQLTLVDLQNEISSIT---LG--SGYKN-TLILIGP-VCD-TAL-----GNTNYCQLQQQSAKP--Y---STSLANCG--RKS--CPADQKV-----SP---Q--SCDCAYPYEGTFYFR-GPSFRELSNDNTFHSLEMSLWVKL-----------DLTPGSVSLQNPFFNID-DY-LQVQLELFPPT----GKYFNRSEVERIGFSLSNQTYKP-----PHEFGPYYFIASP----YT----FQAER-GETSISSRQVIGIATGCTILVLLLVALAIYA-IQQKKLA--ERAIGL-SRPFASWAPS-GNDSEGAPQLKGARWFSYDELKKYTGNFSERNEISGYGKRGMLA-NQVIIAQHGSMGQEKTIELLRVHKLGLVGFCFEQGEQVLVYEYMPNGSLRENLSGK-TSIYLDWKRRLRVALGSARGLAYLHELANPPIIHRDVKSTILLDQNLTAKVGDFGLSKLVS--DSS---KGHVS-TQVKGTLGYLDPEYYMTQQLTEKSDVYSFGVVMLELITAKQPIE-----KGKYVVREMRTAIHKNDEEHYGLTNMIDPVIRNM-PNLIGFTRFVDVAMQCVEEAAADRPTMSEVVKMLES------ILQNDG-----LE-TNS-----TSASSSITDFG-T-AIAAS---RHPYNKE-ALQRK---------EMNDTHAF-----DYSGGYT-LPT-----NVEPK-----------
> LOC_Os10g05560.1 pacid=33100895 transcript=LOC_Os10g05560.1 locus=LOC_Os10g05560 ID=LOC_Os10g05560.1.MSUv7.0 annot-version=v7.0
------------------------------------------------------MPPSSSSQLSSIENAGA-----------GLAA-------------------------ILLISVEPSVWA---------------------------------------------V----AAIAN---------------------------------------ASTC--------------------KCLKGKMATPF-SER-----RLLDNKLSGSISTLGLLNTEVLRFDNAQLTGP-VPTNLNNLT----RLTELLHLANCNLTGPLPDLTGMNELMYLYMNNSFSSSL------------------------------------------------------------------------------------------------------------------------------------------------------------------------------------------------------------------------------------------------------------------FE---------------------------------------------------------------------------------------------------------------------------------------------------------------------------------------------------------------------------------------------------------------------------------------------------------------------------------------------------------------------------------------------------------------------------------------------------------------------------------------------------------------------------------------------
> Pp3c7_14800V3.1.p pacid=32923901 transcript=Pp3c7_14800V3.1 locus=Pp3c7_14800 annot-version=v3.3
D--GSSVERPASAAWDP-------PSESHFQIF--LALFVFILGP--LPSASAATALSDVTALHELREAWNATLGLAQ--TWG-SW-N--HEVS-FEE---------TVVSLRLDVRGLVAFSPSIGKKNLQYLNLANPGLTGPISEEIGQLSRLYALDLSH----------------------------------------------------------------------------------------------------------------------------------------------------------------------------------NFG--------------------------GPFPEFLLK-LPVIKRLNLSFQLTGVLDGGV-------RTFGHVNIFLIKNISAVVNL-----PSPFI-NPELRGP-VCE-DQS----SHFPDICSYSGIIPKEILWQQKM----SCS-----TVCDQNSVV-----HP---G--TCACYYPYICNMYFGWSPSYGFDE--TRIDNLRRALASGL-----------KISFENLWIENATYWNISERQLLAKVIFYPAS---PSRLWDRSQVNDIKSKLIGKTIRLE------GYDPYGLIASTLQT-------APSNTG--------------------------------------------------IF-----------DLDLEHYPSCLFLYDELRVSTRNFNRGNKIETFGAKGTMV-DSEVVLPPNIKNQELNVQLIGLQKLKLRGCAISGKNRLLAFEYVENRSLHQALFDPVKALLLEWPIRYNIALGMAKGLACLHSQSPERLAHGDIKANILLDRHLEPKIADFGLARMCQ------NNERRVV-VHIEGKRGYIAPEYALHGQLTPMTDVFSFGIVALELVSGRQRMNPELPAEEQYLLSYVWNLHEQR-----RLMDLVDPKIRNE-CDEEQALVLIKVALLCSQGEASSRPEMAQVVSLLSGDAGVPDVLHRPVFLGLGVIDPNKLRPRPSSLTTWR----------------------------------------------------------------------------------
> Pp3c1_11040V3.1.p pacid=32968355 transcript=Pp3c1_11040V3.1 locus=Pp3c1_11040 annot-version=v3.3
D--GSQLGEQVAAAWDP-------RNHKRFQIFFIFSLFVFRLKP--LPSASAATLWSDASALYGLRQAWNATPGLLQ--TLG-SW-N--QMVS-FQN---------SVISLRLDKFGIITLSPAIGRRNLLYLNIANPGLTGAIPEEIGDLFRLYALDLSNCSLSGRI----GSLGNLGNASYIYG-NQLSELYTIG-YSKLLELSLGRNNLNGSIFSSPDGFPVGLNNL-------------------------TSLLTLNLERKLSGKLPSLGQLQRTTLLLRR-SFSGC--------LS----------AISNEGLYG----LDNLTELGQIDLSFSFE--------------------------GPIPDFLLK-LPLIKILNLSARFAGVLDGGL-------RASGRVDIYLVNNISSIINF-----PSPFI-DPKLGGS-VCQ-DQS----FPFVDICTYVRCTHGSTSWQQRT----SCT-----TVCEKDSVA-----HP---T--SCSCSYPYSCDMFFGWSKTFGLDG--ARIGHLRRRLASEL-----------NVLYGDVWIESATYKNISERELLAKVLFFPPS---PKQRWDKAQITSLDDRLVNKTIKLL------GYDPYGLISSNLRT-----LTNPLSSGQQNHNSLPIVTGVIGGFVGLVTLISLLICFV---KRRRI--PSPLDNHEEIF----------DHLSPDHFPSCLFSYDELKASTRNFHRGNKIETFGAKGTMR-DSEVVLPSNIKNQALNVELIGFQKLKLRGCGIRNNSRLLVYEYVENNCLAQALFGS-KAILLEWPIRYNIAVGMAKGLACLHSRGPQRLAHGDIKASVLLDRFLEPKIADFGLARMCQ------NNERKVL-TRIEGKRGYVAPEYARYGQLTAKTDVFSFGIIALELVSGRESMNPKFPPEEQYLLSWAWNLYEQR-----RVMDLVDPKVKEG-CDEEQALLLIKVALLCSQGEGFSRPHMARVVTWLSGDADIPDIPQRPEFLGIGLTDPNKSRARGTALTTW-----------------------------------------------------------------------------------
> Solyc10g075000.1.1 pacid=36155420 transcript=Solyc10g075000.1.1 locus=Solyc10g075000.1 ID=Solyc10g075000.1.1.ITAG2.4 annot-version=ITAG2.4
--------------------------------------------------------------------------------------------------------------------------------------------------------------------------------------------------------------------------------------------------------------------------------------------------------------------MSEL-FLSNNKFTGPLPNLAGMNALNYLDMSNTFSSADFPQWFSSLQ-SLTTLVMENTQLQGEILPTLFS-LFQLQTVNLRGKINGTLNITSN------YSGQLKLIDLQNSIDSYI---VR--PGFSF-QILLMHP-VCY-EEG------SEDYCGNSQTNFG---Y---SIPQDNCL--KTQ--CSFDQIL-----ST-----------------FLFR---------------------------------------------------------------------------LDK----------------------------------------------------------------------------------------------------------------------------------------------------------------------------------KL--------------------------------------------------------------------------------------------------------------------------------------------------------------------------------------------------------------------------------------------------------------------------------------------------------------------------------------------------------
> Pp3c7_14840V3.1.p pacid=32923683 transcript=Pp3c7_14840V3.1 locus=Pp3c7_14840 annot-version=v3.3
-------------ATGD-----------------FLSVIVL-LGLPF-----VGTSSSDVAALQELLRAWQGTSAVFETLRED-AG-S--RKIV-SPT--------QSVINLHLNDANLSGVPAAIGAAELTFLDLSGPMLKSTIPKQIGLLHRLKHLKLSGCNFHGRV----QEIYELIELEYLDNPHLSLEDEYLT-S-KQQSSSFSRRRL----------------------------LQASRRTP----------------------LISYTYIA-VCV------------------------GLVTLM--------------------------------------------------------------------------------------------------------------------------------------------------ISTFC-----------------------------FC----------------------------------------------------------------------------------------------------------------------------------------------------------------------------------------------------------------------------------------------------------------------------RWLLTRN----------------------------------------------------------------------------------------------------------------------------------------------------DHF--------LAMPTPPLA----------------------------------------------------------------PTMQ----------------------------PRRIYA--NQADDDL----------------------------------------------------------------------------------
> Pp3c1_11050V3.1.p pacid=32969979 transcript=Pp3c1_11050V3.1 locus=Pp3c1_11050 annot-version=v3.3
-------------AK--------------------------------------------VYYLGQLS------------MEED-AG-S--GKVV-SKT--------HSVTNLHLSSANLSGIPTAIGGQELISVDLLEPKLTSTIPRQIGQLRRLTHLKLSGCNFHGKV----EEIYNLNNLEYLDNPQLLQENQDLI-TRRQQSLTVSRRRL------------------------HRTLLQVNGRTP----------------------LLFYTYIA-AVV------------------------GLVIIV--------------------------------------------------------------------------------------------------------------------------------------------------TFTFC-----------------------------FC----------------------------------------------------------------------------------------------------------------------------------------------------------------------------------------------------------------------------------------------------------------------------RWLVTRH---------------------------------------------------------------------------------------------------------------------------------------------------ADTY--------MMT---PIA----------------------------------------------------------------PSM-----------------------------------------------------------------------------------------------------------------PK-----------
> Pp3c10_21660V3.1.p pacid=32902047 transcript=Pp3c10_21660V3.1 locus=Pp3c10_21660 annot-version=v3.3
--------------------------------------------------------------------------------------------------------MDYR----ALRNAEIVSLPPAIGNTNLVTLTLTERGLTGAIPEELGNLKSLFELDLHGNGFTGYIRFFYDAFGFLQAI---DD-NQLKQLENNNFSRTIQTMNVSKNLFSGSIPKFL----LYLKNLVSA---DLSHNEFTGALPTLVSPNQTKILELDFSDKLNGSF-TMSGLKTRTFNASG-LLSGKLDTALLFNIS----SLTKL-DLSRNRFTGAIPNLTSLTKLEYLDLSYNFTPGPVPDWIGKLK-SLHTLKLQGVSLTGDVPWSVLAGSESLTTLLLDFDLKGTLDISRILAAPN-LSRKIQIISLRNSISHVA---YSGHNDLNV-KFNLSGP-YCDLAVNQ--DDDDLTRC-----------------------------VC---------------------------------------------------------------------------------------------------------QQTCFYTGN-------------------------------------------------IKNNKNVIIIATVVSGFVTVFVSLVSIAL-FCQSRRERK--KLICEA-NQKFADYEVK-------------PTIYTYSEIRASTGDFHPEMRLSHYGAKGTFP-NTQVVLFTKSQLHDLNIVLVAVKRLKLKGCCIGKHEYLLVHEYVELGDLEQLLFENSHNVNMCWAVRRNICLGVGHGIHYLHSLTQPRIIHRDIKASILLDKNLEPKIADFGLALLFP------VEQSNVLTIHIAGTRGYLAPEYATLGQLSEKVDVYSFGVLILEIVSGRRNIDSKLPEDRVYLLEWAWKLRDGN-----RLLQLLDPKLTLQVHEEVEVLRILNIAFLCLHISAEKRPTMARVVAMMQGDMDA-EISELTQ-----LREESRLDKRFESIVPDF----ST-------PHNFPSSSS--------------ISLPSSSTILRDSTMYTNST--PSASSSVLLGATRTIDIPGAEKTT
> Pp3c24_1080V3.1.p pacid=32909564 transcript=Pp3c24_1080V3.1 locus=Pp3c24_1080 annot-version=v3.3
-------------AS------------------ILLSLLYL-YQLCTLVAAQTVDNHNDLYALGQLWAEWSQSQHNLANGAVKTYA-QTSPRVF-NAKPKSEGRWDFEIVGLTLRDASIVKLPPAIGNTNLVTLILTDPELTGPLPEELGYLLSLFDIDLHGNGFTGPIKFFYQSFGFLQSL---DG-NQLTQLENNSISRTLQTMNMSYNLFSGEIPDLL----IYLGNLVSA---DFSSNRFTGGLPLLVYPNKTKILDLDFSNLINGSL-TMSGHRTRFFNASE-LLSGELDSALLSNIS----TLTTL-DLSRNQFTGTIPDLSTLEKLEYLDLSYNFTPEPFPTWANNFR-SLRKLMLKGVSFTGSVPSSIVAGFENLQTLGLDDNMTGTLDINRLLAVPN-RSRSLKLISLTNKISNVA---YSDYYNLNI-KFNLSGP-YCDLA-GK--SDNDLRRC-----------------------------VC---------------------------------------------------------------------------------------------------------HQQCFYTEE-------------------------------------------------VENSKKIIITVIAVTLPTSLLFCYIAYGIFFCKSRRERR--KLICEA-NQKFAEYEVK-------------PTIYTYSEVRTITNDFHPDVKLQHYGAKGTFP-NTQVVLFTKSQLDVLNIVLVAVKRLKLKGCCIRKDQRLLVHDYVELGDLEQVLFEHKRNINLSWPIRRNICLGVAHGIHYLHSLAQPRIIHRDIKASILLDKNLEPKIADFGLALLFP------DDQSHVMTIHIAGTRGYLAPEYATLGQLSEKVDVYSFGVLLFEIISGRRNIDMKLPEEKVYLLEWAWKLLDEN-----NVTELLDPTLNLQIDEEMELQRFLNIAFLCVHSSADRRPNMSRVVAMLQGDMDL-EILELTR-----LRDESRLNNRFDALV--------------------PYSSS--------------SDLASGNSY-RNSAVFVSST--PSGSRGLLSTASRTIQMSDTEWIR
> Bradi2g53283.1.p pacid=32775314 transcript=Bradi2g53283.1 locus=Bradi2g53283 ID=Bradi2g53283.1.v3.1 annot-version=v3.1
-------------KA--------------------------------------------VLLLFMLLASIP---DLPAK--AS-TG-TSTQDVT-DKG---------RVTS----------------------LDLSFTGLGGPLPAAIGELSQLTTLILIGCSFTGGI----QDLGNLVQLSF----------------------------------------------------FHFNKNQLTGNL-TGLFNSSMSLEHILFDNQLSGPIPELGGITTQILRLDK-SFTGQ-VPTNISNLV----NLTGL-NLANNKLRGKLPDLTSLTKLKVVDLSNSFDPSVAPDWFSTLK-SLASV------------------------------------------------------------------------------------------------------------------------------------------------------------CAYPYT-------------------------------------------------------------------------------------------------------------------------------------------------------------------------------------------ASWGVA-QKDSGGAPQLKGARFFSFDELKNCTNNFSESHEISGYGKKGMIA-DTTVIAEYGSKAVEKNIELMRVHRLSLIGFCYEQGEQMLVYEYISNGTLRENLQAR--GIYLDWKKRLRIALGSARGLAYLHELADPPIIHRDVKSTILLDDSLKAKVADFGLSKLVA--DTE---KGHVS-TQ-----GYLDPEYYMTQQLSEKSDVYSFGVVMLELLSARLPIT-----KGRYIVREFRIAIDPNDNDYYGLQSIIDPAIHDA-AKSAAFRRFVQLAMECVEESAARRPTMSSVVKEIEM------MLQNEG-----L----------SSSSSSVTEFEHA-GQA----TADPYSRV-VAENG----S-----------------NSSGGIS-------EEPSHPEQH---------
> Smo_438263 pacid=15419680 transcript=438263 locus=438263 ID=438263.v1.91 annot-version=v1.0
-------------GL-------------ARWAIIILLWMFL------ASVALAVTNPADTAALRAVRAGWT---SSNL---NG-DG----GQIG-ENGGQ-------NVTSLDLGDFRLGRLLPAIGDVNLRTLILAFPLI------------------------TGLI----SELGRLSNLEFLGS-NRLDSIPELG-LTNCTWFDLSENNLSGELVSSGIAG-VGLNNLTSAIHFHLNNNSFVGRVPEEI-SVLPNLIHFLVDSSMSGEIAALANLPSEILRLDN-NFSGP-FPNITRLSG----TLHEI-HIRNNSFT-SFPDISSLSQLLFVSMGLRFPPQALPS-FSTLR-NLQSLELDGSNLSGD-PSALLL-ISTLETLSLASNLNSTLDLGNT-------SPSLTSIDLANRIPEVSR--AP--PSSSY-SVTLGGP-ACN-TPN----LPSYINCSSNALGNEA------WRPRQNCS--STN-ICPREEIF-----NE---A--SCTCGIPYILRFQFN-APTFSAMTSDRN-EALRSEIARGT-----------GIFIDQVWVDNFVFTDN-FR-FNATVAFFPPV----GRELSDQVKTDILRRYVLHTIDLI------GFDPYHVFPID-LG-----D-VTIRN-GNGGLSAGAIAGISIGAVLVVLL---VAGYA-IRQKFRA--DKAKQA-TNPFASWGGG-GKDNGEAPVIKGVRSFSFADLKKATSNFSSSHEIVGYGKKGFLL-TEVVIAQAGSMAHEKTIELLRLHKLELVGFCFEHGEQMLVYEYMAGGSIHDHLMDQ-SKV-FSWNKRLEIAIGSARGLSYLHELANPPIIHRDIKSSILLDEMFVAKVADLGLSKVMA--DEG---KTHVS-TQVKGTLGYLDPEYYMTNQLTDKSDVYSFGVVLLELLTARPPIE-----NGKYVVREIRTALARGG--LEEVIPLLDSSLEGY--SARDLKRYLSLAMACVEEAAAQRPSMNDIVKELES------LLGSSG-----GF-RGS-----SVGGGEF----HA---------ISLYDDD----------SV---ALSSAGAF-----EYSGGYH-ISS-----KVEPK-----------
> Smo_438262 pacid=15419678 transcript=438262 locus=438262 ID=438262.v1.91 annot-version=v1.0
-------------EW-------------RRRL--GLALWIF-GRF--LLHVLGATNTRDVAALQLLFKNWQ---STQL---TD-YG-S--SRVV-NNST-------NSVIRLISNRGDITTLSSAIGDTDLVALDLSFPQLTGEIPKELGRLTNLQYLSLQGCNFYGSV----KELGLLKNLKFLAM-NKLTSIPELG-GPNVTWFDIAQNGLTGPLVSTSVPQNIGLDNL-------------------------TSVVHMMVENALTGEIVEYGNFAAEILRVDN-RVQGT-IPATINQIP----KLLEL-HLANNSLVGTLPDFSALKGILLLNVGEVYGPQPFPPGISNLT-NLQTLKIDKGFLNGTIPDGLFA-LPALESVSLSNQLSGTVTFPST-------VKRLKSVNLNGMITQAIG------IVDSF-NLSLVGP-VCS-DNS---FHLSQAVCAPIISPT----W---NSTNQTC---SIT--CTDGKLR-----NL---E--LCSCAFPVTIIFQFN-APSFSDISQDRM-NTVKANVSYQT-----------LVAPERVTVGGAAWMSS-YR-LQVIVYVFPEK---GKDKMEYRESEKILTRIALHTNASF----PAEFGPYSVISAFALG-------GNIAA-KKSSLSKGAVAGISVGAVAVVLAVVAAVTYA-MFQKKRA--DKAL---SKPFTSWGSM--GKSGSAPKLKGARYFSLHELNKATNNFSSANEISGYGKKGVLV-TEEVIAEEGSMSGEKTIELLRVHRLGLIGFSYEQGSQMLVYEYMASGSLRDHLGSE---------------------------------------------------------------------------H---------------------------------------------------------------------------------------NCFFYFFECVLMCVEEAGANRPSMGQVVKQLEL------LLLIDG-----ND-ASG-----NGFEFSGTR------------DGSLYDDT-DVLSR-----------GNDPEF-----AYSGIFQ--------SNVLPK-----------
> Smo_78967_ pacid=15403019 transcript=78967 locus=78967 ID=78967.v1.91 annot-version=v1.0
------------------------------------------------------------------------------------------------------------------------------------------------------------------------------------------------------------------------------------------------------------------------------------------------------------------------------------------------------------------------------------------------------------------------------------------------------------------------------------------------------------------------------------------------------------------------------------------------------------------------------------------------------------------------------------------------------------------------------------------------------------FSIAELKKATNNFISSSEISGYGKKGTLS-TEEVIAQEGSLAGEKNIELLRVHRLGLIGFCYESGEQMLVYEYMPNGTIREHLPDR-MEM-LSWRKRLEIAVGSAKGISYLHELANPPIIHRDIKSSILLDEKFVAKVADFGLSKLVP--QTDG--KGHVS-TQVKGTL------------------VRSIILFCTYICSHFPP------------------------------------------YFSRD--------------------------TWIQS------II-------------------------------------------------------------------------------------------------------------
> Pp3c20_20260V3.1.p pacid=32946906 transcript=Pp3c20_20260V3.1 locus=Pp3c20_20260 annot-version=v3.3
---G---------KIWF----------------RISALLCL-SLV--WAPSAAVTDPNDARVMVKLQQTWG---SVLT---TG-NG-D--KVTLDNTN---------QVIYMTLINLGLEEIPPEIGSPALSNLDLSFDKLKGSIPSELGNLQNLKLLSLQQCSLTGFI----ASLGQLVNLTYLAG-NKLTPISALG-ASKLKWFDVAYNRLSGSLVSSNNAAKLGLDTWPVIQHYHLNNNEFSGSIPPEL-GGATECLHLLLEYQFTGTIDTLGNMKSQILSLHY-QLSGP-IPQSLNKIVSGTAGLHQM-RVNNNMLTGVVPVLDALDSLEFVDFSNTFDPQPFPSWLNASANTIQTILVEFSNLIGPLPSDILS-YPSLQGLYAKNQLNGTLNIPST------LGRRLRVVSLENKLDQLTFA-----TNANLPNISLNGP-TCS-GTG-L-VTAGPLLCGTVVPPAT--LWNSPLVASSTCP------VCDDPLLT----SNP---Y--TCRCSKPLIVSLEIR-AFTAPTINDTDLWEKMRNQTYSSK-NITT------FFKIDQIWVRDASINNE-KK-VLVRIYFFPLI----GETIDEVTETIIKVAFTQQLVSY-----TSPFKPEMVKSIINSG-------AISSH-GSHGFPKAAIIGIAVGAGGLLVLIAFLVFVA-VKLKRRA--EEERK--KNPFADWEKA---QDGDAPKLKGARWFTFDDIKMMTNNFNEDNVLEGYGKKAIEAGTATFVAQEGSKALEKNIELLRVHNLGLVGFCYQKGEQMLVYEYMPNGTLTQNLRGSKADWPLDWDRRLLIALGAARGLAYLHDNADPPIIHRDVKSCILLDKKMNAKVADFGMSLLVP--DE----KDEKT-RKVKGTMGYLDPEYYLTSHLSTKSDVYSFGVVLLELFTGKAPIS-----HGTHIVKTVRNLWDSAG--IAGVRRTLDPILDGT--SMDELEKFVRIALVCTEDTALERPSMHEVVMQLET------LVGPKA----HIM-PGSD----NSIASKASKSD-T-RIPLPMDDFEPASGQ-FSQAF----SHGS-SSSHQSAF-----RYSGGFG-PS------PVQPK-----------
> LOC_Os10g05570.1 pacid=33100752 transcript=LOC_Os10g05570.1 locus=LOC_Os10g05570 ID=LOC_Os10g05570.1.MSUv7.0 annot-version=v7.0
-------------GV-------------SPWII-IFLLSVI-VLV--F-VASADTNARH--------------------------W-P--QD-------------------RRLSSFGLSTLSGDIQSSELQYLDLSYKNLRGPLPSTIGTLSKLQNLILVGCSFTGEI----KEIGQLSNLIFL----------------------------------------------------------------------------------------------------------------------------------------------------------------------------------------------------------------------------------------------------------------------------------------------------------------------------------------------------------------------------------------------------------------------------------------------------------------------------------------------------------------------------------------------------------------------------------------------------------------------------------------------------------------------------------------------------------------------------------------------------------------------------------------------------------------------------------------------------------------------------------------------------------------------------------------------------------------------------------
> Pp3c19_9410V3.1.p pacid=32938427 transcript=Pp3c19_9410V3.1 locus=Pp3c19_9410 annot-version=v3.3
---G---------RAW-----------------LSVALVVA-CLG--WTLSAAVTDPGDVKVLLKLKKAWG---GGLS---SG-LY-D--GLVFDKNT---------RVTSLYLISADLATIPPEIGSSALVNLDLSFTNLKGQLPSELGSLTNLLYLSLQKCSFSGRI----ESLGKLEKLTFLAN-NGFSELSALG-ASKLKWFDVAYNKLEGSLVSTSSKDSLGLDTWPDIEHYHLNDNQFSGIIPPEL-GNAAKCLHMLLEASFTGPIESFGNLSSQILSLHY-QLAGP-IPSTLSKIIKGKYGLHQI-RVSNNQLSGTLPNLNALNQLEYVDFSNLFDPQPFPKWLNESSEELQTIKCENCSWVGPLPADILA-YPSLQGLYLQHRLNGSLTIPVN------LGKKLQYVSLQNGISVVNPQ-----PNAELPQIQLEDP-ICS-GEG-L-LRAGPTLCSTEANSNGANTWISSLTTNNSCPS-----LCNANHVL-----NP---Y--TCHCGYPLVVTLEIR-APISSIVNDTSLWDLLKAQTYDSLRNLTSQIKPPLELDSEQLWVYQAQHANH-SK-VHVRLYIFAPV---GAEVMDRRTDNLIKGWFTTQKVEY-----TSPFKPEFVIDIEPSQ---------AGS-VTFGVSKLAIIGIATGAGALLALLGFLVSVA-LRQKRRF--EEERK--NNPFGAWAKA---EDGNAPQLKGARWFTFNDMRRMTNDFDDDNMLAGYGKKGVMAETVILVAQEGSKADEKNIELLRVHNLGLVGFCYDKAEQMLVYEFVPNGSLTDWLRGE-------------------------------------------------------------------------------------------------------------------------------------------------------------------------------------------------------------------------------------------------------------------------------------------------------------------------
> Pp3c23_17090V3.1.p pacid=32949892 transcript=Pp3c23_17090V3.1 locus=Pp3c23_17090 annot-version=v3.3
-------------EL-----------FRCMRLCLCLALAAS-FHSSWFLAAGEPVNFDDLRALQALKMAWG---GGTD---VG-PV-D--REVI-KGN---------RVISLYLVSRDLNIIPPEIGGSALQNLDISFDNLRGALPDELGSLTNLFYLSLQKCSFKGEI----SSLGKLVNLTFLAN-NMLESIPSLG-ATHLKWFDVAYNRLSGPLVSTNNRERMGLDTWPVIEHYHLNDNLFSGPIPPEL-GKAPKCIHMLLEVKFTGPIGTFGNLSAEILNVHY-ELTGP-IPSSLNKIITGTRGLLQI-RVSNNRLTGTVPVFSALTKLEYVDFSNSFDSQIFPSWLNASASRIQTIRFEHANLTGPLPADILA-YPALQGLYLKNSIDGALTIPVT------VGRKLRYVALQNKIVTILATDRT--AAKNV-EILLQGP-LCT-DPNSI-VKPDPKLCNATQPAMEK-QWVSPLLNVNNCG--NQF--CDPGLVL-----NP---L--QCRCSRPLVVTLEVR-APTFTHINDLSLWDSLLNQTLTSLKNLTQHENPPLQFEDEQLWIHDASFNGSLLR-VEVNMYFFPLV----GESMDRVTADFITRSFTLQKVKY-----YPPFKPELVKAIQNSE-------EPLST-ASSGLSRIAIIGIAVGAASLLLLVGFLVSLA-CVMKGRV--KKERE--LNPFGKWDNM---KGGAVPRLKGANYFSFDDMKRLTNNFSEDNLLEGYGKKGIQAGTAMVVAQEGSKATEKNIELLRAHCLGLVGFCCEKEEQMLVYEYMPNGTLTEALRGRKAGEPLDWDRRLLIALGAARGLAYLHDNADPPILHRDVKSPILLDKKLNAKVADFGLSVLVP--NEG---TYSFK-PTIKGTMGYLDPEYYMTSVMSPKSDVYSFGVVLLEILTGKPPVS-----SGGHIVREVRSQIDRSG--MEGVREMLDPALADT--PQDELETFLTIALSCVEDTSLERPSMHEVMQKLEV------LVGPKA----QIM-PGGG----KSTDLPKGYDP-G-RRAPPLDDFEPASGQ-FSQGS---------TSSQRSGF-----NYSGGFA-PF------PVQPK-----------
> Pp3c23_19730V3.1.p pacid=32949890 transcript=Pp3c23_19730V3.1 locus=Pp3c23_19730 annot-version=v3.3
-------------EG-----------VLSKGRCLILALAIV-FSSSWLLDGLETVNLQDVRSLQSLKQAWG---SSTV---SG-PA-D--KEIL-EDN---------RVVSLYLVNKELKTIPPAIGDTALQNLDLSFGNLQGTLPDELGKLTSLEYLSIQSCNFSGSI----STLGTLVNLTFLAN-NNLDTISSVG-TSKLKRFDVAYNKLTGPLVSTNNPVKIGLDTWPAIEHYHWNDNLFTGNIPPEL-GNARNCVHMILEFRFTGQIESFENLSSKILLVGN-QLTSP-IPSTLNNIVTGAKGLLQL-RAANNRLTGTVPVLSALNQLQLMRFEN-------------------------ANLTGPLPADILT-YSALQGLYLQNEIDGTLTIPEI------LGLNLRYVSLQNNITGLVQPDPY--SAESV-LVMLQGP-LCT-FTGGF-VNISPELCNTTKPTMER-AWVSPMVSKNTCQ--NMI--CGNRFYL-----NP---L--QCRCSKPLVVTLEVR-SPSFTNINDPPLWDSFKNQTVTSLKTLTQHETPPLQFESEQLWIRD--------------------------------------------------------------------------------------------------------------------------------------------------------------------------------------------------AS----------------LMAMC--------------------------------------------------------------------------------------------------------------------------------------------------------------------------------------------------------------------------------------------------------------------------------------------------------------------------------------------------
> Potri.013G159500.1 pacid=26994795 transcript=Potri.013G159500.1 locus=Potri.013G159500 ID=Potri.013G159500.1.v3.0 annot-version=v3.0
--------------------------------------------------------------------------------------------------------------------MNLSTLSPSLGLSYMEILDFMW-------------------------SITGSI----PEIGNIKSLELLLG-NQLTPLEELG-YPKLDRIQIDQNHISGPIKSFA--------YLNSTKHFHMNNNSISGQIPAEL-SRLPNLVHFLLDNNLSGTLPDLYKLPKLILQLDN-HFDGSTIPPSYGNMT----QLLKL-SLRNCSLRGPMPDLSRIPNLGYLDLSFQLAGPIPPKKLSE---NITTIDLSNNTLNGTIPAYFSD-LPRLQLLSTANSLSGSVPSTIWQTRT--NRNEGLHLHFENRLSNISGS-TS--LPQNV-TLWLQGP-ACL-NFN------IVRFCGSQNGDVNN---QSSTESNVTCP--AQS--CPPP--NEYFRTSP---I--SCFCAAPLIIGYRLK-SPGFTNFI--PYRVAFEDHLTSGL-----------ELHLYQLDLSSTIWEEG-PR-LKMQLKLFPVYVE-SSHTFNDSEVRRIITLFRGWNIPG-----SRLFGPYELLYINLLDPYT--NVLFVTP-QKSKISTGALVGVVLGAIAGAVTLSAVVSLLIVRKRSRD--YRAISK-RRRVSK----------ASLKIEGVKYFSYAEMALATNNFNRSSQVQGYGKKGFLA-DRTVIAEEASFERELTIELLRVHRLSLIGFCDEGGEQMLVYEFMSNGTLRDHLSAK-AKEPLSFATRLGIALDSAKGILYLHTEADPPIFHRDVKASILLDSRYNAKVADFGLSKLAPVPDIEGDVPGHIS-TVVKGTPGYLDPEYFLTGKLTDKSDVYSLGVVFLELLTGMQPIS-----HGKNIVKEVNIAYQTG-----IIFSVVDGRMRSY--PSDCVDKFSTLAMKCCNYETDERPSMIDVVRELEN------MWHMM---------PES-----DTKTTDTMSID-I-GMEM----TSP-SS----YSL----LKNP--CVSSEVS---SSNLVGRVA-PT-------ITPR-----------
> Potri.013G159200.1 pacid=26996083 transcript=Potri.013G159200.1 locus=Potri.013G159200 ID=Potri.013G159200.1.v3.0 annot-version=v3.0
-IRG----SLGMSSR------------ACTFGA-VLLIWLC-CSSLLVAAQEGITDPVEVKALQDIRNSLIDINKNLS---RR-GT-S--NTVL-FNTTKEDAY--LHVRELQLLNMNLSTLSPSLGLSYMEILDFMW-------------------------SITGSI----PEIGNIKSLELLLG-NQLTPLEELG-NPKLDRIQIDQNHISGPIKSFA--------YLNSTKHFHMNNNSISGQIPAEL-SRLPNLVHFLLDNNLSGTLPDLYKLPKLILQLDN-QFDGSTIPPSYGNMT----QLLKL-SLRNCSLRGLMPDLSGIPNLGYLDLSFQLAGPIPPNKLFE---NITTINLSNNTLNGTIPAYFSD-LPRLQLLSIANSLSGSVPSTIWQTRT--NGNEGLDLHFENRLSNISGS-TS--LPQNV-TLWLQGP-ACS-NSN------IVKFCGSQNGDMND---QSTTESNVTCS--VQS--CPPP--YEYFQTPT---I--SCVCAAPLIFEYRLK-SPGFSKFI--PYRVAFQDYLTSGL-----------ELHLYQLDLSSAIWEKG-PR-LKMQLKLFPVYVE-SSHKFNDSEVRRIISMFTGWNIPD-----SQLFGPYELLYINLLGPYI--NVLSVTP-QKSKLSTGALVGIVLGAIAGAVALSAVVSLLILRKRSRN--HGAISK-RRRVSK----------ASLKIEGVKYFSYAEMALATNNFNSSSQVQGYGKKGYLA-DRTVIAEEASFERELTIELLRVHRLSLIGFCDEGGEQMLVYEFMSNGTLRDHLSAK-AKEPLSFATRLGIALASAKGILYLHTEADPPIFHRDVKASILLDSRYNAKVADFGLSKLAPVPDIEGDVPGHIS-TVVKGTPGYLDPEYFLTHKLTDKSDVYSLGVVFLELLTGMQPIS-----HGKNIVREVNIAYQTG-----MIFSIVDGRMGSY--PSDCVDKFLTLAMKCCNDETDERPSMIDVVRELEN------MWHMM---------PES-----DTKTTDTMNTD-T-GMEM----TSP-SS----CSL----LKNP--YVSSEVS---SSDLVSGVA-PT-------ITPR-----------
> Potri.019G131800.1 pacid=27025530 transcript=Potri.019G131800.1 locus=Potri.019G131800 ID=Potri.019G131800.1.v3.0 annot-version=v3.0
-IRG----SLGMTSR------------TWTFGA-ALLIWLC-WSSLLVAAQNAPTDPVEANALRDIKNSLIDINNNLS---RR-GT-S--NTVL-FNKTEEDGY--QHVRELQLLNMNLSTLSPSLGSSYMEILDFMW-------------------------NITGSI----PEIGNITPLVLLLG-NQLTPLDELG-YPNLERIQIDQNNISGPIKSFA--------NLNKTQHFHMNNNSISGNIPAEL-SRLPSLLHFLLDNNLSGTLPELSNFPNLILQLDN-NFDGSTIPASYGNMT----KLLKL-SLRNCSLQGPMPDLSGIPNLGYLDLSFQLAGPIPTNKLSK---NITTIDLSYNNLNGTIPANFSE-LPLLQQLSIANSLSGSVPFTTWQTRA--NGTEGLDLDFENTLSNISGS-IS--LPQNV-TLRLKGP-VCS-NSS------IFQFCESQNNDMNN---QSSTESNATCF--TQS--CPSP--YEYSPTSP---T--SCFCAAPLIFGYRLK-SPGFSKFV--PYRIRFENYLTSGL-----------KLSLFQLDLASVVWESG-PR-LKMHLKLFPVY-V-GTNTFNTSEARRIISMFTGWKIPD-----SEIFGPYELLYITLLDPYR--DVIVTSQ-KSNKISTGALVGIVLGAIAGAVTLSAVVSLLILRRRLRD--YTAISK-RRRQSK----------ASLKIEGVKDFSYAEMAMATNNFNSSSQVQGYGKKGILA-DRTVITEEGSLEKELTIELLRLHRLSLLGYCDEQGEQMLVYEFMPNGTLRDHLSVK-GKEPLSFATRLKIAMTSAKGILYLHTEANPPIFHRDIKASILVDSRYDAKVADFGLSRLAPVPDIEGSVPDHIS-TVVKGTPGYLDPEYFLTHKLTDKSDVYSLGVVFLELLTGKQPIS-----HGKNIVREVKIAYQSG-----MIFSIIDERMGSY--PSDCIDKFLTLAMKCCNEETDARPSMADVVRELEG------IWHMM---------SES-----DTATTDTISTD-N-RKEM----TPP-SS----SSM----MMNP--CVSSEVS---GSDLVSGAV-PT-------ITPR-----------
