# Supplementary material for: Structural evolution drives diversification of the large LRR‐RLK gene family
Source: New Phytol. 2020 Feb 29;226(5):1492–505. doi: 10.1111/nph.16455 (PMC7318236; doi:10.1111/nph.16455)
Supplement: Supplementary file 1 — Dataset S1 Alignments used to infer clade‐specific trees. Dataset S2 Alignments used to infer clade‐specific trees after filtering. Dataset S3 Newick format clade‐specific tree files. Dataset S4 Sequence alignment from backbone tree. Dataset S5 Sequence alignment from backbone tree after filtering. Dataset S6 Models for backbone tree alignment partitions. Dataset S7 Newick format LRR‐RLK constraint tree. Dataset S8 Newick format LRR‐RLK backbone best tree. Dataset S9 Newick format files for bootstrap replicate trees used in backbone tree construction. Dataset S10 Alignments used to construct conversion trees shown in Fig. S19. Fig. S1 Clade I gene tree. Fig. S2 Clade II gene tree. Fig. S3 Clade III_VIIa gene tree. Fig. S4 Clade IV gene tree. Fig. S5 Clade V gene tree. Fig. S6 Clade VI gene tree. Fig. S7 Clade VIIb gene tree. Fig. S8 Clade VIII‐1 gene tree. Fig. S9 Clade VIII‐2 gene tree. Fig. S10 Clade IX gene tree. Fig. S11 Clade X gene tree. Fig. S12 Clade XI_XIIb gene tree. Fig. S13 Clade XIIa gene tree. Fig. S14 Clade XIIIa gene tree. Fig. S15 Clade XIIIb gene tree. Fig. S16 Clade XIV gene tree. Fig. S17 Clade XV gene tree. Fig. S18 Model of structural modifications found. Fig. S19 Phylogenetic trees of maize genes in clade XI_XIIb from different alignment domains. Fig. S20 Alignment showing sequence identity of a maize gene fragment to its paralog. Fig. S21 Backbone tree with gene names. Table S1 Genome annotation and assembly versions used in gene searches. Table S2 List of maize transcript variants used in gene searches. Table S3 All discovered genes, their respective clades, protein domains found in coding annotation, and domains found outside their coding annotation. Table S4 Gene expression analyses. Table S5 Genes used to construct backbone phylogenetic tree, their clades, and their constraint groups. Table S6 Gene family size in each taxon by clade. Table S7 Rate of gene structural variation by clade. [file NPH-226-1492-s001.zip › Man2019_LRR-RLKs_SupportingInformation/datasets/Dataset_S2_Filtered_Alignments/IV.input.align_out.fas]

> AT2G20850.1 pacid=19639158 transcript=AT2G20850.1 locus=AT2G20850 ID=AT2G20850.1.TAIR10 annot-version=TAIR10
RSMRS-GRDNNICFLGSFALISPSLSLALTNPDDVAAINSLFLA----ESP-LPVAGGDP----GES--WQL-ASQETII-------------------IS---------------------------ANLGELGVGLNMFTSKADSNHIGSPSTLP--VSQNLFSGNFTTESLSSLKSMSLNNLLSKDVFQDGLMINIDSSNLSGPPSMQNSTLTSLLQNHLSGELV-LQDLP-KDLV---------ELFNG-PIEK-LSIP-----------------------------------------NFIKG------NLFNVTIAPSPETPPSPTSP---------------------KR--------FGPPSPSAGH-GQAHVPPSDHHPS---------RPTPQ----GKEDSFTSKRIIW--GAFSFVVLALV----CLLCGRKCLRKRE--------------DSEQL----SKP----HLTSEYG--------RAREGS------RSNA-MLPPSNTFKAVGGASKLHG--TEPAEASLKRTTSKS-HGP-LTAVKHFTVALQHTNSFSHELGTGM-----LGSVYRA-LPGGKLFAVRKLDKKSPN---EEEGKFLELNNDRIH--------IVQLVFCSE--HSQRLLIEYCRNGTLHDLLHIDDRL-----KIESNVRVRI------------------------ALEAALEYEICD--PPSIHRNFKSANILLDDDIRVHVSDCAPLISSGAV-SQLSGQAAYGYGAPEF-EYGIYTMK-CDVYSFGVVMLELLTRKSY--DKKRDREQFLVRWIPQLHDIALAKMVDPSLKGDYPAKSLSHFADVISRVQSEPEYRP--------------------------------------------LMSEVVQDLSDIREHRRNDS------------------------R
> Pp3c12_25310V3.1.p pacid=32972668 transcript=Pp3c12_25310V3.1 locus=Pp3c12_25310 annot-version=v3.3
ARCNTLSASSELMHLVLVLLFTWPAAAWVSERLEVEVLMDVKAA--DPDGL-VEKRGGQP----SGS--FEFSVGRTNIS-------------------QG---------------------------RSLTYIPHEVSELLYSGFHFELQGPGSLFTLESTDLYNWQLTPPQIGQLTQLELCCKLEEVEITTSNLKTLANASLYGTTTVGDTMLQRDLSNTLIGRIDSIANLTNVFLV---------SFLSG-PVTG-FS------------LSHGFNYI-----------------------SGLCA------SV-NISPCLAS----GPTSS---------------------KPPP---------------------------------------EPSQK----FKRILSLTTAIV---FAVGGSAFLIL----VYICLKHWNANL--RY------------TLDIKPATNTDVKLVQTSANSG--------EKAENI------SETT-HLRGSFNGT--PDFSTLGRSRVMSGRSTSTVASNGL-SSP-AEWNSWIHLDLTATNYFSEKLRKSC-----HSAVYQG-LRDGTVVAVKAIYNTRYS---FGEQDFQNAEALQVH--------LVNFLFCCSKGGSECFLVELVSCGSLEKNL--HGPS-----EVLNSMRVNI------------------------IRGIALAHEGITEPLTMVHQNLWAGNILLDKQGNALLADYSDIVAEEVMYATHKTLASLGYLAPEYAYTGQVTED-SDIYAFGALVLELLTNRPMFFTNSTRTLVNTHASVRPLLDLKIREFVDPKLEDNFSLEGAAGLAHIALQMSEDPGVRP--------------------------------------------NMVDVVLRLNAEWSDMPIDSFLFTTTTAGARQLSFSRVESLHQCR
> Pp3c4_2690V3.1.p pacid=32920617 transcript=Pp3c4_2690V3.1 locus=Pp3c4_2690 annot-version=v3.3
AGSGSFCPALEMMHLMLLLLVTWPAAAWVPARPEVEVLLDVKAA--DPHGL-VDQTGVQP----SGA--FDLSAGRTNIS-------------------QG---------------------------RSLTFIPDAVSELPETAFHFELRGPASLSYLEGTDMYNWQLSAPQLGQLAQLELSCNLEEVELASSNLETLANANLNGTSTIGNTMLQRDVSNTLTGKIASVENLTKIYLV---------SLLSG-PVTG-FD------------LRHGFKYS-----------------------SGLCT------GL-NISKCPTP----PSSSL---------------------ESPA---------------------------------------EPSQS----FKKIMSITTAIV---FAIGGSAFLIL----VYICLKRRNAHL--RH------------AFDIKSDINSGIKSVHKSAPKG--------EKSESI------NGST-YLQSSFHGT--PDFSILGRSRVMSGRSTSTIASNGL-PSP-AEWSSWIHLGLTATNYFSDKLRKNC-----HSAVYKG-LRDGTSVAVKAIYNTRYS---FGEQDFQIAEALQVH--------LVNFLFCCSKGGSECFLVSFVPGGSLDHHL--HDQS-----ELFNGMRVKI------------------------IRGIALAHEGMTEPMTMVHQNLWAGNILLDKQGNALLADYSDIVAEEVMYATHKTLAALGYLAPEYAYTGQVTED-SDIYAFGALVLELLTHRPVFFVEATRTLVSMATWVHPLLELKVREFVDPKLEANFSLAGAAGLAHIALQMSEDPGARP--------------------------------------------NMVDVVRRLHAEWADMAIDSFLLTATAPSGRQLSFSYPESLHQCR
> Smo_122408 pacid=15420456 transcript=122408 locus=122408 ID=122408.v1.91 annot-version=v1.0
G---------SRPHLLLSALAAAALGGARAARSDAAILLDVKRG--DPRGE-VAVAGKDP----GAEDGFVASRGRTNVS-------------------QG---------------------------RGLESIPAAIGELSSTAYHYSLSSPSSLASLTGTDVYNVKLSASQLTSLRQLQLCCDLSPDALGHGLLNLLAQHHLDGRASLGQSSLKHDLSFSLSGPIAALNNLAQTVLV---------RKLSG-YVAG-RKLL--------SNLETGFAYS-----------------------TGLCV------GFPSLPYCSGS----GASSL---------------------QRQPFGAP--------NAAT-VAQTVAKRAPLST---------NSSSR----IPQMAVIGGVVA---VTGGVLLAMLM----SFVWFRRHKQRI--SS------------THDS----SGGIKVDILSPE----------QTKSKS-----------------------GGDGGG-----KGSS----LHLSL-VGS-SMRSFQYRLELVATNYFSDKLARKS-----SLSIYRA-VRDGSTAVIKYFTKTRFV---GGEEEFEAASSVQLH--------LVKLKFCCVQGGLQCYLVDFVPNGSLFEHL--HGPS-----VSPDGTRVQI------------------------AHGVALDYRNGEQVI------VWASNVLLDESYNALVSSWNKVLADELVYANIKTSAMLGYLAPEYGVIGHLHEK-SDVYAFGILLLELLTRKPMYADGSSLSVTNLANFVRPLFDSHLDTAIDPSLGTKFSATGAIGMASIAFSVAPVPQLRP--------------------------------------------SMGQVVQRLYEELADGAGASATADAGFSSSGEECTSYPTRQDYGR
> Zm00001d045445_T001.1 pep chromosome:AGPv4:9:22317370:22321410:-1 gene:Zm00001d045445.1 transcript:Zm00001d045445_T001.1 gene_biotype:protein_coding transcript_biotype:protein_coding
AT--------TS---FLLLLFLSVLGASARNEEDARALAALKRA--DPAGR-VGDPSGDP----AGS--FVTRDGRTAVS-------------------QG---------------------------RGLSTLPPAVAGLRRQGYHYGIKPPREIGKLSETDLYDVHLTPVEIAAIAQLQLGYQLTSPQLGNNKLTVLAQSQLDGAATLGETQLRRDLSFSLFGSISKIAEVPLEVFV---------RTLSG-SVVG-RR------------LNGGFQYM-----------------------KGLCA------GFSLLELCLSS---EDGLKP---------------------SKEPFGP---------DGTV-KTRQVPQSANPDG---CSGASCSKSAN----ASQGVLIVAVVA---AVIGAAFCGLF----AFSWYRRQKQKI--GS------------SLEV----SDS----RLSTDHF--------QQKEAC------RRSA-PLISVEYS----SWDPLS-----AGGA-----GVGS-PGQ-VGDSFRFNLEVCATQYFSDVLGKSG-----FAATYKG-LRDGSVVAVKSLSKTSCK---QEESDFLRGKMTLLH--------LVSLRFCCSRGRGECFLVDFMVNGCLSRYLDVKDGSS---GATVDPTRVSI------------------------IRGIAIEYSKKGSKPPVVHQNISADKILLDHHLAPRLSVPHKLLADDVVFSALKASAAMGYLAPEYAATGRFTDK-SDVFAFGVVVLQVLTRRDV--SQLKVG----------AAAVDLGGLVDANLDGAFSRTEAARLAAVAAYTSETPGQRP--------------------------------------------TMEAVVQQLSSQ---------------------------------
> Bradi1g51630.1.p pacid=32802680 transcript=Bradi1g51630.1 locus=Bradi1g51630 ID=Bradi1g51630.1.v3.1 annot-version=v3.1
AA--------TARVLFFLLLLLTVLAASARNEEDAQALAALKAA--DPSGR-VGDPRGDP----GGS--FVTAGGRTGVS-------------------QG---------------------------RGLSTLPPAIAGLRRKGYHYGIKAPREIGKLSEADLYDVHLSPVEIAAMGQLQLGYQLTSPQLGNNKLAVLAQSQLTGAATLGDTRLTRDLSFRLFGSISKIAEAPLEVFV---------RTLSG-SVAG-WL------------LL--YLYE--------------------------------------------------GLNP---------------------SKEPFGP---------DGTI-KRGQVPQSVNPDT---------TRSSK----ASSGVLIVGIVA---VVIGAAFCGIF----AFSYYRRQKQKI--GS------------SLEV----SDS----RLSTDHY--------QQKEAC------RRSA-PLISIEYS----GWDPLS-----SG-------GCGS-SGE-VGDSFRFNLEVCATQYFCEVLGKSG-----FAATYKG-LRDGSVVAVKSLNKTSCK---QEESDFLRGKTTILH--------LVGLRFCCSRGRGECFLVDFMVNGSLSRYLDVKDGS----GASVDPTRVSI------------------------IRGIAIEYSKKSNKPSLVHQNISAEKILLDHHFIPRLSVPHKLLADDVVFSTLKASAAMGYLAPEYANTGRFTEK-SDVFAFGIVVLQVITRRAV--SQLKVG-----------TAVDLEGLVDLNLDGVFSRTEAAKLAAVAVHTNEAPSQRP--------------------------------------------TMEAVVQQLSS----------------------------------
> LOC_Os06g04370.1 pacid=33148512 transcript=LOC_Os06g04370.1 locus=LOC_Os06g04370 ID=LOC_Os06g04370.1.MSUv7.0 annot-version=v7.0
AA--------SSAQL-FLLLLAVLAAASSRNDEEARALMALKES--DPAGR-VGARSGEP----GGS--FVTSGGRTAIS-------------------QG---------------------------RGLSTLPPAIAGLRRTGYHYGIKAPREIGSLSETDLYDVHLTPVEIAAMEQLQLGYQLTSPQLGKNKLAVLAQSQLTGAATLGDTQLARDLSFSLFGSISKIAEVPLEVFV---------RSLSG-SVAG-RR------------LNGGFQYV-----------------------KGLCV------GFSLLDLCLSS---EDGLKP---------------------SKEPFGP---------DGTV-KTRQVPQSANTDN--HCEGSGCSKSSN----ASVGVLVVGVVA---VVIGAAFCGIF----AFSYYRRQKQKI--GS------------SLEV----SDS----RLSTDHY--------QQKEVC------RRSA-PLISVEYS----GWDPLS-----GG-------GVGS-SGE-VGDSFRFNLEVCATQYFSEVLGKSG-----FAATYKG-LRDGSVVAVKSLNKTSCK---QEESDFLRGKMTVLH--------LVGLRFCCSRGRGECFLVDYMVNGCLSQYLDVKEGS----GANVDPTRVSI------------------------IRGIAVEYSKKANKPSVVHQNISAEKILLDHHLTPRLSVPHKLLADDVVFSTLKASAAMGYLAPEYATTGRFTEK-SDVFAFGIVVLQVITRRAV--SQLKVS-----------TVADLDSLIDENLNGVFSRTEAAKLAAIAALTSETASQRP--------------------------------------------TMEAVVQQLSNH---------------------------------
> LOC_Os08g02440.1 pacid=33103239 transcript=LOC_Os08g02440.1 locus=LOC_Os08g02440 ID=LOC_Os08g02440.1.MSUv7.0 annot-version=v7.0
AS------TTTKNALLLLLLLLAAAAPSSASAAEVDALMELKAA--DPSGR-LPARGGDP----GRGDYFESARGRAAVS-------------------QG---------------------------KGLAAISPAVAMLPGTGYHYELAAPRQLGDLPMAELYGVNLSTVELGRLPQLQLGYQLSSTQLGQKKLTVLAQSQLTGAASLGDPELARDLSSRLFGSISKLAAIPKATLL---------RTLSG-SVSG-KK------------LNEGFHFD-----------------------SELCA------HFDSLKPCANGDNEEGSKMA---------------------RKE-------------STNV-KPLQAPQTMNVNR--DCDNGGCSRSSSSSTTLSSGAILAGTII---IIGGAAACGIS----VISWRRRQKQKVGGGG------------TVES----LEG----RASS-----------------------SNAS-SLINVEYS----GWDTSS-----EGSQ----QGLRL-SPE-WSPSVRYNMEVCATQYFAGALGRSG-----FAATYRG-MRDGAAVAVKSIGKSSCK---AEEADFLRGRATSLH--------LVALRFCRSRARGECFLVEFMANGSLSRYLDVKDGD------VVDATRVSI------------------------IKGIAIEYSSKANKAALVHQNICADKILMDHLFVPHLSGAHKLLADDVVFSTLKDSAAMGYLAPEYTTTGRFTDR-SDVYAFGVVVFQVLTRKAV--SSELRL---LGGGGG-AEYSKLDDLVDPRLGGRFSRPEAAKLAGIALLTSESPAQRP--------------------------------------------AMAAVLQQLGAQ---------------------------------
> Zm00001d035097_T001.1 pep chromosome:AGPv4:6:5178432:5182053:1 gene:Zm00001d035097.1 transcript:Zm00001d035097_T001.1 gene_biotype:protein_coding transcript_biotype:protein_coding
P---------SRSSLLLLLCAAAAAAAASSRNAELDALMELKAA--DPAGR-AAARGGDP----GRGDYFEAARGRATIS-------------------QG---------------------------KGLAAVPPAVAMLPATGYHYALREPRELAALPGAELYGVNLSPAELGRLGQLQLGYQLTSTQLGQNKLTVLAQSQLSGAASLGDPALARDLSSQLFGSISKLAEIPRATLL---------RTLSG-SVSG-KK------------LNEGFLYE-----------------------PELCA------QFDSLKACPND-GNDDGRTP---------------------RKE-------------STSVIKPQQIQKAADLNR--NCGDGGCLKPST----LPTGAVVAGTFV---IVAGAAACGLS----AFSWHRRQKQKI--GS-----------SSVEH----LEG----RPSLD----------RSKEAY------ERSAVSLINVEYSG---GWDTSS-----EGSQSQ--HGVARLSSAEGSPSVRFNLEVCATQYFSDVLGKSS-----FAATYKG-MRDGTAVAVKSISKSSCK---SEEADFLRGRATSLH--------LVGLKFCRSRASGGCFLVEFMTNGSLSRYLDAKESDA-ADAAAVDPTRVSI------------------------IKGVAIEYSSK-----LAHQSISADKVLLDHLHAPRLSGAHRLLADDVVFAALKDSAAMGYLAPEYATTGRSTDKQGDVYAFGVVVLQVLARRAV--SPPHLQ----------QDGGRLDDLVDPRLRGRFSRAEAAKLAGVALLTAEAPAQRP--------------------------------------------AMAAVLQQLGTS---------------------------------
> Zm00001d048070_T001.1 pep chromosome:AGPv4:9:149343171:149346943:-1 gene:Zm00001d048070.1 transcript:Zm00001d048070_T001.1 gene_biotype:protein_coding transcript_biotype:protein_coding
S---------SRSSLLPLLLLCAAAAAASSRNAELDALMELKAA--DPAGR-AAARGGDP----GRGDYFEAARGRATIS-------------------QG---------------------------KGLAAVPPALAMLPATGYHYALREPRELGALPGAELYGVNLSPVELGRLGQLQLGYQLTSTQLGHNKLTVLAQSQLSGAASLGDPALARDLSSQLFGSISKLAEIPRATLL---------RTLSG-SVSG-KK------------LNEGFLYE-----------------------PELCA------QFDSLKACPND-GNDDGRTP---------------------RKE-------------STSV-KPQQIQKTADLNR--NCGDGGCSKPST----LSTGAVVAGTVV---IVAGAAACGLS----AFSWHRRQKQKV--GS-----------SSVEH----LEG----RPSLD----------RSKEAY------QRSAVSLMNVEYSG---GWDTSS-----EGSQSQ--HGVARLSSSEGSPSVRFNLEVCATQYFSDALGKSG-----FAATYKG-LRDGTAVAVKSISKNSCK---SEEADFLRGRTTSLH--------LVGLRFCRSRASGGCFLVEFMANGSLSRYLDAKEGDA-ADAAAVDPTRVSI------------------------IKGVAIEYSSK-----LAHQSISADKVLLDHLYAPRLSGAHRLLADDVVFAALKDSAAMGYLAPEYATTGRSTDKQGDVYAFGVVVLQVLARRAV--SPPHLQ------G---GGGGRLDDLVDPRLRGRFSRAEAAKLAGVALLTAEAPAQRP--------------------------------------------TMTAVLQQLGTS---------------------------------
> Bradi3g13827.1.p pacid=32815997 transcript=Bradi3g13827.1 locus=Bradi3g13827 ID=Bradi3g13827.1.v3.1 annot-version=v3.1
A-------SRPRNACLLLPPLLSSSSSSSAGDAEVDALMDLKAA--DPAGQPASARVGGP----GGEGYFEAARGRSVVS-------------------QG---------------------------RGLATVPPAVAMLPGTGYHYRLGSPRELGELPDAELYGVSLNSVELGRLRQLQLGYQLSSTQLGQKKLTVLAQSQLTGAASLGDPEMTRDLSSRLFGSISKLADIPNKTLL---------RTLSG-SVSG-KK------------LHRGFRFE-----------------------PELCA------RFDSLKPCPNGDNSIDDQVP---------------------HKE-------------STSV-KPQQIAQTADLSR--NCDNGACSRPSN----LSSGAVLAGTII---IVAGVAACGLS----VFSWHRRQKQKV--GS------------SVEN----SEC----RFSLD----------QPKEAY------QKSA-SLINVEYS----GWDTSS-----EGSQ----HGVRL-SPE-GSPSIRFNLEVCATQHFSDILGKST-----FAATYRG-MRDGSVVAVKSINKSSCK---SEEADFLKGRLTSLH--------LVGLRFCRSRLRGECFLVEFMANGSLSRYLDVKDGDG---DAMVDPTRVSI------------------------ITGIAIEYSSKPSKPPLVHQNISADKVLLDHQLAPRVSGAHRLLADDVVFSALKGSAAMGYLAPEYTTTGRFTDK-SDVYAFGVLVFQVLTKKTV--SQHLLLPVNAASGTGAEFGGKLDDVVDPRLGGRFSRPEAAKLAGIALLTSEAPAQRP--------------------------------------------AMASVVQQLGAQ---------------------------------
> Potri.001G117800.1 pacid=27041230 transcript=Potri.001G117800.1 locus=Potri.001G117800 ID=Potri.001G117800.1.v3.0 annot-version=v3.0
G---------SLCYFSILFLSLLTPQKISGNNTELEALVKLKFA--DPNNK-YQTSDGDP----SGL--FEAEHGQANIS-------------------QG---------------------------KGLSTISPAVAELKSSGYHYSLSEPKEIVNLVGSDLYNVNLSSPEIGSMAQLELCCQLAYTEMGSKRLSVLAQYRLVGQASLGTGMLKRDMSFYLSGTIQGIANIPREVLV---------RSLSG-TVFA-KR------------LNGGFQFE-----------------------QGLCT------GFHLLRACSAF----DNMNI---------------------NQGSLGP---------ANNS-AKKVTPQSAILQA--HCNQTHCSNSSK----LPQAAIVAGVII---VTITLMGAGFL----IIFCYRRKKQKI--GN------------TSDS----SDG----RLSTD----------QAKEFH------RAGA-PLASLEYS----GWDPLG-----DSRN-----GIEF-SVE-HLNNFRFNLEISATQCFSEVVGKSS-----FSTVYKG-LRDGSIVAIKSINVTSCK---PEEAEFVKGNLTSLH--------LTRLRFCCSRGRGECFLIDFAPKGDLSRYLDLEDGS-----NQVDSTRVSI------------------------INGIAIRYSIEEKKPAIIHRRISVEKVLLDQQVNPLIADSAKLLADDIVFSTIKISAAMGYLAPEYVTTGLFTEK-SDIYSFGVIILQILSKQLL--SNSMRL----------AAACRYNDFIDTSLRGNFSESEAAKLAKIALATDDLPDQRP--------------------------------------------TMKEVIQELNLNGS-------------------------------
> Potri.003G115100.1 pacid=26998393 transcript=Potri.003G115100.1 locus=Potri.003G115100 ID=Potri.003G115100.1.v3.0 annot-version=v3.0
V---------SFCSLSILSLALLTLQQASGNNSELQTLMELKSA--DPTNK-YKASDGDP----SGL--FEAEHGNANIS-------------------QG---------------------------KGLSTLSPAVAELKSSGYHYSLSEPKEIADLTESDLYNVNISSPEMGNMAQLELCCQLANPEMGSKRLSVLAQYRLTDQASLGTGMLKMYMSFHLSGSIQGIANIPQEVLV---------RSLSG-IVSA-KR------------LNGGFQFE-----------------------PGLCT------GFPLLRACNAV------FDI---------------------NQGPLGP---------ANNT-AQKVIPQSEILQA--HCNLTHCSNSSK----LPQAAIVAGVIT---VTVTLMGAGFM----IIFLYRRKKQKI--GN------------TSDF----SEG----RLSTH----------QAKEFH------RAGA-PLVSLEYS----GWDPLG-----DSRN-----GIEI-SGE-HLNNFRFNLEISATRCFSEVVGKSS-----FSTVYKG-LRDGSLVAIRSINLTSCK---PEEAEFVKGDLTSLH--------LTRLRFCCSRGRGECFLIDFAPRGDLSRYLDLEDGS-----NQVDSARVYI------------------------INGIAIRYSSEENKPVMIHRRISVEKVLLDQQFNPLIADSAKLLADDVVFSTIKISAAMGYLSPEYVTTGLFTEK-SDIYAFGVIILQILSKQMLY-SKSMLL----------AAAMSLTQVKETSL--NLRQLSWQKLHWLAL-TSSLTIGRP-----------------------------------------------------------------------------------------
> AT4G22730.1 pacid=19647592 transcript=AT4G22730.1 locus=AT4G22730 ID=AT4G22730.1.TAIR10 annot-version=TAIR10
V---------TLCATLILLSIFLATPSNVRGNAELKALMELKSS--DPENK-LRTFNGDP----DGS--FEAQHLKANIS-------------------QG---------------------------KRLVKLSPAVAELKCSGYHYSLSEPQEITNLTESDLYNVNFSEADIGSMAQMDLCCSLTKKNIGSKKLNVLSQHKLTGEWTLGNSMLSRDLSFNLLGLIKTLANIPQDTLL---------RTLSG-FVPG-KK------------LNGSFQFE-----------------------TGLCI------DFPSLRACSAF----DNANNE--------------------KQPGEID---------TDKS-ALHNIPESVYLQK--HCNQTHCKSSSK----LPQVALISSVIT---VTITLIGAGIL----TFFRYRRRKQKI--SN------------TPEF----SEG----RLSTD----------QQKEFR---------A-PLVSLAYT----EWDPLG-----DSRN-----GAEF-SQEHVNSSFRFNLEISATQCFSEALSRNS-----FTSVFKG-LRDGSPVAIRSINISSCK---NEEVEFMNGKLSSLH--------LVKLRFCCSRGRGECFLIDFASKGKLSNFLDLQERE----TNLVASARISI------------------------IKGIAIAYSDQQKKPTIVHRNISVEKILLDEQFNPLIADSHNLLADDMVFSALKTSAAMGYLAPEYVTTGKFTEK-TDIFAFGVIILQILSKLML--TSSLRN----------AAENEHNGFIDEDLREEFDKPEATAMARIGISTQEIPNNRP--------------------------------------------NIETLLENINCKE--------------------------------
> Solyc08g079460.2.1 pacid=36150716 transcript=Solyc08g079460.2.1 locus=Solyc08g079460.2 ID=Solyc08g079460.2.1.ITAG2.4 annot-version=ITAG2.4
G----------VNDFVFIFTLFFSCIEPVCGNAEVRALMEIKSA--DPESK-KSTSDGDP----SGS--FLIEHHKTNIT-------------------TD---------------------------KGLTKLSPAIAELKCSGFHYSLTEPKELGNLTENDLYNVNLSIPELGNMEQLDLSCQLTSTEIGFRKLSVLEQHRLTGEVKLGIGTLKKYLGFQLSGPISKLAAAPQEVLV---------QTLSG-VVPA-RR------------LNEKFNCE-----------------------PGLCT------GFTSLRVCTAW----DHVNV---------------------NQGSDVP---------NNNG-DPIDVPGAAHISPL-PCNQIHCSRSSK----FPQAIIVASVIT---VTLTLVVAVVF----GIFRRRRLKQRV--GN------------TSDA----SDD----RLSTD----------QAKEMY------KRSP-PLLTVEYS----RWDPMT-----PEKS-----CNSM-FND-FLNGFKFNLEVSATQHFTEILGRSN-----FSAVYKG-LKDGSMVAVKSISVTSCK---SEETEFMEGSLTSLH--------LVKLRFCCSKGRGECFLIDFASKGNLSQYLDVEVNS-----NHVDSKRVSI------------------------IKGIALGYSTEADKPSMIHRNISVEKVLLDQQFTPLILDCLKLLADDVVYSALKVSAALGYMAPEYITTGRFTEK-SDVYAFGVIILQVLSKGLL--DCSMRL----------AAESNFENFIDPNIKDTFPISEATMLTKLAVSTVEDPDSRP--------------------------------------------SMVLVNEELNRSG--------------------------------
> Solyc03g083510.2.1 pacid=36135518 transcript=Solyc03g083510.2.1 locus=Solyc03g083510.2 ID=Solyc03g083510.2.1.ITAG2.4 annot-version=ITAG2.4
G-------------FPFLCFLFILFSLSVSGNAELQALMDLKAS--DPANA-LTTVSGNP----DGS--FEAEKGQANIS-------------------QG---------------------------KGLKKLSPAIAGLTHTGYHYSLYEPREISNLVESDLYNVDLSEQELGNMSQLQLCYHFTSTQLGTTKLNVLAQSQLTGAASLGDGVLMRDLSYSLFGSISKLADAPLEVLI---------RKISG-NVLA-KR------------LVGGFQYE-----------------------PGLCV------GFPSLRVCTSF----DRSNP---------------------NREPYGV---------SSGL-STRDIPETANLNL--NCSGNACTTSSK----TSQASVVVGVIV---VTIIASAIGIL----SFTHYRRRKQKL--GG------------GLEM----CDS----RLSID----------QAKEVN------RKNG-PLVSLEYS----GWDPLA-----EGGVS-------------------------------------------Y----------------------------------------------------------------------------------------------------------------------------------------------------------------------------------------------------------------------------------------------------------------------------TVL--------------------------------------------------------------------------------------------------
> Potri.015G130100.1 pacid=27018201 transcript=Potri.015G130100.1 locus=Potri.015G130100 ID=Potri.015G130100.1.v3.0 annot-version=v3.0
GF------------AVFGFFLLLSKPNWVLANTEIGALMDMKAA--DPENR-YTTINGSP----DGS--FEAEKGQANIS-------------------QG---------------------------KGLYKVSPAIAGLKHTGYHFSLYDPREIANLTESDLYNVNLSDPEIGIMAQLQLCYQFTSTEMGSEKLSVLTQSHLTGAASLGGGMLMRDLSYHLFGSITKVADAPLEFLI---------RTLSG-NVLA-KR------------LNDGFLYE-----------------------LGLCA------GFVSLNACNAS-----ELNP---------------------SREPFGT---------VNGL--PREIPETASLPL--LCNQTHCSNPSK----SHHASAAVATVV---ITILLAAIGIL----TFTQYRRRKQKL--AS------------SYEV----SDS----RLSTD----------QAKGAY------RKNG-PLISLEYP----GWDPLA-----DGRN-----LSGN-AQD-VFQSFRFNLEVTATQYFSEVLGKSN-----FSATYRG-LRDGSVVAIKSISKNSCK---SEETEFLKGNTTSLH--------LVRLRFCCSRGRGECFLIDFVPNGNLLRYLDVKDGD-----GHVESTRVSI------------------------VRGIAIAYGYKANKPSLIHQNITAEKVLIDQ--------------------------------------------------------------------------------------------------------------------------------------------------------------------------------------------------------------------
> Potri.012G128700.1 pacid=27049629 transcript=Potri.012G128700.1 locus=Potri.012G128700 ID=Potri.012G128700.1.v3.0 annot-version=v3.0
GF------------AVLAFFLFLSRTKWVLANTEIRALMDMKDA--DPEAR-YSNINGSP----DGS--FEAENGQANIS-------------------QG---------------------------KGLNKVSPAITGLKYTGYHYSLYEPREIANLTASDLYNVNLSEPEIGNMAQLQLCYQFTSSELGSERLGVLAQSHLTGAASLGDGMLMRDLSYHFFGSVTKVADAPLEFLI---------RSLSG-NVLA-KR------------LDDGFLYE-----------------------LGLCA------GFMSLKACNAS-----GLMP---------------------GREPYGT---------VNGL--PREIPETANLRL--PCNQSQCSNQSK----AHHASAAVVTFV---VTILLAAIGIL----TFIQCRRRKQKL--AS------------SFEI----SDS----RLSTD----------QAKGVY------RKNG-PLISLEYP----GWDPLA-----DGRN-----LSGN-AQD-VFQSFRFNLEVTATQYFSKVLGKIN-----FSATYRG-LRDGSTVAIKSISKSSCK---SEEAEFLKGNTTSLH--------LVRLRFCCSRGRGECFLIDFVPNGNLLRYLDVKDGD-----GHVESTRVSI------------------------VRGIAIAYGYNANKPSLIHQNITAEKVLIDQRCNPLLADSQNLLTNDIVFSALKTSAAMGYLAPEYTTTGRFTDK-SDVYAFGVIVFQVLSKQKV--SNWVRL----------GADARFQDYIDPNLHGRFFEYEAAKLARIAWLTLESPMERP--------------------------------------------SMEAVVHELGSSCL-------------------------------
> AT2G45340.1 pacid=19641917 transcript=AT2G45340.1 locus=AT2G45340 ID=AT2G45340.1.TAIR10 annot-version=TAIR10
-----------VSPLTLILFFFFLSSALSSSSSELDILLDIKSS--DPEKR-FTTPDADPS---SGS--FDAGNRRANIS-------------------QG---------------------------MGLTTIPPSIGLLTSTGYHFSLTHPKDISNLPLTDLYNVNLSEPLIGNLDQIQLCYKLSSTQFGSKKITVLAQYQLSGAASLGDDTLTRDLSFNLFGPVVKLAGAPLEVLI---------RSFSG-FVSA-KR------------LNNGFQYS-----------------------HGLCD------GFTDLKACTGL----NGPNP---------------------NRDPTNP---------TNFT-TVDVKPESADLQRS-NCSNNNGGCSSKS---SSPLGIVMGLIG---SILAVAIFGGS----TFTWYRRRKQKI--GS------------SLDA----MDG----RISTEY---------NFKEVS-----RRKSS-PLISLEYA----GWDPLG-----RGQSSN--NNSAL-SQE-VFESFMFNLEIRATQSFSEILGKSN-----VSSVYKG-LRDGSVAAIKCIAKSSCK---SDESEFLKGKMTLLH--------LARLRFCCSKGRGECFLIEFVPNGNLLQYLDVKDET-----GEVEATRVSI------------------------INGIAIVYGENGNKPAIVHQNLSAEKILIDHWYNPSLADSHKLFTDDIVFSKLKASAAMGYLAPEYITTGRFTDK-SDVYAFGMILLQILSKSKI--SHLMIL----------AVESRLEDFMDPNLRKNFPEVEAAQLARLGLLTHESSNQRP--------------------------------------------SMEDVIQELNNADY-------------------------------
> Zm00001d012359_T001.1 pep chromosome:AGPv4:8:172991460:172992514:-1 gene:Zm00001d012359.1 transcript:Zm00001d012359_T001.1 gene_biotype:protein_coding transcript_biotype:protein_coding
-----------------------------------------------------------------------------------------------------------------------------------------------------------------------------------------------------------------------------------------------------------------------------------------------------------------------------------------------------------------------------------------------------------------------------------------------------------------------------------------------------------------------------------------------------------------------------------------------------------MYKG-LGDGSVVAVKSLSKTSCK---QEESDFLRGKMTLLH--------LVSLRFCCSRGRGECFLVDFMVNGCLSRYLDVKDGSS---GGTVDPTRVSI------------------------IRGIA-----------------------------------------------------------------------RD---------------------------------------------------------------------------------------------------------------------------------------------------------------------
> Solyc01g091230.2.1 pacid=36137984 transcript=Solyc01g091230.2.1 locus=Solyc01g091230.2 ID=Solyc01g091230.2.1.ITAG2.4 annot-version=ITAG2.4
GF------LSVLSSIFILILTLSSETINDSTKTSLSLLMTIKAS--DPKSL-ISSPSTDP----NDS--FEAELGQVNIS-------------------QG---------------------------KDLTKIPPEIGQLQSSGYHFKLHVPKEIANLTQSDLYNVNLSVPEVGNMSQLQLCYQLTSNQLGVKKLSVLAQVQLTGAASLGDEMLTRDLSFNLFGSIVKLADAPKEVLI---------RTLSG-NVQA-KR------------LNEGFQYA-----------------------PDLCI------EFSSLKLCTVS-----SLNQ---------------------NRQPFEP---------SNRL-PTKDIPESANV-------QTKQTSQSR----KSQTAVVVGVIA---LFVAVAVTGLF----TFSLYRRRKQKI--GG------------TLDT----SDR----RLSTD----------EVKEIS------RRSA-PLISLEYS----GWDPLG-----KGRG-----GSAF-SQE-VFESFMFNLDVSATQYFSEALGKSN-----FTAVYKG-LRDGSVVAIKCISKTSCK---SDETEFLKGKLTSLH--------LLRLRFCCSKGRGECFLIDFVPNGNLLQYLDVKDGK-----GKVDSTRLRI------------------------IKGIAIHYGNKGGKPALVHRNISAEKVLVDQHYNPLLSDSHKLLADDIVFSTLKESAAMGYLAPEYTTTGRFTEK-SDLYAFGMIIFQVLSRCKI--TPSNHQ----------GAELRFEDFIDPNLWGNFVEAEAVQMAKVALLTHESPNQRP--------------------------------------------DIEIVMQELNDTSKS------------------------------
> Potri.014G068700.1 pacid=27034667 transcript=Potri.014G068700.1 locus=Potri.014G068700 ID=Potri.014G068700.1.v3.0 annot-version=v3.0
H--------------SYLLLLSFTLSQTLSSPTELELLMEIKAS--DPQNR-LTETNKDP----SGS--FEAELGHANIS-------------------QG---------------------------KGLLQIPAALGGLKSTGYHFALNVPKEIAELSESDLYNVNLSEPHVGNMSQLQLCYKLTSTQLGSEKLSVLAQYQLTGAASLGDELLSRDLSFGLFGPIVKLAKAPLHSLI---------RSLSG-NIPA-KR------------LTTGFQYG-----------------------PDLCV------GFSNLETCATS-------DP---------------------NREPSEP-----------RVATEKDIPESANPS---YCSKSDCSNLSK----TPRYGIIFGVIG---VFIAMSVTGLL----MFSWHRRRKQKI--GS------------ALDT----FDG----RLSTD----------QAKEVS------RRSA-PLISLEYP----GWDPLA-----IGRS-----KSGF-SQE-VLESFMFNLEVRATQCFSEMLGKSN-----FSAIYKG-LRDGSVVAIKCITKTSCK---SDEADFLKGKITSLH--------LVRLRFCCSKGRGECFLIDFVPNGNLVQYLDVKDGS-----GKVESTRISI------------------------INGIAIAHVSKGNKHALVHQNISAEKVFIDRWYNPMLSDSHKLLADDVVFSMLKASAAMGYLAPEYTTTGRFTEK-SDVYAFGIIVLQILSKRNI--TQLTHH----------AAEAKFEDFIDAKLEGNFSESEAAKLGRIALCTNESPNHRP--------------------------------------------TMETVMQELGEMAD-------------------------------
> Potri.002G147000.1 pacid=27023393 transcript=Potri.002G147000.1 locus=Potri.002G147000 ID=Potri.002G147000.1.v3.0 annot-version=v3.0
H--------------LYLLLLSLSLSQTLASPTELELLMQIKAS--DPQNR-LTEPNKDP----SGA--FEAEQGHANIS-------------------QG---------------------------KGLSQIPAALGGLKSSGFHFALNAPKEIAELSESDLYNVNLSEPQIGNMSQLQLCYKLASTQLGSEKLSVLAQYQLTGAASLGDEFLSTVLSFGLFGPIVKLARAPLKTLI---------RSLSG-NVPA-KR------------LTTGFQYG-----------------------PDLCV------GFSNLETCVTS-------DP---------------------NKEPSKP-----------NVALPKDIPESANPS---NCSKSDCSHLTK----TPRYGIIFGVIG---VFIAMSVSGFL----MFSWYRRHKQKI--GS------------ASDT----LDS----RLSTD----------QAKEVY------RKSV-PLISLEYS----GWDPLA-----IDRS-----KSGF-SQE-VLESFMFNLEVRATQCFSEVLGKSN-----FSATYKG-LRDGSVVAIKCITKTSCK---SDEADFLKGKITSLH--------LVRLRFCCSKGRGECFLIDFVPNGNLVQYLDVKDGS-----GKVESARISI------------------------INGIAIAYGSKGNKHALVHQNISAEKVFINRPYDPLISDSHKLLADDIVFSMLKASAAMGYLAPEYTTTGRFTEK-SDVYAFGMIVLQILSKRNI--TQLTLH----------AAESRYEDFIDANLGGNFSESEADKLGRIALRTNESPIHRP--------------------------------------------TAETVMLELSEIAA-------------------------------
> evm_27.model.AmTr_v1.0_scaffold00069.16_
G-------FHVLPEMMFLLLLLLLRFSLTHGNEEAETLMAMKSA--DPDNR-LGTKGGDP----SGE--FQAENGKANIS-------------------QG---------------------------KGLSSVPAAISGLKSTGYHYSLTPPKELSNLTLTDLYNVSLSSPDLGSLPQLELCCQLTSKELGSKKLNVLAQHHLRGAASLGESQLTRDLSFLLFGSIGRLTALPLNVLV---------RTLSG-NVTA-KR------------LNDGFQYG-----------------------SDLCA------DFLGLQGCKSS-----DLQP---------------------IRDAFGPD--------PNGV--QPTKPESVNVQTTPGCESGHCSRSSK----SPEIAIVMAVVA---VTAGMILGGLL----LFSWYRRRKQKI--GS------------AFEP----SDS----RLSSD----------QVAKDF----NNRKSA-PLISLEYA----GWDPLA-----EQGGS---------SLE-GLQSFRFNLEVSATQYFSDVLGKSS-----FAAVYRG-LRDGSVVALKSINKTSCK---TEEVEFLKGKITSLH--------LVGLRFCCSKGRGECFLVDFMPNGTLARYLDGGATS----GRRVDPTRVKI------------------------INGIAIEYGDMSNKPALVHQNISAEKVLLDHHFNPRLSDSHKLLADDVVFSTLKGCAAMGYLAPEYTTVGRFTDK-SDVYAFGVLVLHVLAKATS--FGGCHL-----------AESNLGDLMDPNLKGNYSKEEATHVVSIALRTSEAPSQRP--------------------------------------------TMSMVVQELTHNTL-------------------------------
> Zm00001d011211_T001.1 pep chromosome:AGPv4:8:143046789:143050596:1 gene:Zm00001d011211.1 transcript:Zm00001d011211_T001.1 gene_biotype:protein_coding transcript_biotype:protein_coding
VS-----ARLVALAAFLVLLAMGPGEARAADGGEVRALLALGAA--DPTGR-LPAPGRDPAPPPSGG--FDADSGAANVS-------------------QG---------------------------KGLATLPPAVAGLRSTGYHYALRGPRELAALAATDLYDVNFSPPEIGAMAQVQLCYQLTSTQLGNSRLTVLAQSRLNGAASLGDPLLARDLSFRLFGSIVRLAQLPSVALV---------RSLTG-SVAEAAK------------LQAGFQYG-----------------------SDLCA------GLPALRPCTPA----DLIDP---------------------DRQPFSA-----------GI-APQVRPSD----GR--------APSTR----ALAAVVVVAVAL-----LAATGVGLL----ALSWRRWRRQRVAGGS------------PSTV----SGG----RCSTEAAPSAA----KASSAR------KSAS-ALASLEYS----AWDPLA-----DARG-----GLGLFSQD-LAQSLRISTEVSATRYFSELLGRRGKKAGGLAGTYRG-LRDGTSVAVKRLGKTCCR---QEEADFLSGRLAELH--------VVALRFCCSRARGECFLVDFVPNGSLSQFLDVDADNAGGGSGRVQSTRISI------------------------IKGIAIEYSTRTNKPALVHQNISADKVLLDYAYRPLISGCHKLLVDDLVFSTLKASAAMGYLAPEYTTVGRFSEK-SDVYAFGVIVFQVLTKSKV--TTTHAQ----------LPDNDVDELVDGNLQGNYSAAEAAQLAKIGSATSENPDQRP--------------------------------------------TMAELLQELST----------------------------------
> Zm00001d044276_T001.1 pep chromosome:AGPv4:3:223711995:223715620:-1 gene:Zm00001d044276.1 transcript:Zm00001d044276_T001.1 gene_biotype:protein_coding transcript_biotype:protein_coding
AS-----ARLVALAAFLLLFALGPGEARAADDGEVRALLALGAA--DPTGR-LPAPGRDPAPAPSGG--FEAARGAANVS-------------------QG---------------------------KGLATLPPAVAGLRSTGYHYALRGPRELAALAATDLYDVNFSPSEIGAMAQVQLCYQLTSTQLGNTRLTVLAQSRFNGAASLGDPLLARDLSFRLFGSIVRLAQLPSVVLV---------RSLTG-SVAEAAK------------LQAGFQYG-----------------------SDLCA------GLPALRPCTPA----DLIDP---------------------DRQPFSA-----------GI-APQVTPSDGRGNGR--------VPSTR----ALAAVVVVAVAL-----LLTTGVGLF----ALSWRRWHRQKVAGAS------------PSTI----SGG----RCSTEVVPSAA----KASSAR------KSAS-ALASLEYS----AWDPLA-----DARG-----GLGFVSQDQLAQSLRISTEVSATRYFSELLGGHGKKAGGLAATYRG-LRDGTSVAVKRLGKTCCR---QEEADFLSGRLAELH--------VVALRFCCSRARGECFLVDFVPNGSLSQFLD--ADTTAGGSGRVQSTRISI------------------------IRGIAIEYSTRTNKPALVHQNISADKVLLDYAYRPLVSGCHKLLVDDLVFSTLKASAAMGYLAPEYTTVGRLSEK-SDVYAFGVIVLQVLTRRKV--TATAQL----------LAGNDDDELVDGNLQGSYSAAEAAMLAKIGSATSEDPDQRP--------------------------------------------TMAELLQELDT----------------------------------
> LOC_Os01g39600.1 pacid=33125542 transcript=LOC_Os01g39600.1 locus=LOC_Os01g39600 ID=LOC_Os01g39600.1.MSUv7.0 annot-version=v7.0
AA-----SRLVAAAAIVVLVLAGAGAAGAAGAGEVRALLDLAAG--DPTGR-LPAPGRDPGREGGGG--FEAATGAANVS-------------------QG---------------------------KGLATLPPAVAGLTATGYHYRLTAPRELAALSRTDLYNVNFSPPEIAAMPQVQLCYQLTGTQLGLKRLTVLEQSHLSGAASLGDPQLVRDLSFNLFGSIVRLALLPRLALV---------RTLTG-SVSE-AK------------LQGGFQYA-----------------------TDLCT------GLPALRPCTPA----DLISP---------------------DMQPFSA-----------GI-SPQITPGSSSD-GHGHCTGTHCPPSTK----ALAAVVVVAVIL-----LAVTGAGMF----ALSWYRWRKQRVVAGS-------------PAA----VGG----RCSTDAA--------GKDSFR------KSAS-TLVSLEYS----GWDPLA-----DGRG-----GIGF-SQE-VAQSFRFNMEVSATQYFSELIGKNGN----FAATYRG-LRDGTSVVVKRLGKTCCK---QEEAEFLKGKLAELH--------IVGLRFCCSRARGECFLVDFVPNGSLSQFLDIDADDVARSNGRVESTRISI------------------------IRGIAIEYSTRANKPPLVHQNISADKVLVDYTYRPLISGSHKLLVDDLVFSTLKASAAMGYLAPEYTTTGRFSEK-SDVYAFGVIVFQILTKSKI-----MQL----------PLESNDEDLIDGNLRGCYSAAEAAKLAKIASATSENPDHRP--------------------------------------------TMEELIQELCT----------------------------------
> Bradi2g41696.3.p pacid=32777369 transcript=Bradi2g41696.3 locus=Bradi2g41696 ID=Bradi2g41696.3.v3.1 annot-version=v3.1
AS-----ARLVALAVMVV-CCSLPGPASAADDGEVRALLELKAA--DPTGR-LPAPGRDPG-GGGGG--FEAARGGANLS-------------------QG---------------------------KGLSTLSPAVAGLRATGYHYALRAPRELTGLSQTDLYDVNFSAPEIGTMAQLQLCYQLTSTQLGLNKLTVLAQSHLNGAASLGDPELMRDLSFHLFGSIVRLAKLPLAAFV---------RSLTG-SVAE-AK------------LEGGFQYG-----------------------TDLCT------GLPDLRPCTPA----DLIDP---------------------DRQPFSA-----------GI-APDITPGSSSDAGRGHCSGTHCPPSTK----ALAAAVVVAVVI-----LAATAAGLF----AFSWYRWRKQRTAGAAAG---------APPAP----AGG----RCSTEAT---K----EPSSFR------KSAS-TLVSLEYS----GWDPLS-----DGRS-----GAGF-SKE-VSPSLRFNMEVSATQYFSELLGKKKNRKSSSKATYRG-LRDGTPVVVTRLGKTCCK---QEEAEFLKGKLAELH--------VVGLRFCCSRARGECFLVDFVPNGSLSQFLDVHNGGGPGHGGHVESTRVSI------------------------INGIAIEYSSRANKPPLVHQNISADKILVDYTYKPLISGSHKLLVDDLVFSTLKASAAMGYLAPEYTTVGRFSEK-SDVYAFGVIVFQILTKRKT-----MQL----------PFEFNADELIDSNLKGCYSLTEATKLAKIALVTSENPDQRP--------------------------------------------TMEELIKELGT----------------------------------
> AT5G51560.1 pacid=19670828 transcript=AT5G51560.1 locus=AT5G51560 ID=AT5G51560.1.TAIR10 annot-version=TAIR10
TA------TQMLLHLLPLLFLHFSNQVMAEITDELATLMEVKTE--DPEDK-HASVNGDL----KD---FEGWKGRSNIS-------------------QG---------------------------KGLSKISPNIGKLKHTGFHYALVDPRELGNLSETDLYNVNLSESNIGKMQQLQLCYNLTSRELSSRKLSVLAQSKLTGAASLGDSALERDLSYHLFGSVGKLASPPLRVLI---------RSLTG-NVPV-KR------------LNEGFSFE-----------------------LGLCA------EFSPLKSCNGT-------AP---------------------EEKPYGA---------VFGF-PSRDIPESANLRS--PCNGTNCNTPPK----SHQGAILIGLVV---STIALSAISIL----LFTHYRRRKQKL--ST------------TYEM----SDN----RLNT-----------VGGGFR------KNNG-PLASLEYT----GWDPLS-----DNRN-----LSVF-AQE-VIQSFRFNLEVTATQYFSEVLGRSN-----FSATYKG-LRDGSAVAIKRFSKTSCK---SEEPEFLKGNMASLH--------LSKLRFCCSRGRGECFLIDFAPNGNLLSYLDLKDGD-----AHVDSTRVSI------------------------AKGIAIAYSYKGSKPALVHQNISAEKVLIDQRYSPLLSNSHTLLTNDIVFSALKDSAAMGYLAPEYTTTGRFTEK-TDVYAFGILVFQIISKQKV--RHLVKL----------GTEARFNDYIDPNLQGRFFEYEATKLARIAWLTHESPIERP--------------------------------------------SVEAVVHELGNSCL-------------------------------
> Zm00001d038427_T001.1 pep chromosome:AGPv4:6:157100732:157101846:1 gene:Zm00001d038427.1 transcript:Zm00001d038427_T001.1 gene_biotype:protein_coding transcript_biotype:protein_coding
--------------------------------------MSV-----------------------SHN----------SLS-------------------SN---------------------------SRL-----------------------------------IKL-------VSALQLGYQLTSTQLGHNKLTILAQFQLSDAASLGDSALARDLSSQLFGSISKLAEIPRATLL---------RTLSG-SVSC-KK------------LNEGFLYE-----------------------PEFCA------QFDSLKDCPND-DNDDDRTP---------------------RKE-------------STFV-KPQQIQKTADLNR--NCGTEAA-----------------------------------------------------RSL-----------------------------------------------------RRSL-GLLLPEQS----SWQEQP----PSSKQNLAPAGQGA-AGPGVVAGTR------SSPKIEEDLHTTAD----MVAPPRP-PRCAAADSVR---------------------------------------------------------GRRPRYSPLTAPDT---I----PAGVRR------------------------VRPSS------------------------DPRW------------DGLRFG-------LGRGTPEVCLEAWRRQK---------------SDGGT------------------------EEV----------------------------------------------------------------------------TAKAI----------------------------------------
> AT4G04220.1 pacid=19646269 transcript=AT4G04220.1 locus=AT4G04220 ID=AT4G04220.1.TAIR10 annot-version=TAIR10
SK---------QCLLSLFFCFFIPQLSFSCPQDQRQSLLEFKNLIHNIKDNEEGRPNSDCK--------WLTPSKEIDLNFLLIPPGLVSSSILLRISLVGLDVSFNIQGEIPYAFVLTSLISLDMCCNRFNSIPHELFSLTNQRDSRVIGTSGDIKELKNQELIDELIGASEIGSLVLLTLRQMFNSSSVSRTKLKTIDQNFLSSKDDIGNVNLSTSLSMKLSGGISSIHNLKNETLLE--------NGLSG-EIAALFGLQ---------KLKVLRLEG----------KL----------QWNNNY------VFPQFKLTHLSSCGLEGNIPDWLKQTALVY--LDLSIRLEGRFKWLADLKIRITLSDLTGS-LPPNL-----------------FQRPSLYYLVLSRNNFSGQIP---DTIGESQVMVL---------MLSENNFS-GSVPKSITKIPFLKLLDL----SKN----RLSGEFPRF-----RPESYLEWLDI--SSNEFGDVPAYFGS-------------------LLMSQNNF-SGE-FPQNFR-NLSLRLD-------HDNK-----ISGTVASLSQLSSSVEVLSLRNNSLKGSIPEGISNLTSKV-DLELDGYLPSSLGNLTMIKSPEPSAMFSSTDIPN--IERLIEIESEDIF---SLVNKNSKQVLFDRNFYLYTLLDLSKKLHGEIPTSLGNLLKVLSNNEFSGLIPQSFG-----------------EKVESLDLSHNNLT-----GEIPKTL----------SKLSELNTLDLRKLKRIPE---------------------SQLDRLNNPNIYANSGICGM----QIQVPFPTQTKQPAEEEDKEEEETIFSWNAAAIGCSCGFLIAVVFMSYNELWK--------------------------------------------------
> Potri.016G120600.1 pacid=27011668 transcript=Potri.016G120600.1 locus=Potri.016G120600 ID=Potri.016G120600.1.v3.0 annot-version=v3.0
K-------IPLFTWLFPFLTIFVCLVSGQCRKDQQSLLLQLKNTVFDQSVSAKVNSTPDCD--------WPTGSGRISLDSERITGGLGDSSGLYRLFLQSLNLSFSFSTALPVGFALTDLISLNLSNAGFTQIPNDFSKLTKVSDSASFPSATLVQNLTHTELLDGNISHALSSSLPKLSMSNYLSPASLAKQSLSIIRSGNLSTPEFLANSKLTAQLSSQLNGIFQAIFQVPTEILLQFPLRTLLLSNFSG-TLQS-GELQ---------KLSRIELAGFTGPIPNSMANLTRSLTYVDLGYNAFNSIPSSLFAIPSLQKIQLSNNRFGGQIPEFPNSSSLLD-TLDLSSKLEGPISSVFGLKLNLELSSLNDT-LQLHWQKLPNLTTLGNSNLASCRNQSKLFHLDLSDNQITGPVPWLERPLSLPGLSILIGYFFTLFFSLSNNHLT-GEIPQSICNTEWLQVLDL----SNN----SLSGAIP----SCLDKIKTLRVLNL--RRNNFGIIPDKFP----SCELKT----------LDLSGNNL-QGQ-VPKSLA-NCTLVLD-------GNNQ-----INDSFPC-LKSISSFRVLVLRNNMFSGHIPQIEGTWPRQI-DLFFIGNLSDCLKTWEMMEGGNRSLDHIRDPLQ------------------LTNGYQDSITVTLVKILTVFTSADFSSNFEGPIPDAIGKFLYVLSHNVLTGQIPSSLG-----------------SQLESLDLSSNQLS-----GQIPAQL----------TSLTFLSVLNLSRLVRIPT---------------------GQFLTFSSDSFEGNQGLCGP----PLKLASNTNESNST-RGSNQRKEFDWQFIVPGLGFGLGSGIVVAPLLFSKKINKCYDDRIDKILLVLLPLFRYYARGDWRIEPEETSEEEDNTDAAAAAFSPS
> LOC_Os02g06600.1 pacid=33136948 transcript=LOC_Os02g06600.1 locus=LOC_Os02g06600 ID=LOC_Os02g06600.1.MSUv7.0 annot-version=v7.0
A-------------MTFSLLFCAKATDDSGAETEAEALLRWKST-ID-ATN-SSSIANSTS--------WFTAAGHTELD-------------------LGADI--GTLDALYAAFELT---TIDLSHNNLDAIPANICMLRTTIDSSYLVVPINISMLIATVLDSGNLAAANISMLHTLDLSSYLVVINISMIALTVLDSGNLAGAANISMHTLTFDLSSNLTGAIYQLSKLPRAHLS-LPLRVLELSGFHG-TIHS-SRLQ---------KLQDLYLYRLTGGIPEELGNLT-NLEALYLSRNRLVSLPPSFARMQQLSFFAIDSNYINGSIPEIFSCTWLNW--FDVSNMLTGSIPLI--------------------------------------SNWTNLHYLALFNNTFTGAIPW-------------IGLAVYLEVDMSQNLFT-GKIPLNICNAT-LEYLAI----SDN----HLEGELP----GCLWGLKGLVYMDL--SRNTFGIAPSDTPN---DSDLLA----------LDLSNNNF-SGY-FPVVLR-NLSLFLN-------GYNR-----ISGEIPSWGESFSHLMILQLRSNMFHGSIPWQLSQLPKQL-DLEFTGSIPD---------------------------------------SRHYIDDKGREHP-FKDISLLATGIDLSNSLSGEIPSELTNLIQSISRNFLQGNIPNGIG-----------------THLESLDLSWNKLS-----GHIPHSI----------SNLMSLEWLNLSLLSEIPT---------------------GQLRTLDDPSIYANLGLCGF----PLKISSNHSSSTTTAKEHHQELETLWLYCSVTAGAVFGVWLWFGALFFCNAWRLAFFCRIDAMQQKLM-----------------------------------
> Zm00001d014056_T001.1 pep chromosome:AGPv4:5:30862722:30865368:1 gene:Zm00001d014056.1 transcript:Zm00001d014056_T001.1 gene_biotype:protein_coding transcript_biotype:protein_coding
VK----QQHSRLQLLSVSLLLCAASVAAGGAREAAGALLKWKATAAD-SDR-YSSNSTSPN--------WETPAGETGLG-------------------SS----NGLQGAIPEAIGLTSLVSLAIQNRGLTPIPRRIGQLKRASRQSGLAAPGEIGNLTGKELYDDRLASPALGKLQALYLSYSLATEEIGNTELRVMDSDGLEGELGLAQRKLSALVADQLLGGIPCLRNKSSIEAV---------ASFSGSSLHFANRLWLRDLDFQCTSLRYIDLAAVLAGTQEWLGTLPRHLENIYFARNQLHTLPPQLGEFGKLTVLGLDENRISGQIPQVLGLTSLTN--LNLGHVLSGTIPELGSLQILLNLSFLSGP-LPLTF-----------------RNLSKLFSLDLSNCSLTGQAY-VTTAVSFPEIEIL---------ALSSNGIT-GTMPTLLCSASFLKILDL----SNN----ALHGDLP----NCLWELPSLLLMDL--SSNSFSVAPSSSSS---ASDTLQS---------LHLANNRF-QGN-VPSIIR-NCYLTLD-------GGNN-----FTGEIPGWAESMPKLRFLRLSSNMLSGSIPQQIFQFTQQL-DLHLTGPIPTDLANFTMTQPQERGQIFFASE---------------------QLQVKNENYV-YSKMITFIMGIDLSCLLSQTIPQGLTSLLRYLSRNHLSGDIPGGIG-----------------ALLESLDLSWNQLE-----GEIPPGF----------AALEALSTLNLSRLSRIPA---------------------GQLRTLVDPSIYGNLGLCGF----PL--EANAAKHNDGKSQDDDNREVLWLCCFVVAGCIFGFWLSWCVLFCNRPWRYALYHCVDNVLHKVASIKF-------------------------------
> Bradi2g22140.3.p pacid=32776230 transcript=Bradi2g22140.3 locus=Bradi2g22140 ID=Bradi2g22140.3.v3.1 annot-version=v3.1
RT------MASFGGVFVILVVMDVALGQSTDPSEVDALRAIKRS-LDPMNN--NNK-GDP----TSN--WTFAHLHTELQ-------------------FK---------------------------RNLSTLAPEVSLLSQKTDMWNLTSPKEIGNITTTLILNGQLSFDEIGNLQNLQVDQQILPKSFANISVKHIHNNSLTGQAELFRPALFHLVDNNLSGPLPELGEAPSKIFA---------DNFSGSSITT-NNISLLKLSLRCSELGYLDLSWLTGSIPT--NKLASNITTIDLSHNMLHTVPTNFSGLPNLQLLSIEKNRLDGAVPSTIWDIILTGLVLDFQNSLETNPQSVTVM--LGNPVCSNGA-LIDNLPKSVNLQTSKNCS--PCNPSSSLVGLRLKSPGITDFLP-YEGTFGVNVTSLL----KLFVYQLHIEHY----------------IWEVGP---------RLNMQLKLFPSTSLFNMSEVVLLNFYPNAAS-GLSKVAFAITIAGAFALSTHRTVSGRS-----LSRF-SVK-IDGVRCFRFTMRATNNFDLLQGQGG-----YGKVYKG-LDDGETVAIKRAHEDSLQGSK----EFCTEELSRLH--------LVSLVYCDE--EDEQMLVEFMPNGTLRDHLSAKS-------KRSGGLRLHI------------------------ALGASILYTDAN--PPIFHRDVKASNILLDSKFVAKVADFSRLAPVPDIEGTLAGHGTPGYLDPEYFLTHKLTDK-SDVYSLGVVFLEMLTMKPI--EH----GKNIVREVNKAYQSNISEIVDSRMGL-CPPDCISRFLSLATKCEDETDARP--------------------------------------------SMSEIVRELEVLMMP-ELDLVLLEAPDTYSTDMSKSLSSSSLTPR
> DmPelle
------------------------------------------------------------------------------------------------------------------------------------------------------------------------------SGVQEEAQAQQANNRSRSHDNTMAIR--------------------------LVRAQLCAHDALV---------WLAT--LYDQ-EQIS--------SQKQRGRSASF----------------------LNIWGVQTLFALFKKLKLHNAM-------------------LIKDYVSDLHKYIRSV---------------------PTISELRAA--------DSSAKV---------------------------------------------------------------------NNG-----------------------------PPFPSS-GVSNSNNN-TIPSLESLG-----------NIHISTV-QRA-AESLLEIDYALNATDGWSPDRGQGG-----FGDVYRG-WKQLD-VAIKVMNYRSPNIDQVELQQSYNEKYNSIH--------ILALYYSIKGGKP--CLVQLMKGGSLEARLRAHKAQNP---LPATQQRFSI------------------------SLGTAIYFTARG--TPLIHGDIKPANILLDQCLQPKIGDFVREKSLDAVVEVNKVFGTKIYLPPEFRNFRQLSTG-VDVYSFGIVLLEVFTRQVT--DRVPENKKNLLDYVKQQWRQRM-ELLEKHLAAPMGKELDMCMCAIGLHTALDPQDRP--------------------------------------------SMNAVLKRFEPV---------------------------------
> Potri.015G052100.1 pacid=27018913 transcript=Potri.015G052100.1 locus=Potri.015G052100 ID=Potri.015G052100.1.v3.0 annot-version=v3.0
----------------------------------------------------FQANDGDP----SGL--FEAEH-------------------------------------------------------GLSTISPAV-EIKRSNYHYLLDESRRLLI----------------------------------------------------------------------------------------------------------------------------------------------------------------------------------------------------------------------------------------------------------------------------------------------------------------------------------------------------------------------------------------------------------------------------------------------------------------------------------------------------------------------------------------------------------------------------------------------------------------------------------------------------------------------------------------------------------------------------------------------------------------------------------------------------------------------------
