# Supplementary material for: Structural evolution drives diversification of the large LRR‐RLK gene family
Source: New Phytol. 2020 Feb 29;226(5):1492–505. doi: 10.1111/nph.16455 (PMC7318236; doi:10.1111/nph.16455)
Supplement: Supplementary file 1 — Dataset S1 Alignments used to infer clade‐specific trees. Dataset S2 Alignments used to infer clade‐specific trees after filtering. Dataset S3 Newick format clade‐specific tree files. Dataset S4 Sequence alignment from backbone tree. Dataset S5 Sequence alignment from backbone tree after filtering. Dataset S6 Models for backbone tree alignment partitions. Dataset S7 Newick format LRR‐RLK constraint tree. Dataset S8 Newick format LRR‐RLK backbone best tree. Dataset S9 Newick format files for bootstrap replicate trees used in backbone tree construction. Dataset S10 Alignments used to construct conversion trees shown in Fig. S19. Fig. S1 Clade I gene tree. Fig. S2 Clade II gene tree. Fig. S3 Clade III_VIIa gene tree. Fig. S4 Clade IV gene tree. Fig. S5 Clade V gene tree. Fig. S6 Clade VI gene tree. Fig. S7 Clade VIIb gene tree. Fig. S8 Clade VIII‐1 gene tree. Fig. S9 Clade VIII‐2 gene tree. Fig. S10 Clade IX gene tree. Fig. S11 Clade X gene tree. Fig. S12 Clade XI_XIIb gene tree. Fig. S13 Clade XIIa gene tree. Fig. S14 Clade XIIIa gene tree. Fig. S15 Clade XIIIb gene tree. Fig. S16 Clade XIV gene tree. Fig. S17 Clade XV gene tree. Fig. S18 Model of structural modifications found. Fig. S19 Phylogenetic trees of maize genes in clade XI_XIIb from different alignment domains. Fig. S20 Alignment showing sequence identity of a maize gene fragment to its paralog. Fig. S21 Backbone tree with gene names. Table S1 Genome annotation and assembly versions used in gene searches. Table S2 List of maize transcript variants used in gene searches. Table S3 All discovered genes, their respective clades, protein domains found in coding annotation, and domains found outside their coding annotation. Table S4 Gene expression analyses. Table S5 Genes used to construct backbone phylogenetic tree, their clades, and their constraint groups. Table S6 Gene family size in each taxon by clade. Table S7 Rate of gene structural variation by clade. [file NPH-226-1492-s001.zip › Man2019_LRR-RLKs_SupportingInformation/datasets/Dataset_S2_Filtered_Alignments/VI.input.align_out.fas]

> AT2G02780.1 pacid=19642558 transcript=AT2G02780.1 locus=AT2G02780 ID=AT2G02780.1.TAIR10 annot-version=TAIR10
MQIS--QIHLSST-----FLLIFLLPVLSESQVASSESQTEIQKQLQYQVQSTD-TTNFHI--RPSPSLRIICL------HGHVTETVTNRTS----------------KSGSFH--KLFLTQSSKTLSTSISLP-KIIKSPSSLLSSFISGKIEEIVSLKNKSV---------------------------------------------------------------------LRDMFFVDLRGSNLQELLGGKGPEVSLPSK-LTTVSKNSFRSKIEQIKKLNNQSLSEFTGSIEFFSSLQILSLDQLLSSPNSSCTSSKIHLLKLSCY--SSFSNQTVLFSFCLSL--GTPNAKYQRPLSFCQNQASKAIAVEPIPKAK----DKDSARIKLGLVILIIIGIILAAILVLLVLIALRRRSEDDPFEVNNS----NHASDKVSVC--STTTASSK--SLPDSRRVPTMRSAVIGLPYVFSEEENFDAASLFCE----QLYRCREIPTVRVIKLK-QKSPQSLAQQMEVLSKLMLSVLHIAS-NQDHNQHAGHTIFIQYISSLRDFLTNCRKKEVKPQMAIAGARGIQMGVAIFGNLIENETLTVISGYTIPLPSK----VEERPQAKKPS-----NEDREKEVYQVIITKVAAGSSMGSLKLQLENGLRDEPSV-LSSLASVKGSYAYELRTTVEAINLCEDQKIDVVYTIQGWRPSSGN-HES--SMKA-------------------
> AT1G14390.1 pacid=19654184 transcript=AT1G14390.1 locus=AT1G14390 ID=AT1G14390.1.TAIR10 annot-version=TAIR10
MHSS--KSQAFST-----FLLLFLLPSVSESQLISSESRTEIQKHLQYPTRSSN-WTNFYL--PSSPSFKILCF------NGHVTETVTNRTV----------------KPGRFSSDSLFVTKSNKTLSVSISLS-QIIRSSSSLLSSFISGNIKEISSLKNRSV---------------------------------------------------------------------LANLFSVDLRGSNLQELLGGKGPEVSLASN-LITISKNSFGSKIEQIKKLNKQSLSKFTGSIRFLSSLQNLSLAQLLSSPNSSLCNSKRRLLKLSCF--SS-KQTVLLFTFCLSI--GSPSAKYQRPVTFCENEAKQAVAAKSDTKDK---RKEEDTGIELGLVIGIIIGILVSAVLAGLVLVRMKSRSKEEPLEANNV--------DQVTVCSNTTRSTTSK--TVPDLRRVPTMRSAVIGLPYVFSEEENFDAENLCGE----QLYKCREIATVRCIKLK-QKNTQNLAQQMEVLSKLMLSVLHIGT-YQDHHPYAGSTIFIQYISSLRDYLTDWRKKEVKPQMSIAGARGIQTGVAIFGNLIENETLTVLSGYSIPLPSKLLISLSHEIYNLLGFAESPSNEDGEKEVYQVIITKIAAASSLGSLKLQLENSLRDEPSV-LRSLACVRGTYAYELRTTVEAINLCEDQKIDVVYTIQGWTSSENL-GLG--SEL--------------------
> Solyc05g007120.2.1 pacid=36144519 transcript=Solyc05g007120.2.1 locus=Solyc05g007120.2 ID=Solyc05g007120.2.1.ITAG2.4 annot-version=ITAG2.4
MKGV--------------LFLLFFQVPFSSSQLVPAESRIQIQQFLENPVQQNK-WTNFFI--PQSPSLVITCS------GNHITETIVNKKS---PFESL--KSSSPQASGKFSIDSFFVTKSSKKLSVSLWLA-KISR-HSVLISSFILGEISSIVNLKNKSV---------------------------------------------------------------------LARLFSVDLKGKLLEELLSGNGPKFSLGNN-LVSLNSNFFRSEINGFNKFTHQNLSKLVGPMAFFSAIQSISIAKQLSAPGSVSCSNNKSLLKLTCL--GS-RNRTVINVWCLS---ST-STKSQHPHTFCEKQA---IAVKPPPRTS---GEKEQSTVKLGVVLGLIAGVVVVGAFGLLIFFIVKVMRNRVESYRND----------SFAFEKNSTL-------KTTDGGKARTMRMVSLGLPYVFTEEENFDPTNLVGEGSQGQLYRWRDSVLVKCLKLK-QKHPQILQQHMEMISKLRLSVLHVVT-YQDHPNTA-STVFILNVVSLKDHLNDWRKRDVKPQMGITGAKGIQTG--VTGDILENETLTAISSYNISLPPK----VSESPLAGPDF---TSAKEAEKEIYQIVIIRINS-RSAEDLKLQVETALSESPSK-LRDLTCIRGTFAYDLKTTVQAINLDKEPRVDVLYSIEGATNSGNL-SGN--SGKLSGKISG--NLNNKFY----
> Potri.001G147700.1 pacid=27043762 transcript=Potri.001G147700.1 locus=Potri.001G147700 ID=Potri.001G147700.1.v3.0 annot-version=v3.0
MRIS--FTCSFA------LFTIVMQVSISRGQLAPSETRIQVQQLLEYQVQGNN-WTNFYL--PPSPSLKVVCS------NSHVTETVVNKSS---SSASP--SSPKQNTSDNFSIDAFFTTNSNKVLSVSLWLT-KINR-WSALISYFIHGQIQDILSLKNTSV---------------------------------------------------------------------LAHLLTVDLRSVLLQELLGGHGPTFSLGNN-LVTIIKNSLRSVISAIKKFNQQQISKLIGPIPAFSSLQYLDLAQQLSAPTNISCSVKQHILKLSCI--AS-STRTVISSWCLS---GGKNASYQHPYSFCNKEA---LAVKPPAKSK----EDKSSTIKLGIVLGIVGGLGIAGVLGLLIFVIIRSKTVAADDHVYSI-----SVTSKRSVASKKSV----R--RAVDSRRVPTMRSAAIGLPYVFTEEDNFDPLNFIGEGSQGQLYKCIDSVLVKCVKLK-QKNPQSMIQQIEVLSKLLLSILHIVT-YQDHSSTA-GTVFVLHVSSLRDYLADERKREMRPQMAIIGARGIQTGVAIFGNVIENDTLTALSDYKIPLPSK----VSESPLNGQDF-NINSSENAEKEVYQVVITKVTS-NRLDELRIQLEKGLAEAPSK-LQALVSTRGTFAYELKTAAEAINLNKESTIDVLYSIEGWTSTSGN------GPHSSSY----------------
> AT1G75820.1 pacid=19657662 transcript=AT1G75820.1 locus=AT1G75820 ID=AT1G75820.1.TAIR10 annot-version=TAIR10
MAMR--------------LLHLFLLYLFFSPCFAYTDMEVNLKSSMIGKGHDIHSPDAHSFSGTISPEIGMLTHLVNLTLMKSLTSKVLNLTGTFLKYLSFGGTSLSNPESGLVSLKSLDSNQTNGNITINLYIE-AIGE-PKVFVWENFTLQLANLGRNGNIKDVSDHLTGLIPKDLCRGEKLEMLILSNFFFGPIPEE-----------------------LGKCKSLTKIRIVKLLTVGLFNPLVTIILTDFSGELVTMSGVLDQIYSNWFSGEIPAIGNFPNQTLRRFRGNIREFEHLSRINTSANITGPDSISRCSTIRRIEIKGIIPGGTSLTTLDLSFDLSGRVLGGQFLVFNETSFAGNTY---LCL---PHRVCPTRPGQTSDHPSRIVITVIAATGLIL-----ISVAIQMNKKKNQKSLA-----------------------------------------------WLTAQEDELKEENIIGKGGAGIVYRSPNVDAIKRLVGRGTGRDHGFTAEIQTLGRIRIRLLYANK----------DTNLLYYMPSLGELLHGSKGGH-QETHRVAEAKGLCHDCSILHDVSNNSDFEAVADFGLAKFLVDGAASCMSSIAGSYYEYAYTLKVDEKSVYSVLIAKPVGEFGVRWVRNTEEITQPSDAAI-VVAIVRLTG-YPLTVIHVFKAMMVEEEAAMEVVNPPAN------------------------------------
> DmPelle
MSGV-----------------------------QTAEAEA---------QQNAN-----------------------------------NRTR---------------------------SSHDNMAIRLP-----PVRQCAHALVW-------QQLATAVK-----------YPDQVE--------QISSKQRGRSASN------------------------------EFLNIWGQYTVTLFA-------------FKLK--LHNAMRIKYVSEDLRSVPTISERADSKVNNGP-------------------------------FSSS--GS--------------------------------------------------NNNRTSTT--------------------------------------------------------ATEEIPSLE-SLGN--HISVQR----AASLEIDAENDWSPDNRLGQGGFGDVYRKKQLDAIKVMNYRSKMVLQQSYNELKYLNSIDIALYYIKG----------GKPCLYLMKSLEARLRAHKAQNATQQFSISGARGIYTARGLIHDIPANQCLQPIGDFGLVREGPSLDAVEVNKVFGTKYEFRNFRQLSTGVVYSIVFTRVTD-RVENETKKNLLDYVKQQWRQNRMELLHLAAGKELDCMCAIEGLHTALDPDMAVL-----------------------------------------
> Bradi1g06100.1.p pacid=32793961 transcript=Bradi1g06100.1 locus=Bradi1g06100 ID=Bradi1g06100.1.v3.1 annot-version=v3.1
M-----AAIGSHLF----ILSLLLASLPVTTQLQPSQIWSKVQQLLNRPMRHRR-STDFGGGGATSAVAAVVCY------GDTVTQHIAATGA---P------------PPRNFSMAALVTSRPDTVLTSGLWIR-ALSR-ASILMSSYLYGPILALSRLGAQTILDNMIGGELPGWIGTLPSLALLSLRNSLSGPVPEE-----------------------LGRMPSLRSLALASNLDLDLRGASLREIVSGSGPAFRLGRK-VASVVGRRFAGGLAELGEFYLEWVRRFVGPLPALSSLRYLNVAGRFTASGDVPCGDNRLLLSVACL--RPKTETVVISSECFD---GS-DGSQQHPSSFCQNQA---LAVGIGPQDK-----RKRASRHAGFVAGIVIALVAVSLVGVMAFFAVKMAMDGAKTRPS-----------VALVEEQASSAYPSK--LFADARYISTVKLGALGISYSFSVEANFANSCLLGQDSYGEMYLKSNAPTIRSLKVK-RNQSQSFNRHIETISRLRLSALHFEY-DLDDSTVT--QLYLFYVHNLRSRISQGTEGRKTGQISAAGAKGIQARIILFGNLINNQNHVAIGSYNIPILGEAAKIE--GVAGSKH---ADSTMLGDKIIFDVLVSKITS-IYVEIMKELLLWAMAEEDRARRRSFVAMSKGCSEELRTVMECLRLAKEAHVDVLFATDDWEGEIRSGGEG--SPVSSSSRV---NRSSRFSR---
> LOC_Os03g57780.1 pacid=33128555 transcript=LOC_Os03g57780.1 locus=LOC_Os03g57780 ID=LOC_Os03g57780.1.MSUv7.0 annot-version=v7.0
MRAS--MAGASHLV----VFLALLALLPGSSQLQYSQTWTKIQQMLNHPVSHRR-TTDFGGGGTAAPSAAVVCY------GDTVTQHIAVRGA---P------------PPMNFSIGALVASRPDKVLTSGLWLD-KIGR-AAIVMSGYLYGGVGGLSQLTGQTILDDLLAGELPAWIGELPQLAVLSLRNSLGGAVPAS-----------------------VGRMESLRSLVLASNLNLDMSGTNLQVIVGDWGPAFALGRK-VVTVVSRRFTGGLGEITSFYLERVWRFVGPFPALSAIRYLNVAGRFTVSDKVACGDNQSLLSEACL--RPKPATVVLVNACLE---ATGGDASQHPSPFCQNQA---LAVGITHGGK-----RKKLTHHAGFLAGIAMALAAASAIAVVAVVAVRKNKKGVMVRPP-----------AMLGEDNSSSGYPSK--MFADARYISTVKLGALGIPYTFSVEADFENSLLLGQDSFGEMYRRGNTLAIRSLKVK-RNQSLSFSRHIETISRLRLSALHFEY-DLDDSTVT--QLYLFYVQNLRSRISQGTEGRKTAQISAAGANGIQAGMMLFGNLINNQNHVAISSYNIPILGEAMKSE-KGGPGGKH---TESPLLNDKTIFDVIVSKITS-LYVEIMKELMLWAVADEDLVRRRSFAEVSKGCSDELRTIMQCLRLAKEAQIDVLFAADDWEGDNRS-SDG--SMVSSSSRI---TKSSRFQNEQD
> Zm00001d034405_T001.1 pep chromosome:AGPv4:1:292041509:292045618:-1 gene:Zm00001d034405.1 transcript:Zm00001d034405_T001.1 gene_biotype:protein_coding transcript_biotype:protein_coding
------MATPSHLL----VVFALLALLPGTTQLQPSQVWTKIQQLLNAPMSHRR-STDFGGGGGPAGSAAVLCY------GDTVTQHIAA-GA---P------------PPRNFSIGAVVTSRPDKVLTSGLWLG-KLGR-ASIVMSGYLFGEVRGVSRLAGQTVLDDMLGGEVPAWIGALPSLAVLSLRNTFQGAVPES-----------------------LGSAPSLRSLVLASNLNLDMSRANLQVLVGGSGPAFKLGRK-VVTVVGRRFGGGLAELSSFYLERVWRFVGPFPALSSIRYLNIAGRFTTSDKAPCGDNRLLLSVTCL--RPKPDTVVLVSTCLD---D--SDGSQHPSPFCQNQA---LAVGIVPGKE-----RKSVAGQAGFVAGVVVALVAISAVGLIAFFAVKAAMKRWEARAP-----------TVSEEESSSTGYPSK--MLADARYISTLKLGALGISYAFSVEANFENSHLLGQDSHGEMYRRGNTPTIRTLKMK-RSQAQSFNRHIETISRLQLSALHFEY-NLDESTVT--QLYIFYVQNLRSRISEGTEGCRTSQISAAGAKGIQGGIILVGDLITNQNHVAIGSYNIPILAEAMRSE-QGGAGNKF---ADSRVKSDKTIFDVVVSKITS-MYVEILKELLAWAIADEDRVRRRSFAAVSKGCSDELRTVMECQRLAKEAQVDVLFAADDWETDAWSSGGG--SPVSSSSRA---TRPSRLHLSR-
> Zm00001d018883_T001.1 pep chromosome:AGPv4:7:8339737:8344221:1 gene:Zm00001d018883.1 transcript:Zm00001d018883_T001.1 gene_biotype:protein_coding transcript_biotype:protein_coding
MGRG--CGCRHPLA----VLLLVLAMVPESAQLQSSQTWSKIQQLLSYPVRTGN-GTDFYGGDYKTASAFVECY------GDSVTQHIMPGGA---P------------PPKTFNLDALFTTRPDRVLTTGLWLG-KVSR-ASIVVSGYLYGQLEGLSRLGGQTIADDMLSGELPGWLGRLASLAVLSLRNSLQGAVPES-----------------------VRDMGSLRSLALACNLQVDLSATNLQAVLSNSGPAFRLGRK-VASVVSGRFGNGVEEVASLYLERVRRFVGPLPALASIEYLSVAGRFTLAANMSCGENRSLLTLSCLTLSSSKQVTVLAASCLS---G-GAGSTQHPALFCQNQA---LAVGIVPVQA----GGGKAKGKAGAVAGAVAALAAALLAGVAAFLFARAAVRRAKARPP-----------RRLVEHAASSAYPSQ--LFADARYISTVKLGALGVAYSFSVEANFEVSRLMGQDAHGQMYRTGNTATIRSLRVR-RSQSQAFNRHVEMISRLRLSALHFEC-SPDDATVT--RLYLFYVHNLRSRISQGTEGRKPVQISAAGAKGIQGGIMLFANLITNQNLVAIGSYNIPILAETAKSEGGGGGGSKY---SDSPPNGDKIIYDVVVTRITS-IHVEVMKEQLQSALTSESPGRRRALVAVSRACSDEARTVMECLRLAKEAQVDVLFAADDWRGDSRSSSEE--SPLSPSQIP---PRRDRETSAW-
> Zm00001d025221_T001.1 pep chromosome:AGPv4:10:109828651:109831426:-1 gene:Zm00001d025221.1 transcript:Zm00001d025221_T001.1 gene_biotype:protein_coding transcript_biotype:protein_coding
-------------------------------------------------------------------------------------------------------------------------------------------------MSGYLFGEVRGVSRLAGQTVLDDMLGGEVPTWIGAQPSLAVLSLRNTFQGVVPES-----------------------LGSAPSLRSLVLASNLNLDMSQANLQVLVGGSEPAFKLGRK-VVTVVARRFVAFLDKQYNIHMQEQLRLA----------------------------------------T---------------------------------------------------------------------------------------------------------------------------------------------------------------------------------------------------------------------------------------------------------------G-------LIQK------------------------------------------------------------------------------------------------------------------------------------------------------
> Bradi1g56540.4.p pacid=32798182 transcript=Bradi1g56540.4 locus=Bradi1g56540 ID=Bradi1g56540.4.v3.1 annot-version=v3.1
------MGGTHALL----LLAALAALAPGATALQASQAWSKLRQLLGDPASSRN-STDFYGGDYKTASAFVECY------DDSVTQHIIDPSAG-AR------------PPKTFSIDAFFTSRPDKVLTTNLWLGNKISR-ASIVVSSYLYGELRGLSRLPNQTVADNMLSGGFPDWLSKLPLLAVLSLRNSLSGTLPES----------------------VVKAMPSLRTLVLASNINLDLSAEHLQVVMAGSGPEFRLGRK-VASVVAGRFSDALEELASCYLERISRFVGPFPALSSIEYLSIAGRFTKSGNASCGENRSLLSLACLAARNSGSMTVLFSACLS---ADGKDDSQHPSPFCQNQA---LAVGIVPEKA-----HKKPGAKGGLVAAIVAALGGALVVGAAIFFAVKAST--PKARPP-----------RRLLEH-ASSAYPSN--LFADARYISTVKLGALGIAYSFSVEADFEVSSLMGQDAHGQMYRRSNTPTIRTLKVK-KSQSQSFNRHIEMISKLRLSALHFEY-NLDDSTVT--QLYLFYVQNLRGRISQGTEGRRTGQISTTGAKGIQGGIILFANLITNQNQVAIGSYNIPILSETTKSE--GGAGNKY---SDRVPNGDKIIYDVVISKISS-IYVEIMKEQLQSALTAEGPSRRRSFVAVSKGCSDEMRTVMECLRLAKEAQVDVLFAAGDWRGDSRS-SEE--SPLSPSKVP---AESADY-----
> LOC_Os07g07230.1 pacid=33117576 transcript=LOC_Os07g07230.1 locus=LOC_Os07g07230 ID=LOC_Os07g07230.1.MSUv7.0 annot-version=v7.0
------MGGKNLVL----FLVVVMAMVPGSTQLQASQTWSKIQQMLGYAVGHHN-YTDFYGGDYKTTSAFVECY------GDSVTQHIIGGGGSPPP------------PPKTFSIDSFFTSRPDRVLTTGLWLG-KVSR-AAIVVSGYLYGELLALSRLGNQTIADDMLSGELPAWLGRLPVLAVLSLRNSLEGTLPGS-----------------------VSDMASLRSLSLASNLNLDMSGKNLQVILANSGPEFRLGRK-VASVVAGRFSDGLPELASFYLERVRRFVGPFPALSSIEYLSVAGRFTMSGNMSCGNNKSLLSLTCLAADSDSSKTVLFSACLA---T--GDDTQHPSPFCKNQA---IAVGIVPDQA-----RKPSGARSGLVAGVVAAIAAAVLAGVAVFLAVKASMRRAQARPP-----------RRLVEH-ASSAYPSK--LFADARYISTVKLGALGIAYSFSVEANFEVSNMMGQDSHGQMYRRSNTPTIRSLKVK-RSQSQSFNHHIEMISKLRLSALHFEY-NLDDSTIT--QLYLFYVQNLRGRISQGTEGRKTVQISTAGAKGIQGGIILFANLITNQNLVAIGSYNIPILSETMKSE--GGSGNKY---SDSVPNGDKLIFDVVISRITS-IYVEIMKEQLQSALTAEGTAKRRSFVAVSKGCSDEVKTVMECLRLAKEAQVDVLFAADDWRGDSRS-SEE--SPLSPSQIP---RDLEDDQ----
> AT3G03770.1 pacid=19664519 transcript=AT3G03770.1 locus=AT3G03770 ID=AT3G03770.1.TAIR10 annot-version=TAIR10
MEKL--YCGMPL------LLLLLLASIDGSTQLQSSQSQTRLQQLLYYKVNSNN-YTDFNS--EPSPSLTVVCY------EDSVTQHIIDNGT---H------------MPKSFSINSFVTVKPDKVLTVSLWLQ-KINR-SSILVSSFLFGPIHELSSLATQTILDEMFSGELPDWIDSLPSLAVLSLRKVLNGSLPSS-----------------------LSSLSGLRVLALANRFALDLSHTNLQVLLEGSGPLFRLSNK-LVTLISKKFRSAVEEVSSLYQQHLYTFVGPFTSMSAITYLNISHKLTRSANLSCNSQMSLLSLTCL--KPGTSRDVVYASCLA---T--TNEDQRPVSFCSNEA---LAVGILPQRR-----N--KVSKVGIALGVTASLGVLLLAGA-LFVVLRLNAKKTVTKSS-----------PRLIRENASMGYTSK--LLSDARYISTMKLGGLGLAYTFSEEYNFESSAFMGEGSQGQIYRRKDSFAIRCLKMK-KSCTQNLMHHIELIAKLRLSVLHFEC-YLDDSTVS--RMFFFYVPELRTWISDGHMGRLTEQISVAGAKGIQTGIVVYDNLMTDNNLAALSSYNLPLLVEGLGKVQVGSRSGPK---TPSIKDEDKIIYDVLIVRLRA-KSVDVLKEQLQASISADDGA-RRSMVTVHRACSDQLKTMMECVRLLKDPEIDVLFASEGWLQNSNP-SSNLGSPAASSLPP-----PSRLHVTTH
> Potri.019G039000.1 pacid=27026716 transcript=Potri.019G039000.1 locus=Potri.019G039000 ID=Potri.019G039000.1.v3.0 annot-version=v3.0
MAKA--FQCSAI------LLCVLVLLISGSEQLQSSQGETRIQRLLNYSASSNS-TTDFNT--EPNASVTVVCY------ENSITQHIINKGT---P------------LPRNFSIDSFVTVGPNKVLTVSLWLG-KIAR-SSILVSSFLYDAVQEISSLAAQSVLDDMFADEVPNWIGSLPVLSVLSLKKMLNGSLPDS-----------------------LSNLDNLRVLVLSHYFEVDLSSTNLQVLLEDAGPQFLLGNK-LISLVSKKFRDGLAEVTSYYQQRLSKFVGPFQSLSSVTYLNVADKFTMFENQSCSADESLMQLNCL--LQ--KRKVLYAACLA---T--GDENQHPISLCRNEA---LAVGILPQRK-----KR-KASKETIAFGVIGGVGGIALVGL-IYLAVKVKSRKTIKRPN-----------TRLIAENASTGYPSN--LLPDARYISTMKLGALGLPYTFSEEENFDTSAFMGEGSQGQMYRRKDSFAIRCLKMK-RSHTQNFMHHIELISKLRLSALHFEC-YLDDSSVS--RIFLFYVPTLRSWISGGHAWQKQTHIAAAGAKGIQTGIVVYSNLITDQNLIAISSYNLPLLAENKGMVHGTSSGASKLSTSARINQDQKVVYDLIIVRLTS-KNVRVLKDQLQASITSDDTA-RSSIVVVRRSCSDQLKTMMECVSLLKNPDVDILYAADPWRGDSQS-SEG--SPVSPAIRP-------RLHITIH
> Potri.013G064300.1 pacid=26993392 transcript=Potri.013G064300.1 locus=Potri.013G064300 ID=Potri.013G064300.1.v3.0 annot-version=v3.0
MAKA--FRYSAI------LLCVLVLLISGSEQLQSSQGETRIQRLLNYSSSSNS-SIDFNS--EPNASVTVACY------EKSITQHIVNKGT---P------------LPGNFSIDSFVTVGPTKVLTVSLWLG-KIAR-SSILMSSFLYDAIQELSSLSGQSGLDDMFAGKVPNWIGSLQVLSVLSLRKMLNGSLPDS-----------------------LSTLENLRVLALAHYFEVDLSSTNLQVLLEDAGPQFQLGNK-LVSLVSRKFRDGLAEVTSYYQQRLNTFVGPFQSLSSVTYLNIADKFTMFENQSCSADESLMHMNCL--LQ--KKKALYAGCLA---T--GDQDQHPISICRNEA---LAVGILPQQK-----KR-KPSKAIIAISVIGGVGGIALVGL-IFLAVKVKSGKTIQKST-----------IRLIAENASTGYPTK--LLSDARYISTMKLGALGLAYTFSEEENFDTSAFMGEGSQGQIYRRKDSFVIRCLKMK-RSHTHNFMHHIELISKLRLSALHFEY-YLDDSSVS--RIFLFYVPTLRSWISGGHARQKHTHIAAAGAKGIQTGIVVYSNLITDQNLVAISSYNLPLLAENRGMVHGASSGASKLSLSARINQDEKVVYDLILLRLTS-GNVDVLQDQLQASITRDDAA-RRSMVAVRRVCSYQLKTMMECVRLLKNPDIDILFAADPWRGDSQS-SEG--SPVAATHQP-------QLHITIH
> evm_27.model.AmTr_v1.0_scaffold00078.104
MAKD--HHLYIPLF--QISIFVVFLVPPSNGQLQTSYIQSRIKRILEYLANNNR-WTYFNI--PPTSNLTVICS------NSRVTEHIVDKGS---PTLLSKGFASSNQSSSGFSMDSLFTSKSDQALSVSLWIG-KIDR-SNVLMSSFLYGGIQEISSIPNQTILDDILNDIFPNWVNLPSNLSVLSLSDSIHGLIPSS-----------------------LGTSKGLRLLNLSRSLNVYLGGSKLEVLLGENGPQFSLGKN-IVTLARNTFSANISELGSYAQKRLFKLVGPIVSFSSIQYLNLAGKLTSVQNLSCNKAEDLLKLSCL--EA-TNMVSLYGGCLV---N--SDQHQHPYSFCQNEA---LAA-IMPHVQ-----KKESKSNLALILSILGGVGGLVMLILSVLLILRMGVNKGENLVS-----------QKTEAVNSSMSLSPR--LTPNSRSMPMVRLGTIGLPFKFSEEDDFDSSNLIGEGSQGQLYRMHDSMLVKCLKLK-QRQPQSIMQRVELISNLRLSILHFMY-YQDSPGVS--GVFLFYVYTLRSHISERREADTKPQIAAAGARGLQTGITIYRNLIEDQNTMTLCSYNLPIIEEIMVKVSESSFKGQKSMDVGRANDGDKEVYNQIIVKIIS-PSLEKLRNQLQASFTAEPGA-LRRVASIRYACATELKTAIGTLKLSKDICVDVIYAADGWSGSAQV-SGE--SMKNLSAQVSGSQVSGEFQVKN-
> Solyc10g081420.1.1 pacid=36156242 transcript=Solyc10g081420.1.1 locus=Solyc10g081420.1 ID=Solyc10g081420.1.1.ITAG2.4 annot-version=ITAG2.4
MEKH--LGLKNL------LVLVLLLSISISE--SSSQANIRIRNLLNYNVSNNN-DTDFNT--EPSSSVTVICY------EGNITQHIISLGA---S------------Q-HNFSIDSFVTVEPSKVLRVSLYLS-KISR-SSILLSSFFHSNIREISSLTSQSILDGKFTGRLPNGLGSLVVLAVLSVKNSLEGRLPDM-----------------------LGSLHSLRVLSLSRNFDVDLSGKNLQVLLEDAGPKFQVSSK-IQSIVRNKFTAGIEKVQSYHQEHISRFMGPFPSLSSITYLNVAGKLTMFEDNQCNAGDTLLRLSCL--LT-KHRIVRYSNCLA---T--GDRTQHPFSFCRNEA---LAVGILPHHH-----KHIPGSKLVLALIICGSIGGVVLVCG-TIIVVKFLAKIATPRKT-----------TRSIVENAASTYTSK--LFTDAKYVTTMKLGSLSLSYTFSEKINFDAATFIGNSSDDQMYRQKDSYTIRCLQTK-RKNSQNFMHHIELMSKLNLSTLHFEC-YLDDSSVS--RIFLFYVSTLRSWISDKHANGRTTQIAAAGARGMQTGNIVFSNIITDQNFVAICSYNLLILDENVKEL-----------KSIRANYEEKLVYDVIITKINT-KNVRIIQNQLQESIMSNAMS-RKDVVAMRTSCSDELKTMIECCRLEQYTDIDVIFAADSWRKDASS-SDA--SPISHLYNLSRSNNSKSMSV---
> Solyc01g068360.2.1 pacid=36138118 transcript=Solyc01g068360.2.1 locus=Solyc01g068360.2 ID=Solyc01g068360.2.1.ITAG2.4 annot-version=ITAG2.4
MGKE--MGVEKL------LVLLVLISIRYSEQLQSSQVQTRIQHLLNYTASSNN-ETDFKI--EPSSTVTVVCY------DENITQHIIRKGT---S------------PPRKFSIRSFVAAKPSKVLRVSLWF------------------GIEAVSSLTDQTVLDGRLTGRIPDGLGSLSVLAVLSLKSSLDGHLPDT-----------------------LRDLYNLRVLSLSKNFDVDLSSQNLQVLLEDSGPKFQTGSK-IESIARNKFTANIDKVQSYYQEHISNFMGPFPSLSSITYLNVAGKLTMFEDNPCNTADGLLSLSCL--LS-RNRIVHFSNCLA---T--GDDTQHPFSFCRNEA---LAVGVLPQHQ-----RQKHASKVILALIICGSTGGVILVCL-TILIASFLAKKASAQNTP----------TRFISEDASSSYTSK--LFTDPSFITAMKLGALNLSYIFSEEANFDTTTFMGEIPNGQMYRQRDSYTIRCQIMK-RSNRQNFMHHIELISKLQLSSLHFQF-YSDDSSVS--RIFLFYVPTLRRWTSDKHARRKTTQIAAAGAKGLQNGIILFSNLITDQNLVAISSYNLPVLTENIG--KEYCQTIPV--YNQREKYEEKLVYDVIITRIKT-KNILLLRNQLQVSMTGNGV----NVVAIRRSCSSELRTMIECCRLYEDPDMDLLFAADDYHS-----SDA--SPISPIQRSGQ------------
> Solyc01g096940.2.1 pacid=36139996 transcript=Solyc01g096940.2.1 locus=Solyc01g096940.2 ID=Solyc01g096940.2.1.ITAG2.4 annot-version=ITAG2.4
MGIA--TGQGSCL-----LVYVFLLFNLSDEFLEPSQSEAKIKQLLNFQDSSSD-NTDFNS--EPNTALTLMCY------EDNITQHISYNWF---P------------NPQGFSTDTLFNALPNKVLSVSLRLK-KIGF-SSIVISSFFYGEIGQISYLKSQTILDNEFTGQVPEGVGLLHSLSVLSIKNSFSGSLPNS-----------------------LSNLQTLRILSISGNFVVNLHNSNLQVLLESNGPNFNIPTK-LVSLVRKKFSLGVKELSSCYQKKISEFVGPFPTLSSLSYFDISGKLTKLKNVTCSQDSSYLELDCL--HP-GSKIVLFSGCLS---N--KEQWQHPYSFCHNEA---LAVSIEPHKR-----KVKGGNKAVLASSMVGGVGVVAIVGL-AFVVVREYKQKASKAPQ-----------TRLILEKVSPAHTLK--LLNDARYLSTRKLGLLGAPYTFVDRENFDISNLIGASSSGQIYKRTDTVAIRSIKMK-RRHVQSYTHQLGRISKISLSTIHFEC-YQDDSSVS--RICLFFVPTLRGVISEANSAQKTTQMSAAGAKGIQTGIVIFSQLITDQNFHVISKYNLPLLIENKKMDGPSSSGSKG--DGQRLKYEEKDVYDVIISRIDT-KNIDVSKDILIVSLTADEIA-RRNIIAVRKECSDSLRTLMECIKLSDEPQVDLIFAADPWNRDTYG-NQE--SPG-------------------H
> Potri.008G014300.1 pacid=27039184 transcript=Potri.008G014300.1 locus=Potri.008G014300 ID=Potri.008G014300.1.v3.0 annot-version=v3.0
MAKP--VHYPCY------LHLFLILSFHRSSQLQPFQSQSRIQQLLNYSFTSDN-TTDFNI--EPTPSLTLLCY------EDNITQHIVNTGV---P--------------PNFSTDYFFTASSSKVLSVSFSLE-SIGQ-SSILASSYFSGSIASLSSLKSQTILDHKFSGEVPGWVGFLPVLAVLSLKNSLSGYLPNS-----------------------LTRLESLRIFSLSKHLQVDLHNTNLQVLLEDHGPDFGLHNK-VVTLVRNSFHSGIADLVTYHQQKLFGFVGPFPSLSPMNYLDISHKFTMFENMSCHAEASLLELTCL--NL-ESRTVLYARCLS---N--KEQEQHPFNFCHNEA---LAVKILPRDD-----KHQRHDKEVLASSTMGGVGGIAIVGL-VFLFVRVYSKDDVKKPQ-----------TRILVKNLSSVNTVK--LLSDARHISTMKLGA-SLNYTFSEKENFDASNLLSEDSSSQMYKKNDSLAIRSSKVR-KKIQRTFTHHIELISKLNLSALHFDC-CQDDSSTS--RIFNFFVPTLRDYIS-GIPENKKPQIGVAGARGIQTGIVVFPNLITDHDLLVLCSYNLPLLTE--GSVAAVSSGTKQ--FGTRDRHEDKEIYDVIIFRV-V-KNVIVSKDLLKVSMTVDDVA-RRNIVAINKECSDELKIMMECIRLSKEPDVDVLFAAESSRTS--------------------------------
> evm_27.model.AmTr_v1.0_scaffold00005.91_
MAPF----------LAVVLLLSWVFFFPISQPLPSSQTQIQLRRHLEYQANANI-TTDLYS--PSSSKVSIVCK------DDSVIERIVEKPV---KYVEFDGFPISGQTSDQFSMDSFITCRNSRVVSVSIWLD-KIHR-SSILFGSFLFGSVQKISNMERQTKLDNFFNDTLPNWFDSFQNLSVLSLNKRFKGPVPPS-----------------------MAKIKTLQVLALSESLNLELKGTGLQSLLRGRGPHLELPAG-VITVLSKLFSSEVPEYGELDNQHLFFVDGVPPMFSNITYVNLASSLSAPGSLRCSSSGSRLALSCL--GS-EKRVVKFAGCLY---V--NSQHQHQASYCQGFG---KST------------EQTVVISLGILIGIIGGALFLLVLVFVALILCRCC-KREISEQNLI---------PKTTTENSPTGFSTE--LLANARFISTMKLGAQGLVYSFLEEERFDHSTYLGEGSIGKLYKSENTYVIRCLELS-KRYIRNLKLRLDLLSKLPLCLLHLDS-VHDPYGVK--QVFLYYIPNLQTHLSGYIPEKSSPALNILGAKAVHTRVIFFNRLVHNEHATALSDYGLAIITEEIEKHGRIESQKSVVRSCMRKNTNLEDIYGFVLVPTIE-RE-ASLLNEMARSFSSSDE--RKRIVIVLGTSGQELSVVISTNRLSPEPAIDILYAAATADGDRSQ-KLI--ELTWNCPYGPRHSESSREYATHH
> AT5G63410.1 pacid=19668834 transcript=AT5G63410.1 locus=AT5G63410 ID=AT5G63410.1.TAIR10 annot-version=TAIR10
MGLF----------KFIFLLSLWSFYSLGSSQLQASQAQVQLKKHLEYQQESYDHRTNFYL--QATPSMNITCF------SNSVSENIFDKSS--EKAKSFDGFAISNVTSDGFSIESFVTSRKSRVLTASIWLE-KLHR-SSYLLSNFLFGSVPKLSTMVKETRFDHFFNGTLPSWFDSYWYLKVLSFKSKLSGELHSS--------------------------------------------------------------------------------------------------LSTIEYIDLRASLSSPDDLKCGSKWDKLKLRCL--SS-QDIALRFNGCLS---L---EKQQHPESFCVKEV---RAAAKAEAKAA--EAANESGKKKGALIGLIVGSMSVLVLVCCVFILLR----KGVTKKHVH---------HNTVQDNPTTGFSSE--ILSNARYISTSKFGSEDLVCQFSEVKKFDKTMILGESSLGTLYKNENTKAIRCLPSS-KKYIRNLKLRLDLLAKLPLCLLHIDCGGKDDYSVE--KVFLYYIPNFQSCLSDNSSGKGNSELNVLGAKAVHTGVIFFSRLTNNQHRFALSDYGLSIVSEATR--HNTEIAKSWM-------SRLEDVYSLSIVPVSA-RE-AFLRDELA-SLESEEG--RRRMVTVQATCRNGLIRVITMNKVSPESSFDILYASAASDGDQ-------------------------------
> Pp3c14_22440V3.1.p pacid=32963077 transcript=Pp3c14_22440V3.1 locus=Pp3c14_22440 annot-version=v3.3
AACS--YGLSWRYWCSCVVLVALTCYVNVVDALPRVQSDGKIQELLRTTAAINI-DTDFKL--PPTSHLYINCT------GDTLTYRIVDKNMVTRQLGSAGGSLGPKKSPSNFSVNTLVTLTPDRGLEVSMWLE-KLSQ-SSTLVSSLFTGTIKSLHKITGGTALDNALAGIFPYWLSAMSSIETLSLSDFFTGELNDSISSFKNLSSLSVSNLLYGNIPGSLSSLQSLQFLSLAHRFNSNLENRSLKTLLGGSGPGFALGTH-LTSVYGQKLSESLDSLKDFGEHTIGALADTPAFFNRISTLNLARHFSVPLNLTLSKSSNFLQLLVF---L-RNVALYYQNCMD---T--LKQKQGSKEYCTITA---AKLGIGSSEV------HHSHLVLIIAVAAAGGCLTVGLCGV-VLLMARCS---IDKDSVAA---------PEDRNFGSFRGIPSE--LLSNARYLSSMRLGVLPQQNVFAEKVNFSPGALVGEGRHGKVYKLEDTVAIKWLNFK-SKEMAEYKTQLEVLNKLRLSVLYSEESSVDDEEFKSFRLFISFMGDLRSHLSKQMGKEPVSQLAAVAGRGIHTGVVIFYNLITSSYMVALSDFGLPVRRVSFSDVAPEGKAGVPLESLRRQEHRDKQVYDAIVLRPTI-RNFPQKRSEL-ERLTKEKGP-SMELIDIVGTCGAELATVLEAGKMVDDPRMDVLYALSSVNDDEHD-SDE--GPKRPGRA---------------
> AT5G14210.1 pacid=19666718 transcript=AT5G14210.1 locus=AT5G14210 ID=AT5G14210.1.TAIR10 annot-version=TAIR10
MEQL----------KVLPLLFSWVMFLQSTHQLPNSQTQVQLRKHLEFKAESGNYYGDLQI--PATAHMSITCQ------GNSITEKVMDKLF---KPGMFDGSSLPNHTSEAFIIDSFVTTRTSRVLSVSIYFG-KIHR-NSYLLSSFLFGSVPDISRLVMQSMLDGYFNGSVPDTLDSLTNLTVLSLKNRFKGPFPSS-----------------------ICRIGRLTNLALSHEIKLDLSKSHLHMLLREHDSELVMPIR-LVTVLSKSFSGEIRRFGGLSQQHLFHLTGTPRFFSNISYLDLASKLSKPLNLTCGGKGNRLTPRCL--AG-GERVVKLGGCLS---II-GSHDQHQEFLCEEAE---TEG------------KQFQGRKVGILIAVIGGVLVLVFFVLVILLLLTNRCSREKSVPQTR---------LKVVTDNSHTSLSSE--VLASARLISTAKLGAQGVSCSFSEKEDFDSSRFLGEGSLGKLYRTENSSAIRCLVLS-RKFSQSIRGHLDWMAKLPLGFLHTQTSGEHDPVAT--ILYLYYMPSYRTHLSESFSEKITPDLAILEAKAVHTGVMSFNQLTNNEHKIALSDYGVSAIIEENEKLTKSETHKSKK-------AKREDVYNFSLIPPTT-KG-AFLLNEMT-SFGSQDG--RQKIVTVLTTSSQELSIAISANKVLLEPAFDVLYAASAADAERKS-DTS--S----------------------
> Solyc02g068060.2.1 pacid=36159731 transcript=Solyc02g068060.2.1 locus=Solyc02g068060.2 ID=Solyc02g068060.2.1.ITAG2.4 annot-version=ITAG2.4
MGCL----------KIFVIVVIWALLIPNTHQLGSYETQIQLRRHLEYVQDVENYGGDFSL--GSTLNMSIICE------NNSVTEKIKDKLV---KVNEFHGVAVPNNTSERFSIDSFVTTRSSKVLTVSIWLV-KIHR-SSVLMSSFLFGKISEMSTMVKHTTFDGFFNESVPEWLDLLPNITILSMKNRLKGKFPHS-----------------------ISRITGLTDIVLSHALELDLSASNLNLLLREHDSELLLPQG-LTTILSSAFSGEVEEFGKLNQQHLNALTGTPADFSSISYLNLAFVLSSPEHLNCGSEGDRLMLSCL--NA-DKRIVKVSGCL----L--DIQYQHSESYCKQAS---LAK------------KRTTGKEIAILVGVVGGVILVVFLAVVILIFCRQH-ARHDMDRYMF---------PKVVQDNAQPNISAE--LLANARIISTAALGSQGASYVFSEGEEFDKSALLGEGSIGKIYKKENTYAVRELTVH-RRCSWNFKLRMDLLSKFPLSLLHIDDGVQDDSTVH--RLFLYFIPNFRARLSETTPGKVNSDLAVLGAKAVHTGVISFGSLTDSEHQIALSDYGMSILTEESEKVAKGDGHNTWT-------RKKEDVYNFSLVPLSG-KG-TFLLNEMT-SFGSQDG--RRKIVAVLTTSSQELSIVISTNKISPESSFDVLYAAATADTDQRS-DAT--SLS--------------------
> Solyc02g093970.2.1 pacid=36158175 transcript=Solyc02g093970.2.1 locus=Solyc02g093970.2 ID=Solyc02g093970.2.1.ITAG2.4 annot-version=ITAG2.4
MGFF----------NIFVIVLICAFFIANTYQLQSYEIQAQLRKHLEYVQDVENYHGDFSL--TSTLHMSINCQ------DNSVTEKIKDKLV---KLNEFHGFAIPNQTSEGFSIDSFVTTRRSKVLTVSIWLD-KIHR-ASLLMSSFLFGSVFQMSRLIKHTTLDGFFNETFPDWFDSLHNLTILSLKNRLKGQFPST-----------------------ISKITTLTDIVLSHVLKLDLTASKLLLLLREHDSELPLPKR-LTTLLSSIFTGEIVEFGTLNQQHLNSLSGMLAGFSSISYLNLASVLSSPSHLNCGGEGDRLVLSCL--NT-DKRIVKVGGCLS---L--DTQYQHSEGYCKQAN---SDK------------KRITGKEIALLTGVIGGVIVVVFLLVVLLIFRKRH-AHNMVDKHIP---------PKVVQ--STQPVPSG--LLVNARVISVANTGSQGASYVFSELEEFDQSALLGEGSVGKIYKRENAYAVRSLNVY-RRYNRNLKLRLDLLSKFPLSLLHIDGGAPDDSTVP--RIFLYYISNFRAHLSENSSRKIKLDLSVLGAKAVHTGVISFSRLTSNEHNMALSDFGMSILMEESEK-AKGDDVTSWM-------TKKEDVYNFSLVPVSG-KG-AFLMNEMA-SFGSQDG--RRRIVIVLATSSNELSIVISTNKISTESTFDVLYAAATADADQKS-DAT--SPT--------------------
> Potri.001G333300.1 pacid=27044980 transcript=Potri.001G333300.1 locus=Potri.001G333300 ID=Potri.001G333300.1.v3.0 annot-version=v3.0
MGWS----------SWLLFVYSWSFFISSTHESQTYQLQLQLRKHLEHPQDIEGYNGDLNL--SSSPNLGIVCL------ENTVTEKIMDKLV---KVNDFNGFAIPNQTSESFSIDSFVTTRTSKVLRVSIWLD-KIHR-YSVLLCSFFFGSVPQLSRLVKNSTLDGYFNGSVPDWLDSLSNLTILSLKSRFNGQFPSS-----------------------ICRIITLTDIALSHHLKLDLSTSSLHMLLREKDSDLGMPKE-LITVLSNSFSGKIGQFGQLNQQHLLHLSGTPSSFSNISYLNLASMLSSPNHLLCGSKGSKLGLSCL--GS-DKRVVKFGGCLS---V--DSQNQHQESYCNVAN---EEG------------KQSRCRAVGILVAAIGGVLVISLLALLVVFLRRYR-SRRTFKQNII---------SKVEQDNIPTGVSSE--VLANARFISAAKLGTQGAACVFTEKENFDSSSFMGEGSIGKIYKRENTCAIRSLSLL-KKHIQNLKVRLDLLSKLSLGLLHVDSGLQNDSSST--KVFLYYLPNYRTHLSEMCPEKAGPELAILGAKAVHTGVIAFNRLTDNEHRIALSDYGMSIITDEIEKPAKGDVLKSSK-------INLEDVYNFSLVPVTG-KG-AFLLNEMA-SFGSQDG--RRKIVIVLTTCSQELSILVSTSKISPEPTFDVLYAAAMADADQ-------------------------------
> Potri.015G093100.1 pacid=27017370 transcript=Potri.015G093100.1 locus=Potri.015G093100 ID=Potri.015G093100.1.v3.0 annot-version=v3.0
MGHC----------SLFLLSCLWGFLITGTHQLQSSQTQVQIRKHLEYSQEINNHGMDLYL--SPSTQVNMTCQ------NNVVTERIVDKPA---KVNNFVGFAIPNQTSGSFSMDSFVTSRTSRVLSVSIWLD-KIHR-SSYLLSSNLFGSIPKISTMVKQTNLDDFFNGTVPNWFDSLSNLTILSIRNQLKGAFPSS-----------------------IQRVTTLVDLILSGDLKLNLDRSKLNVLLSGSDSDLSMPKG-LVMAFSNSLSGEVGKYSQLSQQHMFKLSGKLASLSNISYLNLASMLSSPDHLNCGSKQNRLGLYCL--ST-GNRVVKLGGCLS---V--DLRHQHAESSCIDVP---VKR------------KPSGEKKIVVLVGVIAGFVIIVLLAFGLLMVCRYC-PLGISEQHLL---------HKAAQEKSVTGFSSE--ILSNASFISAANLGIQGRACSFTEKENFNNSAILGDGSHGKLYRTENTQAIRRIPSS-KKYMRNLKLRLDLLAKLPLCLLHIDG-GEQDYTVN--KVFLYYVSNFGAYLSEDNPGKVNSELAVLSAKAIHTGVIFFNRLANNEYGIALSDYGLSIVSEAAGTCENGEGPKSW------------------------------------------------------------------------------------------------------------------------
> Potri.012G095600.1 pacid=27049481 transcript=Potri.012G095600.1 locus=Potri.012G095600 ID=Potri.012G095600.1.v3.0 annot-version=v3.0
MGYC----------SLFLLLCPWSFLITGTHQLQSSQTQVQLRKHLEYAQEFNNHGMDLYL--SPSTQLNMTCQ------DNVVTERMTDKPV---KVNSFVGFAITNKTSGNFSMDSFVTARTSRVLSVSIWLD-KIHR-SSYLLSSYLFGSVPKISTMVKQTKLDDFFNDTVPAWFDSLSNLTILSLRNQLKGPFPSS-----------------------IQRVTTLTDLILSGDIKLNLDMSKLNMLLSESDSDLSMPKG-LVMAFSNSLSGEIRQYSQLSQQHMFELSGKIASLSSISYLNLASMLSSPDRLTCGSKQNRLGLYCF---T-GYRVVKFGGCLS---V--DLHHQHAKSSCIDVP---VKR------------KHSGGKNMGVLVGVLAGFFFIVLLAFGLVMVRRYF-SRGIPEQHLL---------HKAEQDKSVAGFSSE--IFSSARFVSAAKLGIQGLACSFTEKENFNNSSILGDGSYGKLYKIENTQAIRCVPSS-KKYMRNLKLRMDLLAKLPLCLLHIDGGGQDDYRVN--KVFLYYVSNFRAYLSEDSPGKVNSELAVLSAKAIHTGVIFFNRLANNEHGIALSDYGLSIISEAAGNCENGEEPKSWM-------SRLEDVCSFSLVPVSS-RR-KLALDELA-SCNSQEG--RQKPLIVLATSSQELSVVITTNKICSESSFDILYAVATADGEQFR-----------------------------
> LOC_Os11g20360.2 pacid=33160853 transcript=LOC_Os11g20360.2 locus=LOC_Os11g20360 ID=LOC_Os11g20360.2.MSUv7.0 annot-version=v7.0
MAWH----------FTAAFMITCLMLFPRSE--QSSQGEVQLRKQLEYRQDVNNPNSDPYT--QPTSVVTVACE------GNAITEKIIDRIT---KPPKFSGYPVSNITSEAFVLDSFVTARPAHVVIVSLWLD-KIHR-SSVLLSSFLYGSIPKLSAMPKHTTLDGFFNGTMPDWFNLYSNLTVLRLQRRLKGPIPAS-----------------------IGKATMLSELALAGSIEVQLGSNKLEMLLRDEDGELELPTA-LVTILSKSLKGEIEQFGQLNRQHLFFLVGKPEKFASISYLNLAAMLSSSTSLTCSSTGTQLDLVCL--NV-NNRVVKFDGCFS---D--DPEHQHETKYCQQPH-----------------KGRGSNKDVGLVVTVV-GVFIVLVLSLILMASNRSC-QRVLAEQQLL---------QKQMQDNSTSGMSTE--LLVNARYISAVKLGTQIMMYAFSEKEKFERSAFLGEGSIGKLYKKENTLAIRCLALH-QRYIRNLKLRLDLLAKLPLCLLHIDG-EVDESSVK--RVFLYYVPTFPSYLSGSSPEKTNCELQVLNAKAVHTGIISLYRLPSSEHLVALSDYGLSIITEEIYKHAAGEGQRCVD-----ELENLEDVLSGVLMPRHR-K--LSVLSELVLSISKQEE--REQVLVVLSTSSQDLSMVISTVKLSVESAIEVLYAAAISDGDQRS-EVS--SQT--------------------
> Zm00001d048958_T001.1 pep chromosome:AGPv4:4:10715010:10722442:1 gene:Zm00001d048958.1 transcript:Zm00001d048958_T001.1 gene_biotype:protein_coding transcript_biotype:protein_coding
MAWH----------LDILVMVTCLIFFSISE--QSSQSELQLRKQLEYRQEAGSPSSDPYT--QPTAVLAVTCE------ENAIREKIIDRIT---KPPKFSGFSVPNVTSEAFVLDSFVTARTTRVVIVSLWLD-KIHR-SSVLLSSFLYGSIPKLSVMSKHTTLDGYFNGSVPDWLDSFSNLTVLRLQSQLKGSIPAS-----------------------IGKAAMLTELALAGSIDVNLVNNKLEMLLRDKDGELEMPTS-VVTILSKSLKGEIEQFGQLNRQHVFFLVGSPAEFANISYLNLAAMLSSLSSLTCSSTGTRLDLSCL--NG-NNKVVKFDGCFR---V--DPAHQHEDKYCQQSH-----------------NGRGSKKDVGLVVTVV-GLFVILVLSLLLMASNRSC-QKVLAEQQIQ---------QKHTQDNLLSGMSSE--LLVNCRHISCQVRNTNTTISIF-----FRRT----QGSNKEL----------------------------------------------------------------------------------------------------------------------------------------------------------------------------------------------------------------------------------------------------------
> Bradi4g20000.1.p pacid=32785546 transcript=Bradi4g20000.1 locus=Bradi4g20000 ID=Bradi4g20000.1.v3.1 annot-version=v3.1
MAWQ----------LSVLVMATCLMLFRTSE--QSSQSELQIRKQLEYRQDVNNSNGDPYT--QPTSMVTVVCE------GNAITEKIVDRIT---KPPKFSGYPLPNVTSEAFVIDSFVTARTTRVVIVSLWLD-KIHR-SSVLLSSFLYGSIPKLSVMSKQTTLDGYLNGTVPDWLDSLSNLAILRLQGRLKGSIPAS-----------------------VGKATMLTELAIAGNIEVHLGNNKLEMLLRDEDGDLEMPTI-LVTILSKSFKGEIEKFGQLNRQHLFFLEGSPEKFDNISYLNLAAMLSSPSSLMCSGSGTRLDLACL--NG-NNRVVKFDGCFS---A--DPEHQHEAKYCQQSH-----------------KGKRSNTDVGLVVTVV-GVLIVLVLSLLLVASNRSC-QRVTAEQQLL---------QKQMQDNSTPGMSSE--LLVNARYISAVKFGTQIMTHVFSEKEKFERSAFLGEGSIGKLYKKESTVAIRCLALH-QRYIRNLKLRLDLLAKLPLCLLHIDS-AVDESSVK--RVFLYYVPTLSSYLSGSSPEKTECDLQVLGAKAVHTGIISLYRLPSSEHHMALGDYGLSIITEEIYKHAIGEGQRYIN-----ELESLQDVCSCVLMSLHR-KG-PFILSELVLSIPCQEE--RNQVLVVVGTSSQDLSMVVSTIKLTVDSTIEVLYAAATADGDQRS-EVS--LQA--------------------
> Smo_85275_ pacid=15418519 transcript=85275 locus=85275 ID=85275.v1.91 annot-version=v1.0
MLVA-------------AVIELVLWAVLGRAALPGSQTQSRLQKLLGDSAGGSV-NTSFSL--PSSPMLNVSCAYADQSGTQTVILQIVDKLPIT-------------VRPDDFSIITLATVKPDRTLTVSIWVA-SLDH-RSLLLSSFLSGSIDRFSSLGSQSALDNILRGTFPTALNVLPNLDTLQLSHQIAGTIPSQISLFASLKTLDMDHLLFGALPDSISNMRVAETISISDFLVVNLSRASLRTLLAGQGPSFGLGQG-LVSANERRFSDSIDSLRGLSQKLLLSIPGALGWFSSLETLVLDHRLSTPSAVTLASGRTLLEVAEL--R--GRITLHVEECFSGQEI--QLQQQQPQEYCLKAQ---RMI---PRRW-----------KGGVVAGIAGGMAVGAAMALLLVILLFSKRGKLKLKHAAA------TCANNSCADTASVGVPLE--LLHSTRYLASGTVGATGPQCVFSLEESFSQGLLIGEGEYGKVFRKDDTLAIKCLVID-SRQMKQLKAHLEFLSRIRLSLFYLER-EKDGPQHR--RLYLSFIDTLRSHLFKRKLKESTQNLVAAGGRGIHTGVVIFNDVVTNHNFVGVSDFGLARHPESESYHHSFLLSHSFSFFLSRKLATDKRVYNLIVLRPTV-DN-MAMKPKVQELVSSSSSVFRTEMVAISGTCSEDLSTVLEAAKLSSDLAMDVLYAVDQRFSGEYL-EDS--SGRE-------------------
> Smo_108434 pacid=15423556 transcript=108434 locus=108434 ID=108434.v1.91 annot-version=v1.0
MLVA-------------AVIELVLWAVLGRAALPGSQTQSRLQKLLGDSAGGSA-NTSFSL--PPSPMLNVSCAYADQSGTQTVILQIVDKLPIT-------------VRPDDFSIITLATVKPDRTLTVSIWVA-SLDH-RSLLLSSFLSGSIDRFASLGSQSALDNILRGTFPTALNVLPNLDTLQLSHQIAGTIPSQISLFASLKTLDMDHLLFGALPDSISNMRVAETISISDFLVVNLSRASLRTLLAGQGPSFGLGQG-LVSANERRFSDSIDSLRGLSQKLLLSIPGALGWFSSLETLVLDHRLSTPSAVTLASGRTLLEVAEL--R--GRITLHVEECFSGQEI--QLQQQQPQEYCLKAQ---RMI---PRRW-----------KGGVVAGIAGGMAVGAAMALLLVILLFSKRGKLKLKHAAA------TCANNSCADTASVGVPVE--LLHSTRYLASGTVGATGPQCVFSLEESFSQGLLIGEGEYGKVFRKDDTLAIKCLVID-SRQMKQLKAHLEFLSRIRLSLFYLER-EKDGPQHR--RLYLSFIDTLRSHLFKRKLKESTQNLVAAGGRGIHTGVVIFNDVITNHNFVGVSDFGLARHPESESYHHSFLLSHSFSFFLSRKLATDKRVYNLIVLRPTV-DN-MAMKPKVQELVSSSSSVFRTEMVAISGTCSEDLSTVLEAAKLSSDLAMDVLYAVDQRFSGEYL-EDS--SGRE-------------------
> Smo_440019 pacid=15401821 transcript=440019 locus=440019 ID=440019.v1.91 annot-version=v1.0
MGPS---------IGSIGAVVLLLVLAVEGSSLPPSQIQSRLQRLLGYSAAHDSNGLDLGI--PPSLVFNLSCNSSAGSFSSTIVSQILNA-----------------TSSRDFSMETLGLSAPEEILGVHLWIP-KLDH-QSVLLSESISGALDRLRALSREIQLKDRLNGTLPGWIGELRSLRELDLSNAITGKLPKS--LF-------------------SSRRNRLERLVVSHDFNLDWSSSLLVYFAGAHGPSFKLGYGLLQSLLGQDITGGIDAAARLGGRTLYELHGMPAAFRHIETLALNGQFLVPYNLSLSPSASFFRVASF--LG-GSVVVRFGKCFA---T--RVQQQYTRSHCDAAA---RKRAAASAAA----ASTPDSHDLAIIAGIVGGIALVGAVAVFLCVLLCLRQQKDDKPVQYA---------ASSCADTASIGVPSD--LLSNARYLSSIRLGVHSTHNVFSPEEAFSLENLIGEGQHGKVFKKHDTVAVKCLTLD-SRQMRQLKIHVELLVKIRLGYIYLDN-VIDGARQC-RKLYLSYIDTLRSDLVEAEGREVSSQLAAAGGRGIQTGVVIFNDVITNQNCVAFTDFGIGKHARTSCDFAKVYVQKTPHDHHRRKLASDKTVYNFILLKPTI-EDKSSVHP--KEMLQTEHVP-RYEVVAIIGNCVAELTTVLEAAKLSEEPSMDVLYAADRWRGDENAISDTLKSETLSSEQRQSQEKVARLKAKLH
> evm_27.model.AmTr_v1.0_scaffold00004.89_
MVKG--ENLPFLLW--VALIPIILIFLPCTLQLQSSQAQARVQRLLGFAVSSNN-WTDFNT--PPASSLSVVCY------EESITQHIVSKGS---PPVKLKRFTASDYELPTFSIDSFLTTGPNKVLSVSLWLP-KIAR-YSILVSSFFYGRIQEISLLRNQTILDDLFTGSVPDWFSALPVLTVLSLRNSFSGSLPSS-----------------------LKTMESLRVLVLSTQLEVDISSTNLQILLENNGPQFILGNK-IVKLVRKRFSSNISEIASCFQKKLFRFLGPLLSFSAIEYLDLGGKLTMSENISCNNGQSLLTLHCL--EP-RGKVVRYAGCLV---N--DTQYQHPYLFCKNEA---LAVGVLPRNG-----KKKESEKVIFLIGIL-GTGGMVVLGLFIWVFIRSRSRKPIKRSS-----------RRLVIGNALARLPSK--VLADARYISTMSLSALGLPYNFSEEEDFHTSTFMGEGSHDQMYKISDSVAIRCLKLK-QKYPQTFLPHIELISKIRLSVLHIEC-YLDDSTVS--RLLLFYVPTLRANVCERMGGEPSTQLAAAGARGIETGVVLFDDLITNQNHVAISSYNLPVLANNMKELAQGPGSGRKFDISKREKRRDAAVYNIVIMRIEA-QSVDTLRDQLQQCVIENQEC-RRSVAWITDECVDELRTAMAAVRLCKEHDIDVLFAADA---SSQG-SDG--SPNNTSD----------------
> LOC_Os06g38970.1 pacid=33149558 transcript=LOC_Os06g38970.1 locus=LOC_Os06g38970 ID=LOC_Os06g38970.1.MSUv7.0 annot-version=v7.0
MASR-SRGERVGVF---VLVVVLCSTLVAAQPLVSSQAKTWVRRLLGFPADAAG-APDAAL--PPTPSLTVACA------GGQVTESVLGRAP---------G-----AAPANFSADALFTTRPASRLTASVWLGAKLHR-QAVLLTGCLYGAVEHFSRMYSQSV---------------------------------------------------------------------LSRRLAVNLSGAFLDELLGHRGPAFEVGNA-VVRLVADNFTGRIAAMSSLGQQFVGRLQGWISSFAALRHIDLSRQLAQPASTACADAADLLARACM--RG-SARTVLDAGCFR------DARSQRPSTYCNPGA---LAAVLPPAQGGGEQGSGGKGGQVGMALGIVGGVAGAALIALVMMAVLRARRQNP--EVSVLPKSPLAKKKAAADGGKAPAKVTQRIVTPAEKRHASAARVNTLEVAYVYTEQENFGSSNLIKSSPVVKHYNQQDSRSLRCLKLK-PKYPQSLTQYMEIISKLRLSIIHIVE-DQENPNIA-SSLCLSCVTSLRSHLTEWRKREMKPQVSAAGARGIQDVTAIVHDLIENKTLTSISNFNLPLISTSKNKISESPFATSENGSVPSTEQGDKDIYQLVITKTES-PKLDSLKTQISEAIAEDPDL-LKDMATIRGTFAVELSTVAEALNIASDTSIDVLYSMDGWASSESL-SLSTRSQG--------------------
> Zm00001d046488_T001.1 pep chromosome:AGPv4:9:92065625:92071211:-1 gene:Zm00001d046488.1 transcript:Zm00001d046488_T001.1 gene_biotype:protein_coding transcript_biotype:protein_coding
MPLSPPNATAAAAL---PLLLLVCASSIAAQPLASSQAKARVRRLLFYPAEPRG-APDPAL--PPAPALAVACE------GGQVTASVLDRDP----------DAAWRAAPASFSSEALFTTRPAARLSVGAWLGAKLRR-QAQLLSSYFYGAVDGLARLYSQSV---------------------------------------------------------------------LSWWLTVSLSGQFLEELLSHRGPAFDVGRS-VARLVDDNFTGGIAGVSSLGLQYVGQLQGWISSFAALRYINLSRRLAQPATTACAEAAALLARPCM--RG-SARTVLVAGCFA------DAKQQRASSYCNPGA---LAAVLPPPQGGGGGQGTGKGREIGMVLAIAGSVGAALLIALAMVVVLRARRQRP--EATILPKSPAATPTNKADGWKAPAKATQKIITTADKRHASAARVNTLEVAYVCTEQEDFSSSNLIKTSPLAQDYNQQDSRLVRCLRLK-PKYSQSLVQYMEIISKLRLSIIHIVS-DEENPNIA-SLVYLSCVTSLRSHLT--------------GSGG---------SVCSN-----PNGFALPLALR---------------EGAQNAAQGDKEIYQLVITKTES-QRLESLKAQLSEALTEDPDR-LKDMAAIHGTFAVDLSTVAEALKTTGDPDIDVLYSMDGWASSESL-GLSVKSQA--------------------
> Bradi1g37210.1.p pacid=32796372 transcript=Bradi1g37210.1 locus=Bradi1g37210 ID=Bradi1g37210.1.v3.1 annot-version=v3.1
MTAPPSRNPDFA-----PLLLLLCAALVTSQPMASTEAKTRVSQLLGNPAAAAT-APDPAL--RATPALTVACA------GGQVTVSVLDRQP----------DAKWHTAPSSFSADALFTTGPASRLSVAVWLGAKLLR-QAALLSAYLYGAVDHLSRMYSQSV---------------------------------------------------------------------LSRLLTMSLSGAFLEELVGRGDGPFEVGKA-VARLVADNFTGKIAGVSSLGRQFARQLQGWISSFAALRRINLAHELTQPARMACAEPEALLARACV--RS-SGITVLDAGCFA------DAKLQRPSTYCNPGA---LAALLPPPQGGGDQGGRRKGRGVGMVFGIVGAVGGALLIALVMVVVLRARKQHQHLEVSVLPKSPLVKPVKKAEGGIFQAKVNHKI-SPAEKRHASAARMNTLEVACSYTEQENFASSNLIKNSSFVQHYNQQDSRLVRCLRLK-PKYPQSLSQYMEIISKFRLSIIHILN-DQENPTIA-SSVYLSCVTSLRSHLTEWRKREMKPQVSAAGARGIQNVTAIVQDLIENKTLTSISDFSLPMISISKNKISENPFAVHGNGSAQIAEQGDKDTYQLLITKTES-QTLDSLKAQLSEALAEDPDM-LKDMATIRGTFAVDLSTVTEALNIASDPYIDVLYSMDGWASSESL-SLSIKSQA--------------------
