# Supplementary material for: Structural evolution drives diversification of the large LRR‐RLK gene family
Source: New Phytol. 2020 Feb 29;226(5):1492–505. doi: 10.1111/nph.16455 (PMC7318236; doi:10.1111/nph.16455)
Supplement: Supplementary file 1 — Dataset S1 Alignments used to infer clade‐specific trees. Dataset S2 Alignments used to infer clade‐specific trees after filtering. Dataset S3 Newick format clade‐specific tree files. Dataset S4 Sequence alignment from backbone tree. Dataset S5 Sequence alignment from backbone tree after filtering. Dataset S6 Models for backbone tree alignment partitions. Dataset S7 Newick format LRR‐RLK constraint tree. Dataset S8 Newick format LRR‐RLK backbone best tree. Dataset S9 Newick format files for bootstrap replicate trees used in backbone tree construction. Dataset S10 Alignments used to construct conversion trees shown in Fig. S19. Fig. S1 Clade I gene tree. Fig. S2 Clade II gene tree. Fig. S3 Clade III_VIIa gene tree. Fig. S4 Clade IV gene tree. Fig. S5 Clade V gene tree. Fig. S6 Clade VI gene tree. Fig. S7 Clade VIIb gene tree. Fig. S8 Clade VIII‐1 gene tree. Fig. S9 Clade VIII‐2 gene tree. Fig. S10 Clade IX gene tree. Fig. S11 Clade X gene tree. Fig. S12 Clade XI_XIIb gene tree. Fig. S13 Clade XIIa gene tree. Fig. S14 Clade XIIIa gene tree. Fig. S15 Clade XIIIb gene tree. Fig. S16 Clade XIV gene tree. Fig. S17 Clade XV gene tree. Fig. S18 Model of structural modifications found. Fig. S19 Phylogenetic trees of maize genes in clade XI_XIIb from different alignment domains. Fig. S20 Alignment showing sequence identity of a maize gene fragment to its paralog. Fig. S21 Backbone tree with gene names. Table S1 Genome annotation and assembly versions used in gene searches. Table S2 List of maize transcript variants used in gene searches. Table S3 All discovered genes, their respective clades, protein domains found in coding annotation, and domains found outside their coding annotation. Table S4 Gene expression analyses. Table S5 Genes used to construct backbone phylogenetic tree, their clades, and their constraint groups. Table S6 Gene family size in each taxon by clade. Table S7 Rate of gene structural variation by clade. [file NPH-226-1492-s001.zip › Man2019_LRR-RLKs_SupportingInformation/datasets/Dataset_S2_Filtered_Alignments/VIII2.input.align_out.fas]

> AT2G20850.1 pacid=19639158 transcript=AT2G20850.1 locus=AT2G20850 ID=AT2G20850.1.TAIR10 annot-version=TAIR10
-----MRSMRSGR---------------------N----------ICFLFLS----FALI-----SLPSL----SLAL--TNPDDVAAINSLFLALESPLLPGWVA----SGDPCG-----------------ESWQ-GVLCNASQ-------VETIILISAN----------------------------------------------LGGELGVGLNMFTSLKAMDFSNNHIGSIST-------------------LP---------------------------VSQNLFLSGNNFTGTIPESLSSLKS-LSVMSLNNNLLSKIDVFQDLGLMINIDLSSNNLSGPLPPS-MQNLSTLTSL---------------------------LLQNHLSGEL---DVLD-LPLKDLNVENLFNGPIPEKLLSIPN-----FIKGNL-----------------FNVTIAP----PS-PETPPSPTSPKRP-F--F--------------GP----------------------SPNASAGHGQAHVRSPPS-DHHPSRP-TPQG---KEDSFTSKRIIWI-SILGAF---------SFV-VLALCLLCGKREDS-EQLSKPHLT----SEYGRAREGSRSNASMLPPSNTF-----NKDK-------------E---------ARPKERVGGASKLHGGAE-RSVGSE-------SKQESHEIDMN-------------------GNAMDLMHPSSIPP-------IK------------------------VIAKATE----------------AEKRTTSK---------SLTAV---K-----HFTVASLQQHTNSFSHENLIGTGMLGSVYRAELPGGKLFAVRKLDKKSP-NHEEKFLELVNNIDRIRHANIVQLVGFCSEHSQRLLIHEYCRNGTLHDLLH----DDR-LK-IELSWNVRVRIALEAAKALEYLHEICDPPSIHRNFKSAILLDDDIRVHVSDCGLAPLISSGVSQLSGQLLAAYGYGAPEFEY-GIYTMKCDVYSFGVVMLELLTGRKSYDKKRDR-G-EQFLVRWIPQLHDIDALAKMVDPSLKGDYPAKSLSHFADVISRCVQSEPEYRPLMSEVVQDLSDMIQRE-HRRN--DSNG------DNQYT-------------------------------------------------------------------------------------------------------------------------GR
> Potri.011G073600.1 pacid=27002731 transcript=Potri.011G073600.1 locus=Potri.011G073600 ID=Potri.011G073600.1.v3.0 annot-version=v3.0
--------------------------------------------------------------------------------------------------------------------------------------------------------------------------------------------------------------------------------------------------MKNLSSISLTARLSGNIPGHLGSFTALTYLSLESNQFSVVPELKLVNKTLILSGNKLVGTLPEALAQIKD-LEDFRVSDNNLNTVEFIGSWSQLQNLELYATGLQGPIPLE-IFHLDKLSDLRIADM--PGP-EFQLPN--SPIERQFLVLRINLNGTIPE-NAWKV--ETTLDLTFNLVGEIPPTTI----RRQFT----------------------------------------------------------------------------------------------------------------------------------------------------------------------------------------------------------------------------------------------------------------------------------------------------------------------------------------------------------------------------------------------------------------------------------------------------------------------------------------------------------------------------------------------------------------------------------------------------------------------------------------------------------------------------------------------------------------------------------------------------------------------------------------------------------------------------------------------------------------------------------
> Potri.T009700.1 pacid=27019791 transcript=Potri.T009700.1 locus=Potri.T009700 ID=Potri.T009700.1.v3.0 annot-version=v3.0
---------------------------------------------------------------------------------------------------------------MDSLRQNRLL-QG-TAPS---------------DVTAPSLMIFTVTLLHCYG----------------------------------------------VPGRLPPELANHTYVQKIDFARNYLYTIVEWASMKNLSFISLTARLSGNIPGHLGSFTALNYLSLESNQFSVVPELKLVNETMILSGNKLVGTLPEALAQIKD-LKDFRVSDNNLNTVEFIGNCTQLQKLELYATGLQGPIPLA-IFQLEKLSDLRIADM--PGP-EFQLPK--KPIERKY------------------------FDLTFKLVGEIPPTTI----RRQFTFLSGKLTGTVQD-SSS-KTTK---IC-----------------------------------------------------------------------------------------------------------------------RFL--------------------------------------------------NYT-------------------------------------------------------------------------------------------------------------------------------------------------------------------------------------------------------------------------------------------------------------------------------HH------------------------------------------------W-------------------------------------------------------------------IQYLF--------------------------------------------------------------------EY-----------------------------------------------------------------------------------------------------------------------------------------------------------------------------------------
> Potri.T008100.1 pacid=27019798 transcript=Potri.T008100.1 locus=Potri.T008100 ID=Potri.T008100.1.v3.0 annot-version=v3.0
--------------------------------------------------------------------------------------------------------------------------------------------------------------------------------------------------------------------------------------------------MKNLSFISLTARLSGNIPGHLGSFTALTYLSLESNQFSVVPELKLINKTLILSGNKLVGTLPEALAQIKD-LEDFRVSDNNLNTVEFMGNWTQLRKLELYATGLQGPIPLA-IFQLEKLSDLRIADM--PGP-EFQLPN--WPIERQFLVLRINLTGTIPE-NAWKV--EKTLDLTFKLVGEIPPNTI----QRQFTFLSGKLTGTVQD-SFL-QNSP---NLDVSYNFSR--------SPRCSSSNENNIWFRSSS-SNNKLSDLLP----CS-GISRC----PKY-YRSFHINCGGQDVKNGK----ILYEGDQ-GGGSNAAARSY-NRSGSNWGFSSTGDFMDDESFYDNKYT-LQSNSNI-S--VVDLELEYKCKRI----------------------------------------------------------------------------------------------LTLQ--------------------------------------------------------------RKP----------------------------------RDR------------------------------------------------------------AEVSQ-----------------------EH-------------------------------------------------------------------------------------------------------------------TVSYL-------------------------------------ET-S-NV----------------------------------------------------------------------------------------------------------------------PP---------------------------------------------------------PLCA-------------------------------
> Smo_429568 pacid=15417711 transcript=429568 locus=429568 ID=429568.v1.91 annot-version=v1.0
---------------------------------------------------------------------------------------------------------------------------------------------------------------------------------------------------------------------------------------------------------------------------------------------------------------------------------------------------------------------------------------------------------------------------------------------------------------------------------------------------------------------------------------------------------------------------------------------------------------------------------------------------------MRSGSYTVHLHFAEIII--D--TGQDGPGVG-------IQ---------GDRKLKDFNIREEANGSL-RALRRS-FTVVNVSN-GVRDIHLLGWGKEHVALHSD--------LSGPLISTIQVLP-EFETG-GT----------SQSENSSKCVKIG-VGVSVPLVVLFMVS--------------------------ELNL-LDGKLHM---FSYNEIKNATGGFDPLRLLGTGAFGKVYKGVLSDGTVVAIKQLN--------------------------------------------------------------------------------------------------------------------------------------RITGDVGYLP------------ADVYSFGVLVLEIVSGRTNLDTTSED---MTHLLDH----YQSDKLLQLLDKRG-MLRRHGDVSPDARVA--------KQRPTEPR-------------PIEQ--RPQ---QQCQ-WQHD--------------------------------------------------------------------------------RD-----------------------------------------
> Potri.011G073100.1 pacid=27001444 transcript=Potri.011G073100.1 locus=Potri.011G073100 ID=Potri.011G073100.1.v3.0 annot-version=v3.0
------------------------------------------------------------------------------------------MI---IN------------------------------------------------------------------------------------------------------------------------------THQRDFTRNYLFTIVEWASMKNLSFISLTARLSGNIPGHLGSFTALTYLSLESNQFSVVPELKLVNKTLILSGNKLVGTLPEALAQIKD-LKDFRVSDNNLNTVEFMGNWTQLQNLELYATGLQGPIPLA-IFQLEKLSDL-------------------------------------------------------------------------------------------------------------------------------------------------------------------------------------------------------------------------------------------------------------------------------------------------------------------------------------------------------------------------------------------------------------------------------------------------------------------------------------------------------------------------------------------------------------------------------------------------------------------------------------------------------------------------------------------------------------------------------------------------------------------------------------------------------------------------------------------------------------------------------------------------------------------------------------------------------------
> Potri.011G072900.1 pacid=27000722 transcript=Potri.011G072900.1 locus=Potri.011G072900 ID=Potri.011G072900.1.v3.0 annot-version=v3.0
--------ML----MMFQLCQ-------------------------VMVILIS---FSSS-----ITLL-----ASA-Q-LHPGEVEALRQIGKKVNEDGQLSL----NF-DDRCQQKGVV-KA-VLTSAPP-LERNDTIECNCNITDDNYCHITLFLLKDYS----------------------------------------------LPGRLPPELANLTYVQKIDFTRNYLFTIVEWASMKNLSFM--------------------------------------------------------------------------------------------------------------------------------------------------------------------------------------------------------------------------------------------------------------------------------------------------------------------------------------------------------------------------------------------------------------------------------------------------------------------------------------------------------------------------------------------------------------------------------------------------------------------------------------------------------------------------------------------------------------------------------------------------------------------------------------------------------------------------------------------------------------------------------------------------------------------------------------------------------------------------------------------------------------------------------------------------------------------------------
> Potri.006G014300.1 pacid=27004021 transcript=Potri.006G014300.1 locus=Potri.006G014300 ID=Potri.006G014300.1.v3.0 annot-version=v3.0
--------------------------------------------------------------------------------------------MS-----------------------------------------FR----------------------------------------------------------------------------------------------------------------------------------------------------------------------PGSLASKID-LPILK-----------------------------------------------------------------------------------------------------------------------RIFHT--ITS--------------KGTVQIQH--------------AGDRN---KYCK-GTES-----------FIDKMMQKETC----RRK-HKSLFINCGGEEVTVGK----AHYHNDTS-------TSNFFQSPNDDWAYSYSGDYFWARI-NDSTLV-RNSTCEV-S--SPEAKLDNNFRLAPVSLTYYGLCLSNGKYHVTLHFAETLY--S--KGEDNSRVGKRVFDVYIQ---------KERVEKDLNIKEALGGQN-EELKRQ-YTT-KIRD-GSLEIHFFWTGKGSLYNPP--------AINGPLISAISVTR-VPRK-------------------LRPWEIAV-IAVSCIL-FLLLLLAFMWRMGWIGDR--------------ELRETLKIGGKP---FTLKQIVDATGNFSPENELGRGRSGIVYKADLP-NLTVAVKKLDPKSK--AVDEIASEVYAKKALKHDNVVTLLASYSKRHLHLLIYEYMKHGSLGQVLF--GTDSN-PK-VQLDWQKRFNICRGIAKGLKYLHERK--QIIHRNIKSTILLDASLNPKISDFGLAKLYEEGNPYIAVGAGKQLSYMAPEYATRRAMTVKVDVFSFGILLLEIVSGKNNADSTGDE-N-SVFLLDTASKLHAKQELEQLVYTRLDTSSESGQASIALNLAIMCTDQSPSLRPTMSQVVAVLERSKTIE-DISKEINTS---------------------------------------------------A-----------------------------------------------------------------------------------
> Potri.T032800.1 pacid=27027114 transcript=Potri.T032800.1 locus=Potri.T032800 ID=Potri.T032800.1.v3.0 annot-version=v3.0
---NFRHNMF----MMFQLCQ-------------------------VMVMMIS---FSSS-----ITLL-----AS--E-LHPGEVEALRQIGKKVNEDGQLSL----NF-DDRCQQEGVV-KA-EPTS------GNSTIECNCSITDDNYCHITLFLLKDYS----------------------------------------------LPGRLPPELANLTYVQKIDFTRNYLYTIVEWASMKYLSFISLTARLSGNIPGHLGSFTALTYLSLESNQFSVVPELKLVNKSLILSGNKLVGTLPETLAQIKD-LTDFRVSDNNLNTVEFMGNWTQLKKLVLYATGLQGPIPPK-IFRLEKLSDLRIADM--PGP-EFQLPN--VTIRRDTLVLRINLTGTIPE-NAWKV--ETTLDLTFKLVGEIPPNTIR---RRQFTFLSGKLTGTVQD-SFL-QNSP---NL--------------------------------------------------------------------------------------------------------------------------------------------------------------------------------------------------------------------------------------------------------------------------------------------------------------------------------------------------------------------------------------------------------------------------------------------------------------------------------------------------------------------------------------------------------------------------------------------------------------------------------------------------------------------------------------------------------------------------------------------------------------------------------------------------------------------------------------------------------
> Potri.T032600.1 pacid=27027120 transcript=Potri.T032600.1 locus=Potri.T032600 ID=Potri.T032600.1.v3.0 annot-version=v3.0
------MNYY----FVFK---------------------------------------------------------------KPPPVEALRQIGKTVNKDGQLSL----KF-DDRCQQEGVV-KA-VLTPAPP-SEVNGTNECNCSITDDNYCHITSFQLKDYS----------------------------------------------LPGRLPPELANLTYVQKIDFTRNYLYTIVEWASMKNLFFISLTARLSGNIPGHLGNFSALTYLSLESNQFSVVPELKLVNKTLILSGNKLVGTLPEELAQIKN-LKDFRVSDNNLKTVKFIGNWTQLQRLELYATGLQGPIPRK-IFHLEKLSDLRITDM--PGP-EFQLPN--ATIKRDNLVLRINLTGTIPE-DAWKV--EKTLDLTFKLVGEIPPNTI----QRQFTFLSGKLTGTVQD-SFL-QNSQ---NL--------------------------------------------------------------------------------------------------------------------------------------------------------------------------------------------------------------------------------------------------------------------------------------------------------------------------------------------------------------------------------------------------------------------------------------------------------------------------------------------------------------------------------------------------------------------------------------------------------------------------------------------------------------------------------------------------------------------------------------------------------------------------------------------------------------------------------------------------------
> Potri.T009400.1 pacid=27019784 transcript=Potri.T009400.1 locus=Potri.T009400 ID=Potri.T009400.1.v3.0 annot-version=v3.0
--------ML----MMFQLCQ-------------------------VMVILIS---FSSS-----ITLL-----ASD-Q-LHPGEVEALRQIGNTVNKDGQLSL----NF-DDRCQQDGVV-ET-E-----P-SAGNSTIGCDCSITDDNYCHITSFQLKDYS----------------------------------------------LPGRLPPELANLTYVQKIDFTRNYLYTIVEWASMKNLSF-----------------------MSLESNQFSVVPELKLVNKILILSGNKLVGTLPEELAQIKN-LKDFRVSDNNLNIVEFIGSWTQLQKLVLYATGLQGPIPLS-IFRLQKLSDLRIADM--PGP-EFQLPD--VTIRRDTLVLRINLNGTIPE-NAWKV--ETTLDLTFKLVGEIPPNTIR---RRQFTFLSGKLTGTVQD-SFL-QNSP---NL--------------------------------------------------------------------------------------------------------------------------------------------------------------------------------------------------------------------------------------------------------------------------------------------------------------------------------------------------------------------------------------------------------------------------------------------------------------------------------------------------------------------------------------------------------------------------------------------------------------------------------------------------------------------------------------------------------------------------------------------------------------------------------------------------------------------------------------------------------
> Potri.T033200.1 pacid=27027135 transcript=Potri.T033200.1 locus=Potri.T033200 ID=Potri.T033200.1.v3.0 annot-version=v3.0
----------------------------------------------------------------------------------------------------------------------------------------------------------------------------------------------------------------------------------------------------------------------------------------------------------------------------------------------------------------------------------------------------------------------------------------------------------------------------------------------------------------------------------------------------------------------------------------------------------MDDENFYDNKYT-LQSNSNI-S--LVDFGLYATARKTPLSITYYGYCLENGNYTVRLHFAEIQF--T--YEKLYNKVARRVFDIYIL---------SFPSEE------------------------------IVDVLFF--------------------------------------------------------SSKKPF----------------------------------------------------------------------------------------------------------------------------------------------------------------------------------------------------------------------------------------------------------------------------------------------------------------------------------------------------------------------------------------------------------------------------------------------------------------------------------------------------------------------
> Potri.T008800.1 pacid=27019789 transcript=Potri.T008800.1 locus=Potri.T008800 ID=Potri.T008800.1.v3.0 annot-version=v3.0
--------M-------------------------------------VLLLFF--CQW-------------L---PTP-A----------------LLQQR---WL---PIN--------------------------G---C-CPFAHATTQHLTQ--------------------------------------------------------------------------------------LTNLLCSSLTARLSGNIPAHLGSFTALAYLSLESNQFSVVPELKLVNKNLILSGNKLVGTLPEALAQIKD-LKDFRVSDNNLNTVEFIGNWTQLQKLELYATGLQGPIPLA-IFHLEKLSDLRIADM--PGP-EFQLPKKP--------IER-------------K----------------------------------------------------------------------------------------------------------------------------YLYVNC-------------------------------------------------------------------------------------------------------------------------FITFHSKVEDMFCE--------L--------------------------FNQ-PV----------------TCC------------------------------------------------------------------------------------------------------------------------------------------------------------------QGSEE--------------------------------YQFSWNNPRRRMES--G-----KN---------------------------------------------------------------------------------------TVKCELHS----------------------S-----------------------------------------PYICC-------------------------------------------------------------------------------------------------------------------------------------------------------------------------
> evm_27.model.AmTr_v1.0_scaffold00051.32_
-----------------------------------------------------------------------------------------------------------------------------------------------------------------------------------------------------------------------------------------------------------------------------------------------------------------------------------------------------------------------------------------------------------------------------------------------------------------------------------------------------------------------------------------------------------------------------------------------------------------------------------------------------------------------------------------------MQ---------GERVLKDFDIKAEAKG-AYRAIVKT-FDA-NVTN-NVLEIHFFWAGKGTCCIPFQ-------GTYGPLVSAMRIYQ-QGSTS-ASFSSR--------NDKRRRGVLLG-LVLGGAGGLLIASSIVYLWRKKDRH---------------------------------------------------------------------------------------------------------------------------------F--K--------------------------------------VHTD----------------------------------------------------------------------------------------------------------------------------------------------------------------SPR---KV----------------------------------------------------------------------------------------------------------------------------------
> Potri.T032300.1 pacid=27027130 transcript=Potri.T032300.1 locus=Potri.T032300 ID=Potri.T032300.1.v3.0 annot-version=v3.0
--------MP------------------------------------VNL-------------------------------IQMVDADALRQ----IGQLS---L----NF-DDRCQSGGVV-VT-EQMTS----AGNSTIECNCTITDDNYCHITSL----------------------------------------------------------------------DFTRNNLYTIVEWASM-----------------------KNLSSMSLESNQFSVVPELKLVNETLILSGNKLVGTLPEALAQIKD-LKDFRVNDNNLNTVEFIGNWTQLRKL--------------------------------------------------------------------------------------------------------------------------------------------------------------------------------------------------------------------------------------------------------------------------------------------------------------------------------------------------------------------------------------------------------------------------------------------------------------------------------------------------------------------------------------------------------------------------------------------------------------------------------------------------------------------------------------------------------------------------------------------------------------------------------------------------------------------------------------------------------------------------------------------------------------------------------------------------------------------------------------
> Potri.T008500.1 pacid=27019810 transcript=Potri.T008500.1 locus=Potri.T008500 ID=Potri.T008500.1.v3.0 annot-version=v3.0
-------------------------------------------------------------------------------------------------------M----SL-SPACNKA-------------------------CS-------KITVFQLRNW-----------------------------------------------------PTLLMSKKLYDSDFTRNYIYTIVEWASMKNLS-----------------------SMSLESNQFSVVPELELVSETLILSGNKLVGTLPEELAQIKN-LTDFRVSDNNLNTVEFIGKWNQLRK-------------------------LRIADM--PGP-EFQLPK--KPIERKYLVLRINLTGTIPE-NAWKV--EKTLDLTFKLVGEIPPNTI----RRQFTFLSGKLTGTVQD-SFL-QNSP---NL--------------------------------------------------------------------------------------------------------------------------------------------------------------------------------------------------------------------------------------------------------------------------------------------------------------------------------------------------------------------------------------------------------------------------------------------------------------------------------------------------------------------------------------------------------------------------------------------------------------------------------------------------------------------------------------------------------------------------------------------------------------------------------------------------------------------------------------------------------
> Potri.T009800.1 pacid=27019811 transcript=Potri.T009800.1 locus=Potri.T009800 ID=Potri.T009800.1.v3.0 annot-version=v3.0
----------------------------------------------------------------------------------------------------------------------------------------------------------------------------------------------------------------------------------------------------------------------------------------------------------------------------------------------------------------------------------------------------------------------------------------------------------------------------------------------------------------------------------------------------------------------------------------------------------------------------------------------------------------------------------------------------------------------------------------------------------------------------------------------------------------------------------------------------------------------------------------------------------------------------------------------------------------------------------------------MLNWPTRYKKCVGIARGLAFLHEESAIRIVHRDIKGTVLLDKDLSAKISDFGLAKLNEEENTHISTRVAGTIGYMAPEYALWGYLTDKADVYSFG-VALEIVSGRSNSSYRTTN-E-FVCLLDWAHVLQKKGNLMEIVDPKLQSEFNKEEADQIGSLMHQCISISKAC-----------------------------------------NVR---------------------------------------------SGE--NA-------------------------------------------------------------------
> Potri.019G004800.1 pacid=27025625 transcript=Potri.019G004800.1 locus=Potri.019G004800 ID=Potri.019G004800.1.v3.0 annot-version=v3.0
--------------------------------------MAFILHM-LMILMF--C-IGAI-----KLEA-----EAG-L-LAPDEVDALLEIATQVGKKD---W----NNNVDPCINETSW-VT-PPSSQRP--MFDNNVVCNCSF--GVVCHIVSIFLKGQD----------------------------------------------LAGSLPKSIVKLPYLTHLDLWANYLSNIPEWANT-KLEILSIAVRLTGPIPSYLGKIITLRCLNIQNNMFSIVPELNLVNENINLSANNFTGELPLALSNLTK-LKELRLSSNNFIRIDFIQSWKQLDILEIQAGGFSGPIPLS-ISLLNSLTQLRISNL--LGD-GSEFPNLESMQNMTY------------------------LDLSFRLKGDLPTDYDDLIS-LEKI------------------------EFDLSYNFTE-----IPT--NCKE----TL-------------KPVE----CLSDY--C----SKD-QYWVHINCGGSETTVGN----TMYEADD-EPGG---ATKY-VPKREVWQISTTGHVWDVKP-SEDDYI-AQNMSIL-R--MNNSQLYTKARLTPLSLTYHVRCLVNGNYSVKLHFAEIVM--R--DNRSFYSLGRRIFDVYIQ---------DRIVLKDFDIEKAAQGVD-KVYIHN-STA-KVTD-RALEIRLHWAGKGTTTSPKI-------GIYGPLISAIDIEP-EFKPP------T--------KGKRKKLIVAG-SVVLLLF-LIFILLSVLWWKGYLGGR-KSRDQ-------------------------------------------------------------------------------------------------------------------------------------------------------------------------------------------------------------------------------------------------------------VCLI------------------------------------------------------------------------PH---TFNN------------------------------------------------------ENS--QR------------------------QD-CVLYDC----------------------------------
> Potri.019G004600.1 pacid=27025556 transcript=Potri.019G004600.1 locus=Potri.019G004600 ID=Potri.019G004600.1.v3.0 annot-version=v3.0
----------------------------------------------MMVLSY--------------------------------KVKTL---------------------------ESYR-------------------------------------FLKGQD----------------------------------------------LAGSLPKSIVKLPYLTNLDLWANYLSNIPEWANT-KLEILSIAVRLTGPIPSYLGKIITLRCLNIQNNMFSIVPELNLVNENINLSANNFTGELPLALSNLTK-LKELRLSSNNFIRIDFIQSWKQLDILEIQAGGFSGPIPLS-ISLLNSLTQLRISNL--LGD-GSEFQNLESMQNMTYLMLSCNLSGSFPR-YLTEMKQLKVF------------------------YVTRMLSGPIPP-WIQ-SRNTR-YEFDLSYNFTE-----IPT----------------------------------------------NY-QYWVHINCGGSETTVGN----TMYEADD-EPGG---ATKY-VPKREVWQISTTGHVWDVKP-SEDDYI-AQNMSIL-R--MNNSQLYTKARLTPLSLTYHVRCLVNGNYSVKLHFAEIVM--R--DNRSFYSLGRRIFDVYIQ---------DRIVLKDFDIEKAAQGVD-KVYIHN-STA-KVTD-RALEIRLHWAGKGTTTSPKI-------GIYGPLISAIDIEP-EFKPP------T--------KGKRKKLIVAG-SVVLLLF-LIFILLSVLWWKGYLGGR-KSRDQ--------ERST-TRLMEAL---SGMYEKPSANNKIHLMKKLTEGNFNTITNQLSSDDEIRALILLASSSW-EGMRTAVSNSAGKSKLKYDDI----------RDLILAEEVRRKDS--------G-ENS-SSGSALNINTQGR--------------------------------------RQDRGLSR------------------------------------------------GRSKSRCRSKS-K-F--------------------GPRK---------------------------------------------------------------------------------------------------------------------------------------------------------------------------------------------
> Potri.001G386000.1 pacid=27043738 transcript=Potri.001G386000.1 locus=Potri.001G386000 ID=Potri.001G386000.1.v3.0 annot-version=v3.0
------------------------------------------------------------------------------------------------------------------------------------------------------------------------------------------------------------------------------------------------------------------------------------------------------------------------------------------------------------------------------------------------------------------------------------------------------------------------------------------------------------------------------------------------------------------------------------------------------------------------------------------------------------------------------------------------------------------------------------------------------------------------------------------------------------------------------------------------------------------------------------------------------------------------------------------------------------------------------------------------------------------------------------------------------------------------MAPEYAMRGYLSDKADVYSFGIVALEIVSGKSNTSHRTKE-D-TVYLLDWALVLKEKGTLLELVDPKLGQDYNKEEAITMINVALLCSNVSAAVRPAMSSVVSMLEGKAVVQ-DIGIP-DKS---MSTDEKKIE-QMRRHFQVINEQ-EI------SETRT--LSMDG-PW--TA--------AST--SA------------------------GD-LYPVSLVSD------------------YLKGR--------
> Potri.006G014100.1 pacid=27008123 transcript=Potri.006G014100.1 locus=Potri.006G014100 ID=Potri.006G014100.1.v3.0 annot-version=v3.0
---------------------------------------------------------------------------------------------------------------------------------------------------------------------------------------------------------------------------------------------------------------------------------------------------------------------------ML-----------------------------------------------------------VEF-----------------------------------------------------------------VRG----------------------------------------N---DYCT-ENKL-----------LAD-----------------NSLFINCGGEELNVGK----DHYHNDTS-------TSSFNLSPSDDWAYSFSGDYLWATV-NASTLV-RNSTCKD-C--TPETKIDNDFRLAPVSLMYYGLCLHKGKYIVTLHFSETLY--S--KGEDHSITGKRVFDVYIQ---------GRLVKKDLNIKEIPELQN-EVRKLK-FPA-KINE-GSLEIKLFWAGKGSLYNPP--------GINGPLIEAISVTR-GRKL-------------------L----FLF-MLKPCRI-LFLCFLSF---------------------------QKTSLGNRVD-YNRLSFVSDVVVGVLFENGLDR-RQKIAQWA-----LSKAIKN--------------------------------------------------------------------------------------------------------------------------------------------------------------------------------------------------------------------------------------C------------------------------EVAT----------------------------------------------------------------------------------------------------------------------------------------
> Potri.011G072500.1 pacid=27001188 transcript=Potri.011G072500.1 locus=Potri.011G072500 ID=Potri.011G072500.1.v3.0 annot-version=v3.0
--------ML---------------------------AGKFFVFL-TVSLTS--C-LGLL-----AF-------FEA-K-LVQEEVDALGEIARTLGSKY---W----KFNADTCEIESVG-VT-QVPPK----NAEQRIDCECKNGNNTDCHVTRMELKNYN----------------------------------------------LPGVLPPQLFKLPHLQVVDFAYNYLSTIREWASM-QLTSISLLVRLSGEIPKELGNITTLTYLSLEANQISIISDLKLINQTLMLSSNRFTGNLPVSFSGLIN-LTDFRINDNNFSAIIFIQNWKKLERLEMHATGLEGPIPSN-ISLLNNLVELRISDI--NGP-TQSFPMLKNMTGMIRLTLRCKIFGEIPA-YLWTMKSLELLDVSFKLVGKIPARISA-DR-LRFIFLTRLLSGDISD-SIL-KDGS---NVDLSYNFALQ----NPGQPVCRENMNLNLLFRSSS-MGNSSRRVLP----CM-KTFRC----PK---------------------------------------CKY----------------------------------------------------------------------------------------------------------------------------------------------------------------------------------------------------------------------------------------------------------------------------------------------------------------------------------------------------------------------MLL----------------------------------------------------------------------------------------------------------------------------------------------------------------------------------------------------------------------------------------------------------------------------------------------------------------------------------------------------------------------
> Potri.001G386400.1 pacid=27042766 transcript=Potri.001G386400.1 locus=Potri.001G386400 ID=Potri.001G386400.1.v3.0 annot-version=v3.0
------------------------------------------------------------------------------------------------------------------------------------------------------------------------------------------------------------------------------------------------------------------------------------------------------------------------------------------------------------------------------------------------------------------------------------------------------------------------------------------------------------------------------------------------------------------------------------------------------------------------------------------------------------------------------------------------------------------------------------------------------------------------------------------------------------------------------------------------------------------------------------------------------------------------------------------------------------------------------------------------------------------------------------------------------------------------MAPEYAMRGYLTDKADVYSFGIVALEIVSGKSNTSHRTKE-D-T------ALVLKEKGTLLELVDPQLGQDYNKEEVITMINVALLCSSVSAAVRPAMSSVVSMLEGNAV---------------HATDEKKIE-QMRRHFQVINEQ-EI------SETRT--LSMDV-PW--TA--------AST--SA------------------------GD-LYPVSLDSD------------------YLKGR--------
> Potri.016G061500.1 pacid=27013721 transcript=Potri.016G061500.1 locus=Potri.016G061500 ID=Potri.016G061500.1.v3.0 annot-version=v3.0
--------MH----------------------------IPPALPFLLLLLLL--CQHGSVGATYYACADQNF--NCS-AGLPCDEVYALRAVISALGLPV-------PQISRSYCSEKS--------------FYYNSSTTCDC--DNTTICHITTIATYGISVSGHVH-EWLSKLIYLKEIDFSQQLRGSIP-NLVLTRLTSLILGQHLSGPIPPTLGKLKALEMLDLQKNFLNAIPSLGNLMNLATLSLSNMLSGQIPKELGTLLNLTSLRLEDNQLSYLPELKLSKEELYLNSNSLSGGLPGSFANLRS-LVLFRVAGNKLSRIPFIAKWTNLTDLYLMGNDFEGELPPE-IFNMPGLQSLWISDL--NNT-GFSFPKFANMTNINYLIMRCSLRGQIPK-YIGNWTSLMYLDLSFNLTGGIPRSMKKLY--LNRLGLASMLNGPIPS-WIR------IYKVDLSYNFTN---PQNSTKNKNRQ----KLMTEPNRG-----------SILAL--SNQC----KSK-HHSLFINCGGPQTLAEG----NQYDEDNA-------TTNFYSIPG-KWAYSCSGDFISTTS-NSSDYV-KKMTCGV-S--ISEESLYKTARLCPVSLIYYGFCLHKGNYTVELHFAETVY--T--QDEDYSSLGTRIFDVYIQ---------GERKLKDFNIKQKANSTN-EAWIEK-FPV-IVDD-HPLEIHFFWAGKGSLYNPP--------ALNGPLVSAISVTP-NFDVH---------------DGKLSASQIAG-ITIGCAF-LPLLLFLFIWKMGFLGNR--------------ELREKIEVQKRS---FTIQQIIDGTKNFSSKMEIGRGRFGVVYKAELPYQIKLAVKKISPQSKQQGKDEIKSEIGNLMSLSHENLLQLLGGYSNKELHLLIYEYMESGSLHQALF--EQITN-SA-TELPWRARYDICLGIAKGLKYLHEEEKIKIVHGNINAKILLDNTHTAKLSDFGLATIYNEEDPFTAIKARGSRVYMAPEHALGKAITVKADVYSYGVVVLEIVSGRSNTEYIPNQ-E-ADFLLDTAGRLHQAGRIRDLVDKKLGSRFDNKQALTLLHLAMDCIKLSPTLRPSMSDVVTILSGSKVNA------LTPN-------------------------------------------------------------SEVV----------------------------------------------------------------------
> Smo_68628_ pacid=15415894 transcript=68628 locus=68628 ID=68628.v1.91 annot-version=v1.0
--------------------------------------------------------------------------------------------------------------------------------------------------------------------------------------------------------------------------------------------------------------------------------------------------------------------------------------------------------------------------------------------------------------------------------------------------------------------------------------------------------------------------------------------------------------------------------------------------------------------------------------------------------------------------------------VGRRYFDIFIQ---------GDRKLKDFNIREEANGSL-RALTRS-FTAVNVSN-GVLDIHLLWMGKGTCCAPFR--------SFGPLISAIQV-----------------------------------------------------------------------------------------------------------------------------------------------------------------------------------------------------------------------------------------------------------------------------------------------------------------------------------------------------------------------------------------------------------------------------------------------------------------------------------------------------------------------------------------------------
> Potri.003G025700.1 pacid=26999052 transcript=Potri.003G025700.1 locus=Potri.003G025700 ID=Potri.003G025700.1.v3.0 annot-version=v3.0
-----------------------------------------------------------------------------------------------------------------------------------------MKISSPC--SPSSYCHH-PNILKTQD----------------------------------------------LEGSLPQDLGRFPYLQEIDLSRNYLNTIAEWGAT-PLATISIIGRLTGPIPKEIGNISTLANFTVEFNQLSVLPELNLTREKI-------------------------RIGDNSFTQINLIQKWTNLEK----------------------------------------------------LILRCNIIGPIPD-FVGELPKMTTLDLSFKLIGEIPSSFSGLRK-ADYI--------------------------DLSYNFRN-----ESS---CLQC---KVLFGSAS-MGNVFRSTVP----CL-RSFHC----PKR-KSGL-----------------------------------------------------------------------------------------------------------------------------------------------------------------------------------------------------------------------------------------------------------------------------------------------------------------------------------------------------------------------------------------------------------------------------------------------------------------------------------------------------------------------------------------------------------------------------------------------------------------------------------------------------------------------------------------------------------------------------------------------------------------------------------
> Potri.016G012100.1 pacid=27012168 transcript=Potri.016G012100.1 locus=Potri.016G012100 ID=Potri.016G012100.1.v3.0 annot-version=v3.0
-----------------------------------------------------------------MC--------------------------------------------------------------------------TNC-------LHV-----------------------------------------------------------VPAQAVNRTD--------------------------------------------------------------------------------------------------------------------------------------------------------------------------------------------------------------------------------------------------------------------------------------------------------------------NSLYINCGGGETVVDG----KVFEADST-------TSNYYKAPTENWAYSCSGDFGSETY-DSSDYI-KNVECGDCD--SAGTQLYNSSRLCPLSLTYYGFCLFKGNYTVKLYFAETVY--Q--SDKDYSNLGKRVFDVYIQ---------GKRELKDFNIKEKASGTN-KTWTEN-FTA-FVGDDHLLNIHFFWASKGS---SSFSIAPAALSLNGPLVAGISVTA-NFKVG---------------GKKLSPSQIAG-ITAGSVF-APLLLLAFMWKMGWLRKS--------------ELDEIIEVQGKS---FTLKQIIDATRNFNLKMEIGRGRFGIVYKADLPNEIKLAVKKISPQSKQQGKDELQREIFNLKSLHHENLVQLLDGYSIKDLHLLVYDYMHKGSLHHALF----EPN-SS-TKLDWKARFDICLGIAKGLKYLHEEKRFKIVHGNIKPSIMLDNSLTAKLSDFGLATLCDEEDPFMAIKAKGSRVYMAPEYSMGKAITVKADVYSFGVVLLEIVSGKVSADYTPNQ-E-AEFLLDKAGVLYDKGRILDLVDKKLASSYDRKQALTVLLLAMKCVNLSPTLRPKMSEVVSVLVGEKRID-EISEADTSS---------------------------------------------------ANIGGLCGACSMV----------------------------LE-I---------------------------------------
> Potri.003G025900.1 pacid=26998426 transcript=Potri.003G025900.1 locus=Potri.003G025900 ID=Potri.003G025900.1.v3.0 annot-version=v3.0
----------------------------------------------------------------------------------------------------------------------------------------------------------------------------------------------------------------------------------------------------------------------------------------------MFSESTGMILLFFAAELVITASQVRY-RILFRNG----------QTWRN-------CSGLNGPIPSG-IALLEKMADMRISDLHGNGA-EAPFPPLTNMKNLKTLILRCNIIGPLPD-FVGELPKLTTLNLSFKLIGEIPSSFNGLRK-ADYIYLTGQLNGTVPN-WIT-MDGE---SV--------------------------------------------------------------------------------------------------------------------------------------------------------------------------------------------------------------------------------------------------------------------------------------------------------------------------------------------------------------------------------------------------------------------------------------------------------------------------------------------------------------------------------------------------------------------------------------------------------------------------------------------------------------------------------------------------------------------------------------------------------------------------------------------------------------------------------------------------------
> Potri.016G011200.1 pacid=27012495 transcript=Potri.016G011200.1 locus=Potri.016G011200 ID=Potri.016G011200.1.v3.0 annot-version=v3.0
------------------------------------------MKSQLLIILY--HVHQLL-----AC---------------------------------------------------------------------------------------------------------------------------------------------------------------------------------------------------------------------------------------------------------------------------------------------------------------------------------------CSSSSS----------------------------------------------------------------------------------------------Q-PNMN-----------YIRDF--IKQC--RGKPK-YDSLYINCGGGETVVDG----KVFEADST-------TSNYHSAPRKNWAYSCSGDFGSKTY-DSSDYI-KNEECGVCD--SAGTQLYNSSRLCPLSLTYYGFCLFKGYYTVKLYFAETVY--Q--NDEDYSNLGKRVFDVYIQ---------GKRELKDFNIKENATGTN-KTWTAS-FTA-YVGDDHLLNIHFFWAGKGSFQVPGFSYRTAALSLNGPLVSGISVTA-NFKV----------------GTGLSPSQIAG-ITAGSVF-APLLLLAFMWKMGWLRKS--------------ELDEIIEVQGKS---FTLKQIIDATRKFSPKMEIGRGRFGIVYKAELPNEIKLAVKKISPHSKQQGKDELQREIFNLKSLHHENLVQLLDGYSNKGLHLLVYDYMHKGSLHRALF----EPN-ST-TKLDWRARFDICLGIARGLKYLHEEKRFKIVHGNIKPSIMLDNSLTAKLSDFGLATLCDEEDPFMAIKAKGSRVYMAPEYSMGKAITVKADVYSFGVVLLEIVSGKVSADYTPNQ-E-AEFLLDKAGVLHDKGRILELVDKKLASSYNRKQALTVLLLAMKCVNLSPTLRPKMSEVVSVLEGEKRID-EISECDTPS---------------------------------------------------ANIGGLCGACSMV----------------------------LE-IEPIS-----------------------------------
> Potri.010G155200.1 pacid=26980292 transcript=Potri.010G155200.1 locus=Potri.010G155200 ID=Potri.010G155200.1.v3.0 annot-version=v3.0
-----------------------------------------------------------------------------------------------------------------------------------------------------------------------------------------------------MHSL---------------------------LSRNLLSSISSLRKLSSLYYLSLSYMLSGQIPKELGNLSNLQSMYLDFNELSQLPELRLRSYFLDLSSNNLSGELPGNYANFTSQLFLFSVAGNRLTQIRFIAKWTALYMLSLSGNDFEGELPLELLLNMPYLGYLAVSDV--NSSAGFPFPKYANMTRIRYLVIRCSISGEIPP-YIGDWSSLKYLDLSFNLSGGIPDSMENQT--LSKMFLTGMLSGTVPP-WLP-HKIE--DKADLSHDFD-------------------------------------------------------------------------------------------------------------------------------------------------------------------DGNYTVKLYFAETVY--Q--NDEDYSILGKRVFDVYIQ---------GKRELTDFNIKENATGTN-R--TQN-FTA-HVVDDHLLTIHFFWAGKGSFQVPGYSYSTAALSLNGPLVAGISVTA-NFKV----------------GTGLSPSQIAG-ITAGSVF-APLLLLAFMWKMGWLRKS--------------ELDEIIEVKGTY---FTLKQIIDATRKFSPKMEIGRGRFGIVYKAELPNETKLAVKKISPQSKQHGKDELQREIFNLKSLHHENLVQLFDGYSIKDLHLLVYDYMHKGSLHHALF----EPN-ST-TKLDWKARFDISLGIARGLKYLHEEKRFKIVHGNIKPSILLDNSLTAKLADFGLATLCDEEDPFMTIKAKGSRVYMAPEYSMGKAITVKADVYSFGIVLLETVSGKVSADYTPNQ-E-AEFLLDKAGVLHDKGRILDLVDKKLASSYDRKQALTVLLLAMKCVNLSPTLRPKMSEVVNVLEGKKRID-EIFEGDIPS---------------------------------------------------ANIGGLRGVCSNV----------------------------LE-IEPIS-----------------------------------
> Potri.016G011400.1 pacid=27011967 transcript=Potri.016G011400.1 locus=Potri.016G011400 ID=Potri.016G011400.1.v3.0 annot-version=v3.0
MCKQAKVVMA----------------------KLHL-KLFPKLVSSLAVLLL--CQFGYV-----VCQSTGFS-D-S-R-LPADEEKALDDLLKTLE------W-GFPNISRSACS-----------------SNFE-YIKCDC---NRTVCHVTRLTLPDQDLTGQINAEALASLVHLRAIDLSKQLHGSIPLTLGLSSLTRLDLSTFLNGYIPSSLGNLSSLQYLRLSRNFLNFISSLGNLSSLEYLSLSYKLFGQIPKELGNLSNLLSMYLDFNELTQLPELRLGSGYLGLSSNNLSGPLPENYANFTG-LQWFSVAGNRLTQVSFIADWTELNRLSLSGNDFERELPLESIFNMSNLRYLFVSDV--RSS---GFPKNANMKKIRYLMIRCSISGEIPP-YIGDWSRLRYLDLSFSLTGGIPDSMKKLN--LSKMFLTGMLNGTVPY-WVP-DTIE--DKADLSYNFEI---PRDGPK-KGEG----KLMN----------------SIRNL--IKKC--RRKPK-YNSLYINCGGGETVVDG----KVFEADST-------TSNYNLAPRKNWAYSCSGDFGSKTY-DSSDYI-KNVECEVCD--SAGTQLYNSSRLCPLSLTYYGFCLFKGNYTVKLYFAETVY--Q--SDADYSNLGKRVFDVYIQ---------GKRALKDFNIKEMASGTN-KTWTAN-FTA-YVGDDYLLTIDFFWAGKGTFQEPSFSYAPAALSLKGPLVSGISVTA-NFKV----------------GKGLSPSQIAG-ITVGSVF-ASVLLSAYMWKMGWQQQS--------------DLNE-VQGDEKS---FALKQIIDATRKFSPKMEIGRGRFGIVYEAELPNKRKLAVMKISPNSKQQGKDELQGEISKLKSLHHENLVQLLRGYSNKDLHLLVNE--QKGSLQRALF----EPD-ST-TKLDWKARFDICLGIARGLTYLHEEK--RIVHGNINPSIMLDDSLTAKLSAFGLATLCDEEDPFMTIEAKESRVYMAPEYSMGKTITVKADVYSFGVVLLEIVSGTVSAEYTPNQEE-AKFLLDKASVLHHKGRILDLVDKKLASSYDRKQALTVLLLAMKCVNLSPTLRPKMSEVVSVLEDEKRID-AISEGDTPS---------------------------------------------------TNIGGLCGAFSSV----------------------------LE-IDPIS-----------------------------------
> Potri.010G155600.1 pacid=26980048 transcript=Potri.010G155600.1 locus=Potri.010G155600 ID=Potri.010G155600.1.v3.0 annot-version=v3.0
--------MA----------------------KLYL-KLFPKLVSSLAVLLL--CQFGYV-----ACQPTGFS-D-S-R-LPADEERALEDLMTTL---------GFQQISRSSCD-----------------NNFQGMITCNCTYENSTVCHVTGLDLSNLELDGQIQAEALTSLVFLKRIDLSKQLDGSIPVTMGLPSLTSLDLSTFFKGSIPSSLVNLSSLQYLRLSRNFLNSISSLGNLSSLKYLNLKYMLSGQIPKELGNLSNLQLMYLGSNELTQLPELRLRSGYLDLNSNKLSGELPGNYASFTSELERFSVAGNRLTQVSFIANWTELYYLSLSGNDFEGQLPLELLFNMSKLKYLFLSDV--RSSAGFPFPKNANMTEIRRLVIRCSISGEIPP-DIGDWSSLKYLDLSFSLTGGIPDSMKKLN--LSKMFLTGMLSGTVPP-WLP-HKIE--DKADLSYDFD------DGPK-QGEG----KLIQ-PNRN-----------YIRDF--IKQC--RGKPK-YDSLYINCGGGETVVDG----KVFEADST-------TSNYHSAPRKNWAYSCSGDFGSKTY-DSSDYI-KNEECGVCD--SAGTQLYNSSRLCPLSLTYYGFCLFKGYYTVKLYFAETVY--Q--NDEDYSNSGKRVFDVYIQ---------GKRELKDFNIKENATGTN-KTWTAS-FTA-YVGDDHLLNIHFFWAGKGSFQVPGFSYSTDALSLNGPLVSGISVTA-NFKV----------------GTGLSPSQIAG-ITAGSVF-APLLLLAFMWKMGWLRKS--------------ELDEIIEVQGKS---FTLKQMIDATRKFSPKMEIGRGRFGIVYKAELPNEIKLAVKKISPHSKQQGKDELQREIFNLKSLHHENLVQLLDGYSNKGLHLLVYDYMHKGSLH--------QPN-ST-TKLDWRARFDICLGIARGLKYLHEEKRFKIVHGNIKPSIMLDNSLTAKLSDFGLATLCDEEDPFMAIKAKGSRVYMAPEYSMGKAITVKADVYSFGVVLLEIVSGKVSADYTPNQ-E-AEFLLDKAGVLHDKGRILELVDKKLASSYNRKQALTVLLLAMKCVNLSPTLRPKMSEVVSVLEGEKRID-EISECDTPS---------------------------------------------------TNIGGLCGACSRV----------------------------LE-IEPIS-----------------------------------
> Potri.016G011600.1 pacid=27012633 transcript=Potri.016G011600.1 locus=Potri.016G011600 ID=Potri.016G011600.1.v3.0 annot-version=v3.0
--------MA----------------------KLYLNKLFPKLVSSLAVLLL--CQFGYV-----ACQPTMYS-P-S-RTLPADEAKALGELMTTLG------W-GFQQFSRSSCD-----------------NNYR-GIKCNCTYENSTVCHDTGLDLSNRELDGRIHAEALTSLDFLEEIDLSHQLYGSIPVTMGLPSLTSLDLSTFLNGSIPSSLGNLSSLQILDLSTNFLSSIPSLRNLSSLKYLFLWYMLSGQIPKELGNLSNLLQMTLGFNELTQLPELRLRSNALELSSNNLSGELPGNYANFTSQLQFFSVAGNRLTQVSFIANWTGLGYLYLSGNDFEGQLPLELLFNMSKLEYLVVSDV--RSSAGFPFPKHANMKGIRYLVIRCLISGGIPP-YIGHWSSLTYLDLSFSLTGGIPDSMKKLN--LSKMFLTGMLNGTVPS-WVP-HTIE--DKADLSYNFEI---SRDGTK-KGEG----KLM---------------------------------------------------------------------------------------------------------------------------------------------------------------------------------------------------------------------------------------------------------------------------------------------------------------------------------------------------------------------------------------------------------------------------------------------------------------------------------------------------------------------------------------------------------------------------------------------------------------------------------------------------------------------------------------------------------------------------------------------------------------------------------------------------------------------------
> Potri.018G136200.1 pacid=27011462 transcript=Potri.018G136200.1 locus=Potri.018G136200 ID=Potri.018G136200.1.v3.0 annot-version=v3.0
--------------------------------------------------------------------------------------------------------------------------------------------------------------------------------------------------------------------------------------------------------------------------------------------------------------------------------------------------------------------------------------------------------------------------------------------------------------------------------------------------------------------------------------------------------------------------------------------------------------------------------------------------------------------------------------------------------------------------------------------------------------------------------------------------------------------------------------------------------------------------------------------------------------------------------------------------------------NQLMLGYEYMQNNCLSRALF--G-K--------------GKNCLGVARGLDYLHEESIIKIGHGDIKTSVFLDKELNAKISDFGLAKLNEDG--------------------------------HFGVVALEIVSGKINKNYRPKD-E-FVYLLDRAYVLQESGSLLELVDPESGSEYFSEEAMVMLNVALSCTKANS---------------------------------------------------------------------------------------------------------------------------------------------------------------------
> LOC_Os04g52590.1 pacid=33110745 transcript=LOC_Os04g52590.1 locus=LOC_Os04g52590 ID=LOC_Os04g52590.1.MSUv7.0 annot-version=v7.0
--------MDP--------------RLSY-----CCYLHGCLCVL-VLLL----CSWRAA-----DAQA----QQPPPH-TDPTEAAALNAMMARLGLSAPPSW----NISSDPCSGAATD-DT-PLDDN---PAFNPAIKCDCSDHNNTLCHITRLKINTLD----------------------------------------------VVGPIPEELRNLTHLIKLDFRKNYFTPLAFIGELTALKYITVGIALSGPIPKELGNLTNLVSLALGSNNFNSLDELKLTKQQL-------------------------WALDNNFTQIDYLGSLTNLTQLRLQGNSFQGPIPRS-LYNLVKLRS---------------------------FVLRSRISDSLASVDFSKFGSLNLLDLSFNITGQIPPSIVNLPS-LTFL------------------------------------------------------LVANDFVIDGTDMSGLPWGLNCLQRNTPC-FLGSPK-SASFAVDCGGSRTISGSDN--AMYQADN-ANLG---AASYYVAGTPTWGVSTTGRFMDPP---NGSYI-IYSSRQFDK--TLDSGLFQTARMSPSSLRYYGIGLENGNYTVTLQFAEVDF--P--DVQSWRSRGRRIFDIYIQVACKLTISLGERKEQNFDIRKAAGGKSFTVVKKQ-YVV-PVTK-NFLEIHLFWAGKGTCCIPHQ-------GYYGPAISALSATP---------------------------------------IFALAALAGHFIWRQKKRKI-LLELE--------ELYN-IVGRPNV---FSYNELRSATENFSSSNLLGEGGYGLVHKGRLSDGRAVAVKQLSQSSN-QGKKQFATEIETISRVQHCNLVTLYGCCLESNTPLLVYEYLENGSLDQALF--G---K-GS-LNLDWPTRFEICLGLARGIAYLHEDSTVRIVHRDIKASVLLDAGLNPKISDFGLAKLYDNKKTHVSTKVAGTFGYLAPEYAMRGHMTEKVDVFAFGVVALETVAGESNYQNTLEE-D-RTYIFERVWELYENGHPLDFVDPKL-SEFNSEEVIRVIRVALLCTQGSPHKRPPMSKVVSMLTGDADIT-EDAA--KPS---YITE-WQIK-VGS----------C-----------HHT-GSSQ-----VG--------SAS--TPPSSGDGG-------AGQASSQGA-GE-GSPLT-PS------------------PLFTS-IIDE--GR
> Bradi5g21857.5.p pacid=32810656 transcript=Bradi5g21857.5 locus=Bradi5g21857 ID=Bradi5g21857.5.v3.1 annot-version=v3.1
--------MDP--------------SPTW---SGSSVRHGSVLFL-LLLLLSVSSSWRAA------AQA----QPPPPQ-TDPTEAAAVNAILGKLGLRAPASW----NVSGNPCSGAATD-DT-PLDDN---PNFNPAIKCDCTDRNGTLCHVTRLKINSLD----------------------------------------------AAGPIPEELRNLTHLIKLDFRKNSLTPLAFIGELTALKYITVGTALSGPVPKELGNLTDLVSLALGSNNFNSLDELKLTKKQL-------------------------WASDNNFTQIDYLGSLTNMTQLRLQGNSFEGPIPKS-LSNLIKLTS---------------------------LVLRSKIFGTLSLVDFSKFVNLTLLDLSFNITGQMPRSIFNLPS-LSFL------------------------------------------------------LVANDFVMDSSNDSVLPWGLNCLQRNTPC-FLGSPQ-SSSFAVDCGGSRTISGSDN--SMYQADN-ANLG---AASYYVGGAPMWGISSSGRFMDPP---NGSYI-IYSSRQFEN--TLDSGLFQTARMSPSSLRYYGIGLENGNYTVTLQFAEFDS--P--DPQAWKSRWRRVFDIYVQVTYKLDIMLGERKEQNFDIRKAAGGKSFVVVKKQ-YIV-HVVK-NFLEIHLFWAGKGTCCIPTQ-------GYYGPAISALSATP---------------------------------------IFALAALAGVFVWRQKRRKL-LLELE--------ELYT-IVGRPNV---FSYSELRAATENFNSSNLLGEGGYGSVYKGKLNDGRVVAVKQLSESSN-QGKIQFATEIETISRVQHRNLVKLYGCCLESNTPLLVYECLENGSLDQALF--G---K-GG-LNLDWQTRFEICLGIARGIAYLHEESSARIVHRDIKASVLLDADLNPKISDFGLAKLYDNKKTHVSTKVAGTFGYLAPEYAMRGHMTEKVDVFAFGVVALETVAGESNHHTTLEE-E-TTYIFERVWDLYENGNPLDFVDPKL-SEFNSEEVLRVIRVALICTQGSPHRRPPMSRVVAMLTGDADTSGEEVI--KPS---YITE-WQVK-AGS----------S-----------SYTYSSSQ-----AG--------SSS--QTNQS--------------SGVHAA-GD-GTPLS-PS------------------PLFTS-IIDE--GR
> LOC_Os04g52640.1 pacid=33111667 transcript=LOC_Os04g52640.1 locus=LOC_Os04g52640 ID=LOC_Os04g52640.1.MSUv7.0 annot-version=v7.0
--------------------------------------MALSV---LLLLL-------AA-----VAQA----QKAPTT-TDRIEAEALKAVFEKLDQKAE--W----NTTGDPCSGAATD-ST-DINDS----SINPAIKCDCSDQNNTVCHITGLKIYDKD----------------------------------------------ATGQIPGELRNLTHLTHLNLSHNFLVTISFIGELAAMQYMTFGIALSGSIPKELGNLTNLVSLGFSSNNFSSLSELSLFKEELFIDSAGLSGELPSSLSKLTR-MKILWASDNNFTQIDYIGSW-NLTDLRFQGNSFQGPLPAN-LSNLVQLTNLRIGDI--ASGSSSSLAFISNMTSLNTLILRCMVSDSLALIDFSKFASLTLLDLSFNITGQVPQTLLNLNF-LSYLFLGNNLTGSLPS-SKI-RSLR---NLDFSYQLSG-----NFPFWVSEEDL--QLLVANNFMVNISNNSALPSGLECLQQNTPC-FLGSPH-SASFAVDCGSTRFISGSRN--SSYQADA-TNLG---AASYHVTEPLTWGISNVGKFMDTP---NGTTI-INNARQFQA--TLDSELFQTARMSPSSLRYYGIGLQNGNYTVSLQFAEFGF--E--DTESWKSRGRRVFDIYVQ---------GERKEKDFDIKKEAGGKSYTAVKKD-YIV-SVTR-NFVEIHLFWAGKGTCCIPTQ-------GYYGPTISALSLSP-NFTPT-IGNVAE------QNSSTSKTVVIVA-VAIGVTILGLVALVGIFLWRKKRRKL-SLEQQ--------ELYS-IVGRPNI---FSYGELRSATENFSSSNRLGEGGYGAVYKGKLMDGRIVAVKQLSQTSH-QGKKQFATEIETISRVQHRNLVKLYGCCLEGNNPLLVYEYMENGSLDKALF--G---T-EK-LHIGWPARFEICLGIARGLAYLHEESSIRVVHRDIKASVLLDANLNPKISDFGLAKLYDDKMTHVSTKVAGTFGYLAPEYAMRGHMTEKVDVFAFGVVLLETLAGRPNYDDVLEE-D-KIYIFEWVWRLYESERALDIVDPNL-TEFNSEEVLRAIHVALLCTQGSPHRRPSMSRVVAMLTGDAEVG-EVAA--KPS---YITE-WQIK-GGG----------TTTT---TTGSSSTS-SSAA-----NG--------QWS--SAPPP--------------------PRATSSPKM-SS------------------PFLSS-VVDE--GR
> LOC_Os04g52614.1 pacid=33113039 transcript=LOC_Os04g52614.1 locus=LOC_Os04g52614 ID=LOC_Os04g52614.1.MSUv7.0 annot-version=v7.0
--------MGW--------------RMAV-----SRLLHGCVL---VLLLA-------AA-----VVQA----QRAATR-TDPTEAAALNAVFAKLGQQAQSSW----NLSGDPCTGRATD-GS-AIDDT----SFNPAITCDCTFQNSTICRITKLKIHAVD----------------------------------------------ASGPIPEELRNLTRLTDLNLGQNLLSPLSFIGELTNMQKMTFGISLSGPIPKELGNLTNLISLGLGSNHFNSLTELNLIKQELYIDSAGLSGPLPSSLSKLTR-MQILWASDNNFTQIDYIGSW-NLTDLRFQGNSFQGPIPAA-LSNLVQLSS---------------------------LILRCRISDNLASLDFSKFASLSLL--------------------------------------------------DFSYQLSG-----NFPPWASDKNL--QF--------------ILPSGLACLQRNTSF-FLGSPQ-SSSFAVNCGSNRFISGSDN--LRYETDD-VNLQ---AASYNVTGAPTWGVSNVGKFMDAP---NGNYI-IYSSRQFQH--TLDSELFQTSRMSPSSLRYYGIGLENGNYTVTLQFAEFGI--E--DTQSWKSLGRRVFDIYVQ---------GERKEKNFDIRKTAGDKSYTVVKKQ-YKV-PVTK-NFLEIHLFWAGKGTCCIPTQ-------GYYGPTISALSVIPADFTPT-VGNTAH------KNKSTSKTGVIVG-VVVGVTVLGLVALVGIFMWRQKRRKL-SLEQQ--------ELYS-IVGRPNV---FSYSELRSATENFSSSNRLGEGGYGTVYKGKLTDGRVVAVKQLSQTSH-QGKKQFATEIETISRVQHRNLVKLYGCCLEGNNPLLVYEYMENGSLDKALF--G---T-EK-LTIDWPARFEICLGIARGLAYLHEESSICVVHRDIKASVLIDANLNPKISDFGLAKLYDDKKTHVSTKVAGTFGYLAPEYAMRGHMTEKVDVFAFGV----------------------------AWELYENNNPLGLVDPKL-KEFNREEVLRAIRVALLCTQWSPHQRAPMSRVVSMLAGDVEVP-DVLT--KPS---YITE-WQIK-GGN----------T-----------SFA-NSGV-----SG--------QSS--SAP-----------------------GSASEQQG-SS------------------LFLNS-VIPE--GR
> LOC_Os04g52600.1 pacid=33108661 transcript=LOC_Os04g52600.1 locus=LOC_Os04g52600 ID=LOC_Os04g52600.1.MSUv7.0 annot-version=v7.0
--------M----------------RVMS-----HLLLHGGVL---LLLLA-------AA-----AVQA----QRVATK-TDPTEAAALNAVFAKLGQQASLSW----NISGDPCTGAATD-GT-PIDDN---PNFNPAIKCDCTFQNNTVCRITKLKIYALD----------------------------------------------VPGTIPQELRNLTRLTHLNLGQNTLTPLSFIGELTNMQNMTFRISLSGPIPKELGNLTNLVSLGLGSNRFNSLSELNLDKQELYIDSAGLSGPLPSSFSKLTR-MQTLWASDNDFTQIDYIGNW-NLTDLRFQGNSFQGPIPSA-LSNLVQLSSLRIGDI--ENGSSSSLAFIGNMTSLSILILRCKISDNLASIDFSKFASLNLLDLSFNITGQVPTALLGLNL-LNSLFLGNSLSGSLPS-SKG-PSLS---TLDFSYQLSG-----NFPPWASGKNL--QLLVANNFVIDSSNNSILPSGLACLQRNTPC-FLGSPQ-SSSFAVDCGSNRLISASDN--LRYQTDD-ASLG---PASYSVTGAPTWGVSNVGKFVDAP---NGSYI-IYSSRQFQN--TLDSELFQTSRMSPSSLRYYGIGLENGNYTVTLQFAEFGI--E--DTQTWKSLGRRVFDIYLQ---------GERQEKNFDIRKAAGDKSYTVVKKS-YKV-PVTK-NFLEIHLFWAGKGTCCIPGQ-------GYYGPTISALSVTPADFTPT-VGIVAE------QNKSTSKTGVIVG-VVVGVAVLGLVALVGIFMWRQKRRKL-TLEQQ--------ELYS-IVGRPNV---FSYSELRSATENFSSSNRLGEGGYGAVYKGKLNDGRVVAVKQLSQTSH-QGKKQFATEIETISRVQHRNLVKLYGCCLEGNNPLLVYEYMENGSLDKALF--G---I-EK-LNIDWPARFDICLGIARGLAYLHEESSIRVVHRDIKASVLLDANLNPKISDFGLAKLYDDKKTHVSTKVAGTFGYLAPEYAMRGHMTEKVDVFAFGVVLLETLAGRPNYDDTLEE-D-KIYIFEWAWELYENNNPLGIVDPNL-REFNRAEVLRAIHVALLCTQGSPHQRPPMSRVVSMLTGDTEVT-DVLM--KPS---YITE-WQIK-GGN----------T-----------SFA-NSAV-----RG--------QSS--SAP-----------------------GS-TSQQA-SS------------------VFLNS-IIQE--GR
> LOC_Os04g52630.1 pacid=33111314 transcript=LOC_Os04g52630.1 locus=LOC_Os04g52630 ID=LOC_Os04g52630.1.MSUv7.0 annot-version=v7.0
--------MRRFI------------RVRR-----QIHLHGSVLLIILLLLA-------AA-----VAQA----QQAPTR-TDPTEAAALNAVFAKLGQKAQPSW----NITGDPCTGRATD-GS-STEDD----SFNPAITCDCTDQNGTVCHITKLKIYAMD----------------------------------------------ASGPIPEELRNLTRLTNL----------------------NFGIALSGSIPKEFGNLTNLISLGLGSNNFSPLSELNLDKTGLYIDSAGLSGELPSSFSKLTK-VEKLWASDNNFTKIDYIGSW-NLTDLRFQGNSFQGSIPAT-LSKLVQLTNLRIGDI--ENG-SSSLAFISNMTSLSILVLRCKISDNLASIDFSKFASLKLLDLSFNITGQVPEAMLGLNS-LNFL--------------------------DFSYQLSG-----NFPSWANEKNL--QLLVANNFVLDNSNNSVLPSGLECLQRNTPC-FLGSPH-SASFAVNCGSNRSISGSDN--YVYQADG-VSLG---AAQYYVTGETKWGVSNIGKFMDAP--SNGIYI-FNSSRQFQS--TLDPELFQTARLSPSSLRYYGIGLENGNYTVTLQFAEIEF--E--DTKSWKSLGRRVFDIYIQ---------GERKERNFDIRKATGGKSYTAVKKQ-YLI-PVTK-NFVEIHLFWAGKGTCCIPAQ-------GYYGPSISALSLKP-NFIPT-VRSAAA------QRKSSSKTGVIVG-VVVGVAVFGLVALAAIFLWMQKRRKL-SLEQQ--------ELYC-IVGRPNV---FSYGQLRSATENFNFSNRLGEGGYGAVYKGKLTDGRVVAVKQLSQTSN-QGKQQFATEIETISRVQHR--------------------------------------T-EK-LNIDWPARFEICLGIARGLAYLHEESSIRVIHRDIKASVLLDANLNPKISDFGLAKLYDDKKTHVSTKVAGTFGYLAPEYAMRGRMTEKVDVFAFGVVLLEILAGRPNYDDALEE-D-KIYIFEWAWDLYENNNPLGLVDPKL-EEFNREEVLRAIRVALLCTQGSPHQRPPMSRVVTMLAGDVEAP-EVVT--KPS---YITE-WQLK-GGD----------T-----------SYL-DSEV-----SW--------QSS--SAP-----------------------GGPASPRT-SS------------------PFLSS-VD------
> evm_27.model.AmTr_v1.0_scaffold00032.137
--------------------------------------------------------------------------------------------------------------------------------------------------------------------------------------------------------------------------------------------------------------------------------------------------------------MAATL------LAQVWASDNGFTKMDFIGNWTKLETLRLQGNSFQGPIPSS-FDSLTTLRDLRISEL--SNG-TSSLDFIKNMKNLTTLVLRNMISGMIPS-DIGGHAQLAHL----------------------------------------------------------------------------------------------------------------------------------------------------------------------------------------------------------------------------------------------------------------------------------------------------------------------------------------------------------------------------------------------------------------------------------------------------------------------------------------------------------------------------------------------------------------------------------------------------------------------------------------------------------------------------------------------------------------------------------------------------------------------------------------------------------------------------------------------------------------------------------------------------------
> AT1G56145.2 pacid=19650370 transcript=AT1G56145.2 locus=AT1G56145 ID=AT1G56145.2.TAIR10 annot-version=TAIR10
--------MLR--------------------------LILSLVVW-FVFMSG---LFHVV-----RSQN----RTTA-T-TDPDEARALNKIFRTWKITATKAW----NISGELCSGAAID-DS-VSIDN---LAFNPLIKCDCSFVDSTICRIVALRARGMD----------------------------------------------VAGPIPDDLWTLVYISNLNLNQNFLTPLPGIGNLTRMQWMTFGAALSGPVPKEIGLLTDLRSLAIDMNNFSSLPEINCTRVKMYIGSSGLSGEIPSSFANFVN-LEEAWINDIRLTQIDFIGNWTKLTTLRILGTSLSGPIPST-FANLISLTELRLGEI--SNI-SSSLQFIREMKSISVLVLRNNLTGTIPS-NIGDYLGLRQLDLSFKLTGQIPAPLFNSRQ-LTHLFLGNRLNGSLPT-QKS-PSLS---NIDVSYDLTG-----DLPSWVRLPNL--QLLIANHFTVGGSNRRALP-RLDCLQKDFRC-NRGKGV-YFNFFVNCGGRD-IRSSSG--ALYEKDE-GALG---PATFFVSKTQRWAVSNVGLFTGSN---SNQYI-ALSATQFAN--TSDSELFQSARLSASSLRYYGLGLENGGYSVTVQFAEIQI--Q--GSNTWKSLGRRIFDIYVQ---------GKLVEKDFDMQKAANGSSIRVIQRV-YKA-NVSE-NYLEVHLFWAGKGTCCIPAQ-------GTYGPLVSAISATP-DFIPT-VKNKLPS-------KSKKNIVIIVG-AIVGAGMLCILVIAILLF-IRRKRKR-AADEE--------VLNS-LHIRPYT---FSYSELRTATQDFDPSNKLGEGGFGPVFKGKLNDGREIAVKQLSVASR-QGKGQFVAEIATISAVQHRNLVKLYGCCIEGNQRMLVYEYLSNKSLDQALF--GKAEE-KS-LQLGWSQRFEICLGVAKGLAYMHEESNPRIVHRDVKASILLDSDLVPKLSDFGLAKLYDDKKTHISTRVAGTIGYLSPEYVMLGHLTEKTDVFAFGIVALEIVSGRPNSSPELDD-D-KQYLLEWAWSLHQEQRDMEVVDPDL-TEFDKEEVKRVIGVAFLCTQTDHAIRPTMSRVVGMLTGDVEIT-EANA--KPG---YVSE-RTFE-NAM----------S------------FM-SGST-----SS--------SWILP-----------------------------ETPKDSSK------------------------QVEE-HGR
> Bradi5g21870.2.p pacid=32808129 transcript=Bradi5g21870.2 locus=Bradi5g21870 ID=Bradi5g21870.2.v3.1 annot-version=v3.1
--------MRR--------------------------LHGAAL---LLLLL-------AA-----VAQA----QQAST--THPGDAAALNAVFAKLGQKAGPSW----NISGDLCTGAATD-TT-DIDND---NSFNPAIKCVCSGGNTSVCRITRIKIYALD----------------------------------------------AVGPIPEELRNLTSLTNLNFGQNYLTPLSFIGELTAMQYMTFGIALSGPVPKELGNLTNLVSLSISSNNFSPLSELNLAKEQLYIDSAGLSGSLPSSLSKLTK-MKTLWASDNDFTQIDYIGSW-NLTELRFQGNSFEGPLPAT-LSNLVQLTGLRIGDI--LNGSSSSLAFLNNMTSLSTLVLRCRISDKLVSVDFSKFRNLNLLDLSFNITGQVPQTLLNLNS-LNFLFLGNSLSGSLPS-SIG-SSLK---NLDFSYQLSG-----SVPSWARSS----QLLVANNFLADSSGNSVLPTGWECLQRNTPC-FLGSPQ-SSSFAVDSGGNGLISGSDN--SMYQPDDITKLG---AASYYVTGAPTWGVSNVGRFMDAS---NGSYI-IYSSQQFQN--TLDTELFRNARMSPSSLRYFGIGLENGNYTVTLQFAEFDF--P--DSQSWKSTGRRVFDIYVQ---------GERKEQNFDIRKAAGGKSYIAVRRQ-YTI-KVTK-NFLDIHLFWAGKGTCCIPTQ-------GYYGPAISALSATP-NFTPT-VRNAAV-------KKSGSNTGVIVG-VLVAVAVLGLLAVAGIFIWRQKRRKL-LLEQQ--------ELYS-IVGRPNV---LSYAELRSATENFSSSNLIGQGGYGSVYKGKLVDGRLVAVKQLSEASH-QGKREFAAEIETISRVQHRNLVKLYGCCLEGNKPLLVYEYLENGSLDKALF--G---K-GS-SNLDWPTRFEICLGIARGLAYLHEESSIRVVHRDIKASVLLDANLNPKISDFGLAKLYDDQKTHVSTKVAGTFGYLAPEYAMRGHMTEKVDVFAFGVVLLETLAGRPNYYSTLDE-D-KVYIFEWVWELYEANHPLDVVDPRL-EEFDSEEVLRAIKVALVCTQGSPHQRPSMSRVVAMLTGDVEAP-DVVS--KPS---YITE-WQIK-GGD----------TT----------SYM-STDV-----SA--------QSS--SAP-----------------------RP-NSPRT-SS------------------PFLSS-IIDE--GR
> AT1G56120.1 pacid=19652498 transcript=AT1G56120.1 locus=AT1G56120 ID=AT1G56120.1.TAIR10 annot-version=TAIR10
----------------------------------------------------------MV-----RAQN----RTRP-T-THPDDARALNSIFAAWKIRAPREW----NISGELCSGVAID-AS-VLDSN---HAYNPLIKCDCSFQNSTICRINNIKVYAID----------------------------------------------VVGPIPPELWTLTYLTNLNLGQNYLTSLPAIGNLTRMQWMTFGIALSGPIPKEIGLLTDLRLLGISSNNFSSLAEISCTKQQMYIDSSGLSGGIPLSFANFVE-LEVAWIMDVELTRIDFIGFWTKLTTLRILGTGLSGPIPSS-FSNLIALTELRLGDI--SNG-SSSLDFIKDMKSLSVLVLRNNLTGTIPS-TIGGYTSLQQVDLSFKLHGPIPASLFNLSR-LTHLFLGNTLNGSLPT-LKG-QSLS---NLDVSYDLSG-----SLPSWVSLPDL--KLLVANNFTLEGLDNRVLS-GLHCLQKNFPC-NRGEGI-CKNFSINCGGPE-IRSVSG--ALFEKED-ADLG---PASFVVSAAKRWAASSVGNFAGSS---NNIYI-ATSLAQFIN--TMDSELFQSARLSASSLRYYGLGLENGGYTVTLQFAEVQI--E--GSNSWKGIGRRRFNIYVQ---------GRLVEKDFDIRRTAGGSSVRAVQRE-YKT-NVSE-NHLEVHLFWAGKGTCCIPIQ-------GAYGPLIAAVSATP-DFTPT-VANRPPS-------KGKSRTGTIVG-VIVGVGLLSIFAGVVILV-IRKRRKP-YTDDE--------EILS-MDVKPYT---FTYSELKNATQDFDLSNKLGEGGFGAVYKGNLNDGREVAVKQLSIGSR-QGKGQFVAEIIAISSVLHRNLVKLYGCCFEGDHRLLVYEYLPNGSLDQALF--G---D-KS-LHLDWSTRYEICLGVARGLVYLHEEASVRIIHRDVKASILLDSELVPKVSDFGLAKLYDDKKTHISTRVAGTIGYLAPEYAMRGHLTEKTDVYAFGVVALELVSGRKNSDENLEE-G-KKYLLEWAWNLHEKNRDVELIDDEL-SEYNMEEVKRMIGIALLCTQSSYALRPPMSRVVAMLSGDAEVN-DATS--KPG---YLTD-CTFD-DTT----------SS------SFS-NFQ-TKDT-----SF--------S----------------------TSFIAPG-PE-MPLRDGES-----------------KPMVGF-KIKE--GR
> AT1G56140.1 pacid=19654726 transcript=AT1G56140.1 locus=AT1G56140 ID=AT1G56140.1.TAIR10 annot-version=TAIR10
--------MLR---------------------LWRYLC-LLLTVW-FLCNFG---PVYVV-----RAQN----RTGA-T-THPDEALALNSIFAAWRIRAPREW----NISGELCSGAAID-AS-VLDSN---PAYNPLIKCDCSFENSTICRITNIKVYAME----------------------------------------------VVGSIPQQLWTLEYLTNLNLGQNVLTSLPALGNLTRMRWMTFGIALSGPIPKEIGLLTDLRLLSISSNNFSSIDEIRCTKQQIYIDSSGLSGGLPVSFANLVE-LEQAWIADMELTQIDFIGDWTKLTTLRILGTGLSGPIPAS-FSNLTSLTELRLGDI--SNG-NSSLEFIKDMKSLSILVLRNNLTGTIPS-NIGEYSSLRQLDLSFKLHGTIPASLFNLRQ-LTHLFLGNTLNGSLPT-QKG-QSLS---NVDVSYDLSG-----SLPSWVSLPNL--NLLVANNFTLEGLDNRVLS-GLNCLQKNFPC-NRGKGI-YSDFSINCGGPE-IRSVTE--AVFERED-EDLG---PASFVVSAGQRWAASSVGLFAGSS---NNIYI-STSQSQFVN--TLDSELFQSARLSASSLRYYGLGLENGGYTVTLQFAEIQILGS--TSNTWRGLGRRRFDIYVQ---------GRLVEKDFDVRRTAGDSTVRAVQRE-YKA-NVSQ-NHLEIHLFWAGKGTCCIPIQ-------GAYGPLISAVGATP-DFTPT-VGNRPPS-------KGKSMTGTIVG-VIVGVGLLSIISGVVIFI-IRKRRKR-YTDDE--------EILS-MDVKPYT---FTYSELKSATQDFDPSNKLGEGGFGPVYKGKLNDGREVAVKLLSVGSR-QGKGQFVAEIVAISAVQHRNLVKLYGCCYEGEHRLLVYEYLPNGSLDQALF--G---E-KT-LHLDWSTRYEICLGVARGLVYLHEEARLRIVHRDVKASILLDSKLVPKVSDFGLAKLYDDKKTHISTRVAGTIGYLAPEYAMRGHLTEKTDVYAFGVVALELVSGRPNSDENLED-E-KRYLLEWAWNLHEKGREVELIDHQL-TEFNMEEGKRMIGIALLCTQTSHALRPPMSRVVAMLSGDVEVS-DVTS--KPG---YLTD-WRFD-DTT----------AS------SIS-GFP-LRNT-----QA--------SES-------------------FTSFVAPR-SE-ISPRNNDA-----------------RPMLGA-QMNE--GR
> AT1G56130.1 pacid=19657859 transcript=AT1G56130.1 locus=AT1G56130 ID=AT1G56130.1.TAIR10 annot-version=TAIR10
--------MTR---------------------IRRSPCLLLLIIW-FMCIAG---SVQVV-----QSQN----QTGA-T-THPDEARALNSIFAAWKIQAPREW----NISGELCSGAAID-AS-VLDSN---PAYNPLIKCDCSFQNSTICRITNIKVYAID----------------------------------------------VVGPIPPELWTLTYLTNLNLGQNVLTSLPAIGNLTRMQWMTFGIALSGPVPKEIGLLTDLRLLGISSNNFSSIDEIRCTKQQMYIDSSGLSGRIPLSFANLVQ-LEQAWIADLEVTQIDFIGDWTKLTTLRIIGTGLSGPIPSS-FSNLTSLTELRLGDI--SSG-SSSLDFIKDMKSLSVLVLRNNLTGTIPS-TIGEHSSLRQVDLSFKLHGPIPASLFNLSQ-LTHLFLGNTLNGSFPT-QKT-QSLR---NVDVSYDLSG-----SLPSWVSLPSL--KLLVANNFTLEGLDNRVLP-GLNCLQKNFPC-NRGKGI-YSDFSINCGGPE-KRSVTG--ALFERED-EDFG---PASFFVSAGQRWAASSVGLFAGSS---NNIYI-ATSQSQFVN--TLDSELFQSARLSASSVRYYGLGLENGGYTVTLQFAEIQILGS--TSTTWKGLGRRRFDIYVQ---------GRLVEKDFDVRRTAGDSTVRAVQRV-YKA-NVSE-NHLEVHLFWAGKGTCCIPIQ-------GAYGPLISAVSATP-DFTPT-VANKPPS-------KGKNRTGTIVG-VIVGVGLLSILAGVVMFT-IRKRRKR-YTDDE--------ELLG-MDVKPYI---FTYSELKSATQDFDPSNKLGEGGFGPVYKGNLNDGRVVAVKLLSVGSR-QGKGQFVAEIVAISSVLHRNLVKLYGCCFEGEHRMLVYEYLPNGSLDQALF--G---D-KT-LHLDWSTRYEICLGVARGLVYLHEEASVRIVHRDVKASILLDSRLVPQISDFGLAKLYDDKKTHISTRVAGTIGYLAPEYAMRGHLTEKTDVYAFGVVALELVSGRPNSDENLEE-E-KKYLLEWAWNLHEKSRDIELIDDKL-TDFNMEEAKRMIGIALLCTQTSHALRPPMSRVVAMLSGDVEIG-DVTS--KPG---YVSD-WRFD-DTT----------GS------SLS-GFQ-IKDT-----TG--------YS---------------------MSLVAPG-SE-ISPRDSDF-----------------KPMLGS-KINE--GR
> Potri.016G092700.1 pacid=27012201 transcript=Potri.016G092700.1 locus=Potri.016G092700 ID=Potri.016G092700.1.v3.0 annot-version=v3.0
--------MS----------------------------------------------------------------------------------------------------S---------------------------------------------VDLSSND----------------------------------------------LDGTIPSNLTGLQSLRILYLSRNKLTPIDSIRYCQNLTDIYADRFLNGTINKSLGTLSSLESLGLYYNSLSGIKELKLSAQ--YLTANNFNGTIPTTYAKLTN-LEVLAVSGNYLSPIAYIGKWVNLNDLVLIGNNFSGNLPAE-TFSLTKLQTLWVSDV--NNP-GISFPEIPEPKYLSSVVLRCNINGPIRE-YIGKWPELSYLDLSFNLNGSIPETFQK----LTKLFLTRMLTG-LPS-WIT-NPKKSRPTVDLSYNFNV-----SCKNIKCLGLQ--NVIH-PTRS-----------FIDEM-KSKKC----RRK-HNSLFINSGGEDVYYGK----DHYHNDTS-------ISSFNLSPSDDWAYSYAGDI------DASASV-INSTCEF-T--SAKADIDNNFRLAPVSLTYYGLCLRKGEYIVTLYFAEALY--S--KSEDYSTSGKRVFDIYIQ---------GTNVRPDVNIKEIYGKEH-EGKQLN-FSV-KIND-GSLEIQLFWAGKGSLYGP---------ARNGPLISAVSITR-VPRK-------------------LYPWEIAL-IIGCCIL-FLLLLLAFMWRMGWIGDR--------------EFRETVKIGERT---FTLKQIIHATKKFSPKMQLGSGRSGIVYRAELP-DLTVAVKKLFTHSK--AVDEIGSEVYARKALKHENLVNLIASYSRRHLILLIYEYMEHGSLGQVLF--GT--N-PT-VQIDWQKRFTICRGIAKGLKYLHERN--PIIHRNIKANILLDASCNPKISDFGLAKLYEEENPYIAIGAGGDLLYMSPEYATRRAMTVKVDVYSFGILLLEIVSGRNNADYRANQ-E-TVFLLDTAGNLNARGRLGDLVDPSLRT-YDWDQAKIVLNLAMMCTDQSPSLRPTMSQVVAVLEGEKTLE-DLSKEIAPS---------------------------------------------------T-----------------------------------------------------------------------------------
> Zm00001d002309_T001.1 pep chromosome:AGPv4:2:10015431:10018697:1 gene:Zm00001d002309.1 transcript:Zm00001d002309_T001.1 gene_biotype:protein_coding transcript_biotype:protein_coding
--------MR---------------STSRPSPRRCLYVYGSASALKLLLLLA-----ASS-----SAQA----QQAA-K-TDPVEAAAVNAVFAKLRQTASSEW----NISGDPCTGIATD-GT-VIEDN---GNFNPGIKCECSDQNNTVCHVTKLKIYALN----------------------------------------------AVGPIPQELQNLTRLINLDLSKNYLTSLSFLGNLTAMQYMTLGTALSGSVPKELGNLVNLVSL---------------------------------------------------------------------------------------------------------------------------------------------------------------------------------------------------------------------------------------------------------------------------------------------------------------------------------------------------------------------------------------------------------------------------------------------------------------------------------------------------------------------------------------------------------------------------------------------------------------------------------------------------------------------------------------------------------------------------------------------------------------------------------------------------------------------------------------------------------------------------------------------------------------------------------------------------------------------------------------------------------------------------------------------------------
> Potri.010G155800.1 pacid=26980335 transcript=Potri.010G155800.1 locus=Potri.010G155800 ID=Potri.010G155800.1.v3.0 annot-version=v3.0
-------------------------------------------------------------------------------------------------------------------------------------------------------------------------------------------------------------------------------------------------------------------------------------------------------------------------MFVLK----------------------------------------------------------ISF-----------------------------------------------------------------LAG------------------------------------------------------------------------------------NSLFINSGGEEVDDGK----NHYHNDTS-------LSSFNLSPSEDWAYSYAGDYLWAKV-NASTLV-RNLTCEI-T--NSKANIDNNFRLAPVSLTYYGLCLRKGKYIVTLHFAKALY--S--KSEDYSTSGKRVFDIYIQ---------GMIVKKDVNIKEIPGKEH-EERRLQ-FKV-KIND-GSLEIKFFWAGKGSLYNPP--------GLNGPLISAVSITR-VPRK-------------------LHDWEIAL-IAVGCIL-FLLLLLAFMWRMGWIGDR--------------ELRETVKIGERT---FTLKQIIDATKKFSPKMELGS------------------------------------------------------------------------------------------------------------------------------------------------------------------------------------------------------------------------------------------------------NIARSC--------------------------------------------------------------------------------------------------------------------------------------------------------------------------
> Solyc07g066550.2.1 pacid=36161224 transcript=Solyc07g066550.2.1 locus=Solyc07g066550.2 ID=Solyc07g066550.2.1.ITAG2.4 annot-version=ITAG2.4
--------MKKAA------------AWAST----------------TLILMY---MFEIA-----VAQ------TIA-T-TDPSEARILNSMFQNWGISATERW----NISGELCSGAAID-ST-SI------LDFNPSIKCDCSANNTTPCHITGLRVYALD----------------------------------------------IIGEIPEELWSLTFLDDLNLGQNYLTTLPSIGNLTRMKWLTFGVALSGEIPKELGLLTELQSLSLGTNNFSPLSELNLTKTQIYLNSAGVSGPIPLTFARLQE-LEQVWTSDNAFTRIDFIGNWTKLTVLRFEGNAFEGTIPAS-FSNLTTLTDLRISDL--SNG-SSSLDFLRNMKSLSKLVLRNNISGSIPS-NIGEYQSLTLLDLSFNLTGRIPDALFNLTS-LTHLFLGDKLTGALPA-QKI-RSLQ---TIDLSYELSG-----NFPSWINE-NL--QLLVANNFTIDQSDSSSLPSGLNCLQRSFPC-NRGRPI-YSDFAIKCGGGRAIRSSDQ--ISYESEN-ETLG---PATYFMTNTGRWAVSNAGLHSDRP---NQSFT-SFTSSQFTN--TLDSELYQTARISAGSLRYYGLGLENGNYTVTLHFAESEI--L--NPPTWRSVGRRVFDIYVQ---------GVRQLKDFDIKREAGGRSLAAVQRQ-FTA-QVSD-NHLEIHLHWAGKGTCCVPIQ-------STYGPSISAISATP-DFEPS-VSNQPPT-------TKKNRTGLIVG-IVVGVGVISLISLFAAYYLIQKRKQK-ALEDE--------EFMG-IDTRPYT---FSYSELRAATGDFSSSNKLGEGGFGPVYKGTLEDERVVAVKQLSVASH-QGKSQFVAEIATISAVQHRNLVKLYGCCIEGDRRLLVYEYLENKSLDQALF--E---K-GS-LYLDWPTRFQICLGVAKGLAYLHEESRVRIVHRDVKASILLDADLNPKISDFGLAKLYDDKQTHINTRVAGTIGYLAPEYAMRGHLTEKADVFGFGVVALEIVSGRTNSDESLEE-D-KIYLLEWAWQLHENKRETELVDANL-SEFDVEEVKKVIGIALLCTQTSPGLRPSMSRAIAMLTGDAEVA-AVTS--RPG---YLTD-WKFK-DTT----------T------------FM-SGHS-----SQ--------MPD--LSVGTSRAP---------TTG--------YSPSGQDT------------------PMLSD-IIGE--GR
> LOC_Os05g17800.1 pacid=33158818 transcript=LOC_Os05g17800.1 locus=LOC_Os05g17800 ID=LOC_Os05g17800.1.MSUv7.0 annot-version=v7.0
--------MPS---------------------------------------------L--------AKQPCF--PRGP-R-IWPSIAAALNTILGRWGKKASPEW----NISGELCSGFATD-KT-DWDYY---PNINPFIKCDCTDSNNTLCHITRLRVTNLN----------------------------------------------VVGQIPTELQNLTHLVDL------------------------------------------------------------------------------------------------------------------------------------------------------------------------------------------------------------------------------------------------------------------------------------------------------------------------------------------------------------------------------------------------------------------YGI----------------------------------------QD----------------------------------FSS--------------------------------------------------------------------------------------------------------------------------------------------------------------------------------------------------------------------------------------------------------------------------------------------------------------------------------------------------------------------------------------------------------------------------------------------------------------------------------------------------------------------------------------------------------------------------------------------------
> Potri.007G067900.1 pacid=27015312 transcript=Potri.007G067900.1 locus=Potri.007G067900 ID=Potri.007G067900.1.v3.0 annot-version=v3.0
-------------------------------MIRHPFLLPFLALS-FVCIIG---LAAIA-----QAQN----QTQA-T-TDPDEARTLNSIFQQWSISATNQW----NTSGDVCSGAATG-AS-PTIDN---KDFNPFIKCDCTFLNGTTCRITALKVYAID----------------------------------------------VIGLIPDELWSLKYLTNLNLGQNYLTNLPSIGNLTRMQYLTIGIALSGELPKELGQLTDLRVFGFGSNNFNSLSALNLVKEQIYFDSSGVSGEIPTTFANLQN-LATVWASDNELTRIDFIGNWSKLTSLRFEGNAFEGPIPSV-FSNLTNLTDLRISDL--SDG-GSSLEFIKNMKSLSILMLRDNISASIPS-YIGEFQSLTQLDLSFNIEGQIPDSLFNLSS-LTYLFLGNKLNGTLPA-TKS-SRLL---NVDVSYNLAG-----GFPSWVSETNL--ELLVANNFTVVASNLSGLPSGLNCLQRDFPC-NRGSPI-YSQFGIKCGGPE-ITSSNR--VLFERDN-TSLA---AASYYVSDTSTFGVSNTGYFSGSN---DPQYT-TSSSSQFTN--TLDSELFQTSRLSASSLRYYGLGLENGNYTITIQFTESVI--F--QGSTWKSLGRRVFDVYIQ---------GSRVLKDFDIQKAAGGIMNQAVQRE-FKV-QVTE-NYLDIHFFWAGKGTCCIPAQ-------GTYGPSVSAINAIP-DFTPT-VSNKLPS-----EKKKKNRTGLIAG-IVVGVGIVGFLLVFAVFF-VRRRKGS-NNDFE--------EFLG-IDARPYT---FSYGELKTATEDFSSANKLGEGGFGPVFKGKLNDGRVIAVKQLSIASH-QGKTQFIAEIATISAVQHRNLVKLYGCCIEGANRLLVYEYLENKSLDQAVF--G---E-QS-LNLDWPTRYDICLGVARGLAYLHEESRIRIVHRDVKASILLDFNLIPKISDFGLAKLYDDKKTHISTRVAGTIGYLAPEYAMRGHLTEKADVFAFGVVALEIISGRPNSDTSLET-E-KIYLLEWAWDLHENNRQVELVDSRL-SEFNEEEVNRLIGVALLCTQTAPTLRPSMSRVIAMLSGDIEVN-SVTS--KPG---YLTD-WKFD-DTS----------T------------YM-SDDA-----TR--------ASD--TSHYNSSTR---------TSLVNNP-KD-LSPTATD-------------------PILRD-TIGQ--GR
> Potri.001G082900.1 pacid=27046342 transcript=Potri.001G082900.1 locus=Potri.001G082900 ID=Potri.001G082900.1.v3.0 annot-version=v3.0
--------M----------------GWSVKLLHSSVFAVCSCCLH-LFILLS---VFHLS-----NAQN-------A-T-TDPSEVSALNLLFEQWDTKAVGLW----NLSGEPCSGSAIN-GT-DFE-D---TANNPAIKCVCTYNNSATCHITQLRVYALN----------------------------------------------KRGEIPEVITALKYLTLLKIDQNYFTPLAFIGNLTALQSLSIAHAFSGTIPTELGNLKELTLLSIGINNFSTLPELQLVNEQLYVNSCGLGGEIPSTFVNLKK-MTIFSASDAAFTNIDFIGNWTRLTSLRFQGNSFEGPIPSS-FSNLTSLESLRISDL--SNV-SSTLDFIKNLKSLTDLTLRALISGSIPS-DIGEIQTLDRLDLSFNLTGQVPSALFNMSS-LQYLFLGNSLIGTLPN-QKS-SKLQ---TIDLSYYLSG-----TFPSWVTS-NI--QLLVANNFTFDSSNISVLP-GLNCLQRNFPC-NRNPPL-YANFSIKCGGPM-MRTADG--TVYEAEN-SSIS---AASFTVTSTEKWAVSNAGLYADRE---NPSYV-ENNLKQVTG--TNTPELYQTSRISPGSLRYYGLGLQNGPYTINLLFAETRF--AARSSQTWDSLARRVFDIYIQ---------GNRQLKDFDISMEAGGVD-RAITKT-FNV-TVSE-NHLEIHLFWAGKGTCCNPVQ-------GYYGPIISALNVVP-DFTPN-VSGIPSS-----TRKEKSRTGVIVG-VSISVGVVSLILISVLLY-IR-LKKD-SEDEE--------VLLG-MGPRPNT---FSYSQLRTATEDFSPSNKLGEGGYGPVYKGMLSDGREVAVKKLSVASN-QGTNQFVTEIATISAVQHRNLVKLYGCCIEGNRRLLVYEYLENKSLDKTLF--E---K-DG-MHLDWPTRLNICLGTARGLAYLHEESRPRIVHRDVKASILLDANLFPKISDFGLAILYDDKKTHISTRVAGTIGYLAPEYAMRGHLTEKADVFGFGVVALEILSGRANSDSSLDD-E-RVYLLEWAWKLHESGRSLELMDPSV-TEFDENEALRVVGVALLCTQGSPAMRPTMSRVVAMLTGDIEVS-AVTS--KPS---YLTD-WDFK-DIT----------G------------TF-STEN-----TQ--------AST--SSEASKSKN-------------HNP-ID-LIPRGDQMHSPL-----------VTEPRLSD-LIGD--GR
> Potri.003G148000.1 pacid=26999830 transcript=Potri.003G148000.1 locus=Potri.003G148000 ID=Potri.003G148000.1.v3.0 annot-version=v3.0
--------M----------------ELSVKLLYSSALAYYFCLLP-FIVLLS---TFHLS-----SAQN-------A-T-TDPSEVSALNSLFEQWDTQAVGLW----NLSGEPCSGSAID-QT-DFE-D---PDNNPAIKCECT---QTTCHITQLRVYALN----------------------------------------------KRGVIPEVLAALKYLTFLKIDQNYFTPLAFIGNLSALKGLSIAHAFSGTIPKELGNLKELTLLSFGVNNFSTLPELNLVNEELYINSCGLGGEIPSTFANLQR-LRVLWASDDSFTNIDFIGNWTGLTSLRFQGNSFEGPIPLS-FSNLTSLNSLRISDL--SNM-SSTLDFIKNLKNLTDLNLRALINGSIPS-DIGELQTLNRLDLSFNLTGQVPSALFRMSS-LEYLFLGNSLSGTLPE-QKS-DTLQ---TIDLSYYLSG-----TFPSWVAS-NV--QLLVANNFTFDNSNISVLP-GLNCLQRNFPC-NRDNPR-YANFSIKCGGPE-MRTADG--TVYEAEN-SSLS---AASFSVTSTEKWAVSNVGLFADRR---SPDYV-ENTLTQVLS--TNIPELYQTSRISPGSLRYFGLGLENGPYTVHLLFAETAF--ADRSSQTWESLGRRVFDIYIQ---------GSRQLKDFDISKEAGGVE-RSITRI-FNV-TVSE-NHLEIHLFWAGKGTCCTPVQ-------GYYGPIISALNVVP-GFTPT-VSGIPPS-----TRKEKSRTGMVVG-ISVSAGVVCLTLIFAVVY-IM-RKKD-SEDEE--------VFPG-MGPGPNT---FSYAQLRGATDDFSPSNMLGEGGFGAVYKGLLSDGRAVAVKQLSVASN-QGMSQFITEIATISAVQHCNLVKLYGCCIEGNRRLLVYEYLENKSLDKNLF--G---K-DG-MHLDWPTRFNICLGTARGLAYLHEESSPRIIHRDVKASILLDAELCPKISDFGLAKLYDDKKTHISTRVAGTIGYLAPEHAMRGHLTEKADVFGFGVVALEIISGRANSDYSLDD-E-RVYLLEWAWTLYESRQSLLLMDPSV-TEFDENEALRVIGVALLCTQASPAMRPTMSRVVAMFTGDIEVS-TVTS--KPS---YLTD-MDFK-DIT----------G------------SF-STEN-----TP--------ASA--STDDSKSKN---------KSQHHNS-ID-LSPGGDQIHSPL-----------ITEPRLSD-LIGD--GR
> evm_27.model.AmTr_v1.0_scaffold00032.51_
-----------------------------MEAFNSSSSLSILALC-SFLISF---LVCTS-----EAQ----------T-LDPKEVMALRSISEKWGLSSSVSW----NISGEPCSGTAID-NS-KIE-D---PNNNPAIKCDCRANNGTTCHIKEMKVYSLS----------------------------------------------VSGSIPEEIANLSFLTNLNLAENHLTPLAFIGNLTSMQYLSFAAMLSGTIPKELGNLRDLLSLRFSSNNFSVLPDLNLVKEQIYIDSAGVSGEIPSTLSKLQN-LKYVWASDNGFPKIDFIGNWTNLQTLKLQGNSFEGPIPSS-FANLTSLMDLRISEL--SNG-SSSLDFIKNMKNLTILVLRNMISGNISS-EIVDFAQLRHL------------------------FLGNNLSGSLPQ-QKS-SSLS---TIDLSYQLAG-----SFPLWMNSQNL--QMLVGNSFVIGNSNNSVTPIGLDCLQRTFPC-NRNNPR-YSYFAINSGGKQ-ITSADG--TVFEQDD-ANIG---MASYFVAESQRWAVSNAGRFVDSS---SAQYI-QTNKSQFTN--TLDPELFQTMRLSPGSLRYYGLGLQNGNYTVKLQFSEIEY--P--SPPDWHSTGRRVFNVYAQ---------GKLKLKDFDVRKEAGGNSFVAVTRE-FNA-SVTE-NFLEIQFSWAGKGTCCIPNQ-------GTYGPLISAISASPADFLPT-VSNTPPS-----TSQKKNKTGLIVG-IVVSSGVVCLVAFGAIFV-LKQRKKR-GLSDE--------EFLV-MGTRRNT---FSYSVLKAATEDFNAKNKLGDGGFGAVYKGTLLDGTIVAVKQLSVTSH-QGKDQFVTEIATISAVQHRNLVRLYGCCVEGDQRLLVYEYLENKSLDQALF--G---K-NV-LHLDWPTRYEICMGTARGLAYLHEESRPRIVHRDVKASILLDVDLNPKISDFGLAKLYDDNKTHISTRVAGTIGYLAPEYAMRGHLTEKADVFGLELWFLRYLV----------E-G-QIRMP--AWQLLEDNRELDLVDQRL-TGLNEEQVIRLIGVALLCTQASPTQRPSMSRVVAMLTGDVEVT-RVTS--RPR---YLTD-WHID-DIN----------S------------SI-GEDI-----TS--------S-------------------------------------------------------------------------
> evm_27.model.AmTr_v1.0_scaffold00032.135
-----------------------------------------------------------------------------------------------------------------------------------------------------------------------------------------------------------------------------------------------------------------------------------------------------------------------------------------------MSVLRLQGNSFQGPIPSS-FARLTSLRDLRISEL--SNG-TSSLDFIKNMKNLTILVLRNMISGIIPS-DIGGHAQLAHLDLSFSLTGEIPSSLFNMSS-LSFLFLGNNLSGSLPQ-QKS-SSLS---TIDLSYQLTG-----SFPLWMNAQNL--TMLVGNSFVIGNSNNSVTPVGLHCLQRTFPC-NRNAPR-YSSFAINSGGKQ-ITSADG--TVYEQDN-VTLG---MASYYVTDTQRWAISSTGRFLDSP---SPRYI-ETSQSQFTA--TLDTELFQTARLSPGSLRYYGLGLQNGVYTIRLEFAELEF--P--TPPDWRSTGRRVFDIYIQ---------GKLELKDFDIRKAAGDSSFRAVPNT-YKA-NVTE-NFLEIHLFWAGKGTCCIPNQ-------GYYGPLISAVKATP-DFVPN-VSNLPPS-----TSSKQNRTGLIVG-IVVGFGVLFLILVSAIFI-VRKRKKR-GLSDE--------EFLG-MGARPNT---FSYCELRTATEDFNAKNKLGEGGFGAVYK-------------------------------------HRNLVRLFGCCIEGDQRLLVYEYLENKSVDQALF--E---K-SE-LHLDWSTRYEICMGTARGLAYLHEESRPRIVHRDVKASILLDADLIPKISDFGLAKLYDDTKTHISTRVAGTIGYLAPEYAMRGHLTEKADVFGFGVVALEILSGRLNSDTSLDE-E-QIYLLEWAWHLHENNREIELVDQRL-TDFNEEQATRTIGVALLCTQASPILRPSMSRVVAMLAGDIEVA-TVSS--RPS---YLTD-WHFN-DIN----------S------------LV-SQDY-----TP--------STR--VNNTQSEMD---------STTFN---TD-SSPMNANR------------------PIPHG-GIDE--GR
> evm_27.model.AmTr_v1.0_scaffold00032.136
---------------------------------------------------------------------------------------------------------------------------------------------------------------------------------------------------------------------------------------------------------------------------------------------------------------------------------------------------------------------------------------------------------------------------------------------------------------------------------------------------------------------------------------------------------------MTSADG--TVYEQDN-VTLG---MASYYVTDTQRWAISSTGRFLDSP---RPRYI-ETSQSQFTN--ISDSELFQTARLSPGSLRYYGLGLENGEYTIRLEFAELAF--A--TPPDWRSVGRRVFDVYLQ---------GKLQLKDFDIRKEASDSSFRAVSKT-YKA-NVTE-NFLEIHLFWAGKGTCCIPNQ-------GYYGPLISAVKATP-DFVPT-VSNLPPS-----TSSKQNRTGLIVG-IVVGSGVLFLIAISAIFI-VRQRKKK-GLSDG--------EFLG-MGARPNT---FSYAELRTATEDFNAKNKLGEGGFGAVYKGTLPDGRTVAVKQLSVTSR-QGKNQFITEIATMSAVQHRNLVRLYGCCIERDQRLLVYEYLENKSLDQALF--G---K-SK-LHLDWPTRYSICMGTARALAYLHEESRPRIVHRDVKASILLDADLIPKISDFGLAKLFDDTKTHISTRVAGTIGYLAPEYAMRGHLTEKVDVFGFGVVALEVLSGRPNADTSLDQ-E-KIYLLERAWHLHENNQERELVDQRL-TDFNEEQVTQIIGVALLCTQASPMLRPSMSRVVAMLAGDMEVA-TVSS--RPG---YLTD-WHFD-DIN----------S------------LV-SQDY-----TP------GSATR--VNNTESEISF------SHSTTFN------TSPMSSGR------------------PMLHG-GIDK--GR
> LOC_Os06g07130.1 pacid=33147091 transcript=LOC_Os06g07130.1 locus=LOC_Os06g07130 ID=LOC_Os06g07130.1.MSUv7.0 annot-version=v7.0
M----LEKMSTAPAPALSVSDDQA-SQSPPDAAPPMASPAAPLAL-LILLVS----LAIA-----AAQS----QSSP-S-TNISDAAALHTVFEKWGLED-------GTMQYHPCG------KL-VWSNS---SEMEASINCSCSS---NECRITHLNVTGYR----------------------------------------------NITFIPAELFSLTELVSL---------------------------------------------DLSNNNLIQIPQVNLSKETWHFNNNRLNESFPNASALLS--IQSLWMFDNDIEMVGFIANFANLTDLRMYGMKLQGPIPEN-FSKLINIENLMIGDL--DTE-GYPFNFTGDWVNLSTLSLRCGFTGKFPN-QILNLNKLTYVDLRSNLSGSIDLQQYD-SS-LKYLYVGENFNGSLPD-QMP-QSLV---ALDVTYPLLRG----RLPSSSADRKM--RIYIGTSIGAGSSVGSELR-LLNCV-DMKGCNTTGLTNP-VSFAVNCGGKQYTPPSDPS-NMFNDDS-ANLG---AADFHVDTNNNWVVSHVGT---DP-FSNSSGI-VTTGNG-----TNIPELYRTARTSTGSLWYYVVGLPSGKYTVQLFFAEIVI---------ESGSGRRLFNIDIQ---------DRNIMTDFDISKEAGGSN-RPINRN-YTA-DVTT-SVLKIHLYWNGRGTCCIPRN-------GTYGPLVSAIRVFP-SAETQ---ASPPPV-ALTSRHDEKRRGVVAG-IAALS---------------------------------------------------------------------------------------IAATVISS---------------------------------------------------------------SA-VYLWW---------------------------------------------------------------------------------------------------------------K-------W---------------------------------------------------VSL-----------VK--HRKA--------------------------------------------------------------------------------------------------------------------------------------
> LOC_Os05g16920.1 pacid=33155821 transcript=LOC_Os05g16920.1 locus=LOC_Os05g16920 ID=LOC_Os05g16920.1.MSUv7.0 annot-version=v7.0
-----MREMRRWC------------RMSG-------------LVW-VVL----VCSWRIA-----AAQA----PQPP-K-TDPLEAAALNTILGRWGKKASSEW----NISGEPCSGLASD-KS-DWDNY---PNINPFIKCDCTFSNNTLCHITRLCAVHYEFN--------------------------------------------EVPFVKSSFKYLIYI-------------------------------------------------------------------------------------------------------------------------FDG------------------SNI------------------------------------------------------------------------------------------------------------------------------------------------------------------------CG-------------------------------------------------------------------------------------------------------------------------------------Q----------------------------------------VSD------------------------------------------------------------------------------------------------------------------------------------------------------------------------------------------------------------------------------------------------------------------------------------------------------------------------------------------------------------------------------------------------------------------C--------------------------------------------------------------------------------------------------------------------------------------------------------------------------
> LOC_Os05g16740.1 pacid=33156513 transcript=LOC_Os05g16740.1 locus=LOC_Os05g16740 ID=LOC_Os05g16740.1.MSUv7.0 annot-version=v7.0
--------M----------------RPS----MAGVFTH---LAWLLVLVL---CSW-RI-----IAAA----QAQP-R-TDPVEAAALNTILGRWGKTASPEW----NISGELCSGVASD-LS-NWDDY---PNLNPFIKCDCKYNNGTLCHINKLRVTKLD----------------------------------------------VVGPIPSELQNLTYLEDLNLGYNYLTAMSFMGKFTSMKYLALPFPLSGPLPKELGNLTNLLSLGISYCNFSELDELNMTSKQ-------------------------LRASDNEFTKIDYFGRMTNLVDVAFQGNSFEGPIPAG-FSNLTKLTNLRIGDI--VNG-SSSLGFISNMTSLSNLILRCKLSGNLEAIDFSKFATLTLLDLSFSITGQVPQSILNLGM-LEFLFLGNSLTGNLPD-VIS-PSLK---TILFA----E-----IFPIISSLEAF--LLIV-----------------------------RTICN-YYSFAVDCGSNSSTRGSDN--TIYEADP-MNLG---AGSYFVTGEKRWGISNVGKFDQAT---NGIDI-IYSSDHFQN--TVDSKLFETARMSASSLRYYGLGLENGNYTVLLQFAEFAF--P--DSQGWQSLGKRIFDIYVQ---------GALKEKDFNIKKTAGGKSFTVVNRN-YTA-TVSK-NFLEIHLFWAGKGTCCVPTQ-------GYYGPMISALSVTP-NFTPT-VRNGIP--------KRGNRTGVIAG-VLIGSLVLGLATFFGIFIVVKKRRAM-AQQKE--------ELYN-LVGRPDV---FSNVELKLATDNFSSKNILGEGGYGPVYKGKLPDGRVIAVKQLSQSSH-QGKSQFITEVTTISSVQHKNLVKLHGFCIDNNAPLLVYEYLENGSLDQALF--R---D-NN-LNLDWAMRFEIILGIARGITYLHEESNVRIVHRDIKASVLLDTDLTPKISDFGLAKLYDEKQTHVSTRIAGTFGYLAPEYAMRGRLTEKVDIFAFGVVMLETVAGRSNTNNSLME-S-EIYLFEWAWDLYEKEQPLGIVDPSL-MEYDKDEALRVIRVALLCTQGSPHQRPPMSKVVAMLTGEVEVA-EVVT--KPS---YITE-WQLR-DGN----------R-----------SYV-TTSY-----SG--------ST---THEFNSK-------------------DE-IKPFT-----------------------------------
> LOC_Os05g16420.1 pacid=33156851 transcript=LOC_Os05g16420.1 locus=LOC_Os05g16420 ID=LOC_Os05g16420.1.MSUv7.0 annot-version=v7.0
--------MWRCC------------RASG------------LLVW-LVL----VCSWQIA-----AAQP----QQAA-K-TDPTEVAALNTILGRWSKKASSEW----NISGEPCSGVASD-PS-NWDNF---PNINPLIKCACTYYNNTVCHITKLYAQ-------------------------------------------------------------------------------------------------------------------------------------------------------------------------------------------------------------------------------------------------------------------------------------------------------------------------------------------------------------------------------------------------------------------------------------------------------------------------------------------------------------------------------------------------------------------------------------------------------------------------------------------------------------------------------------------------------------------------------------------------------------------------------------------------------------------------------------------------------------------------------------------------------------------------------------------------------------------------------------------------------------------------------------------------------------------------------------------------------------------------------------------------------------------------
> LOC_Os04g22470.1 pacid=33112198 transcript=LOC_Os04g22470.1 locus=LOC_Os04g22470 ID=LOC_Os04g22470.1.MSUv7.0 annot-version=v7.0
--------MR---------------S------SRGVIRH---SVW-CLVFV---WSWRVA-----AAQD----QQAP-K-TDPVEAVALNTIMRRWGKEASSEW----NVSGDLCSGFAAD-KN-DWDYY---PNINPFIKCDCTFSNNTLCRITKL----------------------------------------------------------------------DLNYNYLTFISFIGKFTSMKYLALGFPLSGPLPKELGNLTNLISLGISLNNFTGLEELNLTKKQF-------------------------LASDNGFTKIDYLGSMTNLE-------------------------EMRIGDI--VNG-ISPLALISNLTSLNTLILRCKIYGDLGAVDFSMFEKLSLLDLSFNITGKVSQSILNLGN-LQFLFLGNNLAGRLPD-GIS-SSLK---AIDFSYQLTG-----SIPSWASQNNL--QLLVANNFLLGSTSN---------------------------------SNTSTRGSDN--TIYEADP-ANLG---AATYYVTGQTRWGVSSVGHYFRAT---DAKNI-IYSSQNFNN--VVDSKLFETGRVSPSSLRYYGLGLENGNYTVLLRFAEIAF--P--DSQTWLSLGRRVFDIYIQ---------GALKEKDFDIRKTAGGKSFSVVNRS-FMV-TVSK-NFLEIHLFWAGKGG-------------GIYGPMISALSVTP-NFTPT-VRNGIP--------KSESKVGIIAG-ISIGAIVLVLAALFGVFTLLKKRRAL-AYQKE--------ELYY-LVGQPDV---FNYAELKLATDNFSSQNILGEGGFGPVYKQYFVHAQNIHVTNLA-----------------------------------GKTPLLVYEYLENGSLDQAIF--G---D-SS-LNLDWVTRFEIILGIASGLTYLHEESSVRIVHRDIKASVLLDTDLTPKISDFGLAKLYDEKQTHVSTRIAGTLGYLAPEYAMRGHLSEKADVFAFGVVMLETVAGRPNTNNSLEE-N-KIYLLEWAWGMYDKDQALEIVDPTI-KDFDKDEAFRVINVALLCTQGSPHQRPPMSRVVAMLTRDVDVP-KVVT--KPS---YITE-WQLR-GGG----------N-----------GNT-SNSY-----AG--------SSY--QPEVQ----------------------------------------------------------------
> LOC_Os05g18090.1 pacid=33158039 transcript=LOC_Os05g18090.1 locus=LOC_Os05g18090 ID=LOC_Os05g18090.1.MSUv7.0 annot-version=v7.0
--------M----------------RSSGI----SVIVVVRHLAW-LVLIL---CSWRVA-----AAQA----QQAP-K-TDPVEAAALNTILGRWGKKASWEW----NISGELCSGFAST-EI-DWDYY---PTINPFIKCDCSFSNNTLCHITKLALASNS-------------------------------------------------------------------------------------------LSGQLPKELGNLTNLLSLGINLNNFTVLEELNMTKQQ-------------------------LRASDNGFIKIHYFGSMTNLEDIMFEGNSFEGPIPEN-LSNLTRLEN---------------------------LILRCKISGDLRALDFSKFRTLISL------------------------FIG-----------------------------------------------------------------------------------------T-----------------------------------------------------------------------------------------------------------------------------------------IYVR------------------------------------------------------------------------------------------------------------------------------------------------------------------------------------------------------------MHDSK---------------------------SSSHRAM------------------YVKNNN-----------------------------------------------------------------------------------------------------------------------------------------------------------------------------------------QRSSIAQIF-----------------------------------------------------------------------------------------------------------------------------------------------------------
> LOC_Os05g16930.1 pacid=33155300 transcript=LOC_Os05g16930.1 locus=LOC_Os05g16930 ID=LOC_Os05g16930.1.MSUv7.0 annot-version=v7.0
----------------------------------------------------------MA-----MMDG----NIMP--------------ISGQ-----GGTW----ALG-----------AV-QWCRW---QEGNKFERC------------------WRN----------------------------------------------TFG--AAEFH-LYAGPVWNLGYNYLTAVSFFGKFTFMKYLAFPFALSGPLPKELGNLTNLLSLGISFNNFSQLKELNMTNQQMYIDSCGFSGPFPSTFSKLQN-LKILRSSDNDFTKIDYLGIMPKLED-------------------------IRIGDI--VNG-SSSLAFISNLTSLSNLILRCKISGNLAPVDFSKFGVLTLLDLSFNITGQIPQTILNMTN-LEFLFLGNSFTGSLPD-AIS-PSLK---AIDFSYQLTG-----GLPSWATQNNF--QLLVANNFELGTIGHSTLPSGLNCLQQDTPC-FRGSAE-YYSFAVDCGNNRTTRGLDG--TIYEPDA-ANLG---AASYYVTSDTRWGVSNVGNYFLAT---DGVNI-INSPQKIQN--VLDSRLFETARMSASSVRYYGLGLENGNYTVLLQFAEFAY--P--DSQTWLSLGRRVFDIYVQ---------GDLKEKNFDIRKMAGGKSFTAVNRS-YTA-RVSK-NFLEIHLFWA--------------------------------DFTPT-VRNGVP--------KRRSKAGAIAG-ITIGALVLGVVSLFGIFLLVKKRRTI-AEQQE--------ELYN-LAGQPDV---FSNTELKLATDNFSYQNIIGEGGYGPVYKGKLPDGRVIAVKQLSETSH-QGKSQFVTEVATISAVQHRNLVKLHGCCIDSKTPLLVYEYLENGSLDRAIF------------------------GIARGLTYLHEESSVRIVHRDIKASVLLDTDLTPKISDFGLAKLYDEKKTHVSTRIAGTMGYLAPEYAMRGHLSEKADVFAFGVLMLETVAGRSNTNNSLEE-S-KIYLLEWAWGLYEMGQALRVVDPCL-KEFDEKEAFRVICIALLCTQGSPHQRPPMSRVVAMLIGDVDVA-EVVT--KPS---YITE-WQLRDGGS----------S-----------SYT-TSSY-----AG--------SS---NPEFSRQ-------------------RE-TNPLARSS------------------PTITK-ASLV--GR
> Zm00001d002312_T001.1 pep chromosome:AGPv4:2:10104632:10106880:1 gene:Zm00001d002312.1 transcript:Zm00001d002312_T001.1 gene_biotype:protein_coding transcript_biotype:protein_coding
------------------------------------------------------------------------------------------------------------------------------------------------------------------------------------------------------------------------------------------------------------------------------------------------------------------------------------------------------------------------------------------------------------------------------------------------------------------------------------------------------------------------------------------------------------------------MYQRDD-ANLG---AASYYVTGAQTWGVSNVGKFTEAV---YESYI-ISSSRQFYN--TLDPELFQTARMSASSLRYYGIGLQNGNYTVALQFADFDF--E--DSQTWQSVGRRIFDIYLQ---------GERKEKNFDIMKAAGGKSYTAVEKQ-YIV-PVTR-NFLEIHLFWAGKGTCCIPFR-------GYYGPAISAFSVTP-S-TPL-RYN----------------------------------------------HHL-----------------------------------------------------------------------------------------TISA----------------------YSF-------------------------------------------------------------------------------YFEKRL-----------------------------------------------------------------------------------------------------------------------------------------------------------------------------------------------------------------------------------------------------------------------------
> LOC_Os08g10290.1 pacid=33104837 transcript=LOC_Os08g10290.1 locus=LOC_Os08g10290 ID=LOC_Os08g10290.1.MSUv7.0 annot-version=v7.0
M-------MRR--------------RCS-----GSHGRQLLLLYW-LVI-A---CSW-VA-----AAQA----QQAP-R-TDPVEVAALNAILGRWGTNPPKTW----NITGDPCTGTAVD-DT-NIDDS---PVVNPGIKCDCSFNNRTVCHITKLRVYALN----------------------------------------------VVGTIPAELESLRYLANLNLQQNYLTPVSFIGKLTFMQYLTLSISLSGPLPKEIGNLTDLRSLGIGSNNFTELEELNLTKEQLYIDSSGFSGPFPSTLSKLKN-LEKLWASDNDFTKIDYLGTLTKLVELRFQGNSFQGPIPAS-LSNLSNLTSLRIGDI--VNG-SSSLAFISNLTSLNILILRCKISDNLRTVNFSKLGRLTLLDLSFNITGEVPQSILNLNN-LGYLFLGNSLTGSLPD-AKS-SSLT---NLDFSYQLTG-----SFPSWVTNNNL--QLLVANKFNIRENNNSILPSGLNCLQQDTPC-LLGSPE-YYSFAVDCGSNKSMKGSDN--TIYEVDA-ANLG---VASYYVTRNTRWGVSNVGIFNDAS---SRNYV-INSSQQFQN--TLDSELFQTARMSPSSLRYYGLGLENGNYSVKLQFAEFAY--P--DSKTWESTGRRIFDIYVQ---------GVLKEKNFDIRKAVGGKSFTAVNKI-YNT-IVSK-NFLEIHLFWAGKGTCCIPTQ-------GYYGPMISALSVTP-NFTPT-VRNGEP--------KKKSKA----------------------------------------------ELYN-LAGRPNV---FSNAELKLATENFSSQNMVGEGGYGQVYKGKLPDGRVIAVKQLSQSSH-QGKSEFVTEVATISAVQHRNLVKLHGCCIDSNTPLLVYEYLENGSLDRALF--G---S-KS-FNLDWPTRFEIVLGVARGLTYLHEESSVRIVHRDIKASVLLDTDLTPKISDFGLAKLYDEKKTHISTKIAGTLGYLAPEYAMRGHLTEKADVFAFGVVALETVAGRPNTDNSREE-D-KIYLFEWAWTLYESGQALGIVDPKL-KEFNEKEALRVICAALLCTQGSPHQRPSMSRVMAILAGDIEVT-EVVT--KPS---YITE-WQLR-GGG----------T-----------SYA-TSSY-----SG--------ST---TGEFREK-------------------RE-TAPLN-SY------------------PGIAG-RIDE--GR
> LOC_Os08g10310.1 pacid=33107191 transcript=LOC_Os08g10310.1 locus=LOC_Os08g10310 ID=LOC_Os08g10310.1.MSUv7.0 annot-version=v7.0
--------MG------------------------GVSGK---LVW-VLLVM---CSWLIA-----AVHA----QQAA-T-TDPIEVAALEAILGRWGKTTSPLW----RMSGEPCRGVPVDGST-DLDGN---PKNNPGIKCDCSYNSGTVCHITQLRVYALN----------------------------------------------VVGQIPAELQNLTYLTYLNLDQNYLSPISFIGQLTALTELHVGFPLSGSLPKELGNLTNLNLLGISLTNFSQLEELNLTKRQLYTDSAGLSGPFPSTLSRLKN-LKLLRASDNNFTTIDFIGSLSNLEDLAFQGNSFEGPIPAS-LSNLTKLTTLRIGDI--VNG-SSSLAFISSLTSLDTLVLRCKISGDLGAVDFSKFANLTFLDLSFNISGNVPKSILNLQK-LIFLFLGNSLTGELPD-GIS-PSLT---NLDFSYQLTG-----SFPSWVTQNNL--QLLVANNFILGSTNIGMLPPGLNCLQEDTPC-FRGSPK-YYSFAVDCGSNRSIRVSDN--TMYELDS-TNLG---DSSYYVTSQTRWGVSNVGKLFQAP---NDSKI-IHSGEKIQN--AVDSELFQTARMSPSSLRYYGLGLENGNYTVLLKFAELGF--P--DTPTWQSLGRRFFDIYIQ---------GELKEKDFNIRKMAGGKSFTAVYKS-YTT-TVSK-NFLEIHLFWAGKGTCCIPIQ-------GYYGPLISALSITP-NFSPT-VRNGVP--------KKKSKAGAIVG-IVIAASVLGSAILFGIFMVIKKRRRM-AKQQE--------ELYN-LVGQPDV---FSNAELKLATDNFSSQNILGEGGYGPVYKGVLPDGRVIAVKQLSQSSH-QGKSQFVTEVATISAVQHRNLVKLHGCCIDSNTPLLVYEYLKNGSLDKALF--G---N-GS-IKLDWATRFEIILGIARGLTYLHEESSVRIVHRDIKASVLLDTDLTPKISDFGLAKLYDEKKTHVSTGIAGTFGYLAPEYAMRRHLTEKVDVFAFGVVALEIVAGRSNTDNSLEE-S-KIYLFEWAWSLYEKEQALGIVDPRL-EEFSRDEVYRVIHVALICTQGSPYQRPPMSKVVAMLTGDVEVA-EVVT--KPN---YITE-WQFR-GGN----------T-----------SYV--TSH-----SG--------ST---TPKLSRQ-------------------KE-IDPLT-QS------------------PTITG-VSHEHEGR
> LOC_Os08g10320.1 pacid=33106911 transcript=LOC_Os08g10320.1 locus=LOC_Os08g10320 ID=LOC_Os08g10320.1.MSUv7.0 annot-version=v7.0
--------MG---------------------------GH--VIVW-ILLSV---CSWRIS-----AAQA----QQPP-R-TDPVEVAALEAILGRWNKTNSPVW----SMSGEPCRGVPVDGVT-GLDGN---PKNNPGIKCDCSYINGTVCHITQLKVYALN----------------------------------------------VVGQIPAELQNLTYLNYLDLDQNYLSPISFIGQLTALTELHVGFALSGPIPKELGNLTNLNLLGISLTNFTQLEELNLTKQRLYTDSAGLSGPFPSTFSKLKN-LKLLRASDNDFTKIDYIGSLTNLEDLAFQGNSFEGPIPES-LSNLTKLTTLRIGDI--VSG-SSSFAFVSSLTSLNILVLRCRISGDLGAVDFSKFTKLAFLDLSFNISGKVPQSILNLQM-LTDLFLGNSLTGGLPD-GIS-PSLK---NLDFSYQLTG-----SFPSWATQNNL--QLLVANNFDLGSTNNGILPPGLNCLQKDTPC-LRGSPE-YYSFAVDCGSNRSIRGSDN--TMYELDF-TDLG---SSSYYVTSETRWGVSNVGKYFQSP---NDSKI-IYSNEKIQN--AVVSELLQTARMSPSSLRYFGLGLENGNYTVLLQFAELGY--P--DSPTWKSLGRRVFDIYIQ---------GDLKEKDFDIRKMAGGKSFTAVYKS-YTA-TVSK-NFLEIHLFWAGKGTCCIPIQ-------GYYGPLISALSITP-NFTPT-VRNGVP--------KRKSKVGAIAG-ISIGASVVGLAALFGIFMFIKKRRRL-AQQQG--------ELYN-LVGRPDV---FSNAELKLATNNYSSQNILGEGGYGPVYKGMLPDGRVIAVKQLSQSSH-QGKNQFVTEVATISSVQHRNLVKLHGCCIDSNTPLLVYEYLENGSLDQALF--R---K-NS-LKLDWATRFEIILGIARGLTYLHEESSVRIVHRDIKASVLLDTDLTPKISDFGLARLYDEKKTHVSTGIAGTFGYLAPEYAMRRHLTEKVDVYAFGVVALETVAGRSNTNNSIEE-S-KIYLLEWAWDLYEKEQAQRIVDPRL-EDFNKDEVLRVIHVALLCTQGSPNQRPPMSRVMAVLTGDAEVV-EMVT--KPS---YITE-WQYR-DGN---------------------------STN-----SE--------ST---TSEFSRQ-------------------KE-IDPLT-MS------------------PTITG-SSHD--GR
> LOC_Os05g17604.1 pacid=33158305 transcript=LOC_Os05g17604.1 locus=LOC_Os05g17604 ID=LOC_Os05g17604.1.MSUv7.0 annot-version=v7.0
--------MR---------------SCS----IRGVIRHH--LAW-LVLIL---CSWRVA-----AAQD----QQAP-K-TDPVEAAALNTILGRWGKKASPEW----NISGELCSGFAAD-KT-DWDNY---RDINPFIKCDCTFNNNTLCHITRLRVTYLD----------------------------------------------VVGQIPAELQNLTHLVDLNLFRNYLTPISFIGKFTSMQYLSLSFPLSGLLPKELGNLTNLLSLGISSDNFTSLEELNLTKQQLYFDSSGFSGPFPSSFSKLQN-LKFLSASDNVFKKIAYLGTMTNLEDIAFHGNSFEGPVPES-LSNLTKLTRLWIGDI--ING-VSPLAFISNMASLSTLILRCKISSDLGAVEFSMFKQLKLLDLSFNITGEVPQSILNLGN-LNSLFLGNSLTGKLPD-GIS-SSLK---VIDFSYQLTG-----SIPSWARQNNL--QLLVANNFLLDTTSESTLPWGINCLQQDTPC-FRGSPE-YYSFAVDCGSNASIRGSDD--TIYEADP-TNLG---AATYYVTGQTRWGVSSVGNAIDAK------NI-IYSSQPFQN--VVDSELFETARMSSSSLRYYGLGLENGNYTVLLQFAELAF--P--DSQTWLSLGRRVFDIYIQ---------GALKQKDFDIRKTAGGKSFTVVNRS-FMV-TVSK-NFLEIHLFWAGKGTVDIPTKD------NYYGPMISALSVTP-NFTPT-VRNGIP--------KRKSKAGAISG-ILIGAIVLVLAALFGVFTLVKKRRAL-AQQKE--------ELYN-LVGRPDV---FSYAELKLATDNFSSQNILGEGGFGPVYKGKLPDERVIAVKQLSQSSH-QGTSQFVTEVATISAVQHRNLVILHGCCIDSKTPLLVYEYLENGSLDRAIF--G---D-SN-LNLDWVMRFEIILGIARGLTYLHEESSVRIVHRDIKASVLLDTNLIPKISDFGLAKLYDENQTHVSTRIAGTLGYLAPEYAMRGHLSEKADIFAFGVVMLETVAGRPNTDNSLEE-S-KICLLEWAWGLYEMDQALGIVDPSL-KEFDKDEAFRVIYVALVCTQGSPHQRPPMSKVVTMLTGDVDVA-KVVT--KPS---YITE-WQLR-GGG----------S-----------SNT-TSSY-----AW--------SS---NPELSRQ-------------------KE-ITEVS-LQ------------------------------VR
> LOC_Os05g16824.1 pacid=33157063 transcript=LOC_Os05g16824.1 locus=LOC_Os05g16824 ID=LOC_Os05g16824.1.MSUv7.0 annot-version=v7.0
--------MR---------------RCSCW-Q----------LLW-LVL-V---CSWRIA-----AAQA----QAAP-R-TDPTEAAALNTILGRWGKKASSEW----NISGELCSGLASD-KT-NWDDY---PNINPFIKCDCSYNNNSVCHIIKLRVYKLN----------------------------------------------VVGQLPSELQNFTYMEDLNLAYNYLSVVSFIGKFTSMEYLNLAFPLSGQLPKEIGNLTNLLMLGVSFNNFTELEELNLVKEQLYIDSSGFSGPFPLTFSKLQR-LKILRAQDNDFTKIDNFGSMSSLEDMAFQGNSFEGPIPAS-LSKLTKLTNLRIGDI--VNG-SSSLAFISNLTSLSNMILRCRISGNLGLVDFSKFANLTYLDLSFNFTGQIPQSILNLGS-LEFLFLGNSLTGSLPD-PIS-SSLK---TLDFSYQLSG-----RFPSWVNQNNL--QLLVANNFVLVGTNSSILPSGLGCLQQDTPC-FRGSPE-YYSFAVDCGSNSSTSASDN--TIFEADP-TSLG---TAAYYVTSQTRWGVSSVGNFFQGT---NGMDR-IYSSSKFQN--TVDSKLFETARMSPSSLRYYGLGLENGNYTVLLQFAEFSF--T--ETPTWQSLGRRVFDIYVQ---------GALKEKNFDIRKTAGGKSFTAVNRS-YTA-TVSK-NFIEIHLFWAGKGTCCVPTQ-------GHYGPTISALSITP-NFTPT-VRNGVP--------KKRSKAGAIVG-IVIGASVLGLAALFGIFFLVKKRRTM-AQQRK--------ELYD-LVGRPDV---FSSAELKLATNNFSSQNILGEGGYGPVYKGKLPDGKVVAVKQLSESSH-QGKSQFVTEVATISAVQHRNLVKLHGCCIDSKSPLLVYEYLENGSLDQALF--R---D-TG-LKLDWTKRFEIILGIARGLTYLHEESSVRIVHRDIKASVLLDTDLTPKISDFGLAKLYDEKKTHISTAIAGTFGYLAPEYAMRGRLTEKADVFAFGVVALETVAGRSNIDNSLEE-S-KVNLFGWAWSLYEKEQALEIVDPRI-KEFSRDEALRVIHVALMCTQGSPHQRPPMSKVVAMLTGDVEVA-EVIM--KPS---YITE-WLHR-EGD----------S-----------SYF--TNY-----AG--------SA---TPEFSGH-------------------KE-SELSF-IS--------------------------------
> Zm00001d024291_T001.1 pep chromosome:AGPv4:10:62300386:62308434:1 gene:Zm00001d024291.1 transcript:Zm00001d024291_T001.1 gene_biotype:protein_coding transcript_biotype:protein_coding
M----ASEMDMAG------------RCR----CSSHGR----LLW-LLL-A---CSW-VA-----AARG----QQTA-R-TDPAEAAALSTILGRWGLKASPGW----NISGELCSGVAVD-DT-DVDNS---PTINPSIKCDCSYDDNTVCHITKLRVYGLN----------------------------------------------VVGQIPAELENLTYLSNLNLMQNYLTPVSFIGKFP-MQYLSLAIPLSGTLPKELGNLTDLISLGISLNNFTELPELNLSKEQIYFDSSGFSGPFPSTFSKLKN-LKILWASDNDFTKIDFIGNLTQLEVLRFQGNSFEGPIPKS-LSNLTKLTTLRIGDV--VNG-SSSLSFISNLTSLDVLILRCRISDTLATVNFSNLAGLTLLDLSFNLTGQIPQSILNLDN-LGFLFLGNSLSGSLPD-IKS-PSLN---NLDFSYQLSG-----SFPSWATQNNL--QLLVANNFILGSSNNSILPSGLNCLQQDIPC-FRGSPE-YSSIAVDCGSNKSFRGLDN--TFYEMDP-TNIG---AASYYVTGQTRWGVSNVGKFNEAP---NGSYT-IDSSEQFQN--ALDSQLFQTARMSPSSLRYYGIGLENGNYTVELQFAEFAY--P--ESPTWQSTGRRVFDIYIQ---------GGLKEKNFDIRKTAGGKSYVAVYKK-YNA-TVSK-NFLEIHLFWAGKGTCCIPTQ-------GYYGPMISALSVTP-NFTPT-VRNGVP--------KKKSKAGAIVG-IVIGASVLGLAALAGIFMLVQKRRRA-AQQQE--------ELYN-MVGRPNI---FSNAELKLATDNFSSQNILGEGGYGPVYKGKLPDERVIAVKQLSQTSH-QGKSQFVTEVATISAVQHRNLVKLYGCCIDSSTPLLVYEYHENGSLDRALF--G---D-SG-TILDWPTRFEIILGIARGLTYLHEESSVRIVHRDIKASVLLDTDLTPKISDFGLAKLFDEKKTHVSTKIAGTFGYLAPEYAMRGHLTEKADVFAFGVLAMETVAGRPNTDNSLEE-H-RIYLFEWAWELYERDQALGILDARI-EESDGEEAIRVINVALLCTQGSPHQRPPMSRVVKMLTGDIEVP-EVVT--KPS---YITE-WQRR-GGN----------S-----------SYV-TSGY-----SG--------DT---TGEFSVQ-------------------RETTAPLT-PS------------------PAMTG-VIDD--GR
> LOC_Os08g10300.1 pacid=33103913 transcript=LOC_Os08g10300.1 locus=LOC_Os08g10300 ID=LOC_Os08g10300.1.MSUv7.0 annot-version=v7.0
M-------MRI--------------RCSSS-SSGGHGGHQLILCW-LVI-A---CSWAVA-----RAQA----QKPAGT-TDPVEVAALNTILGRWGTKPPKTW----NITGDPCTGTAVD-DT-DIDNN---PIVNPGIKCDCTFNNNTVCRIVKLRVYALN----------------------------------------------VVGQIPAELEKLTHLANLNLMQNYLTPVSFFGKFP-MQYLSLAIPLSGPLPKELGNLTNLISLGISLNNFTNLEELNLTKEQMYIDSSGFSGPFPSTISKLKK-LKILWISDNDFTKIDFIGSLTNLEDLRLQGNSFQGPIPAS-FSKLTKLTSLRIGDI--VNG-SSSLAFISNLTSLNVLILRCKISDNLGAVNFTKLSRLNLLDLSFNITGEVPQSILNLNS-LRYLFLGNSLTGSLPD-VKS-SSLN---NLDFSYQLMG-----NFPSWATNNNL--QLLVANKFNIRSNNDSILPSGLNCLQQDTPC-FLGSPE-YYSFAVDSGSNRSVRGLDN--TVYEADA-TSLG---AASYYVTGQTRWGISNVGKFNEAP---NGSYL-MYSSQQFQN--ALDSELFQTARMSPSSLRYYGLGLENGNYTVLLQFAEFAY--P--DTKTWQSIGRRVFDIYVQ---------GDLKEKNFDVRKTAGGKSFIAVNKR-YNA-TVSK-NFLEIHLFWAGKGTCCIPTQ-------GYYGPMISALSITP-NFTPT-VRNGVP--------KKKSKAGVIAG-IVIGASVIGSAALLGIFVLVKKRRKA-ARQQE--------ELYN-LVGRPNI---FSSAELKLATDNFSSQNVIGEGGYGPVYKGSFFD---------------RGKSEFVTEVATISAVQHKNLVKLYGCCIDSSTPLLVYEYLENGSLDQALF--G---H-GS-LNLDWPTRFEIILGIARGITYLHEESSIRIVHRDIKASVLLDTDLSPQISDFGLAKLYDEKETHISTKIAGTFGYLAPEYAMRGHLTEKADVFAFGVVALETVAGRSNTDNSLDN-D-KIYLFEWAWGLYEREQGIKIVDPKL-DEFDSEEAFRVIYAALLCTQGSPHQRPPMSRVLAILTGDIEMT-EMVT--KPS---YITE-WQLR-GGN----------T-----------SYI-SSNY-----SG--------ST---TGEFREQ-------------------RE-TSPLT-PS------------------PTITG-VTYD--GR
> LOC_Os05g16430.1 pacid=33156991 transcript=LOC_Os05g16430.1 locus=LOC_Os05g16430 ID=LOC_Os05g16430.1.MSUv7.0 annot-version=v7.0
------------------------------------------------M------SW----------------Q----------RVGAL--LLGA---------------------------------------------------------------------------------------------------------------------------------------QSCLPPGPAVGGIG-----GLALPLSGLLPKELGNLTNLLSLGISLDNFTELEELNLTKQQLYIDSSGFSGPFPPTFSKLKN-LNTLRASDNEFTKIDYLGSLTNLID----------------------------------------------------LILRCKVSGNLGPVDFSMFTALILLDLSFNITGEVPQSILNMGK-LEFL--------------------------DFSYQLTG-----NFPSWATQNNL--QLLVANKFDAGSNNRSKTLLVFVDLQHDFRN-FKNNGY-VYSFAVDCGSNSSTRGSDN--TIYEAEP-TNLG---DASYYVTSQTRWGVSNVGKFSLAS---NGMNI-ISSSEHFQN--AVNSRLFETARMSPSSLRYYGLGLENGNYTILLQFAEVAY--P--DSQTWQSLGRRVFDIYIQ---------GSLREKDFDIRKMAGGKSFIVVHRS-YTA-TVSN-NFLEIHLFWAGKGTCCIPTN-------GYYGPMISALSVSP-NFTPT-VRNGVP--------KRRSKVHTIAG-ILIGASILGLAALFGIFMMVKKRRTM-AQQKE--------ELYN-LIGRPDV---FSNTELRLATDNFSSQNILGEGGYGMLYKGKLSDGRVIAVKQLSQSSH-QGKSQFVAEVTTISAMQHRNLVKLHGFCIDSNTPLLVYEYLQNGSLDTALF--G---H-SR-LNLDWGTRFNIILGIASGLTYLHEESSVRIVHRDIKASILLETDLTPKISDFGLAKLYDEKQTHVSTRIAGTLGYLAPEYAMRGRLTEKVDVFAFGVVVLEIVAGRSNTNNSLEE-S-KIYLFEWLWDLYEKEQVLGIVDPSL-KDFNNNEAFRVIRVALLCTQGSPHQRPPMSKALAMLTGEVELS-EVVV--KPS---YITE-WQLR-DVN----------R-----------SYA-TSSY-----SG--------ST---NPEFSTQ-------------------KE-IEPLT-QS--------------------------------
> LOC_Os08g10330.1 pacid=33106167 transcript=LOC_Os08g10330.1 locus=LOC_Os08g10330 ID=LOC_Os08g10330.1.MSUv7.0 annot-version=v7.0
--------M----------------SCS----SSSVHG----FLW-LMLVY---AS--CA-----AVQA----QQAA-R-TDPAEVAALNTILGRWGLRASPAW----NISGEPCSGVAID-ET-GVDNN---PNINPAIKCDCSFNAGTVCHIIRLRVFSLN----------------------------------------------VVGQIPEELQNLSYLNNLDLRRNYLTPLSFIGNFSAMQYLAVSLPLSGPLPKEIGNLRNLLSLGISSNNFTELAELNLEKEQMYIISSGFSGPFPSTFSKLKN-LKILWASDNDLTKIDYFGSFPNLQDLRFQGNSFQGPIPAS-LSNLTRLTSLRIGDI--LNG-SSSLSFISNLTSLNVLILRCKISDNLGTVNFSKLAGLTLLDLSFNITGHVPQSILNLDK-LSFLFLGNSLSGSLPY-DKS-PSLN---NLDFSYHLSG-----SFPPWVTGNNL--QLLVANDFILDSTNNSILPSGLNCLQQDTPC-FRGSPE-YYSFAVDCGSNKSTRGSDN--TLYETDA-QNIG---AASYYVSDNARWGVSSVGKFNEAS---NGSYA-IYSPQQFQS--ALNSELFQTARMSPSSLRYYGIGLENGNYTVSLEFAEFVY--P--NSLTSNSIGRRVFDIYVQ---------GELKEKNFNIRKMAGGKSLIAVNKR-YTA-TVSK-NFLEIHLFWAGKGTCCIPTQ-------GHYGPTISALSVTP-NFIPT-VQNGVP--------KKKSKAGTISG-VVIGASFFGLAVLVGLFMLLKKRRRT-SQRKE--------ELYN-MVGRRNV---FSNAELKLATENFGSQNILGEGGYGPVYKGILTDGRVVAVKQLSQSSQ-QGKSQFVTEVATISSVQHRNLVKLYGCCIDSNTPLLVYEYLENGSLDQALF--G---D-GR-FNLGWSTRFEIILGIARGLSYLHEEANVRIVHRDIKASILLDPDLTPKISDFGLAKLYDEKKTHVNTKVAGTFGYLAPEYAMRGHLTEKVDVFSFGVVALETVAGRSNTDYSLVE-D-KKYLFEWAWGLYEREQALGIVDPRL-EEINEEEVLRVIRMSFLCTQGSPHQRPPMSRVVAMLTGDIPVS-DVVA--KPN---YIIE-LQLR-GRN----------S-----------SHV-TTGY-----SG--------ST---ADELSGQ-------------------RE-TSPLT-PS------------------LEINR-IIDD--GR
> LOC_Os05g17810.1 pacid=33159104 transcript=LOC_Os05g17810.1 locus=LOC_Os05g17810 ID=LOC_Os05g17810.1.MSUv7.0 annot-version=v7.0
-----------------------------------------------------------------MASD----YQQT-S-VGKNKQSLIDCMLVKFGKPYVSNT----HMSAILC---------------------------------NKICYMLAF----------------------------------------------------------ADISVAGYLVTWNFRNNYLTPIPFIGKFTSMQYLSLSLPLSGLLPKELGNLTNLVSLGIGSNNFTGLEELNLTKQR-------------------------LKASDNGFNKIEYLGTITNLVEIP---HSIEMRIYAS-QR---------IGDI--VNG-ISPLAFISNMTSLSTIILRCKISSDLGAIDFSKFEHLEL------------------------LFLGNSLTGRLPD-GIS-SSLK---AIDFSYQLTG-----SFPSWASQNNL--QLLVANNFLLESTSDSTLPWGLNCLQQDTPC-FRGSPK-YYSFAVDCGSNGSTRGSDD--TIYEADP-TNLG---AATYYVTGQTRWGVSSVGNYFQRE---DAKNI-IYSSQNFQN--VVHSELFQTARMSPSSLRYYGLGLENGNYTVLLQFAEFAF--P--DSQTWLSLGRRVFDIYIQ---------GALKEKDFDIKKTAGGKSFRVVNRS-FMV-TVSK-NFLEIHLFWAGKGTDAIPIK-------GYYGPMISALRVTP-NFTPT-VRNGIP--------KRESKAGAISG-ILIGAIVLVLAALFGVFTLIKKRRAL-AQQKE--------ELYN-LVGRPDV---FSYAELKLATDNFNSQNILGEGGFGPVYKGKLPDERVIAVKQLSQSSH-QGTSQFVTEVATISAVQHRNLVILHGCCIDSKTPLLVYEYLENGSLDRAIF--G---D-SN-LNLDWVMRFEIILGIARGLIYLHEESSIRIVHRDIKASVLLDTNLVPKISDFGLAKLYDENQTHVSTRIAGTLGYLAPEYAMRGHLSEKADIFAFGVVMLETVAGRPNTDNSLEE-S-KICLLEWAWGLYEKDQALGIVDPSL-KEFGKDEAFRAICVALVCTQGSPHQRPPMSKVVAMLTGDVDVA-KVVT--KPS---YITE-WQLR-GGG----------S-----------SNT-TSS------------------------------------------------------------------------------------------
> Potri.011G073000.1 pacid=27001614 transcript=Potri.011G073000.1 locus=Potri.011G073000 ID=Potri.011G073000.1.v3.0 annot-version=v3.0
--------------------------------------------------------------------------------------------------------------------------------------------------------------------------------------------------------------------------------------------------------------------------------------------------------------------------------------------------------------------------------M--PGP-EFQLPK--KPIERKYLVLRINLTGTIPE-NAWKV--EKTLDLTFKLVGEIPPTTI----RRQFTFLSGKLTGTVQD-SFL-QNSQ---NL--------------------------------------------------------------------------------------------------------------------------------------------------------------------------------------------------------------------------------------------------------------------------------------------------------------------------------------------------------------------------------------------------------------------------------------------------------------------------------------------------------------------------------------------------------------------------------------------------------------------------------------------------------------------------------------------------------------------------------------------------------------------------------------------------------------------------------------------------------
> Pp3c22_12350V3.1.p pacid=32904662 transcript=Pp3c22_12350V3.1 locus=Pp3c22_12350 annot-version=v3.3
--------M----------------RTTR-----RHRFFGPVSII-TLLVLN----Y-CA-----AGES----QSTA-I-LDPTEAALIKNVALSYHLEN---V----FPDSDPCT------------------TWNPKVKCDCYFADNTLCRITRIDFSMAG----------------------------------------------MEGPFPKDLTKLTYLTSLQLYNNNMTP----------------------IPPEIGLLTRLNSLSLGTNGFSTIRELNLQAQLLHLDSNQLNGTIPSEIGTIQT-VRQLWLSDNNLSPIDVFGNFTGLLEVRIHGNPLQGPIPSS-LFNSPSIEAIYIGEL--SEGKALPATFTTPLSNLSVLYLRCRLTGSIPS-TINMLSKLQYLDLSFNLSGEIPSQLSEITS-LKTLYLGSSLTGRLPE-GLGLSFLT---EVDVSYFLNG-----TLPSWVDKPTV--TTLGSNYFSITAVNSQVQPSLLNCQNQKTPCVISALGN-VTSLAVNVGG------SVH--GKYEEDT-ATLG---STAF--AAKKHWAASSTG-FVPGA---SFTSL-VKSGTPVSG--TADQTVYATARTSLGSLRYYATQLRNGDYNVVLSFAEIVY--T--RDDN---LARRVFDIYLQ---------GQLMKKDFDIGETAGG-SFVAHEEK-FQV-AVTT-GVLDIHLFYAGKGTCCLPQPS-----NWSFGPLLSAISVDN-VLSGG-QTGGKN--------SKGSSVGLIVG-LTVAAIVLVILVLCCICGLVVRRRKR-LEDQL--------EIQK-FQVQPNL---FSYAELKAATRSFDPGNKLGEGGYGVVYKGVLADGTEVAVKTLSAKSY-QGKHEFLNEAALITAVQHRSLVKLKGCCLERDHRILVYEFMENKSLHQTLF--G---A-RA-MPMDWPTRFIIALGTARGLAYLHEESEARIVHRDIKASILLDRNFNPKIADFGMARLFEDHQSHVSTRVAGTLGYVAPEYALLGQLTEKADVFSYGIVLLELVSGRFNIRTDIRG-E-QAYLLEWAWKLEAEDNLLYVMDGKLLDTYVEDEVLRVLHVALLCTQAVASTRPCMTRVVAMLLGDIELP-PITS--GPG---FMVG-LMHS-ETP----------S-----------HST-SSSF---------------LTN--SSGFRG--------------------KE-SAPLIQLS------------------ETRTK-TDMEMYPR
> Zm00001d016242_T001.1 pep chromosome:AGPv4:5:152247089:152248823:-1 gene:Zm00001d016242.1 transcript:Zm00001d016242_T001.1 gene_biotype:protein_coding transcript_biotype:protein_coding
-----------------------------------------------------------------------------------------------------------------------------------------------------------------------------------------------------------------------------------------------------------------------------------------------------------------------------------------------------------------------------------------------------------------------------------------------------------------------------------------------------------------------------------------------------------------------------------------------------------------------------------------------------------------------------------------------------------------------------------------------------------------------------------------------------------------------------------------------------------------------------------------------------------------------------------------------------------------------------------------------------------------------------------------MRPKISDFGLAKLNDDC-GRVSTRIAGTVGYMAPEYATRGCLTRKADIYSYGVVALEVVSGMSNTNSMSNE-E-YLHLLDWAERLKQQGKLLEMVDRRLGSDYSQEQALRLLDVALLCTSIQPTQRPRMSSVVKMLCGEIPVE-IVPA--DDD---LSED-LRLN-IAQ------SRQ-SIDN-SQTNWSQYSVNNSQT-NWSLSD--------RSV--SSKDS-----------LPSSSSL--SVK-L---------------------------------------
> Solyc02g071870.2.1 pacid=36159298 transcript=Solyc02g071870.2.1 locus=Solyc02g071870.2 ID=Solyc02g071870.2.1.ITAG2.4 annot-version=ITAG2.4
--------ML---------------------------PLKRAVLS-WILAVN--C-FMLL-----SLG------DST-R-VAQEEVDIMEQIATTMGATH---W----KFNGELCQIEAVR-VT-TDLPS----WSETDVVCNCSIGNDTACHIVAITLKGIN----------------------------------------------LPGVLPPELVKLPYIQKVDFAYNYLSSITEWAST-QLNSISVLVRLSGEIPKELGNITSLTYINLEGNRFSIIDELKLINKALILSSNQLEGELPVSLSGLVN-LADFRISDNNLIPIDFIEKWKQLTKLELHATGLEGPIPSS-ISLLNMLTDLRISDI--KGP-VHEFPPLINMTDLERLVLRCNLSGVIPV-YIWKLKTIQTLDVSFKLIGTIPDDISARSM-LKFVFLSGMLSGDIPA-SIL-NNGI---NVDLSYNFTWQ----GPQQPACRQNTNYYILYRSSA-VAGTLKNVLP----CT-EDLTC----PRY-ECSLHVNCGGNDVAITENNRLIDFVGDA-HVEGG--SARN-FRSDNYWGFSSTGDFMDDDN-DQNTRF-IETIPS-----TDLPELYSRARVSPLSLTYFHYCLENGSYNVSLHFAEIIF--K--NDSTYNSLGRRIFDIYIQ---------EKLVWKDFNIEEEALGVL-RPVIRY-FNA-TVTD-SVLEIRFYWAGKGTARIPFR-------GHYGSLISAISVDS-TFKFC------SN-----KDRKTTIVYVIVG-VLAAC---ITFFVLSILWWRGCL--R-KSKRR--------DLNG-VELQMVC---FTLRQIKTATRNFDASNKIGEGGFGPVYKGQLLDGTLVAVKQLSSQSK-QGNREFLNEISTISCLQHPNLVKLLGCCIEADQLLLVYEYLDNNSLASVLF-----EN-SR-LNLDWPTRFRICLGIARGLAFLHEESSVKIVHRDIKATVLLDGQ-----------------------------GYMAPEYALWGYLTDKADVYSFGVVLLETVSGKNNNNYMPSH-T-SICLLDWACHLQQSGSIEELIDQRLGSDINKDEVEKIVKVALLCTSATPSLRPIMSEVVSMLEGRIAIP-DEIP--EAS---TYSNDLRFK-AMKDFHQERQNQ-KL------IETQTQNTLTIR-TDM-GS--------SSA--ST------------------------TN-MFD-------------------------------------
> AT1G29720.1 pacid=19657485 transcript=AT1G29720.1 locus=AT1G29720 ID=AT1G29720.1.TAIR10 annot-version=TAIR10
--------MS--------------I------------ILWSFFLF-FTIILSS---LTNI-----TTLA-----SFS-S-LHADELNALKEIATTLGIKR---L----NLDEDPCSSKTLK-II-QEVDFVP-LDINNTIGCDCSFNNNTICRITELALKTMS----------------------------------------------LRGKLPPELTKLPYLKSIELCRNYLSTIMEWAKMAYLTSISVCANLSGNLPAGLQNFKNLTFLGVEGNQFSPIDELNLTSTGLELASNKFTGILPGTLARLVN-LERVRICDNNFTIIAYIGNWTRLQKLHLYASGLTGPIPDA-VVRLENLLELSLSDT--TGI---SFPNLSS-KGLKRLILRVGLSGPIPS-YIWNLTDLKILDLSFKLNGIVQGVQNP----PKNIYLTGLLSGNIESGGLL-NSQS---YIDLSYNFSWSS--------SCQKGS--TITYQSSY-SKNNLTGLPP----CA-VPANC----KKY-QRFLHINCGGEEVSIRNSLGKITYQTDN-SRQT---NAAS-NQQFDYWGVSNTGDFTDDNS-DHDEYY-TSTNLTL-S--GDYPDLYKTARRSALSLVYYAFCLENGNYNVKLHFMEIQF--S--DKEVYSRLGRRIFDVYVQ---------GKLFLRDFNINKEANGNM-KPVIKE-INA-TVTN-HMLEIRLYWAGKGTTLIPKR-------GNYGPLISAISLCH-SQEPL-CG----------KTKHHIKYPLILG-ASGALVT-IVLLAVGIYARGIYRRDN-NRRER--------DLRA-QGLQTVC---FSWRQLQTATNNFDQANKLGEGGFGSVFKGELSDGTIIAVKQLSSKSS-QGNREFVNEIGMISGLNHPNLVKLYGCCVERDQLLLVYEYMENNSLALALF--GQ----NS-LKLDWAARQKICVGIARGLEFLHDGSAMRMVHRDIKTTVLLDTDLNAKISDFGLARLHEAEHTHISTKVAGTIGYMAPEYALWGQLTEKADVYSFGVVAMEIVSGKSNTKQQGNA-D-SVSLINWALTLQQTGDILEIVDRMLEGEFNRSEAVRMIKVALVCTNSSPSLRPTMSEAVKMLEGEIEIT-QVMS--DPG---IYGHDWSIS-KLRDIDTHSSSS-TS-------------GVTDQTTTT-MK--------SSV--SG------------------------CD-LYPLYPESM------------------ILNSTVENSSSSL
> Potri.T044900.1 pacid=27000310 transcript=Potri.T044900.1 locus=Potri.T044900 ID=Potri.T044900.1.v3.0 annot-version=v3.0
----------------------------------------------------------------------------------------------------------------------------------------------------------------------------------------------------------------------------------------------------------------------------------------------------------------------------------------------------------------------------------------------------------------------------------------------------------------------------------------------------------------------------------------------------------------------------------------------------------------------------------MTEADAYTEANMSAIS------NVSTDNARLYIYTTARVFLLS--HDNSLNSIGNRLFDVYIQ-----------VVLKEYNIEDEAGDAG-IALAKT-FIA-TVTH-HSLKIRLYWAGKGTT------------GIYG-------------------------------------------------------------------------------------------------------------------------------------------------------------------------------------------------------------------------------------------------------------------------------------------------------------------------------------------------------------------------------------------------------------------------------------------------------------------------------------------------------------------------------------------------------------
> AT3G14840.2 pacid=19664478 transcript=AT3G14840.2 locus=AT3G14840 ID=AT3G14840.2.TAIR10 annot-version=TAIR10
--------MS----------------------LNRQLLFTYYFIV-SLILFSD---F-----------V-----SSA-T-LPKEEVDALQSVATALKKSN---W----NFSVDPCDSEGGW-RN-PNAAK----GFEDAVTCNCS---SVICHVTNIVLKAQD----------------------------------------------LQGSLPTDLSGLPFLQELDLTRNYLNSIPEWGAS-SLLNISLLGRISGSIPKELGNLTTLSGLVLEYNQLSKIPELNLPNKRLLLSSNNLSGEIPSTFAKLTT-LTDLRISDNQFTAIDFIQNWKGLEKLVIQASGLVGPIPSA-IGLLGTLTDLRITDL--SGP-ESPFPPLRNMTSMKYLILRCNLTGDLPA-YLGQNRKLKNLDLSFKLSGPIPATYSGLSD-VDFIYFTSMLNGQVPS-WMV-DQGD---TIDITYNFSK-----DKTE-ECQQK---SVTFSSTSPLVANNSSNVS----CL-SKYTC----PKT-FYGLHINCGGNEITSNE----TKYDADTW----D--TPGY-YDSKNGWVSSNTGNFLDDDR-TNNGKSKWSNSSEL-KNSSIDFRLYTQARLSAISLTYQALCLGKGNYTVNLHFAEIMF--N--EKNMYSNLGRRYFDIYVQ---------GKREVKDFNIVDEAKGVG-KAVVKK-FPV-MVTN-GKLEIRLQWAGKGTQAIPVR-------GVYGPLISAVSVDP-DFIPP------KEP--GTGTGGGSSVGTVVGSVIASTVF-LVLLIGGILWWRGCLRPK-SQMEK--------DFKN-LDFQISS---FSLRQIKVATDNFDPANKIGEGGFGPVHKGIMTDGTVIAVKQLSAKSK-QGNREFLNEIAMISALQHPHLVKLYGCCVEGDQLLLVYEYLENNSLARALF--G-PQE-TQ-IPLNWPMRQKICVGIARGLAYLHEESRLKIVHRDIKATVLLDKELNPKISDFGLAKLDEEENTHISTRVAGTYGYMAPEYAMRGHLTDKADVYSFGVVALEIVHGKSNTSSRSKA-D-TFYLLDWVHVLREQNTLLEVVDPRLGTDYNKQEALMMIQIGMLCTSPAPGDRPSMSTVVSMLEGHSTVNVEKLL--EAS---VNNEDESVR-AMKRHYATIGEE-EI------TNT----TTTDG-PF--TS--------SST--STAN---------------------AND-LYPVKLDSA------------------YWNTR--------
> AT1G53420.1 pacid=19658205 transcript=AT1G53420.1 locus=AT1G53420 ID=AT1G53420.1.TAIR10 annot-version=TAIR10
--------MS------------------------LNRFLFTSFSF-FLFFIVH---F-----------A-----SSA-T-LPTQEGEAFKVVLTTLKKTN---I----DLNVDPCE------VS----------------------STGNEWSTISRNLKREN----------------------------------------------LQGSLPKELVGLPLLQEIDLSRNYLNSIPEWGVL-PLVNIWLLGRLTGPIPKEFGNITTLTSLVLEANQLSELLELNLPNQQMILSSNNFNGEIPSTFAKLTT-LRDFRVSDNQLSTIDFIQKWTKLERLFIQASGLVGPIPIA-IASLVELKDLRISDL--NGP-ESPFPQLRNIKKMETLILRCNLTGDLPD-YLGKITSFKFLDLSFKLSGAIPNTYINLRD-GGYIYFTGMLNGSVPD-WMV-NKGY---KIDLSYNFSV-----DPTNAVCK------------------YNNVLS----CM-RNYQC----PKT-FNALHINCGGDEMSING----TIYESDK-YDRL---ESWY--ESRNGWFSNNVGVFVDDKH-VPERVTIESNSSEL-N--VVDFGLYTQARISAISLTYYALCLENGNYNVNLHFAEIMF--N--GNNNYQSLGRRFFDIYIQ---------RKLEVKDFNIAKEAKDVG-NVVIKT-FPV-EIKD-GKLEIRLYWAGRGTTVIPKE-------RVYGPLISAISVDS-SVNPS--------------PRNGMSTGTLHTLVVILSIF-IVFLVFGTLWKKGYLRSK-SQMEK--------DFKS-LELMIAS---FSLRQIKIATNNFDSANRIGEGGFGPVYKGKLFDGTIIAVKQLSTGSK-QGNREFLNEIGMISALHHPNLVKLYGCCVEGGQLLLVYEFVENNSLARALF--G-PQE-TQ-LRLDWPTRRKICIGVARGLAYLHEESRLKIVHRDIKATVLLDKQLNPKISDFGLAKLDEEDSTHISTRIAGTFGYMAPEYAMRGHLTDKADVYSFGIVALEIVHGRSNKIERSKN-N-TFYLIDWVEVLREKNNLLELVDPRLGSEYNREEAMTMIQIAIMCTSSEPCERPSMSEVVKMLEGKKMVEVEKLE--EAS---VHRETKRLE-NMNKKYYEMIGQ-EI------STSMSMI----------SD--------RSE--SS------------------------AD-----------------------------------------
> Solyc07g055810.2.1 pacid=36161222 transcript=Solyc07g055810.2.1 locus=Solyc07g055810.2 ID=Solyc07g055810.2.1.ITAG2.4 annot-version=ITAG2.4
--------MS----------------------------IMKILFLSFSLFLV--F-FTVL-----AV-T-----SKS-K-LPQEEVKALKVIAKKFGKRD---W----DFNKDPCSGEGNW-ST-AITVK----GFESSVACDCSFNNNSTCHITSIALKAQN----------------------------------------------ISANIPPEFAQLRHLKYLDLSRNYLNSIFQWASL-RLLELSFMGHLSGRFPKVLTKITTLRNLSIEGNKFSTIPEINLVHEKLVLSSNKLTGALPATLAKLTN-LTDLRINDNNFTKIKFISSWTKIEKLHIQGCSLEGPIPSS-ISSLTNLIDLRISDL--KSG-KSGFPPLDNLESVKILVLRCLIHGEMPE-YIGEMKKLKTLDLSFSLSGEIPSTFVHLSK-VDFIYLTAKLTGLVPG-WIL-NRNK---NIDVSNNFTW-----ETSPFECPRG---NQLVESYSALGQESNKTHP----CLKQNFPCSEPIDRQ-KYSMYINCGGKEVTIKDGTKYTNYEADL-EPRG---ASMY--YSRHNWAFSSTGNFMDNDV-ESDVYI-NTNVSAL-QVKAPELELYTTARISPLSLTYYGQCLMNGNYTVKLHFAEIIF--T--NDTSFNSLGERIFDVYLQ---------ENLVLKDFNIANEAGGPG-KAIVKT-FTV-NVTS-HTLKIHFYWAGKGTTGIPFR-------GVYGPLISAISVVN-NFPPP-LPARLPAN-LPAAEKSKIHVGILAG-IIAGSLF-FVLLIIGFLYKGGCLGEN-VSTDK--------ELKG-LDLQAGL---FTLRQIKAATKNFDPANKIGEGGFGSVYKGLLSDGTVIAVKQLSAKSK-QGTREFLNEIGMISAVQHPNLVKLYGCCIQGNQLLLVYEYMENNCVSRVLF--G-KGPIGK-MKLDWSTRKKICLGIARGLAYLHEESSLKIVHRDIKTSILLDKDFNPKISDFGLAKLHEDDTTHISTRIAGTVGYMAPEYAMRGYLTSKADIYSYGVVALEIISGKSNTNYRPTE-D-CVYLLDWAYVLQERGSILELVDPDLGSDYSSQEAIVLLNVALLCTNASPTLRPIMSQVVSMLQGQTLVQ-DVLS--DPG---ISTSGSGFR-STRSHFWQNQ------------------SLTNG-TL--TD--------STL--STGIAEEIGILQR----------------VEPNVSNS--------------------------------
> Potri.001G385500.1 pacid=27046759 transcript=Potri.001G385500.1 locus=Potri.001G385500 ID=Potri.001G385500.1.v3.0 annot-version=v3.0
-----------------------------------------------------------------------------------------------------------------------------------------------------------------------------------------------------------------------------------------------------------------------------------------------------------------------------------------------------------------------------------------------------------------------------------------------------------------------------------------------------------------------------------------------------------------------------------------------TNWAISTTGHFMDDAR-SSDSYT-WTNATKL-S--ANTSALYMDARLSPISLTYYGFCMGNGSYTVTLHFAEITF--T--DDKTHSSLGRRFFDIYIQ---------GKRVQKDFSIQEEAGGVG-KAIIKN-FTA-IVTG-NALEIRFYWAGKGTPGVPVR-------GVYGPLISSISVTP-DFVPP------SEN----SRSNGTSAGNVAG-IVAAVVV-VIFLILGILWWKGCLGQK-ISMRH--------DLKG-LELKTGS---FTLRQIKAATNNFDPANKIGEGGFGPVY------------KQLSSKSK-QGNREFVNEIGMISALQHPHLVKLHGCCIEGNQLLLVYEYMEKNSLACALF--G-PEE-YQ-LNLEWATRHTICVGIAK----------------DIKATVLLDKNPNPKISDFGLAKLDEEENTHISTRVAGTL-------------------------------------------------------------------------------------------------------------------------------------------------------------------------------------------------------------------------------------------------------------------
> Potri.003G026100.1 pacid=26998546 transcript=Potri.003G026100.1 locus=Potri.003G026100 ID=Potri.003G026100.1.v3.0 annot-version=v3.0
----------------------------------------------------------------------------------------------------------------------------------------------------------------------------------------------------------------------------------------------------------------------------------------------------------------------------------------------------------------------------------------------------------------------------------------------------------------------------------------------------------------------------------------------------------------------------------------------------------MDDDR-SSYSYT-WTNATKL-F--ENTSALYMDARLSSISLTYYGFCMGSGSYTVTLHFAEIMF--T--DDKTHSSLGR-----------------------DFSIQKEAGGVG-KAIIKN-FTA-IVTG-NALEIRFYWAGKGTTGLPVR-------GVYGPLISAISVTP-YFVPP------SEN----SSSNGISAGTVIG-IVAAVVV-VVFLILGILWWKGCLGQK-ISMRH--------DLKG-LELKTGS---FTLRQIKAATNNFDPANKIGEGGFGPVYKGVLSDGNVIAVKQLSSKSK-QGNREFVNEIGMISALQHPHL-----------------------------------------LNLDWATRHKICVGIAKGLAYLHEESRLKIVHRDIKATVL----LYPKISDFGLAKLDEEENTHISTRVAGTLGYMAPEYAMRGYLTDKADVYNFGIVALEIVSGKSNTR-----------------------TLLVLVDPKLGQDYNKEEVIIMINVALLCSNVSAAVRPAMSSVVSMLEGKAVVQ-DIDIP-DKS---MSTDEKKIE-EMRRHFQVINEQ-EI------SETRT--LSMDG-PS--TA--------AST--SA------------------------GD-LYPVSLDSD------------------YWKGR--------
> Potri.001G384700.1 pacid=27045397 transcript=Potri.001G384700.1 locus=Potri.001G384700 ID=Potri.001G384700.1.v3.0 annot-version=v3.0
------------------------------------------------------------------------------R------------------------------------------------------------------------------VLKAQN----------------------------------------------LGGSLPSDLGRFPYLQEIDLSRNYLNTIAEWGAT-PLATISIIGRLTGPIPKEIGNISTLANFTVEFNQLSVLPELNLTREKMHLSSNYFTGQLPATFEKLTT-LKDFRIGDNNFTQINLIQKWTNLEKLVIQGSGLSGPIPLG-IALLEKMADLRISDLQGNGT-EDPFPPLTNMKNLNTLILRCNIIGPLPV-FVGELPISKTLDLSFKLIGEIPSSFSGLRK-ADYIYLTGQLNGTVPD-WIF-KDGE---SVDLSYNFRN-----ESS---CLQS---NVLFGSAS-MGNVSGSTGP----CL-RSFPC----PKQ-FYSLHINCGGKEAIIEG----NIYEDDT-DPAG---SSRF-YQSGTNWAVSTTGHFMDNDR-SSDSYT-LTN--------ANTSALYMDARLSPISLTYYGFCMGSGSYTVTLHFAEIMF--T--DDKTYSSLGRRFFDIYIQ---------GKLVQRDFSIQKEAGGVG-KAIIKN-FTA-IVTG-NALEIRFYWAGKGTTGLPVR-------GVYGPLISAISVTP-DFVPP------SEN----GSSNGISAGTVIG-IVAAVVV-VIFLILGILWWKGCLGQK-ISMRH--------DLKG-LELKTGS---FTLRQIKAATNNFDPANKIGEGGFGPVYKGLLSDGTIIAVKQLSSKSK-QGNREFVNEIGMISALQHPHLVKLHGCCIEGNQLLLVYEYMENNSLARALF--G-KFK-EH-NLIDFKLLALRCFHTCKGM------------------------------------------------------------HACKG--RDK--ILSLYFASLLILSQRS---------------------------------------------------------------------------------------------------------------------------------------------------------------------------------------------------------------------------------
> Potri.001G385200.1 pacid=27041809 transcript=Potri.001G385200.1 locus=Potri.001G385200 ID=Potri.001G385200.1.v3.0 annot-version=v3.0
--------MS-----------------------------FSRLLF-ASLVAF--C-LATF-----AS-------GAT-R-LPDDEVEALRDMAKTIGKTN---W----NFSADPCGGQWGW-VD-PNPVK----GNENAVSCDCTFSNGTICHVISIVLKTQN----------------------------------------------LEGSLPRDLGRFPYLQEIDLSRNYLNTIAEWGAT-PLATISIIGRLTGPIPKEIGNISTLANFTVEFNQLSVLPELNLTREKMHLSSNNFTGQLPTTFENLTT-MKDFRIGDNSFTQINLIQKWTNLEKLVIQGSGLSGPIPSG-IALLEKMVDLRISDLQGNGT-EAPFPPLTNMKKLKTLILRCNIIGPLPD-FVGELLKLTTLDLSFKLIGEIPSNFSGLRK-VDYIYLTGQLNGTVPD-WII-KDGE---SVDLSYNFRN-----ESS---CLQR---TVLFGSAS-MGNVSGSTVP----CL-RSFHC----PKQ-FYSLHINCGGKEANIEG----NIYEDDT-DPAG---SSRF-YQSRTNWGVSTTGHFMDDAR-SSDSYT-WTNATKL-S--ANTSSLYMDARLSPISLTYYGFCMGSGSYTVTLHFAEIMF--T--DDKTHSSLGRRFFDIYIQ---------GKLVQKDFSIQEEAGGVG-KAIIKN-FTA-IVTG-NALEIRFYWAGKGTTAVPVR-------GVYGPLISAISVTP-DFVPP------SEN----SSSNGTSAGTVAG-IVAAVVV-VIFLILGILWWKGCLGQK-ISMRH--------DLKG-LELKTGS---FTLRQIKAATNNFDPANKIGEGGFGPVYKGVLSDGTVIAVKQLSSKSK-QGNREFVNEIGMISALQHPHLVKLHGCCIEGNQLLLVYEYMENNSLARALF--G-REE-YQ-LNLDWATRHKICVGIAKGLAYLHEESRLKIVHRDIKATVLLDKNLDPKISDFGLAKLDEEENTHISTRVAGTLGYMAPEYAMRGYLTDKADVYSFGIVALEIVSGKSNTSHRTKE-D-TVYLLDWALVLKEKGTLLELVDPKLGQDYNKEEAITMINVALLCSNVSAAVRPAMSSVVSMLEGKAAVQ-DIDIP-DKS---MSTDEKKIE-EMRRHFQVINEQ-EI------SETRT--LSMDG-PS--TA--------AST--SA------------------------GD-LYPVSLDSD------------------YLKGR--------
> Potri.019G006100.1 pacid=27026957 transcript=Potri.019G006100.1 locus=Potri.019G006100 ID=Potri.019G006100.1.v3.0 annot-version=v3.0
----------------------------------------------------------------------------------------------------------------------------------------------------------------------------------------------------------------------------------------------------------------------------------------------------------------------------------------------------------------------------------------------------------------------------------------------------------------------------------------------------------------------------------------------------------------------------------------------------------------------------ML-R--MDNSVLYTNARLTPLSLTYHVPCLVNGNYKVKLHFAEIVI--R--DNRSYYSLGRRIFDVYIQ---------E------------ARGVD-KVYIHN-YTA-LVTN-GALEIRLHWAGKGTTRSPTK-------GIYGPLISAIDVES-DFKPP------D--------KGRRKRFIVAG-AVVLPLF-LILIFLSTLWWKGHLRGR-KSRDR--------ELVG-LDLLTGI---FTFRQIKAATNDFDPANKLGEGGFGCVYKGVLSDGTRIAVKQLSAKSK-QGNREFVNEIGMISALQHPNLVRLYGCCIEGKQLLLVYEYMENNSLAHVLF--G-TKE-IKATKLDWRTRQRICVSIAKGLVFLHEESTLKIVHRDIKGTILLDKDMNAKISDFGMAKLDDEDNTHIDTRVAGTMGYMAPEYALYGYLTYKADVYSFGVVALEIVSGMNNVKFRRDE-N-FVCLLDRVLYLQKNGDIMEMVDPRLGSEFNKKEVVRMINVALLCTNQSPALRPTMSTVVSMLEGKTDVE-ELVM--VPS---TLGDPSGYATALHKKFAQSSVNGSL------GESQSLVKSSEG-PWT-AS--------SSS--SA------------------------QD-LYLISKS---------------------------------
> Potri.019G006000.1 pacid=27026060 transcript=Potri.019G006000.1 locus=Potri.019G006000 ID=Potri.019G006000.1.v3.0 annot-version=v3.0
--------------------------------------------------ML--T------------------------------LEALLEVATQLGKKG---W----NRNMTLC-TDT---IL-PP---ES--DADNKVVCNCSF-PGGVCRVIAIYLKRQD----------------------------------------------LNGSLPKAIEKLPHLKHLDLWTNYLSNISEWANT-KLEILSIGVHLTGKIPSYLGNITTLRSLNIQDNMFSTVPELGLVNENLTLSANYLTGELPPALTNLTG-LKELRLSSNNFTRIDFIQSWKQLDTLEIQAGGFTGPIPSS-ISLLTDLTDLKISNL--LGD-GSEFPHLESIKGIKYLLLSCNLSGNFPI-YLTRMAQLKILDLSFRLNGSLPEKYEGLQS-LEKMYLTRMFTGTIPE-WIN-QRDTS-SEIDLSYNFT--------SEAKCRE----TLLFKSTWGGN--YSKPVE----CLS-A--C----SEE-RYSVHINCGGPEATIGN----TIYEADD-EPGG---AAKY-VSKREDWQTSTTGHIWDVPA-SLDNYI-AQNKSML-R--MDNSVLYTNARLTPLSLTYHVRCLVNGKYKVKLHFAEIVM--R--DNRSYYSLGRRIFDVYIQ---------DIVVLKDFDIVKEAGGVD-KVYIHN-YTA-PVTN-GALEIRLHWAGKGTTRSPKK-------GIYGPLISAIDVES-DFKPP------N--------KGRRKRFIVAG-AVVLSLF-LVFILLSSLWWKGYLGGR-KSRDR--------ELVG-LDLLTGI---FTFRQIKAATNDFDPANKLGEGGFGCVYKGVLSDGTRIAVKQLSAKSK-QGNREFVNEIGMISALQHPNLVRLYGCCIEGKQLLLAYEYMENNSLAHVLF--G-TKE-IKATKLDWRTRQRICVSIAKGLVFLHEESTLKIVHRDIKGTILLDKDMNAKISDFGMAKLDDEDNTHIDTRIAGTMGYMAPEYALYGYLTYKADVYSFGVVALEIVSGMNNVKFRRDE-N-FVCLLDRALYLQKNGDIMEMVDPRLGSEFNKKEVVRMINVALLCTNQSPALRPTMSTVVSMLEGKTDVE-DLVM--VPS---TLVDPSGYATALHNKFAQSSVSGSL------SESQSLVKSSEG-PWT-AS--------SSS--SA------------------------QD-LYPISKS---------------------------------
> Potri.019G005300.1 pacid=27025891 transcript=Potri.019G005300.1 locus=Potri.019G005300 ID=Potri.019G005300.1.v3.0 annot-version=v3.0
--------MA------PALSDIL--------------RITSSLLV-LMLLMF--C-MGAI-----NLEA-----QVG-N-LAPDEVEALLEVATQLGKKG---W----NRNMTLC-NDT---IL-PR---KL--EADNKVVCNCSV-PGEPCHVIALYLKMQD----------------------------------------------LDGTLPKAIEKLPHLKHLVLWANYLSNISEWANT-KLETLSVGVRLTGKIPSYLGRITTLSYLNIQDNMFSTVPELGLVNENLTLSANNLTGELPQALINLTG-LKELRLSSNNFTRIDFIQSWKQLDTLEIQAGGFTGPIPSS-ISLLTKLTDLKISNL--LGD-GSDFPNLESIAGIKYLLLSCNLSGKFPI-YLTRMAHLKNLDLSFRLNGSLPTNYDGLQS-LETMYLTWMFTGPIPE-WIN-ERNAR-YEIDLSYNFT--------SEAKCRE----TLLFKSTWGGN--YSKPVE----CLS-V--C----SEE-RYSVHINCGGPEAPIGN----TIYEADN-EQGG---AAKY-VFKKEDWQTSTTGHIWDVPA-SLDHYI-AQNKSML-R--MDNSVLYTNARLTPLSLTYHVPCLANGNYKVKLHFAEIVI--R--DNRSYYSLGRRIFDVYIQ---------EIVVLKDFDVVKEARGVD-KVYIHN-YTA-LVTN-GALEIRLHWAGKGTTRSPKK-------GIYGPLISAIDVES-DFKPP------N--------KGRRKRFIVAG-AVVLSLF-LVFILLSSLWWKGYLGGR-KSRDR--------ELVG-LDLLTGI---FTFSQIKAATNDFDPANKIGEGGFGCVYKGALSDGIQIAVKQLSAKSK-QGNREFVNEIGMISALQHPNLVRLYGCCIEGKQLLLVYEYMENNSLAHVLF--G-TKE-IQAKKLDWRTRQRICLSIAKGLVFLHEESTLKIVHRDIKGTILLDKDMNAKISDFGMAKLDDEDNTHIDTRVAGTMGYMAPEYALYGYLTYKADVYSFGVVALEIVSGMNNVKFRRDE-N-FVCLLDWVLYLQKNGDIMAMVDPRLGSEFNKKEVVRMINVALLCTNQSPALRPTMSTVVSMLEGKTDVE-DLVM--VPS---TLVDPSGYATALHNKFAQSSVSGSL------SESQSLVKSSEG-PWT-AS--------SSS--SA------------------------QD-LYPISKS---------------------------------
> Potri.019G007900.1 pacid=27026525 transcript=Potri.019G007900.1 locus=Potri.019G007900 ID=Potri.019G007900.1.v3.0 annot-version=v3.0
--------MA------PALSDIL--------------RITSSLLV-LMLLMF--C-MGAI-----NLEA-----QDV-S-PAPDEVETLLEVATQLGKKG---W----NRNMKLC-NNT---KL-PL---KP--DADNEVVCNCSF-PGGTCHVVAIYLKRQD----------------------------------------------LNGSLPKAIGKLPHLKHLDLWANYLSNIPEWANT-TLELLSIGVNLTGKIPSYLGNITTLRSLNIQDNMFSTVPELGLVNENLTLSANYLTGELPPALTNLTG-LKELRLSSNNFTRIDFIQSWKQLDTLEIQAGGFTGPIPLN-ISVLTDLTDLKISNL--LGD-GSEFPHLESIKGIKYLLLSCNLSGNFPK-YLTGMEHLKILDLSFRLNGLLPTNYEGLQS-LEKMYLTWMFTGPIPD-WFN-QRSNR-YVLDLSYNFT--------SEAKCKE----TLLFKSTWGGH--YSKPVE----CLS-A--C----SEE-RYSVHINCGGPEATIGN----TFYEADD-EAGG---AAKY-AFKREHWQTSTTGHFWDVDS-SSYNYT-AQNMSIL-R--MDNSVLYTNARFTPLSLTYHVRCLVNGNYTIKLHFAEIVM--R--DNRSHYSLGRRIFDVYIQ---------DIVVLKDFDIVKPAGAVD-KVYIHN-YTA-NVTN-GGLEIRLHWAGKGTTMSPKK-------GIYGPLISAIDVKS-DFKPP------D--------KGRRKRFIVAG-AVVLPLF-LIIILLSTLWWKGYLRGR-KSRGR--------ELVG-LDLLTGI---FTFSQIKAATNDFDPVNKLGEGGFGCVYKGVLSDGTQIAVKQLSAKSK-QGNREFVNEIGMISALQHPNLVRLYGCCIEGKQLLLVYEYMENNSLAHVLF--G-TKE-IQATKLDWRTRQRICVSIAKGLVFLHEESTLKIVHRDIKGTILLDKDMNAKISDFGMAKLDDEDNTHIDTRVAGTMGYMAPEYALYGYLTYKADVYSFGVVALEIVSGMNNVKFRRDE-N-FVCLLDRALYLQKNGDIMEMVDPRLGSEFNKKEVVRMINVALLCTNQSPALRPTMSTVVSMLEGKTDVE-ELVM--VPS---TLGDPSGYATALHNKFAQSSVNGSI------SETPSLVKSSEG-PWT-AS--------SSS--SA------------------------QD-LYPISKS---------------------------------
> Potri.019G008900.1 pacid=27025991 transcript=Potri.019G008900.1 locus=Potri.019G008900 ID=Potri.019G008900.1.v3.0 annot-version=v3.0
-----------------------------------------------MLLMF--C-MGAI-----NLEA-----QYV-S-PAPDEVETLLEVATQLGKQG---W----NRNMKLC-NDT---IL-PP---KP--DADNKVVCNCSF-PGGVCRVIAIYLKRQD----------------------------------------------LDGSLPKAIEKLPQLKHLDLWANYLSNISEWANT-KLEILSIGVNLTGKIPSSLGRITTLRSLNVQNNMFSTVPELGLVNENLTLSANYLTGELPPAFTNLTG-LKELRLSSNNFTGIDFIQSWKQLDTLEIQAGGFTGPIPSS-ISHLTNLTDLKISNL--LGD-GSEFPHLESIKGIKYLLLSCNLSGNFPK-YLTGMAQLKILDLSFRLNGSLPTNYDGLKS-LEKMYLTRMLTGPIPD-WID-KRDTR-YEIDLSYNFT--------SEAKCRE----TL-------------KPVE----CLS-A--C----SEE-RYSVHINCGGPEATIGN----TIYEADN-EPGG---AAKY-ASKREDWQTSTTGHIWDVPA-SLDSYI-AQNKSML-R--MDNSVLYTNARLTPLSLTYHVPCLVNGNYKIKLHFAEIVI--R--DNRSYYSLGRRIFDVYIQ---------DIVVLKDFDTVKAAGGVD-KVYIHN-YTA-PVTN-GALEIRLHWAGKGTTMSPKK-------GIYGPLISAIDVES-DFKPP------D--------KGRRKRFIVAG-AVVLPLF-LILILLSTLWWKGYLGGR-KSRDR--------ELVG-LDLLTGI---FTFRQIKAATNDFDPANKLGEGGFGCVYKGVLSDGTQIAVKQLSAKSK-QGNREFVNEIGMISALQHPNLVRLYGCCIEGKQLLLVYEYMENNSLAHVLF--G-TKE-IKATKLDWRTRQRICVSIAKGLVFLHEESTLKIVHRDIKGTILLDKDMNAKISDFGMAKLDDEDNTHIDTRVAGTMGYMAPEYALYGYLTYKADVYSFGVVALEIVSGMNNVKFRRDE-N-FVCLLDRVLYLQKNGDIMEMVDPRLGSEFNKKEVVRMINVALLCTNQSPAVRPTMSTVVSMLEGKTDVE-ELVM--VPS---TLVDPSGYATASHNKFAQSSVNGSL------SESQSLVKSSEG-PWT-AS--------SSS--SA------------------------QD-LYPISKS---------------------------------
> Potri.019G005900.1 pacid=27026096 transcript=Potri.019G005900.1 locus=Potri.019G005900 ID=Potri.019G005900.1.v3.0 annot-version=v3.0
--------MA------AALSDIL--------------RVTSSLLM-LMLLMF--C-MGAI-----NLEA-----QDG-S-LAPDEVEALLEVATQLGKKG---W----NRNMTLC-NDT---IL-PP---KL--DADNKVVCNCSF-PGGVCRVIAIYLKRQD----------------------------------------------LDGTLPKAIEKLPHLKHLNLWANYLSNIPEWANT-KLETLSVGVRLTGKIPSYLGRITTLSYLNIQDNMFSTVPELGLVNKNLTLSANYLTGELPPALTNLTG-LKELRLSSNNFTRIDFIQSWKQLDTLEIQAGGFTGPIPSS-ISLLTNLTDLKISNL--LGD-GSELPNLESIAGIKYLLLSCNLSGNFPI-YLTSMAQLKILDLSFRLNGPLPTNYDGLKS-LEKMYLTRMLTGPIPD-WID-KRDTR-YEIDLSYNFT--------SEAKCRE----TL-------------KPVE----CLR-A--C----SEE-RYSVHINCGGPEATIGN----TIYEADN-EPGG---AAKY-ASKREDWQTSTTGHIWDIPA-SLDNYI-ARNKSML-R--MDNSVLYTNARLTPLSLTYHVPCLVNGNYKIKLHFAEIVM--R--DNRSYYSLGRRIFDVYIQ---------DIVVLKDFDIVKAVGGVD-KVYIHN-YTA-PVTN-GALEIRLHWAGKGTTRSPTK-------GIYGPLISAIDVES-DFKPP------D--------KGRRKRFIVAG-AVVLPLF-LILIFLSTLWWKGHLGGR-KSRDR--------ELVG-LDLLTGI---FTFRQIKAATNDFDPANKLGEGGFGCVYKGVLSDGTRIAVKQLSAKSK-QGNREFVNEIGMISALQHPNLVRLYGCCIEGKQLLLVYEYMENNSLAHVLF--G-TKE-IKATKLDWRTRQRICVSIAKGLVFLHEESTLKIVHRDIKGTILLDKDMNAKISDFGMAKLDDEDNTHIDTRVAGTMGYMAPEYALYGYLTYKADVYSFGVVALEIVSGMNNVKFRRDE-N-FVCLLDRVLYLQKNGDIMEMVDPRLGSEFNKKEVVRMINVALLCTNQSPALRPTMSTVVSMLEGKTDVE-ELVM--VPS---TLGDPSGYATALHNKFAQSSVKGSL------SETQSFVKSSEG-PWT-AS--------SSS--SA------------------------QD-LYPFSKS---------------------------------
> Potri.019G009700.1 pacid=27026808 transcript=Potri.019G009700.1 locus=Potri.019G009700 ID=Potri.019G009700.1.v3.0 annot-version=v3.0
--------MA------TALSDIL--------------RVTSSLLM-LMLLMF--C-MGAI-----NLEA-----QVG-S-LAPD--EALLEVATQLGKKG---W----NRNMKLC-NDT---IL-PP---KP--DADNKVVCNCSF-PGGVCRVIAIYLKRQD----------------------------------------------LDGSLPKAIEKLPQLKHLDLWANYLSNISEWANT-KLEILSIGVNLTGKIPSSLGRITTLRSLNVQNNMFSTVPELGLVNENLTLSANYLTGELPPALTNLAG-LKELRLSSNNFTGIDFIQSWKQLDILEIQAGGFTGPIPSS-ISLLTNLTDLKISNL--LGD-GSEFPNLESIAGIKYLMLSCNLSGNFPI-YLTRMAQLKILDISFRLNGSLPTNYDGLKS-LEKMYLTRMLTGPIPD-WIE-KRDTR-YEIDLSYNFT--------SEAKCRE----TL-------------KPVE----CLS-A--C----SEE-RYSVHINCGGPEATIGN----TIYEEDN-EPGG---AAKY-ASKREDWQTSTTGHIWDVPA-SLDNYI-AQNKSML-R--MDNSVLYTNARLTPLSLTYHVLCLVNGNYKIKLHFAEIVM--R--DNRSYYSLGRRIFDVYIQ---------DIIVLKDFDIVKEAGGVD-KVYIHN-YTA-PVTN-GALEIRLHWAGKGTTTSPKK-------GIYGPLISAIDVES-DFKPP------N--------KGRRKRFIVAG-AVVLSLF-LVFILLSSLWWKGHLGGR-KSRDR--------ELVG-LDLLTGI---FTFRQIKAATNDFDPANKLGEGGFGCVYKGVLSDGTRIAVKQLSAKSK-QGNREFVNEIGMISALQHPNLVRLYGCCIEGKQLLLVYEYMENNSLAHVLF--G-TKE-IKATKLDWRTRQRICVSIAKGLVFLHEESTLKIVHRDIKGTILLDKDMNAKISDFGMAKLDDEDNTHIDTRVAGTMGYMAPEYALYGYLTYKADVYSFGVVALEIVSGMNNVKFRRDE-N-FVCLLDRVLYLQKNGDIMEMVDPRLGSEFNKKEVVRMINVALLCTNQSPALRPTMSTVVSMLEGKTDVE-ELVM--VPS---TLGDPSGYATALHNKFAQSSANGSL------SETQSLVKSSEG-PWT-AS--------SSS--SA------------------------QD-LYPISKS---------------------------------
> Potri.019G005700.1 pacid=27025321 transcript=Potri.019G005700.1 locus=Potri.019G005700 ID=Potri.019G005700.1.v3.0 annot-version=v3.0
--------MA------TALSDIL--------------RVTSSLLM-LMLVMF--C-MGAI-----NLEA-----QGG-S-LAPDEVEALLEVATQLGKKG---W----NRNMKLC-NDT---IL-PP---KP--DADNKVVCNCSF-PGGVCRVIAIYLKRQD----------------------------------------------LDGSLPKAIEKLPQLKHLDLWANYLSNISEWANT-KLEILSIGVNLTGKIPSSLGTITTLRSLNVQNNMFSTVPELGLVNENLTLSANYLTGELPQALTNLTG-LKELRLSSNNFTRIDFIQSWKQLDILEIQAGGFTGPIPLT-ISLLTNLTD---------------------------LLFSCNLSGKFPI-YLTRMARLKILDLSFRLNGSLPTNYDGLQS-LEKMYLTRMLTGSIPD-WIV-KRDTR-YEIDLSYNFT--------SEAKCRE----TLLFKSTWGGN--YSKPVE----CLS-A--C----SEE-RYSVHINCGGPEATIGN----TIYEADN-EPGG---AAKY-ASKREDWQTSTTGHIWDVPA-SLDSYI-AQNKSML-R--MDNSVLYTNARLTPLSLTYHVPCLVNGNYTIKLHFAEIVM--R--DNRSYYSLGRRIFDVYIQ---------DIVVLKDFDIVKEAGGVD-KVYIHN-YTA-PVTN-GALEIRLHWAGKGTTTSPKK-------GIYGPLISAIDVES-DFKPP------D--------KGRRKRFIVAG-AVVLPLF-LILTLLSTLWWKGYLGGR-KSRDR--------ELVG-LDLLTGI---FTFRQIKAATNDFDPANKLGEGGFGCVYKGVLSDGTQIAVKQLSAKSK-QGNREFVNEIGMISALQHPNLVRLYGCCIEGKQLLLVYEYMENNSLAHVLF--G-TKE-IKATKLDWRTRQRICVSIAKGLVFLHEESALKIVHRDIKGTILLDKDMNAKISDFGMAKLDDEDNTHIDTRVAGTMGYMAPEYALYGYLTYKADVYSFGVVALEIVSGTNNVKFRRDE-N-FVCLLDRVLYLQKNGDIMEMVDPRLGSEFNKKEVVRMINVALLCTNQSPALRPTMSTVVSMLEGKTDVE-ELVM--VPS---TLGDPSGFSTALHNKFAQSSVNGSL------SETQSLVKSSEG-PWT-AS--------SSS--SV------------------------QD-LYPISKS---------------------------------
> Potri.019G009800.1 pacid=27024873 transcript=Potri.019G009800.1 locus=Potri.019G009800 ID=Potri.019G009800.1.v3.0 annot-version=v3.0
--------MA------AALSDIL--------------RVTSSLLM-LMLLMF--C-MGAI-----NLEA-----QDG-S-LAPDEVEALLEVATQLGKKG---W----NRNMTLC-NDT---IL-PP---KL--DADNKVVCNCSF-PGEPCHVIAIYLKRQD----------------------------------------------LDGTLPKAIEKLPHLKHLNLWANYLSNIPEWANT-KLETLSVGVRLTGKIPSYLGRITTLSYLNIQDNMFSTVPELGLVSKNLTLSANYLTGELPPTLTNLTG-LKELRLSSNNFTRIDFIQSWKQLDTLEIQAGGFTGPIPSS-ISLLTNLTDLKISNL--LG--GSEFPNLESIAGIKYLLLSCNLSGNFPI-YLTSMAQLKILDLSFRLNGPLPTNYDGLKS-LEKMYLTRMLTGPIPD-WID-KRDTR-YEIDLSYNFT--------SEAKCRE----TL-------------KPVE----CLR-A--C----SEE-RYSVHINCGGPEATIGN----TIYEADN-EPGG---AAKY-ASKREDWQTSTTGHIWDVPA-SLDNYI-AQNKSML-R--MDNSVLYTNARLTPLSLTYHVPCLVNGNYKIKLHFAEIVM--R--DNRSYYSLGRRIFDVYIQ---------DIVVLKDFDIVKAAGGVD-KVYIHN-YTA-PVTN-GALEIRLHWAGKGTTRSPTK-------GIYGPLISAIDVES-DFKPP------D--------KGRRKRFIVAG-AVVLPLL-LILIFLSTLWWKGHLGGR-KSRDR--------ELVG-LDLLTGI---FTFRQIKAATNDFDPANKLGEGGFGCVYKGVLSDGTRIAVKQLSAKSK-QGNREFVNEIGMISALQHPNLVRLYGCCIEGKQLLLVYEYMENNSLAHVLF--G-TKE-IKATKLDWRTRQRICVSIAKGLVFLHEESTLKIVHRDIKGTILLDKDMNAKISDFGMAKLDDEDNTHIDTRVAGTMGYMAPEYALYGYLTYKADVYSFGVVALEIVSGMNNVKFRRDE-N-FVCLLDRVLYLQKNGDIMEMVDPRLGSEFNKKEVVRMINVALLCTNQSPALRPTMSTVVSMLEGKTDVE-ELVM--VPS---TLGDPSGYATALHKKFAQSSVNGSL------RESQSLVKSSEG-PWT-AS--------SSS--SA------------------------QD-LYPFSKS---------------------------------
> Potri.019G009500.1 pacid=27025067 transcript=Potri.019G009500.1 locus=Potri.019G009500 ID=Potri.019G009500.1.v3.0 annot-version=v3.0
--------------------------------------------------MF---------------------------------KEAFF--------------------------------------------------VCS--------------------------------------------------------------------------------------------------------------------------------------------------------------------------------------------------------------------------------------------------------------------------------------------------------------------------------EIDLSYNFT--------SEAKCRE----TLLFKSTWGGN--YSKPVE----CLS-A--C----SEE-RYSVHINCGGPEATIGN----TIYEADN-EPGG---AAKY-ASKREDWQTSTTGHIWDVPA-SLDSYI-AQNKSML-R--MDNSVLYTNARLTPLSLTYHVPCLVNGNYTIKLHFAEIVM--R--DNRSYYSLGRRIFDVYIQ---------DIVVLKDFDIVKEAGGVD-KVYIHN-YTA-PVTN-GALEIHLHWAGKGTTTSPKK-------GIYGPLISAIDVES-DFKPP------D--------KGRRKRFIVAG-AVVLPLF-LILTLLSTLWWKGYLGGR-KSRDR--------ELVG-LDLLTGI---FTFRQIKAATNDFDPANKLGEGGFGCVYKGVLSDGTQIAVKQLSAKSK-QGNREFV--------------------------------------LAAFVA--G-TKE-IKATKLDWRTRQRICVSIAKGLVFLHEESALKIVHRDIKGTILLDKDMNAKISDFGMAKLDDEDNTHIDTRVAGTMGYMAPEYALYGYLTYKADVYSFGVVALEIVSGTNNVKFRRDE-N-FVCLLDRVLYLQKNGDIMEMVDPRLGSEFNKKEVVRMINVALLCTNQSPALRPTMSTVVSMLEGKTDVE-ELVM--VPS---TLGDPSGFSTALHNKFAQSSVNGSL------SETQSLVKSSEG-PWT-AS--------SSS--SV------------------------QD-LYPISKS---------------------------------
> Potri.T072700.1 pacid=27035656 transcript=Potri.T072700.1 locus=Potri.T072700 ID=Potri.T072700.1.v3.0 annot-version=v3.0
--------MA------AAVSDIL--------------RMTFSLLL-LMLLTF--C-MKAI-----KLEA-----QAG-L-LASDEVDALLEIATQVGKRD---W----NNNVDPCSNETSW-VT-PTSSQRP--MFDNKVVCDCSF-PGGVCHIVAIFLKGQD----------------------------------------------LAGSLPKSIVKLPYLKNLDLWANYLSTIQEWAST-KLEILSVAVHLTGPIPSYLGRITTLRYLNIQNNMFSTVPELNLTNENITLSANNLTGELPLALANLTK-LKELRLSSNNFIRIDFIQSWKQLDKLEIQAGGFSGPIPSS-ISLLTGITELRISNL--LGD-GSEFPNIEPMEGMTYLMLSCNLSGSFPP-YLTTMTRLKALDLSFRLKGDLPTNYDSLVS-LEKMYLTRMLSGSIPT-WIE-SRNTR-YEFDLSYNFTE-----IPSPANCKE----TL----------------------------------------------------------------------------------EVWQLSTTGHVWDVRP-TADDYM-AQNKSIL-R--MSNSQLYTNARLTPLSLTYHVRCLVNGNYTVKLHFAEIVM--R--DNKSFYSLGRRIFDVYIQ---------DIVVLKDFDIVKAAQGVD-KVYIHN-STA-LVTD-RALEIRLHWAGKGTTTSPKI-------GIYGPLISAIDIES-QFKPP------N--------KGKRKRLIVAG-AVVLPLF-FIFVLLFTLWWKGYLGGK-KSRDP--------ELVG-LDLVTGI---FTFRQIKAATNDFDPENKLGEGGFGSVYKGVLSDGTIIAVKQLSAKSK-QGNREFVNEIGMISALQHPNLVRLYGCCIEGKQLLLVYEYMENNSLAHVLY--G-KKE-DQ-RKLDWHTRQRICVGIAKGLAFLHEESTLKIVHRDIKATVLLDGDMNAKISDFGMAKLDEEDNTHITTRVAGTMGYMAPEYALYGYLTYKADVYSFGVVALEIVAGMNNMRFRHDE-D-FVCLLDWALNLQQNGDIMELVDPKLGSGFDKKEAVRMIQVALLCTNQSPALRPKMSAVVKMLEGKGDVQ-ELVM--DPS---TFGDPSRFK-GYKHKPDQSSFR-NI------SESQSLVRSSDG-PWI-DS--------SST--SA------------------------QD-HYLE------------------------------------
> Potri.001G308600.1 pacid=27040837 transcript=Potri.001G308600.1 locus=Potri.001G308600 ID=Potri.001G308600.1.v3.0 annot-version=v3.0
--------MA------AAVSDIL--------------RMTFSLLL-LMLLTF--C-MKAI-----KLEA-----QAG-L-LASDEVDALLEIATQVGKRD---W----NNNVDPCSNETSW-VT-PTSSQRP--MFDNKVVCDCSF-PGGVCHIVAIFLKGQD----------------------------------------------LAGSLPKSIVKLPYLKNLDLWANYLSTIQEWAST-KLEILSVAVHLTGPIPSYLGRITTLRYLNIQNNMFSTVPELNLTNENITLSANNLTGELPLALANLTK-LKELRLSSNNFIRIDFIQSWKQLDKLEIQAGGFSGPIPSS-ISLLTGITELRISNL--LGD-GSEFPNIEPMEGMTYLMLSCNLSGSFPP-YLTTMTRLKALDLSFRLKGDLPTNYDSLVS-LEKMYLTRMLSGSIPT-WIE-SRNTR-YEFDLSYNFTE-----IPSPANCKE----TLLFKSSWGGN--YSKPVE----CLTDY--C----SKD-QYSVHINCGGPETTIGN----TIYEADD-EPGG---ATKY-VPKREVWQLSTTGHVWDVRP-TADDYM-AQNKSIL-R--MSNSQLYTNARLTPLSLTYHVRCLVNGNYTVKLHFAEIVM--R--DNKSFYSLGRRIFDVYIQ---------DIVVLKDFDIVKAAQGVD-KVYIHN-STA-LVTD-RALEIRLHWAGKGTTTSPKI-------GIYGPLISAIDIES-QFKPP------N--------KGKRKRLIVAG-AVVLPLF-FIFVLLFTLWWKGYLGGK-KSRDP--------ELVG-LDLVTGI---FTFRQIKAATNDFDPENKLGEGGFGSVYKGVLSDGTIIAVKQLSAKSK-QGNREFVNEIGMISALQHPNLVRLYGCCIEGKQLLLVYEYMENNSLAHVLY--G-KKE-DQ-RKLDWHTRQRICVGIAKGLAFLHEESTLKIVHRDIKATVLLDGDMNAKISDFGMAKLDEEDNTHITTRVAGTMGYMAPEYALYGYLTYKADVYSFGVVALEIVAGMNNMRFRHDE-D-FVCLLDWALNLQQNGDIMELVDPKLGSGFDKKEAVRMIQVALLCTNQSPALRPKMSAVVKMLEGKGDVQ-ELVM--DPS---TFGDPSRFK-GYKHKPDQSSFR-NI------SESQSLVRSSDG-PWI-DS--------SST--SA------------------------QD-HYLE------------------------------------
> Potri.019G005200.1 pacid=27025332 transcript=Potri.019G005200.1 locus=Potri.019G005200 ID=Potri.019G005200.1.v3.0 annot-version=v3.0
-------------------------------------------------------------------------------------------------------------------------------------------------------------------------------------------------------------------------------------------------------------------------------------MFSTVPELNLVNENITLSANNLTGELPLALSNLTK-LKELRLSSNNFIRIDFIQSWKQLDILEIQAGGFSGPIPLN-ISLLNSLTQLRISNL--LGD-GSEFPNLESMQNMTSLMLSCNLSGSFPR-YLTEMKQLKVLDLSFRLKGDLPTDYDDLIS-LEKIYVTRMLSGPIPP-WIQ-NRNTR-WEFDLSYNFTE-----IPTP--------------------------------------------TNY-QYSVHINCGGSETTVGN----TIYEADD-EPGG---ATKY-VPKREVWQISTTGHVWDVKP-SEDDYI-AQNMSIL-R--MNNSQLYTKARLTPLSLTYHVRCLVNGNYNVKLHFAEIVM--R--DNRSFYSLGRRIFDVYIQ---------DRIVLKDFDIEKAAQGVD-KVYIHN-STA-KVTD-RALEIRLHWAGKGTTTSPKI-------GIYGPLISAIDIES-EFKPP------T--------KGKRKKLIVAG-SAALLLF-LIFILLSVLWWKGYLGGR-KSRDQ--------ELVG-LDLLTGI---FTFKQIKAATNDFDPANKLGEGGFGVVYKGVLSDGTIIAVKQLSAKSK-QGNREFVNEIGMISALQHANLVRLYGCCINGKQLLLVYEYMENNSLAHVLY--G-KKE-AQ-LNLDWPTRQRICVDIAKGLAFLHEESTLKIVHRDIKTTVLLDGNMNAKISDFGMAKLDEEDNTHISTRVAGTMGYMAPEYALYGRLTYKADVYSFGIVALEIVAGMSNMSFQHNE-S-FACLLDWALSLQQNGDMMELVDPRLGSDFKKKEAARMIKVALLCTNQSPALRPTMSAVVRMLEGKGDVQ-ELVV--DPS---TFGDSLRFK-SFQGYSDQSSVL-SI------DETQSLVRSSDR-TWD-GP--------SSS--SA------------------------QD-LYPDH-----------------------------------
> Zm00001d020172_T001.1 pep chromosome:AGPv4:7:97251945:97256687:1 gene:Zm00001d020172.1 transcript:Zm00001d020172_T001.1 gene_biotype:protein_coding transcript_biotype:protein_coding
----------------------------------------------------------------------------------------------------------------------------------------------------------------------------------------------------------------------------------------------------------------------------------------------------------------------------------------------------------------------------------------------------------------------------------------------------------------------------------------------------------------------------------------------------------------------------------------------------------MDDNI-NDDNYI-ATSASKL-A--VPNSDLYNKARLSPLSLTYYGLCMLSGSYTVNLHFAEIVF--T--NDSTYYSLGKRRFNVFIQ---------GRMVLEDFDIEQSSGAAA-KPVTKT-FQT-YVTN-HTLEIQFYWAGRGTTGIPYR-------GSYGPLISAISVTP-NFQIP-LAVDPPKA-GSRKRSSRASIALGIGIPIVA--I-FTALILGIYCIKK--QRK-SSMHE--------ELRA-LDLQIGS---FTLRQIKAATRNFDAANKIGEGGFGSVYKGLLSDGTIIAVKQLSSRSK-QGNREFVNEIGMISALQHPNLVKLYGCCTEGNQLSLVYEYMENNCLARALF----VEQ-YR-LRMDWGTRHKICLGIAKGLAYLHEESAIRIVHRDIKASILLDKDLNAKISDFGLAKLNEDDHTHISTKVAGTIGYMAPEYAMRGYLTDKADVYSFGVVVLEIVSGKSNTNYRPKE-D-FVYLLDWACVLHERGTLLELVDPDLGSNYSTEEALLMLNVALLCTTAAPTLRPKMSKVVSLLEGSAPLQ-PLLS--DLS---LAANSLSSS-GVRRNFWQNP-----------GESQSLTAQASC-SD--TN--------ESS--TI----DIDGIL-------------LVS-----------------------------------------
> Potri.019G004900.1 pacid=27025005 transcript=Potri.019G004900.1 locus=Potri.019G004900 ID=Potri.019G004900.1.v3.0 annot-version=v3.0
----------------------------------------------------------------------------------------MLLIAS--------------------C-SEV---L--------A--DSDNEVVCNCSF-PGGTCHVVAIYLKRQD----------------------------------------------LDGTLPKAIEKLPHLKHLDLWANYLSNISEWANT-KLELLSIGVNLTGKIPSYLGNITTLRSLNIQNNMFSTVPELGLVNENLTLSANNVTGELPQALTKLTG-LKELRLSSNNFTRIDFI-----------------------------------------------------------------------------------------------------------------------------------------------------------------------------------------------------------------------------------------------------------------------------------------------------------------------------------------------------------------------------------------------------------------------------------------------------------------------------------------------------------------------------------------------------------------------------------------------------------------------------------------------------------------------------------------------------------------------------------------------------------------------------------------------------------------------------------------------------------------------------------------------------------------------------------------------------------------------------------------------
> Potri.019G005800.1 pacid=27026407 transcript=Potri.019G005800.1 locus=Potri.019G005800 ID=Potri.019G005800.1.v3.0 annot-version=v3.0
--------MA------TALSDIL--------------RVTSSLLM-LMLLMF--C-MGAI-----NLEA-----QVG-S-LAPDEVEALLEVATQLGKKG---W----NRNMKLC-NDT---IL-PP---KP--DADNKVVCNCSF-PGGVCRVIAIYLKRQD----------------------------------------------LDGTLPKAIEKVPHLKHL------------------------------------------------------------------------------------------------------------------------------------------------------------------------------------------------------------------------------------------------------------------------------------------------------------------------------------------------------------------------------------------------------------------------------------------------------------------------------------------------------------------------------------------------------------------------------------------------------------------------------------------------------------------------------------------------------------------------------------------------------------------------------------------------------------------------------------------------------------------------------------------------------------------------------------------------------------------------------------------------------------------------------------------------------------------------------------------------------
> Potri.019G009600.1 pacid=27026367 transcript=Potri.019G009600.1 locus=Potri.019G009600 ID=Potri.019G009600.1.v3.0 annot-version=v3.0
--------------------------------------------M-LMLVMF--C-MGAI-----NLEA-----QVG-S-LAPDEVEALLEVATQLGKKG---W----NRNMKLC-NDT---IL-PP---KP--DADNKVVCNCSF-PGGVCRVIAIYLKRQD----------------------------------------------LDGSLPKAIEKLPQLKHLDLWANYLSNISEWANT-KLEI-----------------------LNVQNNMFSTVPELGLVNENLTLSANYLTGELPQALTNLTG-LKELRLSSNNFTRIDFIQSWKQLDILEIQAGGFTGPIPLT-ISLLTNLTDLKISNL--LGD-GSEFPNLESIAGITYLLFSCNLSGNFPI-YLTRMARLKIL----------------------------------------------------------------------------------------------------------------------------------------------------------------------------------------------------------------------------------------------------------------------------------------------------------------------------------------------------------------------------------------------------------------------------------------------------------------------------------------------------------------------------------------------------------------------------------------------------------------------------------------------------------------------------------------------------------------------------------------------------------------------------------------------------------------------------------------------------------------------------------------------------------
> DmPelle
--------MS-----------------------------------------------GVQ--------------------TAEAEAQAQNQ-------------------------------------------------------ANNSRSHLDN-T----------------------------------------------------------------------------------------------------MA-----------------------------------------------------IRLL-------------------------------PLPVR------------------------------------------------------QLAHLDALD----------------------------------------------------------------------------------------------------------------------------------------------------------------VW-----------------------------------QQLATAVKLYPDQV-------------------------S--QKQRGRSASNEFLNIWGQ--------YNHTVQTLFALFKKLKLHNAMRLIKD-----YVSE----DLHKY--------IPRSV----------PTISELRAAP-DSSAK-VNNGPPFPSSGVSNSNNNRTS-----TTATEEIPSLESLGNIHISTVQRAA---------------ELLE-----------IDYAELENATDGWSPDNRLGQGGFGDVYRGKWK-QLDVAIKVMNYRSP-NIDQQSYNELKYLNSIRHDNILALYGYSIKGGKPCLVYQLMKGGSLEARLR--AHAQN-PL-PALTWQQRFSISLGTARGIYFLHTARGTPLIHGDIKPAILLDQCLQPKIGDFGLVREGPKSLDAVVNKVFGTKIYLPPEFRNFRQLSTGVDVYSFGIVLLEVFTGRQVTDRVPEN-ETKKNLLDYVKQQWRQNR-MELLEKHLAAPMGKELDMCAIEAGLHCTALDPQDRPSMNAVLKRFE------------------PFVTD--------------------------------------------------------------------------------------------------------------------------------
> Potri.T014800.1 pacid=27051393 transcript=Potri.T014800.1 locus=Potri.T014800 ID=Potri.T014800.1.v3.0 annot-version=v3.0
----------------------------------------------------------------------------------------------------------------------------------------------------------------------------------------------------------------------------------------------------------------------------------------------------------------------------------------------------------------------------------------------------------------------------------------------------------------------------------------------------------------------------------------------------------------------------------------------------------------------------------MTEADAYTEANISPLALTYYALCLVTENYTVKLQFSEIIF--T--DDNSLYSIGNRLFDVYIQ-----------VVLKEYNIEDEAGDAG-IALSKT-FSA-TVTH-HSLRITLFLSLKDTE--KEQ-------NVFHDI-----------------------------------------------------------------------------------------------------------------------------------------------------------------------------------------------------------------------------------------------------------------------------------------------------------------------------------------------------------------------------------------------------------------------------------------------------------------------------------------------------------------------------------------------------------
> Potri.019G006200.1 pacid=27026801 transcript=Potri.019G006200.1 locus=Potri.019G006200 ID=Potri.019G006200.1.v3.0 annot-version=v3.0
--------MA------TALSDIL--------------RVTSSLLM-LMLLMF--C-MGAI-----NLEA-----QVG-N-LAPDEVEALLEVATQLGKKG---W----NRNMTLC-NDT---IL-PR---KL--EADNKVVCNCSV-PGEPCHVIAIYLKRQD----------------------------------------------LDGTLPKAIEKLPHLKHLVLYANYLSNISEWANT-KLETLSIGVQLTGKIPSYLGRITTLSYLNIQDNMFSTVPELGLVNENLTLSANYLTGELPSALTNLTG-LKELRLSSNNFTRIDFIQSWKQLDTLEIQAGGFTGPIPSS-ISHLTNLTDL-------------------------------------------------------------------------------------------------------------------------------------------------------------------------------------------------------------------------------------------------------------------------------------------------------------------------------------------------------------------------------------------------------------------------------------------------------------------------------------------------------------------------------------------------------------------------------------------------------------------------------------------------------------------------------------------------------------------------------------------------------------------------------------------------------------------------------------------------------------------------------------------------------------------------------------------------------------
> Potri.011G072600.1 pacid=27002674 transcript=Potri.011G072600.1 locus=Potri.011G072600 ID=Potri.011G072600.1.v3.0 annot-version=v3.0
----------------------------------------------------------------------------------------------------------------------------------------------------------------------------------------------------------------------------------MSFIFSH-----------------------------------------------------------------------------------------------FISLW-------------------------------------------------------------------------------------------------A-D-------------------------------------------------------------------------------------------------SNCLHVNSGGKDITINENKTTLSYEGDG-QVEGG--AAKYFVNDQSFWGFSSTGDFMDDYD-YQNTRY-TVSLQS-----STIPELYQTARISPISLTYFHYCLQNGNYTVNLHFAEIQF--T--NDHTYNSLGRRIFDIYVQ---------ERLVWKDFNIEDEVGSAE-KPLVKQVLNV-NVTN-NMLEIRFYFAGKGTTRIPDR-------GVYGPIISAISVFS-DLKVC------S------SGKKKGTVYVVVG-AVGASC--LVAIILVILWWKGNLPGK-LRRKR--------DVKG-LDFPKGT---FSLKQIRAATNDFDASNKIGEGGFGPVYKGQLPDGTVIAVKQLSSKSR-QGNREFLNEMGMISCLQHPNLVKLHGCCIESDQLLLVYEYMENNSLARALF--R-HEN-NQ-LNLDWPTRLKICIGIARGLAFLHEESRLKIVHRDIKATVLLDGNLNPKISDFGLARLDEEEKSHISTRVAGTIGYMAPEYALWGYLTDKADVYSFGVVALEIISGKNNNNYMPSNSS-CVCLLDWACYLQQSGSFIELVDETLGSEVNIEEAETMVKVALLCTNASPTLRPTMSEVVSMLEGRMAVP-DTRP--ELS---SYNEDLRFK-AMRDLRQHEQSH-RF------SGSQRQKSTSIQ-TF--SS--------SSI--SE------------------------NS-SYEISLEPKL------------------------------
> Potri.004G063500.1 pacid=26989483 transcript=Potri.004G063500.1 locus=Potri.004G063500 ID=Potri.004G063500.1.v3.0 annot-version=v3.0
--------ML---------------------------AGTFFVFL-IVSLAS--C-FWLP-----TF-------PEA-K-LVQEEVDALEEIARTLGSKY---W----KFNADTCEIEMAG-VT-QVPPK----NAEQRIDCECNNGNNTDCHVTRMELKRYN----------------------------------------------LPGVLPTQLVKLPRLQVVDFAYNYLNTLREWASM-QLTSISVLVRLSGEIPKELGNITTLTTLSLEANQFYTIPDLKLINQALGLSSNHLSGNLPVSFAGLIN-LTDFRINDNNFSTIIFIQNWKKLKRLEMHATGLEGPIPSN-ISLLNNLAELRISDL--NGP-TQGFPMLSNMTGMIKLTLRCNISGKLPA-YLWTMKSLEALDVSFKLVGKIPDTITA-DR-LRFVFLTGLLSGDVPD-SIL-KDGS---NVDLSYNFELQ----GPEQPACQENMNLNLLFRSSS-MGNRSRRILP----CK-GTFSC----PKY-SNCLHVNSGGKDVIIKENKTTFSYEGDG-QEEGG--AAKYFVNEQSFWGFSSSGDFMDDND-YQNTRY-TVSMQS-----STLPELYSTARISPISLTYFHYCLENGNYTVNLHFAEIQF--T--NDLTYKSLGRRIFDIYVQ---------EILVWEKFNIEDQVGSAE-KPLVKQVLNV-SVTN-NMLEIRFYFAGKGTTRTPDR-------GVYGPIISGISVFS-DLKPC------S------SGKKKGTVYAVAG-AVVASC--LIAIILGILWWKDYLPGK-WCRKK--------DAEG-LNFPNGT---FSLKQIRAATDDFDPSNKIGEGGFGPVYKGQLPDGTVIAVKQLSSKSR-QGNREFLNEMGIISCLQHPNLVKLHGCCIESDQLLLVYEYMENNSLARALF--G-HEI-NQ-PNLDWPSRLKICIGIARGLAFLHEESRFKIVHRDIKATVLLDGDLNAKISDFGLARLDEEEKSHISTRVAGTIGYMAPEYALWGYLTYKADVYSFGVVALEIVSGKNNNNYMPSDNN-CVCLLDWACHLQQSGSFMELVDETLKSEVNMKEAEIMVKVALLCTNASPTLRPTMSEAVGMLEGRMAVP-DTVP--VLS---S-TDDLRFK-AMRELRQHEQRH-SF------RGSQTQRPNPVQ-MF--SS--------SSI--SE------------------------NT-SYEISSEPKL------------------------------
> Potri.T032400.1 pacid=27027118 transcript=Potri.T032400.1 locus=Potri.T032400 ID=Potri.T032400.1.v3.0 annot-version=v3.0
----------------------------------------------------------------------------------------------------------------------------------------------------------------------------------------------------------------------------------MSFIFSH-----------------------------------------------------------------------------------------------FISLW-------------------------------------------------------------------------------------------------A-D-------------------------------------------------------------------------------------------------SNCLHVNSGGKDITINENKTTLSYEGDG-QVEGG--AAKYFVNDQSFWGFSSTGDFMDDYD-YQNTRY-TVSLQS-----STIPELYQTARISPISLTYFHYCLQNGNYTVNLHFAEIQF--T--NDHTYNSLGRRIFDIYVQ---------ERLVWKDFNIEDEVGSAE-KPLVKQVLNV-NVTN-NMLEIRFYFAGKGTTRIPDR-------GVYGPIISAISVFS-DLKVC------S------SGKKKGIVYVVVG-AVGASC--LVAIILVILWWKGNLPGK-LRRKR--------DVKG-LDFPKGT---FSLKQIRAATNDFDASNKIGEGGFGPVYKGQLPDGTVIAVKQLSSKSR-QGNREFLNEMGMISCLQHPNLVKLHGCCIESDQLLLVYEYMENNSLARALF--R-HEN-NQ-LNLDWPTRLKICIGIARGLAFLHEESRLKIVHRDIKATVLLDGNLNPKISDFGLARLDEEEKSHISTRVAGTIGYMAPEYALWGYLTDKADVYSFGVVALEIISGKNNNNYMPSNSS-CVCLLDWACHLQQSGSFIELVDETLGSEVHIEEAETMVKVALLCTNASPTVRPTMSEVVSMLEGRMAVP-DTRP--ELS---SYNEDLRFK-AMRDLRQHEQSH-RF------SGSQRQKSTSIQ-TF--SS--------SSI--SE------------------------NS-SYEISLEPKL------------------------------
> AT1G29750.2 pacid=19649980 transcript=AT1G29750.2 locus=AT1G29750 ID=AT1G29750.2.TAIR10 annot-version=TAIR10
--------MISLY-ILAEKKK-------------KKKNDLNIFAF-SVFAII--C-FKFY-----SV-------NAI-K-LPQQEVDALQQIATTLGSKF---W----KFDAENCKIEMVG-LT-ETPPP----TAKQEIECECSPTNDTDCHVVKFAFKDHN----------------------------------------------LPGTLP-QIVKLPYLREIDLAYNYINTLREWASS-NLTFISLLVRLSGEIPKEFGN-SSLTYLDLESNAFSTIQELNLVHKKLLLSSNKLTGTLPASLARLQN-MTDFRINDLQLSTISYIQNWKQLERLEMIASGLTGPIPSV-ISVLSNLVNLRISDI--RGP-VQPFPSLKNVTGLTKIILKCNISGQIPT-YLSHLKELETLDLSFKLVGGIPSFAQA-EN-LRFIILAGMLEGDAPD-ELL-RDGI---TVDLSYNLKWQ----SPESRACRPNMNLNLLFQSTST---KSSKFLP----CI-KDFKC----PRY-SSCLHVNCGGSDMYVKEKKTKELYEGDG-NVEGG--AAKYFLKPDANWGFSSTGDFMDDNN-FQNTRF-TMFVPA-----SNQSDLYKSARIAPVSLTYFHACLENGNYTINLDFAEIRF--T--NDENYNRLGRRLFDIYIQ---------EKLVAKDFNIMDEAKGAQ-TPIIKP-LTA-YVTN-HFLTIRLSWAGKGTTRIPTR-------GVYGPIISAISIVS-DSKPC-----E-------RPKTGMSPGAYIA-IGIGAPC-LIIFILGFLWICGCLPR--GRQRK--------DPYE-EELPSGT---FTLRQIKFATDDFNPTNKIGEGGFGAVFKGVLADGRVVAVKQLSSKSR-QGNREFLNEIGAISCLQHPNLVKLHGFCVERAQLLLAYEYMENNSLSSALF--S-PKH-KQ-IPMDWPTRFKICCGIAKGLAFLHEESPLKFVHRDIKATILLDKDLTPKISDFGLARLDEEEKTHISTKVAGTIGYMAPEYALWGYLTFKADVYSFGVLVLEIVAGITNSNFMGAG-D-SVCLLEFANECVESGHLMQVVDERLRPEVDRKEAEAVIKVALVCSSASPTDRPLMSEVVAMLEGLYPVP-ESTP--GVS---RNAGDIRFK-AFKDLRRGMENN---------SKTQCSV----K-SYP-SS--------SST--SSGAGQ-------------------A---VQERKKEESRP-----------------------------
> Solyc02g071880.2.1 pacid=36156726 transcript=Solyc02g071880.2.1 locus=Solyc02g071880.2 ID=Solyc02g071880.2.1.ITAG2.4 annot-version=ITAG2.4
--------MY------------------------------PTIAW-ILRLLC--C-FLFL-----IF-------TES-R-VPQEEVNVLQQIAKTMGATY---L----SFDADLCRVEGIG-VTI--------AWHDNIVGCD------HEDHITKIVLKGLN----------------------------------------------LPGVLPPELVKLPYIKEIDFAYNYLSRIVEWAAT-QLTNISVTVRLSGEIPKELGNISSLLYLNLEANQFSSISELKLIYQTLFLSSNQLVGKLPTSFSKLVN-LTDFRINDNNFSQIDFIQNWKQLTKLEMHATGLQGPIPTN-ISLLNKLTDLRISDI--GGP-AQPFPSLSDIMGFHTLVLRCSLSGELPV-YIWAMKGLQTLDVTFKLVGEIPNNISARSM-LKFVFLTGMLSGDIPD-SIL-KSGI---NVDLSYNFTWQ----GPDQQACQQNMNLYLLYKSSA-VVSPLMRIHP----CM-KDFTC----RRY-GCSLHVNSGGNDFTVKESDGEVHYAGDA-SVDGG--SARYFSSSTNYWGLSSTGDFMDDNN-DQNARF-IESTPS-----KSLSELYNNARMSPLSLTYFRYCLSNGSYNVSLHFAEISF--T--NDSTYTSLGRRVFDIYIQ---------EKLVWKDFNIVNEAGGVQ-MPVVKH-FNT-SVTD-NILEIRFYWAGKGTIRIPSR-------GHYGPLISAISLKP-TFGSC------SE-----EDKKSATVFVIVG-VVTTC---IFLLLISTLWWKGYLQCK-KKQRT--------DLEG-MELQTIS---FTLKQIKAATNNFDASNKIGEGGFGAVFKGRLSDGTLVAVKQLSRQSR-QGNREFLNEIGMISCLQHPNLVKLHGCCIEGTELLLVYEYLENNSLARALF--H-SEK-SQ-LMLDWPTRFKICVGIAKGLAFLHEESSLKIVHRDIKATVLLDRELNPKISDFGLAKLTEDDNTHISTRVAGTIGYMAPEYALWGYLTYKADVYSFGIVLLEIVSGKNNYGYVPSE-N-FICLLDWACHLLQNGKIEELIDDKLGSQFSKAEAELIIKVALLCTCATPSLRPVMSEAVGMLEGKRDAP-DSIP--EAN---MYTDDLRFQ-ALKDFQQERQNQ-SA------SSNQAQR--------------------SSIQ-TA------------------------SD-LCEYNPESRSDD----------------------------
> Potri.T032500.1 pacid=27027131 transcript=Potri.T032500.1 locus=Potri.T032500 ID=Potri.T032500.1.v3.0 annot-version=v3.0
------------------------------------------------------------------------------------------------------------------------------------------------------------------------------------------------------------------------------------------------------------------------------------------------------------------------------------------------------------------------------------------------------------------------------------------------------------------------------------------------------------------M-SNGI--------------LVSC----AAD-YRSFHINCGGKDVKNER----IWYEGDQ-DSESNAAARSY-YKSESNWGFSSTGDFMDDKNFNHDRYT-LPSNSNI-S--LVDFGLYTTARRAAISLTYYGYCLENGDYSVRLHFAEIQF--T--DEKLYNKVGRRVFDIYIQ---------GIQVRKDFNFTEEAKGSN-RNFTRA-FNT-TVTD-RTLEIRLYWAGKGTTSIPTR-------GNYGPLISAISVCS-------------------EPEEASKKPIVIG-VVTSAAF-LILLVMGVIYWKLCYGDK-YTRER--------ELKG-LDLKTGS---FTLRQLKAATDNFNSENKIGEGGFGSVYKGELADGTIIAVKQLSPKSR-QGNREFVNEIGMISCLQHPNLVRLYGCCIEGDQLLLVYEYMENNSLSRALFGAG-SET-SA-LMLDWPTRYKICVGIARGLAFLHEGSAIRIVHRDIKGTVLLDKDLNAKISDFGLAKLNEEENTHISTRVAGTIGYMAPEYALWGYLTDKADVYSFGVVALEIVSGKSNSSYRPEN-E-NVCLLDWAHVLQKKGNLMEIVDPKLQSEFNKEEAERMIKAALLCTNASPSLRPAMSEVVSMLEGQTSIQ-EMVS--DPS---IYGDDLHSK-LLKGHYQQVREQ-SL------NSTQDLFPPSDK-SWI-GN--------SST--SA------------------------HD-LYPINPESI------------------SLNLTETSSLIE-
> AT1G29740.1 pacid=19649776 transcript=AT1G29740.1 locus=AT1G29740 ID=AT1G29740.1.TAIR10 annot-version=TAIR10
--------MSAAYLMIMS----------------RSRLF-SSLLS-VLTLIYLVC----------TVLS-----ASP-S-LHPDEVEALKDIALTLGVKH---L----NLSEDPCLTKTLV-IT-QDVLK---EGQNSTIRCDCHFNNNNTCHITHFVLKTFS----------------------------------------------LPGRLPPEFSKLRYLEFIDLCRNYLYSIMEWASLPYLKSISVCARLTGDIPKGLGKFINLTQLGLEANQFSTIKELNLVNEGLAFSSNQLVGGVPKTLARLKK-LTNLRFSDNRLNSIEFIGNLSKLQRLELYASGLKDPIPYS-IFRLENLIDLRISDT--AAG-LGQVPLITS-KSLKFLVLRMNLTGPIPT-SLWDLPNLMTLDLSFRLTGEVPADASA----PKYTYLAGMLSGKVESGPFL-TAST---NIDLSYNFTW-----SQ---SCKERN--NITYASSR-STNSLTRLLP----CS-AINLC----QNY-NRSLHINCGGPDVTIENSRGRFLYEGDN-YGLTGS-ATNY---YGKNWGFSNTGDFMDDAI-TEDTYT-VSSESAV-S--AKYPDLYQNARRSPLSLAYFAICFENGSYNVKLHFAEIQF--S--DEEPFSRLAKRVFNIYVQ---------GKLIWEDFSIREEANGTH-KEVIKE-VNT-TVTD-NTLEIRLYWAGKGTTIIPKR-------GNYGSLISAISVCP-SSESE-CGHPVTK-----QQHKQRKYHLILG-IAALIVS-LSFLILGALYWRICV------------------SNA-DGEKRGS---FSLRQLKVATDDFNPLNKIGEGGFGSVYKGRLPNGTLIAVKKLSSKSC-QGNKEFINEIGIIACLQHPNLVKLYGCCVEKTQLLLVYEYLENNCLADALF--GR----SG-LKLDWRTRHKICLGIARGLAFLHEDSAVKIIHRDIKGTILLDKDLNSKISDFGLARLHEDDQSHITTRVAGTIGYMAPEYAMRGHLTEKADVYSFGVVAMEIVSGKSNANYTPDN-ECCVGLLDWAFVLQKKGAFDEILDPKLEGVFDVMEAERMIKVSLLCSSKSPTLRPTMSEVVKMLEGETEIE-EIIS--DPG---AYGDELRFK-KTAEIGSSS-------------------LPSDYLVSI-TS--------SCE--SA------------------------YD-LYPLSPDQLCRRHRRKEHHDDPELDSVIFWLSISGQREIR
> AT1G29730.1 pacid=19651105 transcript=AT1G29730.1 locus=AT1G29730 ID=AT1G29730.1.TAIR10 annot-version=TAIR10
--------MSAAYLMIKS----------------KSCLFSSSILF-VVTLIYLLC----------TV-S-----ASP-S-LHPDEVEALKDITETLGVKH---L----NLSEDPCLTKTLV-IS-QGVLK---EGQNSTIRCDCHFNNYSTCHIKHFVLQKFN----------------------------------------------LPGRLPPMLYKFRHLESIDLYNNYLYSIMEWASLPYLKSISVCARLSGDIPKGLGKFINLTLLVLEANQFSTIKELNLVNQGLGLSSNQLVGGLPKTLAKLTK-LTNLHLSDNRLNSIEFIGKLPKLQRLELYASGLRGPIPDS-IFHLENLIDVRISDT--VAG-LGHVPQITS-TSLKYLVLRINLSGPIPT-SIWDLPSLMTLDLSFRLTGEIPAYATA----PKYTYLAGMLSGKVETGAFL-TAST---NIDLSYNFTW-----SP---MCKERK--NITYESSH-SKNRLTRLLP----CS-AIKQC----QNY-SRSLHINCGGPDVTIENSRGRFLYEGDN-YGLTGS-ATNY---YRKNWGYSNTGDFMDDAI-TEDTYT-VSSESAV-S--AKYPDLYQNARRSPLSLAYYAFCFENGSYNVKLHFAEIQF--S--DVEPYTKLAKRVFNIYIQ---------GKLIWEDFSIREEANGTH-KEVIRE-VNT-TVTD-NTLEIRLYWAGKGTMIIPQR-------GYYGSLISAVSVCP-SSESE-CG----------------------G--------------------------M-KKKIS--------KLKG-PDLRTGS---FSLRQLKVATNDFDPLNKIGEGGFGSVYKGRLPDGTLIAVKKLSSKSH-QGNKEFVNEIGMIACLQHPNLVKLYGCCVEKNQLLLVYEYLENNCLSDALFA-GR----SC-LKLEWGTRHKICLGIARGLAFLHEDSAVKIIHRDIKGTVLLDKDLNSKISDFGLARLHEDNQSHITTRVAGTIGYMAPEYAMRGHLTEKADVYSFGVVAMEIVSGKSNAKYTPDD-ECCVGLLDWAFVLQKKGDIAEILDPRLEGMFDVMEAERMIKVSLLCANKSSTLRPNMSQVVKMLEGETEIE-QIIS--DPG---VYSDNLHFK-PSS-------------------------LSSDYILSI-PS--------SSE--SA------------------------YD-LYPLSPESI------------------VFTIQ--------
> Potri.T010200.1 pacid=27019783 transcript=Potri.T010200.1 locus=Potri.T010200 ID=Potri.T010200.1.v3.0 annot-version=v3.0
------------------------------------------------------------------------------------------------------------------------------------------------------------------------------------------------------------------------------------------------------------------------------------------------------------------------------------------------------------------------------------------------------------------------------------------------------------------------------------------------------------------M-SNGI--------------LVLC----AAD-YRSFHINCGGQDVKNGR----ILYEGDQ-DSESNAAARSY-YRLGSNWGFSSTGDFMGDNNFNDNRYT-LQSNSNI-S--LVDFGLYATARKTPLSITYYGYCLENGNYTVRLHFAEIQF--T--DEKLYNKVARRVFDIYIQ---------GIQVQKDFNFTEEAKGSN-KNFTRA-FNT-TVTD-RTLEIRLYWAGKGTTSIPKR-------GNYGPIISAISVCS-------------------------------------------------------------------------ELKG-LDLKTGS---FTLRQLKAATDNFNSENKIGEGGFGSVYKGELTDGTIIAVKQLSPKSR-QGNREFVNEIGMISCLQHPNLVRLYGCCIEGDQLLLVYEYMENNSLSRALF--G-SET-SA-LMLDWPTRYKICVGIARGLAFLHEGSAIRIVHRDIKVTVLLDKDLNAKISDFGLAKLNEEENTHISTRVAGTIGYMAPEYALWGYLTDKADVYSFGVVALEIVSGKSNSSYRPEN-E-NVCLLDWAHVLQKKGNLMEIRDPKLQSEFNKEEAERMIKAALLCTNASPSLRPAMSEVLNMLEGQTSIP-EVTS--DPS---IYDNDLQSK-RVKGHYQQVTDQ-SL------NSTQGLFPPSDK-SWI-GN--------SST--SA------------------------HD-LYPMNPESI------------------SLNLSETSSLI--
> Potri.T033300.1 pacid=27027115 transcript=Potri.T033300.1 locus=Potri.T033300 ID=Potri.T033300.1.v3.0 annot-version=v3.0
----------------------------------------------------------------------------------------------------------------------------------------------------------------------------------------------------------------------------------------------------------------------------MVFLIFSS---------------------------------------------------------------------------------------------------------------------------------------------------------------------------------------------DVSYNFSR--------APRCNSSNENNIWFRSSS-SNNKLSDLLP----CS-EISRC----PKY-YRSFHINCGGQDVKNGR----ILYEGDQ-DSESNAAARSY-YRLGSNWGFSSTGDFMGDNNFNDNKYT-LQSNSNI-S--LVDFGLYATARKTPLSITYYGYCLENGNYTVRLHFAEIQF--T--DEKLYNKVARRVFDIYIQ---------GIQVQKDFNFTEEAKGSN-KNFTRA-FNT-TVTD-RTLEIRLYWAGKGTTSIPKR-------GNYGPIISAISVCS-GYRTY-CE----------EPEETSKKPIVIG-VVTSAVF-LIFLVMGVIYWKLCYGDK-YTRER--------ELKGLLDLKTGS---FTLRQLKAATDNFNSENKIGEGGFGSVYKGELTDGTIIAVKQLSPKSR-QGNREFVNEIGMISCLQHPNLVRLYGCCIEGDQLLLVYEYMENNSLSRALFGAG-SET-SA-LMLDWPTRYKICVGIARGLAFLHEGSAIRIVHRDIKVTVLLDKDLNAKISDFGLAKLNEEENTHISTRVAGTIGYMAPEYALWGYLTDKADVYSFGVVALEIVSGKSNSSYRPEN-E-NVCLLDWAHVLQKKGNLMEIVDPKLQSEFNKEEAERMIKAALLCTNASPSLRPAMSEVLNMLEGQTSIP-EVTS--DPS---IYDNDLQSK-RVKGNYQQVTDQ-SL------NSTQGLFPPSDK-SWI-GN--------SST--SA------------------------HD-LYPMNPESI------------------SLNLSETSSLI--
> Potri.011G075400.1 pacid=27002663 transcript=Potri.011G075400.1 locus=Potri.011G075400 ID=Potri.011G075400.1.v3.0 annot-version=v3.0
--------MT----------------------------------------------------------------ACL-E-VLDVNVAALRQIGKTVNEDGQLSL----KL-VDSCQQKGVV-ET-ELNSAPP-LEGNSTIGCNCSITDDNYCHITSFQLKDYS----------------------------------------------LPGRLPPELANLTYVQKIDFTRNYLYTIVEWASMKNLSFISLTARLSGNIPGHLGSFTALTYLSLESNQFSVVPELKLVNKSLILSGNKLVGTLPEALAQIKD-LKDFRVSDNNLNTVEFIGNWTQLQKLELYATGLQGPIPLA-IFHLEKLSDLRIADM--PGP-EFQLPN--SPIERQFLVLRINLTGTIPE-NAWKV--EKTLDLTFKLVGEIPPNTVR---RRQFTFLSGKLTGTVQD-SFL-QNSP---NLDVSYNFSR--------SPRCSSSNENNIWFRSSS-SNNKLSDLLP----CS-GISRC----PKY-YRSFHINCGGQDVKNGK----ILYEGDQ-DSGSNAAARCY-NRSGSNWGFSSTGDFMDDENFYDNKYT-LQSNSNI-S--LVDFGLYATARKTPLSITYYGYCLENGNYTVRLHFAEIQF--T--DEKLYNKVARRVFDIYIQ---------GIQVQKDFNFTKEAQGSN-RSFTRA-FNT-TVTD-RTLEIRLYWAGKGTTVIPIR-------GNYGPIISAISVCS-GMLHPSIS----------EPEETSKKPIVIG-VVTSAVF-LIFLVMGVIYWKLCYGDK-YTRER-----------G-LDLKTGS---FTLRQLKAATDNFNSENKIGEGGFGSVYKGELADGTIIAVKQLSPKSR-QGNREFVNEIGIISCLQHPNLVRLYGCCIEGDQLLLVYEYMENNSLSRALF--G-SET-SA-LMLDWTTRYKICVGIARGLAFLHEGSAIRIVHRDIKGTVLLDKDLNAKISDFGLAKLNEEENTHISTRVAGTIGYMAPEYAQWGYLTDKADVYSFGVVALEIVSGKSNSSYRPEN-E-NVCLLDWAHVFQKKENLMEIVDPKLHSEFNKEEAERMIKAALLCTNASPSIRPAMSEVVSMLEGQTSIP-EVTS--DPS---IFYDDLHSK-RVNGHYQQVTDQ-SL------NSTQDLFPPSDK-SWI-GN--------SST--ST------------------------PE-LYPINPVSI------------------SLNLVK-------
> Potri.T009900.1 pacid=27019787 transcript=Potri.T009900.1 locus=Potri.T009900 ID=Potri.T009900.1.v3.0 annot-version=v3.0
------------------------------------------------------------------------------------MISFFRLI---------IPI----KI---------------------------------------------HLPLKDYS----------------------------------------------LPGRLPPELANLTYVQKIDFTRNYLYTIVEWASMKNLSFISLTARLSGNIPGHLGSFTALTYLSLESNQFSVVPELKLVNKSLILSGNKLVGTLPEALAQIKD-LKDFRVSDNNLNTVEFIGNWTQLQKLELYATGLQGPIPLP-IFHLEKLSDLRIADM--PGP-EFQLPN--SPIERQFLVLRINLTGTIPE-NAWKV--EKTLDLNFKLVGEIPPNTIR---RRQFTFLSGKLTGTVQD-SFL-QNSP---NLDVSYNFSR--------SPRCSSSNENNIWFRSSS-SNNKLSDLLP----CS-GISRC----PKY-YRSFHINCGGQDVKNGK----ILYEGDQ-DSGSNAAARCY-NRSGSNWGFSSTGDFMDDENFYDNKYT-LQSNANI-S--LVDFGLYATARKTPLSITYYGYCLENGNYTVRLHFAEIQF--T--DEKLYNKVARRVFDIYIQ---------GIQVRKDFNFTKAVQGSN-RSFTRA-FNT-TVTD-RTLEIRLYWAGKGTTVIPIR-------GNYGPIISAISVC---------S----------EPEETSKKPIVIG-VVTSAVF-LIFLVMGVIYWKLCYGDK-YTRER--------ELKG-LDLKTGS---FTLRQLKAATDNFNSENKIGEGGFGSVYKGELADGTIIAVKQLSPKSR-QGNREFVNEIGIISCLQH----------------------------------------------LIW------------------DDQAMQISH-----------------------------------------------------------------------------------------------------------------EKNQSRQE-----------------------------------------------------------------------------------------------------------------------------------------------------------------------------------
> Potri.T009100.1 pacid=27019790 transcript=Potri.T009100.1 locus=Potri.T009100 ID=Potri.T009100.1.v3.0 annot-version=v3.0
MKNILQHRML----MMFQLCQ-------------------------VMV-MIS---FSSS-----ITLL-----ASD-Q-LHPGEVEALRQIGKTVNEDGQLSL----KF-VDSCQQKGVV-ET-ELNSAPP-LEGNSTIGCNCSITDDNYCHITSFQLKDYS----------------------------------------------LPGRLPPELANLTCVQKIDFTRNYLYTIVEWASMKNLSFISLTARLSGNIPGHLGSFTAITYLSLESNHF------------WILSGNKLVGTLPEALAQIKD-LKDFRVSDNNLNTVEFIGNWTQLQKLELYATGLQGPIPLA-IFHLEKLSDL---------------------------VLRINLTGTIPE-NAWKVEK----------------------------------------------------TLDVWYNFSR--------SPRCSSSNENNIWFRSSS-SNNKLRDLLP----CS-EISRC----PKY-YRSFHINCGGQDVKNGK----ILYEGDQ-DSGSNAAARCY-NRSGSNWGFSSTGDFMDDENFYDNKYT-LQSNSNI-S--LVDFGLYATARKTPLSITYYGYCLETGNYTVRLHFAEIEF--T--YEKLYNKVARRVFYIYIQ---------GIQVQKDFNFTKEAQGSN-RSFTRA-YNT-TVTD-RTLEIRLYWAGKGTTVIPIR-------GNYGPIISAISVCS-GYRTY-CE----------EPEETSKKPIVIG-VVTSAVF-LIFLVMGVIYWKLCYGDK-YTRER--------ELKG-LDLKTGS---FTLRQLKAATDNFNSENKIGEGGFGSVYKGELADGTIIAVKQLSPKSR-QGNREFVNEIGIISCLQHPNLVRLYGCCIEGDQLLLVYEYMENNSLSRALFGAG-SET-SA-LMLDWTTRYKICVGIARGLAFLHEGSAIRIVHRDIKGTVLLDKDLNAKISDFGLAKLNEEENTHISTR---------------------------------------------------------AHVLQKKGNLMEIVDPKLQSEFNKEEAERMIKAALLCTNASPSLRPAMSDMMSMLEGQTSIQ-EMIS--DPS---IYGDDLHSK-HLKGHYEQVMDQ-SL------NSTQDLFPRSDK-SWI-GK--------SST---A------------------------HD-LYPINPESI------------------SLNLSETSSLI--
> Potri.T032700.1 pacid=27027123 transcript=Potri.T032700.1 locus=Potri.T032700 ID=Potri.T032700.1.v3.0 annot-version=v3.0
----------------------------------------------------------------------------------------------------------------------------------------------------------------------------------------------------------------------------------------------------------------------------MTKR---------------------------------------------------------------------------------------------------------------------------------------------------------------------------------------------------------------------------------KI-ETCL--------------IVLC----AAD-YRSFHINCGGQDVKNRK----ILYEGDQ-AGGSNAAATSY-NRPGSNWGFSSTGDFMDDGDFYDNKYT-LQSNSNI-S--LVDFGLYATARKTPLSITYYGYCLENGNYTVRLHFAEIEF--T--DEKLYNKVASRVFDIYIQ---------GIQVRKDFNFTEEAKGSN-RNFTIP-FNT-TVTD-RTLEIRLYWAGKGTTVIPIR-------GNYGPIISAISVCS-GYRTY-CE----------EPEEASKKPIVIG-VITSAAF-LIFMVMGVIYWKLCYGDK-YTRER--------ELKG-LDLKTGS---FTLRQLKAATDNFNSENKIGEGGFGSVYKGELADGTIIAVKQLSPKSR-QGNREFVNEIGMISCLQHPNLVRLYGCCIEGDQLLLVYEYMENNSLSRALFGAG-SET-SA-LMLDWPTRYKICVGIARGLAFLHEGSAIRIVHRDIKGTVLLDKDLNAKISDFGLAKLNEEENTHISTRVAGTIGYMAPEYALWGYLTDKADVYSFGVVALEIVSGKSNSSYRPEN-E-NVCLLDWAHALQKKGNLMEIVDPKLQSEFNKEEAERMIKAALLCTNASPSLRPAMSEVVSMLEGQTSIQ-EVTS--DPS---IYGDDLHSK-RLKGHYQQVTDQ-SL------KSTQDLFPPSDK-SWI-GN--------SST--SA------------------------HD-LYPINPESI------------------SLNLSETSSLI--
> Potri.T009600.1 pacid=27019795 transcript=Potri.T009600.1 locus=Potri.T009600 ID=Potri.T009600.1.v3.0 annot-version=v3.0
----------------------------------------------------------------------------------------------------------------------------------------------------------------------------------------------------------------------------------------------------------------------------MIYR-----------------------------------------------------------------------------------------------------------------------------------------------------------------------------------------------------------------------------------------SDLLP----CS-GISRC----PKY-YRSFHINCGGQDVKNGR----ILYEGDQ-DSESNAAARSY-YRLGSNWGFSSTGDFMGDNNFNDNRYT-LQSNSNI-S--LVDFGLYATARKTPLSITYYGYCLENGNYTVRLHFAEIQF--T--DEKLYNKVARRVFDIYIQ---------GIQVQKDFNFTEEAKGSN-RNFTIA-FNT-TVTD-RTLEIRLYWAGKGTTSIPRR-------GNYGPIISAISVCS-------------------EPEEASKKPIVIG-VVTSAAF-LILLVM--------------------------ELKG-LDLKTGS---FTLRQLKAATDNFNSENKIGEGGFGSVYKGELADGTIIAVKQLSPKSR-QGNREFVNEIGMISCLQHPNLVRLYGCCIEGDQLLLVYEYMENNSLSRALF--G-SET-SF-LTLDWPTRYKICVGIARGLAFLHEGSAIRIVHRDIKGTVLLDKDLNAKISDFGLAKLNEEENTHISTRVAGTIGYMAPEYALWGYLTDKADVYSFGVVALEIVSGKRNSSYRPEN-E-NVCLLDWAHVLQKKGNLMEIVDPKLQSEFNKEEAERMIKAALLCTNASPSLRPAMSEVVRMLEGQTSIP-EVTS--DPS---IYGDDLHSK-RVKGHYQQVTDQ-SL------NSTQDLFPPSDK-SWI-GN--------SST--SA------------------------PD-LYPINPESI------------------SLKLSETSSLI--
> Potri.T008600.1 pacid=27019802 transcript=Potri.T008600.1 locus=Potri.T008600 ID=Potri.T008600.1.v3.0 annot-version=v3.0
---------------------------------------------------------------------------------------------------------------------------------------------------------------------------------------------------------------------------------------------------------------------------------------------------------------------------------------------------------------------------------------------------------------------------------------------------------------------------------------------------------------------M--SNGI--------------LVLCAAD-YRSFHINCGGQDVKNRR----IWYEGDK-GSESNAAARSY-YRLRSNRGFSSTGDFMDDDNFYNDKYT-LQSNSN-----LIDSGLYATARKTPLSITYYGYCLENGNYTVRLHFAEIEF--T--YEKLYNKVARRVFDIYIQ---------GIQVQKVFNFTEEAKGSN-RNFTIP-FNT-TVTD-RTLEIRLYWAGKGTTVIPIR-------GNYGPIISAISVTE--------------------------------------------LIVKV-------------------------------------------------------------------------------------------------------------------------------------------------------------RIELC----------------------------------------------------YSRRVS----------------------------------------------------------LQR---------------------------------------------------------------------------------------------------------------------------------------------------------------------------------------------------------
> Potri.011G073800.1 pacid=27002756 transcript=Potri.011G073800.1 locus=Potri.011G073800 ID=Potri.011G073800.1.v3.0 annot-version=v3.0
------------------------------------------------------------------------------------------------------------------------------------------------------------------------------------------------------------------------------------------------------------------------------------------------------------------------------------------------------------------------------------------------------------------------------------------------------------------------------------------------------------------------------------------------------------------------MYEGDQ-DSESNAAARSY-YRLGSNWGFNSTGDFMDDENFYDNKYT-LQSNSNI-S--LVDFGLYATARKTPLSITYYGYCLENGNYTVRLHFAEIQF--T--DEKLYNKVARR----------------GIQVRKDFNFTEEAKGSN-RNFTRA-FNT-TVTD-RTLEIRLYWAGKGTTS-------------------------------------------------SKKPIVIG-VVTSAVF-LIFLVMGIIYWKLCYGDK-YTRER--------GIKG-LDLKTGS---FTLRQLKATPDNFNSENKIGEGGFGSVYK------------------------------------------------------------------------------------------------------------------------------------------------------------------------------------------------------------------------------------------------------------------------------------------------------------------------------------------------------------------------------------------------------------------------------
> Zm00001d002313_T001.1 pep chromosome:AGPv4:2:10111470:10132281:1 gene:Zm00001d002313.1 transcript:Zm00001d002313_T001.1 gene_biotype:protein_coding transcript_biotype:protein_coding
-----MRKP----------------RLSVGGGGGLLHGFPSPVLLLLLLLLS---SW-RV-----AAQA----QQAP-Q-TDPVEAAAVNAILSKLRLSAPPSW----NISGNPCSGAATD-DT-SIDDN---PAFNPAIKCDCSDQNNTLCHVTRLKINTLD----------------------------------------------AVGPIPEELRNLTHLVKLDFRKNYFYPLAFIGELTALESMTVGIALSGPVPKELGNLTNLLSLALGSNNFNTLDELKLTKRQIYIDSNDFSGSLPSTLSQLKN-LSILWASDNNFSQIDYLGSLTNLTQLRLQGNSFQGPIPTS-LSNLVNLKKLRIGDI--VNG-SSSLSFIGNLTSLGELVLRSIISDTLAS--------------------------------------------------------------------------------------------------------------------------------------------------------------------------------------------------------------------------------------------------------------------------------------------------------------------------------------------------------GP----------EF-----------------------------------------------------QQ-----------------------------------------------------------------------------------------------YHRT-------------------------------------N-TS-INFE------------------------------------------------------------------------------------------------------------------------------------------------------------------------------------------------S---YIS---------------------------------------------------------------------------------------------------------------------------------
> Potri.T009500.1 pacid=27019808 transcript=Potri.T009500.1 locus=Potri.T009500 ID=Potri.T009500.1.v3.0 annot-version=v3.0
------------------------------------------------------------------------------------------------------------------------------------------------------------------------------------------------------------------------------------------------------------------------------------------------------------------------------------------------------------------------------------------------------------------------------------------------------------------------------------------------------------------M-FRTIN---FH----GH-QDAAA----VSD-YRSFHINCGGPDVKNGK----ILYKGDQ-DGGSNAAATSY-NRPGSNWGFSSTGDFMDDGDFYDNKYT-LQPNSNI-S--LVDFGLYATARKTPLSITYYGYCLENGNYTVRLHFAEIEF--T--DEKLYNKVARRVFDIYIQ---------GIQVRKDFNFTEEAKGSN-RNFTIP-FNT-TVTD-RTLEIRLYWAGKGTTVIPIR-------GNYGPIISAISVCS-------------------------------------------------------------------------ELQG-LDLKTGS---FTLRQLKAATDNFNSENKIGEGGFGSVYKGELADGTIIAVKQLSPKSR-QGNREFVNEIGMISCLQHPNLVRLYGCCIEGDQLLLVYEYMENNSLSRALF--G-SET-SF-QTLDWPTRNKICVGIARGLAFLHEGSAIRIVHRDIKGTVLLDKDLNAKISDFGLAKLNEEENTHISTRVAGTIGYMAPEYALWGYLTDKADVYSFGVVALEIVSGKSNSSYRPQN-E-NVCLLDWAHVLQKKENLMEIVDPKLQSEFNKEEAERMIKAALLCTNASPSLRPAMSEVVSMLEGQTSIQ-EMIS--DPS---IYGDDLHSK-HLKGHYQQVMDQ-SL------NSTQDLFPRSDK-SCI-GN--------SST--SA------------------------HD-LYPINPESI------------------SLNLSETSSLI--
> Potri.011G073700.1 pacid=27001101 transcript=Potri.011G073700.1 locus=Potri.011G073700 ID=Potri.011G073700.1.v3.0 annot-version=v3.0
----------------------------------------------------------------------------------------------------------------------------------------------------------------------------------------------------------------------------------------------------------------------------------------------------------------------------------------------------------------------------------------------------------------------------------------------------------------------------------------------------------------------------------------------------------------------------------------------------------MGDNNFNDNRYT-LQSNSNI-S--LVDFGLYATARKTPLSITYYGYCLENGNYTVRLHFAEIQF--T--DEKLYNKVARRVFDIYIQ---------GIQVQKDFNFTEEAKGSN-KNFTRA-FNT-TVTD-RTLEIRLYWAGKGTTSIPKR-------GNYGPIISAISVCS-GYRTY-CE----------EPEETSKKPIVIG-VVTSAVF-LIFLVMGVIYWKLCYGDK-YTRER--------ELKG-LDLKTGS---FTLRQLKAATDNFNSENKIGEGGFGSVYKGELTDGTIIAVKQLSPKSR-QGNREFVNEIGMISCLQHPNLVRLYGCCIEGDQLLLVYEYMENNSLSRALFGAG-SET-SA-LMLDWPTRYKICVGIARGLAFLHEGSAIRIVHRDIKVTVLLDKDLNAKISDFGLAKLNEEENTHISTRVAGTIGYMAPEYALWGYLTDKADVYSFGVVALEIVSGKSNSSYRPEN-E-NVCLLDWAHVLQKKGNLMEIVDPKLQSEFNKEEAERMIKAALLCTNASPSLRPAMSEVLNMLEGQTSIP-EVTS--DPS---IYDNDLQSK-RVKGHYQQVTDQ-SL------NSTQGLFPPSDK-SWI-GN--------SST--SA------------------------HD-LYPMNPESI------------------SLNLSETSSLI--
> Potri.T032200.1 pacid=27027116 transcript=Potri.T032200.1 locus=Potri.T032200 ID=Potri.T032200.1.v3.0 annot-version=v3.0
----------------------------------------------------------------------------------------------------------------------------------------------------------------------------------------------------------------------------------------------------------------------------------------------------------------------------------------------------------------------------------------------------------------------------------------------------------------------------------------------------------TSIWFRSSS-SNNKLSDLLP----CS-KISRC----PKY-YRSFHINCGGQDVKNGK----ILYEGDQ-AGGSNAAARSY-NRPGSNWGFSSTGDFMDDGDFYDNKYT-LQSKSNI-F--VDDFGLYATARRAAISLTYYGYCLENGDYTVRLHFAEIQF--T--DEGLYNKVARRVFDIYIQ---------GIQVQKDFNFTEEAKGPN-RNFTIA-FNT-TVTD-RTLEIRLYWAGKGSTSIPIR-------GNYGLIISAISVCS-------------------EPEEASKKPIVIG-VVTSASF-LILLVMGVIYWKLCYGDK-NTRER--------ELKG-LDLKTGS---FTLRQLKAATDNFNSENKIGEGGFGSVYKGELADGTIIAVKQLSPKSR-QGNREFVNEIGMISCLQHPNLVRLYGFCIEGDQLLLVYEYMENNSLSRALFGAG-SET-SA-LMLDWPTRYKICAGIARGLAFLHEGSAIRIVHRDIKGTVLLDKDLNAKISDFGLAKLNEEENTHISTRVAGTIGYMAPEYALWGYLTDKADVYSFGVVALEIVSGKSNSSYRPEN-E-NVCLLDWAHVLQKKENLMEIVDPKLQSEFNKEEAERMIKAALLCTNASPSLRPAMSEVVSMLEGQTSIP-EVTS--DPS---IYGDDLHSK-RVKGHYQQVTDQ-SL------NSTQDLFPPSDK-SWI-GN--------SST--SA------------------------PD-LYLINPKSI------------------SLNLSETSSLI--
> Solyc02g071860.2.1 pacid=36159288 transcript=Solyc02g071860.2.1 locus=Solyc02g071860.2 ID=Solyc02g071860.2.1.ITAG2.4 annot-version=ITAG2.4
--------MP---------------------------RIFNFFLI-FFTIVI--C-FTAD-----NIEA-----QTG-Q-LPRDEVEALREIADQLGKKD---W----DFKLNPCDGNSNW-ST-PKRKDMP--WYTNMLECNCTF-LDNLCHVENISLIGQD----------------------------------------------LAGVLPASLAKLPYLRKIDLNRNYLNTIPEWAST-KLEIMAISNRLSGHVPEYIGNMTSLVRLSLETNLFNSLAEVNLVNEMLLREW-------PVELNNLTK-LDELRITSNSFVKLNF-ESWKNLRKLEIEGSGFEGPLPPS-FSVLSSLEELRISDL--NGG-ASEFPSLTNLTSMTKLVLRCNIHGNIHD-SVAEMVNLRFLDLSFNLEGGIA-NLEHVTQ-MEATYLTGAFVGQIPN-WLT-SRDTR-NVIDLSYKFDE-----SSEPGSCRD----NLLFRSFKVEN--FVERGK----CFS-ASPC----SED-KYSLHINCGGGNVTVGN----TTYIADE-DSAG---AAKF-VYWKGNWGTSSTGHFWDTDV-SLDDHK-AKNVSAI-K--GDESQLYMTAHLSPLSMTYFGRCLANGNYTLTLHFAEIVY--R--DNQSFRSLGKRIFDIYIQ---------DKLKFKDFDIKRLAGGVD-KALKEK-FNV-TVKD-KSVQVRFQYAGKGTTSIPSR-------GHYGPLVSAISLEA-NFKPP------PPQ--ETSSNQKKKILIVAG-AVTSSLA-LVLMIFFVAWKKR--RNR-KLMEQ--------ELRG-LDLQTGI---FTFRQIKAATSNFDSANKLGEGGFGSVYKGTLADGTIIAVKQLSSKSR-QGNREFVNEIGMMSGLHHPNLVRLYGCCVERNQLLLVYEYMENNNLSHVLF--G-PED-CQ-PKLDWPTRQKICVGIAKGLAYLHEESPLKMIHRDIKGTVLLDKDLNPKISDFGLAKLHDEEKTHVTTRVAGTIGYMAPEYALWGYLTHKADLYSFGVVVLELVAGKNNMKYHPDE-N-YVCLLDWALVLQKKGKFLELVDPRLGSYYDKEEALRMIKVALRCTNPSPALRPNMSAVVNMLEGRLNVD-ESNI--DSS---GYDDEFNFQ-GLRDKYDEMQV--TS------SENQSVLFSTGT-KGT-DH--------SSS--TF------------------------PS-TSTSK-----------------------------------
> Potri.011G073300.1 pacid=27003228 transcript=Potri.011G073300.1 locus=Potri.011G073300 ID=Potri.011G073300.1.v3.0 annot-version=v3.0
------------------------------------------------------------------------------------------------------------------------------------------------------------------------------------------------------------------------------------------------------------------------------------------------------------------------------------------------------------------------------------------------------------------------MNQMKPKDLTFKLEGEIPSDAIT----REFMFLSGNLTGSVPD-SFF-KRGK---NIDVSYNFSL--------PPSCQDAL--GTTYRSSF-IKNNL----------------------QV-YRSFHVNCGGPDVTSGS----ILYKGDE-NIESDAAARIY-SQKESNWGFSNTGDFMDDDG-ESPGYI-LHSNHSY-F--LTG-TVYSTARRAAISLTYYGYCLENGMCTVKLDFAEIQF--T--DDELYK-------------------------------IEAANGSN-KAYSIE-FNA-NVTD-NTLEIRLYWNGKGTTCIPKR-------GNY------------------------------------------------------------------------------------DLKG-LDLKTGS---FTLRQLRAATNNFDSADKIGEGGFGSVYKGKLSDGTLIAVKQLSPRSR-QGNREFVNEIGMISGLQHPNLVKLYGCCIEG------------------------------------PTRYKKCVGIARGLAFLHEESAIRIVHSDIKGTVLLDKDLSAKISDFGLAKLNEEENTHISTRVAGTIGYMAPEYALWGYLTDKADVYSFG-VALEIVSGRSNSSYRTTN-E-FVCLLDWAHVPQKKGNLMEIVDPKLQSEFNKEEAERMIKLALLCTNASPSLRPAMSEVASMLEGQTSIQ-EMIS--DPS---IYGDDLHSK-LLKGHYQQVMDQ-SL------NSTQDRFPPSDK-SWI-GN--------SSK--SA------------------------HD-LYPINPESI------------------NLNISETSSLIE-
> Potri.011G075300.1 pacid=27002965 transcript=Potri.011G075300.1 locus=Potri.011G075300 ID=Potri.011G075300.1.v3.0 annot-version=v3.0
--------------------------------------------------------------------------------------------------------------------------------------------------------------------------------------------------------------------------------------------------------------------------------------------------------------------------------------------------------------------------------------------------------------------------------------------------------------------------------------------------------------------------------------------------YRSFHVNCGGPDVTSGS----ILYEGDV-SIESDA-AMIY-SQKESNWGFSNTGDFMDDDG-ESPGYI-LRSNFSY-L--PMD-TVYSTARRAAISLTYYGYCLENGMYTVKLDFAEIQF--T--DDESYRRVGKRFLDIYIQ---------GKLEKKDFNIEEAANGSN-KPYSKE-FDA-TVTD-NTLEIRLYWNGKGTTCIPKR-------GNYGPLISAITVCS-G-------------------------------ILTQ----IVFLVMGVICWKFYFRDK-FMRER--------DLKG-LDLKTGS---CTLRQLRAATNNFDSAGKIGEGGFGSVYKGKLSDGTLIAVKQLSPKSR-QGNREFVNEIGMISGLQHPNLVKLYGCCIEGDQLLLVYEYMENNSLAKALF--G-SET-SF-LMLDWPTRYKICVGIA----------------RDIKGTVLLDKDLSAKISDFGLAKLN-GENTHISTRVAGTIGYMAPEHALWGYLTDKADVYSFGVVALEIVSGRSNSSHRTTN-E-FLGLLDWAHVLQKKGNLMEIVDPKLQ--------------------------PAMSEVVSMLEGQTSIQ-EMIS--DPS---IYGDDLHSK-HLKGHYQQ------------------------------------------------------------------------------------------------------------------
> Potri.T033000.1 pacid=27027129 transcript=Potri.T033000.1 locus=Potri.T033000 ID=Potri.T033000.1.v3.0 annot-version=v3.0
-------------------------------------------------------------------------------------------------------------------------------------------------------------------------------------------------------------------------------------------------------------------------------------------------------------------------------------------------------------------------------------------------------------------------------------------------------FFSGKLTGSVPD-SFI-N-------------------------------------------SGNKISGLLP----CS-GMLEC----PKS-YRSFHVNCGGPDETNGS----ILYEGDD-SIKGDA-ATIY-SNKKSNWGFSNTGDFMDDED-KSLGYR-LRLNYS------TE-PLFSTARRAAISLTYYGYCLENGMYTVKLDFAEIQF--T--GDELYKRVGKRFFDIYIQ---------GKLEKKDFNIEEAANGSN-KT-SIV-FNA-NVTD-TTLEIRLYWNGKGTTCIPKR-------GNYEP------------------------------GEASKTPIVIG-AVTSALL-LVFLVMGVICWKFYFRDK-FMRER--------DLKG-LDLKTGS---FTLRQLRAATNNFDSADKIGEGGFGSVYKGKLSDGTLIAVKQLSPKSR-QGNREFVNEIGMISGLQHPNLVKLYGCCIEGDQLLLVYEYMENNSLAKALF--G-SET-SF-LMLDWPTRYKICVGIARGLAFLHEESAIRIVHRDIKGTVLLDKDLSAKISDFGLAKLNEEENTHISTRVAGTIGYMAPEYALWGYLTDKADVYSFGVVALEIVSGRSNSSHRTTN-E-FVCLLDWAHVLQKKGNLMEIVDPKLQSEFNKEEAERMIKLALLCTNASPSLRPAMSEVVSMLEGQTSIQ-EMIS--DPS---IYGDDLHSK-RLKGHYQQVMDQ-SL------NNTKDLFPPSDK-SWI-GN--------SST--SA------------------------HD-LYPINPESI------------------NLNISETSSLI--
> Potri.T008400.1 pacid=27019807 transcript=Potri.T008400.1 locus=Potri.T008400 ID=Potri.T008400.1.v3.0 annot-version=v3.0
--------------------------------------------------------M---------------------------------------------SL-------LSTCR------------------------------TL--------F---------------------------------------------------------------LNFLPNITFT-------------------SLTFLLQLV-------YCKTTYK-----------------------------------------------------------------------------------------------------------------------------------------------------------------------------------------GAR--DILKTKASFTV-------I-------------FCRDL-TFNKLEGDIP----PY-AK--------TR-YRSFHINCGGPDLTSES----ILYEGDR-SFESNA-ATIY-SKEGSNWGFSNTGDFMDDDG-QGPGYT-LPSNYSY-F--PTD-TVYSTARRAAISLTYYGYCLENGMYTVKLDFAEIQF--T--DDESYKRVGKRFFDIYIQ---------GKLEIKDFNIKEAAKGSN-KTYSIE-FKA-NVTD-NTLEIRLYWNGKGTTCIPQR-------GNYGPIISAITVCS-G----------------------IKIPIVVG-VVTSALL-LVFLVMGVICWKFYFRDK-FMRER--------DLKG-LDLKTGS---FTLRQLRAATNNFDSADKIGEGGFGSVYKGKLSDGTLIAVKQLSPKSR-QGNREFVNEIGMISGLQHPNLVKLYGCCIEGDQLLLVYEYMENNSLAKALF--G-SET-SF-LMLDWPTRYKICVGIARGLAFLHEESAIRIVHRDIKGTVLLDKDLSAKISDFGLAKLNEEENTHISTRVAGTIGYMAPEYALWGYLTDKADVYSFGVVALEIVSGRSNSSYRTTN-E-FVCLLDWAHVVQKKGNLMEMVDPKLQSEFNKEEAERMIKLALLCTNASPSLRPAMSEVVSMLEGQTSIQ-EMIS--DPS---IYGDDLHSK-HLKGHYQQVMDQ-SL------NSKQDLFPPSDK-SWI-GN--------SST--SA------------------------HD-LYPINPESI------------------NLNISETSSLIE-
> Potri.T008300.1 pacid=27019805 transcript=Potri.T008300.1 locus=Potri.T008300 ID=Potri.T008300.1.v3.0 annot-version=v3.0
----------------------------------------------------------------------------------------------------------------------------------------------------------------------------------------------------------------------------------------------------------------------------MSYR-----------------------------------------------------------------------------------------------------------------------------------------------------------------------------------------------------------------------------------------SGLLP----CS-SIHEC----PKS-YRSFHVNCGGPDVTSGS----ILYEGDV-SIESDA-AMIY-SKQGSNWGFSNTGDFMDDDG-QGPGYT-LPSNYSY-F--PTD-TVYSTARRAAISLTYYGYCLENGMYTVKLDFAEIQF--T--DDESYKRVGKRFFDIYIQ---------GKLEIKDFNIKEAAKGSN-KTYSIE-FKA-NVTD-NTLEIRLYWNGKGTTCIPQR-------GNYGPIISAITVCS-GQSTY-CP----------EPGEASKIPIVVG-VVTSALL-LVFLVMGVICWKFYFRDK-FMREQ--------DLKG-LDLKTGS---FTLRQLRAATNNFDSADKIGEGGFGSVYKGKLSDGTLIA---LSPKSR-QGNREFVNEIGMISGLQHPNLVKLYGCCIEGDQLLLVYEYMENNSLAKALF--G-SET-SF-LMLDWPTRDKICVGIARGLAFLHEESAIRIVHRDIKGTVLLDKDLSAKISDIGLAKLKEEENTHFSTRVAGTIGYMAPEYALWGYLTDKADVYSFGVVALEIVSGRSNSSYRTTN-E-FVCLLDWAHVVQKKGNLMEMVDPKLQSEFNKEEAERMIKLALLCTNASPSLRPAMSEVVSMLEGQTSIQ-EMIS--DPS---IYGDDLHSK-LLKGHYQQVMDQ-SL------NRKQDLFPPSDK-SWI-GN--------SST--SA------------------------HD-LYPINPESI------------------NLNISETSSLIE-
> Potri.T008900.1 pacid=27019804 transcript=Potri.T008900.1 locus=Potri.T008900 ID=Potri.T008900.1.v3.0 annot-version=v3.0
------------------------------------------------------------------------------------------------------------------------------------------------------------------------------------------------------------------------------------------------------------------------------------------------------------------------------------------------------------------------------------------------------------------------------------------------------------------------------------------------------------------------------------------------------------------------MYEGDE-SIKGDA-ATIY-SNKKSNLGFSNTGDFMDDGG-NSPGYI-LTSKYSY-F--PTD-TVYSTARRAAISLTYYGYCLENGMYTVKLDFAEIQF--T--DDELYKSVGKRFFDIYIQ---------GKLEKQDFNIQKAAKGSN-NA-SIV-FNA-NVTE-NTFEIRLYWNGKGTTCIPKR-------GNYGPLISAITARE-L-IVQ-VR----------KPGEASKIPIVVG-VVTSALL-LVFLVMGVICWKFYFRDK-FMRDR--------DLKG-LDLKTGS---FTLRQLRAATNNFDSADKIGEGGFGSVYKGKLSDGTLIAVKQLSPKSR-QGNREFVNEIGMISGLQHPNLVKLYGCCIEGDQLLLVYEYMENNSLAKALFATG-SET-SF-LMLDWPTRYKICVGIARGLAFLHEESAIRIVHRDIKGTVLLDKDLSAKISDFGLAKLNEEENTHISTRVAGTIGYMAPEYALWGYLTDKADVYSFGVVALEIVSGRSNSSYRTTN-E-FVCLLDWVSY-----ESVLIVDPKLQSEFNKEEAERMIKLALLCTNASPSLRPAMSEVVSMLEGQTSIR-EMIS--DPS---IYGDDLHSK-FLKGHCQQ------------------------------------------------------------------------------------------------------------------
> Potri.011G072800.1 pacid=27002847 transcript=Potri.011G072800.1 locus=Potri.011G072800 ID=Potri.011G072800.1.v3.0 annot-version=v3.0
----------------------------------------------------------------------------------------------------------------------------------------------------------------------------------------------------------------------------------------------------------------------------------------------------------------------------------------------------------------------------------------------------------------------------------------------------------------------------------------------------------------------------------------------MSC-YRSFHVNCGGPDVPSGS----ILYEGDE-SIKGDA-ATIY-SNKRSNWGFSNTGDFMDDSG-NSPGYI-LTSNDSY-F--PTD-TVYSTARRAAISLTYYGYCLENAMYTVKLDFAEIQF--T--EDELYKSVGKRFFDIYIQ---------GELEKQDFNIEEAANGSN-KAYSIQ-FNA-NVTD-NTLEIRLYWNGKGTTCIPHR-------GNYGPIISAITVCS-G----------------------IKTPIVVG-LVTSALL-LVFLVMGIICWKFYFRDK-FMRER--------DLMG-LDLKTGS---FTLRQLRAATNNFDSAGKIGEGGFGSVYKGKLSDGTLIAVKQLSPKSR-QGNREFVNEIGMISGLQHPNLVKLYGCCIEGDQLLLVYEYMENNSLAKALF--G-SET-SF-LMLDWPTRYKICVGIARGLAFLHEESAIRIVHRDIKGTVLLDKDLSAKISDFGLAKLNEEENTHISTRVAGTIGYMAPEYALWGYLTDKADVYSFGVVALEIVSGRSNSSYRTTN-E-FVCLLDWAHVLQKKGNLMEIVDPKLQSEFNKEEAERMIKLALLCTNASPSLRPAMSEVVSMLEGQTSIQ-EMIS--DPS---IYGDDLHSK-LLKGHYQQ------------------------------------------------------------------------------------------------------------------
> Potri.004G063900.1 pacid=26989586 transcript=Potri.004G063900.1 locus=Potri.004G063900 ID=Potri.004G063900.1.v3.0 annot-version=v3.0
--------------------------------------------------------------------------------------------------------------------------------------------------------------------------------------------------------------------------------------------------------------------------------------------------------------------------------------------------------------------------------------------------------------------------------------------------------------------------------------------------------------------------------------------------------------------------------------------------------------------------------------------------------------MVVTVSFLS--------------------------------------------------------------------------------------------------------STVIFLA-PNES-----RPEE-----ESGTGSKKLVMPV-VVSSAIV-LFFLVMGIICWKFFFQDK-YKRERIWALINGHDLMG-LDLKTGS---FTLRQLGAATNNFDSANKIGEGGFGSVYKGELSDGTAIAVKQLSPKST-QGNREFVNEIGMISGLKHPNLVKLCGCCIEGDQLLLVYEYMENNCLARALF--G-AET-SA-LMLDWPTRFKICVGIARGLAFLHEGSAIRIVHRDIKGTVLLDKDLNAKISDFGLAKLNEAENTHISTRVAGTIGYMAPEYALWGYLSDKADVYSFGVVALEIVSGRSNSSYNPTN-E-SVCLLDWAFVLQKRGNLMALVDPKLRSEFNKEEAEKMIKVALLCANASPSLRPSMPAVVSMLEGQTSIQ-EVIS--DPT---IYGGGSQFK-QVNDHFQQVLDQ-SC-------STQDHVFSSDK-TWN-VS--------TSM--SA------------------------HD-LYPPSP----------------------------------
> LOC_Os05g16670.2 pacid=33159260 transcript=LOC_Os05g16670.2 locus=LOC_Os05g16670 ID=LOC_Os05g16670.2.MSUv7.0 annot-version=v7.0
--------M----------------RRGSS-SSSGFGGH---LLW-LVLVL---WSWRIA-----AAQA----QQAP-K-TDPIEVSALNTIMGRWGLTAPSEW----NISGEPCSGVASD-NS-DWDNY---PK-DPAIKCDCSSNDNTICHIIKLRVRKLN----------------------------------------------VVGRIPAELQNLTFLQDLNLNQNYLTAISFIGKFASMKYLGLGFPLSGQLPKELGNLTNLLSLGISLDNFTELEELNLTKEQLYIDSSGFSGPFPSTISKLKN-LKYLKASDNEFTKLDYLGSLTELEDLAFQGNSFEGPIPAS-LSNLTKLTNLRIGDI--VNG-SSSLGFISNLTSLTNLVLRCRISENLETVDFSKFAALTMLDLSFNITGQVPQSILNLGM-LQFLFLGNSLIGTLPD-VIS-SSLK---VIDFSYHLTG-----TSPSWATQNNL--QLLVANNIVLGSTKNRLFVCG---------------------------------------------------------------------------------------------------------------------------------------------------------------------------------------------------------------------------------------------------------------------------------------------------------------------------------------------------------------------------------------------------------------------------------------------------------------------------------------------------------------------------------------------------------------------------------------------------------------------------------------------------------------------------------------------------------------------------------------------------------------------------------------------------------
> Potri.004G063600.1 pacid=26989247 transcript=Potri.004G063600.1 locus=Potri.004G063600 ID=Potri.004G063600.1.v3.0 annot-version=v3.0
--------------------------------------------------------------------------------------------------------------------------------------------------------------------------------------------------------------------------------------------------------------------------------------------------------------------------------------------------------------------------------------------------------------------------------------------------------------------------------------------------------------------------------------------------------------------------------------------------------------------------------------------------------------MAVTVSFLS--------------------------------------------------------------------------------------------------------STVTLLA-PNES-----RPEE-----ESGTGSKITVMPV-IVASAIV-LFFLVMGIICWKFYFQDK-YKRERIWALINGHDLMG-LDLKTGS---FTLRQLGAATNNFDSANKIGEGGFGSVYKGELSDGTVIAVKQLSPKSR-QGNREFVNEIGMISGLKHPNLVKLYGCCIEGDQLLLVYEYMENNSLARALF--G-AET-CA-LMLDWPTRFKICVGIARGLAFLHEGSVIRIVHRDIKGTVLLDKDLNAKISDFGLAKLSEAENTHISTRVAGTIGYMAPEYALWGYLTDKADVYSFGVVALEIVSGRSNSSYNPTN-E-SVCLLDWAFVLQKRGNLMALVDPKLRSEFNKEEAEKMMKVALLCANASPSLRPSMPAVVSMLEGQTSIQ-EVIS--DPS---IYGDGSQFK-HLKDHFQQVSDQ-SC-------STQDHVFSSDK-TWN-VS--------TST--SA------------------------PD-LYPPSPESM------------------Y------------
> Potri.T007800.1 pacid=27019788 transcript=Potri.T007800.1 locus=Potri.T007800 ID=Potri.T007800.1.v3.0 annot-version=v3.0
----------------------------------------------------------------------------------------------------------------------------------------------------------------------------------------------------------------------------------------------------------------------------MSYR-----------------------------------------------------------------------------------------------------------------------------------------------------------------------------------------------------------------------------------------SGLLP----CS-SKHEC----PKS-YRSFHVNCGGPDVAIGS----IMYEGDE-SIKGDA-ATIY-SNKKSNWGFSNTGDFMDVGS-NRPGYI-FTPNNSY-F--PTD-TVYSTARRAAISLTYYGYCLENGMYTVKLDFAEIQF--T--DDESYKRVGKRFFDIYIQ---------GKRERKDFNIKEAANGSN-KAYSEQ-FTA-NVTD-NTLEIRLYWNGKGTTCIPKR-------GNYGPLISAITVCS-G----------------------IKIPIVVG-VVTSALL-LVFLVMGVICWKFYFRDK-FMRER--------DLKG-LDLKTGS---FTLRQLRAATNNFDSAGKIGEGGFGSVYKGKLSDGTLIAVKQLSPKSR-QGNREFVNEIGMISGLQHPNLVKLYGCCIEGDQLLLVYEYMENNSLAKALFATG-SET-SF-LMLDWPTRYKICVGIARGLAFLHEESAIRIVHRDIKGTVLLDKDLSAKISDFGLAKLNEEENTHISTRVAGTIGYMAPEYALWGYLTDKADVYSFGVVALEIVSGRSNSSYRTTN-E-FVCLLDWAHVMQKKGNLMEIVDPKLQSEFNKEEAERMIKLALLCTNASPSLRPAMSEVVSMLEGQTSIQ-EMIS--DPS---IYGDDLHSK-HLKGHYQQVMDQ-SL------NSEQDLFPPSDK-SWI-GN--------SST--SA------------------------HD-LYPINPESI------------------NLNISETSSLIE-
> Potri.T009000.1 pacid=27019796 transcript=Potri.T009000.1 locus=Potri.T009000 ID=Potri.T009000.1.v3.0 annot-version=v3.0
----------------------------------------------------------------------------------------------------------------------------------------------------------------------------------------------------------------------------------------------------------------------------MSYR-----------------------------------------------------------------------------------------------------------------------------------------------------------------------------------------------------------------------------------------SGLLP----CS-GIHEC----PKS-YRSFHVNCGGPNVNNRS----ILYEGDE-SIKSDA-ARIY-FKEGSNWGFSNTGDFMDDDG-ISPENK-IRSPDPY-F--PTD-SVYYTARRAAISLTYYGYCLENGMNTVKLDFAEIQF--T--DEELYKRVGKRFFDIYIQ---------GKLEKQDFNIKKAAKGSN-KAYSIE-FNA-IVTD-KTLEIRLYWNGKGTTCIPQR-------GNYGPIISAITVCS-G------------------------------------------------------IDK-FMRER--------DLKG-LDLKTGT---FTLRQLRAATNNFDSADKIGEGGFGSVYKGKLSDGTLIAVKQLSPKSR-QGNREFVNEIGMISGLQHPNLVKLYGCCIEGDQLLLVYEYMENNSLAKALFATG-SET-SF-LMLDWPTRYKICVGIARGLAFLHEESAIRIVHRDIKGTVLLDKDLSAKISDFGLAKLNEEENTHISTRVAGTIGYMAPEYALWGYLTDKADVYSFGVVALEIVSGRSNSSYRTTN-E-F------ARVLQKKGNLMEIVDPKLQSEFNKEEAERMIKLALLCTNASPSLRPAMSEVVSMLEGQTSIQ-EMIS--DPS---IYGDDLHSK-HLKGHYQQVMDQ-SL------NSKQDLFPPSDK-S---------------------------------------------------------------------------------------
> Potri.011G072300.1 pacid=27001488 transcript=Potri.011G072300.1 locus=Potri.011G072300 ID=Potri.011G072300.1.v3.0 annot-version=v3.0
--------MF--------------F------------SLRYAFLI-SILALS--C-LETE-----RL-------AAA-E-LPQDEVDALNLITKKMGANG---W----NFNADSCGEYLPR-VR--------PTDPERNISCNCSE--NNTCHIVSLKFKRFS----------------------------------------------LAGELPPELIQLPYLESIDLSYNYLNSISEWAPL-QLKSIALLARLSGNIPSYLGNLTSLTYLDLELNQFSMIHELKLVNKTLILSSNKLDGNLPMELSKLRN-LTDFRINDNNFNSIDFVENWKQLKRLEMVASGLEGPIPSS-ISALETLTDLRITDI--TST-DQSFPDLSNITGLTRLLLRCNISGEIPL-YIWEMSKLRILDLSFKLRGELPNAITT-ET-LVFIFLSGLLTGNIPM----FRKGM---TVDLSYNFSEQ----STGQPACQQRTDVTLLFRSSS-MGNDLGGA------CM-DDLKC----DQY-WHSLYINCGGQNVQING----STYEGDA-AVSGG--AGLF-YQSADEWGLSSTGDFMDDND-FQNRAY-TENVPS-----LNINELYQTARISPISLTYYRRCLENGNYTVSLHFAEIRF--T--NDNTFNSLGRRLFDIYIQ---------NNLVEKDFNIEVQAAGVA-KPVTEI-HNA-IVTN-NILEIRLFWAGKGTRRIPVS-------GVYGPLISAISVDP-NFKPR-FS----------REEKTKTVPIIVG-VVVGFC--LIFSVLAIFWWRCCFRIN-KKRRK--------GLEG-IEIQTVS---FTLKQIKAATDNFDPANKIGEGGFGPVYKGLLPDGTVIAVKQLSSKSS-QGNREFLNEIGVISCMQHPHLVKLHGCCIEGDQLLLVYEYMENNSLSRALF--G-PE--HQ-LHLDWKTRQKICVGIAKGLAFLHEESRLKIVHRDIKVTVLLDKDLNPKISDFGLAKLDEREKTFISTRVAGTVGYMAPEYALWGRLTYKADVYSFGIVALEIVSGKYNMSCGPEN-Q-YSCLLDWACHLERNGNLIELVDRKLGSEFNKVEAQRMIKVALLCANASPLLRPIMSEVVSMLEGTRIIP-EVIP--EPI-----SEDLRFK-AIRGHQEQTRSL-RE------RGNQ---TILDR----STS--------SSYVCTD------------------------DD-LWETDTESNVRSTRSKQHESPAEVSTSVLPVTASSSTSV-
> Potri.004G063200.1 pacid=26990524 transcript=Potri.004G063200.1 locus=Potri.004G063200 ID=Potri.004G063200.1.v3.0 annot-version=v3.0
MCNFWVVQMS--------------F------------SLRYAFLV-SVLTFI--C-LETP-----RL-------AAA-R-LPQDEVDALNLITKKMGANG---W----NFNADSCGEYLPH-VQ--------LTDPDRNVTCDCEFAN-NTCHITSLYFKRFS----------------------------------------------LAGELPPELIQLRYLESIDLSYNELGSISQWASL-QLKMIALLARLSGNIPSYLGNFTSLAYLDLELNQFSMIRELNLVNETLILSSNKLDGNLPKELAELKN-LTDFRINDNNFNSIDFVQNWKQLKRLEMVASGLEGPIPSS-ISALKTLTDLRITDI--NFT-NQSFPDLSNIVGLSRLLLRCNISGEIPP-YIWEMSKLRILDLSFKLHGNLPNAITT-EA-LVFIFLSGRLTGNIPM----FRKGM---SVDLSYNFSQQ----SSGQPACQQGMDVTLLFRSSS-MGNDIGGA------CM-DDLTC----DKCKWHSMYINCGGQNVKTNG----STYEGDA-AASSG--AAIF-YRSEDEWGISSTGDFMDDND-FQNRAY-IENMPS-----LNINELYQTARVSPISLTYYHRCLENGNYTVSLHFAEIRF--K--NDNTYNSLGRRLFDVYIQ---------NNLVEKDFNIEVEAAGVA-KPVTKI-HNA-TVTN-NILDIHLYWAGKGTTRIPVS-------GVYGPLISAISVYP-NFKPR-FS----------GGGKTKTVPIILG--VVGFC--LVFSALAIFWWKCYFRVQ-KKRQK--------GLEG-IEIQTVS---FTLKQIKAATGNFNPANKIGEGGFGPVYKGLLPDGTVIAVKQLSSKSS-QGNREFLNEIGVISCMQHPHLVKLHGCCIEGDQLLLVYEYMENNSLSRALF--G-PE--NQ-LHLDWKTRQKICIGIAKGLSFLHEESRLKIVHRDIKVTVLLDKDLNPKISDFGLAKLDEREKTYISTRVAGTVGYMAPEYALWGRLTYKADVYSFGIVALEIVSGKHNKSCGPDD-Q-FSCLLDWACHLEQNGNLIEIVDQKLGSEFNKVEAERLIKVALLCANASPSLRPIMSEVVSMIEGTRIIP-DVIP--EPN-----SEDLRFK-AIRGPDERIRS--SL------KGNQNSSSILDR----SNN--------SSHVYTD------------------------DD-DPYETKELNARFTRSKHYKQPSEVSTSVLSETAVSSTSVH
> Solyc02g071810.2.1 pacid=36156931 transcript=Solyc02g071810.2.1 locus=Solyc02g071810.2 ID=Solyc02g071810.2.1.ITAG2.4 annot-version=ITAG2.4
--------MSYNIFIISSFYDDLYLATNHP---GKSISSFLLILV-LCSLVQ--I-----------IEA-----QSY-SLLPQQEKNALKEIAEQLGKKD---W----DFDLNPCNGNTNW-TT-PKIDKIS--MYVNNVTCNCAT-PDGFCHVQSILLKGQD----------------------------------------------LAGVLPPSLVKLPYLKTIDVALNYLSTIPEWASI-KLEFMSVMVQLSGPIPKYLGNMTTLRYMSLENNMFNTVKELNMVNQSLTLSFNNLTGKLPKEVNKLTK-LTELRLSGNNFTILSF-ESLKNLQKLEIQASGFEAPVPPS-ISVLTEMKELRISDL--TGS-ASEFPPLENMTGLTR------------------------LDLSFRLEGQIP-DLESQER-LQLLYLTSRLTGPIHD-WIK-SRNSK-YVIDLSYNFNE-----SSVPTTCRE----TLLFKSYNSTK--KSELGK----CLS-SNPC----SKN-WYSVHINCGGESVTIGD----TTYEADE-DSAG---AAKF-VYWRESWGSSNTGDFWDRPI-ALNEYK-ATNVSSI-K--GQNSELYTTARLSALSLTYYGRCLANGKYTVTLHFAEIVI--R--DNRSFQSLGKRMFDVYIQ---------GERKLKDFDIRTAAGGVD-ESWTRK-FNA-SVED-GILEVRFQYAGKGTTAVPRR-------GSYGPLVSAISFEA-NFKPP------S--------NHKKMAHIIAG-AVASSLV-LLLTIFIVAWRRS--INR-ISKEE--------ELRG-LDLLTGV---FTIRQIKAATNNFDVANKIGEGGFGSVYKGTLLDGTVIAVKQLSSKSK-QGNREFVNEIGMISGLQHPNLVKLYGCCAEGNQLLLVYEYLENNSLALALF--G-SDE-HR-LQIEWPTRQNICIGIAKGLAFLHEESSLKIVHRDMKATVLLDKKLNPKISDFGLAKLDDEDKTHISTRIAGTIGYMAPEYALWGYLTYKADVYSFGVVALEIVAGKNNMKYRPNE-K-FVCLLDWALVLQKHGKLMELVDETLNSDFKKDEALRMINVALLCTNPSPALRPTMSAVVSILEDHLDLP-EFNL--ESR---SHDDELKFQ-GLRDKYDEMR---SL------SESQTLIHSSNT-TRR-DC--------SST--TA------------------------ES-S---------------------------------------
> Solyc02g071820.2.1 pacid=36158445 transcript=Solyc02g071820.2.1 locus=Solyc02g071820.2 ID=Solyc02g071820.2.1.ITAG2.4 annot-version=ITAG2.4
--------MS------SSHY-----------------SSCSFLLI-AFSLLL--I-----------CEA-----QNR-GLLPEEEKNALREIGEELGKSD---W----DFDVNPCDESTSW-ST-PGTDALS--VYVSNVTCNCDT-PDGYCHVQSILLKGQD----------------------------------------------LAGVLPPSLAKLPNLTIIDLSCNYLSTIPEWTSM-KLETMSLMLQLSGPIPKYLGNMTSLVYMRLESNMFNTVKELGMVNQILILSFNNLTGQLPEELNKLTN-LKELRLRGNNFTKLNL-ESFKTLQRLEIQASGFEGPIAPI-ISVSTQMIELRITDL--TGG-ASEFPQLGNMTRLTRLILRCNLSGKIPP-YITKMPKLKLLDLSFKFEGQIP-NLESLKK-LDFLYLVGRLTGPIPG-WVK-SRNSK-HMIDLSYNFSE-----SSEP-ICQE----TLLFRSYNGTK--NSEFGK----CVP-R--C----SKK-WYSVHINCGGKSVTIGD----TVYEADR-DSAG---AAKF-TSSKESWGASNSGYFWDKII-TAKDYL-ANNISAI-K--GNDSELYTTARLSALSLTYYGRCLANGNYTVTLHFAEIVI--R--DNRSFQSLGKRIFDVYIQ---------GERKLKDFDIRTDAGGVD-KPFTIK-FNA-TVAD-STLEVRFQYAGKGTAALPRR-------GSYGPLVSAISFEA-NFKPP------P--------DYKKLVPIIAG-SVVSLLI-LILTISFVAWKRH--RNK-IAKEE--------ESRG-LDSMTGV---FTIRQIKAATNNFDAANKIGEGGFGSVYKGTLSDGAVIAVKQLSSKSK-QGKREFVNEIGMISSLHHPNLVQLYGCCAERNHLLLVYEYMENNSLARALF--G-PEE-HR-LKIDWPTRQKICIGIAKGLSFLHEESSLKIVHRDIKATVLLDKKLNPKISDFGLARLDDDDNTHITTRVAGTIGYMAPEYALWGYLTYKADVYSFGVLALEIAAGKSNMTYRPNE-K-FVCLLDWALVLQRQGKLKEVVDATLGSDLNEDEALRMLNVALLCTSPSPALRPTMSAVVKILENHLDLP-EFTM--ESR---FYDDYFNFQ-GLRDKYEDT------------NESQPLTHSSNTITTR-DC--------SYT--TS------------------------TS-A---------------------------------------
> AT1G53440.1 pacid=19655026 transcript=AT1G53440.1 locus=AT1G53440 ID=AT1G53440.1.TAIR10 annot-version=TAIR10
--------MG----FFFSTRK-------------------GLLLI-IFICLD--I-FGS---------------NAQ-L-LPEDEVQTLRTIFRKLQNQT---V----NIERTSCLDRK-WNFVAESTSK----LPTSNITCDCTFNASSVCRVTNIQLRGFN----------------------------------------------LRGIIPPEFGNLTRLTEIDLVLNFLSTITTLSQI-PLEILAVTGRLSGPFPPQLGQITTLTDVIMESNLFTQLPNLNLRSKRLLISSNNITGRIPESLSNLKN-LTNFRIDGNSLSKIDFIGNWTRLVRLDLQGTSMEGPIPAS-ISNLKNLTELRITDL--RGP-TSPFPDLQNMTNMERLVLRCLIREPIPE-YIGSMTMLKLLDLSSMLNGTIPDTFRSLNA-FNFMYLNNSLTGPVPQ-FIL-DSKQ---NIDLSYNFTQ-----PPTL-SCNQL---DVLISSYPSVT--NNSVQW----CLRKDLPC--PGDAH-HSSLFINCGGNRLKVDK----DEYADDL-NKRG---ASTF-SSVSERWGYSSSGAWLGND---GATYL-ATDTFNLIN--ESTPEYYKTARLASQSLKYYGLCMRRGSYKVQLYFAEIMF--S--NDQTYSSLGRRLFDIYVQ---------GILLERDFNIAQRAGGVG-KPFLRQ-VDEVQVNG-STLEIHLKWTGKGTNVIPTR-------GVYGPLISAITVTP-NFKV--------------DTGKPLSNGVVAG-IVIAACVAFGLLVLVILRLTGYLGGKEVDENE--------ELRG-LDLQTGS---FTLKQIKRATNNFDPENKIGEGGFGPVYKGVLADGMTIAVKQLSSKSK-QGNREFVTEIGMISALQHPNLVKLYGCCIEGKELLLVYEYLENNSLARALF--G-TEK-QR-LHLDWSTRNKVCIGIAKGLAYLHEESRLKIVHRDIKATVLLDLSLNAKISDFGLAKLDEEENTHISTRIAGTIGYMAPEYAMRGYLTDKADVYSFGVVCLEIVSGKSNTNYRPKE-E-FIYLLDWAYVLQEQGSLLELVDPDLGTSFSKKEAMRMLNIALLCTNPSPTLRPPMSSVVSMLQGKIKVQ-PPLV--KREADPSGSAAMRFK-ALEHLSQDSES--QVSTYTRNKEHK-SSSSMDG-PW--VD--------SSF--SDPSKDVSLLQQEEGSSSSSRRL--LDD-LTDVEIE---------------------------------
> AT1G53430.1 pacid=19654701 transcript=AT1G53430.1 locus=AT1G53430 ID=AT1G53430.1.TAIR10 annot-version=TAIR10
--------MG----FIFSTEK-----------------VVYVLLL-IFVCLE--N-FGS---------------NAQ-L-LPEDEVQTLRTIFRKLQNQT---V----NIERTSCSDQN-WNFVVESASN----SPTSNITCDCTFNASSVCRVTNIQLKSFS----------------------------------------------LPGIFPPEFGNLTRLREIDLSRNFLNTITTLSQI-PLEILSVIGRLSGPFPPQLGDITTLTDVNLETNLFTPLRNLNLRSKELLLSANNFTGQIPESLSNLKN-LTEFRIDGNSLSKIDFIGNWTLLERLDLQGTSMEGPIPPS-ISNLTNLTELRITDL--RGQ-AASFPDLRNLMKMKRL-------GPIPE-YIGSMSELKTLDLSSMLTGVIPDTFRNLDA-FNFMFLNNSLTGPVPQ-FII-NSKE---NLDLSDNFTQ-----PPTL-SCNQL---DVLISSYPSVT--DNSVQW----CLREGLPC--PEDAK-QSSLFINCGGSRLKIGK----DTYTDDL-NSRG---QSTF-SSVSERWGYSSSGVWLGKE---DAGYL-ATDRFNLIN--GSTPEYYKTARLSPQSLKYYGLCLRRGSYKLQLHFAEIMF--S--NDQTFNSLGRRIFDIYVQ---------GNLLERDFNIAERAGGVG-KPFIRQ-IDGVQVNG-STLEIHLQWTGKGTNVIPTR-------GVYGPLISAITITP-NFKV--------------DTGKPLSNGAVAG-IVIAACAVFGLLVLVILRLTGYLGGKEVDENE--------ELRG-LDLQTGS---FTLKQIKRATNNFDPENKIGEGGFGPVYKGVLADGMTIAVKQLSSKSK-QGNREFVTEIGMISALQHPNLVKLYGCCIEGKELLLVYEYLENNSLARALF--G-TEK-QR-LHLDWSTRNKICIGIAKGLAYLHEESRLKIVHRDIKATVLLDLSLNAKISDFGLAKLNDDENTHISTRIAGTIGYMAPEYAMRGYLTDKADVYSFGVVCLEIVSGKSNTNYRPKE-E-FVYLLDWAYVLQEQGSLLELVDPDLGTSFSKKEAMRMLNIALLCTNPSPTLRPPMSSVVSMLEGKIKVQ-PPLV--KREADPSGSAAMRFK-ALELLSQDSES--QVSTYARNREQDISSSSMDG-PW--VD--------SSF--SEPGKDVSLQQQEEGSSSSSRKL--LDD-LTDVKIE---------------------------------
> Potri.001G385900.1 pacid=27044109 transcript=Potri.001G385900.1 locus=Potri.001G385900 ID=Potri.001G385900.1.v3.0 annot-version=v3.0
--------MI----EVPELY------------------------------------------------V------T---------VQTLQNISNKLNISN---WA---IINRTSCDSAQ-WNQT---IDS----KTQSIVKCNCTFENGSVCHVTSISVKGFN----------------------------------------------LNGVLPEELGDLPHLLEIDLTRNYINTIPRLAQLPNLQILSLIVRLTGPIPPEIGNITTLEELVLEDNLLGPLPDLNLTSRRLLLSANNFTGTIPDTFGNLKN-LNEFRIDGSELSKITLLGTGPTLRCEDLQGTSMEGPIPST-ISLLKKLTTLRISDL--KGS-SSTFPDLKDMTKMEKL---CSLTGSIQE-YLGNMADLDTLDLSFKLTGQIPGPLESLKKNIKFMFLNNSLTGEVPA-WIL-GSRK---DLDLSYNFTG-----SAEQ-SCQQL---PV--------------ISW----CLNKDLVC--TRKPQ-YHSLFINCGGSSETVGD----NEYEDDT-TPGG---AADF-ASISERWGYSSTGTYIGTN---DGAYK-ATNSYGL-N--VTGEGFYQTARLAPQSLKYYGLCMLAGSYKVQLHFAEIMY--S--NNQTFSSLGRRIFDISIQ---------GKVVQANFNIMEEAGGVG-IGIPKV-FDG-IIVNGSTLEIHLYWSGKGTTAVPER-------GVYGPLISAITVTP-NFKV--------------DNGGGLSVGAIIG-IVAAPCV-LAALVLLVLRKKGYLGGK-DLEDK--------ELRA-LDLQTGY---LSLRQIKHATNNFDPANKIGEGGFGPVYKGMLSDGSVIAVKQLSAKSK-QGNREFVNEIGMISALQHPHLVKLYGCCIEGNQLLLVYEYLENNSLARALF--G-RDE-HQ-IKLDWQTRKKILLGIAKGLAYLHEESRLKIVHRDIKATVLLDKDLNAKISDFGLAKLDEEENTHISTRIAGTIGYMAPEYAMRGYLTDKADVYSFGVVVLEIVSGKSNTNYRPKE-E-FVYLLDWAYVLQEQGNLLELVDPSLGSNYSKTEALRMLNLALLCTNPSPTLRPSMSSAVKMLEGQIPVQ-APIV--KRS---TMNPDARFK-AFELLSHDSQ-T-HVSNGSESSQIQ-KSISMDG-PW--ID--------SEF--SIESKDEIID-------SSSTKL--LKD-LYDVNLD---------------------------------
> Potri.001G386500.1 pacid=27047878 transcript=Potri.001G386500.1 locus=Potri.001G386500 ID=Potri.001G386500.1.v3.0 annot-version=v3.0
--------MA----FWPSLLSKTF-----------SVLVFGFVVL-NCFAVD--K-FGSH-----AQEV------TA-L-LPPDEVQILQNISNKLNISN---WA---TINRTSCDSAQ-W-KI---NAN----EIESNVTCDCTFENGSVCHVTRIRVKRFN----------------------------------------------LNGVLPEELGDLPHLLEI-----------------------------------------------------------------LLSANNFTGTIPDTFGNLKN-LNDFRIDGSELSKIDFIGNWINITTLDLQGTSMEGPIPST-ISLLKKLITLRISDL--KGS-SSTFPDLKDMTKMKNLILRCSMTGSIEE-YLGNMADLQTLDLSFKLTGQIPGRLKSLT-NIKFMFLNNFLTGDVPF-WIL-ESKK---DLDLSYNFTGSV--QSTQS-SCRRL---PVLVASHVSTG--SNNTSW----CLNKDLVC--PTKPQ-YHSLFINCGGSSETVGD----NVYEDDT-DPSG---AAEF-ASFSEKWGYSSTGTYIGTD---NGAYI-ATNSYSL-N--VTGEGFYRTARLAPQSLKYYGLCMLAGSYKVQLHFAEIMF--S--NNQTFSSLGRRIFDISIQ---------GKVVQANFNIMEEAGGVG-IGIPKV-FDG-IIVNGSTLEIHLYWSGKGTTAVPDR-------GVYGPLISAITVTP-NFKV--------------DNGGGLSVGAIIG-IVAASCV-LAALVLLVLRKKGYMGGK-DLEDK--------ELRA-LDLQTGY---FSLRQIKHATNNFDPANKIGEGGFGPVYKGVLSDGSVIAVKQLSAKSK-QGNREFVNEIGMISALQHPHLVKLYGCCIEGNQLLLVYEYLENNSLARALF--G-RDE-HQ-IKLDWQTRKKISLGIAKGLAYLHEESRLKIVHRDIKATVLLDKDLNAKISDFGLAKLDEEENTHISTRIAGTIGYMAPEYAMRGYLTDKADVYSFGVVVLEIVSGKSNTNYRPKE-E-FVYLLDWAYVLQEQGNLLELVDPSLGSDYSKIEALRMLNLALLCTNPSPTLRPSMSSAVKMLEGQIPVQ-APIV--KRS---TMNQDARFK-AFELLSHDSQ-T-NVSNGSQSSQIQ-KSISMDG-PW--TD--------SEF--SIESKDEIIE------YSSSTKL--LKD-LYDVNLD---------------------------------
> Potri.003G025600.1 pacid=26997589 transcript=Potri.003G025600.1 locus=Potri.003G025600 ID=Potri.003G025600.1.v3.0 annot-version=v3.0
-------------------------------------------------------------------------------------------MASKICAKY---WV---KIESFDHVHVI-Y-----PKKE----RSSKVNLCS--------------KLKGFN----------------------------------------------LTGVLPVEFRNLTQLREIDLSRNYLNSIGSLAELPNLQSLSLLARLSGSIPREIGSFATLKSLVLEDNLLGSLPDLNLKSERLLLSANNFSGTIPDTFGNLKN-LNDFRIDGSELSKIDFIGNWTNITTFDLQGTSMEGPIPST-ISLLKNLTTLRISDL--KGS-SSTFPDLKDMTKMEKLILRCSMTGSIEE-YLGNMADLDTLDLSFKLTGPIPGPLESLTKNIKFMFLNNLLTGEVPA-WIL-GSRK---DL----------------------------LVSSHVSTG--SNKISW----CLNKDLVC--TRKPQ-HHSLFINCGGSSETVGD----NEYEDDT-TPGG---AADF-ASISERWGYSSTGTYIGTD---DGAYK-ATNSYGL-N--VTGEGFYQTARLAPQSLKYYGLCMLAGSYKVQLHFAEIMY--S--NNQTFSSLGRRIFDISIQ---------GKVVEANFNIMEEAGGVG-IGITKV-FDG-IIVNGTTLEIHLYWSGKGTTAVPDR-------GVYGPLISAITVTP-NFKV--------------DNGGGLSVGAIIG-IVAAPCV-LAALVLLVLRKKGYLGGK-DLEDK--------ELRA-LDLQTGY---FSLRQIKHATNNFDLANKIGEGGFGPVY------------KQLSAKSK-QGNREFVNEIGMISALQHPHLVKLYGCCIEGNQLLLVYEYLENNSLARALF--G-RDE-HQ-IKLDWQTRKKILLGIAKGLAYLHEESRLKIVHRDIKATVLLDKDLNAKISDFGLAKLDEEENTHISTRIAGTIGYMAPEYAMRGYLTDKADVYSFGVVVLEIVSGKSNTNYRPKE-E-FVYLLDWAYVLQEQGNLLELVDPSLGSNYSKIEALRMLNLALLCTNPSPTLRPSMSSAVKMLEGQIPVQ-APIV--KRS---TMNQDARFK-AFELLSHDSQ-T-YVSNGSQNSQIQ-KSISMDG-PW--ID--------SEF--SIESKDEIID-------SSSTKL--LKD-LYDVNLD---------------------------------
> Potri.001G385400.1 pacid=27043927 transcript=Potri.001G385400.1 locus=Potri.001G385400 ID=Potri.001G385400.1.v3.0 annot-version=v3.0
--------MA----FVQS-LSKTA-----------SVFVFCFVVL-NCFVVD--K-FRSH-----AQEV------TP-L-LPQDEVQILQTISDKLKNNN---WT---TIDRTSCSSAQ-WKLYIPPKND----RIQSNVTCDCTFENNTVCHVISFKLKGFN----------------------------------------------LTGVLPVEFRNLTQLREIDLSRNYLNSIGSLAELPNLQSLSLLARLSGSIPREIGSFATLKSLVLEDNLLGSLPDLNLKSERLLLSANNFSGTIPDTFGNLKN-LNDFRIDGSELSKIDFIGNWTNITTLDLQGTSMEGPIPST-ISLLKKLTTLRISDL--KGS-NSTFPDLKDMTKMEKLILRCSLTGSIQE-YLGNMADLDTLDLSFKLTGPIPGPLESLTKNIKFMFLNNLLTGEVPA-WIL-GSRK---DLDLSYNFTG-----SADQ-SCQQL---PVLVASHVSTG--SNKISW----CLNKDLVC--TRKPQ-YHSLFINCGGSSETVGD----NVYEDDT-TPGG---AADF-ASISERWGYSSTGTYIGTD---DGAYK-ATNSYGL-N--VTGEGFYQTARLAPQSLKYYGLCMLAGSYKVQLHFAEIMY--S--NNQTFSSLGRRIFDISIQ---------GKVVEANFNIMEEAGGVG-IGITKV-FDG-IIVNGSTLEIHLYWSGKGTTAVPDR-------GVYGPLISAITVTP-NFKV--------------DNGGGLSVGAIIG-IVAAPCA-LVALVLLVLWKKGYLGGK-DLEDK--------ELRA-LDLQTGY---FSLRQIKHATNNFDPANKIGEGGFGPVYKGVLSDGSVIAVKQLSAKSK-QGNREFVNEIGMISALQHPHLVKLYGCCIEGNQLLLVYEYLENNSLARALF--G-RDE-HQ-IKLDWQTRKKILLGIAKGLAYLHEESRLKIVHRDIKATVLLDKDLNAKISDFGLAKLDEEENTHISTRIAGTIGYMAPEYAMRGYLTDKADVYSFGVVVLEIVSGKSNTNYRPKE-E-FVYLLDWAYVLQEQGNLLELVDPSLGSNYSKTEALRMLNLALLCTNPSPTLRPSMSSAVKMLEGQIPVQ-APIV--KRS---TMNPDARFK-AFELLSHDSQ-T-HVSNGSESSQIQ-KSISMDG-PW--ID--------SEF--SIESKDEIID-------SSSTKL--LKD-LYDVNLD---------------------------------
> Potri.001G385600.1 pacid=27045466 transcript=Potri.001G385600.1 locus=Potri.001G385600 ID=Potri.001G385600.1.v3.0 annot-version=v3.0
--------MA----LWPSLLSKTF-----------SVLVFGFVVL-NCIAVD--K-FGSH-----AQVV------TP-L-LPLDEVQILQNISNKLNISN---WA---TINRTSCDSAQ-W-KI---NGN----EIESNVTCNCTFENGSVCHVTRIRVKRFN----------------------------------------------LNGVLPEELGDLPHLLEI-----------------------------------------------------------------LLSANNFTGTIPDTFGNLKN-LNDFRIDGSELSKIDLIGNWTNITTLDLHGTSMEGPIPSA-ISLLKKLTI---------------------------LILRCSLTGSIQE-YLGNMADLDTLDLSFKLTGQIPGPLESLKKNIKFMFLNNLLTGEVPA-WIL-GSTK---DLDLSYNFNG-----SAEQ-SCQQL---PVLVASHVSTG--SNKISW----CLNKDLVC--TRKPQ-YHSLFINCGGSSETVDD----NEYEDDT-TPGG---AADF-ASISERWGYSSTGTYIGTD---NGAYK-ATNYFGL-N--VTGEGFYQTARLAPQSLKYYGLCMLAGSYKVQLHFAEIMY--S--NNQTFSSLGRRIFDISIQ---------GKVVEANFNIMEEAGGVG-IGITKV-FDG-IIVNGSTLEIHLYWSGKGTTAVPER-------GVYGPLISAITVTP-NFKV--------------DNGGGLSVGAIIG-IVAAPCV-LAALVLLVLRKKGYLGGK-DLEDK--------ELRA-LDLQTGY---FSLRQIKHATNNFDPANKIGEGGFGPVYKGMLSDGSVIAVKQLSAKSK-QGNREFVNEIGMISALQHPHLVKLYGCCIEGNQLLLVYEYLENNSLARALF--G-RDE-HQ-IKLDWQTRKKILLGIAKGLTYLHEESRLKIVHRDIKATVLLDKDLNAKISDFGLAKLDEEENTHISTRIAGTIGYMAPEYAMRGYLTDKADVYSFGVVVLEIVSGKSNTNYRPKE-E-FVYLLDWAYVLQEQGNLLELVDPSLGSNYSKTEALRMLNLALLCTNPSPTLRPSMSSAVKMLEGQIPVQ-APIV--KRS---TMNQDARFK-AFELLSHDSQ-T-HVSNGSQSSQIQ-NSISMDG-PW--MD--------SEF--SIESKDEIID-------SSSTKL--LKD-LYDVNLD---------------------------------
> Potri.003G026300.1 pacid=26998089 transcript=Potri.003G026300.1 locus=Potri.003G026300 ID=Potri.003G026300.1.v3.0 annot-version=v3.0
MLASCALRMA----FWPSLLSKTF-----------SVLVFGFVVL-NCFAVD--K-FGSH-----AQGVL----STP-L-LPLDEVQILQNISNKLNISN---WA---TINRTSCGSAQ-WNQI---NDN----EIESNVTCDCTFENGSVCHVTRIRVKKFN----------------------------------------------LNGVLPEELGDLPHLLEI-----------------------------------------------------------------LLSANNFTGTIPDTFGNLKN-LNDFRIDGSELSKIDFIGNWTNITTLDLHGTSMEGPIPSA-ISLLKKLTI---------------------------LILRCSLTGSIQE-YLGNMADLDTLDLSFKLTGQIPGALESLKKNKKFMFLNNLLTGEVPA-WIL-GSRK---DLDLSYNFTG-----SAEQ-SCQQL---PVLVASHVSTG--SNKISW----CLNKDLVC--PRKPQ-YHSLFINCGGSSETVGD----NVYEDDT-TPGG---AADF-ASLSERWGYSSTGTYIGTE---NGAYK-ATNSYGL-N--VTGEGFYLTARLAPQSLKYYGLCMLAGSYKVQLHFAEIMY--S--NNQTFSSLGRRIFDISIQ---------GKVVEANFNIMEQAGGVG-IGITKV-FDG-IIVNGSTLEIHLYWSGKGTTAVPER-------GVYGPLISAITVTP-NFKV--------------DNGGGLSVGAIIG-IVAAPCV-LAALVLLVLRKKGYLGGK-DLEDK--------ELRA-LDLQTGY---FSLRQIKHATNNFDPANKIGEGGFGPVYKGMLSDGSVIAVKQLSAKSK-QGNREFVNEIGMISALQHPHLVKLYGCCIEGNQLLLVYEYLENNSLARALF--G-RDE-HQ-IKLDWQTRKKILLGIAKGLTYLHEESRLKIVHRDIKATVLLDKDLNAKISDFGLAKLDEEENTHISTRIAGTIGYMAPEYAMRGYLTDKADVYSFGVVVLEIVSGKSNTNYRPKE-E-FVYLLDWAYVLQEQGNLLELVDPSLGSNYSKIEALRMLNLALLCTNPSPTLRPSMSSAVKMLEGQIPVQ-APIV--KRS---TMNQDARFK-AFELLSHDSQ-T-NVSNGSQSSQIQ-KSISMDG-PW--TD--------SEF--SIESKDEIIE------YSSSTKL--LKD-LYHVNLD---------------------------------
> Potri.003G025800.1 pacid=26998196 transcript=Potri.003G025800.1 locus=Potri.003G025800 ID=Potri.003G025800.1.v3.0 annot-version=v3.0
--------MA----LWPPLLSKTF-----------SVLVFGFVVL-NCIAVD--K-FGSN-----AQEV------TP-L-LPLDEV--------RLNIRN---WA---TINRTSCDSAQ-W-KI---NGN----EIESNVTCNCTFENGSVCHVTRIRVKRFN----------------------------------------------LNGVLPEELGDLPHLLEIDLTRNYISTIPRLAQLPKLQILSLIVRLTGPIPPEIGNITTLEELVLEDNLLGPLPDLNLTSRRLLLSANNFTGTIPDTFGNLKN-LNDFRIDGSEVSKIDFIGNWTNITTLDLHGTSMEGPIPSA-ISLLKKLTI---------------------------LILRCSLTGSIQE-YLGNMADLDTLDLSFKLTGQIPGPLESLKKNIKFMFLNNLLTGEVPA-WIL-GSTK---DLDLSYNFNG-----SAEQ-SCQQL---PVLVASHVSTG--SNKISW----CLNKDLVC--TRKPQ-YHSLFINCGGSSETVDD----NEYEDDT-TPGG---AADF-ASISERWGYSSTGTYIGTD---NGAYK-ATNSFGL-N--VTGEGFYQTARLAPQSLKYYGLCMLAGSYKVQLHFAEIMY--S--NNQTFSSLGRRIFDISIQ---------GKVVEANFNIMEEAGGVG-IGITKV-FDG-IIVNGSTLEIHLYWSGKGTTAVPER-------GVYGPLISAITVTP-NFKV--------------DNGGGLSVGAIIG-IVAAPCV-LAALVLLVLRKKGYLGGK-DLEDK--------ELRA-LDLQTGY---FSLRQIKHATNNFDPANKIGEGGFGPVYKGMLSDGSVIAVKQLSAKSK-QGNREFVNEIGMISALQHPHLVKLYGCCIEGNQLLLVYEYLENNSLARALF--G-RDE-HQ-IKLDWQTRKKILLGIAKGLTYLHEESRLKIVHRDIKATVLLDKDLNAKISDFGLAKLDEEENTHISTRIAGTIGYMAPEYAMRGYLTDKADVYSFGVVVLEIVSGKSNTNYRPKE-E-FVYLLDWAYVLQEQGNLLELVDPSLGSNYSKIEALRMLNLALLCTNPSPTLRPSMSSAVKMLEGQIPVQ-APIV--KRS---TMNPDARFK-AFELLSHDSQ-T-HVSNGSESSQIQ-KSISMDG-PW--ID--------SEF--SIESKDEIID-------SSSTKL--LKD-LYDVNLD---------------------------------
> Potri.001G385300.1 pacid=27047158 transcript=Potri.001G385300.1 locus=Potri.001G385300 ID=Potri.001G385300.1.v3.0 annot-version=v3.0
--------MA----LWPSLLSKTL-----------SVLVSGFVVL-NCFAVD--K-FGSH-----AQVV------AP-L-LPQDEVQTLQNISNKLNISN---WA---TINRTSCGSAQ-WNQT---IDS----KTESIVTCNCTFENGSVCHVTSISVKGFN----------------------------------------------LNGVLPEELGDLPHLLEIDLARNYISTIPRLAQLPNLKILSLIVRLTGPIPLEIGNITTMEELVLDDNLLGSLPELNLTSKRLVLSSNNFTGSIPETLGNLKN-LTEFMIDGSELSKIEFIGNWINIEKLDLQGTSMEGPIPSS-ISLLTSLKSLRISDL--NGS-SSTFPNLQAMKNLENLILRCLITDSIPD-YIVNMSSLNILDLSFKLTGRISN-FTNLES--RTVFLNNLLTGEVPN-WAL-NNRK---QVDLSYNFTWSALEGSALG-GCQQLKQ-NLLVSSHLS---NNNTDEW----CFTKGLPC--TQNPE-YRSLFINCGGGSGPFND----DTYEGDL-TDGG---PVAF-SFLPGKWGYSSTGTYMENN---SVQTSIAKNDFNL-G--VT--GVYETARLAPQSLKYYALCLPKGKYKVQLHFAEIMY--S--NDQTYRSLGRRIFDISIQ---------GITLRKNFNIMEKAGGVG-IGIIEV-FDN-IIVNGGTLEIHLYWAGKGTTFVPNR-------GVHGPLVSAITVTP-KFK----------------NGSGLSVGAVIG-IVAASCV-LAALFLLLLRSKGYLGGK-ELVDK--------ELRG-LDLQTGY---FTLRQIKHATNNFDTANKIGEGGFGPVYKGVLSDGAVIAVKQLSSKSR-QGNREFVNEIGMISALQHPHLVKLYGCCIEGNQLLLVYEYLENNSLARALF--G-REE-HQ-LQLDWQTRRKILLGIAKGLSYLHEESRLKIVHRDIKATVLLDKDLNAKISDFGLAKLDEEENTHISTRIAGTIGYMAPEYAMRGYLTDKADVYSFGVVALEIVSGKSNTNYRPKE-E-FVYLLDWAYVLHERNNLLELVDPRLGSSYSKEEAMKMLNLALLCTNLSPSLRPAMSSVVRMLEGKIPVQ-APII--NRG---SMDQEARFK-AFELLSQDS-----VSTLSQSSQVQSRSISRDG-PW--VD--------SSY--SLQSNDET------------------KD-LYPINAD---------------------------------
> Potri.001G386300.1 pacid=27043633 transcript=Potri.001G386300.1 locus=Potri.001G386300 ID=Potri.001G386300.1.v3.0 annot-version=v3.0
--------MI----EVPEL----------------------YVT-----------------------------------------VQTLQNISNKLNISS---WA---TINRTSCRSAQ-WNQT---INS----KTQSIVTCNCTFENGSVCHVTNISVKSFN----------------------------------------------LNGVLPEELGDLPHLLEIDLTRNYINTIPRLAQLPNLKILSLIVRLTGPIPPEIGNITTLEELVLDDNLLGPLPELNLTSRRLVLSSNNFTGRIPETLGNLKN-LTEFMIDGSELSKIEFIGNWSNIEKLDLQGTSMEGPIPST-ISLLTSLKSLRISDL--NGS-SSPFPNLEAMKNLEKLILRCLINDSIPD-YIANMSSLNFLDLSFKLTGRISN-FTNLES--RTVFLNNLLTGEVPN-WAL-NNKK---PVDLSYNFTWSALEGSALG-GCQQLKK-DQLVSSHLS---NNNTDEW----CFTKGLPC--TQNPE-YRSLFINCGGVSAPFHD----DTYEGDS-TDGG---PVAF-FFLQRQWGYSSTGTYMENN---SVPTSIAKNDYNL-S--VT--GVYETARLAPQSLKYYALCLPKGKYKVQLHFAEIMY--S--NDQTYRSLGRRIFDISIQ---------GITLRKNFNIMEKAGGVG-IGITEV-FDN-IIVNGSTLEIHLYWAGKGTTFVPNR-------GVHGPLISAITVTP-KFK----------------NGSGLSIGAVIG-IVAASCV-LAALFLLLLRSKGYLAGK-ELVDK--------ELRG-LDLQTGY---FTLRQIKHATNNFDTANKIGEGGFGPVFKGVLSDGAVIAVKQLSSKSR-QGNREFVNEIGMISALQHPHLVKLYGCCIEGNQLLLVYEYLENNSLARALF--G-REE-HQ-LQLDWQTRRKILLGIAKGLSYLHEESRLKIVHRDIKATVLLDKDLNAKISDFGLAKLDEEENTHISTRIAGTIGYMAPEYAMRGYLTDKADVYSFGVVALEIVSGKSNTNYRPKE-E-FVYLLDWAYVLHERNNLLELVDPRLGSSYSKEEAMKMLNLALLCTNLSPSLRPAMSSVVRMLEGKIPVQ-APII--NRG---SMDQEARFK-AFELLSQDSQ-T-QVSSLSQSSQVQSSSVSRDG-PW--LD--------SSY--SLQSNDET------------------KD-LYPINLD---------------------------------
> Potri.011G106400.1 pacid=27002813 transcript=Potri.011G106400.1 locus=Potri.011G106400 ID=Potri.011G106400.1.v3.0 annot-version=v3.0
--------MA----FVQS-LSKNV-----------SVFVLGLVLL-NCFSVD--K-FGSH-----AQ-------VAP-L-LPEDEVQILKTISSKLQNSN---W----TIDRTSCGSAQ-WNLT-IVGGD----KIQSQVTCDCTFNSSTVCHVISLYMKGFN----------------------------------------------LTGFFPSEFRNLTHLREIDLTRNYINSIASLAELPNLQTLSLLARITGSIPREFGSMATLESLVLEDNLLGSLPDLNLRSKRLLLSANNFTGTIPDTFGNLKN-LTDFRIDGSELSKINFIGNWTNIERLDLQGTSMEGPIPST-ISLLKKLEELRISDL--NGS-SSTFPDLKDMKNMTTLILRCSLNGTIPE-YIGDMASLDTLDLSFKFTGQIPVSLESLAK-LRFMFLNNLLTGEVPG-WIL-NSKN---ELDLSYNFTG-----STQS-SCQQL---SVLVSSHVTTG--NNTISW----CLNKDLVC--SRKPE-HHSLFINCGGNSMTVGD----NEYEEDA-TSGG---AAEF-VSLSERWGYSSTGTYMNND---GAGYK-AQNSFGL-N--VTGEGFYQTARLAPQSLKYYALCMRAGSYKVKLHFAEIMY--S--NDSTFSSLGRRIFDISIQ---------GEVVRKDFNIMEKAGGVG-IGIAEE-FDS-IIVNGSTLEIDLYWSGKGTTAVPDR-------GVYGPLISAITVTP-NFKV--------------DNGDGLSVGAIIG-IVAASCV-LAALALLVLWRKGYLGGK-YHEDK--------DLRA-LDLQTGY---FSLRQIKNATNNFDPANKIGEGGFGPVYKGVLSDGTIIAVKQLSSKSK-QGNREFVNEIGMISALQHPHLVKLYGCCIEGNQLLVVYEYLENNSLARALF--G-RDE-HQ-IKMDWQTRKKILLGIAKGLAYLHEESRLKIVHRDIKATVLLDKDLNAKISDFGLAKLDEEENTHISTRIAGTIGYMAPEYAMRGYLTDKADVYSFGVVVLEIVSGKSNTNYRPKE-E-FVYLLDWAYVLQEQGNLLELVDPNLGSNYSEEEAMRMLNLALLCTNPSPSLRPLMSSAVSMIEGQIPVQ-APIV--KRG---TMNEEARFK-AFELLSQDSQ-A-HVSNTSQSSLVQ-KSISMDG-PW--MD--------SEI--STQTMDET-----------------RGN-----------------------------------------
> Solyc12g014350.1.1 pacid=36149060 transcript=Solyc12g014350.1.1 locus=Solyc12g014350.1 ID=Solyc12g014350.1.1.ITAG2.4 annot-version=ITAG2.4
--------MD------------------------ATCIRFCVIFL-FLYLLS--T-FRSV--------------DAQ-L-LPEDEVRVLQTISSKLQNRY---W----NVSRSSCSQSSGFNMT-DPTYD----KIMSNITCDCTFNSSSVCHVVTIELKGLN----------------------------------------------MTGILPPEIANLTHLRELDLSRNYLNSISSYGQL-RLTILSLLGRINGQIPEELGDISTLEQLNLENNLLEPLPKLSLSRRELFLSANNLNGTIPENFSNLKN-MTDFRIDGNSISTIDFLGNWTNMDRLDIQGTSMEGPIPAT-ISQLVNMTELRISDL--RGE-PMQFPNLTALTKMRRLTLRCSIFGPIPI-YVGAM-PLKLLDLSNMLNGTIPGAFEQMD--FDNMFLGNALSGAIPS-WMF-SKRE---NMDMSYNFTQ-----ISTP-VCDSS---TLLAASYSDTM--NNTTAW----CSMKPLIC--PTDTK-YTSLFINCGGPRTSFEG----NNYEADT-TNRG---PSYF-SSPSDRWAFSSSGVYVGLQ---AASYI-ASNTFSL-D--VSGPDFYNTARLAPNSLKYYGLCLQGGSYRVRLHFAEIMF--S--NDSTYSSLGRRIFDVAIQ---------GRVVLRDFNIMEEANGVG-KVITKD-FPD-VTVS-STLEIHLYWTGKGTNAIPDR-------GVYGPLISAITVTP-NFRV--------------DTGSGLPVGAVIG-IVLASIV-VLLLVLFALWKKGIFGGKNNQEEL--------ELRA-LDLQTGH---FRLRQIKAATNNFDPANKIGEGGFGPVYKGVLADGAIIAVKQLSSKSK-QGNREFVNEIGMISALQHPNLVKLYGCCIEGNQLLVIYEYMENNCLARALF--G-RDD-QR-LNIDWATRKRICSGIAKGLAYLHEESRLKIVHRDIKCTVLLDKDLNAKISDFGLAKLDEEENTHISTRIAGTVGYMAPEYAMRGYLTDKADVYSFGVVLLEIVSGKSNTNYRPKE-E-FVYLLDWAYVLQEQGNLLELVDPRLGTNYSKKEAMRMINVSLLCTNPSPTLRPSMSSVVSMLEGKLPVQ-APII--KRT---TSDDEMRFK-SFEKLSHDSQTT-QVSTYSQDSQGQ----NMNA-PW--SD--------SSVSVSVPGKDEN--------VTSTSRL--LPD-LYNVNLD---------------------------------
> Zm00001d026303_T001.1 pep chromosome:AGPv4:10:143231316:143239228:-1 gene:Zm00001d026303.1 transcript:Zm00001d026303_T001.1 gene_biotype:protein_coding transcript_biotype:protein_coding
------------------------------------------M---ILILL------------------------------------------------------------------------------------------------------------------------------------------------------------------------------------------------------------------------------------------------------------------------------------------------------------------------------------------------------------------------------------------------------------------------------------------------------------------------------------------------------------------------------------------------------------------------------------------------------------------------------------------------------------------------------------------------------------------------------------------------------------------------------------------------------------------------------GAYNSFLEKF------------TFWQGKLVDGSVVAIKQLSETSR-QGKKEFVAEIETISRVQHRNLVKLFGFCLEGNKPLLVYEYMESGSLDKALF--G---N-GR-LNLNWSTRYKICLGIARGLAYLHEESSIRIVHRDIKASVLLDATLNPKISDFGLAKLYDDKKTHVSTKVAGTFGYLSPEYAMRGHMTEKVDIFAFGVVMLEIIAGRPNYDGKLDQ-D-MAYLLEWVWQLYEEDHPLDIADPKL-TEFDSVELLRAIRIALLCIQSSPRQRPSMSRVVSMLTGDSEAP-EAVS--KPS---YVAE-WQSN-TEG----------T-----------SSS---------------------------------------------------VSTAEAVS-VA------------------PFLNP-VVDD--GR
> LOC_Os09g17630.1 pacid=33140510 transcript=LOC_Os09g17630.1 locus=LOC_Os09g17630 ID=LOC_Os09g17630.1.MSUv7.0 annot-version=v7.0
MWRPCGRGQL--------------F------------LVVLGLLL-LLLGEVH---HGSG-----ARTA-----SLP-R-LLPAEVRTLRRIAQKMGILR---W----NFSVDPCNSGGNG-------------GFGGTVNCDCSFYNHTFCHVTNITLEGQN----------------------------------------------FTGELPPDFAEFPNLLQLDLSRSLLHGVDQWARM-KLQGLSLMGNLSGPFPIALTKITTLTNLSIEGNNFYPISDIHLMQEKLILSANEFSGPLPAALARLTN-LTDLRISGNNFSRVVFLGKLKKLGKLQIEGSLLEGPIPSE-FSKLINLYDLRISDL--RGR-GSVFPDLRELVSMKTIILRCSINGSIPS-YIGNMDNLKHLDLSFKLTGEIPASFANMGH-VDHIYLTGSLTGSIPD-WIL-KRNK-------------------------------IAMVESYSPEMSSLTNVES----CLKRNFPCGSSNGKY-RYSLNINCGDKEVTING----TKYETDV-EPKG---ASLLYQSPGSNWAFSSTGNFMDNNI-NDDSYI-ATSASKL-T--VPNSELYAKARLSPLSLTYYGLCMHNGSYTVKLHFAEIVF--T--NDSTYCSLGKRRFNVFIQ---------GRMVLEDFDIEQSAGGAA-KAVIKT-FTA-NVTN-HTLEIHFYWAGRGTTGIPKR-------GYYGPLISAISVVP-NFEVP-LAVEPPQI-GGSKKLSRISKAFLVAMPILA--M-CAALFVGIYWIKW--RRK-NSMHK--------DLRA-FDLQTGS---FTLRQIKVATRNFDAANKIGEGGFGSVYKGLLSDGTIIAVKQLSSRSK-QGNREFVNEIGMISALQHPNLVKLYGCCTEGNQLLLVYEYMENNCLARALF--GTVEQ-YR-LSLDWPTRRKICLGIARGLAYLHEESAIRIVHRDIKASILLDKDLSAKISDFGLAKLNDDDHTHISTRIAGTIGYMAPEYAMRGYLTDKADVYSFGVVALEIVSGKSNTSYRPKE-D-FVYLLDWACVLHERGNLLELVDPELGSDYSTEEALLMLNVALLCTNAAPTLRPKMTKVLSLLEGHIPLQ-PFLS--DLS---LAANSLSSS-GQRRNFWQTLS----------DQSQSMTAQASS-SN--TN--------ESS--SL----DIAGSLR--P-----------------------------------------------------
> Bradi4g28367.1.p pacid=32784503 transcript=Bradi4g28367.1 locus=Bradi4g28367 ID=Bradi4g28367.1.v3.1 annot-version=v3.1
MWRPCGWRLL-----------------------------FSMCFI-GLLAEV--V-HGAG-----AD-A-----LHP-R-LFPAEARTLRRIAAKIGVAH---W----NFSVNPCDSE--------------------SMKCDCSFYNNTTCHVTGIFLKEMN----------------------------------------------FTSQLPPDFADLPCLLQLDLSRSLFHAVDKWAQM-RLQGLSLMGRLSGTFPMVLTRITTLTNLSIEGNEFHLIHEIHLTQEKLIISANEFTGPLPAALSLLTN-LTDLRISGNNLSKVDFLGKLRKLEKLQIEGSLLEGPIPSD-FSKLTNLSDLRISDL--RGS-GSAFPDLSAMQSMKTLVLRCSISGSIPS-YFGDMKNLKHLDLSFKLTGKIPDSFAKMGS-VDYIYLTGSLTGNIPE-WLL-RRNN---IADISFNFTMG----SSGPTQCLQG---GILVESYSPEMISLNNINP----CLKKNFPCAASNGQY-RSSLHINCGDKEAIVNG----VKYETDT-VPKG---ASVLYVNPGSNWAFSSTGNFMDNNI-NDDSYI-ATSTSKL-T--IPSSQLYARARLSPLSLTYYGLCMHNGSYTVKLHFAEIVF--T--NDSTYCSLGKRKFNVFIQ---------GKMVLEDFDIEQSAAGSG-KPIMKT-FTT-YVTN-HTLEIHFYWAGRGTTGIPYR-------GFYGPLISAISVVP-NFQIP-LAAKLPQT-GSR----ISSKALLIGTPILA--I-CIAFVVGLYWIKQ--RRK-SSMHQ--------DLGA-LDLQIGS---FTLRQIKAATRNFDPANKIGEGGFGSVYKGLLSDGTIIAVKQLSSKSK-QGNREFVNEIGMISALQHPNLVRLYGCCTEGNQLLLVYEYMEHNCLARALF----VEQ-YR-LRLDWPTRHKICLGIARGIAYLHEESAIRIVHRDIKASILLDKDLDAKISDFGLAKLNEDGHTHISTKVAGTIGYMAPEYAMRGYLTDKADVYSFGVVALELVSGKSNTNYRPKE-D-FVYLLDWACVLHERGTLLELVDPDLGSNYPTEDALLMLNVALLCTNAAPTLRPKMSNIVSLLEGHTPLQ-PLLS--DLS---LAANSLSSS-GLRRNFWQNP-----------NESQSMTIQASR-NN--IS--------DSS--SL----DVGGSLR--P---------LVS-----------------------------------------
> AT1G07650.2 pacid=19654687 transcript=AT1G07650.2 locus=AT1G07650 ID=AT1G07650.2.TAIR10 annot-version=TAIR10
--------MI----YLHRI----------------------YFII-VLFTLI--F-HGRL-----G-FS-----DNN-K-LHEAEVRALKEIGKKLGKKD---W----DFNKDPCSGEGTWIVT-TYTTK----GFESNITCDCSFPQNSSCHVIRIALKSQN----------------------------------------------LTGIVPPEFSKLRHLKVLDLSRNSLTSIKEWASM-RLEDLSFMGRLSGPFPKVLTRLTMLRNLSLEGNQFSPIPDIQLVHEKLHLPSNAFTGPLTEKLGLLKN-LTDMRISDNNFTPIDFISNWTRILKLQMHGCGLDGPIPSS-ISSLTSLTDLRISDL--GGK-PSSFPPLKNLESIKTLILRCKIIGPIPK-YIGDLKKLKTLDLSFLLSGEIPSSFENMKK-ADFIYLTGKLTGGVPN-YFV-ERNK---NVDVSFNFTD---ESSIPSHDCNRV---TSLVESF-ALGNKSHKGST----CFLQRMPCVHPKRYH-LYKLYINCGGGEVKVDKE---ITYQADD-EPKG---ASMYVLGANKRWALSSTGNFMDNDD-DADEYT-VQNTSRL-SASSPSFGLYRTARVSPLSLTYYGICLGNGNYTVNLHFAEIIF--T--DDNTLYSLGKRLFDIYVQ---------DQLVIKNFNIQEAARGSG-KPIIKS-FLV-NVTD-HTLKIGLRWAGKGTTGIPIR-------GVYGPMISAISVEP-NFKPP-------------VYYDTKDIILKVGVPVAAATL-LLFIIVGVFWKKR--RDK-NDIDK--------ELRG-LDLQTGT---FTLRQIKAATDNFDVTRKIGEGGFGSVYKGELSEGKLIAVKQLSAKSR-QGNREFVNEIGMISALQHPNLVKLYGCCVEGNQLILVYEYLENNCLSRALF--G-KDESSR-LKLDWSTRKKIFLGIAKGLTFLHEESRIKIVHRDIKASVLLDKDLNAKISDFGLAKLNDDGNTHISTRIAGTIGYMAPEYAMRGYLTEKADVYSFGVVALEIVSGKSNTNFRPTE-D-FVYLLDWAYVLQERGSLLELVDPTLASDYSEEEAMLMLNVALMCTNASPTLRPTMSQVVSLIEGKTAMQ-ELLS--DPS---FSTVNPKLK-ALRNHFWQNE------------LSRSLSFSTSG-PR--TA--------SAN--SLVDAEEKTGLLD--------------------------------------------------------
> Potri.004G135500.1 pacid=26990016 transcript=Potri.004G135500.1 locus=Potri.004G135500 ID=Potri.004G135500.1.v3.0 annot-version=v3.0
--------MGGAC-LASSPQ-----------------LLLQVSII-CSITLI--S-FGLA-----AS-------ASA-K-LHSQEVRVLREIGKKLGKKD---W----DFNKDPCSGEGNW-SI-LDERK----GFENSVTCDCSFNNNSSCHLVSIALKSQN----------------------------------------------LSGIIPPEFSKFRYLKQLDLSRNLFTVIPQWGTL-RLEEFSVMGRLSGPFPKVLTNMTTLRNLSIEGNHFSPIPEIRLINQKLVFSSNALTGNLPAELGKLVN-LTDVRINDNNFSKLTFISKWTKVQKLHLQGTSLKGPIPSS-IASLTKLSDLRISDL--TGR-GSPFPPLSDMESMKTLILRCLIYGEIPE-YVGQMEKLKHLDVSFNLRGEIPSTFIQLAR-IDFLYLTGKLTGSVPP-WLL-ERNK---NVDLSYNFTWQ----SSSPDECARG---SVIVESFSPSTIKSSKAHS----CLKQNFPCSASRNQQ-HYTLHINCGGNEITVDGN---TTYQDDK-EPRG---ASMFYSHPSQEWAFSSTGNFMDDDS-EADAYT-KTNKSAI-SVSATIAQLYTTARVSPLSLTYYGLCLMNGNYTVKLHFAEIIF--T--NDSSLTSLGKRIFDVYIQ---------GKLVLKDFNIEDEAGGVA-IPLVKT-FIA-AVTH-NTLKIRLYWAGRGTTGIPLR-------GIYGPLISAISVDP-NFKPP-------------SNGSKNVVIIVTG-AVAGAIF-LAFLVLGVMWRNGWLCGK-AAADK--------ELKG-LDLQTGL---FTLRQMKAATNNFDAENKVGEGGFGSVYKGSLSDGTVIAVKLLSSKSK-QGNREFVNEIGMISALQHPNLVKLYGCCVEGNQLMIVYEYMENNCLSRALL--G-KESKFR-MKLDWPTRQKICLGVAKGLMYLHEESIIKIVHRDIKTSVLLDKELNAKISDFGLAKLNEDDDTHISTRIAGTIGYMAPEYAMRGYLTNKADVYSFGVVALEIVSGKSNTNYRPKE-E-FVYLLDWAYVLQERGSLLELVDPELGSEYSSEEAMVMLNVALLCTNASPTLRPTMSQVVSMLEGRTPVQ-DLLS--DPG---FSAINTKYK-AIRNHFWQNP-----------SQTYSMSINESY---R-TD--------STS--SGVEPEDAGRLLR----------------VSSVKSNS--------------------------------
> Potri.018G135900.1 pacid=27009455 transcript=Potri.018G135900.1 locus=Potri.018G135900 ID=Potri.018G135900.1.v3.0 annot-version=v3.0
-----------------------------------------------------------------------------------------------------------------------------------------------------------------------------------------------------------------------------------------------------------------------------------------------------------------------------------------------------------------------------------------------------------------------------------------------------------------------------------------------------------------------------------------------------------------------------------------------------------------------------------------------------------------------------------------------------------------------------------------------------------------------------------------------------------------------------------------------------------------------------------MKAATKNFDAENKVGEGGFSSVYK-------VTALMLLSSKCK-QGNREFVNEIGMISALPHANLVKLYGCCVEGNQLMLGYEYMQNNCLSRALF--G------------------------ELISSFHQKHFGKKVFWYIKTSVFLDKELNAKISDFGLAKLNEDDNTHTK------------------------NVCSFGVVALEI-----------------------AYVLQERGSLSELVDPELGSEYSSEEAMVMLNVALSCKFLHTS--PVSSSITQLLSPNNAIN-SF--------------NIQVK---------------------------------------TI--------SSFKISGKG-----------------------------------------------------------------
> Solyc02g071800.2.1 pacid=36156628 transcript=Solyc02g071800.2.1 locus=Solyc02g071800.2 ID=Solyc02g071800.2.1.ITAG2.4 annot-version=ITAG2.4
-----------------------------------------------------------------------------------------------------------------------------------------MGLQCMCCIICGSSISIALTF---------------------------------------------------------------------NLADNKLNSVKSFLNLTSLEALELYECFTGDLPFQMNN---LQVLYVDANQLSSIQQLNLTQEELDLRANYFVGELPPSFMKLVN-LEYFGAQGNNLSKFTFIANWTQLETLDLLGNNFEGSWPKE-ISSLRSLGYLSLSNVVTRGG-AYDFPDLSRMTSLEYLILRCSLRGPIPG-YIWELKELQYLDLSFELSGQLPNSIST--S-LTSIFLREKLNGSLPG-WLT-KRKNVHRYVDVSELFNI---TNSEFN-AASDDP--DVTFPGCSSNL--PYTKDT----C---DHYC--PNNLK-YDELYINCGGKEVTVKG----HHYYADE-NPNG---SSTFSRDEKGGWGYSSMGLTKFVNK-RPESSI-IKDTCDL-S--TTAAVLVETARVAPISLKYYGFCFSSGNYTVKLKFYDIGS--S--NKQVYPITHTRVFDIDIQ---------RKNVRKNYNIETAEINAD-GDKIVE-YNT-SITS--HLEIHLYWSGYGSYP-----------ESNGPLISAISVIK-VVQPP--------------PKHQLSPALKAV-IAVSSLS-FLALLLLLLRKLGYLGGK-RSSKE--------ELKT-TELPGGV---YTFRQIKDATQNFNVVNKLGEGGFGPVYKGVLPDGTTIAVKQLSGKSK-QGIREFVNEIGTISALQHPNLVKLMGCCAEDNELLLIYEYMENNSLEHALF--G-PDEEIK-SRLNWPTRVKIILGIAKGLTFLHEESKLKIIHRDIKPTILLDKDLNAKITDFGYAKLNEGEHTHVITRIAGTLGYMAPEYAMRGYLTPKADIYSFGVVTLEIVSGRNSTSCRPSD-Q-TVYLLDSAYVLQEQGNLMDLVDPKLGTDYSWTEAKTILELAMMCTNPSPTLRPTTSEVVKVIEGKTKIK-TTSS--TVR---RSTDEIALTKAMAALSQPS-----------PSESYSTAGPSEATPPI-SN--------SNNIT--------------------------NE-I---------------------------------------
> Bradi3g08917.7.p pacid=32822458 transcript=Bradi3g08917.7 locus=Bradi3g08917 ID=Bradi3g08917.7.v3.1 annot-version=v3.1
MCSIKQGEMV------------------------GGGGFLLRLLL-IPLLLL--D-LGSGGGRCAA----------Q-K-LPEQEVQALKGIARKLNKMD---W----DFSVDPCIGSGAWVKS-D-------GLIVSNVTCDCSLQNHTECHIISLQLMRLN----------------------------------------------LSGVLPEEVVNLTYLRYLDLSRNFIQPIASWATL-RVFNLSLQGRISGTLPKELGRMPMLKSIQLEANQLEPIPELNIISERFFISANYITGELPSTFSRLTN-MTDLRIDGNNISRISFIKNWQRVNRIDMQGTLMSGPIPSE-IAFLRNLTELRVSDL--SGP-SMKFPPLQNAQYLAELVLRCSIYGELPV-YLGQMQYLKVLDLSFKFSGQIPVNFGGMAA-LQFLYLTDMLTGDLPA-WML-KNKASKVNMDVSYDFTG-----NPPT-ECQQA---NVMVSSFSFSN--DNSLRP----CLRRNLPC--MGKPR-YSSLFINCGGRSVVIDG----NVYEDDS-SQIG---TSTFVSSDDRKWAYSST------------------------------------ARLSPLSLKYYGLCMENGEYLVQLHFAEIVF--T--EDHTYSSNGKRIFEVLIQ---------GAKVLKDFNIQDEAGGVH-RAITMN-FTT-NITE-NTLEIHFYWGGKGTTAIPYR-------GVYGPLISAISVTQ-----------------LRQNHHGISTGVIIT-IIAASCL-AIILLLTAFYIKVFRKGN-RKVNGRHFFDHGRKANT-SELQTRAQYFFSLKEIESATEYFAPANKIGEGGFGPVYKGTLTDGTTVAVKKLSSKSS-QGNREFLNEIGIISALRHPNLVRLYGCCIDGDQLLLIYEFLENNSLGRALF--G-RVE-RQ-LKLDWPTRYNICLGTAKGLAYLHEESTLKIIHRDIKPSILLNERLQPKISDFGLAKLNDDS-RRVSTRIAGTVGYMAPEYATRGCLTRKADVYSFGVVTLEIISGASNTNSMSNE-D-YLHILDLAERLKQQERLLEIVDQRLGSDYSQEEALMMLNVALLCTNTSPTQRPRMSSVVKMLCGQTPIE-VTP---DDD---LRED-LRFN-ITR------SRQ-SM--------------NSRT-DWSPSD--------PSI--GSNDS-----------LPSSSSS--SLK-L---------------------------------------
> LOC_Os02g13850.1 pacid=33135627 transcript=LOC_Os02g13850.1 locus=LOC_Os02g13850 ID=LOC_Os02g13850.1.MSUv7.0 annot-version=v7.0
--------MV-------------------------GGSRLFLLLL-LPLLLLL---LGAGGRRCAAAAA-----QTQ-R-LPQQEVEALKGIARKLNKMD---W----DFSVDPCTGSKTWVNA-SDSNSYPPNFPVSNLTCDCSFKNNTECHVISLELMRQN----------------------------------------------LSGVLPEEVVNLTYLTNLDLSRNFIQPIASWASL-PVFNLSLQGRISGTVPKELGRMPFLKSINLEGNQLEHIPEFNIISERFFISANDITGELPSTFSRLTN-MTDFRIDGTNISRISFIKNWQRVNRIDMQGTLMSGPIPPE-ISLLNNLTELRVTDL--SGP-SMKFPPLQNAQHLTKVVLRCSIYGEIPP-YLGQMQYLILMDLSFKLTGQIPQNFDRMVAQLQYLYLSDMLTGDLPG-WML-KNKASKVNMDVSFNFTG-----NPPN-ECQQA---NVMVSSFSSSN--DNLLQP----CLRKNLPC--MDKPR-YSSLFINCGGKSVEVNG----NIYEDDS-SRIG---TSTFVLSNDRKWAYSSTGDFVGNP---DADYI-ARNTSEL-T--LDHPELYTEARLSPLSLKYYGVCMENGEYSVELHFAEIVF--T--EDHTFSSNGKRIFDVFIQ---------GTKVLKDFNIQDEAGGVH-RVITKT-FTT-NITD-NTLEIHFYWAGKGTTGVPDR-------GVYGPLISAISVIQ-----------------LNRNHHGISTGLMIT-IIVAACL-IVILALILCYIKFFRKKN-LKGNGLQFFYHGRKTDT-SDLQTRTQYFFSLKEIESATKNFDPANKIGEGGFGPVYKDV----------------------EIIN--------------------------------------------------------------------------------------------------------------------------------------------------------------------------------------------------------------------------------------------------------------------------------------------------------------------------------------------------------------------------------------------------
> Zm00001d026306_T001.1 pep chromosome:AGPv4:10:143271399:143278695:-1 gene:Zm00001d026306.1 transcript:Zm00001d026306_T001.1 gene_biotype:protein_coding transcript_biotype:protein_coding
----------------------------------------------------------------------------------------------------------------------------------------------------------------------------------------------------------------------------------------------------------------------------------------------------------------------------------------------------------------------------------------------------------------------------------------------------------------------------------------------------------------------------------------------------------------------------------------------------------------------------------------------------------------------------------------------------------------------------------------------------------------------------------------------------------------------------------------MWRQKRRKL-LLEQQ--------ELYS-IVGRPNV---FVYGELRTATENFSSNNLLGEGGYGSVYKGKLADGRVVAVKQLSETSH-QGKQQFAAEIETISRVQHRNLVKLYGCCLEGNKPLLVYEYLENGSLDKALF--G---N-GK-LNLDWPTRFEICLGIARGLAYLHEESSIRVVHRDIKASVLLDANLNPKISDFGLAKLYDDKKTHVSTKVAGTFGYLAPEYAMRGHMTEKVDVFAFGVVILETLAGRPNFDNTLDE-D-KVYILEWVWQLYEENHPLDMLDPKL-AEFNSDEVLRAIHVALLCTQGSPHQRPSMSRAVSILAGDVEVG-QVAN--KPS---YITE-WQIK-GGN----------TS----------SFM-SSNV-----SG--------QSG--VAP-----------------------RS-AS-HA-SS------------------QFLGS-VIEE--GR
> Potri.001G308400.1 pacid=27048238 transcript=Potri.001G308400.1 locus=Potri.001G308400 ID=Potri.001G308400.1.v3.0 annot-version=v3.0
-----------------------------------------------------------------------------------------------------------------------------------------------------------------------------------------------------------------------------------------------------------------------------------------------------------------------------------------------------------------------------------------------------------------------------------------------------------------------------------------------------------------------------------------------------------------------------------------------------------------------------------------------------------------------------------------------------------------------------------------------------------------------------------------------------------------------------------------------------------------------------------------------------------------------------------------------------------------------MENNSPTHVLF--GKQSD-SQ-MKFDWPTKQRICVGIANGLAFLHEESTLKIVHGDIKTTLLLNEDLNSKISDFSLAKLDEEENTHISTRIAGTMIH-DTGYALRGYLTYKADVYSFGVVAQEIVAGKSNMKYQPDE-N-LVCLLDWAFNLPQKGNLVELVDERLGSKFNK---------------------PTMSAVVSMLEGQQVVP-ELVM--DPM--------------------------KV-------------HSSDT-QW--VG--------SSS--SA------------------------QD-LYQINHDSVNK---------------LLL-----------
> LOC_Os08g10150.1 pacid=33106161 transcript=LOC_Os08g10150.1 locus=LOC_Os08g10150 ID=LOC_Os08g10150.1.MSUv7.0 annot-version=v7.0
----------------------------------------------------------------------------------------MSTLLAHLVRREG----------GELA------------------------------------VHLVQLELFRLG----------------------------------------------RMGR-----------EALNCQPNDVSFGSGMGTESRSKLLDWIFDIHWELPEGTTVDSAPLTLALS---YNSATMLLSSN-PRYIDSCGLSGDLPLTLSKLKN-LRALRASDNDFTKIDYIGNLSNLEVLKLQGNKIEGPIPAS-LSKLVKLNS--------------------------SLTLRCNISDKLTSVDFSNFKNLT------------------------------------------------------------------------------DLLVWNNFMIDSSNSSILPSGLECLQQDTPC-FLGQPE-YSSFAVDCGGSRSVKSDDK--FIYESDG-ANLQ---GASYYVTRPVRWGVSNTGKFYMGE--PNRSYI-IYTSNQFNK--TLDSELFQTARTSPSSLRYYGIGLKNE-----------IF--P--DGQIWQSMGRRIFDIYIQ---------GERKEQDFDIKKYANEKSNTPVERQ-YFT-DVTN-NFMEIHLFWAGKGTCCIPTL-------GFYGPSISALSVSF-SGDPG-LNNGEN--------TSSGRRGLVVG-VVVSAVIVGLLAVTGTFVWTQKRKRL-EVEME--------ELLS-IVGTPNV---FSYGEIKSATDNFSTQNILGRGGYGLVYKGKLLDGRMVAVKQLSATSH-QGKREFMTEIATISAVQHRNLVKLHGCCIESDAPLLVYEYMENGSLDRAIL--G---K-AS-LKLDWRTRFEICVGIARGLAYLHEESSTRIVHRDIKTSVLLDANLNPKISDFGLARHYNDSMTHVSTGVAGTLGYLAPEYAMMGHLTEKADVFAFGIVAMEIIAGRPNFDDSVED-D-KKYLLGWAWCLHENKQPLEILDPKL-TEFNQEEVMRVINVILLCTMGLPHQRPPMSKVVSILTEDIETV-EVEANARPS---YIPQ-SQIR-SEN----------D-----------GFI-AGYF-----SG--------SS---IQQSSGTQGS------MPSSSSSKPHRD-TSPLA-LS------------------PCSSC-EID-----
> Zm00001d036318_T001.1 pep chromosome:AGPv4:6:83982753:83999484:1 gene:Zm00001d036318.1 transcript:Zm00001d036318_T001.1 gene_biotype:protein_coding transcript_biotype:protein_coding
--------------------------------------------------------------------------------------------------------------------------------------------------------------------------------------------------------------------------------------------------------------------------------------------------------------------------------------------------------------------------------------------------------------------------------------------------------------------------------------------------------------------------------------MNECNINNLTNRATSFAINCGGKQVEYSDLMP-IMFSEDS-TDLG---GSGFHVNATSHWVVSHVGS---DP-FNESTGI-VNTSDIF-E--TNMQELYQTARTSTSSLWYYVVGLANGNYTVQLFFAEIVI---------THGPGKRLFDIDIQ---------DQNIRKDFDITKEAGGSR-KATNIT-YEV-TVDN-SILAIHLYWSGRGTCCIPYE-------GAYGPLVSAIKVTH-SQDPK---TSPPQAPSDSARDDVKRRGVVAG-IAALS---------------------------------------------------------------------------------------IAAAVISS---------------------------------------------------------------SV-VYLWW---------------------------------------------------------------------------------------------------------------K-------W---------------------------------------------------VSL-----------VK--RPMA--------------------------------------------------------------------------------------------------------------------------------------
> Bradi1g48230.1.p pacid=32801240 transcript=Bradi1g48230.1 locus=Bradi1g48230 ID=Bradi1g48230.1.v3.1 annot-version=v3.1
--------MA----------------------------PSPPLLL-LLLVLTG---LGLA-----AAQP----GFPPFS-TNAADAAALRAVFQQWGLAAAAG-------EEDPCQ------KR-VWLQS---FATNASIDCGCDAAN-GECRITHLNVTGFW----------------------------------------------NISVIPPALFNLTELVSL---------------------------------------------DLSNNNLSSIPEVNLSKETWHFNNNKLSGPFPNESSRLGS-LQSLWMFDNYIELLEFIANFTNLTDLRIYGMKLRGPIPKN-FSNLINLEKLMLGDL--DGG-NSTFNFIADWANLSTLSLRCGIIDQLPS-TPPKLPKLTYLDLRSNLSGSIQQ-LLPYRS-SRYLYVGENFSGQLPS-EIV-QSSL---ALDISYPLLNG----SLPNIPADRKW--PIYIGTSIDASRTINSELT-LLNCL-GMKECNRTSYTNPITSFAVNCGGKQKTYQDSLP-ITFSDDT-SNLG---AAGIHVDTDKQWVVSHVGS---DPVVSESPGI-VNTNQGFLG--VDMPELYQTARTSRSALSYYVVGLSNGKYTVQLFFAEIVI-----DSQLNHGPGRRLFNIDIQ---------DQNIKTDFDITKEAGGFR-RPMNIT-YEV-TVDN-PVLKIHLYWNGRGTCCIPYE-------GAYGPLVSAIRVFR-PKNPN---NIPPPTPPRSARPDNKRRGVVVG-IAALC---------------------------------------------------------------------------------------IAMAVISS---------------------------------------------------------------SV-AYLWW---------------------------------------------------------------------------------------------------------------K-------W---------------------------------------------------VSL-----------VK--HPNA--------------------------------------------------------------------------------------------------------------------------------------
> evm_27.model.AmTr_v1.0_scaffold00162.27_
-----------------------------------------------------------------------------------------------------------------------------------------------------------------------------------------------------------------------------------------------------------------------------------------------------------------------------------------------------------------------------------------------------------------------------------------------------------------------------------------------------------------------------------------------------------------------------------------------------------------------------------------------------------------------------------------------------------------------------------------------------------------------------------------------------------------------------------------------------------------------------------------------------------GVLPDGSVIAIKQLSSKSK-QGNREFVNEIGMTSALQHPNLVKLYGCGIEGNQLLLIYEYMENSCLSRALF--G-QDE-SR-LNLDWPTRLKICKGIARGLAYLHEESRLKI-------------DLNAKISDFGLAKLDEEENAHISTRIAGTIGYMAPEYAMRGYLTDKADVYSFGIVALEIVSGKSNTNYRPKE-D-CVYLLDWAYVLQEKGSLLELVDPELGSNYSKDEALKMLNVGFLCTNPSPTLRPSMSAVVSMLEGNANVQ-APQP--RSG---STSEEWRFK-AFISISQDNQSQ-TL-------STEGPTSGYSG-PW--IA--------STV--PLSSKEEV----------STKSH--LPH-LIDISGD---------------------------------
> Zm00001d020171_T001.1 pep chromosome:AGPv4:7:97213254:97220436:1 gene:Zm00001d020171.1 transcript:Zm00001d020171_T001.1 gene_biotype:protein_coding transcript_biotype:protein_coding
-WN-----MA----------------CRPPCPCGCFCFYMVFFLG-LLLVEA--V-HGTG-RSEVAAAA-----PTP-S-LVPAEASVLRRIAARLGVSS---W----DFAAGPCD------------------HGDSGVHCDCSFSNGTVCHVTEIFLKGQN----------------------------------------------FSGELPPDFADLPYLLQLDLSRSLFHGVHQWARM-KLQGLSLMARLSGPFPMVLTKITTLTNLSIEGNEFYPIPEIYLIREKLILSTNEFTGPLPAALSLFSN-LTDLRISSTNFSRIDFWGNLKRLDKLQIEGSFLEGPIPSS-LSELKNLSDLRISDL--RGS-GSSFPDLSGMTYMNKLVLRCSISGSIPP-YIGTWTSLKHLDLSFKLSGEIPPSFASMGA-VDYIYLSGSLTGNIPG-WLL-RR--------------------------------------------------------------------------------------------------------------------------------------------------------------------------------------------------------------------------------------------------------------------------------------------------------------------------------------------------------------------------------------------------------------------NKI-------------------------------------------------------------------------------------------------------------------------------------------------------------------------------------------------------------------------A--------------------------------------------------------------------------------------------------------------------------------------------------------------------------------------------------------------
> LOC_Os08g10250.1 pacid=33105280 transcript=LOC_Os08g10250.1 locus=LOC_Os08g10250 ID=LOC_Os08g10250.1.MSUv7.0 annot-version=v7.0
-------------------------------------------------------------------------------------------------------------------------------------------------------------------------------------------------------------------------------------------------------------------------------------------------------------------------------------------------------------------------------------------------------------------------------------------------------------------------------------------------------------------MIDSSNRSILSSGLNCLQRNTPC-LPASPD-DSSFAVDSGGTRPIIGSDK--SYYEPDD-TNLG---EASYYVSNSTRWGISNTGKFMEAA---NFSFI-VYTSRQFTN--TLDSVLFQTARTSSSSLRYYGIGLKNGFYNVELQFAEIFF--P--DNTTWTSLGTRIFDIFIQ---------GELREKDFDIKKQTNGKSYTVVLRQ-YVV-RVTE-NFMEIHLFWAGKGTCCIPRQ-------GSYGPLISALSVSP-YGGNN-KVDPGPI-----KNSAGSKIALVAG-VVVCTIVLGLLS-TGTFLWRQKRKKM-EAEM-----------------------------------------------------------------------------------------------------------------------------------------------------------------------------------------------------------------------------------------------------------------------------------------------------------------------------------------------------------------------------------------------------------------------------------------------------------------------------GG--S-
> Potri.019G004700.1 pacid=27026953 transcript=Potri.019G004700.1 locus=Potri.019G004700 ID=Potri.019G004700.1.v3.0 annot-version=v3.0
------------------------------------------------------------------------------------------------------------------------------------------------------------------------------------------------------------------------------------------------------------------------------------------------------------------------------------------------------------------------------------------------------------------------------------------------------------------------------------------------------------------------------------------------------------------------------------------------------------------------------------------------------------------------------------------------------------------------------------------------------------------------------------------------------------------------------------------------------------------------------------------------------------------------------------------MISALQHPNLVRLYGCCINGKELLLVFENMENNSLAHVLY--G-KKE-GQ-LNLDWPTRQRICVDIAKGLAFLHEESTLKIVHRDIKTTVLLDGNMNVKISDFGMAKLDEEDDTHISTRVAGTMGYMAPEYALYGRLTYKADVYSFGIVALEIVAGMSNMRFRHNE-S-FACLLDWALSLHQNGDVMELVDPRLGSDFKKKEAARMIKVALLCTNQSPAHRPIMSAVVRMLEGKGDVQ-ELVV--DPS---TFGDSLRFK-SFQGNSDQSSVL-SI------DETQSLGRASDR-TWD-GP--------SSS--SA------------------------QD-LYRDH-----------------------------------
> Potri.T008700.1 pacid=27019792 transcript=Potri.T008700.1 locus=Potri.T008700 ID=Potri.T008700.1.v3.0 annot-version=v3.0
------------------------------------------------------------------------------------------------------------------------------------------------------------------------------------------------------------------------------------------------------------------------------------------------------------------------------------------------------------------------------------------------------------------------------------------------------------------------------------------------------------------M----------------------------------------------------------------------------------------------------------I----------------------------------------------------------------------------------------------------------------------------------------------------------------------------------------------------------------------------------------------------------------------------------------------------------------------------------------------LLTILLGAG-SET-SF-LTLDWPTRYKICVGIARGLAFLHEGSAIRIVHRDIKGTVLLDKDLNAKISDFGLAKLNEEENTHISTRVAGTIGYMAPEYALWGYLTDKADVYSFGVVALEIVSGKSNSSYRPEN-E-NVCLLDWAHVLQKKENLMEIVDPKLQSEFNKEEAERMIKLALLCTNASPSLRPAMSEVVSMLEGQTSIQ-EMIS--DPS---IYGDDLHSK-HLKGHYQQVMDQ-SL------NSTQDLFPRSDK-SWI-GN--------SST--SA------------------------HD-LYPINPESI------------------SLNLSETSSLI--
> evm_27.model.AmTr_v1.0_scaffold00162.29_
--------MA--------------L------------KIMNGILL-VLLAFF--C-WEML-----GS-------EAQ-S-LPRSELNALRQIASKLGMMG--------NFNVDQCSSGG-WKIS---TTE----DREANVTCNCSFVSNTVCHIEMIFWKAQN----------------------------------------------LSGIIPEDFGNLTHLNVLDFSRNYLNFIEVLSGL-PLVQLSLLGRFSGPIPKKFGDMKNLTELVVEANQLGSLEELHLSNERLILSSNEFTGELPTTFAKLTN-LTDFRINGNNISTIGFIGNWTKLKKLRISGTSMEGPIPTT-ISSLEDMEDLRITDL--SGK-PSPFPPLEKMKKLGKLILRCSISGVIPP-YIEEMKDLKDLDLSFNLTGGIPPFLKDFKG-LDRLYLKSKLTGDVPD-WIM-RIDP---DVDISNNFTG-----ATSSTMCPPS---GPMLASYSSVQ--DKLIRP----CLQKGFPC--PVKPK-NFKLFINCGGRKITIDG----EEYEEDL-VGKG---TNMF--DGREKWAVSSTGNFMDNGGTLGDMYV-PSSTSNLLA--QKNIELYSTARASAISLSYYGLCLQNGGYTVVLYFAEIQF--T--DGHTFSSLGKRIFDVYIQ---------GKKVLTDFNIRMEANGTG-IGINRT-FIT-DVTD-HTLEIHFYWAGKGTTSIPWR-------SFYGPLVSAIRVTP-NFTPEI------------DGDDKFSTGAMVG-IVVCSCF-VVFLILAVLYMKGYLGGN-DKENK--------ELRS-LELQTGY---FSLKQIKAATKNFDPANKIGEGGFGPVYKGALPDGSVIAIKQLSSKSK-QGNREFVNEIGMISALQHPNLVKLYGCCIEGNQLLLIYEYMENNCLSRALF--G-PDE-SR-LKLDWPIRLKICIGIARGLAYLHEESRLKIVHRDIKGTVLLDKDLNAKISDFGLAKLDEEENTHISTRIAGT--------------------------------------------------------------------------------------------------------------------------------------------------------------------------------------------------------------------------------------------------------------------
> evm_27.model.AmTr_v1.0_scaffold00162.28_
-------------------------------------------------------------------------------------------------------------------------------------------------------------------------------------------------------------------------------------------------------------------------------------------------------------------------------------------------------------------------------------------------------------------------------------------------------------------------------------------------------------MLASYSSVQ--DKLIRP----CLRKGFPC--PVEPK-NYKLFINCGGRKITIDG----EEYEEDL-VGKG---SSMF--DEREKWAVSSTGTFMDNNGTLRDIYV-PRSMSNLLA--QKNIELYSTARASAMSLSYYGLCLQNGSYTVDLHFAEIQF--T--DDHTFSSLGKRIFDVYIQ---------GKKVLTDFNIRTEAKGPG-IGINRT-FTT-DVTD-HTLEIHFYWAGKGTTSIPWR-------SFYGPLVSAIRVTP-NFIPEI------------DGDDKFSTGAIVG-IVVCSSF-VVFLILALLYMNCYLGGN-DKENK--------ELRS-LELQTSY---FSLKQIKAATKNFDPANMIGEGGFGPVYK------------------------------------------------------------------------------------------------------------------------------------------------------------------------------------------------------------------------------------------------------------------------------------------------------------------------------------------------------------------------------------------------------------------------------
> Potri.016G012200.1 pacid=27013087 transcript=Potri.016G012200.1 locus=Potri.016G012200 ID=Potri.016G012200.1.v3.0 annot-version=v3.0
--------MA----------------------KLYL-KLFLKLVSSLAVLLL--CQFGYV-----ACQPTGFS-NSS-R-LPDGEARALEDLLKKLE------W-GFPNIARSACS-----------------SNFE-YIKCDCTYENRTVCHVTRLTLPDQDLTGQINAEALASLVHLKAIDLSKQLHGSIPLTLGLRSLTRL-----------------------------------------------------------------------------------------------------------------------------------------------------------------------------------------------------------------------------------------------------------------------------------------------------------------------------------------------------------------------------------------------------------------------------------------------------------------------------------------------------------------------------------------------------------------------------------------------------------------------------------------------------------------------------------------------------------------------------------------------------------------------------------------------------------------------------------------------------------------------------------------------------------------------------------------------------------------------------------------------------------------------------------------------------------------------------------------------------------------------------
> Solyc03g005960.2.1 pacid=36133823 transcript=Solyc03g005960.2.1 locus=Solyc03g005960.2 ID=Solyc03g005960.2.1.ITAG2.4 annot-version=ITAG2.4
--------MA-------------------------MFMYVCRIFISLLLILVH-C--EVT-----VEQAT----HGPLKNTSRSELPPLEDVVEMFSNRRIEGWIP-KNI--------------------------------------GNLKYLTTLNLDGNK----------------------------------------------LRGPIPESFENLTRLTHISLCDNSLNTIHFLGYMSSLKKISLCKMFDGIIPSELGGIGTLTELNLADNQLSELDSLSFVNEELQLQNNEFVGGLPSSFYSLVN-LKTFDVRGNNLSKIDFTEGWKNLLIMNLMGNNFSAPLPHK-FSELKNLAQLYISDL--VEEHSSSFPDLSKMKSLKTLTLRCSLNTGIPD-WIWTIPHLEYLDLSFNLSGVIPDTVQE---SLKFIFLRKKFTGRIPA-WAD------HPYVDLSEHFNL-----SLKNTKNH-----NF-----------------QFVCCLQVDLHC-RNGAQL-NDHLYINCGGVSASVYG----NVYEADV-QEEG---GSTFFMSNNLNWGYSSMGTSLWAK---RDRYT-LNDVCEV-H--TGEAELYGTARLSSISLKYYGFCLVPGTYKVILHFADISK--R--KHRLSHGKTRRVFDIEIQ---------GIKVEPNFNIEAEGEGQAVEPITKE-YSA-EVHN-NLLEIHLYWSGKGSILYPSD--------NYGPLISAITVTL--------------------DQSHLSLGVLVG-ISGSA---LLFLILFIVFSSMYQEKR-----R--------E----IEFPGGL---YNYRKIKAATNNFDDKNRLGEGGFGTVYKGTLSNGAAIAVKKLST-TE-EGMNEFMEKSRRITGMKHPNLVTLMGCCAGKNKFLFIYEYIGTKSLQDALF--G-PEE-LR-PPLDWPTRYRICLGVAEGLSFLHEGSKHKIIHGNIKAEILLDDDLNPKIYDFGFAKIYQKQKSE------GTMSYLAPEVKNRA-LEANADVYSFGVVMLILFSRRRSTPGAGGG-D-REYLVDQAQIMNRKGHLLNLLEDIQNCDW--VEADIVLRLAIQCID-TPPFRPTMSEVVEVLRKERSIE-TILN--KSKG------D----------------------------------------------------CSAE----------------------------EQ-----------------------------------------
> Potri.019G005100.1 pacid=27024939 transcript=Potri.019G005100.1 locus=Potri.019G005100 ID=Potri.019G005100.1.v3.0 annot-version=v3.0
------------------------------------------------------------------------------------------------------------------------------------------------------------------------------------------------------------------------------------------------------------------------------------------------------------------------------------------------------------------------------------------------------------------------------------------------------------------------------------------------------------------------------------------------------------------------------------------------------------------------------------------------------------------------------------------------------------------------------------------------------------------------------------------------------------------------------------------------------------------------------------------------------------------------------------------------------------------------------------------------------------------------------------------------------------------------------------------------------MNNVKFRRDE-N-FVCLLDWVLYLKTNGDIMEMVDPRLGSEFNKKEVVRMINVALLCTNQSPALRPTMSTVVSMLEGKTDVE-ELVM--VPS---TLGDPSGYAMALHNKFAQSSVNGSL------RETPSLVKSSEG-PWT-AS--------SSS--SA------------------------QD-LYPISKS---------------------------------
> Bradi3g17756.3.p pacid=32820163 transcript=Bradi3g17756.3 locus=Bradi3g17756 ID=Bradi3g17756.3.v3.1 annot-version=v3.1
--------M-------------------------------------------------------------------------------------------------------------------------------------------N------------------------------------------------------------TKGHPFKALQKLT--DERNLVQNYLTSLAFIGKLTRLKYLALGIALTGVVPRELGNLKNLIALGISTNKFVPLEVVNLTQEQLYIDSCGLSGELPPNFSKLKN-LKILWASDNEFTKIDYIGTLSNLIELRLQGNYFDGPIPAS-FSNLLKLTS---------------------------LVLRSRISDNLTSVDFSKFAQLNYLNLSFSITGEVSSILLNLSS-LTFLFLGSNLSGSLPD-TKS-PSLR---TIDLSYMLSG-----RFPSWVNTNNS--KVLVWNNFIIDSSNSSILPPGLNCLQRDTPC-LSGSPS-YSSFAVDSGGETPIRAADN--SIYDPDD-ASLQ---GASYYVMNSSRWGVSNTGKFIDTN---DATYI-IDTSNRFTN--TLDSELFQTARMSPSSLRYYGIGLKNGNYNVLLQFSEIFF--P--DDQTWRSVGKRIFNIYIQ---------GELKEKDFDIKKQANGKSYTVVPKL-YIV-QITN-NFIEIRLFWAGKGTCCVPKQ-------GHYGPAISALSVSS-YGSNN-EGDPGPQ-----KNSTASKTGLVVG-VGVCVAVLGLLALVGTFAWRQKRRRL-EVEME--------ELFS-IVGRPNV---FSYGEIKSATGNFSPSNILGKGGYGLVYMGELHDGRMVAVKQLSPTSH-QGKKEFMTEIATISAVQHRNLVKLHGCCIGSKAPLLVYEYLENGSLDRAIF--G---K-TE-LNLDWRTRFEICVGIARGLAYLHEESSMRIVHRDIKASVLLDADLNPKISDFGLARHYKDSMTHVSTGVAGTLGYLAPEYAMMGHLTEKADVFAFGIVVLEIIAGRLNFDDSLEE-D-EKYLLGWVWRLHESKQTLELLDARL-AEFDEQEAARVINVALLCTMGMPQQRPQMSKVVSMLTEDIEMT-DVDTAMRPR---YVPD-WQLK-ISS----------T-----------GYS-SSGY-----SV--------QQ---SSGSRVS---------APSSSSNKPHRD-TSPLA-LS------------------ACSSG-EIGG--AR
> Smo_438852 pacid=15401913 transcript=438852 locus=438852 ID=438852.v1.91 annot-version=v1.0
--------MEE--------------------------LPLSILFL-FVLLLHG------------AAQG----QQQR-T-LDPTEVEALRVFGSRIGLSP---W----NFSVDPCSGLYGWNNT-APAER---YQPASGVQCDCS-GNSSVCHVLRLRDSSGNWEFSFRSEPWSK----------HHWYTSS-----------------GIGILPTVLVRNSFVVHESLASHIFF-----SYVANTNNSNIGIRLRGPLPASFGRLTQLRSMGIGTNYLTSLPEINLRFEQLYMDSSGLSGEIPPQLESLQR-LQILSISDNNFNSIDVLGNLSSLQELTMEGNRFRGQLPSS-LGALQNLTKLYIGDV--SAG-ARIPESLNRLSLLSRLSLRCELSGSIP--DFSNMTRLVFIDLSFQLTGVIPSSLASLPS-LE------------------------------------------------------NLIIWNSFNVSNAQGQT--AEMNCLETRMGCNAVDAGR-NFELSINCGGPA--VSADG--MTFTEDS-SSLS---EAVYYSNSSQSWAVSSTGYVDFNG--NTFNSV-PTAATRVTG--TRDSSLYQTARASPTSLKYFGLGMVNGPYQVDLHFAEIVI--QD-DSSGWTGLGRRFFDVYIQ---------GSRVLQDFDIRAEANGSY-IAIVRP-FPA-QVSN-NVLEIHLLWRGKGTCCSPAP-------LSFGPLISAIRVRP-EFDTSGLIPATPS-----PSSDSKVVPIGVG-VGVSVAVVFLAAIFAILFIRKRRRLKYGQDEE--------DLRS-LEAKPNL---YSYNDLKIATRGFAPENKLGQGGFGSVYKGVLPNGTIVAMKEL----------------------------------------------------------------------------------------------------------------------------------------------------------------------------------------------------------------------------------------------------------------------------------------------------------------------------------------------------------------------------------------------------------------
> Potri.010G155100.1 pacid=26978983 transcript=Potri.010G155100.1 locus=Potri.010G155100 ID=Potri.010G155100.1.v3.0 annot-version=v3.0
--------MK-----------------------------------SLML----HCSWNVGYATCLAKQNMCFV-------EKRLAAKALDELMTTLR------WDTFQQISRSSCD-----------------NNYR-GIKCNCTYENRTVCHVTGLDLSNRELDGRIQAEA---------------------------------------------LTSLVFLEEIDLSNNQLYSIVTVGNLPSLTSLDLSTFLNGSIPSSLGNLSSL-------------------------------------------------------------------------------------------------------------------------------------------------------------------------------------------------------------------------------------------------------------------------------------------------------------------------------------------------------------------------------------------------------------------Q----------------------------------------------------------------------------------------------------------------------------------------------------------------------------------------------------------------------------------------------------------------------------------------------------------------YL----------------------------------------------------------------------------------------------------------------------------------------------------------------------------------------------------------------------------------------------------------------------------------------------------------------------
> Potri.019G005000.1 pacid=27026728 transcript=Potri.019G005000.1 locus=Potri.019G005000 ID=Potri.019G005000.1.v3.0 annot-version=v3.0
------------------------------------------------------------------------------------------------------------------------------------------------------------------------------------------------------------------------------------------------------------------------------------------------------------------------------------------------------------------------------------------------------------------------------------------------------MYLTWMFTGPIPD-WFN-QRSYR-YELDLSYNFT--------SEAKCRD----TLLFKSTRGGN--YSKPVE----CLS-A--C----SEE-RYSVHINCGGPEATIGN----TIYEADD-EPGG---AAKY-AFKREDWQTSTSGHFWDVPA-SLDNYI-AQNKSML-R--MDNSVLYTNARLTPLSLTYHVPCLVNGNYTIKLHFAEIVM--R--DNRSYYSLGRPIFDVYIQ---------DIVVLKDFDIVKAAGGVD-EVYIHN-YTA-NVTN-GALEIRLHWAGKGTTMSPKK-------GIYGPLISAIDVES-DFKPP------D--------KGRRKRFIVAG-AVVLPLF-LIIILLSTLWWKGYLRGR-KSRDR--------ELVG-LDLLTGI---FTFRQIKAATNDFDPVNKLGEGGFGCVYKGVLSDGTQIAVKQLSAKSK-QGNREFVNEIGMISALQHPNLVRLYGCCIEGKQLLLVYEYMENNSLAHVLF--G-TKE-IQATKLEWRTRQRICVSIAKGLVFLHEVSTLKIVHRDIKGTILLDKDMNTKISDFGMAKLDDE-VSDINTGFIEHMKNPEKKTVRKTHKYCHLSKIAFSLKEYDAVTGLK------------------------------------------------------CRWKGLA-------------------------------------SKYVVGRHLGFKSHTAGFS---------------------WI-RV--------SLS--MA------------------------VF-L---------------------------------------
> LOC_Os04g52606.1 pacid=33111370 transcript=LOC_Os04g52606.1 locus=LOC_Os04g52606 ID=LOC_Os04g52606.1.MSUv7.0 annot-version=v7.0
-----------------------------------------------------------------------------------------------------------------------------------------------------------------------------------------------------------------------------------------------------MQY------------------------------------------------------------------------------------------------------------------------------------------------------------------------------------------------------------------------------------------------------------------------LNCLQRSTPC-FLGSPK-TASFAVNCGG-PLTSGSDN--LRYQSDE-VNLG---DASYYITGEPTWGVSTVGRFMDAS---NGGYT-IRSSRQFQN--TLDSEMFQNTRTSASSLRYYGIGLENGNYTVTLQFAEFGF--E--DTQSWKSLGRRVFDIYLQ---------GERKEQNFDIRKAAGDKSYTVVKRS-YKV-PVTK-NFVEIHLFWAGKGTCCIPTQ-------DNYGPSISALSLIPADFTPT-VSNTSK------AGVSTSKAGVIVG-VVVGVTILGLIALAAILIWRQNRRKL-SLEQQ--------ELYS-IVGRPNV---ISYGELRSATENFSSSNLLGEGGYGAVYKGKLTDGRVVAVKQLSQTSH-QGKVQFAAEIQTISRVQHRNLVKLYGCCLESNNPLLVYEYMDNGSLDKALF--G---T-GK-LNIDWPARFGICLGIARGLAYLHEESSIRVVHRDIKASVLLDAYLNPKISDFGLAKLYDDKKTHVSTKVAGTFGYLAPEYAMRGRLTEKVDVFAFGVVLLETLAGRPNYDDALEE-D-KIYIFEWAWELYENNYPLGVVDPRL-TEYDGEEALRAIRVALLCTQGSPHQRPSMSRVVTMLAGDVEVP-EVVT--KPS---YITE-WQIK-GGN----------T-----------SFM-GSDV-----SW--------RSS--SAP-----------------------REIISPQD-SS------------------PFLSS-VE------
> Potri.T010100.1 pacid=27019801 transcript=Potri.T010100.1 locus=Potri.T010100 ID=Potri.T010100.1.v3.0 annot-version=v3.0
-------------------------------------------------------------------------------------------------------------------------------------------------------MYVLRIQLKDYS----------------------------------------------LPGRLPPELANLTYVKKIDFARNYLYTVVEWASMKYLSSISLTARLSGNIPGHLGSFTALTYLSLESNQFSVVPELKLVNKTL-------------------------------------------------------------------------------------------------------------------------------------------------------------------------------------------------------------------------------------------------------------------------------------------------------------------------------------------------------------------------------------------------------------------------------------------------------------------------------------------------------------------------------------------------------------------------------------------------------------------------------------------------------------------------------------------------------------------------------------------------------------------------------------------------------------------------------------------------------------------------------------------------------------------------------------------------------------------------------------------------------------------------------------
