# Supplementary material for: Structural evolution drives diversification of the large LRR‐RLK gene family
Source: New Phytol. 2020 Feb 29;226(5):1492–505. doi: 10.1111/nph.16455 (PMC7318236; doi:10.1111/nph.16455)
Supplement: Supplementary file 1 — Dataset S1 Alignments used to infer clade‐specific trees. Dataset S2 Alignments used to infer clade‐specific trees after filtering. Dataset S3 Newick format clade‐specific tree files. Dataset S4 Sequence alignment from backbone tree. Dataset S5 Sequence alignment from backbone tree after filtering. Dataset S6 Models for backbone tree alignment partitions. Dataset S7 Newick format LRR‐RLK constraint tree. Dataset S8 Newick format LRR‐RLK backbone best tree. Dataset S9 Newick format files for bootstrap replicate trees used in backbone tree construction. Dataset S10 Alignments used to construct conversion trees shown in Fig. S19. Fig. S1 Clade I gene tree. Fig. S2 Clade II gene tree. Fig. S3 Clade III_VIIa gene tree. Fig. S4 Clade IV gene tree. Fig. S5 Clade V gene tree. Fig. S6 Clade VI gene tree. Fig. S7 Clade VIIb gene tree. Fig. S8 Clade VIII‐1 gene tree. Fig. S9 Clade VIII‐2 gene tree. Fig. S10 Clade IX gene tree. Fig. S11 Clade X gene tree. Fig. S12 Clade XI_XIIb gene tree. Fig. S13 Clade XIIa gene tree. Fig. S14 Clade XIIIa gene tree. Fig. S15 Clade XIIIb gene tree. Fig. S16 Clade XIV gene tree. Fig. S17 Clade XV gene tree. Fig. S18 Model of structural modifications found. Fig. S19 Phylogenetic trees of maize genes in clade XI_XIIb from different alignment domains. Fig. S20 Alignment showing sequence identity of a maize gene fragment to its paralog. Fig. S21 Backbone tree with gene names. Table S1 Genome annotation and assembly versions used in gene searches. Table S2 List of maize transcript variants used in gene searches. Table S3 All discovered genes, their respective clades, protein domains found in coding annotation, and domains found outside their coding annotation. Table S4 Gene expression analyses. Table S5 Genes used to construct backbone phylogenetic tree, their clades, and their constraint groups. Table S6 Gene family size in each taxon by clade. Table S7 Rate of gene structural variation by clade. [file NPH-226-1492-s001.zip › Man2019_LRR-RLKs_SupportingInformation/datasets/Dataset_S2_Filtered_Alignments/IX.input.align_out.fas]

> AT2G01820.1 pacid=19642054 transcript=AT2G01820.1 locus=AT2G01820 ID=AT2G01820.1.TAIR10 annot-version=TAIR10
--------MSNSH---------LGTLCFISLLGLAN---FSLSQTGLDDSTMQSLKSSLNLTSDVDWS---NPNPC---KWQS--QD-GSNRVKIQLKQKGIRTLPTNLQSSEVILELFLRISPIDLSGLSRQTLNLHDLTSVKNLFSMSSLQEMYLEN-PFD----PVIPDTVK-EATSQNLTLSNCIIKIPDFFGSQSLPSTNKSQGEELMSFAG-TSIQSLFLGQK----LNSISVLGNMTSLVEVSLQGQFSPI-DLSGLVSLRVFNVREQLTVVQSVSLSSLTTVNLTYLQPTLFGKSV--GVDIVNNMNSFTNVAGEADPRVDTLVSVAESFGYPVKLAESWKGNPCVN-WVGITCS--GGNITVVNMRKQDLSTIPSLAKLTSETINADKLSHIDELTTLSKLLDVSDFYGIPK-RDTV-TEANMGKN-GP------NKTSDAPG-SPG----SKPSG------------------SDGETSK--KSSNVKIIVPVV-GGVVGA-LCLVGLGV-CLYAKRKRPARVQSSSNMVIHPHHSG-DNDDITVA--ASSLNSGG----------GSDSYSHSGSAASD-IHVVEAGNLVISIQRNVNNSEENILGRGGFGTVYKGELHDGTKIAVKRMESVVSDKGLTEFKSEITVLTKMRHRHLVALLGYCLDGERLLVYEYMPQGTLSQHLFHWKEEGRKPLDWTRRLAIAVARGVEYLHTLAHQSFIHRDLKPSILLGDDMRAKVSDFGLVRLAP-DGKY-SIETRVAGTFGYLAPEYAVTGRVTKVDIFSLGVIMELITGRKALDETQ-PEDSVHLVTWFRR--VAASKDAFKNAIDPNISL-DDDTVASIEKVWELAGHCAREPYQPDMAHIVNVLSSLTVQWKTE--TDPDDVYGIDYDMPLPQVLKKWQAFEGLSQTAGSSSSAYGSKDNTQTSIPTRPSGFADSFTSVDGR----
> Solyc09g092460.2.1 pacid=36131884 transcript=Solyc09g092460.2.1 locus=Solyc09g092460.2 ID=Solyc09g092460.2.1.ITAG2.4 annot-version=ITAG2.4
--------MAFHHHH------------YLLHLLLFFT--SLSFTFSDDADVMSKLL-----------------------------------------------------------------------------------------------------------------------------------------------------------------------------------------------------------------------------------------------------------------------------------------------------------------------------------------------------------------------------------------------------------------------------------------------------------------------------------------------------------------------------------------AALSPTPSGWSTS-KPFCSWTNVICDKSTVTINDSQSV------SVVYKGELHDGTKIAVKRMEGAMGTKGMNEFQAEIAVLTKVRHRHLVALLGSCVNGERLLVYEYMPQGTLSQHLFEWQELGYKPLTWKQRVTIAVARGVEYLHSLAQQSFIHRDLKPSILLGDDMRAKVADFGLVRNAP-DGKY-SVETRLAGTFGYLAPEYAATGRVTKVDVYAFGVVMEIITGRKALDETM-PDERSHLVTWFRR--VLINKESLRKAIDSTLDP-DDETYESISKVAELAGHTAREPFQPDMGHAVNVLGPLVEQWKTT--SEDDDGYGIDLDMSLPQALQRWQADEGTSRMF-----DDFSISHSQSSIPSKPSGFADTFSSTDCR----
> Potri.018G141000.1 pacid=27010057 transcript=Potri.018G141000.1 locus=Potri.018G141000 ID=Potri.018G141000.1.v3.0 annot-version=v3.0
--------MA------------DLLLSFFLLLALLLS--TTTTTTADDAGTMLKLASALTPTPK-GWSTTNTNGYC---KWNG--KD-NSNNVSINLASQGLSTLPSELSTSQQSFSLQDKLIPLSLANLAFREVYIGTNTSIADFFKLTSLQTLSMDAINLE----PVLSTDLT-ESSSNTFEASHAIFAIPNMFA--SFPSQNRSYNTGLPSFAN-SGIQNLWLNQE--MGLSTIEVLPSMEQLSQVWLQKQFTPI-DFSKSKSLFDLQLRDQFTIFVSSSQAGLLNISFYKLQPVQFGKGV--KVD-NSGLNNFVDTAGVAHPQVTTLLEIAGGFGYPVMLSDSWKGDACNG-WPFVTCDSQKKTVITVSLGKQHFGIIPAFVNLTATTLKNDNLSPIDSLIKLSQLLDVSNLTGKIA-ASKTITPPFLGSG-GG------SGSGGTPSSSDST---TTPGV------------------PNGGNGG--KKVSPGVIAG-V-VGIVIV-GAIGFFVLFKVRKKRGKSGRVNDQES-------GNGINALVGSS--CCTNGYGV----------LSEIQSQSSGNHSG-RHFFEGGNVVISIERQVDNSENNILGKGGFGVVYKGELHDGTKIAVKRMEGAMGTKGMNEFQAEIAVLTKVRHRHLVALLGYCINGERLLVYEYMPQGTLAQHLFEWQELGYPPLTWKQRVTIAVARGVEYLHSLAQQSFIHRDLKPSILLGDDMRAKVADFGLVKNAP-DGKY-SMETRLAGTFGYLAPEYAATGRVTKVDVYAFGVIMEIMTGRKALDDTV-PDERAHLVTWFRR--VLVNKDNLPKAIDQTLNP-DEETFVSIFKVAELAGHTAREPHQPDMGHAVNVLGPLVEQWKTN--HEEEGNSGIDLHMSLPQFLQRWQADEGTSTTF-----NNMSYSQSQSSI---PGGFSDSFTSTDCR----
> Potri.006G073900.1 pacid=27004027 transcript=Potri.006G073900.1 locus=Potri.006G073900 ID=Potri.006G073900.1.v3.0 annot-version=v3.0
--------MA------------DPLLSFFLLLSLLLS--TTTTTTADDAATFLKLASALTPTPK-GWSTTNSNDYC---NWNG--KD-SSNNVSINLATQSLSILPSELSTSQQSLSLQEKLSALSLANLASREIYIGTNTSIQDCFKLTSLQTMSMNEINLE----SVISTDLT-ESPSTTFEASNAIFTIPDMFA--SFPSQNRSYNTGLPSFAN-SEIQNLWLNQE--MGLSNIEVLSSMEQLSQVWLQKQFTPV-DLSKSKNLFDLQLRDQFTILVSHSLPGLLNISLSKLQPVQFGKDV--IVD-NSGLNNFVDTAGVADPQVTTLLEIAGGFGYPVTLSDSWKGDACSG-WPFVFCDSSKKTVTTVSLGKQHFGIIPAFANLTATTLKNDNLSPIDSLAKLSQLLDVSNLTGKIS-ATKTTTPPFLGSG-GV------PGSGGAPSPSDST---TAPGG------------------PNGGIGG--KKVSPGLIAGIV-VGLVIV-GVIGVFLLFKIIKKRGKSGRVNDQEN-------GDGISALVGSS--GCTKGYGV----------LSEIQSQSSGNHSG-RNIFEGGNNVISIERQVDNSENNILGKGGFGVVYKGELHDGTKIAVKRMEGAMGTKGMNEFQAEIAVLTKVRHRHLVALLGYCINGERLLVYEYMPQGNLAQHLFEWQELGYPPLTWKQRVTIAVARGVEYLHSLAQQSFIHRDLKPSILLGDDMRAKVADFGLVKNAP-DGNY-SMETRLAGTFGYLAPEYAATGRVTKVDVYAFGVIMEIMTGRKALDDTV-PDERAHLVTWFRR--VLVNKDSLPKAIDQTLNP-DEETLVSIFKVAELAGHTAREPYQPDMGHAVNVLGPLVEQWKTN--HEEESTSGIDLHMSLPQFLQRWQADEGTSTMF-----NDRSHSQIQSSI---SGGFTDTFTSNDCR----
> Solyc12g098570.1.1 pacid=36147651 transcript=Solyc12g098570.1.1 locus=Solyc12g098570.1 ID=Solyc12g098570.1.1.ITAG2.4 annot-version=ITAG2.4
--------MAPHK---------------LFLVNFFFT--LISLTFSDDSAVMSNFLKGLSKPPS-GWD---ASKPC---DWSK--TDKSSNTVSINLDSQGLSVLPSELNQSNKILSVQRSLSVLSFANMSNAEIYLNDGTSVQDFLLLTSLQIFSISEWKLS----PQIPSYLI-DSNNITVYASNALFVIPDFLG--KFPNQDRSYNTSLASFGD-SEIKNLWLNQV--KGLSTIDVISSMVQLSQVWLHASFTPI-DLSKCESISDLQLRDDFTVIDSMNLPNLLSISLQKLQPMQFGNKV--KVE-IGSTNSFLDIPG-PDSQVMTLLDVAGGFGYPGFLADSWKGDACNG-WSHVSCDGSKKKVDVVTLGKLRLSFIPAFAKLTSRNLLNDNLTSIESLAALPMTLDVSNLSGPVA-RSKI-NGVFLGKN-IS------DGGGSGGSPSGSSDG-GNSSG----------------------SKG--SSVQLGVVAGVV-ISVFIF-ILVVLYVSYKCIRRHKRFGRVQNPER----------SNDMVGLV--IGNGYAGV----------PSELQSQSSGDHTE-MPIFEGGNVVISIQRQVNNSEENILGRGGFGVVYKGELHDGTKIAVKRMEGAMGTKGMNEFQAEIAVLTKVRHRHLVALLGFCVNGERLLVYEYMPQGTLSQHLFEWQEHGCPTLTWKQRVTIAVARGVEYLHSLAQTSFIHRDLKPSILLGDDMRAKVADFGLVKNAP-DGKY-SVETRLAGTFGYLAPEYAATGRVTKVDVYAFGVVMEIITGRKALDETL-PDERSHLVTWLRR--VLVNKDNLRKAIDPTLDP-DEETYESICKVAELAGHTAREPFQPDMGHAVNVLAPLVELWKTR--NEDEDS-GIDLQMSLPQILQRWQADEGTSRMF-----DDISFSQTHSSIPSKPSGFADTFNSTDCR----
> Potri.005G049200.1 pacid=27029595 transcript=Potri.005G049200.1 locus=Potri.005G049200 ID=Potri.005G049200.1.v3.0 annot-version=v3.0
--------MGHGHP---------------LLLSLSLL--ILSSATADDGSAIIKLASSITPLPS-GWSTKSSTGFC---SWRG--KDSSNTRVSISLSKLSISTLPPEISTSEQSLTFQDQLSAISLANLTNQIILLDSNTSIPGFLQLTSLQTLSVGDVNLS----PMLPTDLE-QCTSTTLTAKDCLFSIPDVFG--SLPSQNRSYNTALPSFAN-SGIQNLWLNQQ--NGLTSIEVIGSMTQLAQVWLHKEFTPI-DLTECKSIFDLQLRDQLSIVASVSLPKLVNVSLSKFQPVQFPPSV-TKVD-NDGNNKYA-PPGVSDAQVMTLLGIAGGFGYPSILSDGWDDNAC-G-WAFVTCDVDKKNVVTVNLAKQHFPRISSFANLTSKNLYNDNLTSIDSLIKLPETFDVSNLSGKIN-PAKITKPPFLGTK-VD------TGGGTTTS----------------------------------DVGT--TKKSGGMIAGII-VAAVIF-IAVLSIVLYKY-RRPRKYEKKVGWDS----------GKALFGVA--GG--GYNEV---------SIELSSQSSVGENG-KNIFEDGNVALPIERQADNHEINITGRGGFGVVYRGELHDGTKIAVKRMETVMGTKGMSEFQAEIAVLTKVRHRHLVALLGYCINGERLLVYEYMPQGTLGQHLFECHDYGYTPLTWKQRITIAVARGVEYLHSLAQQSFIHRDLKPSILLGDSMRAKVADFGLVKNAP-DGKY-SVETRLAGTFGYLAPEYAATGRVTKVDVYAFGVVMEIITGRKTLDDSM-PDEEAHLVPWFRR--ILMTKENIPKAIDESLNP-DEETLATIYTVSELAGHTAREPHQPDMGHAVNILAPLVEQWRAS--QQ-DQSFDIDQDTNLSETLRRWQTEEGTSMIS-----DDASFSRTQSSVPSMPSRFVNTFTSTDCR----
> Potri.013G035900.1 pacid=26994735 transcript=Potri.013G035900.1 locus=Potri.013G035900 ID=Potri.013G035900.1.v3.0 annot-version=v3.0
--------MGHHHP---------------FLFSLFLL--LFSTATADDGATILKLAKSITPLPS-GWSTKSSTTFC---SWHG--NDSSKSRVSISLSKLSLSTLPPEISTSEQSLSVQGQLSDLSLANLTNQYIFLDSNTSIPGFFQLTGLQTFSIGNVNLS----PQLPTDLA-QCTSTTLTANDCLFSIPDVFG--SLPSQNRSYNTVLPSFAN-SGIQNLWVNQQ--IGLTSIEVIGSITQLSQVWLHMQFTPI-DLTECKSLFDLQLRDQFTIVASVSLPNLVNVSLSKFQPVQFPPSV-ITVK-NEGINKYA-GPGVPDALVMTLLEIAGGFGYPSTLSDKWDGDAC-G-WPLVTCDVGKKNVVTVNLAKQQFTSIPSFAKLSSKSLYNENLTSIDSLTKLPETLDVSNLSGKIE-PRKITKPPFLRTD-VD------TSSGGTTNGSNGTTS-GTSSG---------------------SAGS--TKIPGGVIAGII-VAVVIF-IVVLSFVLYQY-KRHPKSGKELKWDG----------GKEFFEVA--GGGNGSNKV---------PIALHCQSSDGDNS-KNIFEGGNVAVPIERQVDNHEINIIGRGGFGVVYRGELHDGTKIAVKRMETVMGNKGISEFQAEIAVLTKVRHRHLVALLGYCINGERLLVYEYMPQGTLGQHLFECHDYRYTPLTWKQRITIAVARGVEYLHGLAQQSFIHRDLKTSILLGDDMRAKVADFGLVKNAP-DGKY-SVETRLAGTFGYLAPEYAATGRVTKVDVYAFGVVMEIITGRKAVDDTR-PEEAAHLVTWFRR--ILINKENIPKAIDESLNP-DEETLATIYTVTELAGHTARDPYQPDMGHAVNVLAPLVKQWRAS--QQEDQNCGTDLDTNLPETLRRWQTEEVTSTMS-----DDTSFTQTRSSVPSMASGFSDTFTSNDCR----
> AT3G23750.1 pacid=19661263 transcript=AT3G23750.1 locus=AT3G23750 ID=AT3G23750.1.TAIR10 annot-version=TAIR10
--------MEAPTP---------------LLLVLLTT-IFFTTSVADDQTAMLALAKSFNPPPS-DWSS--TTDFC---KWSG--RT--GGRVTISLADKSLTFIAPEISTSEKSVSIQRKLSTISFAKLSSQEIYMDENVGVTGAFALTSLQILSLSDNNIT----TSFPSELV-DSTSTTIYLDNTIAVLPDIFD--SLASQNRSYNTVLPSLGK-SSIQNLWINQD--LGMSTIEVLSSMTSLSQAWLHKHFFPI-DLSKSENLFDLQLRDDLTIVPTLTLASLKNISLDKFQPLLFSPEV--KVT--IDHNVFTTKAGQSSPQVMTLLAVAGGLGYPSMLAESWQGDACSG-WAYVSCDSAGKNVVTLNLGKHGFTFIPAIANLTSKSLYNGDLTVIKELTFMTSLIDVSNLRGEIK-PAKSYKPALLGTN-GG------DGSSPGTGGS------GGPGS----------------------SGG--GGSKVGVIVGVI-VAVLVF-LAILGFVVYKFMKKYGRFNRTDPEKV------GKILVSDAVGGSGNGYANGHGAN--------NFNALNSPSSGDNSD-RFLLEGGSVTIPMERQVNNSEDNILGRGGFGVVYAGELHDGTKTAVKRMEAAMGNKGMSEFQAEIAVLTKVRHRHLVALLGYCVNGERLLVYEYMPQGNLGQHLFEWSELGYSPLTWKQRVSIAVARGVEYLHSLAQQSFIHRDLKPSILLGDDMRAKVADFGLVKNAP-DGKY-SVETRLAGTFGYLAPEYAATGRVTKVDVYAFGVVMEILTGRKALDDSL-PDERSHLVTWFRR--ILINKENIPKALDQTLEA-DEETMESIYRVAELAGHTAREPQQPDMGHAVNVLGPLVEKWKSC--QEEEESFGIDVNMSLPQALQRWQNEGTSSSMF----HGDFSYSQTQSSIPPKASGFPNTFDSADGR----
> evm_27.model.AmTr_v1.0_scaffold00117.36_
--------MG-------------------LLLSVLTL--SLSIAMASDSTAMLDLAKAINPVANLGWT---GSDPC---NWKN--DT--NGRVAIRLPGQNLKTLPSSINSSMSILTLQGSLSPLSFSGMSSQTLYLDGQSSIGDFFRLTSLQNVSLDD-PFE----QLLPSDLA-SADGVLFSASNAIGSIPEYFG--GLQSESRSYNTGLASFDK-SSLKNLWLNQRG-PMLSSIMVLGNMTFLTQVWLQTGFSSI-DLSGCKSLFDLQLRDALTLVSSMELQSLMNVSLRKLQPYQFKDGI--KVD-NGKLNDFRYDPGVPDDRVMVLLEIAAGFGYPAAVADAWSDDPCSN-WLYVTCDPQKKNITVLNFANAKLSTIPSIGKLSSRSLISNNLTKIDVLASMPNSVDVEDLFGEVN-RKTK-TDPLLGTT-PA------PGRGGSGSGSGGNS--TTPSM------------------PTTSITG--SGSPTGVIVGVA-VGLAVL-MLIGVGVIYCVRKRHQKFRRVQNPPSL-LNGGSVPSDLQSIELS---SLNGNGN----------ASEQHSRASSGPH--MGEAAGGSMVISIQRLVNNSEENILGKGGFGVVYKGELHDGTKIAVKRMEGVMG-KGMNEFQAEIGVLTKVRHRHLVALLGYCVEGERLLVYEYMPQGTLGQHLFDYAQNGYPPLSWKQRLTIAVARGVEYLHSLAQKSFIHRDLKPSVLLGDDMRAKVSDFGLVKLAP-DGKY-SVETRLAGTFGYLAPEYAVTGRVTKVDVFAFGVIMELITGRRALDESQ-PEDSMHLVTWFRR--VIANKEKIGKVIDPVIDL-DEETYKSICTVAELAGHTAREPHQPDMGHAVNVLSPLVQQWKTS--TEDEDCFGIDLDMPLAQVLKRWQANEGTST-------MTLMEETSNASIPPKP--YAENFLSKDGR----
> Potri.017G134900.1 pacid=26983224 transcript=Potri.017G134900.1 locus=Potri.017G134900 ID=Potri.017G134900.1.v3.0 annot-version=v3.0
--------MKRRSHRR-----TKLLLVFLGFSSIFH---FANSQTSPDAEVMFSLKKSLNVPDSLGWS---DPDPC---NWNH--VS-DEKRVRIQIGRQNLQTLPSNLRNAQERLELQYNISPLSLNGLSSQVILLSDKISVSDFFTLSSLQSVEIDN-PFS----NVIPESIK-NASAQNFSANSAISSIPGFFGPDSFPGTIRAFDEELASFSG-SQVQSLWLGQK----LSGIDVIQNMTLLREVWLHSGFSPL-DFSGLKDLESLSLRDSFTLVESVNLESLKFVNLSLLQPMVFKSSV--SVDMVKDSNRFLPTPD-LDSRVNTLLSIVKSMDYPQRLADSWKGDPCAD-WIGITCN--NGNITVVNFEKMGLTSIPDFASVKSERLVANNLTSIQEITTLPGVLDVSHLYGRVA-TSIN-TNPNIGKD-VN------ISTSSESPSSPS----NTGSS----------------GGSSRSGKK--SSTLIVVIIFSV-IGGVFL-LSLIGLLVFCLYKKQKRFSRVQSPNEMVIHPRHSGSDNESVTVA--GSSISVGA----------ISETHTIPASEQGD-IQMVEAGNMVISIQRNVNNSEENILGWGGFGVVYKGELHDGTKIAVKRMEGVISGKGLTEFKSEIAVLTKVRHRHLVALLGYCLDGEKLLVYEYMPQGTLSRHIFNWAEEGLKPLEWTRRLTIAVARGVEYLHGLAHQSFIHRDLKPSILLGDDMRAKVADFGLVRLAP-EGKG-SIETRIAGTFGYLAPEYAVTGRVTKVDVFSFGVIMELITGRKALDERQ-PEESLHLVTWFRR--MHLNKDTFRKAIDPTIDL-NEETLASISTVAELAGHCAREPYQPDMGHTVNVLSSLVELWKTD--QSSEDIYGIDLEMSLPQALKKWQAYEGRSNMD-SSSSLLPSLDNTQTSIPARPYGFAESFTSADGR----
> Bradi1g11870.1.p pacid=32800250 transcript=Bradi1g11870.1 locus=Bradi1g11870 ID=Bradi1g11870.1.v3.1 annot-version=v3.1
--------MNKMK--------MPLALLSFLLAVASTIAPAASTAYGPDDFNMHAVATALGADRALGWRN--DSSACRD-GWTG--TG-EGGKVAIRARNAGLNTLPTEVTLFAQVLDLRDGLTALDAVFL-ETNLHIDNLTSVADFLSARSLQGFSISN-TLQ----PELLHDAH-RLTKRHFIANNAVSTLSGFLGRSVFPESISAHLTHVATFYS-RTLHRLDLSN----DLSPIDFIANLLGLEELLLDHSFTPM-DLSGLWKLQVVDVAHRLTVVASTDLGLLNSVSLTLFQPLELASSV--HSDITNANGSFRTEHG-PDPLVDAFIAIAGGFQYPEALAASWKGHPCAG-WLGVNCD-DGGVITEVNLCRLGLNTLPAFGTLKTQALLAGNISAVQSIAELPLFQDVSSLEGSMR-HSSWAQDEHCLKE--------------------------------------------------------------------------------------------------------------------------------------------------------------------------------------------------------------------------------------------------------------------------------WRAKTTVK---------------------------------ITKNFQLCGIHP-NFD--KLETSFIGRSEYS------------------------------------------------------------------------------------------------------------------------------------------------------------------------------------------
> AT4G29654.1 pacid=19646214 transcript=AT4G29654.1 locus=AT4G29654 ID=AT4G29654.1.TAIR10 annot-version=TAIR10
--------MHFKI------------------VGL-----------------------------RIFW----------------------------------------------------------------------------------------------FD----------------------------------------------------------------------------------------------------------------------------------------------------------------------------------------------------------------------------------------------------------------------Y------------------------------------------------------------------------------------------------------------------------------------------------------------------S----------------------------RG------------------QRIN-------------------------------------------------------------------------------------------HDKVYPRICLN-----------------------FVS--------------ALIGRVTKADVYSFGVIMELVTSKEALDKKR-SDAEHHIL-------------KNRNIID---------------DVARLAIHCAKELTQPEMKYVVSTLTSLCDTWKSE--IVDNDRE----DTSVLELVKRWKEQEMEGS----------------SSG---------------------
> LOC_Os03g50810.1 pacid=33128314 transcript=LOC_Os03g50810.1 locus=LOC_Os03g50810 ID=LOC_Os03g50810.1.MSUv7.0 annot-version=v7.0
--------MWRRRRGGGGGG-GGVAVAVAAVMLVVGA--AAGETAASDAAAMRAVARALGADKALGWS---TGDPCSPRAWAG--TD-SAGRVAVQVGNRSLTRLAPEVRNTAARLELFDSISELSLAGLSSQYLLVHNGTRIPDFFKLTALAAVSLDN-PFD----PPLPADLA-DCTSTNFSANTAVTALPDFFG-TALPSQRSAFKSPVASLAT-APLQALWLNQIGENQFNSISFISNMTSLQELWLHSDFTPL-DFSGLASLSDLELRDQLTPVDSLKLGSLTKVTLTLLQPTKFADKV--KADVVPTTERFLSTPGQPDPRVNLLLEVAAEFQYPAKLADNWKGDPCDG-YIGVGCD--AGNITVLNFARMGFSSIPAIGKITTQKLIADNITTVKEVAALPAEVDLSNLYGKLTAAKLK-ANPNIGKD-AP------APSGSGGSGS------NAPDG----------------NGGDGNGSP--SSSSAGIIAGSV-VGAIAG-VGLLAALGFYCYKKQKPFGRVQSPHAMVVHPRHSGSDPDMVTVA--GGNVNGGAA---------ASETYSQASSGPRD-IHVVETGNMVISIQRNVNNSDENVLGRGGFGTVYKGELHDGTKIAVKRMEGVMGNKGLNEFKSEIAVLTKVRHRNLVSLLGYCLDGERILVYEYMPQGTLSQHLFEWKEHNLRPLEWKKRLSIAVARGVEYLHSLAQQTFIHRDLKPSILLGDDMKAKVADFGLVRLAPADGKCVSVETRLAGTFGYLAPEYAVTGRVTKADVFSFGVIMELITGRKALDETQ-PEDSMHLVTWFRR--MQLSKDTFQKAIDPTIDL-TEETLASVSTVAELAGHCAREPHQPDMGHAVNVLSTLSDVWKSD--PDSDDSYGIDLDMTLPQALKKWQAFEDSSHFDGATSSFLASLDNTQTSIPTRPPGFAESFTSADGR----
> Bradi3g53350.1.p pacid=32816635 transcript=Bradi3g53350.1 locus=Bradi3g53350 ID=Bradi3g53350.1.v3.1 annot-version=v3.1
MQSPTVSTARRRRRGRGAGL----LLALALLAAIGAA--AAAAASPQDAEAMRAVAVALGADKSLGWD---TPDPCSPKPWPG--SS-SDGRVAVQVGKKSLTKLAPEVRNTEMRLEVFSKLSPLSLAGLSSQVLLLHGNASIADFFKLTALVAVSLDE-PLA----PPLPADLA-ACTSTNFSANSVVTTLPEFLG--SLPSRQSAMLSPVPSLAG-APLEVLWLGQHGSPGFTSISFVTNMTKAQQLWLHSDFTPL-DFSGLSSLYDLNLRDQLTPVESVNLKSLNNVGLGLLQPTVFATWV--VPDMKG-INQFLPDAGKPDPRVNLLLEVAAGFMYPAKLAEGWKGDPCSN-YIGVECN--NGNITSLNFANKGLTSIPSIGKIATEKLISNNITTVKELAALPATVDLSNLYGDIA-RKMI-TTPNIGKD-AP------APSAPGGS-S------NSPAG----------------DGSGGNRGS--SSSSVGIIVGSV-FGAIAG-LGLIAALGFYCHKKQKPFGRVQSPHAMVIHPRHSGSDPDMVTVA--RGNANGGA----------ATSEASQASSGPRD-IHVVEAGNMVISIQRNVNNSQDNILGRGGFGTVYKGELHDGTKIAVKRMEGVMGNKGLNEFKSEIAVLTKVRHRNLVSLLGYCLDGERILVYEYMPQGPVSQHLFEWKEHNLQPLEWKRRLSIAVARGVEYLHSLAQQTFIHRDLKPSILLGDDMKAKVADFGLVRLAPADGKCVSIETRLAGTFGYLAPEYAVTGRVTKADVFSFGVIMELVTGRRALDETQ-PEDSMHLVTWFRR--MQLNQDTFRKAIDMTIDL-DEETFASVSTVAQLAGHCAREPHQPDMGHAVNVLSTLSDVWKTD--PDSDDSYGIDLDMTLPQALKKWQAFEDSSHFDGATSSFLASLDNTQTSIPTRPPGFADSFTSADGR----
> Zm00001d033777_T001.1 pep chromosome:AGPv4:1:273462134:273466455:-1 gene:Zm00001d033777.1 transcript:Zm00001d033777_T001.1 gene_biotype:protein_coding transcript_biotype:protein_coding
MPFPTAFTARRRRHEGAAGRW---CGLVVVLMALEAG--AAAETSPSDVAAMRAVAKALGADKTLGWDV--AGDPCSPKRWDG--SD-SSGRVAIQVGARGLTTLPPEVGDTETRLEVFDKLSPLLLPGLSSQVLLAHNSASIADFFKLTGLTAVAIDY-PFA----STLPASLA-ACASANFSAISAVSTLPDFLG--AMPAQRSSFQSPVASLAG-APLVQLWLGAH----LNSISFVSNMTSLEQLWLHSEFTPL-DFAGFDDLWDLQLRDMLTPVESFKLKALKNVTLTLLQPMQIPNGL--HADIEADTERFVQEAGKPNPLVSLLLEVAAGFMYPKALAEDWRGDPC--MFPGVTCI--QGNITGLTFANKGLSSIPAIGKISSKVLDANNITTVEEVAVLPLKIDLSNLYGKLTASKAN-TAPNIGKD-AP------APTAGPGS-N------NSPSG--------------SSSGSSGNGGS--SSSSVGVIAGSV-AGTVAG-LGLVAALGFYCYKKQKPFGRVQSPHAMVIHPRHSGSD-DMVTVA--GGNANGGAR---------ASETYSQASSGPRD-IHVVESGNMVISIQRNVNNSEDNILGRGGFGTVYKGELHDGTKIAVKRMEGVMGNKGLNEFKSEIAVLTKVRHRNLVSLLGYCLDGERILVYEYMPQGTLSQHLFEWSENNLRPLEWKKRLSIAVARGVEYLHSLAQQTFIHRDLKPSILLGDDMKAKVADFGLVRLAPDDGKCVSIETRLAGTFGYLAPEYAVTGRVTKADVFSFGVIMELITGRKALDETR-PEDSMHLVTWFRR--MQLNKETFRKAIDPVIDL-DEETYASVSTVSELAGHCAREAHQPDMGHAVNVLSTLSEVWKTD--PDSDDSYGIDLNMTLPQALKRWQAFEDSSHFDGATSSFVASLDNTQTSIPTRPPGFAESFTSADGR----
> Zm00001d013415_T001.1 pep chromosome:AGPv4:5:10714255:10718463:1 gene:Zm00001d013415.1 transcript:Zm00001d013415_T001.1 gene_biotype:protein_coding transcript_biotype:protein_coding
MPFPTA--RWRRRREGTASRW---CGILVALVALAAG--ATAETSPLDVAAMRAVAKALGADKTLGWDV--AGDPCSPKRWDG--SD-SSGRVAIQVGARGLTTLPPEVGDTETRLEVFDKLSPLSLPGLSSQVLLAHNSASISDFFKLTGLTAVAIDY-PFA----SSLPTDLA-ACASANFSAVSAVSTLPDFLG--EMPAQRSSLQSPVASLAG-APLVQLWLGAH----LNSISFVSNMTSLEQLWLHSDFTPM-DFSRFDNLWDLQLRDELTPVESFKLKALKNVTLTLLQPMQIPNQL--HADIKADSERFVQEAGKPDPRVSLLLEVAAGFMYPKALATDWKGDPC--VFPGVSCI--QGNITELIFTNKGLSSIPSIGKISSKVLNANNITTVEEVAALPSEVDLSNLYGKLTASKVK-TAPNIGKD-AP------APTAGSGG-N------DSLSG--------------GSSGSIGNGGS--SPSSVGVIVGSV-AGTVVG-LGLVAALGFYCYKKQKPFGRVQSPHAMVIHPRHSGSD-DMVTVA--GGNANDGAR---------ASETYSQASNGPRD-IHVVESGNMVISIQRNVNNSEENILGRGGFGTVYKGELHDGTKIAVKRMEGVMGNKGLNEFKSEIAVLTKVRHRNLVSLLGYCLDGERILVYEYMPQGALSQHLFEWSEKNLRPLEWKKRLSIAVARGVEYLHSLAQQTFIHRDLKPSILLGDDMKAKVADFGLVRLAPADGKCVSVETRLAGTFGYLAPEYAVTGRVTKADVFSFGVIMELITGRKALDETQ-PEDSMHLVTWFRR--TQLNKETFRKAIDPVIDL-DEETYASVSTVSELAGHCAREAHQPDMGHAVNVLSTLSEVWKAD--PDSDDSYGIDLNMSLPQALKRWQAFEDSSHFDGATSSFVASLDNTQTSIPTRPPGFADSFTSADGR----
> AT1G66150.1 pacid=19649912 transcript=AT1G66150.1 locus=AT1G66150 ID=AT1G66150.1.TAIR10 annot-version=TAIR10
--------MKKR----------RTFLLFSTFLLLLS---LSKADSDGDLSAMLSLKKSLNPPSSFGWS---DPDPC---KWTH--VT-GTKRVRIQIGHSGLQTLSPDLRNSEERLELQWNISPVSLSGLASQVLMLSNNDSISDVFQLTSLQSVEIDN-PFK----SEIPESLR-NASAQNFSANSAVSSLPGFLGPDEFPGSIHAFNEELMSLAG-SQVQSLWLGQK----LTDITVLQNMTGLKEVWLHSKFSPL-DFSGLKELESLSLRDSFTPVASLSLESLKVVNLTHLQPVVFKSSV--SVDLDKDSNSFLSSPG-EDPRVKSLLLIASSFDYPPRLAESWKGDPCTN-WIGIACS--NGNITVISLEKMELTTIPEFGAIKSQRIIGINLTMIQELTTLPNTLDVSKLFGKVG-RSVN-TNPDIGKD-KS------SLSSPGS--SPS----GSGSI----------------NGDKDRGMK--SSTFIGIIVGSV-LGGLLS-IFLIGLLVFCWYKRQKRFSGSESSNAVVVHPRHSGSDNESVTVA--GSSVSVGG----------ISDTYTLPTSEVGDNIQMVEAGNMLISIQRSVNNSSDNILGSGGFGVVYKGELHDGTKIAVKRMEGVIAGKGFAEFKSEIAVLTKVRHRHLVTLLGYCLDGEKLLVYEYMPQGTLSRHLFEWSEEGLKPLLWKQRLTLAVARGVEYLHGLAHQSFIHRDLKPSILLGDDMRAKVADFGLVRLAP-EGKG-SIETRIAGTFGYLAPEYAVTGRVTKVDVYSFGVIMELITGRKSLDESQ-PEESIHLVSWFKR--MYINKESFKKAIDTTIDL-DEETLASVHTVAELAGHCAREPYQPDMGHAVNILSSLVELWKSD--QNPEDIYGIDLDMSLPQALKKWQAYEGRSDLESSTSSLLPSLDNTQMSIPTRPYGFAESFTSVDGR----
> Potri.008G137800.1 pacid=27036036 transcript=Potri.008G137800.1 locus=Potri.008G137800 ID=Potri.008G137800.1.v3.0 annot-version=v3.0
--------MG-----------VWLFIHTSLLS-LLC---IAHSQQNDDAAVMLKLRDSLVKSSTLGWS---ASDPC---QWAH--GT--NNRVRIQIGYQNLQTLPPELRNTQTRFEVMSNLTSLSLSGLSSQVLLLHTNSSIPDFFTMTSLTSVSLDT-PFE----SEIPESLK-DATSKEFSANDAVAKIPEFFNNDVFPGESHAFYEELLNFSG-STIRSLWLGQKSNSRLNTLSILQNMTSLTEIWLHGSLTPL-DLSGMISLEDLSLRDSLTVVPSVNISTLRAVNFTKLQPTKFADRV--SVDMNPGTNNFLDKPGVADATVDVLLSVAKNFGYPASLADFWKGDPCSSTWKGIACV--GKDILVINLKKAGLT---------------------DELTNLSDILDVSRLYGNIK-RNQE-YAPDIGKN-GS------VYPPPATPGAP-----GSPST----------------VGDSDSGN---KNLATGKIVGSV-IGFVCG-LCMVGLGVFF-YNKQKRSSKVQSPNMMIIHPRHSG-DQDAVTVA--GSSANIGA------------ESFTDS-VGPSD-INLARTENMVISIQSNVNNSEENILGRGGFGTVYKGELHDGTKIAVKRMEGVVSEKGLAEFMSEIAVLTKVRHRHLVALIGYCLDGERLLVYEYMPQGTLSRHLFCWKEEGVKSLEWTRRLTIGVARGVEYLHGLAHQCFIHRDLKPSILLGDDMRAKVADFGLVRPAP-EGKT-SIETRLAGTFGYLAPEYAVTGRVTKVDVFSFGVIMEMITGRKALDETQ-PEDSLHLVTWFRR--MHINKDTFHKAIDPTINL-DEETLGSISTVAELAGHTAREPYQPDMGHVVNVLSSLTEIWKAE--PDSDDMYGIDFETPLPEVLLKWQAFDGSSS------SFLPSGDNTQTSIPTRPSGFAESFTSADGR----
> Potri.010G103000.1 pacid=26982131 transcript=Potri.010G103000.1 locus=Potri.010G103000 ID=Potri.010G103000.1.v3.0 annot-version=v3.0
--------MG-----------VWLFTNFSFLSLLLC---LANSQQNDDAAAMMKLRGSLGNPSTLGWS---GSDPC---NWLH--GL--DNRVRIQIGNQNLQTLPPELKDTQTRFEVMNQLTALSLSGLSFQVLFLHNTSSIPDFFAMTSLTSVYLDY-PFE----SEIPESLK-DASAKEFSANGAVAKIPEFFNSDVFPGETHAFYEGLLNFSG-STIQSLWLGQKSNSRLNTISILQNMTSLKEIWLQGHFTPL-DLSGMISLEDLNLRDSLTVVPSLNISTLRVVNFTKLQPTSFARTV--DADMIPGTNNFLDNPGVADSTVNVLLSVAKNFGYPASLADLWKGDPCSTAWKGITCG--GGDILVINLKKAGLSTISDFSLISRQKLISDMLTTIDELISLSNLLDVSKLSGQIK-RSQE-YGPDIGKI-NT------SYAPPGAPG-------STPST----------------GGGSDSGN---KNSASGKIVGSV-IGAVGV-VCVVGLGVFF-YSKQKRSSKVQSPNMMIIHPRRSW-DQDEVTVA--GSSANSGV------------ESFTDS-VGPSD-IQVVRTENMVISIQRNVNNSEENILGRGGFGTVYKGELHDGTKIAVKRMEGVISEKGLAEFMSEIAVLTKVRHRHLVALLGYCLDGERLLVYEYMPRGTLSSHLFSWKEEGVKPLDWTRRLTIGVARGVEYLHGLAHQSFIHRDLKPSILLGDDMRAKVADFGLVRLAP-EGKA-SIETRLAGTFGYLAPEYAVTGRVTKVDVFSFGVIMEMITGRKALDETQ-PEDSLHLVTWFRR--MHINKDTFRKTIDPTINL-DEETLGSISTVADLAGHTAREPYQPDMGHVVNVLSSLVEIWKAE--PDSDEMYGIDFEMPLPEVLLKWQAFDGSSS------SFLASGDNTQTSIPTRPSGFAESFTSADGR----
> Solyc09g057680.2.1 pacid=36133599 transcript=Solyc09g057680.2.1 locus=Solyc09g057680.2 ID=Solyc09g057680.2.1.ITAG2.4 annot-version=ITAG2.4
--------MGKKRYKF-----KIPCCLLFLLIAVLSV--VVRDGSADDASIMAKLAKSLIPTP--GWS---GSNVC---KWSG--SD-SSGRVSISLISKSLGQLPPDLNQSNQSFNIQKRISSLSLSNLPSQEAHLDSNTSVTNFLSLTNLQKFSMDE-PLP----PTIPDSLT-DSTTADFSASNAIMQIPDIFG--SFPSESRSYNTFLYSFAK-SGIQNLVLNQK--LGLTRIDVLGSMEQLTQAWIHVKFEPI-DLSLCTNLIDIQLRDSLTVVPSTSLPKLTNASLQIFLPIGFKPNV--QAT-LGNTNHFNPFPG-PDPQVTILLDVAGAVGCPKTLAESWSGNPCKG-WNYITCD-AKGTVTVINFAKQNWVTIPAVANLTGKSLVNDNLTPIVSLTSLPELVDVSNISGKIK-RPIK-TSSFIGKD-VP------LSAPPGARPSSSTNN-NSPSA---------------------DEHK--SSISTWVIVAIV-IAVVVL-ILVLCLVLYKYKRRKSKLNKGKE---------------QKLGSS--KNMKGYGA----------IPSTASQSDTSNSE-IYVYDGGHVTIPVEREANNSKENILGRGGFGIVYKGRLHDGTEIAVKRMESIASNKGLTEFRAEIEVLTKVRHRHLVALHGFCVNGERLLVYEYMPQGTLGQHLFDHDQLGFLPLTWKQRLTIAVARGVEYLHGLAQQSFIHRDLKPSVLLGDDMRAKVSDFGLVKNAP-DGKY-SVETRLAGTFGYLAPEYASTGRVTKIDVFAFGVIMEILTGRKALDESL-PEDRSHLVVWFKK--MVVNKEKIIEVLDPTLDP-DEETYQSICKVVELAGHAAREPSQPDMGHVVNVLAPLVEQWTTA--TAGDDSFNIDFTMSLPQALQKWKANDNSML------SEDTSYGDYSASTRTSQSTDKNTFSCTKEHQ---
> Solyc01g108850.2.1 pacid=36140726 transcript=Solyc01g108850.2.1 locus=Solyc01g108850.2 ID=Solyc01g108850.2.1.ITAG2.4 annot-version=ITAG2.4
--------MNLNT-----------FVCFFLFSNVVSV--YSQGSAATDAAVMQEFKKQIINPNPLNWN---DPDPC---KWDK--QS-KDGRVRIQVGDQGLKTLPSNINTTEQVFEVQRTFTPLSFSGLNSQTILLNGGTSINEFFQMTNLQSVYLDS-PFS----STVPESLK-SATAQIFSAYSAITKIPDLFGGNTFSSTTHSFNEPLSSFSG-SSIQSLWLSIR--GKLNSIDVIQNMTRLTQLWFSGQFTPL-DFSGLTQLEDCNLRDSFTLVDSVNLPSLKVVNLTILQPTQFPSSV--RVDMLDNTNSFLSQPG-PDSRVSTLLDVLKDVRYPTKFAENWKGDPCSR-WLGITCD--GENITVLNFQKSGLTIISNLSSITSQRLIADSLTTINELTLLPKELDVSQLYGKIQ-KSVK-TEVNIGKD-KP------PTSAP------------------------------------------------------------------------------------------------------------------------------------------------------------------------------------------------------------------------------------------------------------------------------------------------------------------------------------------------------------------------------------------------------------------------------------------------------------------------------------------------------------------------------------
> Solyc01g108840.2.1 pacid=36139364 transcript=Solyc01g108840.2.1 locus=Solyc01g108840.2 ID=Solyc01g108840.2.1.ITAG2.4 annot-version=ITAG2.4
--------MKLKKP-------HLGFVCFLLLSFVVSV--YSQGSAATDAAVMQELKKGISPPSSLKWD---DPNPC---KWGK--QT-KDGRVRIQVGNQGLKSLPPSMNNTEQVFEVQNALTPISFAGMNSQTILLDNGTSIVDFFEMTNLQTVNLDT-SFS----PSVPESLK-DATSQSFSANSAITKVPDFFGGDTFVSTDHAFNEPLSNFSG-SSIQTLWLGIH--GKLNSIDVVQNMTALTQLWFSGQFTPL-DFSGLTQLRECNLRDSFTPVDSVNLPSLKMVNLTFFQPTKFPSSV--LVDMLDNTNSFLSQPG-PNSQVNALLAVAKDVGYPTGFAENWKGDPCSS-WMGITCD--GGNITVLNFQKMGLTTIPNYSSITSQKLIANFLTTINELVSLPNEFDISLIYGKIP-KSLK-YDVNIGKD-NP------PPFAPSG--TP-----SSPDG-----------------GQTHNGN---KKSSTGVVVGSV-IGGVCGAVAIAGLFVFCLYRKRMRSGRVQSPHTVVIHPHHSGSDQDAVTVA--GSSVNGG-----------TTETHSCGSSAPGD-LHIVEAGNMVISIQRNVNNSEENILGRGGFGTVYKGELHDGTKIAVKRMEGVMSEKGLDEFTSEIAVLTKVRHRHLVALLGYCLDGERLLVYEYMPQGTVSRYLFNWKEEGIKPLEWTRRLIIAVARGVEYLHGLAQQSFIHRDLKPSILLGDDMRAKVADFGLVRLAP-EGKT-SLVTRLAGTFGYLAPEYAVTGRVTKIDVFSFGVIMELITGRRALDESQ-PEESMHLVPWFRR--MHINKETFRKAIDHTIDL-DEDTLASVSKVAELAGHCAREPHQPDMGHAVNVLSSLAELWKAE--VDEDEIYGIDYDMTLPQAVKKWQALEGMSGID-GSSSYIGSSENTQTSIPTRPSGFADSFTSVDGR----
> Solyc11g006040.1.1 pacid=36153872 transcript=Solyc11g006040.1.1 locus=Solyc11g006040.1 ID=Solyc11g006040.1.1.ITAG2.4 annot-version=ITAG2.4
--------MNTLS--------LKLVSLLVGISAF-----LVVESQDDDVSVMLALKKSLNPPKEVGWS---DPDPC---KWNH--GS--DKRVRIQIGHQNIQTLPPEISKTEERLELQGNISPLSLSGLSSQVLLLGEQSSIANFFTMSSLLSVDIDK-PFV----GEIPESLR-NASSKNFSANSAVIRIPNFFSPDEFPGVNHAGNEELSSFSG-LLLESLWLGQK----LNGIDVISNMTFLKEVWLHSNFSPL-DFSGLKALETLSLRDAFTPVSSMNLESLKFVNLAFFQPMVFKGSV--VVDSAKGTNSFLLQPG-DDPRVNTLLSIAKSMDYPMIFAKNWKEDPCAD-WFGLTCS--NGNITVINFQKMGLSTIPEFASLKSQKIVADNLTTIEELTTLTGELDVSQIYGKVA-RKIK-YSPDIGKD-KS------DAPSQG---SPG----STGSD-----------------GNSQARKK--SNRRVGIVVFSV-IGGVFM-LCLIGAAAFCLYKKQKRFSRVQSPNTMVLHPHHSGSDNDSVTVA--GSSVSVGA----------VGETHTVSASEAGD-VQMVEAGNMVISIQKNVNNSEDNILGRGGFGTVYRGELHDGTKIAVKRMEGIITGKGLAEFKSEIAVLTKVRHRHLVGLLGYCLDGEKLLVYEYMPQGTLSSHLFDWAEEGLKPLEWTKRLTIAVARGVEYLHSLAHQSFIHRDLKPSILLGDDMRAKVADFGLVRLAP-EGKG-SIETRIAGTFGYLAPEYAVTGRVTKVDVFSFGVIMELITGRKALDESQ-PEESMHLVTWFRR--MHLNKDTFRKAIDPAINL-SEETLASISTVAELAGHSAREPYQPDMGHAVNVLSSLVELWKSD--ECSEDIYGIDLDMSLPQALKKWQAYEGSSHMDSSSSSYLPSLDNTQTSIPTRPYGFAESFTSSDGR----
> Potri.004G084000.1 pacid=26989503 transcript=Potri.004G084000.1 locus=Potri.004G084000 ID=Potri.004G084000.1.v3.0 annot-version=v3.0
--------MKRKSSQS-----LKLFLIFLGFSSIFR---YASSQASPDAEVMLSLKKSLNVPDSLGWS---DPDPC---KWNH--GS-DEKRVRIQIGRQNLQTLPSNLQNTQERLELQYNISHLSLNGLSSQVILLSDKTSVSDFFALSSLQSVEIDN-PFS----NVIPESIQ-NASGQNFSANSAISSIPSFFGPDAFPATIRAFDEELASFSG-LQVQSLWLGQK----LSSIYVIQNMTLLREVWLQSGFSPL-DFSGLKDLESLNLRDSFTPVESVNLESLKVVNLSLLQPMVFKSSV--SVDVVKDSNRFLSTPG-PDSRVNTLLSIVKSMYYPHRLADGWKGDPCAD-WFGITCN--KGNITVVNFEKMGLTSIPDFASLKSERLVANNLTLIQEITTLPRALDVSQIYGKVA-TNIN-TNPRIGKD-VN------SSTSPGSPSSPS----NTGSS----------------GGNSGSGKK--SSAFIGVIVFSV-VGGVFL-LFLIGLVVFCLYKKQKRFSRVQSPNEMVIHPRHSVSDNESVTVA--GSSVSVGA----------ISETHTIPTSEQGD-IQMGEAGNMVISIQRNVNNSEENILGQGGFGVVYKGELHDGTKIAVKRMGGVISSKGLNEFKSEIAVLTKVRHRHLVALLGYCLDGEKLLVYEYMPQGTLSRHLFNWAEEGLKPMEWTRRLTIAVARGVEYLHGLAHQSFIHRDLKPSILLGDDMRAKVSDFGLVRLAP-EGKG-SIETRIAGTFGYLAPEYAVTGRVTKVDVFSFGVIMELITGRKALDDSQ-PEESMHLVTWFRR--MHLNKDTFRKAIDPTIDL-NEETLASISTVAELAGHCAREPYQPDMGHAVNVLSSLVELWKTD--HSSEDIYGIDLEMSLPQALKKWQAYEGRSNMESSSSSLLPSLDNTQTSIPARPYGFAESFTSADGR----
> LOC_Os03g48880.1 pacid=33131191 transcript=LOC_Os03g48880.1 locus=LOC_Os03g48880 ID=LOC_Os03g48880.1.MSUv7.0 annot-version=v7.0
--------MAKLA--------VPPLLVILLLQSATRL--PVAETSTADEEYMHRLPAATGAERLLGWKA--DSDPCNG-SWVG--TAPDGNRIQIDVRGLLRGTLPEQAGSSHRMLDLGDNLTPVTLF-LDRLTLRLDGASGLHSFFRMPELHYFSISD-PLE----EGLWSDLL-SLTERVFNASNAINTLQVFLGLGAFPAAESARRTVVEKLVS-QSIAKLDLSN----GLSSINFINNLSSITDLRLDHHFSPFADLSGLYLLSVFSVAHRLTVVPSARVWRLSWVSVSLLQPVELPDSV--KTDFAEAKGSFRLDHG-PDQETSSLLSVAAAFHYPEILDVSWRRDPCNG-WLGIHCGDGRNKVTGVNLSRLGLNTIPAFASLLYEAIIAGNLTTVASILQMPSVLDVSALEGTVS-RHLL-AD--------------------------------------------------------------------------------------------------------------------------------------------------------------------------------------------RGGLNV---------TAIAA----GSFSSSQLSE---------------------------------------------------------------------------ATTPFL----------------------------------TFATVFVALFGY-------------------------------------------------------------------------------------------------------------------------------------------------------------------------------------------
> evm_27.model.AmTr_v1.0_scaffold00138.27_
--------MKKREQNGGVALKLGQKATVFLLIVALGF--SEAQTDPNDASVMQKLAISINAGKTLGWTS--DTDPC---SWKQ--YS--QSRISIQIGHQSLQTLPDDLNKSSVRLELMSQLSPLTLKGLSSSILIIERNSSIGDFFSLIALTAVSLDN-PFS----PRIPESLK-ELISVNFSANTVLYEIPDIFS--ALPSNTAAYNYNLQSFSG-SPVRFLWLNQNQNSKLNSISVIQNMTGLVQVWLHSHFSPL-DFSGLTSLEELRLRDEFTLVKSTNLKSLQNISLTHFQPLQFLPSI-VSVDMVAQTNSFLDVPG-DDPRVNSLLSIAEPLGYPDNFATNWKGDPCNQ-WNYVTCS-SQGNITILNFQGLNLTTIPDFSRFESQRLLGRNLHTIPELTKLSKVLNVSSLSGKID-GQNI-KDPDLGKD--------GNHGGGGSEPAPSENG-KPSPT---------------------GEVS--KSSNVVTIVGVV-IGVLVG-VFVVGGLGFFCYRRQHKFRRVRSPHSIVVHPTHSGSGSEFQTIL--GSSPGTMEL-----------SPGSMAHAHHGF-VQMVDDRVPTIGIQRKIKNDKENELGRGGFGTVYKGELEDGTMMAVKRMAGVIGDTGLTEYEAEIASLSKLRHRNLVTLMYYCWEGERALVYEYMAQGALSDHLFKWKEREWKPMDWERRVRVAVARGVEYLHSLAREKFIHRDLKSSVLLAEDMTAKVGDFGLVRLAP-QGGV-SIQTKMAGTFGYLAPEY-------SEVFFSLSDV--------------------------------------------------------------------------------------------------------------------------------------------------------------------H
> Bradi4g19600.2.p pacid=32783170 transcript=Bradi4g19600.2 locus=Bradi4g19600 ID=Bradi4g19600.2.v3.1 annot-version=v3.1
--------MGRDPH-------LPLAAVLPLLLLLSSL--AAAAAKSADEGAISDLAKSLSNLPS-SWTS--GGDVC---TFDG--TERGEGRVAIRLGNKGVSTLPPSLSSTATELDLEGTLGAFSVAGLTGTRLVLNDWASLKDFLQLPSLQYLSLEN-PLE----PSVSDAIV-GSSSETFAASNAITAFPAVLA--NLTSRSRSYKTGLAGLAELIALDSLQLNQQLDGKLSPINVIAAMTNLKVLWIQSQFTPI-DLS-KSQLESFNVRDMLTVVASTGIKTLKNVSLTQFQPMEFNKGVVVELS-TETQSRFQTKPG-PDPLVTILFEVAAGFGYPYELAKTWNGAPCSSTWIGIVCS-SGKDLIIVNLPKRNLSTIPAFAKLTGQKLDSDHLTEIEDLATMPNLFDVTNLSGELT-KPKL-AERFGESG-------------------------FLPSL---------------------G-----AHKNVGMIIGIL-IAVVLL-VACVVLLVRHLRRNSEKFGPVST--------KGSPDESEMMQVVGIGNNNEDSAV---------QTELYSQVSSGSTNIAHMFESHGMQFSMELKANNNEDCILGKGGFGVVYKGNL-DGKLVAVKRCDGVMGTKGQQEFMAEIDVLRKVRHRHLVGLLGYCTHGERLLVYEYMSGGTLREHLCDLQKSGYTPLTWTQRMTIAVARGIEYLHGLAQETFIHRDLKPSILLDQDLRAKVSDFGLVKLAN-DTDK-SMQTRVAGTFGYLAPEYATTGKVTKVDVYAYGVIMEMLAGRKALDDSL-PEDETHLVTIFRK--SMLDKEKFRKFVDTTMEL-SAEAWKSLLEVADLARHTAREPNQPDMSHCVNRLSSLLDEWKTD--IDDDDDECETSQMGLNQQLEKWRCDDFTIS-D------------------------SDTFS---MSRKYN
> Zm00001d007313_T001.1 pep chromosome:AGPv4:2:227537420:227545046:1 gene:Zm00001d007313.1 transcript:Zm00001d007313_T001.1 gene_biotype:protein_coding transcript_biotype:protein_coding
MPKIDESAMRR-----------ARILLLPLLLLAVA-GPAAATAMTADAGIILDLAKSLTNPPP-SWT---GTDVCGGVSFSG--TD-GAGRVGINLVKLHLSTLSSSLANTSQSLQLQGVLEDVSLARMGSETLVLDGASALPDFLELPSLLKLSMDN-PLN----PSIPDAIA-GCAMQTFSASNAVSSLPAVLA--NLTSQTRSYNTVLVGLEALGALETLQLNQKSDGKLSPIDVVAKLPSLKTLWLQSLFTPI-EFDPNSQLEIFNVRDKLTPVPSSGIASLQDVSLSFLQPKNFTAKT---VD-LKSGNGFREDSG-PDPLVTTLLEVALGFGYPLQLAK-WAGNPCDP-WPGISCI--KMDVTQIKLPRQNLSIIPAFASLNRQRLDSNQLTVIDALTTLETYLDVSRLTGQVE-KQKM-TARFGESG--------GDSGGGGSND-------SSSSP---------------------GSHN--SKSNVGMIIGIL-LSVILL-VICIGLFLHHRRKNVDKFSPVPT--------KSPSGESEMMQIVGTGHSSISGSV---------PTELYSHSSVDSTNIADLFESHGMQLPMSLKANNDEDYILGRGGFGVVYKGTL-NGKLVAVKRCDGTMGTKGLQEFMAEIDVLRKVRHRHLVALLGYCTHGERLLVYEYMSGGTLREHLCDLQQSGYTPLTWTQRMTIAVARGIEYLHGLAQETFIHRDLKPSILLDQDLRAKVSDFGLVKLAK-DTDK-SMMTRVAGTFGYLAPEYATTGKVTKVDVYAYGVIMEMITGRKVLDDSL-PEDETHLVTIFRK--NMLDREKFRKFLDPALEL-SAESWNSLLEVADLARHTAREPHQPDMCHCVNRLSSLVDQWKTN--VIDDDEEGGTSEMGLHQQLERWRCGDFTIS-D------------------------SESFSTYNTSRKYH
> Zm00001d049159_T001.1 pep chromosome:AGPv4:4:18426485:18438356:1 gene:Zm00001d049159.1 transcript:Zm00001d049159_T001.1 gene_biotype:protein_coding transcript_biotype:protein_coding
--------MGR-----------AGFLFLPLLLLAFAGGPSAATAMTPDAGVILDLAKSLTNPPP-SWT---GTDVCGGVSFSG--TN-GAARVGINLAKLHLSTLSSSLANTAQSLQLQGALEDLSLAQMGSETLVLDGASTLPDFLELPSLLKLSMDD-PLE----PSIPDAIA-GCAMQTFSASNAVSPFPAVLA--NLTSQTRSYNTVLVGLEALGSLETLQLSQRSNGMLSPIDVVAKLPSLKTLWLQSSFTPI-EFDPNTQLETFNVRDSLTPVPSVGITSLQDVALSFLQPKKFAAKT---VD-IDSGNGFHEDPG-PDPLVTTLLGVASGFGYPLQLKK-WAGNPCDP-WPGLSCI--KMDVTQIKLPRRNLSLIPAFANLTRQRLDSNRLTVIDALTTLKSYLDVSRLTGQVE-KQKM-TASFGESG--------GDSGGGGSNV-------SSSSP---------------------GSHN--SKSNAGMIVGIL-LVVILL-VICVGLFLHHRRNNVDKFSPIST--------KSPSGESEVMQVVGTGHSNISGSVG--------STELYSHSSADNTSIADLFESHGMQLPMSLKANNDEDYILGTGGFGVVFKGTL-NDKLVAVKRCDGTMGTKGLQEFMAEIDVLRKVRHRHLVALLGYCTHGERLLVYEYMSGGTLRQHLCDLQQSGYTPLTWTQRMTIAVARGIEYLHGLAQETFIHRDLKPSILLDQDLRAKVSDFGLVKLAK-DTDK-SMMTRVAGTFGYLAPEYATTGKVTKVDVYAYGVIMEMITGRKVLDDSL-PDGETHLVTSFRK--NMLDKEKFRKFLDPTLEL-SAESWNSLLEVADLARHTAREPYQPDMGHCVNRLSSLVDQWKTN--IVDDDEEGGTSEMGLHQHLEIWRCDDFTIS-D------------------------SDSFSAHNTSRKYH
> LOC_Os11g26130.1 pacid=33161488 transcript=LOC_Os11g26130.1 locus=LOC_Os11g26130 ID=LOC_Os11g26130.1.MSUv7.0 annot-version=v7.0
--------MGRDA---------RRLPLLPLLLLLAAA--AGVAESATDAEAIHDLARSV---PALGWD---GDNVC---GFEG--TERGAGKVELNLADRGLSTLPDSLSSTSTALQLQGALTAVSLARMGSARLALDGATSLPDFLHLTSLQYLTMEN-PLP----PPVPDAIA-NCSSDTFSASNAISPFPAVLA--TLVSRNRSYNTGLPELSSLIAMESLQLNQRSDDKLSPIDVIASMKSLKLLWIQSKFTPI-DLN-GTQLEAFNVRDMLTVVPSTGLMSLKNVSLSNFQPKAFAAIP--GQD-EDSGNGFLNTPG-PSPLTTTLLQVAEGFGYPYELAKTWKGDPCSPAWVGIVCT--SSDVSMINLSRKNLSRIPALANLTRARLDSNNLTVIDVLTTLPSVLNVARLTGEVK-KPNL-AQLFGQSS--------GSSGGGGGSDD------SSSSS---------------------GGGK--SKPNTGMIIGII-VAVIIL-FACIALLVHHRKKNVEKFRPVST--------KTSPAESEMMQVVGAGISNGSSAF---------PTELYSHVSANSSNISELFESHGMQLSVELKANNSEDCILGRGGFGVVFKGNL-NGKLVAVKRCDGTMGTKGQEEFLAEIDVLRKVRHRHLVALLGYCTHGERLLVYEYMSGGTLREHLCDLQQSGFIPLTWTQRMTIAVARGIEYLHGLAQETFIHRDLKPSILLDQDLRAKVSDFGLVKLAK-DTDK-SLMTRIAGTFGYLAPEYATTGKVTKVDVYAYGVIMEMITGRKVLDDSL-PDDETHLVTIFRR--NILDKEKFRKFVDPTLEL-SAEGWTSLLEVADLARHTAREPYQPDMCHCVNRLSSLVDQWKTN--IDEDDYEGETSEMGLHQQLEKWRCDDFTIS-D------------------------SDTFGSFNVPRKYG
> evm_27.model.AmTr_v1.0_scaffold00138.26_
--------M------------------------------------------------------SL--------------------LY-------------------------------------V------------------------------------LT------------------------------------------HHISDAN---------------------------------------------------------------------------------HI------------------------------------------------------------------------------------------------TID----------------------------------------------------------------------------------------------------------------------------------------------------------------------------------------------N------------------------------------------------------------------------------------------------------------------------------------------------------------------------------P---------------------------RVSKVDVYSYGVIMELITGRKALEENQ-TEECVVLSSWFRR--ILPTNGGLQALIDPSLDPPSEETLESISRVAELSFQTMRDPTQPDMGYVVGVLSSLVNVWKQD--EAPEEYYGVDLDLPLPEAVKRWQASSDSQA----TGAFGFASEDTGSSIPTKPTGFAESFASADGR----
> Zm00001d004836_T001.1 pep chromosome:AGPv4:2:142526160:142527494:1 gene:Zm00001d004836.1 transcript:Zm00001d004836_T001.1 gene_biotype:protein_coding transcript_biotype:protein_coding
---------------------------------------------------------------------------------------------------------------------------------------------------------------------------------------------------------MGQNTSYNSPVAALNG-SAIQRLWLIQQGDAKLSTLDVVATMTGLQELWLHGDFSPVDAIAVCKELYTVRLNNQLLLLPGAALPALRELKLDNLLPVALKAPT-----FTFSGNEFAAKPRDAAPE---------------------------------------GKVTMLNLPGYGLNTVQSLANVTTSDVNARNLTRVDSLTRLAST---PDLYGALA-SPDN-VTLSFNTT-APTDAQNGESPRPRPTPAPAAGG-NNSAG---------------------PGSG--KKASSAVLLGTTPVAVSVVALVSVGSM-FLC-KRASG---PPQAGSVVVHPRNSSDPDNLAVVA--TND-GSCS----------GTSHSGSSSSQAGD-VHMVEAGSFVIAVQRGARNA------------------------------------------------------------------------------------------------------------------------------------------------------------------------------------------------------------------------------------------------------------------------------------------------------------------------------------------------------------------
> LOC_Os08g41430.1 pacid=33104222 transcript=LOC_Os08g41430.1 locus=LOC_Os08g41430 ID=LOC_Os08g41430.1.MSUv7.0 annot-version=v7.0
--------------------------MP--------------TAR----------------VPP-FSP---AARALAATNFEG--TERGSGKVELNLADRALAT----LSSTSTALQLQGALAAVSLAGMASTRLALDGATSLPDFLLLTSLQYLSIDN-PIQ----PPVPDAIA-NCSSETFFASNARSG-------------------------------------------------------------------------------------------------------------------------------------------------------------------------------------------------------------------------------------------------------------------------------------------------------------------------------------------------------------------------------------------------------------------------------------------------------------------------------------------------------------------------------------------GHAR---------------RRIPPP----------------------------------------PPELA----------------------------------------------------------------------------------SAAHPRR-----------------Q-----------GKERERGERKK----------------------------------------------------
> DmPelle
--------MSGVQ--------------------------AEAEAQAQNQA----------------------------------------------------NNRTR------------------SRSHLDNMAIRL-----------------------P--------LPVRAQ------------------------LCAHDADW------------------------QQLAAV-----------------------------------------------------------------------------------------------------LYPDQVEQKQRGSASNE---------------FLNIWGGQYNTVTLFALFKKKAMRIKDLHYIRSVPTISEAAPDSKVNNG-PPSSS--NSNRTSTT-AT---------------------EEIPSES---------------------------------------LGNIHI-----------------------------------------------------------------------------ST-VQRAAESLLEIDYAENADGSPDNRLGQGGFGDVYRGKWKQ-LDVAIKVMNPNIDQKELQQSYNELKYLNSIRHDNILALYGYSIKGKPCLVYQLMKGGSLEARLRAHKAQNPLPLTWQQRFSISTARGIYFLHTARGTPLIHGDIKPAILLDQCLQPKIGDFGLVREGP-KSLDAVVENKVFGTKIYLPPEFRNFRQLSGVDVYSFGIVLEVFTGRQVTDRVP-NETKKNLLDYVKQQ-----RQNRMELLEKHLAAPMGKELDMCMCAIEAGLHTALDPQDPSMNAVLKRFEPFV--------TD--------------------------------------------------------------------
> LOC_Os04g58910.1 pacid=33108651 transcript=LOC_Os04g58910.1 locus=LOC_Os04g58910 ID=LOC_Os04g58910.1.MSUv7.0 annot-version=v7.0
--------------------------MAAFLLLLLHV--SDAAINPGDLSVLHDLRRSLTNADVLGWGDPNAADPCA--AWPH--SD-RAGRVNIDLKNAGLATLPSTFAADAQDLSLQNNLSDLSFRGMASRHAFLNNSRSIADFFSLTSLLVISLDQ-PLNVSSGGTIPADVA-AAQQQSLSLNGCLTAIPDFLG--AMNSQEKAYASPISTFNA-SGLQTLWLNQHGVPKLSTLDLIATMPNLEQAWLHGDFSPIDSIADCKRLSDLCLNSQLVLVPAESMAGLKSVQLDNLLPVAIKAPK-----YTYSQNGFADKPGVASPQVMALLHFLAEVDYPKRLVASWSGNSCVD-WLGISCV--AGNVTMLNLPEYGLNTIDSLGNLSESDINIGNLTHVDSLTSLRLKLDLSDLTGPLT-SPKN-VTLNFNGT-AP------GSAPSKDTPSSSRAP-TLPGG--------------------VPENK--KKRSAVVLATTIPVAVSVVALASVCAVLIFR-KRGSV---PPNAASVVVHPRENSDPDNLVVMV--NNDGNSSST---------QGNTLSGSSSRASD-VHMIDTGNFVIAVQRGAKNTQDNVLGRGGFGVVYKGELHDGTMIAVKRMEAVISNKALDEFQAEITILTKVRHRNLVSILGYSIEGERLLVYEYMSNGALSKHLFQWKQFELEPLSWKKRLNIAVARGMEYLHNLAHQCYIHRDLKSAILLGDDFRAKVSDFGLVKHAP-DGNF-SVATRLAGTFGYLAPEYAVTGKITKADVFSFGVVMELITGMTAIDESRLEEETRYLASWFCQ--IRKDEDRLRAAIDPTLDQ-SDETFESISVIAELAGHTSREPTQPDMGHAVNVLVPMVEKWKVN--DETEDYMGIDLHQPLLQMVKGWQDAEASMT-D----GSILSLEDSKGSIPARPAGFAESFTSADGR----
> Bradi5g26550.1.p pacid=32811841 transcript=Bradi5g26550.1 locus=Bradi5g26550 ID=Bradi5g26550.1.v3.1 annot-version=v3.1
--------MADPPPLLP----PFLLFLAAVLCGTAGT--SAATINPSDLSILHDLRRSLTNAAALTWTA-TGTDPCV--GWAH--SD-RDGRVNLDLKNLGLTTLPATFSGAGQGLSLQSALSPLSFRGMAAQKAYLNGAASVNDFFRLADLVEISLDD-PLNASQGGALPADLGDTSQQRSLRLINCLVSVPGFLG--NMSGQERSYKSPIASFGAGSGIQTLWLNQVGVKKLSTLEVVAAMGSLQEAWLHGEFSPIDGIGNCKQLKTFWANNMLVLVASATLPLLKDVRLDNLLPAVLKAGN-----FTFSGNEFAEKPGGVSSEVMALLQFLAQVGYPQKLVGSWSGDPCKD-WLGVTCS--DGKVSVINLPGYGLNTIDSLGNLTTSDIRDSNLTHVDSLTNLKSKLDLSDLSGPLA-RRNV-VTLNFNGT-AP-------GAPPKDSPPATSVP-GPQDT--------------------VPGNG--TKSSATMLAI--PIAVSVVVLVSLGAVVFYC-KRGSI-RQPQAAASVVVHPRDNSDPDNLVVMA--NNDSFSAA--------------SSGNSSQAGD-IHMIEARNFVIAVQRGAKNSQDNVLGRGGFGVVYKGELHDGTMIAVKRMEAVISNKALDEFQAEIAILTKVRHRNLVSILGYSIEGERLLVYEHMSNGALSKHLFQWKQLELEPLSWKKRLNIAVARGMEYLHTLAQQCYIHRDLKSAILLGDDFRAKVSDFGLLKPAP-DGNF-SVATRLAGTFGYLAPEYAVTGKITKADVFSFGVVMELITGMTAIDERRIDEETRYLASWFCQ--IRKDEEKFRAAIDPSLVL-TDEIFESISVIAELAGHTSREPSQPDMGHAVTVLVPMVEKWKSN--NEAEDYMGIDLHLPLLQMVKGWQDAEASMT-D----GSILSLEDSKGSIPARPAGFAESFTSADGR----
> Zm00001d026668_T001.1 pep chromosome:AGPv4:10:149652422:149656130:-1 gene:Zm00001d026668.1 transcript:Zm00001d026668_T001.1 gene_biotype:protein_coding transcript_biotype:protein_coding
--------MDAA---------ALALSIILAAAAATTL--ARGATHPADQAALEDLRKSLTNPDALGWPD--DGDAC---AWPH--SD-RTGRVNLDLKNAGLATLPPSLPSAARDLSLQGSLSALSFRGMASQRAFLNDDDAIPDFFDLADLLEISLAN-PLNASQGGTLPRGLADSSLQQALSLDNCLTGIPDSLA--RLTGQNTSYNSPVAALNG-SAIQRLWLNQQGDAKLSTLDVVATMTGLQELWLHGDFSPVDAIASCKELYTVRLNNQLLLLPGAALPALRELKLDNLLPVALKAPT-----FTFSGNEFAAKPGEAAPEVMALLHFLAEVQYPNRLVGTWSGDPCAG-WLGVTCV--QGKVTMLNLPGYGLNTVQSLANVTTSEVNAGNLTRVDSLTRLASKLDLSDLYGPLA-SPDN-VTLSFNTTDTQTDAQNGESPRPRPTPASAAGG-NTSAG---------------------PGSG--KKASSAVLLGTTPVAVSVVALVSVGAV-FLC-KRASV---PPQAASVVVHPRNSSDPDNLAVVA--TNDDGSSS----------GTSHSGSSSGQAGD-VHVVEAGSFVIAVQRGARNAQDNVLGRGGFGVVYRGELHDGTMIAVKRMEVAVSNKALDEFQAEIAVLTKVRHRNLVSILGYAIEGERLLVYEYMPNGALSKHLFHWKQLQLEPLSWKKRLNIAVARGMEYLHNLGHHRFIHRDLKSAILLGDDFRAKVADFGLMKDAP-DGNY-SVATRLAGTFGYLAPEYAVTGKISKADVFSFGVVLELITGTTAIDDSRVGEETRHLAYWFSQ--IRKDAEQLRAAIDPALDVGDGETMESIGVIAELAGHTAREPSQPDMGHAVNVLVPMVEKWRVK--DEAEDYLGIDLHLPLLQMVKSWQDAEAGGLTD----GSVMSLDDSKGSIPARPAGFAESFTSADGR----
> Solyc06g074070.2.1 pacid=36131015 transcript=Solyc06g074070.2.1 locus=Solyc06g074070.2 ID=Solyc06g074070.2.1.ITAG2.4 annot-version=ITAG2.4
--------MYVYNKYCD----GVVVIYLCLGVFLVNV--VFGVTNLNDFKILSDFRNGLENPELLKWPS-KGNDPCGPPAWPH--FS--SDRVQIQVQSLGLKTLPHNFNQDKQNLGLQGGFSKLTFSGLSDKYAYLDNQDTIADFFDLSGVQVLALDY-PFN--ESGFIPIQLQ-DSAQTNFSCVQCIVPVPDFFG--KLPSSAKSYRTEIDSFRD-SMLRILWLNQDS-PGMTPIDVIGTMDQLMLLWLQGSFSPIDTIGDLNDLKELNFNGQLVLIQGANLD-LSVLDLNKLMPVKFRAVN-----ATYSSNSFQTTPGVPAPQVNALLDLLGGWNYPANLAPEWSGDPCAGPWLGISCN-SKGQITIVNLQNKNLTTLPSLANLDSLEVHKRSLHRVANLTELRSLLDLSNFDPPLK-RDKI-IDAHLVAN-VT------AAAPPLSISFPPSRSPELPSSPPGDNQP---TLSDTPPSPEKSGSDQTSHNKTMIIVVVS-AASVVFTLLAVVLF----FKKRKR---EKDSGTIVIHPKEPFDQDNIVTVL--EDPMM------------YSLQSGTTTSGGTKG-SRVIEIGNLVISTQRRVNNAPENELGRGGFGVVYKGVIEDGIQIAVKRMEAIINSKALDEFQAEIAVLSKVRHRHLVSLLGYSVEGERLLVYEYMSKGALSRHLFRWKILKLEPLSWTKRLNIAVARGMEYLHNLAHQSFIHRDLKSSILLDDAFRAKVSDFGLVKLAP-DKER-SVATRLAGTFGYLAPEYAVTGKVTKIDVFSFGVVMELVTGLTALDEHR-SEETRYLVEWFWQ--IKSNKENLLASVDPALDV-KEDIHKSICTMAELAGHTARDPNHPDMSHVVNVLGQLVESWKVE---DSDEYSGIDYSLPLPEMLKDWQDEETGDF-------TNTS-QDSRGSIPAKPNGFADSFTSNDAR----
> Solyc01g007130.2.1 pacid=36139850 transcript=Solyc01g007130.2.1 locus=Solyc01g007130.2 ID=Solyc01g007130.2.1.ITAG2.4 annot-version=ITAG2.4
MLLLCGSSMELY---------FHHIWFVVLFLAFASL--VFTVTDPNDLSIINEFRKGLENPEVLKWPE-NGGDPCGSPVWPH--VS--GSRIQIQVMGLGLKPLPQNLNKSRTHLGLQKQFSKLSFSGLSESFAYLDFQDTILDFFDLVNLQVLALDE-PLN-ATSGSLPNGLQ-DSAQINLTMINCLAPLPEFLG--TMSSEVLSTRSPIGTFKD-AVLKMLWLDQSG-DGMSSIDVVATMVSLTHLWLHGQFSKIVEIGNLTNLKDLSVNTNLVLIESANMP-LDNLDLNHFMPVKFKATN-----VSFMSNSFQTKQGAVAPEVMALLEFLDGVNYPSRLVESWSGNPCDGRWWGISCD-DNQKVSVINLPKSNLSTLPSIANLETTHIYESNLSFVSSWTSLKSILDLSNISPPLK-TTKV-LNPKLTSN-PP-----GANPSPNNSTPADPTS-SVPSR------PNSSSSVIFKPSEQSEKKD--SKSKIAIVVVPI-AGFLLLVCLAIPLYIYVC-KSKDK---HQAPTALVVHPRDPSDSDNVVAIA--NQTNGSLSTV----------NASGSASIHSGE-SHLIEAGNLLISVQRNVKNSPENELGRGGFGVVYKGELDDGTQIAVKRMEGIVSNKALDEFRSEIDVLSKVRHRHLVSLLGYSVEGERILVYEYMPQGALSRHLFRWKNFKLEPLSWKKRLNIAVARGVEYLHTLAHQSFIHRDLKSSILLGDDFRAKVSDFGLVKLAP-DKEK-SVVTRLAGTFGYLAPEYAVTGKITKADVFSFGVVMELLTGMMALDEDR-PEESQYLVSWFWN--AKSSKEKLMTVIDPTLDV-KDEITESISTLAELAGHTAREPGQPDMGHAVNVLSPLVEKWKLE--DDPEDYCGIDYSLPLNQMVKGWQESEGKDL-------SYVDLEDSKGSIPARPTGFADSFTSADGR----
> Potri.016G070500.1 pacid=27012931 transcript=Potri.016G070500.1 locus=Potri.016G070500 ID=Potri.016G070500.1.v3.0 annot-version=v3.0
--------MRNHH------------IKLVSLCSLVTV--VFSVTDSNDFAILKAFREGLENPGLLEWPA-DGDDPCGQ-SWKH--FS--GSRVQIQVQNMSLKTLPQNLNKTKQRLGLQRQFTALSLGGLSEQYVYLDFQDSISNCFDLVSLQFLALDS-NFN-ASTGSFPEGLQ-DSAQTNLSCMFCLAPLPVFLG--SLPSQSKSGNSEIVSFKGGMSLQNLWLDQNG-GGLSTIDVVTTMDSVNVLWLHGQFTTIESIGNLTVLQDLNLNGQLVFVDSAKMP-LQHLDLNQLMPIKFKATE-----VSCTSNAFQSTPGVPAPEVMALLEFLGSLNYPSRLVSSWTGNPC--LWLGLACD-PNSKVNSIVLPNHNLSTLPSVAKLGSFQVKASNLGHIDNWTSLTSTLDLSNISPPLK-SGNV-ISPLFNGG-SP------ANPVPSPGNPSSSSD-SPPSP------SSPNKGIGSSPMNSSSTKP--KMSTLVAIIAPV-ASVAFIAILVIPLSIYCC-KRKDT---FQAPSSLVIHPRDPSDSDNTVVVS--HDTNGSASTI-------TGNGSASRTSSGIGE-SHVFEAGNLVISVQRNVKNASENELGRGGFGVVYKGELDDGTKIAVKRMEGVISSKGLDEFQAEIAVLSKVRHRHLVSLLGYSIEGERILVYEYVPQGALSRHLFHWKSLELEPLSWKRRLNIAVARGMEYLHSLAHQSFIHRDLKSSILLGDDFRAKVSDFGLVKLAP-DGEK-SVVTRLAGTFGYLAPEYAVTGKITKADVFSFGVVMELLTGLMALDDDR-PEESQYLAAWFWQ--IKSDKQKLRAAIDPALDV-KDETFESISIVAELAGHTAREPNQPDMGHAVNVLAPLVEIWKLD--DDTEEYCGIDYSLPLNQMVKGWQEAEGKDL-------SYVDLKDSKSSIPARPTGFAESFTSADGR----
> Potri.006G203500.1 pacid=27008376 transcript=Potri.006G203500.1 locus=Potri.006G203500 ID=Potri.006G203500.1.v3.0 annot-version=v3.0
--------MRKHH------------KKLVALFSLFTV--VFSATDPNDFAIIKAFREGLENPELLEWPA-DGDDPCGQ-SWKH--FS--GSRVQIQVQNMSLKTLPQNLNQTKQRLGLQRQFTALSLSGLSEQSVYLDFQDSISDCFDLVSLQSLALDK-NFN-ASTGSFPEGLQ-DSAQTNLSCMFCLAPLPYFLG--ALSSQNRSGNSEIASFKRSTSLQNLWLDQNG-GGLSTLDVVTTMDSVNVLWLHGQFTTIESIGNLTVLQDLNLNGKLVFVDSAKMP-LEHLDLNQLMPINFKATE-----VSYASNAFQSTPGVPAPEVMALLEFLGSLNYPSRLVSSWTGDPC--SWLGLACH--NGNVNSIALPSSNLSTLPSVARLGSIQIKGSNLSQVENWTSLTSTLDLSNISPPLK-ADNV-TVPLLTGG-SP------SNPNPSPG---SSSG-SPPSP------SSPTKGTGSSPGDSSPVKP--KRSTLVAIIAPV-ASVVVVALLAIPLSIYCY-KRKDT---FQAPSSLVIHPRDPSDSDNTVVVA--SNTNGSASTI-------TGSGSASRNSSGVGE-SHVIEAGNLVISVQRNVKNASENELGRGGFGVVYKGELDDGTKIAVKRMEGVISSKAIDEFQAEIAVLSKVRHRHLVSLLGYSVEGERILVYEYMPQGALSKHLFHWKSSKLEPLSWKRRLNIAVARGMEYLHNLAHRSFIHRDLKSSILLGDDFRAKVSDFGLVKLAP-DGEK-SMVTRLAGTFGYLAPEYAVTGKITKVDVFSFGIVMELLTGLMALDEDR-PEESQYLAAWFWR--IKSDKQKLRAAIDPALDV-KDETFESISIIAELAGHTAREPNQPDMGHAVNVLAPLVEKWKMD--DDTEDYCGIDYSLPLNQMVKGWQEAEGKDL-------SYVDLEDSKSSIPARPTGFAESFTSADGR----
> Solyc10g081910.1.1 pacid=36155110 transcript=Solyc10g081910.1.1 locus=Solyc10g081910.1 ID=Solyc10g081910.1.1.ITAG2.4 annot-version=ITAG2.4
--------MEA----------VQLMGFALLFISLFSV--VYSVTDLNDLAIINEFKKGLENSELLEWPV-NGDDPCGPPAWPH--IT--GNRIQIQVMGLGLKSLPQNFNKSKTNLGLQRKFSKLSFSGLSERYAFLDFMDSILDFFNLMSLEVLALDD-PLN-ATSGSLPNELQ-SSAQTNLTLMNCLVSLPEFLG--NMSSDVLSKRSTIGTFED-SELKMLWLDQIG-DGMSSIDVVSTMRSLTSLWLHGHFSKIKEIGNLTYLQDLNVNSDLVLIESANMS-LGHLDLNHFMPINFKAIN-----VSYQSNSFQAK---IAPEVMALLEFLDELNYPSKLVESWSGNPCDGPWWGLSCD-INQKVIVINLPKSNLSTLPSIAKLESTHIYGSNISSISSWTSLKHLLDLSHISLPLE-TPKI-LSSLLNSS-PL-----RASPSQKNSTAATPSS-STIK------------------------SS--SKSKLVIFVVPI-ASFTLLVSLAMLLYVYVR-KSMDR---HKGPTSLVVHPRDPSDLDRMVAIS--DETKGSLSIL----------AERGSSSIHSGK-YPVTEAGNLVISVQRDVKNAPENELGRGGFGVVYKGELDDGTKIAVKRMEGVISSKALDEFQSEISVLSKVRHRNLVSLLGYSVEGERILVYEHMPQGALSTHLFNWKNLNLEPLSWKRRLNIAVARGMEYLHTLAHQCFIHRDLKPSILLTDDFRAKVSDFGLVKPAP-NGEKGSVVTKLAGTFGYLAPEYAVTGKITKADVFSFGVVMELLTGWMALDDDR-PNESQYLVAWFWN--IKSSKEKLIAAIDPALDV-KQETFESIYTVAELAGHTAREPGQPDMSHAVNVLSPLVEKWKLE--EDSDDDCGIDYSLPLNQMVKGWQESEGKDL-------SCVDLEDTKGSIPSRPTGFAESFTSVDGR----
> Potri.001G217700.1 pacid=27041564 transcript=Potri.001G217700.1 locus=Potri.001G217700 ID=Potri.001G217700.1.v3.0 annot-version=v3.0
--------MKLCN------------LLFLLLLGCVTL--GYSVTDPNDLKILLDFQKGLENPELLKWPA-NGDDPCGPPLWPH--FS--DGRVQIQVQSMGLKPLPQNFNQSKYNIGLQRNFTKLTFKGLSEEFAFLDYNDTISDFFVLSSIRVLALDS-PLN-ESTGSLPSELA-DSVQTNLSVSSSLASLPDFLG--SMQSSNRSYRSEIASFGK-SLMSTLLLNQEG-GGMSPIDVIASMTSLSQLWLHGSFTTIENIGGLSLLRDLNLNGKLVLVQSADMP-LDNLDLNQLMPVKFKAGK-----VSYESNPFQSKPGVEAPEVNALLDFLGGVNYPSILTSQWSGDPCQGSWLGLNCD-SNSKVSVINLLRHNLTTLPSIARLDSIEIDGGSIKTISNFTNLNSLLDVSNLGPPLK-RTKV-VDPLLDGG-NQ------THQPPSSASPPTSFT--PPEPPRGSAPPSPSTMPFSPPSPTSSNTN--QRTKLVIVGGIF-AGSLLA-IVLIALSLYCCFKRKET---SNPPSSIVVHPRDPSDRENIVAFS--NNTIRSLSTQ-------TGISSVSNTSNLTEN-SSLVESGNVVISVQRKVDNAQKNQLGSGGFGIVYKGELEDGTKIAVKRMEGVMGSKAGDEFQAEIAVLSKVRHRHLVSLLGYSIEGERLLVYEYMPQGALSMHLFHWKKLNLEPLSWMRRLSIAVARGVEYLHSLARQTFIHRDLKSSILLGDDFHAKVSDFGLVKLAP-DREQ-SVATRLAGTFGYLAPEYAVMGKITKVDVFSYGVVMELLTGLTALDEER-PEESRYLAEWFWR--IKSSKEKLMAAIDPALNV-NDETFESISSIAELAGHTSRDPNHPDMGHAVNVLVPLVEKWKVN--DESEDFYGIDYSQPLPEMLKVWQDADSTGL-------SYTSLSDSKGSIPARPAGFAESFTSADGR----
> Potri.009G020400.1 pacid=26987271 transcript=Potri.009G020400.1 locus=Potri.009G020400 ID=Potri.009G020400.1.v3.0 annot-version=v3.0
MG---GESMKLCN--------------IVFLLGFVTL--CYSFTDPNDLKILLDFQNGLENPELLKWPA-KGNDPCGPPSWPH--FS--DGRVQIQVQNMGLKPLPQNFNQSKYNIGLQRNFNKLTFKGLSEVYAFLNGNDTISDFFELSSIAVLALDG-SLN-ESTGSLPSELA-SSVQTNFSVSSCLAPLPDFLG--SMPSSNESYRSEIASFGQ-SLMSILLLNQEG-GGMSSIDVIANMTSLSQLWLHGSFSTIEKIGDLSLLRDLNLNGKLVYIQSADMQ-LENLDLNQLMPVVFKAGK-----VSYDSNPLQSKPGVEAPEVYALLDFLSGVNYPSNIAPQWSGDPCHGPWLGLNCD-SNSKVSVINLPRRNLTTLPSIAKLDSVQIGGGDIETISNLTNLKSLFDVSNLGPPLK-RNKV-VDPLLVGG-NQ------SQQSPSPASLPPSFTPSPPESPPGSAQPSPFTMPSSPPSPTSSHANQKERTKLVIVGGIL-AGSLLA-VVLIALCLYSCFKKKET---SNPPCSIVVHPRDPSDSENFVAVS--DNITGSLSTQ-------TGTSSVSNTSSLTEN-SRAIEAGNVIISVQRKVDNAQKNQLGSGGFGTVYKGELEDGTKIAVKRMEGVVSGKAVDEFQAEIAVLSKVRHRHLVSLLGYSIEGERLLVYEYLSEGALSMHLFHWKKLNLEPLSWTRRLSIAVARGMEYLHSLARQTFIHRDLKSSILLGDDFRAKVSDFGLVKLAP-DGEK-SVVTRLAGTFGYLAPEYAVMGKITKADVFSYGVVMELLTGLTALDEER-SEESRYLAEWFWK--IKSSKEKLMAAIDPTLNA-SEEIFESIYTIAELAGHTLREPNHPDMGHAVNVLAPLVEKWKIN--DESEDFSGIDYSLPLPEMLKVWQDGESTGR-------SYTSLNDSKSSIPARPAGFAESFTSADGR----
> evm_27.model.AmTr_v1.0_scaffold00030.120
--------MA-----------EFFFTICGIFMGFPLI--INSVTDPADVAILNDFRKGLLNPELLKWPS-DDGDPCGPPSWPH--FS--NSRVQIQVQNVGLQPLPKNFNKSKKSLGLQRGFTPLTFSGLSDQYAYLGGQDSISDFFNLTNLQVLSLEH-PLN-KTEGVLPLDLQ-DSGQKNLSLTNCLKPIPEVLA--SLPSSVEAYRSEIDKFSQ-APLQILQLNQDP-PGLSTIDILSTMTDLQRAWLHGQFSVISDLSNCASLSEVRLNNQFVPIETSTLP-LHILSLDKLTPIVMKMDS---GNYTYAFNSFQSDPGKPAPEVAALLGFLAGLNYPLNLASDWSGNACNN-WLGITCD-NQLHVSIINLPHKNLNTLSLLGELNSSKIISVNLHVIPNLTQLKSLLDLSNLEPPLN-TTKL-IDPLFKKN-PD------TPIPESSPPSPSPYSPHSPSSDPPNSPPNP----SSPDSPSSQNGSQAPSGNKALIIGTP-LGVG---ILAVAIIVFVVCKKKKVGSIDRASGSVVVHPRDPLDPDQVLSVA--RNNQVGSSQ-----------SSHSSLGPQTIE-TQVIEAGNITISVQRDVKNAPENELGKGGFGTVYKGEFEDGTKIAVKRMDGTISSTGLNEFQAEIGVLSKVRHRHLVSLLGYCVEGEKLLVYEFMSQGALSRHIFDHEKMGLPPLSWKQRLNIGVARGMEYLHGLAHKSFIHRDLKSAILLGDDFRAKVSDFGLVKLAPGDGMH-TCVTKLAGTFGYLAPEYVSMGRITKSDVFSYGVVMELVTGKKALDDSR-EGEDIHLPVWFRR-----RASDLPSILDPTLPR-DPSTLESAAVVVELAGHTATEPRQPNMGYVVGVLVSLVDKWKIAGGDESPTKGGIDLSMSLLECVERWREVDSNNNKNRGWSGRGVASEDSKGSIPEGPNVFAESFNSSDAR----
> Pp3c15_17310V3.1.p pacid=32927839 transcript=Pp3c15_17310V3.1 locus=Pp3c15_17310 annot-version=v3.3
MESF-VKAMAGGKFRR-----AVACLWRVLVATFLGG--MVAGDPAGDRAVLLEFKAGITNSDVLGWT---DPNPC---LWNAKMKD-AAGNVQLRVRELGLTTVTPKLNSSSEYLELNLFFTAMSLAGLSRQYAYLDDSTSIPDIFDLTSIIELHVENVDLN-SPDGSIPESIA-SLSTSVLAVTNAVTPLPSFLG--TMPAKTEAYREGIDSFQK-SSITTLKLNQ----GMNSIAAIGGMTGARILWVHVKMTPVAGLEGAAGLTSLRINDQLVRLPGASIPSLSECLMKHLSESAFQPGVL----TNSDADTFGA-AGVPSAKVNYLLDFLEAAGYPQQVAVSWVGDPCTGPWIGVACDPTSGEIVSITLPNYKLTTIPSLGNLTYRSLNATALTTVSELTKIPSSVDVSNLSAPLL-PSTK-YAPLIVGAMQPVAGTPAPQTPTAPTPANPPAGVIPPSN-----------------GTTAPISH--KSMSVVLVVVVV-AAGIVT-AVAAAIIIFFLVKKKKK---LQAVNGMSVYPRVDSGSDRDLMES--NNSSASHQATVSSYGTLSGAGDSLQSSSPSVD-HQALEQGNMFMSIERAVNNSEDNILGRGGFGVVYRGELQDGTQIAVKRMQGVVSNKGLCEFQSEITVLTKVKHRHLVGLLGYCANGERLLVYEYMPQGTLAQHLFEYRQLQEKPLSWMMRLSIGVARGLEYLHNLAHRSFIHRDLKPSILLTEDFRAKVSDFGLVKLAP-EGNY-SVETRLAGTFGYLAPEYAVTGRVTKADVFSFGVVMELITGRRALDETQ-AEENVHLVTWFQRM-MHVNKDNLRSAVDPTIDAGDDDTYKTICTVAELAGYTSREPSSPDMSYAVSVLTPLVEQWKTFHGHDGACNSSEDLELSLPQALKQWQEYEGDST-------MSQRLDDTKGSIPVRPVGFADSFTSTDGR----
> Pp3c15_17314V3.1.p pacid=32926942 transcript=Pp3c15_17314V3.1 locus=Pp3c15_17314 annot-version=v3.3
MESF-VKAMAGGKFRR-----AVACLWRVLVATFLGG--MVAGDPAGDRAVLLEFKAGITNSDVLGWT---DPNPC---LWNAKMKD-AAGNVQLRVRELGLTTVTPKLNSSSEYLELNLFFTAMSLAGLSRQYAYLDDSTSIPDIFDLTSIIELHVENVDLN-SPDGSIPESIA-SLSTSVLAVTNAVTPLPSFLG--TMPAKTEAYREGIDSFQK-SSITTLKLNQ----GMNSIAAIGGMTGARILWVHVKMTPVAGLEGAAGLTSLRINDQLVRLPGASIPSLSECLMKHLSESAFQPGVL----TNSDADTFGA-AGVPSAKVNYLLDFLEAAGYPQQVAVSWVGDPCTGPWIGVACDPTSGEIVSITLPNYKLTTIPSLGNLTYRSLNATALTTVSELTKIPSSVDVSNLSAPLL-PSTK-YAPLIVGAMQPVAGTPAPQTPTAPTPANPPAGVIPPSN-----------------GTTAPISH--KSMSVVLVVVVV-AAGIVT-AVAAAIIIFFLVKKKKK---LQAVNGMSVYPRVDSGSDRDLMES--NNSSASHQATVSSYGTLSGAGDSLQSSSPSVD-HQALEQGNMFMSIERAVNNSEDNILGRGGFGVVYRGELQDGTQIAVKRMQ---------------------------------------------------------------------------ARGLEYLHNLAHRSFIHRDLKPSILLTEDFRAKVSDFGLVKLAP-EGNY-SVETRLAGTFGYLAPEYAVTGRVTKADVFSFGVVMELITGRRALDETQ-AEENVHLVTWFQRM-MHVNKDNLRSAVDPTIDAGDDDTYKTICTVAELAGYTSREPSSPDMSYAVSVLTPLVEQWKTFHGHDGACNSSEDLELSLPQALKQWQEYEGDST-------MSQRLDDTKGSIPVRPVGFADSFTSTDGR----
> Smo_233622 pacid=15401734 transcript=233622 locus=233622 ID=233622.v1.91 annot-version=v1.0
--------MAGARNLW------KKLLLLALLVSLHWR--CTATTNPGDLAVLQSFLQGIDQKSVLNWK---NSDPCGD-RWIH--KT--GAAVALEMNNLQLGTVTPDINKSSDSLQLQQGFTSLSLSGLTSSRAYFGGSDTIGDFFTLTNVMEIFLED-HVN-STPGSLPADIQ-HCSNQTLSITNTLGTIPDFLG--TMSSKNYAYTRGIATFAG-SNLIKFQANQQGNEPLTSIDPVASMQSLTTLWLHVQFSVIPGLGNLSSLQDLKLNDEFVVVQSTQLPALKNFTIKMLVPMELGFSY------DGSTNGFQATPGLPDPRVTALLDFAGAAAFTSPCMTTWKGDPC--SWTGINCV--RGTVTTIQLPNCQLNSITALANLTGTALDRNHISLLAAIVQIPTNLNLFRLSGPLP-PSQN-VDPLTPVS---------PASGSGASPGSSTQAPGSPNP-------------------SGEQST--RKVSPAAIAVPV-VGAVAA-VAAAVSV-FVMCRKRPRFMRVQSSSAIVVHPRDSSFERETVPTS-----------------------VAKEGHSGPSE--VRVETGNLVISIHRKANGSENSILGRGGFGVVYKGELDDGTKIAVKRMEAVVNNKGLSEFQAEIQVLTKVRHRHLVALLGYCIHGEKLLVYEYMPQGTLSQHLFEFAKHGYHHLTWKHRLSIAVARGIEYLHGLAHKSFIHRDLKPSILLDDTLHAKVADFGLVKLAP-EGKV-SVETRLAGTFGYLAPEYAVTGRVTKVDVYSFGVIMELITGRQALDTSR-SEETMHLPTWFKR--MRVNRETFRSSLDPVLEV-TDEEFESICSVAELAGYTMREPYQPDMSHAVNVLAPMVERWKSM--DFDAEEGGIDLGLSLSEALRRWQESET-------------GMDETRTSLPTRPPGFADSFSSTDVR----
> Smo_102446 pacid=15406080 transcript=102446 locus=102446 ID=102446.v1.91 annot-version=v1.0
--------MKLKK--------KHPAALLLLVASVLAM--ALAQTDSAELQVLQNFLKGVKNPALLSWT---GSDPCGS-NWKH--KQ--GSSIALQVAGLALGTVAPDLNKKNENLQLQGGFTSLSLSGLSQQTALLSGSDTIGDFFTLSALTEIYLDD-PLNKSSGGMLPAEIQ-NSSLSTLSITNTLGSIPGFLG--QMESKVNAYRSGISSFGS-SNLAEFRANQQN-PVLSPITVVGTMQSLRVLWLHVRFSSIDGLGEALSLQELKLNDQLTTIPSANLPALKNFTVKLLVEIVFKDTV----GFEYARNNFKSSPGEAARDVTALLHFLAGVGYPDSLTSSWIGDPCSGAWLGISCGSTTSNVTVINLASSQLNTLAALGNLTTTTLRSDKLELIESLAKLPSSVDLSLFSAPVA-PSKN-IAPLTPAA-SP------GTSPPGGTSGPA----ATPDQ-------------------ATTTRS--KRVNAGPIVGVV-VGLVAL-LLVLFGICLLVYKKGRKFLRLQGSNTVVVHPRNSSDDPEVVVVN--NNMITSDN-----------SDTQSRANSGPSDHVQVVEAGNLVISIHREAKNSEATILGRGGFGVVYKGVLDDGTAIAVKRMECVVSNKGLGEFQAEIAVLTKVRHRHLVALLGYCIEGEKMLVYEFMPQGTLSQHLFEAAKCGYPPLDWKQRLSVAVARGMEYLHGLAHRSFIHRDLKPSILLGDDLRAKVSDFGLVKLAP-EGKY-SVETRLAGTFGYLAPEYAVTGRVTKADVFSFGVVMELITGRRALDETQ-AEENMHLVTWFRR--STANKEGVRKLIDPAIE--SDDNFASISVVAELAGHTAREPYQPDMGHAVNVLSPLVEHWKVD--YE-DESGGIDLDVPLPQAVKRWQELDSGGG------GAAAVWSDTQSSLPPRPSGFAETFTSEDAR----
> Smo_175461 pacid=15420671 transcript=175461 locus=175461 ID=175461.v1.91 annot-version=v1.0
------------------------------------------------------MIQGLTNGALLGWG---SGDPC---SWKH--QR--GQSIGIAVESLGLVTLPGNLNKANEYLGLQFGFHALSLSGLKNRTVYLNSNATIGDFFRLDSLMVIYLDH-NLN-GTAGQLPDDVQ-FSTKVNLSLTNTLGPIPEFLG--TMASKVNAYSTGLASFKD-SAMTQLEVNM----ALGSIDVVGGMTSLAQLWLQGQFTTIVGLSNAVAMADLRLNDKLKVV-NTALP-LSHFSVTNLMPILLRATN---TD-GFGGNKFQSEAGKASAEVTALLGFLGGIGFPDSIIADWSGDPCAVTW--VVCD--RTAVIGLKLERNQLATLPAVAGLADRFVMSNNLSSIPEFATMKSTLDLRSLSGPMK--STL-VDPLLNTA--P------AGSAPATTPPPSPGTPPPPGQ--------------DDSGNRTPNSP--QASSKFPIVGVAPAGVVSLALVAGVFIFFLCCRKGKHQASRSSSSGMLVHPRNSNSDPDMVSVT--RTAEPNGG---------------GNHSGPSGD-VHVVEAGNLVISIQRDAKNSRDTILGRGGFGVVYKGVLDDGTSIAVKRMETVVSSKGLSEFHAEIAVLTKVRHRHLVALLGYCIEGEKLLVYEYLPNGTLAQHLFE---RGAKPLDWKRRLVIAVARGMEYLHELAHRSFIHRDLKPSILLDDDYRAKVSDFGLVKLAP-EGKY-SIETRLAGTFGYLAPEYAVTGRVTKADVFSFGVVMELITGRRALDESQ-SEENMHLVTWFRR--THQGRESFARMIDPALEG-TEDKVEGIYTVAELAKHTAREPYNPDMGHAVSVLAPLVEQWKTA--SDGEETKGIDLNVSLPQALKQWQASDDS------------NLDDSQASIPTRPVGFADSFTSSDAR----
> Pp3c10_2340V3.1.p pacid=32899514 transcript=Pp3c10_2340V3.1 locus=Pp3c10_2340 annot-version=v3.3
--------MKTKHGRN---------WVLRTVLVLCCV--LAAVGAPDDGAVLQDFLKGVANGASLGWT---GTDFCA--GWTG--VS--GGNVQLRLREAGLGTVTSTLNQTDTYLELNGSFTAMSLAGMANQNIFLHQNTSIGDFFRLTNVVNLYIDRLGLN-GTAGTIPEDIT-ASTKTNLSVASTL-SLPEYLG--TMASRVLAYNPSIASFAG-SNIEVLQVNQ---AGMKTMAPCGAMPALRVLWLQVQLTPIDGLAASTGLSDLRLNDRLLQILDAKLP-LTTVFLKFLSQLSFPVVP------TFDDVDFSTD-GTQSVEVAALIQFLKGVGYPQSISEAWTGNPC--GWIGIGCS--GTSVVSISLASSGLTTIPYLANITTKSILNNTLTSVNQLTTLPDTLDIRNISGEIK-RPTQ-SSPFLGTV-LP------PTSPSPGTPATP----NTPGA---------------------SSSS--SSTSVGVIVGAI-VGALAL-VTVVALLAFCFRRKKKKYSALIQGQNTVVHPRGDSGSDPELTLA--EYRANDGTRT----------------NSGPSD-MQVGEGDSLGTSYERDVEGAEKNVLGKGGFGVVYKGTFPDGTMVAVKRMEAVMSNKGLKEFQSEISVLSKVRHRNLVELKGYCAHRERLLVYEYMAQGTLAQHLFEYQAMGVRPLEWTRRLSIAVARGLEYLHGLAHKSFIHRDLKPSILLDDKYAAKVSDFGLVKLAP-ENNF-SVETRLAGTFGYLAPEYAVTGRVTKADVFSFGVVMEMMTGRRALDETE-AEENMHLVTWFRR--TNTSPETFARCIDPTITM-TEETLKSLNVVSDLALQTAREPYQPDMGHAVNILKPLIEQWKAK--FVGEGSEEIDLQLTLPEALKQWQDLENDSF---------CGVDDSRASIPQKPLDFG---TAVDGR----
> Smo_268021 pacid=15411149 transcript=268021 locus=268021 ID=268021.v1.91 annot-version=v1.0
--------MEQHS------------WKYFLLGVLLVS--AAAETDPVDAEALQSFQKGLSNGEILQWS---GTDPCGA-AWKH--QR--GKSVGIDVAFLGLQIVSPSLNRSNEYLGMQGALSSMSLAGMANKIAYFDNDSSIGDFFALESLAAIYLDN-PLN-GTAGELPVDIS-HLGAANLSLTNSVVSIPAFLG--AMPQKVNAYRTGIPSFVS-SNLVQLQANMQG-PVLTPIDAVGGMGSLVQLWLQVEIATIRGLGNALALQDLKLNDRLTPIASAELP------------LILSPTT----KVLATGNNFQAVPGLRSHDVETLLEFIGEFGYPASIVSSWKGDPC--LWTGIVCD-SGKRVSVIDLAGSQLVRLPALVNLTATVLRNGNISGIPVLTSMKSQVDLHNLSGDLQ-PEKN-FQPLLLQS-LP------PVTSPPVTPQPS----SSGGG-------------GAKNTNTTANNARQNSVKAGLIAGPV-VGAVSL-LAIGLALSFLFYKSEKRFVRVQG-PTMVVHPRDSSSE-DIVIVPGGGNNVNSRS----------LVETASVN-SNGTD-VQVVEAGNLVISIHRNARNSEETVLGRGGFGAVYRGQLDDGTNIAVKRMESVVSSKGVSEFHAEIAVLSKVRHRHLVALLGYCIDGEKLLVYEYLPQGALSHHLFEYRRMRLKPLEWKRRLAIAVARGMEYLHGLAYKSFIHRDLKPSILLDDDLRAKVADFGLVKLAP-EGKY-SVETRLAGTFGYLAPEYAVTGRVTKADVFSFGVVLELISGRRALDESQ-PEENMHLVTWYRRITSSSSKESLLRIIDPVLGV--GDVFHSVYTVSELARHTAREPYQPDMGHAVSVLSPLVDQWKAD--QDGEESAGIDLSLTLPQALKKWQAYEEDSS--GAASRRMLDDYDSHDSLPTRPAGFAEAFTAADGR----
> AT1G75820.1 pacid=19657662 transcript=AT1G75820.1 locus=AT1G75820 ID=AT1G75820.1.TAIR10 annot-version=TAIR10
M------AMRLLK--------THLLFLHLLF--------FSPCFAYTDMEVLLNLKSSMIGPKGLDWIH--SSSPC---SFSG--SD-DDARVSLNVSFTPLFTISPEIGMTHVNLTLAANFTELEMKSLTSKVLNINGLGTFGEILKMVDLEVLDTYN-NFNGNFFSEIPESYG-DIQSEYLGLNGALSKSPAFLS--RLKNREYGYSTGVPEFGGLTKLEILDMS----CTLTEITSLSNLKHLHTLFLHINLTHIPELSGLVSLKSLDLSIQLTEIQSINLGNITLINLFNLYQIEAIGEL-PKLEVFEVENNFLQLPKDLRGEKLEMLILSNNFPIPEELGNLLNGVPASG-ELPVTMS--GDVLDQIYLSNNWFSEIPAIGNFPNQTLFDRNITGIDSISRCSTSVDLSRINGEIK-INKN-ISQLTGSI-PTI----GNMTSLTTLDSFNLSG-RVPLGQAGNCLPHR-VSCPTRPGQTSHNHT--ALFSPSRIVITV-IAAITG-LILISVAIRQMNKKNQK------AWKLTAFQK-----------------------------------------DFKS----------------EDVECKEENIIGKGGAGIVYRGSMPNNVDVAIKRL-GRGTGRSDHGFTAEIQTLGRIRHRHIVRLLGYVANKTNLLLYEYMPNGSLGELLHGSKGGH---LQWETRHRVAAAKGLCYLHHDCSPLILHRDVKSNILLDSDFEAHVADFGLAKFLV-DGAASECMSSIAGSYGYIAPEYAYTLKVDKSDVYSFGVVLELIAGKKPVGE---FGEGVDIVRWVRNTTQPSDAAIVVAIVDPRL---TGYPLTSVIHVFKIAMMVEEEAAAPTMREVVHMLTN-----------------------------------------------------------PPKSVAF--------------
> AT1G24650.1 pacid=19657558 transcript=AT1G24650.1 locus=AT1G24650 ID=AT1G24650.1.TAIR10 annot-version=TAIR10
--------MIAKN---------------FLLLCFIA---LVNVESSPDEAVMIALRDSLKLSGNPNWS---GSDPC---KWSM-FKD-ASNRVAIQIGDRGISKLPPDLGKTSTKFEVMRRLTPISLAGLKSVTVYANDDTSVEDFFSLSSLQHVSLDN-PFD----SVIPPSLE-NATSVDFSAVNCLSKIPDYLFGKDFSSTTKSYSVEFMNFSD-SRVQVLMLGQKGREKLHSISFLQKMTSLTNVTLQGSFSPL-DFSGLVSLKSFNVREQLSLVSSFELQSLSDVALGLLQPTNFTAPD-IKPD-LNGLNSFLDTPGTSDPRVNTLLSIVEAFGYPVNFAEKWKGDPCSG-WVGITCT--GTDITVINFKNLGLNTIPRFADFASRVINSQNLNTIQELAKLSNTLDVSRLCGEVR-NT-N-TTFE-----------------------------DCPNN---------------------AGKK--ASSNAGKIVGSV-IGILLA-LLLIGVAIFFLVKKMQYHK---------MHPQQQSSDQDAFTIE-------------------NLCTGVSESGFSGND-AHLGEAGNIVISIQRDAYNDEKNILGRGGFGIVYKGELHDGTKIAVKRMESIISGKGLDEFKSEIAVLTRVRHRNLVVLHGYCLEGERLLVYQYMPQGTLSRHIFYWKEEGLRPLEWTRRLIIAVARGVEYLHTLAHQSFIHRDLKPSILLGDDMHAKVADFGLVRLAP-EGTQ-SIETKIAGTFGYLAPEYAVTGRVTKVDVYSFGVIMELLTGRKALDVAR-SEEEVHLATWFRR--MFINKGSFPKAIDEAMEV-NEETLRSINIVAELANQSSREPRDPDMNHVVNVLVSLVVQWKTERSSDSEDIYGIDYDTPLPQLILD----------------SCFFGDNTLTSIPSRPSELESTFKSGQGR----
