# Supplementary material for: Structural evolution drives diversification of the large LRR‐RLK gene family
Source: New Phytol. 2020 Feb 29;226(5):1492–505. doi: 10.1111/nph.16455 (PMC7318236; doi:10.1111/nph.16455)
Supplement: Supplementary file 1 — Dataset S1 Alignments used to infer clade‐specific trees. Dataset S2 Alignments used to infer clade‐specific trees after filtering. Dataset S3 Newick format clade‐specific tree files. Dataset S4 Sequence alignment from backbone tree. Dataset S5 Sequence alignment from backbone tree after filtering. Dataset S6 Models for backbone tree alignment partitions. Dataset S7 Newick format LRR‐RLK constraint tree. Dataset S8 Newick format LRR‐RLK backbone best tree. Dataset S9 Newick format files for bootstrap replicate trees used in backbone tree construction. Dataset S10 Alignments used to construct conversion trees shown in Fig. S19. Fig. S1 Clade I gene tree. Fig. S2 Clade II gene tree. Fig. S3 Clade III_VIIa gene tree. Fig. S4 Clade IV gene tree. Fig. S5 Clade V gene tree. Fig. S6 Clade VI gene tree. Fig. S7 Clade VIIb gene tree. Fig. S8 Clade VIII‐1 gene tree. Fig. S9 Clade VIII‐2 gene tree. Fig. S10 Clade IX gene tree. Fig. S11 Clade X gene tree. Fig. S12 Clade XI_XIIb gene tree. Fig. S13 Clade XIIa gene tree. Fig. S14 Clade XIIIa gene tree. Fig. S15 Clade XIIIb gene tree. Fig. S16 Clade XIV gene tree. Fig. S17 Clade XV gene tree. Fig. S18 Model of structural modifications found. Fig. S19 Phylogenetic trees of maize genes in clade XI_XIIb from different alignment domains. Fig. S20 Alignment showing sequence identity of a maize gene fragment to its paralog. Fig. S21 Backbone tree with gene names. Table S1 Genome annotation and assembly versions used in gene searches. Table S2 List of maize transcript variants used in gene searches. Table S3 All discovered genes, their respective clades, protein domains found in coding annotation, and domains found outside their coding annotation. Table S4 Gene expression analyses. Table S5 Genes used to construct backbone phylogenetic tree, their clades, and their constraint groups. Table S6 Gene family size in each taxon by clade. Table S7 Rate of gene structural variation by clade. [file NPH-226-1492-s001.zip › Man2019_LRR-RLKs_SupportingInformation/datasets/Dataset_S2_Filtered_Alignments/XIIIa.input.align_out.fas]

> AT2G35620.1 pacid=19639467 transcript=AT2G35620.1 locus=AT2G35620 ID=AT2G35620.1.TAIR10 annot-version=TAIR10
------------------------MICLKRCCS-WLISLSLNEEIPSFRNGVLASD-GVIGLRPEDPDNKVTDAKTKIALTHKRPPEKQRLMHNYSIASLGAEGIYQNYTTSESGKNNNNAALGQKRTKFVNFLVKSDLASRDNGRNGKQIDIVNDSGNSASG--SPTGQG-----------------------------GNPKRLLSASAVGGLLVALMCFWGCFLYKLGRVE---SKSLVIDVGGGASIMFHGAKDIKKLSLNHIKLSNVLVKLNEGFDFEIKRYLSTSKLGEAKRGE---QDDSVNIIAKLSRISIGLEARSKEESIIMRATLVVLSTASFIEKIGLFLISERAKEDLC-EGERSLDALSITKVSSSDETHRVVQLSEVMTPP---DYDSSSD-------
> Potri.003G105000.1 pacid=26997792 transcript=Potri.003G105000.1 locus=Potri.003G105000 ID=Potri.003G105000.1.v3.0 annot-version=v3.0
------------------------MICPRFQRP-WLILLYLNKGIPSFRSAIVSSD-GILPLRPEDTDNRVTDQKTKIYLKHKSPSDKHRVAYNYTISELGEQGIFQGYSPSETVQNSSSSSLGKNKITFVNFLIPSDVIADNTGRDGKQINRTRDDSGGGTDGQPPSGQN-------------------------QGGKKKSGRLLSTSAIGALLVALMCFWGCFLYKFGKNE---SNSIAMDVSGGASIMFHGSKDIKKLTLTHIKLESILVKMYDGFDFEIKRYLSTSKIGEAERSE---QDDALTIMAKLSRISIGLEARTKGESIIMRATLVVLSTASFIEKIGLFLITERPREDPC-EGQVSLDALSVTQVSSSEDTHRVVQVSEI--------YHN----------
> Potri.001G129000.1 pacid=27043034 transcript=Potri.001G129000.1 locus=Potri.001G129000 ID=Potri.001G129000.1.v3.0 annot-version=v3.0
------------------------MIYPRCLRP-WLILLYLNKGIPSFRNAIVSSD-GILPLRPEDADNRVTDLKTKIYLKHKSPSDKHKIAYNYTISELGEQGIFQGYSPSETAQNSSSSALGRNKVTFVNFLVPSDVIADNTGRDGKQIERTKDDSGGRTDGQSPSGQN-------------------------QGGKKKSGGLLSTSAIGALLVALMCFWGCFLYKFGKNG---SNSIAMDVSGGASIMFHGSKDIKKLTLTHIKLESILVKMDEGFNFEIKRYLSTSKIGEAERSE---QDDALTILAKLSRISIGLEARTKGESIIMRATLVVLSTASYIEKIGLFLITERPREDPC-EGQVSLDALSVTQVSSSEDTHRVVQVSEVMTPP---DYDSNSD-------
> LOC_Os03g16010.1 pacid=33130355 transcript=LOC_Os03g16010.1 locus=LOC_Os03g16010 ID=LOC_Os03g16010.1.MSUv7.0 annot-version=v7.0
------------------------MSF-RKQPS-FLLLLHGRERLSAFKKAVTTSD-GIFLNREQDVDNKVGDSHTKVCLAHKVPPERQQASQGYSLPELGKQQLYQGYSHSEVEGTSTSSPLDKAKTSFVMFLTASDSVNETIGRGGKQINSVKDALQSSNGPLPPSADDF-----------------------INRRNGKSTRLVSAVAVGALLVALMCFWGCFLYKFGKKD---IHGFRVELCGGSSIMFHGSKELKKLTMDNIKLANVLMKTNEGLGFDVKRYLSSSKIGEVEKSE---QDDAINILAKLSRISIGFEARSKEKSIIMRATLLILSTASFIEKIGLFLVGEREREDPC-EGQITLDALSLKQVSSLEETHRVVQMSDVITPP---DYDSE---------
> Zm00001d028560_T001.1 pep chromosome:AGPv4:1:39154936:39163700:1 gene:Zm00001d028560.1 transcript:Zm00001d028560_T001.1 gene_biotype:protein_coding transcript_biotype:protein_coding
-----------------------------------------------------------------------------------------------------------------------------------MFLTASSSVNETVGLGGKQINLVKDALQSSNGLQSPSPDDM-----------------------INKRNGKSTRLVSAVAVGALLVALMCFWGCFLYKFGKKD---MRGFRVELCGGSSVMFHGSKDLKKLTIDNIKLANVLVKTNEGLDFDVKRYLSSSKIGEVEKSE---QDDAINILAKLSRISIGFEARSKEESIIMRATLVILSTASFIEKIGLFLASEREREDLC-EGQTTLDALSLKQVSSSEETHRVVHMSDVITPP---DYDSE---------
> Zm00001d047842_T001.1 pep chromosome:AGPv4:9:143025369:143031054:-1 gene:Zm00001d047842.1 transcript:Zm00001d047842_T001.1 gene_biotype:protein_coding transcript_biotype:protein_coding
------------------------MSF-RKQPS-YFLILHVHERLSAFKKAVTNSD-GVFLNREQDADNKVRDSHSKINLAHRVPPERQQTSQGYSLPELGKQQLYQGYSYSEVEVASTSSHLDKSKTSFVMFLTASSSVNETVGLGGKQINSVKDALQSSNGLQSPSPDDM-----------------------INKRNGKSTRLVSAVAVGALLVALMCFWGCFLYKFGKKD---MRGFRVELCGGSSVMFHGSKDLKKLTMDNIKLANVLVKTNEGLDFDVKRYLSSSKIGEVEKSE---QDDAINILAKLSRISIGFEARSKEESIIMRATLVILSTASFIEKIGLFLAGEREREDLC-EGHTTLDALSLKQVSSLEETHRVVQMSDVVTPP---DYDSE---------
> Bradi1g67050.2.p pacid=32800720 transcript=Bradi1g67050.2 locus=Bradi1g67050 ID=Bradi1g67050.2.v3.1 annot-version=v3.1
------------------------MSF-RKQPS-LFLILHSREGLSAFKKAITNSD-GVFLNREQDADNKVRNNHSKIYLAHKVPPERQETSQGYVLPELGKQQLYQGYSYSEVEQASSRSHLDKTKASFVMFLTASDSVNETIGLGGRQINSVKDALPSSSQQSNP--DDI-----------------------INSKAGRSTRLISAVAVGALLVALMCFWGCFLYKFGKKD---IHGFRVELCGGSSVMFHGSKDLKKLTMDNIKLANVLVKTNEGRDFDVKRYLSSSKIGEVEKSE---QDDAINILAKLSRISISFEARSKEESIIMRATLVILSTASFIEKIGLFLAGEREREDPC-EGQATLDALSLKQVSSLEETHRVVQMSDVITPP---DYDSE---------
> evm_27.model.AmTr_v1.0_scaffold00024.264
MSKSSALLGLFNIGFLEAEKTCNEALHAKFSEL-MLLLVFLETILPSIKSAISDSD-GILAQRESDPDGKVTD-KEKIFLPHKRYSDKHRRAHDYTISGLGDRALYQDFSSTELEKISSSSSLGNTKSTFVTFLVELGGSNQKVGRGGRQVSVIRNAIEGSATPESPVSGVL---------SSPN----GVKILGLMRGSGRSAGLLSAVAIGVSLVAVMCFSGCFLYQLRKND---IKP-ALNANEGTSVIFHGNKDVTKIALNTIKLACLLVKTNESSDFEIKRHLSYSKIGEVERSE---QHDAIKIVARLSRISIRMEALSKGVSVIMRASLLILSTPSFIEKIGLLLVKERQREDPC-EGQESFDALSIINVSSNKETHRVVHMFEVLAPP---DSYSSFDD------
> Pp3c1_6700V3.1.p pacid=32969767 transcript=Pp3c1_6700V3.1 locus=Pp3c1_6700 annot-version=v3.3
MT----------------------THLLRRSCS-YIVAISLTGEITDFKNAISDSR-STLRTKSEDSYESISDTGLVSALGNKQRPENAEIDSGEAISELCAQKLDSSKNSAESDRENSTTSLGNTGAIFVYHLSTRDSAGSSIGSGGEPLSITSEARSPTQPTSSPAAGNP--------TTSPS-------NTVTAARRRPLTGTASAIATGALVGALIAFLSVRVWRQKKRAELVSVKENIDQASAGKLLFNGLNEIKEGLVDRVEANTTVRTLERMDAEEVRPNLSTLKLNDRDLNPAVISTLQYTGLIRLSPMSVELEAKSKPNKIIARVCVLIVTCE--IDGLGVYKLEQNVWEDPL-KDDGEVVNVKLLITSQESTTAEAARTESHGRSP---DQECPDSNSWSVQF
> Potri.012G071100.1 pacid=27050154 transcript=Potri.012G071100.1 locus=Potri.012G071100 ID=Potri.012G071100.1.v3.0 annot-version=v3.0
MK----------------------MLLL------ISISVTLTCLLEEIMSTWNDSR-NILTNQATDESKTISHPQDQTSIPMEGISSKRQRAHQHIIYEISERAIYMAYQGADSHNISLKASIGRTRRHLLTSFSEDFSSGNNIGSDGRQVHKPRTSLGFAVLPHAASDEAA---------VPP-------------KRSSHIKGLLGVMSMAITLVLLIFLWICLVSKERAAKKYTEVKKQVDQEASAKLTFHGPCEIEKLSLDDVRMVGTVDRSREGSDVEININLLMSKIMDFEHGQEERLNSALRALSRLCKVSIELEPHSKVDAVVLIASLLLVTTPAFVKRVGMTLLRERLEDDTC-KDDMTLEVIEITRTDANDDTNQALQLQEVMSPP---DYES-HSDYC----
> Smo_103488 pacid=15409147 transcript=103488 locus=103488 ID=103488.v1.91 annot-version=v1.0
----------------------------------------------AFKEGIQEAQ-FLLGDRRSDATNTVENGETGETLPFHVVSEKKRRGHNSKIPSLGDRAVYRDLSSAEKNKVESTPAMERNDSRRVNFLTSG--ASNRFGPGGQQLNKSEVG-----------------------------------KSVNGSKMSKSRNLLSALGVTASLFALVCFWGFLFYNFNATK---ACIPQQPEPSAAKLLFHGTKEITKIRLDDIKLCCVVGRSSDGSEREIQRNLATARILEHERHAKDSLTEALNAITRLVPISVRLEACSREDSVIMRASVLLLSTVCFTAKIGAAMMLQRCLEDPC-RGQLSMEAVEVAMIHPRECSATVAEIEHHHSLS---TEDGSCASEFSLKL
> Pp3c6_23170V3.1.p pacid=32976841 transcript=Pp3c6_23170V3.1 locus=Pp3c6_23170 annot-version=v3.3
MLKRG-----FDRKHHSC------KRLHRNWSS-WLLVTLLIPSILSFKRGIQNAN-LSLWSNESHSNLSVTLPGSDHRLPLNRFSEKQRRGHEYSIREISNRALYRGFTNEEQRKINGTSEFGRSESFLVTFLVNTFVAGDSSSPGGTQIEVVQSIPHSPTTWTS--------------------------GSTLVGRSTDANSILSAMGSGIALVALICCIAFLVFKRRSNL---LQAIQDNNLDGYKLMFRSTDEYKKISLCDIRLVGMVVKQEMGSEFELKQNLSSARIGDNERSLTKKHTSTMRAISQIVGISVNMEPHSKESSVIMAAGMLMISTALLMMKLTAYCVKMQVEEEECLEEPTQIEPIQILQVSPIEDTDMVVQLIHKLSKTSDVNYHSPISAPEDRGR
> Pp3c16_16440V3.1.p pacid=32986267 transcript=Pp3c16_16440V3.1 locus=Pp3c16_16440 annot-version=v3.3
MLRRG-----FESKFYHN------NCFFRNLSSCWFLLTLLVPYLPSFKRGLSNAN-RSLSNNASHPNLSVTLPKSDYILPRNRISEKQRRGHHFTIREINNKALYRGFTNEQERKINGTSELGRSQSFLVAFLVKTFVAGSPSSPGGLQVKVVQIIPPGPPNGTKLSPPITA-------APASATLPVGMTNTSVGGHSVGSDSLLSAIGVGVSLVVVMCFGGFCVYKSCSNL--------HQVVQGSKLMFHSNDDIKRINLCDIRLVCMVGKQGMGSELEFKRNLALANIGDNERSSAGERNNTMNAISRIVRISVELEPHSKESSVIMRAGMLLISTASLIKNLSVSCARTQVEEEKCLDEPIRIESTNILQISPNDETDRVVQLADTLSRPSDLNYCSPISDHEGRGR
> DmPelle
M------------------------------------------------------------------------SGVQEAEANQNNTSHNMARL--PLVRAQHDALDWQLTVDQSSKQGQNTTFALKKKLHAHYIPSTIERPDSKVNG----------PPFSSSG----------------------------VSNSNNNRTSTATEEPSLELGNIISTV-------------------------QRAAESL----A-EENATGWSNLRGKDVINYRSPNDQMEIRDNIKGKPVGARAHKAQNPATQQFSSLTRIGPIPIQLQPKGRPLDVVRQLVVLVFTTRVPNETLDVQQWRQRME-EKLAMGELMCMCAEALHTALDQDSNAVLKRPFVT--------------------
> AT1G75820.1 pacid=19657662 transcript=AT1G75820.1 locus=AT1G75820 ID=AT1G75820.1.TAIR10 annot-version=TAIR10
MA----------------------MLLK------HLLHYLF-PFY-NLKSSMIGPKGHGLHDSSSPDASSVSDGNFPQTLDNRRNPEEHSRNSATGIDSISTISVDSRRNEKGKNGTGQTSTIGNTSTTLLFDLSRLGQLNETAGTYLPH-RVS------TRPG----------------------------QTSDHNHTALSSRIVTVIAITGLLISV----AIRQMNKKNQKSL-----------AWKLAFQ-KED---LCLKNIRGSVDIVGRGTGSDGTIRRHINDTNLNELGSKGG--HQETHRAVAKLSLLSISFEAHAKVASCSAKVSVLLIAVE--FGEIRVNTEEETQPSDPL-TGPLSVIHVKIMMVEEEAATREVVHMNPPK----SVN----------IAF
> Smo_93043_ pacid=15418284 transcript=93043 locus=93043 ID=93043.v1.91 annot-version=v1.0
----------------------------------------------AFKASLNDSAGALLLDIESDSHRTVSHPQTTKSLPRRVTSEKRARAHHYTISELGRRALYKNYGTKEASRISSTSDLGDKQVFLVTALIESNVSSQHLDLGGAQVNTSRMATP-------------------------------------RRKTANSNGLWSALGVAISFLVLLCFWGVFLYNFGSKQ------------HLAQLLFHGTADVKKILLGDIKLVNMVAKGGFGSELEIKRNLSSARIHDLEPHKP--SNNHMKAISRISRVSISFEPHSKNQSMIMRVSVLLLSTPGFVAKVGVALIKEKQKEDSC-EGSRSMECVQIAMIAPLDDTDNVVKMSEMMSPP---DYESSSE-------
> Pp3c4_19720V3.1.p pacid=32919168 transcript=Pp3c4_19720V3.1 locus=Pp3c4_19720 annot-version=v3.3
M----KILSFEKAKLHIP------QAIVRNVFSHRFFVILLSSLLPSLKELLIDPD-NRLANNESDADRVVRLLNTSQMLPKQRPSEKQSRSHSYPIKELGSRQLYRGFTSTERLAVSGTSSIGSFRTFLVSFLSDTNVKTSQLEPGGSQVKIIQGISPAAPAPWKPTPASAPYPLPGDGSPAPSSAAGSTVEPTITSQKHGSNALLSAMSVCIALIALMCFWGWFLHNYGKQKQVLGKVKGVEAYHGAKVNFHGTLNIKKMLLDDIRLVKIVGVFGLSSDVEFKRNLSTAKICEFDREPQEVLNAALKAIARLSRISIELDPHSKEASVIMRAGVLLLSSPSLIAELGVLCIKEMQFEDPIIDGPKQLESVQIVMINALEETDRVVQLADTLSPPSELNYRSPHSDEEARGR
> Pp3c12_9140V3.1.p pacid=32974436 transcript=Pp3c12_9140V3.1 locus=Pp3c12_9140 annot-version=v3.3
MVSRAKILSFEKVRSFFS------QVCVRRAIYHMLFVILLSSLLSSLKALLHDPD-NYLANNESDADRSVRQLQTSEFLPKQRSSEKQRRSHSYPIKELGSRQLYHRFTSLEKLVTSGTSSIGSSRGFLVSFLTETNIETAQLEPGGSQVGIDRGVSPAAPS--KPSPASPPYPLPGDGNPARSSAAGSTPGTSTKAQKHGSNALLSAMSVCTALLALMCFWGWFLRNYGKRKLNLSKVKGAEAYNEEKVNFHGTVNIKKMLLDDIRLQKVVGVFGLSSDVEFKRNLSTARICEFDREPHEVLNAALKAIARLTRISIELDPHSKEASVIMRAGVLLLSSPSLIAELGVLCIKEMQSEDPILDGPKQLESVHIVMTNAAEETDRVVQLADTLSPPSELNYRSPHSDDEARGR
> evm_27.model.AmTr_v1.0_scaffold00048.222
--------------------------------------------MPSIKSAITDTE-GVLAQKSEDPDGKVKDPKSKVHLAHRRYSDKHKIAHDYTISELGARALYQDFSFKELEEISTSTVLEQTNSTFVTFLVKSGASTEQVGRGGKQINVIKSELEGINSESPVAGGY----------PSPY----GVIYQGAKKRSARSTKLLSALAVGALLVALMCFWGCFLYKFGKND----KPHAMDVSEGASIMFHGSKDIRKIALNNIRLTNVLVKTNDGLDFEIKRYLSSSKIGEVERSD---QDDAVKIVAKLSRISIMMDARSKEASIIIRASLVVLSTSLFIEKIGLHLVEEKQTDDQC-EGQPSFHTLSIIQVSPNEETHRVLQISEVLTPP---DYDSNSDS------
> Zm00001d031211_T001.1 pep chromosome:AGPv4:1:182336147:182340130:-1 gene:Zm00001d031211.1 transcript:Zm00001d031211_T001.1 gene_biotype:protein_coding transcript_biotype:protein_coding
MDERR-----RRSSRR--RQGARGALVA------AALCCASPATLPELKLAFNATVHHRLTSRRSDPNVEISSVPDLQSIPMQGISSRKQRAHQHPIAEIKERAIYRAYQGSEVHTISLRTAIGSTHRFL-------------VGLEGLSIQKARGTLGFAVLPHSDPLSSAGKRFY---GVSP--------ISNNNKKTSRLNGVVGSMSLALAIAVLGFLWICLLSRKSVGGNYVKMDKKT-VPDGAKLTYQWSSEIRRLLLDDVRMVTSVDLSRQSRDTEIRINLLAAKVLCYGDGQEDQPNNAMKALSRLSGVAIRLEPRSKVAAVVLHASLLLVTTSCFIKKIGLTLTGERLEDDEC-GDEVAVEAIDIAMTDADAQSSAVLKMEEILSPM---ECYEQHLEL-----
> Zm00001d041215_T001.1 pep chromosome:AGPv4:3:105826354:105828119:1 gene:Zm00001d041215.1 transcript:Zm00001d041215_T001.1 gene_biotype:protein_coding transcript_biotype:protein_coding
MDERR-----KRSSRRGGRVQAVLALVA------AALCCSSPSILPELKLAFNATV-QRLTSRPSDPNGEISSVPDLQSIPMQGISSRKQRAHQHPIAEIKERAIYRAYQGSEVHTISLRTAIGSTHRFLLTFFSENAVGKSSVGLEGLSIQKARGTLGFAVLPHSDPLSSA--------GKPS-------------------------------------------------------------------------------------------------IT-----------------------------------------------I----------PSF---------------------------------------------------------------------
> Bradi4g00550.1.p pacid=32785671 transcript=Bradi4g00550.1 locus=Bradi4g00550 ID=Bradi4g00550.1.v3.1 annot-version=v3.1
MD--------------HGRRKQS-SLCA------GAVLC-CTAMLPELKLAFNATA-QRLTSRFTDPNGEISSFPDLQSIPMQGISSKKQRAHQHPIAEIKERAIYRAYQGSEIHTISLRTAIGSTHRFLVTFFSENVVGKSSVGLEGLPIQKARGTLGFAVLPHSDPLSSS--------GVSP--------IS--NNKTSHLNGIVGSMSMAVAIAVLGFLWICLLSRKNMGVSYVKMDKPT-VPDGAKLTYQWSSEIRRLLLDDVKMVTAVDLNRQGRDTEIRINLLTAKILCYGDAQEDQPNNAMKALSRLSGVAIRLEPRSRVDAVVLHSSLLLVTTSCFLNKIGLTLTGERLEEDES-GDEVAVEAIDIAMTDADGQSSVVLKMEEILSPS---EYYEQHLEI-----
> LOC_Os12g44090.1 pacid=33151151 transcript=LOC_Os12g44090.1 locus=LOC_Os12g44090 ID=LOC_Os12g44090.1.MSUv7.0 annot-version=v7.0
MD-NK-----KEPTGGHGTPGQV-VLCA------AVAMASLSTMLPELKLSFNGSS-QRLTTKPTDPNGEISSFPDLQSIPMQGISNKKQRAHQHPISEIKERAIYRAYQGSEIHTISLRTAIGSTHRFLLTFFSENVVGKSSVGLEGLPIQKARGTLGFAVLPHSDPLSSA--------GVSP--------IN--NNKTSHLNGIVGSMSMALAIAVLGFLWICLLSRKSIGGSYVKMDKQT-IPDGAKLTYQWSGEIRRLLLDDVKMVTAVDLNREGRDTEIRINLLTAKILCYGDAQDDQPNNAMKALSRLSVVAIRLEPRSRVDAVVLHASLLLVTTACFLKKIGLTLTGERLEEDEC-GDEVAVEAIDIAMTDADGQSSAVLKMEEILSPM---EYYEQHLEL-----
> evm_27.model.AmTr_v1.0_scaffold00002.363
------------------------MILF------LATLLSLSSFLQEMKRGLNDTK-GLLSNKDTDINNTISHLHDQRVIPLRGTSSKRHRAHEHTIAEIGERALYRAYEGTESNIISSRSPIGHGRRFLLTFLSEKTVGGNFIGLDGPQVQRLKGSLGFAVLPGHVNDDEA---------VPP------------RRATSHVNGVLGAMSLGLAFMLLSFLWICFLSRGKLGKNYSNIGKKIDQDSGTKLTFHGSDEIKRLSLSDVKLVSAVDRSRDKSDMEIKRNLFTAKILYLERECTDQPDNALRALSRLCRMAIELEPHSKVEAVVLRASLILVSTPSFVKRIGMILSRERLEEDKC-EDDTSVEAIDIRKVDANNDANRVLQMEVVMSPP---EYDSQSN-------
> AT5G62710.1 pacid=19670643 transcript=AT5G62710.1 locus=AT5G62710 ID=AT5G62710.1.TAIR10 annot-version=TAIR10
------------------------MISN------VSISATFSCFLLELKSGFNDTR-NSLENKDSDESSTVSNPQDQVSIPMQGISSKRQRAHQHNINEITERAMYRAFQGPDTFTISTKASISRTRRSLLTFFSEDIVSGVETGLDGRQIRKPRSSMGFVVLPHAESADES---------DSP-------------KRSSRIKGILGAMSMALAIVIFVFLWIWMLSKERKVKKYTEVKKQKDSETSKKLTFHGSTEIEKLSLDDVRMVGTVDRSRQGSDVEVKINLLSSRILDLERAQEDGLNNALKALSRLSKVSIDLEPRSKVDAVVLRASLLLVTTPIFVKRVGMTVLKERLEDDKC-TDDESVEALEIERTDANENANQVAQLQEVMSPS---DYDDSHSDYC----
> Solyc03g113450.2.1 pacid=36134203 transcript=Solyc03g113450.2.1 locus=Solyc03g113450.2 ID=Solyc03g113450.2.1.ITAG2.4 annot-version=ITAG2.4
------------------------MVWE------ILLFMTFRSFLPEMRTLLNDTK-NVLSNNDSDESRTISYPNEQQSIPMEGISSKRQRAHEHVINEIGERAIYRAFQGSDSITISSRASLGRRHRLLLAFFSEDVISGNDIGLDGQQVRKPRTSMGFVVLPHAESDEAA---------VPT-------------KRSSHIRAAVGAISLGFVIVLFIFLWVWLLSKERTAKKYTEVKKQVHKEPSAKLTFHGPSEIEKISLDDVRMVGTVDRSREGSDVEIKINLLTARIMNFER-VDDRLNNALKALSRLSKVSIELEPRSKVEAVVLRASLLLVTTPSFVNRVGMTLLKERLEDDAC-RDDATVEAIEIARTDANDDTQQVLQYQEVMSPP---DYDESHSDYS----
> Solyc08g074760.2.1 pacid=36150776 transcript=Solyc08g074760.2.1 locus=Solyc08g074760.2 ID=Solyc08g074760.2.1.ITAG2.4 annot-version=ITAG2.4
------------------------MDFSKIQDL-LLVLLCFRLLLPNFRIAISGSD-GVLEQRPEDSDGKVQDSKSKTSLPHKSYSDKQQFAHDYAIPALGNKSLFQSYSWDEPEENSSSNPLGKNNGIFVTFLVQSDHAGNDLGRNGKQVSQDNN--GGSISPSPGSAQS-----------------------------QNNGRLLSASAVGALLVALMCFWGCFLYKLGKND---GKSLAMDICAGASIMFHGSKDIKKLILNHIKLANVVIKMNEGFDFEIKRYLSTSKIGEVERSE---QDGALTIMAKLSRISIGFEARSKGESIIMRATLVVISTASYIEKIGLYLASERRTEDPC-ERQTSLDSLSVTQVSSSDDTHRVVQISEVMTPP---DYDSSSD-------
> AT1G31420.1 pacid=19652608 transcript=AT1G31420.1 locus=AT1G31420 ID=AT1G31420.1.TAIR10 annot-version=TAIR10
M-----------------------MICEKSCCS-WLISLCLNEQIPSFRNAVTRSD-SFIHQRPEDPDNNVTDAKTKITLTHKMPPDKHRLMHNYAITALGAEEIHQSYTPAEPGQKSTSPALGQKKSNFVNFLVQSDVSSKNIGLNGKHVDVVQDDSGNSSH--SQSGQN----------------------------QKKSGKLLSASAVGALLVALMCFWGCFLYKLGKVE---IKSLAKDVGGGASIMFHGSKDIKKLMLNHIKLAKVLLKLNEGFDFEIKRYLSTSKLGEAERGE---QDDSVNIIAKLSRISIGLEARSKEESIIMRATLVVLSTASFIEKVGLFLISERPRDDPC-EGQMSLDALSITQVSPSEETHRVVQLSEVMTPP---EYDSSSD-------
