# Supplementary material for: Structural evolution drives diversification of the large LRR‐RLK gene family
Source: New Phytol. 2020 Feb 29;226(5):1492–505. doi: 10.1111/nph.16455 (PMC7318236; doi:10.1111/nph.16455)
Supplement: Supplementary file 1 — Dataset S1 Alignments used to infer clade‐specific trees. Dataset S2 Alignments used to infer clade‐specific trees after filtering. Dataset S3 Newick format clade‐specific tree files. Dataset S4 Sequence alignment from backbone tree. Dataset S5 Sequence alignment from backbone tree after filtering. Dataset S6 Models for backbone tree alignment partitions. Dataset S7 Newick format LRR‐RLK constraint tree. Dataset S8 Newick format LRR‐RLK backbone best tree. Dataset S9 Newick format files for bootstrap replicate trees used in backbone tree construction. Dataset S10 Alignments used to construct conversion trees shown in Fig. S19. Fig. S1 Clade I gene tree. Fig. S2 Clade II gene tree. Fig. S3 Clade III_VIIa gene tree. Fig. S4 Clade IV gene tree. Fig. S5 Clade V gene tree. Fig. S6 Clade VI gene tree. Fig. S7 Clade VIIb gene tree. Fig. S8 Clade VIII‐1 gene tree. Fig. S9 Clade VIII‐2 gene tree. Fig. S10 Clade IX gene tree. Fig. S11 Clade X gene tree. Fig. S12 Clade XI_XIIb gene tree. Fig. S13 Clade XIIa gene tree. Fig. S14 Clade XIIIa gene tree. Fig. S15 Clade XIIIb gene tree. Fig. S16 Clade XIV gene tree. Fig. S17 Clade XV gene tree. Fig. S18 Model of structural modifications found. Fig. S19 Phylogenetic trees of maize genes in clade XI_XIIb from different alignment domains. Fig. S20 Alignment showing sequence identity of a maize gene fragment to its paralog. Fig. S21 Backbone tree with gene names. Table S1 Genome annotation and assembly versions used in gene searches. Table S2 List of maize transcript variants used in gene searches. Table S3 All discovered genes, their respective clades, protein domains found in coding annotation, and domains found outside their coding annotation. Table S4 Gene expression analyses. Table S5 Genes used to construct backbone phylogenetic tree, their clades, and their constraint groups. Table S6 Gene family size in each taxon by clade. Table S7 Rate of gene structural variation by clade. [file NPH-226-1492-s001.zip › Man2019_LRR-RLKs_SupportingInformation/datasets/Dataset_S2_Filtered_Alignments/II.input.align_out.fas]

> AT2G13790.1 pacid=19638440 transcript=AT2G13790.1 locus=AT2G13790 ID=AT2G13790.1.TAIR10 annot-version=TAIR10
----SS----KEQR-----------------------SLL-----CFLYLLL-LF-------------NFTLRVAGNAE-------DATQLKNSLSDPNNVLQSWATLVT-TWFHVTNPENKTRVDLGNAKLSKLVPELGQLNQYLE------------------------------------------LYSNITGEIEELDLVEVSLDLYASISPISSLGKLGKLRFLRLNSLSGEIPMTLTSV----QLQVLDISNRLSGDIPVNGSFSLFTPISFANSL-------------T-DLPEPPPTSTSP----TPPPP-SGG----------QMTAAIAGGVAAGAALLFAVPA-IAFAWWLR-RKPQ---------DHFFDVPA-----EEDPEVH--LGQLKRFTLRELLVATDNFSNKNVLGRGGFGKVYKGRLADGNLVAVKRLKEERTKGGELQFQTEVEMISMAVHRNLLRLRGFCM-TPTERLLVYPYMAGSVASCLRERP---------------------EGNPALDWPKRKHIALGSARGLAYLHDHCDQKIIHRDVKAAILLDEEFEAVVGDFGLAKLMNYNDSHVTTAVRGTIGHIAPEYLSTGKSSEKTDVFGYGVMLLELITGQKAFDLARLA----NDDDIMLLDWVKEVLKEKKLESLVDAELEGKYVETEVEQLIQMALLTQSSAMERPKMSEVVRMLEGD-G--LAERWEEW---QKEEMPI-HD----------------FNYQAYPHAGTDWLI--PYSNS---------LIENDYPSGPR
> Solyc01g104970.2.1 pacid=36139133 transcript=Solyc01g104970.2.1 locus=Solyc01g104970.2 ID=Solyc01g104970.2.1.ITAG2.4 annot-version=ITAG2.4
-----------DQWV-----------------LGILGSAS-----VFLCLIG-LL---------------LVPVYGNTE-------DANALKTTLADPNNVLQSWPTLVN-TWFHVTNSENSTRVDLGNANLSQLVPQLGQSNQYLE------------------------------------------LYSNISGRIYELNLTNVSLDLYLKLVPIDTLGKLQKLRFLRLNSLTGQIPVLLTTV---TSLQVLDLSNKLTGPVPVNGSFSLFTPISFANPL-------------E-TPPVSPPPPITP----TPTSP-GVG---------NSATGAIAGGVAAGAALLFAAPA-ILLAWWRR-RKPE---------DHFFDVPA-----EEDPEVH--LGQLKRFSLRELQVATDNFSNKNILGRGGFGKVYKGRLADGSLVAVKRLKEERTQGGELQFQTEVEMISMAVHRNLLRLWGFCM-TATERLLVYPYMAGSVASRLRERP---------------------ESDPPLGWPIRKCIALGSARGLAYLHDHCDPKIIHRDVKAAILLDEEYEAVVGDFGLAKLMDYKDTHVTTAVRGTIGHIAPEYLSTGKSSEKTDVFGYGVMLLELITGQRAFDLARLA----NDDDVMLLDWVKGLLKDEKYETLVDADLQGNYNEEEVKQLIQVALLTQSSPMERPKMSEVVRMLEGD-G--LAERWEEW---QKEEMFR-QD----------------FNHAHHPH--TDWII--ADSTY---------NLRPDELSGPR
> Potri.013G117200.1 pacid=26995289 transcript=Potri.013G117200.1 locus=Potri.013G117200 ID=Potri.013G117200.1.v3.0 annot-version=v3.0
-----------ERKV------------------GDFLFVW-----LLI-LAL-LL-------------HPVWLVLGNME-------DAHSLRSNLNDPNNVLQSWPTLVN-TWFHVTNNDNSIRVDLGNAALSQLVPQLGLKNQYLE------------------------------------------LYSNISGPIGDLNLTTVSLDLYLSFTPIDTLGKLSKLRFLRLNSLTGPIPMSLTNI---SALQVLDLSNRLSGVVPDNGSFSLFTPISFANLDLC-GP-VTGHPCPG-SPPFSPPPPFVP----PPPIS-SPG------GYSA--TGAIAGGVAAGAALLFAAPA-LAFAWWRR-RKPQ---------EFFFDVPA-----EEDPEVH--LGQLKRFSLRELQVATDTFSNKNILGRGGFGKVYKGRLADGSLVAVKRLKEERTPGGELQFQTEVEMISMAVHRNLLRLRGFCM-TPTERLLVYPYMAGSVASCLRERP---------------------PSQPPLDWPTRKRIALGSARGLSYLHDHCDPKIIHRDVKAAILLDEEFEAVVGDFGLAKLMDYKDTHVTTAVRGTIGHIAPEYLSTGKSSEKTDVFGYGIMLLELITGQRAFDLARLA----NDDDVMLLDWVKGLLKEKKLEMLVDPDLQNKYVEAEVEQLIQVALLTQGSPMERPKMSDVVRMLEGD-G--LAERWDEW---QKVEVLR-QE----------------VEL--APHPNSDWIV---DSTE---------NLHAVELSGPR
> Potri.019G087700.1 pacid=27025142 transcript=Potri.019G087700.1 locus=Potri.019G087700 ID=Potri.019G087700.1.v3.0 annot-version=v3.0
-----------ERKV------------------GDLLFLW-----LLI-LVL-LL-------------HPVWLVLGNME-------DAHSLRSNLNDPNNVLQSWPTLVN-TWFHVTNNDNSIRVDLGNAALSQLVPQLGLKNQYLE------------------------------------------LYSNISGPISDLNLTNVSLDLYLSFTPIDTLGKLSKLRFLRLNSLAGPIPMSLTNI---SALQVLDLSNRLSGVVPDNGSFSLFTPISFANLDLC-GP-VTGHPCPG-SPPFSPPPPFVP----PPPVS-TPG------GNSA--TGAIAGGVAAGAALLFAAPA-LAFAWWRR-RKPQ---------EFFFDVPA-----EEDPEVH--LGQLKRFSLRELQVATDSFSNKNILGRGGFGKVYKGRLADGSLVAVKRLKEERTPGGELQFQTEVEMISMAVHRNLLRLRGFCM-TPTERLLVYPYMAGSVASCLRERP---------------------PSQPPLDWPTRKRIALGSARGLSYLHDHCDPKIIHRDVKAAILLDEEFEAVVGDFGLAKLMDYKDTHVTTAVRGTIGHIAPEYLSTGKSSEKTDVFGYGIMLLELITGQRAFDLARLA----NDDDVMLLDWVKGLLKEKKLEMLVDPDLQNKYVEAEVEQLIQVALLTQGTPMERPKMSEVVRMLEGD-G--LAERWDEW---QKVEVLR-QE----------------VEF--SPHPNSDWIV---DSTE---------NLHAVELSGPR
> AT5G10290.1 pacid=19665998 transcript=AT5G10290.1 locus=AT5G10290 ID=AT5G10290.1.TAIR10 annot-version=TAIR10
-----------R---------------------MFSLQ---KMA-MAF-TLL-FF------------ACLCS--FVSPDAQ-----DAFALRISLRALPNQLSDWQNQVN-TWSQVIDDKNFTSLTLSDMNFSTLSSRVGIENKTLT------------------------------------------LKGGITGEIEDFNLTSTSLDLEDQLTRISTIGNLKKLQFLTLRKLNGTIPESLTGL---PNLLNLLLDSSLSGQIPQSLFEIP--KYNFTSNLNC-GG-RQPHPCVSAV---------------AHSG----------DS-SKPKTGIIAGVVA-G-VTVVLFGILLFLFCKDRHKGYR--------RDVFVDVAG-----EVDRRIA--FGQLKRFAWRELQLATDNFSEKNVLGQGGFGKVYKGVLPDNTKVAVKRLTDFESPGGDAAFQREVEMISVAVHRNLLRLIGFCT-TQTERLLVYPFMQLSLAHRLRE--IK-------------------AGDPVLDWETRKRIALGAARGFEYLHEHCNPKIIHRDVKAAVLLDEDFEAVVGDFGLAKLVDVRRTNVTTQVRGTMGHIAPEYLSTGKSSERTDVFGYGIMLLELVTGQRAIDFSRLE----EEDDVLLLDHVKKLEREKRLGAIVDKNLDGEYIKEEVEMMIQVALLTQGSPEDRPVMSEVVRMLEGE-G--LAERWEEW---QNVEVTRRHE----------------FE--RLQRR-FDW---GEDSMH---------NQDAIELSGGR
> Smo_166734 pacid=15418657 transcript=166734 locus=166734 ID=166734.v1.91 annot-version=v1.0
-----------SGLFPA---------------------------ALAALIYLSVA-------------------SCNSE-------DAYALRRSLIDPENVLQSWPTLVN-TWFHVTDRRNHTRVDLGNANLSVLVPELGSQHQYLE------------------------------------------LYKNIRGKIEELQLKSVSLDLYMNFTELASLGNLKSLVFLRVNQLRGRIPRELTSI---ASLKVVDVSSNLCGTIPTSGSFARFPAKNFENPRLD-GP---------------------------------------------------------------------------------------------------------------------------------------------------------------------------------------------ELQGSVF--------------------------------------------------------------------------------------------------------------------------------Y-----------------------------------------------------------------ETA-----------------T-------------------------------------------------------------------------------------------------------
> AT5G65240.2 pacid=19668659 transcript=AT5G65240.2 locus=AT5G65240 ID=AT5G65240.2.TAIR10 annot-version=TAIR10
------------------------------------------MALLII-TAL-VF------------SSLWS--SVSPDAQ-----DAFALRSSLRASPEQLSDWQNQVD-TWSQVIDDKKHTSVTLSYMNFSTLSSGIGITTKTLT------------------------------------------LKGGIMGGIESINLSSTSLDLEDHLTRISTLGNLKNLQFLTLRNLNGSIPDSLTGL---SKLINILLDSNLSGEIPQSLFKIP--KYNFTANLSC-GG-TFPQPCVTES---------------SPSG----------DS-SSRKTGIIAGVVS-G-IAVILLGFFFFFFCKDKHKGYK--------RDVFVDVAG-----EVDRRIA--FGQLRRFAWRELQLATDEFSEKNVLGQGGFGKVYKGLLSDGTKVAVKRLTDFERPGGDEAFQREVEMISVAVHRNLLRLIGFCT-TQTERLLVYPFMQLSVAYCLRE--IK-------------------PGDPVLDWFRRKQIALGAARGLEYLHEHCNPKIIHRDVKAAVLLDEDFEAVVGDFGLAKLVDVRRTNVTTQVRGTMGHIAPECISTGKSSEKTDVFGYGIMLLELVTGQRAIDFSRLE----EEDDVLLLDHVKKLEREKRLEDIVDKKLDEDYIKEEVEMMIQVALLTQAAPEERPAMSEVVRMLEGE-G--LAERWEEW---QNLEVTRQEE----------------FQ--RLQRR-FDW---GEDSIN---------NQDAIELSGSS
> Smo_268032 pacid=15411165 transcript=268032 locus=268032 ID=268032.v1.91 annot-version=v1.0
-----------E------------------------RWW---------------------------------LASTSPT-------DAHDLKTSLTDPSSVLQSWSTLVN-TWFHVTDNDNFTRVDLGNAALSTLVPSLGRSHQYLE------------------------------------------LYSNITGEIPELNLSNVSLDLYQNFTSIDTIGRLTKLRFLRLNSLSGSIPMSLTNI---NGLQVLDLSNDLSGPVPTNGSFSLFTPISFNNRDLC-GQ-AVNKRCPN-GPPLTPAPQYLA----PPSGA-NNG---RTQSSSSSNTGAIAGGVAAGAALLFAAPA-IGFAWWRR-RRPP---------EAYFDVPA-----EEDPEVH--LGQLKRFSLRELQVATDGFSNKNILGRGGFGKVYKGRLSDGSLVAVKRLKEERSPGGELQFQTEVEMISMAVHRNLLRLRGFCM-TPTERLLVYPYMAGSVASRLRERN---------------------PGEPSLDWPTRKRIALGSARGLSYLHDHCDPKIIHRDVKAAILLDEEYEAVVGDFGLAKLMDYKDTHVTTAVRGTIGHIAPEYLSTGKSSEKTDVFGYGIMLLELITGQRAFDLARLA----NDDDVMLLDWVKGLLREKKVVQLVDSDLHNTYDLGEVEELIQVALLTQVSPNDRPKMADVVRMLEGD-G--LAERWEEW---QKVEVVRNQE----------------MDF--VPQRASDWII---DSTD---------NLHAVELSGPR
> Smo_85471_ pacid=15420049 transcript=85471 locus=85471 ID=85471.v1.91 annot-version=v1.0
--------------------------------------------------------------------------------------DAHVFRQALDDPSNVLQSWPTLVN-TWFHVTNTQDNIRVDLGNAFLSRLVAALGNENQYLE------------------------------------------LYSNITGPIKELNLTEVSLDLYQSFTDIDSLGKLHNLRFLRLNTLDGKIPNSLTTI---PGLQVLDLSNNLSGPVPTNGSFSLFTPISFGGPALC-GA-VVSRQCPG-GPPLPPPTPYQP----PSP---------FVGNQNGKVTGAIAGGVAASAALLFATPA-IAFAWWKR-RRPH---------EAYFDVPA-----EEDPEVH--LGQLKRFSLRELQVATDNFNNRNILGRGGFGKVYKGRLADGSLVAVKRLKEERSPGGELQFQTEVEMISMAVHRNLLRLRGFCM-TPTERLLVYPYMPGSVASRLRERL---------------------PGDTPLDWPTRKCIALGAARGLSYLHDHCDPKIIHRDVKAAILLDEEYEAVVGDFGLAKLMDYKDTHVTTAVRGTIGHIAPEYLSTGKSSEKTDVFGFGIMLLELITGQRAFDLARLA----NDDDVMLLDWVKGLLRERKVDLLVDPDLKNEYDPMEVEQLIQVALLTQGSPMDRPKMAEVVRMLEGD-G--LAERWEEW---QKVEVVRSQE----------------VEL--VSHGNSEWIV---DSTD---------NLHAVELSGPR
> Zm00001d009801_T001.1
-----------GGRGAP------------------------DATRMLVVAVVGVMV-------------AAAAVLCPA-----KQAKAVAVKAALHDPGNALWDWLKGND-HWNMVTH--GQQELSMTNKNLSTLSPAIGKRSRYL-------------------------------------------LHQAISGPIDTIRMKLEVLDLSNHFSSISTL---------------GNLAN--------GNPFLSDIGSSIAAPVPKDVKEED---LQFMSSI-F----------------------------------------------------MLLVCIAIGCSLVAVVTG-AVLFWKRRQRERV-----------FADVSV-----HHDPEGC--LGHLKQYSFQEMRMATNNFSQRNILGEGGYGIVYKGDLPDGTTVAVKRLKDHDSVVGDDQFHTEVEVISLAVHRNLLHLNGFCV-ANNERLLVYPYMPGTVASKLKECV---------------------DGEPALDWAKRKRIALGASQGLLYLHEQCDPKIIHRDIKASVLLDEYLEAVVADFGLAKLVDHWMSHVVTSVRGTIGRIPPEYYLSGHASEKTDVFCFGLLLIELVTGRSTLELHENE----FDKGG-IIELAKELLEQNKLSMFVDRKLGSNYDSAELEEMVQIALLTMYRSCHRPRMSEIVKMLEGD-G--VAEKWQAM---KDIEEPNPDSSSEFVCIG--------INY------------DVDECNSI--------ELQAVELSGPR
> Zm00001d028441_T001.1
-----------------------------------------------------------------------------------------------------------------------------------------------------------------------------------------------------------------------------------------------------------------------------------------------------------------------------------------------------------------------------------------------------------------------------------------------------------------------------------------------------------------------------------------------------------------------------------------------------------------------------------------------------------------------------------------------------------------------------------MFEVIRMLEGD-K--LIERWEV--S-QNVD------TPEFVSSE------------LLLQKYMDF--AADECSL---------GVDAMELSGPR
> LOC_Os05g07850.1 pacid=33157104 transcript=LOC_Os05g07850.1 locus=LOC_Os05g07850 ID=LOC_Os05g07850.1.MSUv7.0 annot-version=v7.0
-----------DERRA--------------------------AASLLAVLVLSLVV-----------ASSAAAGVAPAAP----EAEALAVKAALHDTANVLADWAGGGG-NWSMVTST-GHSVLDLAHRNLSTLSPAIGKRRRLL-------------------------------------------LQHAISGPIDTIRLKVQTLDLAYHFTTISIL---------------GHSKG-----------FLMDLSFNLSGP-P-----------VFSASVLF----------------------------------------------------SALTSVQ-----KVILRG-SETF-VSRYSGHI-----------FP---------YQRPEIY--LGHLKQFMIKEIKEATNNFDRRNILGQGGFGIVYKGRLRDGTIVAVKRMKDCFSVCGDDQFHTEVEVISLIVHRNLLRLTGFCI-TDTERLLVYPFMPGTVSSKLQEYV---------------------GGKPTLDWTRRRKIALGAARGLVYLHEQCDPKIIHRDIKASVLLDEYFEAVVADFGLVKLLDHGESHAVTAVRGTMGRIPPEYLMTGQTSEKTDVYGFGFLLIELITGRKTMELHEDE----YQEGG-ILDWAKELLEGNKLRSFVDSRLRDNYVIAELEEMVKIALLTMYNPDQRPSMAEIAGMLQSD-G-SVVEKWETL---KDAERSKPSTPEFMLSSP--------VNF------------ASDECNSI--------QLEAVELSGPR
> Potri.004G059100.1 pacid=26992257 transcript=Potri.004G059100.1 locus=Potri.004G059100 ID=Potri.004G059100.1.v3.0 annot-version=v3.0
-----------AA--------------------------------ILFHIFL-AV--FWVHF------AQATGSLLSPK--VNYEVAAMAVKKEMRDESGVMNGWLNSVD-TWNMVGSPEGFFSLEMASARLSTLSPSIANSHRTML------------------------------------------LQNHLSGPIEEIKLSDQTLDLSGQFVGISSLGFLTHLSYLRLKKLTGQIPRLVANL---TGLSFLDLSFNLSGPTPKILAKGY----SIAGRYLC-TS-SHAQNCTGISNPVN----------ETLSS----------EQARSHHR--WVLSVAIGISCTFVISV-MLLVCWVHWYRSR-----------LLFIS----YVQQDYEFD--IGHLKRFSFRELQIATNNFSPKNILGQGGYGVVYKGCLPNKTFIAVKRLKD-PNFTGEVQFQTEVEMIGLALHRNLLCLYGFCM-TPDERLLVYPYMPGSVADRLRETC---------------------REKPSLDWNRRIHIALGAARGLLYLHEQCNPKIIHRDVKAAILLDEGFEAVVGDFGLAKLLDLRDSHVTTAVRGTVGHIAPEYLSTGQSSDKTDVFGFGILLLELITGQKALDAGNGQ----VQKGM-ILDWVRTLHEEKRLEVLVDRDLKGCFDVSELEKAVDLALQTQSHPNLRPKMSEVLKVLEGIVGQPAIEESQGATSI-----GEARA-------------------CNCSRHCSDV---HEESSF---------IIEAMELSGPR
> Potri.011G068700.1 pacid=27003190 transcript=Potri.011G068700.1 locus=Potri.011G068700 ID=Potri.011G068700.1.v3.0 annot-version=v3.0
-----------AA--------------------------------ILFRTFL-VI--FWVRL------TQATDTLLSPK--VNYEVAAMAVKREMRDEIGAMNGWLNSVD-TWNMISSTEGFISLEMASVGLSTLSPSIGNIHRTML------------------------------------------LQNHLSGPIEEIKLSEQTLDLSGQFGGISSLGFLTHLSYLRLKNLSGQIPRLVASL---TGLSFLDLSFNLSGPTPKILAKGY----SITGSYLC-TS-SHAQNCMGISKPVN---------AETVSS----------EQASSHHR--WVLSVAIGISSTFVISV-MLLVCWVHCYRSR-----------LLFTS----YVQQDYEFD--IGHLKRFSFRELQIATSNFSPKNILGQGGYGVVYKGCLPNKTFIAVKRLKD-PSFAGEVQFQTEVEMIGLALHRNLLSLHGFCM-TPDERLLVYPYMPGSVADRLRETC---------------------REKPSLDWNRRIHVALGAARGLLYLHEQCNPKIIHRDVKAAILLDEGFEAVVGDFGLAKLLDLRDSHVTTAVRGTVGHIAPEYLSTGQSSEKTDVFGFGILLLELITGQKALDAGNGQ----VQKRM-ILDWVRTLNEEKRLEVLVDRDLKGCFDALELEKAVELALKTQSHPNLRPKMSEVLKVLEGLVGQSAMEESQGAPNI-----GEVRA-------------------CSFSRHDRDV---HEESSF---------IIEAMELSGPR
> Solyc07g006110.2.1 pacid=36160870 transcript=Solyc07g006110.2.1 locus=Solyc07g006110.2 ID=Solyc07g006110.2.1.ITAG2.4 annot-version=ITAG2.4
---------------------------------MASMF--------LVFVFS-LL-------------LFYPFLCFSYE--RNHEVEAIAIRRSLDDPKGVLSNWEDSVD-SWAMISSSENLIALGAPSQGLSVLSGMISNTNKQVL------------------------------------------LQNNISGHIRELKLPNETLDLSNHFSHVDSLGLLNSLQYLRLNSLSGAIPLSLARV---PQLAFLDLSFNLSGPIPKFPTRTF----NVVGPLIC-GN-HSAETCFGSVNLMPLSFDIDST-----------------GKRNSKRL-AIAMGLSISF-ISLFLLG-FGFIIWKRNQNRK---------QSILNIN----DMQEEDLVR--LGNLRSFTFKELQRATNSFSSKNILGAGGFGNVYRGKLGDGSLVAVKRLKDISGTAGESQFRTELELISLAVHRNLLRLIGYCA-TPNERLLVYPFMSGSVAARLRG-------------------------KPALDWTTRKRIAIGAARGLLYLHEQCDPKIIHRDVKAAVLLDDFCEAVVGDFGLAKLLDHADSHVTTAVRGTVGHIAPEYLSTGQSSEKTDVFGFGILLLELITGMRALELGKTV----NQKGA-VLEWVKKMQHEKNVEALIDRELGSNYDRIDVGEMLQVAILTQYLPSHRPKMSEVVRMLEGD-G--LAEKWAA--S-HNYDGFSLTKSNKTQTKH------------MVPLGYDDHDHD-----Y---------DTHAMELSGPR
> evm_27.model.AmTr_v1.0_scaffold00038.145 pacid=31571021 transcript=evm_27.model.AmTr_v1.0_scaffold00038.145 locus=evm_27.TU.AmTr_v1.0_scaffold00038.145 ID=evm_27.model.AmTr_v1.0_scaffold00038.145.v1.0 annot-version=v1.0
------------------------------------------ME-LAC-AFL-FL------------VSMLP--LVASDYQ-----DAFALKNALNGS-NQLLDWPNLVN-TWSSVDDRNNNVQVILASKGLSTLSPRLGVKYNTLG------------------------------------------LQGDITGNIDEFNLTSTHLDLGNYLSDITSLGNLTNLQILILENFNGSIPESISNL---PKLIELQLAFDLSGKIPEALFQLS--KYNFTGKLNC-GP-GMQHACASVTP-------------ASDSG----------NT-KNLNFGALFGTIS-AVLVILVIGVVMFLLWKGRNKGYK--------REVFVDVSG-----EDDRKIA--FGQLKRFAWRELQLATDIFSEKNVLGQGGFGKVYKGVLPDNTKIAVKRLTDYQSPGGEAAFLREVEMISVADHRNILRLIGFCT-TPSERLLVYPFMQLSVAYRLRD--IK-------------------PGEKVLDWQSRKQVALGTARGLEYLHEHCNPKIIHRDVKAAVLLDEDFEAVVGDFGLAKLVDVRKTNVTTQVRGTMGHIAPEYLSTGKSSEKTDVFGYGIMLLELVTGQRAIDFSRLE----EEDDVLLLDHVKKLEREKRLDAIVDRNLKQNYDSREVETMIQVALLTQSSPEERPKMAEVVRMLEGE-G--LAQRWEEW---QQVEVVRRQE----------------YE--RLHSR-FDW---AEDSVY---------NQDAVQLSGGR
> Smo_167872 pacid=15422331 transcript=167872 locus=167872 ID=167872.v1.91 annot-version=v1.0
-----------EQDA-----------------AAVLLLLL-----CQLLHLHPAL-------------FCLLGAQPSLV---VSPVSAFAFKQSLVDPQNAMSGWKNAVD-SWIHVS-SEQNSRVELPGLQLSQLSPRLADANQYLM------------------------------------------LQNNLSGPIPEFNWSRISVDLSNNLSPISTLGKLQTLQYLRLNSLSGAFPDSVATI---RALDFLDVSFNLSGNVPNATTANLNVK----GPLLC-GS-KTSRICPG-DPPRH----LEP---LSQ----RV------GSGGSASRGALASGLAVAAFLLASLLA-FGAVWWKR-HHNR---------QVFFDVNE-----QQDPEVA--LGQLKKFSFRELQTATDNFDMKNILGRGGFGIVYKGTLPDGTPIAVKRLKEGSSNGGEYQFQMEVEMISLAVHRNLLRLKGFCM-TPTERLLVYPYMPGSVASRLRDLI---------------------CGKPALDWPTRKRIALGSARGLLYLHEHCDPKIIHRDVKAAILLDEDFEAVVGDFGLAKLLDHRESHVTTAVRGTVGHIAPEYLSTGQSSEKTDVFGFGILLLELITGQGAFDFNRLL----TNKDVMLLDWVKQLQHANNLDRLVDAELKGNYNAVELEEMVQVALLTQMFPADRPKMSEVVRMLEGD-G--LAERWEEW---QKVETRRSRE----------------AQL--IPRRYYELVE---DSNS---------DLEAVDLSGPR
> LOC_Os08g07890.1 pacid=33106805 transcript=LOC_Os08g07890.1 locus=LOC_Os08g07890 ID=LOC_Os08g07890.1.MSUv7.0 annot-version=v7.0
-----------AMML------------------VRVSTRV-----MNTVLSK-LS-------------KMLEDKYTKLK--VHSQIDESSMKAALEDP--LHKDWDTLVA-TWFFITKKENFTTLDLSKSGLTNHLESIDKHHKYLS------------------------------------------LRSSIT-KLTKIQLHYQTLDLYVRWTRFDGLSQLTKLRTLRMPDVAGSMPKTLTKV---ESLQELQFSNNLSGEVPLTSSFSLSAPNSFANTSLC-GL-GT----PS-APPLHPPPPYNPAMQQPLPPV-RCG----TYAGRSSRTGAISGGVAAGAALLFNIPA-IGFAWWRR-RKPQ---------EYFPVVPG----------VH--LGQLKRFSLRELQVATKTFNNKNILGTGGFSKVYKGRLADGSLVAVKRLKEQRTPGGELQFQTEVEMISMALHRNLLRLRGFCM-TPTERLLVYPYMAGSVASRLRERP---------------------PSEPPLDWQTRRRIAAGSARGLSYLHDHCNPKIIHRDVKAAILLDEDFEAVFGDFGLAKPMDYKDTHVTTAVHGTIGHIAPEYLSTGILSEKTDVFGYGIMLLELITGKRAFDLALLA----RGEGVMPLDWVKRLIKEEKLEKLIDPDLQNKYIDAEVESLIQVALLTQGSPLERPKMAAVVRMLEGD-G--LAERWKEW---QKIEIVQ-QD----------------VEL--GLYQN-GWTV---DSTE---------NLHAVELSGPR
> Solyc11g008960.1.1 pacid=36151579 transcript=Solyc11g008960.1.1 locus=Solyc11g008960.1 ID=Solyc11g008960.1.1.ITAG2.4 annot-version=ITAG2.4
------------------------------------------ME-LFL-AIL-IL------------ACLYS--FVSPDQQ-----DAFALKSSLNASNDQLSDWQNQVN-TWSKITDDNSNLMVSLSNMGFTTLTPRLGVVHNTLS------------------------------------------LQGGITGKIEALNLTSTMLDLEKRLSEIASLGNLKKLQFLFLQNLSGTIPDSLSGL---PNLINLQLALDLTGKVPDSLFQVP--KYNFSEHLNC-GL-NFSHRCVS------------------DSE----------GSPSKSKTGLVIGIVG-GFLGIILLGGLMLFFWRGRNKGYK--------REIYVDVPG-----EVDRRIP--FGQLRRFAWRELQLATDNFSEKNVLGQGGFGKVYKGVLSDSTKVAVKRLTDYESPGGDAAFQREVEMISVAVHRNLLRLIGFCT-TPTERLLVYPYMQLSVAYRLRE--LK-------------------PGESVLAWPTRKRVALGTARGLEYLHEHCNPKIIHRDVKAAVLLDEDFEAVVGDFGLAKLVDVRKTNVTTQVRGTMGHIAPEYLSTGKSSEKTDVFGYGIMLLEIVTGQRAIDFSRLE----EEDDVLLLDHVKKLQREKRLDAIVDRNLHKNYNMDEVEMMIQVALLTQGSPEDRPAMSEVVRMLEGE-G--LAERWEEW---QHVEVTRRQE----------------YE--RLQRR-FDW---GEDSIY---------NQDAVELSGGR
> Zm00001d045728_T002.1
-----------EAAPP-TS-P-------PS---LVL-LLL-----LLLLIIS-PP----------------SSAFLSPK--VNPEVQAMTIKSMLKDPRGVLKNWQDSVD-SWTTVSSPENFTGLEVPGQNLSLLSPSIGNTNETVL------------------------------------------MQNNITGPIAEIKLTKKTLDLSSHLYGIASVGHLESLQYLRLNTLSGPFPSASANL---SQLVFLDLSYNLSGPIPGSLARTF----NIVGPLIC-GT-NTEEDCYG-TAPMPMSYKLNSSQ-GAPPL----------AKSKSHKFVAVAFGAAIGC-ISILSLA-AGFLFWWRHRRNR---------QILFDVD----D-QHMENVG--LGNVKRFQFRELQAATDKFSGKNLLGKGGFGFVYRGQLPDGTLVAVKRLKDGNVAGGEAQFQTEVEMISLALHRNLLRLYGFCT-TATERLLVYPYMSGSVASRLKGKLIKDSSTPLFFLPSLYSAIIITAGKPPLDWATRRRIALGAGRGLLYLHEQCDPKIIHRDVKAAVLLDDCCEAIVGDFGLAKLLDHRDSHVTTAVRGTVGHIAPEYLSTGQSSDKTDVFGFGILLLELVTGQTALEFGKAA----NQKGA-MLDWVKKMHQEKKLDVLVDKGLRSRYDGIEMEEMVQVALLTQYLPGHRPKMSEVVRMLEGD-G--LAERWQA--S-QRAD------SHKSFKVP---------DF-TFSRCYSDL---TDDSSL---------LVQAVELSGPR
> Zm00001d037297_T002.1
-----------EEAPPSSS-P-------PS--PPVM-LLL-----LLLLIVS-SP-------------C-SSSALLSPK--VNPEVQAMTIKNTLKDPHGVLKNWQDSVD-SWTTVSSLENFTGLEVPGQNLSLLSPSIGNTNETIL------------------------------------------LQNNITGLIAEIKLTKRTLDLSSHLYAITSVGNLESLQYLRLNTLSGPFPSASANL---SQLVFLDLSYNLSGPVPGSLARTF----NIVGPLIC-GTNNAERDCYG-TAPMP-PYNLNSS---LPPA----------IMSKSHKF-AIAFGTAIGC-IGLLVLA-AGFLFWWRHRRNR---------QVLFDVD----D-QHMENVS--LGNVKRFQFRELQSATGNFSSKNILGKGGFGYVYRGQFPDGTLVAVKRLKDGNAAGGEAQFQTEVEMISLALHRNLLRLYGFCM-TATERLLVYPYMSGSVASRLKA----SSTTSIRFLSSLYSTMIATTGKPPLDWVTRKRIALGAGRGLLYLHEQCDPKIIHRDVKAAILLDDCCEAIVGDFGLAKLLDHRDSHVTTAVRGTVGHIAPEYLSTGQSSEKTDVFGFGILLLELVTGQTALEFGKTA----NQKGA-MLDWVKKTHQEKKLDVLVDQGLRGGYDKMELEEMVRVALLTQYLPGHRPKMSEVVRMLEGE-G--LAERWEAS-S-QSAD------SHE-FKVP---------DF-TFSRCYSDL---TDDSSL---------LVQAVELSGPR
> Bradi1g43690.1.p pacid=32800287 transcript=Bradi1g43690.1 locus=Bradi1g43690 ID=Bradi1g43690.1.v3.1 annot-version=v3.1
-----------E-APP-SS-P-------PN--PVVLAAVL-----VLVLFVS-SP----------------SCALLSPK--VNTEVQAIGIKNLLKDPHGVLKNWQDSVD-SFTMITSPDNFTGLEAPSQNLSLLAPSIGNTNETVL------------------------------------------LQNIINGPITEINLEYKTLDLSSKFYEIQSVGHLQSLQYLKLNTLSGPFPSASANL---PHLIFLDLSYNLSGPIPGSLARTY----NIVGPLIC-DA-NAEKDCYG-TAPVPMSYSLNGTQ-GTPP-----------AKTKSHKF-AVAIGAVLGC-MSFLFLA-AGFLFWWRHRRNR---------QILFDVD----D-QHMENVN--LGNVKRFQFRELQAATDKFSSKNILGKGGFGHVYRGQLPDGTLVAVKRLKDGNAAGGESQFKTEVEMISLAVHRNLLRILGFCM-TATERLLVYPYMSGSVASRLKA-------------------------KPPLDWNTRKRIALGAARGLLYLHEQCDPKIIHRDVKAAVLLDDYCDAIVGDFGLAKLLDHQDSHVTTAVRGTVGHIAPEYLSTGQSSEKTDVFGFGILLLELITGQTALEFGKAS----NQKGA-MLDWVKKMHQEKKLDVLVDKGLRSSYDRIELEEMVQVALLTQYLPGHRPRMSEVVRMLEGD-G--LAERWQA--S-QRAD------SHK-FTVP---------EF-TFSRCYSDL---TDDSSL---------LVQAVELSGPR
> Bradi4g14000.1.p pacid=32784276 transcript=Bradi4g14000.1 locus=Bradi4g14000 ID=Bradi4g14000.1.v3.1 annot-version=v3.1
-----------PSSKQNQ-ESVLKKKNK---LEMVSE----SMKVLAF-GLV-LL------------GCLQP--FAAIDLQ-----IANEMRTMLNDSRGVLNDWSNQVS-YFVNVRNQDGNIGIILSSSGLSVLSPSIAKTAEQLF------------------------------------------LDDSITGRIQELNLSKMTLKLGRHLNSIETFGLLSELQNLDLQLLSGNIPSSLSNL---SLLNDINLANNLTGEIPEQLLQVS--QYNYTGHLNC-GQ-NL-ISCEGGT---------------TKTG----------GS-RKSTLKVILGSIG-GAVTLLVVVV-LFVLWWQRMR-HR--------PEIYIDVAG-----QHDHSLG--FGQIKRLSWRELQIATNNFSEQSVLGKGGFGKVYKGVLPDGKKVAVKRLFEVESPEGEMAFLREIELISIAVHKNILRLIGFCT-TPTERLLVYPFMELSVASRLRD--IK-------------------QNEPTLDWPTRMRIALGAARGLEYLHEHCNPKIIHRDVKAAVLLDGNLEAVIGDFGLAKMMDMGRNTVTTAVRGTMGHIAPEYFKTGRPSVKTDIFGYGVMLLEIVTGERAIFPDFLE----GAGEVMLIDQVKLLMQEGRLEEILDRNMDYVYDFQELANIIQIALLTHMDPDQRPAMSEVVHMLEGNTV--PTDRWEEW---QIAELTRRQQ----------------YEN-RQHHNLFSF---SEESLN---------IHEAIELSGGR
> evm_27.model.AmTr_v1.0_scaffold00006.234 pacid=31560282 transcript=evm_27.model.AmTr_v1.0_scaffold00006.234 locus=evm_27.TU.AmTr_v1.0_scaffold00006.234 ID=evm_27.model.AmTr_v1.0_scaffold00006.234.v1.0 annot-version=v1.0
-----------MKRE--------------------GLFF-------WVVFF--FS-------------WASSTALLSPK--VNFEVQAMGIKQALKDPLSVLENWGDSVD-SWAMITSPENLIGLGTPGQSLSTLSPSIGNTNQIVL------------------------------------------LQNNISGSIHEIRLSMKTLDLSNLFDSINSIGNLKSLEYLRLNSLSGPFPSSLANI---SELAFLDLSYNLSGPVPKFPARTF----NIVGPLIC-GN-GAEKDCSG-SISLPLSFSVNATQ-SNQPS----------DRPKSHRV-ALAFGLSLGG-ICLLILG-FGLLLWWRHRHNQ---------QIFFDVN----D-QHDEEVC--LGNLKKFQFRELQAATNNFSSKNILGKGGFGIVYKGYLQDGSVVAVKRLKDGNAIGGEIQFQTEVEMISLAVHRNLLRLRGFCM-TSSERLLVYPYMSGSVASRLRA-------------------------KPALDWGTRKRIALGAARGLLYLHEQCDPKIIHRDVKAAILLDDYCEAVVGDFGLAKLLDHRDSHVTTAVRGTVGHIAPEYLSTGQSSEKTDVFGFGILLLELITGQKALEFGKAA----NQKGA-MLDWVKKIHQEKKLDLLVDKDLKINYDRIELEEMVQVALLTQYLPGHRPKMSEVVRMLEGD-G--LAERWEA--S-QRSD------TSK--FRG--------SDL--SSERYSDL---TDDSSL---------LAQAMELSGPR
> Pp3c3_14110V3.1.p pacid=32944842 transcript=Pp3c3_14110V3.1 locus=Pp3c3_14110 annot-version=v3.3
-----------PDPG-----------------ARM-QWLW-----RTLTLLH-VL-------------TSFFSVVDPLD---NPEVKSFAIKRALQDPLNVLASWSNYMS-TFAFVDDSNNSNGLELPRNGLSSLSPLIGSSNHRLI------------------------------------------ITNSLSGELKEINLSKVVLDLSRLFSAINSLVNLKNLVSLNLGHFNGSFPAFVANM---SSLQSLDVSENLSGFVGNQTLKTLITD----GVNLC-GL-AIRKECPG-DPPL-------P---NPA----NINNIDNIRSRKSANTSAVACGLSLGVAVLLGSFM-LGLLWWRR-RNSK---------QIFFDVNE-----QQDPDVL--LGQLKKFSFRELQIATDNFNTKNILGKGGFGNVYKGYLCDGSIVAVKRLKGEGSPGHEMQFQTEVEMISLAVHRNLLRLRGFCM-TPTERLLVYPYMPGSVASRLRDIV---------------------GGKPALDWPTRKCIALGAARGLLYLHEHCDPKIIHRDVKAAILLDEGYEAVVGDFGLAKLLDHRNSHVTTAVRGTVGHIAPEYLSTGQSSEKTDVFGYGVLLLELITGQRAFGFGRLS----RQNDMMLLDWVKKLQAEKRLDLLVDVDFKSEYNSLELEEMVQVALLTQMLPTERPKMLDVVRMLEGD-G--LAERWEQW---CEVESRRSRE----------------A-L--LPRRYCELVE---DSSW---------DIEAIQLSGPR
> evm_27.model.AmTr_v1.0_scaffold00019.81_ pacid=31572285 transcript=evm_27.model.AmTr_v1.0_scaffold00019.81_ locus=evm_27.TU.AmTr_v1.0_scaffold00019.81_ ID=evm_27.model.AmTr_v1.0_scaffold00019.81.v1.0 annot-version=v1.0
-----------KPSSA-----------------TPMSF--------LIFFF--VF-------------LFFPSASLSFE--LNHEVEAISIRRELIDPHGILSNWENSVD-SWTMITSPENLIGLGAPSQNLSTLSPKIGNTNQQVL------------------------------------------LQNNISGWILELKLPHQTLDLSNKLTAVESLGQLNSLEYLRLNSLFGVFPASLAKL---PRLAFLDLSYNLTAPVPRFPAKTF----NIVGPLIC-GT-GSTQDCSGTAAPAVPFLPLNTSS----------------RKSRTHKV-AIALGAGFGC-TSLLILG-LSLFLWWKYKLHK---------QIIQHET----DHSEGEEIC--LGNLKRFSFRELQTATGNFNPKNILGKGGFGNVYKGYLSDGRVVAVKRLKDGSAAGGEAQFQTELEMISLAVHRNLLRLLGFCA-TSSERLLVYPFMAGSVASRLRG-------------------------KPALDWNTRKRIALGAARGLLYLHEQCDPKIIHRDVKAAILLDEYCEAVVGDFGLAKLLDHQDSHVTTAVRGTVGHIAPEYLSTGQSSEKTDVFGFGILLLELITGQRALDFGKAA----NQKGA-MLDWVKKVHQEKKLDLLVDKELRGGYDHIEVGEMVKVALLTQFLPTHRPKMAEVVRMLQGD-G--LADKWEPG-S-NNHGMHHDHNMPIVVTIH------------G-----CDHDDDGDSSSL---------DVENMELSGPR
> Pp3c26_3790V3.1.p pacid=32918205 transcript=Pp3c26_3790V3.1 locus=Pp3c26_3790 annot-version=v3.3
----RRSHKVCPGPA-----------------AGVQQWLW-----RAFTLLQ-VL-------------T-LFTSVCSLD---NPEVRSAAIKQAFEDPENVLASWPNYLS-TFAFVEDANHSYGLALPSHSLSSLSPLIGSPNQRLI------------------------------------------ITNSISGPLSEVNLSKMVLDLSRALSAIRALANLTSLVTLNLRHFNGSFPVFVSNM---PSLLSVDVSYNLSGFVPNQTLKNLMAD----GPSLC-GW-AIRKECPG-DPPL-------P---NPA----NINIIDS-RNKRS-NTSAVAAGLSLGAAVLVGSFV-LGFLWWRR-RNAK---------QIFFDVNE-----QQDPDVL--LGQLKKFSFRELQIATDNFNTKNILGKGGFGNVYKGHLSDGTIVAVKRLKGEGSPGHEMQFQTEVEMISLAVHRNLLRLRGFCM-TPTERLLVYPYMPGSVASRLRDTV---------------------AGKPALDWPTRKNIALGAARGLLYLHVHCDPKIIHRDVKAAILLDEDFEAVVGDFGLAKLLDHRDSHVTTAVRGTVGHIAPEYLSTGQSSEKTDVFGYGVLLLELITGQRAFEFGRLS----SQNDMMLLDWVKKLQTEKRLDLLVDAQLMSEYNSLELEEMVQVALLTQVLPSERPKMLDVARMLEGD-G--LAERWEQW---REVENRRSRE----------------A-L--LPRRYCELVE---DSSW---------DIEAIQLSGPR
> Solyc05g010400.2.1 pacid=36144598 transcript=Solyc05g010400.2.1 locus=Solyc05g010400.2 ID=Solyc05g010400.2.1.ITAG2.4 annot-version=ITAG2.4
-----------ETR---------------------SVFG-------FVVLFS-FL-------------V-YSNAMLTPG--VNYEVQAMEIKNSLHDPLGVL-NWESSVD-SWNTISSSDKFIGLACPSQSLSKISPYIHNTHNLLL------------------------------------------LQSNITGPITELMLQKNTIDLSDQLTKISSLAQLKSLQYLRLNSLTGAVPLEFSNM---TQLTLLDLSFNLSGPVPRLLAKTF----NLLGPIIC-AT-GKEPECNGTTTSMPLPFTLNNSQ-NAQPF----------GRSKTHKI-ALAFGTSLGC-ICLLIIG-FGIFLWWRQKHNK---------QIFFDIN----E-QHHEQVC--LGNLRRFQFRELQVATNNFSNKKILGKGGFGNVYKGCLSDGTIVAVKRLKDGNAIGGDKQFQTEVEMISLAVHRNLLRLYGFSM-TPTERLLVYPYMSGSVASRLKA-------------------------KPPLDWTTRKRIALGAARGLLYLHEQCDPKIIHRDVKAAILLDDDCEAVVGDFGLAKLLDHRDSHVTTAVRGTVGHIAPEYLSTGQSSDKTDVFGFGILLLELISGQRALEFGKAA----NQKGV-MLDWVKKIHLEKKLDLLVSKDLKDKYDRIELEEMVQVALITQYHPSHRPKMSEVVRMLEGD-G--LAEKWEA--S-QRAE------STR--CRA--------NEF-SSSERYSDL---TDDSSL---------LVQAMELSGPR
> Solyc04g005910.2.1 pacid=36141965 transcript=Solyc04g005910.2.1 locus=Solyc04g005910.2 ID=Solyc04g005910.2.1.ITAG2.4 annot-version=ITAG2.4
------------MK---------------------AILG-------YFYLFN-LL-------------AYYAHAMLTPA--VNYEVQAMEIKKNLNDPYNVL-NWGDAVD-SWNMITSNDKFTSLESPSQNLSKISPYIHNTHELIL------------------------------------------LQSNISGSIMELMLKKKTIDLSDKLTEIASLAQLKNLQYLRLNSLSGAIPLDLANM---TQLSLMDLSFNLSGPVPRLLAKTF----NVLGPMIC-AT-GKEKECNG-TTPMPLSFSSNNPQ-NVQSS----------GKPKTHKV-ALAFGTSLGC-IFLLIVG-FGFFLWWRQKHNK---------QIFFDSN----E-HHIEEVC--LGNLRRFQFKELQSATNNFSSKNILGKGGFGNVYKGRLSDGVIVAVKRLKDGNAVGGNQQFQTEVALISLAVHRNLLRLYGFCM-TPTERLLVYPYMSGSVASRLKA-------------------------KPTLDWGTRKGIALGAARGLLYLHEQCDPKIIHRDVKAAILLDDYCEAVVGDFGLAKLLDHHDSHVTTAVRGTVGHIAPEYLSTGQSSDKTDVFGFGILLLELITGERALEFGKAA----NQKGA-MLDWVRKIQQEKRLDMLVDKDMKNEYDTIELEEMVQVALLTQYHPSHRPKMSEVVRMLEGD-G--LAEKWEA--S-QTAE------PTR-YSRA--------NEF-SSSERYSDL---TDDSSL---------LVQAMELSGPR
> Potri.008G110300.1 pacid=27039466 transcript=Potri.008G110300.1 locus=Potri.008G110300 ID=Potri.008G110300.1.v3.0 annot-version=v3.0
---------MEGKKN--------------------ALFC-------CVASLI-CL-------------WTTAYGELTAA--VNYEVEAMGIKNSLHDPHNIL-NWEHAVD-SWAMVTSPDNFTSLGAPSQRLSTLSPSIGNTNQSLL------------------------------------------LQDNISGHISELRLSKKTIDLSSNFSQISALSNLNSLQYLRLNSLDGAIPASLVNM---TQLTFLDLSYDLSTPVPPVHAKTF----NIVGPLIC----GTEQGCAG-TTPVPQSVALNNSQ-NSQPS----------GNNKSHKI-ALAFGSSLGC-ICLLVLG-FGFILWWRQRHNQ---------QIFFDVN----E-QHNEELN--LGNLRSFQFKELQVATNNFSSKNLIGKGGFGNVYKGYLQDGTVVAVKRLKDGNAIGGEIQFQTEVEMISLAVHRNLLRLYGFCM-TTTERLLVYPYMSGSVATRLKA-------------------------KPALDWGTRKRIALGAARGLLYLHEQCDPKIIHRDVKAAILLDDYCEAVVGDFGLAKLLDHQDSHVTTAVRGTVGHIAPEYLSTGQSSEKTDVFGFGILLLELISGLRALEFGKST----NQKGA-LLDWVKKIHQEKKLELLVDKDLKNNYDRIELEEIVQVALLTQYLPSHRPKMSEVVRMLEGD-G--LAEKWEA--S-QRAE------ETK--SRA--------NEF-SSSERYSDL---TDDSSL---------LVQAMELSGPR
> Potri.010G134100.1 pacid=26979300 transcript=Potri.010G134100.1 locus=Potri.010G134100 ID=Potri.010G134100.1.v3.0 annot-version=v3.0
---------MVRKKN--------------------ALFC-------CVGLLI-CL-------------WNTAYGELTAT--VNFEVEAMGIKASLHDPHDVL-KWEHSVD-SWIMVTSTDGFTTLGAPSQSLSTLSPSIGNTNQSLL------------------------------------------LQDNISGHIAELKLPKKTIDLSSNFSQISTLSNLNSLHYLRLNSLNGAIPASLANM---TQLTFLDLSYNLNTPVPPVHAKTF----NIVGTLIC----GTEQGCAG-TTPVPQSLAVHNSQ-NSQPS----------GNSKSHKI-ALAFGSSLGC-ICLLVLG-FGFILWWRQRHNQ---------QIFFDIN----E-QHHEELN--LGNLRRFQFKELQIATSNFSSKNLIGKGGFGNVYKGHLQDGTVVAVKRLKDGNAIGGEIQFQTEVEMISLAVHRNLLRLYGLCM-TTTERLLVYPYMSGSVATRLKA-------------------------KPVLDWGTRKRVALGAGRGLLYLHEQCDPKIIHRDVKAAILLDDYCEAVVGDFGLAKLLDHQDSHVTTAVRGTVGHIAPEYLSTGQSSEKTDVFGFGILLLELISGLRALEFGKST----NQKGA-LLDWVKKIHQEKKLELLVDKDLKNNYDPIELDETVQVALLTQNLPSHRPKMSEVVRMLEGD-G--LAEKWEA--S-QRAE------ATR--TRT--------IEF-SSSERYSDL---TDDSSL---------LVQAMELSGPR
> AT2G23950.1 pacid=19640569 transcript=AT2G23950.1 locus=AT2G23950 ID=AT2G23950.1.TAIR10 annot-version=TAIR10
-----------VVMKL-----------------ITMKI---------FSVLL-LL-------------CFFVTCSLSSE--RNPEVEAINIKNELHDPHGVFKNWEFSVD-SWTMISSSDNLIGLGAPSQSLSTLSGSIGNTNRQVS------------------------------------------LQNNISGKIPEISLPKQTLDLSNRFSEIGSVNQLSNLQYLRLNSLSGPFPASLSQI---PHLSFLDLSYNLRGPVPKFPARTF----NVAGPLIC-KN-SLPEICSGSISASPLSVSLRSSS----------------GRR-TNIL-AVALGVSLGF-AVSVILS-LG-FIWYRKKQRR---------LTMLRIS----DKQEEGLLG--LGNLRSFTFRELHVATDGFSSKSILGAGGFGNVYRGKFGDGTVVAVKRLKDVNGTSGNSQFRTELEMISLAVHRNLLRLIGYCA-SSSERLLVYPYMSGSVASRLKA-------------------------KPALDWNTRKKIAIGAARGLFYLHEQCDPKIIHRDVKAAILLDEYFEAVVGDFGLAKLLNHEDSHVTTAVRGTVGHIAPEYLSTGQSSEKTDVFGFGILLLELITGMRALEFGKSV----SQKGA-MLEWVRKLHKEMKVEELVDRELGTTYDRIEVGEMLQVALLTQFLPAHRPKMSEVVQMLEGD-G--LAERWAA--S-HDHSHFYHANSYRTITST------------G----------EDDNQAL---------DSFAMELSGPR
> Potri.017G108000.1 pacid=26984507 transcript=Potri.017G108000.1 locus=Potri.017G108000 ID=Potri.017G108000.1.v3.0 annot-version=v3.0
------MTAMARRREVG--------------------LY-------FVACL--WL-------------LTTVNGLLTPK--VNYEVQAMGIKASLDDPHGVLENWGDAVD-SWTMVTSSESLIGLGTPSQNLSTLSPTIGNTNQTVL------------------------------------------LQSNITGPIAEIKLSKHTLDLSDFFTKISSLGHLRNLEYMRLNSLSGEFPMSLANM---TQLVLLDLSFNLSGPVPRFPTKTF----SISGPLIC-PT-GSEPECYG-TTLMPISMNLNNTP-TAQPA----------DRPKSHQI-ALAFGSSVGS-VSLIILV-FGLFLWWRQRNNQ---------PTFFDVK----D-RQHEEVS--LGNLRKFQFRELQISTNNFSNKNILGKGGFGNVYKGILHDGTVVAVKRLKDGSASGGEIQFQTEVEMISLAVHRNLLRLYGFCM-TPTERLLVYPYMSGSVASRLKG-------------------------KPVLDWGTRKRIALGAARGLLYLHEQCDPKIIHRDVKAAILLDDYCEAVVGDFGLAKLLDHQDSHVTTAVRGTVGHIAPEYLSTGQSSDKTDVFGFGILLLELITGQRALEFGKAA----NQKGA-MLDWVKKIHQEKKLEMLVDKDLKGNYDRIELEEMVQVALLTQYLPSQRPKMYEVVKMLEGD-G--LAESWEA--S-QRAE------ATK--SKP--------HEF-SSSDRYSDL---TDDSSL---------LVQAMELSGPR
> Potri.004G108200.1 pacid=26991984 transcript=Potri.004G108200.1 locus=Potri.004G108200 ID=Potri.004G108200.1.v3.0 annot-version=v3.0
------MTSMARIREVG--------------------LH-------FVVFL--WF-------------STTANGLLSPK--VNYEVQAIGIKASLHDPHGVLDNWGDAVD-SWTMVTSPESLIGLGTPSQNLSTLSPTIGNTNQTVL------------------------------------------LQSNITGPIAEIRLSKHTLDLSDFFTKISSLGHLRSLEYMRLNSLSGEFPLSLANM---TQLVLLDLSFNLSGPVPRFPTKTF----SIAGPLIC-PT-GSEPECFG-TTLMPMSMNLNSTQ-TALPS----------NKPKSHKI-AVAFGSSVGS-ASLIILV-FGLFLWWRRRHNQ---------PTFFDVK----D-RQHEEVS--LGNLRRFQFRELQISTNNFSNKNILGKGGFGIVYKGILHDGTVVAVKRLKDGNAIGGEIQFQTEVEMISLAVHRNLLRLYGFCM-TPTERLLVYPYMSGSVALRLKG-------------------------KPVLDWGTRKRIALGAARGLLYLHEQCDPKIIHRDVKAAILLDDYCEAVVGDFGLAKLLDHQDSHVTTAVRGTVGHIAPEYLSTGQSSEKTDVFGFGILLLELITGQRAIEFGKAA----NQKGA-MLDWVKKIHQEKKLEMLVDKDIKGNYDRIELEEMVQVALLTQYLPSHRPKMSEVVRMLEGD-G--LAERWEA--S-QRAE------ATK--SKP--------HEF-SSSDRYSDL---TDDSSL---------LVQAMELSGPR
> AT5G16000.1 pacid=19666692 transcript=AT5G16000.1 locus=AT5G16000 ID=AT5G16000.1.TAIR10 annot-version=TAIR10
----S-IVMMMITR---------------------SFFC-------FLGFLC-LL-------------CSSVHGLLSPK--VNFEVQAMDIKASLHDPHGVLDNWRDAVD-SWTMVTSSENFIGLGTPSQNLSTLSPSITNTNRIVL------------------------------------------LQNNIKGKIAEIRLTRETLDLSDFFHEIFSVGYLQSLQYLRLNSLSGVFPLSLSNM---TQLAFLDLSYNLSGPVPRFAAKTF----SIVGPLIC-PT-GTEPDCNG-TTLIPMSMNLNQTG-VPLYA----------GGSRNHKM-AIAVGSSVGT-VSLIFIA-VGLFLWWRQRHNQ---------NTFFDVK----DGNHHEEVS--LGNLRRFGFRELQIATNNFSSKNLLGKGGYGNVYKGILGDSTVVAVKRLKDGGALGGEIQFQTEVEMISLAVHRNLLRLYGFCI-TQTEKLLVYPYMSGSVASRMKA-------------------------KPVLDWSIRKRIAIGAARGLVYLHEQCDPKIIHRDVKAAILLDDYCEAVVGDFGLAKLLDHQDSHVTTAVRGTVGHIAPEYLSTGQSSEKTDVFGFGILLLELVTGQRAFEFGKAA----NQKGV-MLDWVKKIHQEKKLELLVDKELKKSYDEIELDEMVRVALLTQYLPGHRPKMSEVVRMLEGD-G--LAEKWEA--S-QRSDS-----VSKCSNRI--------NEL-SSSDRYSDL---TDDSSL---------LVQAMELSGPR
> Solyc05g056370.2.1 pacid=36146428 transcript=Solyc05g056370.2.1 locus=Solyc05g056370.2 ID=Solyc05g056370.2.1.ITAG2.4 annot-version=ITAG2.4
------------------------------MSTAFSSW---KFHLNLLIFLL-LC------------SNGLS--SNDYDVE-----HAIELLRALNDSHNKIKDWIDFVTFSWSHVT-KNGNISLSLASNGFSTLSPSITRKFVSLD------------------------------------------LQNDLSGALDYLSMSNQNLNLANNFNPIPAWGQLYKLKHLVMGHITGTVPNSLINI---TGLKELDLSSDLTGGIPLQLFSIP--TYSFSGHLAC-GN-RFQKPCVSSS---------------SAPA----------SS-RRPKLEVAITGASCGAFLLLLVGA-IITYRCNYKRKIK--------QDQFFDVEG-----DVERNIS--LGQLRRFSWRELQIATDNFSESNIIGQGGFGKVYKGYLSDNTKVAVKRLTDYHNPGGEAAFLREVQLISVAVHRNLLRLIGFCT-TSSERILVYPFMQLSVAYRLRD--LK-------------------PGEKALDWPTRRRIAFGAAHGLEYLHEHCDPKIIHRDLKAAILLDDNFEPVLGDFGLAKLVDTKLTHITTQVRGTMGHIAPEYLSTGKSSEKTDVFGYGITLLELVTGQRAIDFSRLE----EEEDVLLLDHIKKLLREKRLGDIVDGNMK-TYEPKEVETILQVALLTQSSPEERPKMAEVITMLKGV-G--LAEKWAEW---EQLEEVRIQQ----------------FS--LMSRQ-FMW---AEDSTH---------DQEAIQLSQAR
> AT5G63710.1 pacid=19671878 transcript=AT5G63710.1 locus=AT5G63710 ID=AT5G63710.1.TAIR10 annot-version=TAIR10
-----------AHSGNG--ESFHDPLRG-FIQRNCFRWNNQKLILQCFMALA-FV------------GITSS--TTQPDIE-----GALQLRDSLNDSSNRL-KWRDFVSYSWSYVT-RGQSVALNLASSGFTTLSPAITKKFVTLE------------------------------------------LQNSLSGALDSLNMVNQTLNLSVSFSSIASWSQLSNLKH-------------------------LDLSSNLTGSIPTQFFSIP--TFDFSGQLIC-GK-SLNQPCSSSS---------------RLPV----------TS-SKKKLRDITLTASCVASIILFLGA-MVMYHHHRVRRTK--------YDIFFDVAG-----EDDRKIS--FGQLKRFSLREIQLATDSFNESNLIGQGGFGKVYRGLLPDKTKVAVKRLADYFSPGGEAAFQREIQLISVAVHKNLLRLIGFCT-TSSERILVYPYMELSVAYRLRD--LK-------------------AGEEGLDWPTRKRVAFGSAHGLEYLHEHCNPKIIHRDLKAAILLDNNFEPVLGDFGLAKLVDTSLTHVTTQVRGTMGHIAPEYLCTGKSSEKTDVFGYGITLLELVTGQRAIDFSRLE----EEENILLLDHIKKLLREQRLRDIVDSNLT-TYDSKEVETIVQVALLTQGSPEDRPAMSEVVKMLQGTGG--LAEKWTEW---EQLEEVRNKE----------------ALL-LPTLP-ATWD--EEETTV---------DQESIRLSTAR
> Potri.001G306000.1 pacid=27048296 transcript=Potri.001G306000.1 locus=Potri.001G306000 ID=Potri.001G306000.1.v3.0 annot-version=v3.0
------MTEVNEHPSGGK-ESFGYTKFG-YMFGVFSIRNPLKLVINCLVLLN-FL------------QIINS--SKEPDTE-----GARDLLLALNDSNGQI-DWPNLVSYSWTNVY-KNGHVFLSLNSLGLSTLSPAITKKFVSLE------------------------------------------LRNNLSGSLDYLNMVQKNLNLASKFSSIDTWDQLSNLKF-------------------------LDVSSNLTGRIPDKLFSVA--TFNFTAYIAC-GL-SFEEPCLSRS---------------PLPV----------ST-RKLRLKVIAASASCGAFGLLILLV-VLAYRYQQFHKEK--------NDIFVDVSG-----EDDRKIS--FGQLRRFSWRELQLATDNFSESNIIGQGGFGKVYKGIISDNMKVAVKRLEDYYSPGGKAAFLREVQLISVAAHKNLLRLIGFCT-TSSERILVYPYMQLSVAYHLRD--LK-------------------PGEKGLDWPTRKRIAFGAAHGLEYLHEHCNPKIIHRDLKAAILLDDNFEPVLGDFGLAKLVDTKFTHITTQVRGTMGHIAPEYLSTGKSSEKTDVFGYGITLLELVTGQRAIDLSRLE----EEEDVLLLDYIKKLLRENRLDDVVDGNLE-TYDRKEVETIVQVALLTQSSPEGRPTMAGVVKMLQGI-G--LAERWAKR---EQHGDARNQE----------------FS--LMSQQ-YIW---SEDSSI---------DQEAIQLSKAR
> Zm00001d017913_T002.1
-----------GE--------------------VVAASSL-----ALVLLFF-CS-------------CGPASGLLSPK--VNYEVQAMMIKNYLKDPHGVLKNWQDSVD-SWTMVTSPENLTGLEAPSQNLSILSPSIGNTNETVL------------------------------------------LQNNINGLIAEIKLRKKTLDLSSHFSEISSVGHLESLQYLRLNTLSGAFPSSSTNL---SHLIFLDLSYNLSGPIPGSLTRTF----NIVGPLIC-AA-TMEQDCYG-SLPMPMSYGLNNTQ-GTVIP----------AKAKSHKV-AIAFGATTAC-ISLLFLA-VGSLFWWRCRRNR---------KTLFNVD----DHQHIENGN--LGNMKRFQFRELQAATENFSSKNILGKGGFGIVYRGQLPDGSLVAVKRLKDGNAAGGEAQFQTEVEMISLAVHRNLLRLYGFCM-TASERLLVYPYMSGSVALRLKG-------------------------KPPLDWITRKRIALGAARGLLYLHEQCDPKIIHRDVKAAILLDDCCEAIVGDFGLAKLLDHRESHVTTAVRGTVGHIAPEYLSTGQSSEKTDVFGFGILLLELITGQTALEFGKSS----NQKGA-MLDWVKKMHQEKQLDILVDKGLGSKYDRIELEEMVQVALLTQFLPGHRPKMSEVVRMLEGD-G--LAERWEA--L-QHTE------SHK-FKVP---------EF-SFSRCHSDL---TDDSSL---------LVQAVELSGPR
> Zm00001d051741_T001.1
-----------GS-------------------------------------------------------------DTETEKK----AVAMSIAKPLA--KRTLK----LVR-S--EAKLVKEVKSIRRGNKGLANISP-IDVTHPILE-------------------------------------------------------------------ENVYVY---------VPKDLAGTTKR--------PTCCVLVLTKNLSGEI------------------------SVASVCV--------------------PG--------------------------------------------------------------LFDLIT--------------------------RCARDTCVEGTVL-------------SDGSLVAVKRLKDGNAADGEAQFQTELEMISLAVHRNLLQLWGFCM-TSSERLLVYPYMSGSVALRLKDSLYR-------------------EDTTGLDHQTRKRIALGAARGLPYLHEQCDPKIIHRDVKAAILLDDCCEAVVGDFGLAKLLDHRESHVTTAVRGTVGHIAPEYLSAGQSSEKTDVFGFGILLLELITGQTALAFGKSS----NQKGT-MLDWVKKMHEEK------------------------------------------------------------------------------------------------------------------------------------
> Zm00001d038727_T001.1
---------------------------------------------------------------------------------------------------------------------------------------------------------------------------------------------------------------MD--------------------------------------------ID-------VV-------------------------------------------------------------------------------------------------------------------------------------------------------------------------------------------------------------------------------------------------Q-----------------------------------------------------------------------------------------------------------------------------------------------------------LKKMHQEKQLDTLVDKGLESKYDRIELEEMVQVALLTQFFPGHRTKMSEVVRMLEGD-G--LAKRWEAS---Q----------------------------------------HTKETQIQGAQF----FLQSLPL----
> Zm00001d032142_T004.1
-----------HCRPCPSQLPFPE----PALPMACSGLRL-SLPAAVLALLL-LP-------------S-----ALASE--LNPEVQAIAIRQGLVDPHGVLRSWQDSVD-SWAMITSPQNLIGLGVPSQGLSTLSGRIANTHEQVL------------------------------------------LQNNITGRLPELALPRQTLDLSNRFSRVNTLGRITTLRYLRLNSLSGPFPASLAKI---PQLSFLDLSFNLTGPVPLFPTRTF----NVVGPMIC-GSNAGAGECAAALPPVTVPFPLESTPGGSSEHTGTGAAAAGRSKAAGARL-PIGVGTSLGA-SSLVLFA-VSCFLWRRKRRH-TGGRPSSVLGIIHERGGCDED-GGGGGVVARLGNVRQFGLRELQAATDGFSAKNILGKGGFGNVYRGRLADGTTVAVKRLKD-PSASGEAQFRTEVEMISLAVHRHLLRLVGFCA-ASGERLLVYPYMPGSVASRLRG-------------------------KPALDWATRKRIAVGAARGLLYLHEQCDPKIIHRDVKAAVLLDEHHEAVVGDLGLAKLLDHGDSHVTTAVRGTVGHIAPEYLSTGQSSEKTDVFGFGILLLELVTGQRALQLGKASGALHSQKGV-MLDWVRKVHQEKMLDLLVDQDLGPHYDRIEVAEMVQVALLTQFQPSHRPKMSEVVRMLEGD-G--LAEKWEA--T-NRPG------V--AAGAPHDLGYDHRNDS-NGSVFFNDF--HDNDSSLSSDEARSIDMVEEMELSGPR
> LOC_Os08g34380.1 pacid=33106126 transcript=LOC_Os08g34380.1 locus=LOC_Os08g34380 ID=LOC_Os08g34380.1.MSUv7.0 annot-version=v7.0
--------------------------------MASNLFLL--------LFFL-VV-------------SYAPFLAFSSE--LNPEVEAIAIRQGLVDPHGVLNNWEDSVD-SWAMVTSAHNLIGLGAPSQGLSTLSGRIANTNEQVL------------------------------------------LQNNITGRLPELALPRQTLDLSNRFSRVDTLGRLSTLRYLRLNSLSGAFPSSLAKI---PQLSFLDLSYNLTGPVPHFPTRTF----NVVGPMICSGSHAGAAECATVVAPVTVPFPLDSTPSSSSR-AAAAAVGRSKGGGGAARL-PIGVGTSLGA-SALVLLA-VSCFLWRRRRRHRLLSGPSSVLGIL-EKGRDVED-GGGGEVMARLGNVRQFGLRELHAATDGFSARNILGKGGFGDVYRGRLSDGTVVAVKRLKD-PTASGEAQFRTEVEMISLAVHRHLLRLVGFCAAASGERLLVYPYMPGSVASRLRG-------------------------KPPLDWQTRKRIAVGTARGLLYLHEQCDPKIIHRDVKAAVLLDECHEAVVGDFGLAKLLDHGDSHVTTAVRGTVGHIAPEYLSTGQSSEKTDVFGFGILLLELVTGQRALEVGKGSGVIQHQKGV-MLDWVRKVHQEKLHDLLVDQDLGPHYDRIEVAEMVQVALLTQFQPSHRPRMSEVVRMLEGD-G--LAEKWEA--N-HRPA------AMAAAAAPHELGYDHRNDS-NGSVFFNDF--HDNDSSLSSDEVRSIDMVEEMELSGPR
> Bradi3g36797.6.p pacid=32815501 transcript=Bradi3g36797.6 locus=Bradi3g36797 ID=Bradi3g36797.6.v3.1 annot-version=v3.1
-----------PASPAPSPIP-------PTVPMASSKFNLFSFP----LLFL-LC-------------S-GPFLAFSSE--LNAEVVAIAIRQGLVDPHGVLSNWEDSVD-SWAMITSPHNLIGLGAPSQGLSTLSGKIANTNEQVL------------------------------------------LQNNITGRLPELALPRQTLDLSNRFSRVDTLGRLSTLRYLRLNSLSGPFPASLAKI---PQLSFLDLSYNLTGPVPVFPTRTF----NIVGPMIC-GSHAGAEECAAAVAPVNAPFSLESTQGSNKT-TTGGGGGGGRSKAGARLI-PIGVGTSLGA-SSLVLFA-LSCFLWRRKRRHQQGGGPSSVLGIL-DRGGCDLE-GGGGEV---LGNVRQFGLRELQAATDGFSAKNILGKGGFGDVYRGRLADGTVVAVKRLKDTASASGEAQFRTEVEMISLAVHRHLLRLLGFCAPASGERLLVYPYMPGSVASRLRG-------------------------KPALDWHTRKRIAVGTARGLLYLHEQCDPKIIHRDVKAAVLLDECHEAVVGDFGLAKLLDHGDSHVTTAVRGTVGHIAPEYLSTGQSSEKTDVFGFGVLLLELVTGQRALEVGKASGICLTHKGV-MLDWVRKVHQEKMFDLLVDQDLGPHYDRIEVAEMVQVALLTQFQPSHRPRMSEVVRMLEGD-G--LAEKWEA--S-NRP----------ATAAPHDLGYDHRNDS-NGSVFFNEY--HDYDSSLSSDEVRSIDMVEEMELSGPR
> Bradi3g56250.1.p pacid=32819887 transcript=Bradi3g56250.1 locus=Bradi3g56250 ID=Bradi3g56250.1.v3.1 annot-version=v3.1
---------MAEA--------------------VLAVCSL-----LLLVFVS-FP-------------CTPASGLLSPK--VNYEVQAMMIKNYLKDPHGVLRNWQDSVD-SWTMVTSQENLTGLEAPSQNLSLLSPSIGNTNEIVL------------------------------------------LQNNINGRIADIKLTKKTLDLSSHFSEISSVSHLRSLQYLRLNSLSGAFPSTSANL---SKLVFLDLSYNLSGPVPGSLARTF----NIVGPLIC-GA-ATEQDCYG-TLPMPMSYSLNNTQEGTLMP----------AKSKSHKA-AIAFGSAIGC-ISILFLV-TGLLFWWRHTKHR---------QILFDVD----D-QHIENVN--LENLKRFQFRELQAATENFSSKNMIGKGGFGNVYRGKLPDGTVVAVKRLKDGNAAGGELQFQTEVEMISLAVHRNLLRLCGFCM-TTTERLLIYPYMSGSVASRLKG-------------------------KPPLDWITRKGIALGAARGLLYLHEQCDPKIIHRDVKAAVLLDDFCEAIVGDFGLAKLLDHRDSHVTTAVRGTVGHIAPEYLSTGQSSEKTDVFGFGILLLELITGQTALEFGKSS----NQKGA-MLDWVKKMHQEKKLDVLVDKGLRNSYDHIELEEMVQVALLTQYLPGHRPKMSEVVRMLEGD-G--LAERWEA--S-QRTD------SHK-FKVP---------EF-TFGRCYSDL---TDDSSL---------LVQAVELSGPR
> Zm00001d029597_T002.1
-----------AARVLA---------------------------ALALALALALV------------AVPAPTRASNDE-------DAYALRQRLSDPNGVLQSWPTLVT-TWFHISDQVGRVRLDLGNSNVSSIGPELGRVNKYLE------------------------------------------LYRNLDGEIKELNLKNISLDLYAKLTGIKSLSKLDSLRFMRLNKLTGSIPREFAKL---SNLKVIDLSNDLCGTIPVDGPFSTFPLRSFENSRLN-GP---------------------------------------------------------------------------------------------------------------------------------------------------------------------------------------------ELQGLVP--------------------------------------------------------------------------------------------------------------------------------Y-----------------------------------------------------------------DFG-------------------------------------------------------------------------------------------------------------------------
> Zm00001d037840_T001.1
---------------------------------------------------------------------------------------------------------------------------------------------------------------------------------------------------------------------------MGRGQAL---------------------------------------------------------------VIHGCSYVTAMTN----------------------------------------------------------------------------------------DQDLEFE--LCHVKHFAFHDLQSATDNFNSKNILGQGGFGIVYKGCLRNGTLVVVKRLKD-PDVIGEVQFQTEVELIGLAVHRNLLRLYGFCM-TSKERLLVYPYMPGSVADRLRDYR---------------------NGKPSLDWSKRMRIALGTARGLLYLHEQCNPKIIHRDVKAAILLDGNFEAIVGDFGLAKLLDRQESHVTTAIRGTIGHIAPEYLSTGQSSEKTDVYGIGILLLELITGPKTLSNGHGQ----SQKGM-ILDWVRELKEDKRLDKLVDRDLRDSFDILELECSVDVIIQTQTNPMLWPKLSEILHALEANV-----TLAETSVELNREPLPYGVP-------------------CSSSMRHEDP---HDSSSF---------IIEPIELSGPR
> LOC_Os02g49600.1 pacid=33133872 transcript=LOC_Os02g49600.1 locus=LOC_Os02g49600 ID=LOC_Os02g49600.1.MSUv7.0 annot-version=v7.0
---------MAEV--------------------ALAVYSL-----VLLASFS-FP-------------CRLASALLSPK--VNYEVQAMMIKTSLKDPHGVLKNWQDSVD-SWTMVTSPENLTGLEAPSQNLSLLSASIGNTNEIVL------------------------------------------LQNNINGPIEEIRLTKKTLDLSSHFSGINSVGHLESLQYLRLNTLSGAYPSSSANL---SQLVFLDLSYNLSGPVPGSLARTF----NIVGPLIC-AA-GTEHDCYG-TLPMPMSYSLNNTQ-GTLMP----------AKSKSHKV-AIAFGSTIGC-ISFLIPV-MGLLFWWRHRRNH---------QILFDVD----GKQ-----------------------------------------------------------------------------------------------------------------KAK-------------------------------------------LLSIMPQC---------------------------------------------------------------------------------------SS----NL-GA-Y--W-----------------------------HAMVVFITHWL-------------LQ---------------T-QRMS--------------------------T-------------------------------------
> Solyc01g009810.2.1 pacid=36138209 transcript=Solyc01g009810.2.1 locus=Solyc01g009810.2 ID=Solyc01g009810.2.1.ITAG2.4 annot-version=ITAG2.4
-----------RF-----------------------------IALVFLVGALAIIA------------V-----DCNSE-------DANAFKTNVADPNNVLQSWPTLVN-TWFHVTNSQNSVRVDLGDANLSSLVPQLGMSNQYLQ------------------------------------------IQNSISGEISELNLTKVSLGLENKLSFISSLGYLKLLRYMRLSKLSGEIPISVLKLVLWGNLKLMNVSDKLAGTVNKTGFAITTIVQDVKE-----------------------------------------------------------------------------------------------------------------------------------------------------------------------------------------------------------------------------------------------------------------------------------------------------------------------------------------------------------------------------------------------------------------------------------------------------------------------------------------------------------------------------------------
> LOC_Os06g16330.1 pacid=33148663 transcript=LOC_Os06g16330.1 locus=LOC_Os06g16330 ID=LOC_Os06g16330.1.MSUv7.0 annot-version=v7.0
-----------E--PP---------------------FFL-----LLLLLVV-SS-------------SSPSAALLSAK--VNNEVQAIVIKNLLKDPHGVLKSWQNSVD-SWAMITSPDFLTGLEAPSQHLSLLSPSIGNTNETVL------------------------------------------LQNNITGPIAEIRLENKTLDLSSSFYEISSVGHLESLQYLRLNTLSGPFPSASANL---SHLVFLDLSYNLSGPIPESLARTY----NIVGPLIC-DA-NREQDCYG-TAPMPMSYSLNGSRGGALPP---------AARDRGHKF-AVAFGSTAGC-MGLLLLA-AGFLFWWRHRRNR---------QILFDVD----E-QQIENVN--LGNVKRFSFRELQAATEGFSGKNILGKGGFGNVYRGQLPDGTLVAVKRLKDGNAAGGEAQFQTEVEMISLALHRNLLRLYGFCM-TATERLLVYPFMSGSVASRLKA-------------------------KPALEWGTRRRIAVGAARGLVYLHEQCDPKIIHRDVKAAVLLDEACEAVVGDFGLAKLLDHRESHVTTAVRGTVGHIAPEYLSTGQSSDRTDVFGFGILLLELVTGQTALEFGKSS----NHKGA-MLDWVKKMQSEKKVEVLVDKGLGGGYDRVEVEEMVQVALLTQYLPAHRPRMSDVVRMLEGD-G--LADRWEKAST-AAADSLS---SHR-TSDPPP-----AADFAAFGRCFSDL---TDDSSL---------LVQAVELSGPR
> Potri.018G101300.1 pacid=27009737 transcript=Potri.018G101300.1 locus=Potri.018G101300 ID=Potri.018G101300.1.v3.0 annot-version=v3.0
---------------------------------MAFKL--------LHLSF--FS-------------LFLAKLSLSYE--RNHEVEAISIREALHDPHGVLSNWEDSVD-SWAMITSPENLIGFGAPSQSLSSLSGTIGNTNRQVL------------------------------------------LQNNISGQIPELTLSKQTLDLSNRFSVVESLGQLNSLQYLRLNSLFGPFPVSLAKI---PQLAFLDLSYNLSGHVPKSPARTF----NVAGPLIC-GS-GSTEGCSGSANAGPLSFSLSSSP----------------GKHKPKKL-AIALGVSLSL-VSLFLLA-LG-ILWLRGKQKG---------QMILNIS----DNQEEERIS--LGNLRNFTFRELQIATDNFCSKNILGAGGFGNVYKGKLGDGTMMAVKRLKDLTGTAGESQFRTELEMISLAVHRNLLRLIGYCA-SHNERLLVYPYMSGSVASRLRV-------------------------KPALDWNTRKRIAIGTARGLLYLHEQCNPKIIHRDVKAAVLLDEFCEAVVGDFGLAKLLDHADSHVTTAVRGTVGHIAPEYLSTGQSSEKTDVFGFGILLIELITGMRALEFGKTV----NQKGA-MLEWVKKVQQEKKMEELVDKELGSNFCRIEVGEMLQVALLTQFLPAHRPKMSEVVRMLEGD-G--LAEKWAA--A-HSHCNPTMSLHPNNNNKS---------------TSASKHDEDDDEHSL---------DSYAMELSGPR
> LOC_Os03g32580.1 pacid=33127832 transcript=LOC_Os03g32580.1 locus=LOC_Os03g32580 ID=LOC_Os03g32580.1.MSUv7.0 annot-version=v7.0
-----------APRVSL---------------------------LAAGAVAVAVVL-----------LLAAPARASNDE-------DAYALRTRLSDPNGVLQSWPTLVN-TWFHVTDHASRVRLDLGNSNISSIGPELGRVNQYLE------------------------------------------LYRNLNGEIKELNLKNISLDLYAKLTTIKSLSKLGSLRFMRLNKLAGSIPRELAKL---SNLKVIDLSNDLCGTIPVDGPFSTFPLRSFENNRLN-GP---------------------------------------------------------------------------------------------------------------------------------------------------------------------------------------------ELQGLVP--------------------------------------------------------------------------------------------------------------------------------Y-----------------------------------------------------------------DFG-------------------------------------------------------------------------------------------------------------------------
> Bradi1g15850.1.p pacid=32799189 transcript=Bradi1g15850.1 locus=Bradi1g15850 ID=Bradi1g15850.1.v3.1 annot-version=v3.1
-----------ALRVAL---------------------------PLVG----AVFF-----------LAAAAVVASNEE-------DAYALRTRLSDPDGMLQSWPTLVN-TWFHVTDHASRVRLDLGNSNVSSIGPELGRVNQYLE------------------------------------------LYRNLNGEINELNLKNISLDLYAKLTTIKSLSKLNSLRFMRLNKLAGSIPRELAKL---SNLKVIDLSHDLCGTIPVDGPFSAFPLQSFENSRLN-GP---------------------------------------------------------------------------------------------------------------------------------------------------------------------------------------------ELQGLVP--------------------------------------------------------------------------------------------------------------------------------Y-----------------------------------------------------------------DFG-------------------------------------------------------------------------------------------------------------------------
> Bradi3g10397.1.p pacid=32819221 transcript=Bradi3g10397.1 locus=Bradi3g10397 ID=Bradi3g10397.1.v3.1 annot-version=v3.1
------------------------------------------MRELRVVLLI-LV------------IYLPS--FSASDSQ-----DAYDIKRKLNVTGSQLSDWRNQVD-TWNCVIDNNNNVQVSVSGQGYTVLSPRIGEVYTVLS------------------------------------------LAGRITGGIPQLNLSRTSLDLEDILVEIASLGQLSKLQQLFLQNFSGPIPDSLMKI---SGLTDIGLANNLSGQIPGLLFQVA--RYNFSGHLNC-GT-NLPHPCATNI---------------PDQS----------VS-HGSNVKVILGTVG-GIIGLLIVVA-LFLFCKAKNKEYL--------HELFVDVPG-----EDDRRIT--FGQIKRFAWRELQIATDNFNERNVLGKGAFGKVYKGVLPDGTKIAVKRLTDYERPGGMDAFLREVELISVAVHRNILRLIGFCS-TQAERLLVYPFMQLSVAYCIRE--FK-------------------PGEPILDWSARKRVALGTARGLEYLHEHCNPKIIHRDVKAAVLLDEYFEPVVGDFGLAKLVDVQKTSVTTQVRGTMGHIAPEYLSTGKSSERTDVFGYGVMLLELVTGQRAIDFSRME----EEEEVLLLGHVKKLQREGQLRSIVDHNLGQDYDKEEVEMVIQIALLTQASPEDRPSMSEVVRMLEGE-G--LAERWEEW---QQAEVTRGWP----------------YD--------YGW---SEDSHY---------KLEAIQLSGAR
> Zm00001d008724_T007.1
-----------------------------------MGWWWWCL-PVAALLAA-I--------------LPSSDATLSPA--INYEVVAMAIKTELEDPYNVLDNWINSVD-SWRMVTSSDGYSALGLPSQTLSKLSPGIGNTRQSVL------------------------------------------LQNGISGPIGTIRLGMKTLDMSDQLTTISSLGKLKNLNYLKLNSLSGVLPDSLASI---DGFALVDLSFNLSGPLPKISARTF----IIAGPMIC-GN-NSGDKCSS-VSLDPLSYPPDDLKTQPQQ-----------GIGKSHHI-ATICGVTVGS-VAFIAFV-VGILLWWRHRRNQ---------QIFFDVN----D-QYDPEVC--LGHLKQYAFKELRAATNNFNSKNILGEGGYGIVYKGYLRDGSVVAVKRLKDYNAVGGEIQFQTEVEVISLAVHRNLLRLIGFCT-TESERLLVYPYMPGSVASQLREHI---------------------NAKPALDWSRRKRVALGTARGLLYLHEQCDPKIIHRDVKASVLLDEYFEAIVGDFGLAKLLDHRESHVTTAVRGTVGHIAPEYLSTGQSSEKTDVFGFGVLLVELVTGQKALDFGRVA----NQKGG-VLDWVKKLHQEKQLGVMVDKDLGSSYDGVELEEMVQLALLTQYHPSHRPRMSEVIRMLEGEPG--LAERWEA--S-QNVD------TPKSVSSE------------LLPPKYVDFA-AADESSL---------GLEAMELSGPR
> Zm00001d039678_T002.1
--------MRAEPR-------------------MWMGWCWVAL---AALLAL-I--------------LPPSNATLSPA--INYEVVAMAIKTELEDPYNVLDNWINSVD-SWRMVTSSDGYSALGLPSQSLSKLSPGIGNTRQSVL------------------------------------------LQNVISGPISTIRLGMKTLDMSDQLTSIGSLGNLKNLNYLKLNSLSGVLPDSIASI---DGFALVDLSFNLSGPLPKISARTF----IIAGPMIC-GN-NSGDSCSS-VSLDPLSYPPDDLKTQPQQ-----------GIGRSHHI-ATICGATVGS-VAFVAVV-VGMLLWWRHRRNQ---------QIFFDVN----D-QYDPEVC--LGHLKRYAFKELRAATNNFNSKNILGEGGYGIVYKGYLRDGSVVAVKRLKDYNAVGGEVQFQTEVEVISLAVHRNLLRLIGFCT-TESERLLVYPYMPGSVASQLREHI---------------------NGKPALDWPRRKRIALGTARGLLYLHEQCDPKIIHRDVKASVLLDEYFEAIVGDFGLAKLLDHRESHVTTAVRGTVGHIAPEYLSTGQSSEKTDVFGFGVLLVELITGQKALDFGRVA----NQKGG-VLDWVKKLHQEKQLGTMVDKDLGSSYDRVELEEMVQVSLLTQYHPSHRPRMSEVIRMLEGD-G--LAERWEA--S-QNVD------TPESVSSE------------LLLQKYMDF--AADECSL---------GLEAMELSGPR
> Bradi2g04420.1.p pacid=32778313 transcript=Bradi2g04420.1 locus=Bradi2g04420 ID=Bradi2g04420.1.v3.1 annot-version=v3.1
------------MG-------------------LWMRWRWWA---VAAVVLS-VV-------------LPPSAATLSPA--INYEVVAMAIKTELQDHYNVLDNWINSVD-SWRMVTSSDGYSALGLPSQRLSKLSPGIGNTRQSVL------------------------------------------LQNAISGPIGSIRLGMQTLDISDLLTSISSVGDLKNLNYLKLNSLSGVLPDSLATI---NGLALVDLSFNLSGPLPKISSRTF----NIAGSMIC-GL-KSGDNCSS-VSMDPLSYPPDDLKIQPQQ-----------SMARSHRI-AIICGATVGS-LVFVVIA-VGMLLWWRHRRNQ---------QIFFDVNA--TD-QYDPEVC--LGHLKQYAFKELRASTNNFNSKNILGEGGYGIVYKGFLRDGSVVAVKRLKDYNAVGGEVQFQTEVEVISLAVHRNLLRLIGFCT-TESERLLVYPYMPGSVASQLREHI---------------------NGRPALDWSRRKMIALGTARGLLYLHEQCDPKIIHRDVKASVLLDEYFEAIVGDFGLAKLLDHQESHVTTAVRGTVGHIAPEYLSTGQSSEKTDVFGFGVLLVELITGQKALDFGRLA----NQKGG-VLDMVKKLHHEKQLSMMVDKDLGSNYDRVELEEMVQVALLTQYHPSHRPRMSEVIRMLEGD-G--LAEKWEA--S-QNVD------TPKSVSSE------------LIPPKFMDLA-AADESSL---------GLEAMELSGPR
> LOC_Os01g07630.1 pacid=33122338 transcript=LOC_Os01g07630.1 locus=LOC_Os01g07630 ID=LOC_Os01g07630.1.MSUv7.0 annot-version=v7.0
-----------------------------------MRMRWWAA-PLAAVLAV-IL-------------LPSSTATLSPA--INYEVVAMAIKTELQDPYNVLDNWINSVD-SWRMVTSADGYSALGLPSQSLSKLSPGIGNTRQSVL------------------------------------------LQNAISGTIASIRLGMQTLDMSDQITSISSIGDLKNLNYLKLNSLSGVLPDSLAAI---NGLALVDLSFNLSGPLPKISSRTF----NIVGPMIC-GV-KSGDNCSS-VSMDPLSYPPDDLKTQPQQ-----------GIARSHRI-AIICGVTVGS-VAFATII-VSMLLWWRHRRNQ---------QIFFDVN----D-QYDPEVC--LGHLKRYAFKELRAATNNFNSKNILGEGGYGIVYKGFLRDGAIVAVKRLKDYNAVGGEVQFQTEVEVISLAVHRNLLRLIGFCT-TENERLLVYPYMPGSVASQLRELV---------------------NGKPALDWSRRKRIALGTARGLLYLHEQCDPKIIHRDVKASVLLDEYFEAIVGDFGLAKLLDHRESHVTTAVRGTVGHIAPEYLSTGQSSEKTDVFGFGVLLVELITGQKALDFGRLA----NQKGG-VLDWVKKLHQEKQLSMMVDKDLGSNYDRVELEEMVQVALLTQYYPSHRPRMSEVIRMLEGD-G--LAEKWEA--S-QNVD------TPKSVSSE------------LLPPKFMDF--AADESSL---------GLEAMELSGPR
> Solyc04g039730.2.1 pacid=36142804 transcript=Solyc04g039730.2.1 locus=Solyc04g039730.2 ID=Solyc04g039730.2.1.ITAG2.4 annot-version=ITAG2.4
-----------ERK-----------------------WC------MFLY-VV-AL-------------MESCYASLSPT--INYEVVAIEIKKALHDPYNVLENWVTSVD-SWRMVTSNDGYSSLGLPSQSLSTLSPGIGNTKESIL------------------------------------------LQNAIYGYIDVVNLESQTLDLSNKFDEIASFGDLNNLNYLRLNSLTGNIPQSLSNI---GGLALVDVSFNLSGPLPKISARAF----KVVGPLIC-GQ-SSGNNCSA-VYPEPLSFPPD--SLEDQR-----------ARSKNHHA-AVAFGASFGA-TFLVIVV-ISLVLWWRYRHNQ---------QIFFDVN----E-QYDPEVC--LGHLKRYVFKELRTATDHFSSKNILGSGGFGVVYKGRLNNGTVVAVKRLKDYNAVGGEIQFQTEVELISLAVHRNLLRLWGFCS-TESERLLVYPYMPGSVAARLKDHI---------------------HGRPVLDWSRRKGIAVGTARGLVYLHEQCDPKIIHRDVKAAILLDEEFEAVVGDFGLAKLLDHRDSHVTTAVRGTVGHIAPEYLSTGQSSEKTDVFGFGILLLELITGQKAVEFGRGA----NQKGV-MLDWVKKLHVEKKLNLMVDKDLKNNFDGIELEEMVQVALLTHFIPTYRPKMSEVLRMLEGD-G--LAEKWEA--S-QKVET-----TPRFTTSE------------NTPKRYSDY---IQESSL---------VVEAMELSGPR
> Potri.010G043200.1 pacid=26980699 transcript=Potri.010G043200.1 locus=Potri.010G043200 ID=Potri.010G043200.1.v3.0 annot-version=v3.0
-----------ESR-------------------RSFRLC------RVVFLVL-AL-------------MEISTATLSPA--INYEVVAVAIKTALRDPYNVLDNWINSVD-SWRMVTTPDGYLALGLPSQSLSTLSPSIGNTNQSVL------------------------------------------LQNAISGPIAAIKLEKLTLDLSNTFSEMTSLGNLKNLNYLRLNSLTGPCPESLSKL---NGLTLVDLSFNLSGSLPKISARTF----KVTGPLIC-GP-KASDNCSA-VFPEPLSLPPN--GLNCQSD----------SRTNSHRV-AIAFGASFGA-AFSIIII-IGLLVWWRCRHNQ---------QIFFDVN----E-QYDPEVC--LGHLRRYTFKELRSATDHFSSKNILGRGGFGIVYKGCLNDGTLVAVKRLKDYDIAGGEIQFQTEVETISLAIHRNLLRLSGFCT-TENERLLVYPYMPGSVASQLRDHI---------------------HGRAALDWARRKRIALGTARGLLYLHEQCDPKIIHRDVKAAILLDEDFEAVVGDFGLAKLLDHRDSHVTTAVRGTVGHIAPEYLSTGQSSEKTDVFGFGILLLELVTGQKALDFGRAA----NQKGV-MLDWVKKLHHERKLNLMVDKDLRGNFDRIELEEMVQVALLTQFNPSHRPKMSEVLKMLEGD-G--LAEKWEA--S-QRVE------TPRFRSCE------------NPPQRYSDY---IEESSL---------VVEAMELSGPR
> Potri.008G188800.1 pacid=27038521 transcript=Potri.008G188800.1 locus=Potri.008G188800 ID=Potri.008G188800.1.v3.0 annot-version=v3.0
-----------ESR-------------------RSFGFC------TVVFLVL-AL-------------MEISSATLSPT--INFEVVAVAIKTALLDPYNVLENWINSVD-SWRMVTSPDGYSALGLPSQSLSTLSPSIGNTNQSVL------------------------------------------LQNAISGPIVAIKLEKQTLDLSNTFSDMTSLGDLKNLNYLRLNSLTGPCPESLSNL---KGLTLVDLSFNLSGSLPKISARTF----KVTGPLIC-GP-KASNSCSA-VFPEPLSLPPD--GLNGQSS----------SGTNGHRV-AIAFGASFGA-AFSTIIV-IGLLVWWRYRHNQ---------QIFFDVN----E-QYDPEVC--LGHVRRYTFKELRTATDHFSSKNILGTGGFGIVYKGWLNDGTVVAVKRLKDFNVAGGEIQFQTEVETISLAVHRNLLRLSGFCT-TENERLLVYPYMPGSVASQLRDHI---------------------HDRPALDWARRKRIALGTARGLLYLHEQCDPKIIHRDVKAAILLDEDFEAVVGDFGLAKLLDHRDSHVTTAVRGTVGHISPEYLSTGQSSEKTDVFGFGILLLELITGQKALDFGRAA----NQKGV-MLDWVKKLHQDRKLNLMVDKDLRGKFDRIELEEMVQVALLTQFNPSHRPKMSEVLKMLEGD-G--LAEKWEA--S-QKVE------TPRFRSCE------------NPPQKYSDF---IEESSL---------VVEAMELSGPR
> AT1G60800.1 pacid=19653370 transcript=AT1G60800.1 locus=AT1G60800 ID=AT1G60800.1.TAIR10 annot-version=TAIR10
-----------EGV-------------------RFVVWR------LGFLVFV-WF-------------FDISSATLSPT--VNYEVTAVAVKNELNDPYKVLENWVNSVD-SWRMVST-DGYSSLDLPSQSLSTLSPRIGNTYQSVV------------------------------------------LQNAITGPIETIRLEKQSLDLSNSFTEIASLGELKNLNYLRLNSLIGTCPESLSKI---EGLTLVDISYNLSGSLPKVSARTF----KVIGALIC-GP-KAVSNCSA-V-PEPLTLPQDG---PDESG----------TRTNGHHV-ALAFAASFSA-AFFVFFT-SGMFLWWRYRRNK---------QIFFDVN----E-QYDPEVS--LGHLKRYTFKELRSATNHFNSKNILGRGGYGIVYKGHLNDGTLVAVKRLKDCNIAGGEVQFQTEVETISLALHRNLLRLRGFCS-SNQERILVYPYMPGSVASRLKDNI---------------------RGEPALDWSRRKKIAVGTARGLVYLHEQCDPKIIHRDVKAAILLDEDFEAVVGDFGLAKLLDHRDSHVTTAVRGTVGHIAPEYLSTGQSSEKTDVFGFGILLLELITGQKALDFGRSA----HQKGV-MLDWVKKLHQEGKLKQLIDKDLNDKFDRVELEEIVQVALLTQFNPSHRPKMSEVMKMLEGD-G--LAERWEA--T-QNGTGEHQPPPPGMVSSS------------PRVRYYSDY---IQESSL---------VVEAIELSGPR
> DmPelle
-----------SG-------------------------------------------------------VQTAEAEAQAQNQNRTRSDNMAIR----LP---------RAQ-AWQQLAAYPDQEQISASNEFLGQLFALFKKKLNAMD------------------------------------------YVSDLHKYIRSVTISERAAPSAKNNGPFSSSG--------NSNRTTEEIPSSLGNI----HISTVQRAASL--EI---------------------------------------------------------------------------------------------------------------------DYA-------------------------ELENATDGWSPDNRLGQGGFGDVYRGKWLD---VAIKVMNYRSKMVELQQSYNELKYLNSIRHDNILALYGYSI-KGGKPCLVYQLMKGSLEARLRQ-----------------------NPLPALTWQQRFSISLGTARGIYFLHTARGTPLIHGDIKPAILLDQCLQPKIGDFGLVKSLDA--VVEVNKVFGTKIYLPPEFRNFRQLSTGVDVYSFGIVLLEVFTGRQVT--DRVPE---NETKKNLLDYVKQQWRQNRME-LLEKHLGKELD------AIEAGLHTALDPQDRPSMNAVLKRFE----------------------------------------------------------FVTD-----------------------
> Zm00001d045654_T001.1
-----------------------------------------------------------------------------------------------------------------------------------------------------------------------------------------------------------------------------------------------------------------------M-------------------------------------------------------------------------------------------------------------------------------------------------------------------------------------------------------------------------------------------------Q-----------------------------------------------------------------------------------------------------------------------------------------------------------LKKMHQEKQLDTLVDKGLGSKYDRIKLEEMVQVGLLTQFFPGHRTKMSEVVRMLEGD-G--LAKRWEAS---Q----------------------------------------HTKESH----KF----KVPNFSFSRCH
> Potri.003G023000.1 pacid=26996930 transcript=Potri.003G023000.1 locus=Potri.003G023000 ID=Potri.003G023000.1.v3.0 annot-version=v3.0
--------------M-----------------WEIW--SS-----AFFLLFH-L----------------VLGVSGNVE-------DANALRTNLADPGNVLQSWPTLVN-TWFHVTNSENSTRVDLGNANLSPLVTQLGNPNQYLE------------------------------------------LYSNISGKIDELNLTNVSLDLYLNLQQIKTLGQLQKLRFLRLNTLSGTIPMNLTTV---TSLQVLDLSNELTGDIPTNGSFSLFTPISFNGKL-------------N-PLPASPPPSLTP----PP-GA-SNG---------NSAIGAIAGGVAAGAALLFAGPA-IVLAYWRR-RKPQ---------DHFFDVPA-----EEDPEVH--LGQLKRFSLRELQVATDNFSSKNILGRGGFGKVYKGRLADGSLAAVKRLKEERTQGGELQFQTEVEMISMAVHRNLLRLRGFCM-TPTERLLVYPFMVGSVASCLRERT---------------------ESQPPLDWPKRKRIALGSARGLAYLHDHCDPKIIHRDVKAAILLDEEFEAVVGDFGLAKLMDYKDTHVTTAVRGTIGHIAPEYLSTGKSSEKTDVFGYGVMLLELITGQRAFDLARLA----NDDDVMLLDWV---------------------------------------------------------------------------------------------------------------------CS---------HFIPSCVLTLK
> evm_27.model.AmTr_v1.0_scaffold00085.109 pacid=31556360 transcript=evm_27.model.AmTr_v1.0_scaffold00085.109 locus=evm_27.TU.AmTr_v1.0_scaffold00085.109 ID=evm_27.model.AmTr_v1.0_scaffold00085.109.v1.0 annot-version=v1.0
-----------EVR-------------------AFLYWQ------LLSLVLA-LL-------------GDSSFATLSPS--INYEVVAMAIKNDLVDPHNVLENWMNSVD-SWRMVTSADGYSSLGMPSQNLSTLSPGIGNSNQNVL------------------------------------------LQSAIMGPISEIRLQKQALDLSNRFSAISSLGDLKNLNYLRLNSLSGPCPDSLSRI---KGLTLLDLSYNLSGSLPRMSARTF----NIVGPLIC-GQ-DSAANCSS-ISPEPLPFPPELTKAHSQS-----------EGSKIRRV-VIPLGASLASFSFLILVI-IS-ILWWRRRHNQ---------QVFFDVN----E-QYDPEVC--LGHLKRYSVKELRIATDDFNKKNILGTGGFGIVYKGCLRDGTLVAVKRLKDANAIGGERQFQTEVEMISLAVHRNLLRLWGFCS-TDTERLLVYPYMPGSVASRLRDHI---------------------HSKPALDWATRKRIALGTARGLLYLHEQCDPKIIHRDVKAAILLDEDFEAVVGDFGLAKLLDHHDSHVTTAVRGTVGHIAPEYLSTGQSSEKTDVFGFGILLLELITGQKAVDFGRLA----NQKGV-MLDWVKKLHQEKKLNLMVDKDLKNNFDRVELEEMVRVALLTQFHPACRPKMSEVVRMLEGD-G--LAEKWEA--SQQKVE------TPRFRGSE------------FFPRKYSDL---IEESSL---------VVEAMELSGPR
> AT3G25560.3 pacid=19664068 transcript=AT3G25560.3 locus=AT3G25560 ID=AT3G25560.3.TAIR10 annot-version=TAIR10
---------MLGRREAKK---------------SYALFSS-----TFFFFFI-CF-------------LSSSSAELTDK--VNFEVVAIGIKSSLTDPHGVLMNWDTAVD-SWNMITS-DGFIRLEAPSQNLSTLSSSIGNTNQTVL------------------------------------------LQNYITGNIHEIKLMKKTLDLSTNFTQIFTLSYSKNLQYLRVNSLTGTIPSSLANM---TQLTFLDLSYNLSGPVPRSLAKTF----NVMGSQIC-PT-GTEKDCNG-TQPKPMSITLNSSQ-NKSSD----------GGTKNRKI-AVVFGVSLTC-VCLLIIG-FGFLLWWRRRHNK---------QVFFDIN----E-QNKEEMC--LGNLRRFNFKELQSATSNFSSKNLVGKGGFGNVYKGCLHDGSIIAVKRLKDINNGGGEVQFQTELEMISLAVHRNLLRLYGFCT-TSSERLLVYPYMSGSVASRLKA-------------------------KPVLDWGTRKRIALGAGRGLLYLHEQCDPKIIHRDVKAAILLDDYFEAVVGDFGLAKLLDHEESHVTTAVRGTVGHIAPEYLSTGQSSEKTDVFGFGILLLELITGLRALEFGKAA----NQRGA-ILDWVKKLQQEKKLEQIVDKDLKSNYDRIEVEEMVQVALLTQYLPIHRPKMSEVVRMLEGD-G--LVEKWEAS-S-QRAE------TNRSYSKP--------NEF-SSSERYSDL---TDDSSV---------LVQAMELSGFG
> LOC_Os06g16300.1 pacid=33147552 transcript=LOC_Os06g16300.1 locus=LOC_Os06g16300 ID=LOC_Os06g16300.1.MSUv7.0 annot-version=v7.0
-----------EA--P---------------------FFF-----FLLLLVS-SS---------------PSTARLSAY--VNTEVRAIEIKNLLEDPHGVLKSWQNSVD-SWALITSPDSLTTLEAPGQHLSLLAPSIGDTNETIL------------------------------------------LQNNISGPIAEIKLANKRLDLSSQFHEICSVGHLKSLQYLRLNTLSGPIPSASANL---SHLVFLDLSYNLSGPIPASLARRY----NVVGPLIC------EQDCYR-MAPMAM--------------------------------------------------------------------------------------------------------------------------------------------------------------------------------------------------------------------------------------------------------------------------------------------------------------------------------------------------------------------------------------------------------------------------------------------------------FH--------------------------------------------------------
> LOC_Os11g39370.1 pacid=33161271 transcript=LOC_Os11g39370.1 locus=LOC_Os11g39370 ID=LOC_Os11g39370.1.MSUv7.0 annot-version=v7.0
------------------------------------------MKLIAF-GLL-LL------------GYIQY--FATPDSE-----IAYEIRTMLNDSRGVLNGWNNQVS-YFPSISNQDQKISITLSSSGLSFLSPSIGKLYQQLL------------------------------------------LNDNITGGIQELNLSSTTLKLGGSLNSIDSLGRLSKLQNLDMKLLIGNIPTSLSNL---SSLNDINLADNLSGEIPKRLLQVS--HYSYIGHLNC-GQ-HL-ISCEGNN---------------INTG----------GS-NNSKLKVV-ASIG-GAVTLLVIIV-LFLLWWQRMR-HR--------PEIYVDVPG-----QHDHNLE--FGQIKRFSLRELQIATNNFSEQNVLGKGGFGKVYKGVLPHGRKVAVKRLFEVEKPEGEIAFLREVELISIAVHKNILRLIGFCT-TTKERLLVYPYMELSVASRLRD--IK-------------------LNEPALDWPTRVRIALGAARGLEYLHEHCNPKIIHRDVKAAVLLDGNFEAVVGDFGLAKMIDRERNTVTTGVRGTMGHIAPEYLKTGRPSVKTDIFGYGVMLLEIVTGERAVFPEFSE----GDSEIMLNDQVKRLVQGGRLTDIVDHNLDTAYDLQQLEKMIQIALLTHVEPHLRPAMSEVVQMLEGNVV--PAEQWEEW---QVAELARRHQ----------------HEM-NQQRRLFSF---SEESLN---------IQEAIQLSSGR
> evm_27.model.AmTr_v1.0_scaffold00170.10_ pacid=31553827 transcript=evm_27.model.AmTr_v1.0_scaffold00170.10_ locus=evm_27.TU.AmTr_v1.0_scaffold00170.10_ ID=evm_27.model.AmTr_v1.0_scaffold00170.10.v1.0 annot-version=v1.0
-----------VENSA---VAVR---------------------LLLFCAFP-LV-------------IHGMDPLLSPK--VNYEVAAMGVKSGMKDEFHVFEGWINSVD-TWAMIGSPEGFIALEMPSKSLSYLSPIIGNSQQT------------------------------------------------------------------------------------------------------------LDLSFNLSGPAPRIRAKDY----SVAGGFLC-AS-SFLKGCIDTPKPIM----------QAEPS----------RHPYDHRA-VIAIAVSLGCISALLVFF-LVFLYWQHASKRH-----------IHFAS----YEKHECEVD--IANLKRFSYRELQIATDNFNPRRILGQGGFGVVYKGFLQNGAVVAVKRLKD-PSFTGEVQFQTEVETISLALHRNLLRLYGFCM-TSNERLLVYPYMSGSVADRLRDNL---------------------CDKPALDWEKRVRIAIGAARGLLYLHEQCNPKIIHRDVKAAILLDDSFEAVVGDFGLAKLLDRRDSHVTTAVRGTVGHIAPEYLSTGQSSEKTDVFGFGVLLLELITGQKAMGADRSL----NHKG--ILDWVRSAFEEKRLDQMVDKDLSGYFDGSEIECMVMVALLTQSNPNLRPKMSEVVKMLEGGPG--ATEHLE------RPDISYERC-------------------HSFSRTGADV---LDGSSS---------IIEAMELSGPR
> Zm00001d045729_T002.1
-----------EAPPS-----------------------------SPFLVLL-LL-------------FFPSSGLAAPM--FNHEVQVMVIKSLLKDPYGALRNWRNSVD-TWSFISSPENLTALEAPSKNLSRLSPSIGNTKEKLQ------------------------------------------LQNNIIGPIAEIKLAKRTLVLSSKLHTVNSLGRLGRLQYI-------------------------DLSYNLSGPIPKTSARTL----NIAGPLIC----AAEQDCDS---------------------------------------------------------------------------------KL--------------------------------------------------------------------------------------------------------------------------------------------------------KPMLD---------------------------------------------------------------------SYIA-----------------------------------------------------------------------------------------------------------GE---------------Q-------------------------------------------------------------------
> Zm00001d015971_T004.1
-----------EARP--------------------DLR---KMRELRFVVLL-LV------------ISLPC--FSASDRQ-----DAYDMKQKLNVTGGQLSDWQNQVN-TWNSVIDNNNNIQVTLAARGFTVLSPRIGEQNSVLS------------------------------------------LAGRITGTIEEFNLSSTSLDLEDLLVEVASLGNLSKLQLLILQNFNGSIPGSIANI---SSLTDIRLAYNLSGQIPGLLFQVA--RYNFSGHLNC-GP-NFPHYCASNT---------------SYPS----------GS-HNSKIGLILGTVG-GILGLIIVGA-LFLICNARRKSHL--------REVFVDVAG-----EDDRRIA--FGQLKRFAWRELQIATDNFNERNVLGQGGFGKVYKGVLPDGTKIAVKRLTDYESPGGEAAFLREVELISVAVHRNLLRLIGFCT-TQTERLLVYPFMQLSVAYRLRD--FK-------------------PGEAILDWPSRKRVAIGTARGLEYLHEHCNPKIIHRDVKAAVLLDEDFEPVVGDFGLAKLVDVQKTSVTTQVRGTMGHIAPEYLSTGKSSERTDVFGYGIMLLELVTGQRAIDFSRLE----DEDDVLLLDHVKKLQREGELDSIVDSNLNQNYDGEDIEMIIQIALLTQASPEDRPSMSEVVRMLEGE-G--LAERWEEW---QHVEVTRRQE----------------YE--RMQRR-FDW---GEDSFY---------NQEAIELSAGR
> LOC_Os03g49620.3 pacid=33129004 transcript=LOC_Os03g49620.3 locus=LOC_Os03g49620 ID=LOC_Os03g49620.3.MSUv7.0 annot-version=v7.0
------------------------------------------MDLLS--VLL-II------------ASLLP--FSASDRQ-----DAYDMKLKLNATGNQLSDWQNQVN-TWNSVIDNNYNVQVTLASMGFTVLSPRIGEQFNVLS------------------------------------------LPGKITGGIEQINLSSTSLDLEDLLVPIASLGQLSKLQILILQNLNGTIPDTVARI---SSLTDIRLAYKLSGSIPGSLFQVA--RYNFSGNLTC-GA-NFLHPCSSSI---------------SYQG----------SS-HGSKVGIVLGTVV-GAIGILIIGA-VFIVCNGRRKSHL--------REVFVDVSG-----EDDRRIA--FGQLKRFAWRELQLATDSFSEKNVLGQGGFGKVYKGALPDGTKIAVKRLTDYESPGGEAAFLREVELISVAVHRNLLRLIGFCT-TQTERLLVYPFMQLSVAYRLRE--FK-------------------PGEPILDWSARKRVAIGTARGLEYLHEHCNPKIIHRDVKAAVLLDEDFEPVVGDFGLAKLVDVQKTSVTTQVRGTMGHIAPEYLSTGKSSERTDVFGYGIMLLELVTGQRAIDFSRLE----EEDDVLLLDHVKKLQREGQLGAIVDRNLSSNYDGQEVEMMIQIALLTQASPEDRPSMSEVVRMLEGE-G--LAERWEEW---QQVEVTRRQD----------------YE--RMQQR-FDW---GEDSIF---------NQEAIELSAGR
> Zm00001d033652_T002.1
-----------GSRSGTAPYAFTVHTRGPSLLCANNRR---KMDLLS--IIL-VI------------ASLLP--FAASDGQ-----DAYDMKLKLNATGSQLSDWQNQVN-TWNSVIDNNNHVQVTLASMGFTVLSPRIGDEYNVLS------------------------------------------LPGNISGGIEEFNLSRTSLDLEDLLVPIASLGRLSKLQLLILQNLNGSIPDTLASI---LSLTDIRLAYKLTGQIPSQLFQVA--RYNFSGNLTC-GA-NFLHPCASNM---------------SYQG----------SS-RGSTIGIVLGTVG-GLMGLLIIWA-VFIICNGRRKSHL--------REIFVDVSG-----EDDRRIA--FGQLKRFAWRELQLATDNFSEKNVLGQGGFGKVYKGALPDGTKIAVKRLTDYESPGGEAAFLREVELISVAVHRNLLRLIGFCT-TQTERLLVYPFMQLSVAYRLRE--FK-------------------PGEPILDWSARKRVAIGTARGLEYLHEHCNPKIIHRDVKAAVLLDEGFEPVVGDFGLAKLVDVQKTSVTTQVRGTMGHIAPEYLSTGKSSERTDVFGYGIMLLELVTGQRAIDFSRLE----EEDDVLLLDHVKKLQREGHLDAIVDRNLNSCYNGQEVEMMIQIALLTQASPEDRPSMSEVVRMLEGE-G--LAERWEEW---QQVEVTRRQD----------------YE--RMQQR-FDW---GEDSIY---------NQDAIELSAGR
> Bradi1g10950.2.p pacid=32796843 transcript=Bradi1g10950.2 locus=Bradi1g10950 ID=Bradi1g10950.2.v3.1 annot-version=v3.1
------------------------------------------MELIR--ILI-II------------VSLLP--FAASDRQ-----DAYDMKLKLNATGTQLTDWQNQVN-TWNSVIDSSNNVQVTLASMGFTVLSPRIGDEHNVLS------------------------------------------LPGKITGGIEQLNLSSTSLDLEDLLVEISSLGHLSKLQLLILQSLNGSIPDTLATI---SSLTDIRLAYNLSGSIPAPLFEVA--RYNFSGNLTC-GA-NFANACVSSS---------------SYQG----------AS-RGSKIGIVLGSVG-GVIGLLIIGA-LFIICNGRKKNHL--------REVFVDVSG-----EDDRRIA--FGQLKRFAWRELQLATDNFSEKNVLGQGGFGKVYKGALPDGTKIAVKRLTDYESPGGESAFLREVELISVAVHRNLLRLIGFCT-TQTERLLVYPFMQLSVAYRLRE--FK-------------------PGEPILDWTARKRVAIGTARGLEYLHEHCNPKIIHRDVKAAVLLDEGFEPVVGDFGLAKLVDVQKTSVTTQVRGTMGHIAPEYLSTGKSSERTDVFGYGIMLLEVVTGQRAIDFSRLE----EEDDVLLLDHVKKLQREGQLDAIVDRNLSSNFDRQEVEMMMQIALLTQGSPEDRPSMSEVVRMLEGE-G--LAERWEEW---QQVEVSRRQD----------------YE--RMQQR-FDW---GEDSIY---------NQDAIELSSGR
> LOC_Os02g18320.1 pacid=33136629 transcript=LOC_Os02g18320.1 locus=LOC_Os02g18320 ID=LOC_Os02g18320.1.MSUv7.0 annot-version=v7.0
------------------------------------------MRELRVAVLI-IA------------VSLPS--FSASDRQ-----DAYDMKQKLNVTGNQLSDWQNQVN-TWNSVIDNNNNIQVTLAARGFAVLSPRIGEKYTVLS------------------------------------------LAGRISGGIEQFNLSSTSLDLEDLLVEIASLGQLSKLQLLILDNFNGSIPDSLAKI---SSLTDIRLAYNLSGQIPGPLFQVA--RYNFSGHLNC-GT-NFPHSCSTNM---------------SYQS----------GS-HSSKIGIVLGTVG-GVIGLLIVAA-LFLFCKGRRKSHL--------REVFVDVAG-----EDDRRIA--FGQLKRFAWRELQIATDNFSERNVLGQGGFGKVYKGVLPDGTKIAVKRLTDYESPGGEAAFLREVELISVAVHRNLLKLIGFCT-TQTERLLVYPFMQLSVAYRLRD--FK-------------------PGEPVLNWPERKRVAIGTARGLEYLHEHCNPKIIHRDVKAAVLLDEDFEPVVGDFGLAKLVDVQKTSVTTQVRGTMGHIAPEYLSTGKSSERTDVFGYGIMLLELVTGQRAIDFSRLE----EEDDVLLLDHVKKLQREGQLGSIVDRNLNQNYDDEEVEMMIQIALLTQSSPEDRPSMSEVVRMLEGE-G--LAERWEEW---QQVEVTRRQE----------------YE--RMQRR-FDW---GEDSVY---------NQEAIELSGGR
> Potri.005G074200.1 pacid=27028382 transcript=Potri.005G074200.1 locus=Potri.005G074200 ID=Potri.005G074200.1.v3.0 annot-version=v3.0
-----------DRAP-----------------GLMSL----KME-MIF-AAL-IL------------AFLQS--FVLSDPQ-----DAYALKLSMNIPNNQLTDWQNQVN-TWTNVIDKSNNVSVTLSDINCSILSPMIGARTTTLT------------------------------------------LKGGITGGIKEFNLSSTSLDLENRLSEISSLGDLKKLQFLTLQNLSGAIPESLASL---ESLINILLDSNLSGQVPNHLFQIP--KYNFTGHLNCGGL-NL-HLCESYS---------------GDSG----------GS-HKSKIGIIVGVVG-GFVILFLLGGLLFFVCKGRRKGYR--------REIFVDVAG-----EVDRRIA--FGQLKRFAWRELQLATDNFSEENILGQGGFGKVYKGVLADNTKVAVKRLTDFESPGGDAAFQREVEMISVAVHRNLLRLIGFCT-TTTERLLVYPFMQLSVAYRLRE--RK-------------------PEEPVLDWTTRKRVALGAARGLEYLHEHCNPKIIHRDVKAAVLLDEDFEAVVGDFGLAKLMDVRKTNVTTQVRGTMGHIAPEYLSTGKSSGRTDVFGYGIMLLELVTGQRAIDFSRLE----EEDDVLLLDHVKKLEREKRLDAIVDRNLNKNYNIQEVEMMIKVALLTQASPEDRPAMSEVVRMLEGE-G--LAERWEEW---QHVEVTRREE----------------YS--RLQRR-FDF---GEDSLY---------NQDAIELSGGR
> Potri.007G094500.1 pacid=27016671 transcript=Potri.007G094500.1 locus=Potri.007G094500 ID=Potri.007G094500.1.v3.0 annot-version=v3.0
---------------------------------MMSL----KME-LVL-AAL-VL------------AYLQS--FVLSNLQ-----DASALKLSMNVPDNQLKDWPNQVT-TWTNVIDSNEHISVTLSGINCSTLSPKIGVKTNTLT------------------------------------------LKGGITGGIKEFNLTSTSLDLENRLSEISSLGNLKRLQFLTLQNLSGAIPESLAGL---QNLINILLDSNLSGQIPDHLFQVP--KYNFTGHLNCSGP-NL-HSCESHN---------------SDSG----------GS-HKSKTGIIIGVVG-GFTVLFLFGGLLFFVCKGRHKGYK--------REVFVDVAG-----EVDQRIA--FGQLKRFSWRELQLATDNFSEKNILGQGGFGKVYKGVLADNTKIAVKRLTDFESPGGDAAFQREVEMISVAVHRNLLRLIGFCT-TTTERLLVYPFMQLSVAYCLRE--RK-------------------PEEPVLDWTTRKRVALGAARGLEYLHEHCNPKIIHRDVKAAVLLDEDFEAVVGDFGLAKLVDVRKTNVTTQVRGTMGHIAPEYLSTGKSSERTDVFGYGIMLLELVTGQRAIDFSRLE----EEDDVLLLDHVKKLEREKRLDAIVDRNLNKNYNIQEVEMMIQVALLTQASPENRPAMSEVVRMLEGE-G--LAERWEEW---QHVEVTRMQE----------------YE--RLQRR-FDW---GEDSVY---------NQDAIELSGGR
> LOC_Os02g14120.1 pacid=33139721 transcript=LOC_Os02g14120.1 locus=LOC_Os02g14120 ID=LOC_Os02g14120.1.MSUv7.0 annot-version=v7.0
-----------AG-------PRA---------------------LAVAAAVV-V--AAWAVAA-------AGDPPLSPK--LNYEVAAMAVKSRMRDEKGVMGGWINSVD-TWSMVASPDGFVSLQMANNGLATLSPSIGNSHQTML------------------------------------------LQNMISGGIPEIKLTNKALDLSGQFVEISSLGRLTELNYLRLKNLSGQIPEDVAKL---PGLTFLDLSSNLSGPVPKIYAHDY----SIAGRFLC-NS-SIMHGCKDLTVLTNE-------STISSPS----------KKTNSHHQ--LALAISLSIICA-TVFV-LFVICWLKYCRWR-----------LP-FA----SADQDLEIE--LGHLKHFSFHELQSATDNFNSKNILGQGGFGVVYKGCLRNGALVAVKRLKD-PDITGEVQFQTEVELIGLAVHRNLLRLYGFCM-TSKERLLVYPYMPGSVADRLRDYH---------------------HGKPSLDWSKRMRIAVGAARGLLYLHEQCNPKIIHRDVKAAILLDESFEAIVGDFGLAKLLDRQESHVTTAVRGTIGHIAPEYLSTGQSSEKTDVYGFGILLLELITGPKTLSNGHAQ----SQKGM-ILDWVREVKEENKLDKLVDRDLKYSFDFAELECSVDVILQTQTNPILRPKMSEVLNALEANV-----TLPENGIDLNREVPPYGGS-------------------CSFSVRHEDP---HDSSSF---------IIEPIELSGPR
> Zm00001d016197_T001.1
-----------AS------TPRL---------------------ARLAAA---V--AAWMLAAA-ASGVEAGDPPLSPK--LNYEVAAMAVKSRLRDERGVMALWINSVD-TWSMVASPDKFVSLQMANNGLSTLSPSIGSSHQTMS------------------------------------------LQNRISGEIPEIKLINNALDLSSEFIDISSLGHLTRLNYLRLRNLSGPIPTDVARL---PGLTFLDLSFNLSGPVPKIYAHDY----SLAGRFLC-NS-SVIHGCSDVTAMTNG--------TMSRQV----------QKAKNHHQ--LALAISLSVTCS-TILV-LLFVYWLSYCRWR-----------LP-FA----SADQDLEFE--LGHVKHFAFHDLQSATDNFNSKNILGQGGFGIVYKGCLRNGTLVAVKRLKD-PDVTGEVQFQTEVELIGLAVHRNLLRLYGFCM-TSKERLLVYPYMPGSVADRLRDYR---------------------NGKPSLDWSKRMRIALGAARGLLYLHEQCNPKIIHRDVKAAILLDGNFEAIVGDFGLAKLLDRQESHVTTAVRGTIGHIAPEYLSTGQSSEKTDVYGFGILLLELITGPKTLSNGHGQ----SQKGM-ILDWVRELKEDKRPDKLVDRDLRDSFDILELECSVDVIIQTQTNPMLRPKMSEILHALEANV-----TLAETSVELNREPLPYGVP-------------------RSFSVRHEDP---HDSSSF---------IIEPIELSGPR
> Solyc02g072310.2.1 pacid=36159017 transcript=Solyc02g072310.2.1 locus=Solyc02g072310.2 ID=Solyc02g072310.2.1.ITAG2.4 annot-version=ITAG2.4
-----------VT--------------------------------LLL-VFS-FL--HWVAT------TPVSMGFLSPK--VNYEVAAMSMKNKMRDEYHVLDGWINSVD-TWYMVGSSEGFISLEMASMGLSTLSPSIGNTHRTML------------------------------------------LQNHLSGPIAEIQLTELTLDLSGQFDGIRALGRLVYLNYLRLRRLSGQIPKPVAYL---S---------------------------------------------------------------ETSSD----------RRISNHHR--WVVSVIVGVSCTFIVTV-MLLVCWVHWYRSR-----------VL-TG----YVQHDCEFA--AGHLKRFSFRELQIATANFSSKNILGQGGFGVVYKGYLPNRTVVAVKRLRD-PTFTGEVQFQTEVEMIGLAVHRNLLRLYGFCT-TPEERLLIYPYMPGSVADCLRDNG---------------------RDKPFLDWRKRMHIALGAARGLLYLHEQCNPKIIHRDVKAAILLDESFEAVVGDFGLAKLLDCRDSHVTTAVRGTIGHIAPEYLSTGQSSEKTDVFGYGILLLELITGHKALDAGIGQ----GQKGT-ILD-----------------------------RAVLCGLKFRT-----------------------------------------------------------------------------------------------------
> Zm00001d018347_T001.1
----------------------------------------------------------------------------------------MTIKNTLKDPHGVLKNWQDSVD-SWTIVSSLENFTGLEVPGQNLSLLSPSIGNTNETIL------------------------------------------LQNNITGLIAEI------------------------------------------------------------------------------------------------------------------------------------------------------------------------------------------------------------------------------------------------------------------------------------------------------------------------------------------------------------------------------------------------------------------------------------------------------------------------------------------------------------------------------------------------------------------------------------------------------------------------
> Bradi3g09060.2.p pacid=32814789 transcript=Bradi3g09060.2 locus=Bradi3g09060 ID=Bradi3g09060.2.v3.1 annot-version=v3.1
-----------ATEAEQLAQPQS---------------------RSLCYGET-TLGAALAQGAQLRSGADGGEEPDAGREGLGHQLRPHMVHGRLLPRR-----------------------RRLAMANNGLSALSPSIGNSYQTML------------------------------------------LQNKISGGIPEIKLANKALDISGQFVEISSLGQLTRLNYLRLKNLSGQIPTDVAKL---PGLTFLDISYNLSGPVPKIYAHDY----SLVGKFLC-NS-SSLHGCTDLKGVTND--------TTSRTS----------NKTKNHHQ--LALAISLSVICA-TIFA-LFFACWLNYCRWR-----------LP-FA----SSDQDLDIE--MGHLKHFSFHDLQNATDNFNSKNILGQGGFGVVYKGCFRNGTLVAVKRLKD-PDVTGEVQFQTEVELIGLAVHRNLLRLYGFCM-TSKERLLVYPYMPGSVADRLREYH---------------------RGKPSLDWSKRMRIAIGAARGLLYLHEQCNPKIIHRDVKAAILLDESFEAVVGDFGLAKLLDRQDSHVTTAVRGTIGHIAPEYLSTGQSSEKTDVYGFGILLLELITGPKTLSNGHGQ----SQKGM-ILDWVRELKEEKKLDKLVDRDLKDSFDVAELECSVDVILQTLTNPILRPKMSEVLHALESNV-----ALAENGVDMHREALPYGGS-------------------CSFSVRHEDP---HDSSSF---------IIEPIELSGPR
> AT5G45780.1 pacid=19667968 transcript=AT5G45780.1 locus=AT5G45780 ID=AT5G45780.1.TAIR10 annot-version=TAIR10
-----------EI--------------------------------SLM-KFL-FL-GIWVYYYSVLDSVSAMDSLLSPK--VNYEVAAMSVKNKMKDEKEVLSGWINSVD-TWNMVGSSEGFVSLEMASKGLSILSTSIGETHHTLL------------------------------------------LQNQLTGPISELQLSEETLDLSGRFSEIASLGFLTHLNYLRLRLLSGQVPHLVAGL---SGLSFLDLSFNLSGPTPNISAKDY----RIVGAFLC-GP-ASQELCSDATPVRN---------ATGLSE----------KDNSKHHS--LVLSFAFGIVVAFIISL-MFLFFWVLWHRSR-----------LS-RS----HVQQDYEFE--IGHLKRFSFREIQTATSNFSPKNILGQGGFGMVYKGYLPNGTVVAVKRLKD-PIYTGEVQFQTEVEMIGLAVHRNLLRLFGFCM-TPEERMLVYPYMPGSVADRLRDNY---------------------GEKPSLDWNRRISIALGAARGLVYLHEQCNPKIIHRDVKAAILLDESFEAIVGDFGLAKLLDQRDSHVTTAVRGTIGHIAPEYLSTGQSSEKTDVFGFGVLILELITGHKMIDQGNGQ----VRKGM-ILSWVRTLKAEKRFAEMVDRDLKGEFDDLVLEEVVELALLTQPHPNLRPRMSQVLKVLEGLV-----EQCEGGY--------EARA-------------------PSVSRNYSNG---HEEQSF---------IIEAIELSGPR
> Solyc03g078520.2.1 pacid=36136196 transcript=Solyc03g078520.2.1 locus=Solyc03g078520.2 ID=Solyc03g078520.2.1.ITAG2.4 annot-version=ITAG2.4
------------------------------------------MV-LFF-AIV-IL------------ACLRS--FVLPDAQ-----DAYALKNSLNASNGQLADWQNQVS-TWSKITDDKGNIMVSLSSLGFSTLTPRIGVKNNTLS------------------------------------------LQGHITGEIKEIDLTSTMLDLENRLSEMASLGNLKKLQSLFLRNLTGTIPQSLSGL---PNLMNLQLGSSLTGQIPEQLFQVP--KYNFTGHLNC-GL-NLTHHCES------------------ASG----------GSPSKPKTGLIVGIAV-GFLGLLLLGGSVLLFCRRRHKGYR--------REIFVDVVG-----EVDRRIP--FGQLRRFSWRELQLATDNFSEKNVLGQGGFGKVYKGVLNDGIKVAVKRLTDYESPGGDAAFQREVEMISVAVHRNLLRLIGFCT-TPTERLLVYPYMQLSVAYRLRE--LK-------------------PGEPVLNWPTRKRVAVGTARGLEYLHEHCNPKIIHRDVKAAVLLDEDFEAVVGDFGLAKLVDVKKTNVTTQVRGTMGHIAPEYLSTGKSSEKTDVFGYGIMLLEIVTGQRAIDFSRLE----DEDDVLLLDHVRKLQRDKKLDAIVDRNLNNNYELGEVEMMIQVALLTQASPEDRPAMSEVVRMLEGE-G--LAERWEEW---QHVEVNRRQE----------------YE--RLQRR-FDW---GEDTMF---------NHDAVELSGGR
> Potri.006G179400.1 pacid=27007249 transcript=Potri.006G179400.1 locus=Potri.006G179400 ID=Potri.006G179400.1.v3.0 annot-version=v3.0
---------------------------------MALKL--------LHLSI--FF-------------LFLARLSLSYE--RNHEVDAISIREALHDPYGVLNNWEDSVD-SWAMITSPDNLICLGAPSQSLSTLSGAIGNTNRQVL------------------------------------------LQNNISGQIPELTLSKQTLDLSNRFSVVDSLGQLNSLQYLRLNSLSGPFPVSVAKI---SQLVFLDLSYNLSGPVPKSPARTF----NVAGPLIC-GS-SSTEGCSGSANVGPLSFSLVTSP----------------GKHKSKKL-ALALGLSLSL-VSLFLLA-LG-ILWLRRKQKG---------HMMLNVS----DKQEEGLIR--LGNLRNFTFRELQIATDNFCSKNILGTGGFGNVYKGKLGDRTMVAVKRLKDLTGTSGESQFRTELEMISLAVHRNLLRLIGYCA-TSNERLLVYPYMSGSVASRLRG-------------------------KPALDWNTRKRIAIGAARGLLYLHEQCDPKIIHRDVKAAVLLDEFCEAVVGDFGLAKLLDHADSHVTTAVRGTVGHIAPEYLSTGQSSEKTDVFGFGILLIELITGMRALEFGKTV----NQKGA-MLEWVKKIQQEKKVDELVDKELGSNYDWIEVEEMLQVALLTQYLPAHRPKMSEVVRMLEGD-G--LAEKWAV--S-HNHSNPTMNLHPKNANRS------------FYPTTASKHDEDDDERSL---------DSYAMELSGPR
> LOC_Os11g31530.1 pacid=33161702 transcript=LOC_Os11g31530.1 locus=LOC_Os11g31530 ID=LOC_Os11g31530.1.MSUv7.0 annot-version=v7.0
-----------GAHS---------------------------AAAALFTALLAFAT-----------LV-----SCNTE-------DIYAQRQELKDINNVLASWPTLVN-TWVHVTDNSNSIRVDLGSAGLSSLIPQLGGSNQYLN------------------------------------------LHGNLTGTIQSFNLTNVRLELQKSLSTIASLGNIKTLKFLRLGSLTGTLPLEVLSLVLVGNLTEINVARNLDGTVGSTGLRVTAIIQDRLKSG---------------------------------------------------------------------------------------------------------------------------------------------------------------------------------------------------------------------------------------------------------------------------------------------------------------------------------------------------------------------------------------------------------------------------------------------------------------------------------------------------------------------------------------
> LOC_Os11g31540.1 pacid=33164215 transcript=LOC_Os11g31540.1 locus=LOC_Os11g31540 ID=LOC_Os11g31540.1.MSUv7.0 annot-version=v7.0
-----------GAHSS-------------------------AAAAALFTGFLALAT-----------LV-----SCNTE-------DIYAQRLAWKDPFNVLQSWPTLVN-TWFHVTNNNNSVRVDLGLAGLSPLIPQLGGSYQYLELYGELGSIPALGLSSLVSLDLQLLTGAIPDSLGAISTLRNLRLYGNLTGTIQSLSLTSVKLELQKSLSTIASLGNIKTLELLRLKSLTGTVPMEVLSLVLVGNLTELNVAGNLDGTVGSTGWRVTTIIQDNLKSG---------------------------------------------------------------------------------------------------------------------------------------------------------------------------------------------------------------------------------------------------------------------------------------------------------------------------------------------------------------------------------------------------------------------------------------------------------------------------------------------------------------------------------------
> AT4G30520.1 pacid=19647645 transcript=AT4G30520.1 locus=AT4G30520 ID=AT4G30520.1.TAIR10 annot-version=TAIR10
-----------VVVTK-----------------KTMKIQI-----HLLYSFL-FL-------------C-FSTLTLSSE--RNPEVEAISIRNNLHDPHGALNNWEFSVD-SWAMITSPDNLIGLGAPSQSLSGLSESIGNTNRQVS------------------------------------------LQNNISGKIPELFLPKQTLDLSNRFSDIVSIDQLSSLQYLRLNSLSGPFPASLSQI---PHLSFLDLSYNLSGPVPKFPARTF----NVAGPLIC-RS-NPPEICSGSINASPLSVSLSSSS----------------GRR-SNRL-AIALSVSLGS-VVILVLA-LGSFCWYRKKQRR---------LLILNLN----DKQEEGLQG--LGNLRSFTFRELHVYTDGFSSKNILGAGGFGNVYRGKLGDGTMVAVKRLKDINGTSGDSQFRMELEMISLAVHKNLLRLIGYCA-TSGERLLVYPYMPGSVASKLKS-------------------------KPALDWNMRKRIAIGAARGLLYLHEQCDPKIIHRDVKAAILLDECFEAVVGDFGLAKLLNHADSHVTTAVRGTVGHIAPEYLSTGQSSEKTDVFGFGILLLELITGLRALEFGKTV----SQKGA-MLEWVRKLHEEMKVEELLDRELGTNYDKIEVGEMLQVALLTQYLPAHRPKMSEVVLMLEGD-G--LAERWAA--S-HNHSHFYHANSFKTISSL------------T--TSVSRLDADDDHQPL---------DSFAMELSGPR
> Zm00001d000298_T002.1
-----------AAQFA-------------------------AATAVFLSCLLALAA-----------LA-----SCNTE-------DIYKQRATWKDPNDVLVSWPTLAN-TWVHITNNDNSIRVDLGNAGLSTLIPDLGGQNQYLM------------------------------------------LYGNLTGPIESLNLTSERLELQRALSAISSLGNIKTLQFMKLAMLTGTVPLEVLSLVIAGNLTELNIANDLAGTVRSSGLRVTAIIQDKLKT----------------------------------------------------------------------------------------------------------------------------------------------------------------------------------------------------------------------------------------------------------------------------------------------------------------------------------------------------------------------------------------------------------------------------------------------------------------------------------------------------------------------------------------
> Zm00001d036887_T001.1
------------------------------------------------------------------------------------------------------------------------------------------------------------------------------------------------------------------------------------------------------------------------------------------------------------------------MSRQV----------QKAKNHHQ--LALA----------ILV-LLFVYWLSYWRWR-----------LP-YA----SADQDLEFE--LGHVKHFTFHDLQSATDNFNSRNILGQGGFGIVYKGCLRNGTLVAVKRLKD-PDVTGEVQFQTEVELIGLAVHRNLLCLYGFCM-TSKERLLVYPYMPGSVADRLR-----------------------------------------------------------------------------------------------VWDTIGHIAPEYLSTGQSSEKTDVYGFGILLLELITGPKTLSNGHGQ----SQKGM-ILDWVRELKEDKRLDKLVDRDLIDSFDILELECSVDVIIQTQTNPMLRPKMSEILHALEANV-----TLAET------------------------------------------------SSS---------------------
> Bradi4g18280.2.p pacid=32791292 transcript=Bradi4g18280.2 locus=Bradi4g18280 ID=Bradi4g18280.2.v3.1 annot-version=v3.1
----EKL-PDAAAQF---------------------------AAALVTTGLLALLT-----------LA-----SGNTE-------DIYAQRQVWKDPNNVLQSWPTLVN-TWFHVTNNINSIRVDLGNAGISSLIPELGGKNQYLELYDRMGSIPALGLTSLISLDLYLLSGVIPTSLGAVGSLRYLRLFGNLTGSIASLSLTKVHLELQKALSSVASLGNIKTLQFLRLAMLTGTLPLEVLSLVLVGNLTELNVAKNLAGTVGSSGPRVTAVIQDALNAS---------------------------------------------------------------------------------------------------------------------------------------------------------------------------------------------------------------------------------------------------------------------------------------------------------------------------------------------------------------------------------------------------------------------------------------------------------------------------------------------------------------------------------------
> Zm00001d007363_T001.1
-----------AAQF---------------------------AAAGVLTGLLALAT-----------LA-----SCNTD-------DIYKQRLAWEDPNNVLQSWPTLAN-TWFHVTNLNNSIRVDLGKAGISPLLPDLGAESQYMELFGSLGSIPSLGLTDLISLDLWLLTGPIPTTLGSISTLRYLRLYENLTGPIPSFNLTSLELKLHRSLSSIASLGNIKSLQFLKLEMLTGTVPLEVLSLVVVGNLTELNIARNLDGTVRSSGLRVTAVIQD-MRA----------------------------------------------------------------------------------------------------------------------------------------------------------------------------------------------------------------------------------------------------------------------------------------------------------------------------------------------------------------------------------------------------------------------------------------------------------------------------------------------------------------------------------------
> evm_27.model.AmTr_v1.0_scaffold00157.36_ pacid=31567370 transcript=evm_27.model.AmTr_v1.0_scaffold00157.36_ locus=evm_27.TU.AmTr_v1.0_scaffold00157.36_ ID=evm_27.model.AmTr_v1.0_scaffold00157.36.v1.0 annot-version=v1.0
---------------------------------MNSCW-----------------------------------------------------------------QWWELL---WGQV-----------------SLDQGYPKPY-DRE------------------------------------------LQDHLSGVLDYLNLVSRNLNLANSFRYLSQWGQLKNLQRLVINNLTGIIPPSFGHI---SELKEVDISSNLKGKIPDELFSID--KFNFSGHLDC-GS-NSKTPCVSIS---------------RILD----------SA-RKPNLAVVVGGAGIGAFILLSIGF-IFIYWNRREHYLR--------HDIFVDVPG-----EDEYKIA--FGQLRRFSWRELQVATDNFSENLVLGQGGFGKVYKGILADETKVAVKRLTDYHNPGGELAFLREVELISVAVHRNLLRLIGFCV-TSSERILVYPFMQLSVAYRLRD--LK-------------------PGEKGLDWPTRKRVTFGTACGLEYLHEHCNPKIIHRDLKAAILLDDDFEAVLGDFGLAKLVDTKLTHVTTQVRGTMGHIAPEYLSTGRSSEKTDVFGFGITILELVTGQRAIDFSRLE----EEDEVLLLDHIKKLHREKTLADIVDKRLKQSYDPEEVEVLVQVALLTQSSPEDRPKMTEVVRMLQGE-G--LAERWEEW---EQLEVLRSQE----------------YS--VYRHQ-FAW---AEDSTY---------NQEAMELSAAR
> LOC_Os11g31550.1 pacid=33161146 transcript=LOC_Os11g31550.1 locus=LOC_Os11g31550 ID=LOC_Os11g31550.1.MSUv7.0 annot-version=v7.0
-----------GSQFAG-----------------------AKISVVLLTGLVALAT-----------LV-----NCNTE-------DIYKQRVAWEDPHNVLQTWPTLHN-SWMRVMNSDNTIRVDLGDADISPLIPQLGGKNQYLELYGRLGSIPALGMEHLVSLDLYLLTGTIPTSLGAMSRLRYLRLSQKLRGAIPSLNLMSEDLELHKALSSIASLGNVKTLNYLRLGMLTGTVPLEILSL-LVSNLVELNVANNLDGTDRESGTRAAARICGPPVEREK-HI---------------------------------------------------------------------------------------------------------------------------------------------------------------------------------------------HVE---------------------------------------------------------------------------------------------------------------------------------------------------------------------------------------------------ENMDIR-----------------KPQLR---------------------------------------------------------------------------------------------------
> Solyc02g089550.2.1 pacid=36156536 transcript=Solyc02g089550.2.1 locus=Solyc02g089550.2 ID=Solyc02g089550.2.1.ITAG2.4 annot-version=ITAG2.4
----------MKKREIK-----------------ASFLY-------VATFL--AL-------------WSSAAGLLSPK--VNFEVQAMAIKVALKDPHGVLDNWSTSVD-SWAMVTSSESLIGLGAPSQNLSTFSPSIGNTNQIIL------------------------------------------LQNNITGPIKEIRLSKQTLDLSDFFTDIVPLGHLSDLKYMRLNSLSGEIPVSLANM---SQLTLVDLSFNLSGPVPRFPPKKF----NIVGPLIC-ET-GSEPDCYG-MQLLPMSMTLNGSE-SS-PS----------GKRKGHKI-ALVFGSTLGC-ISLLVLG-IGLFLWSRHRHNQ---------QAFFDVK----D-RHHEEVS--LGNLRRFQFKDLQVATNNFSNKNILGKGGFGNVYKGHLPDGTPVAVKRLNDGNAIGGEKQFQTEVEMISLAVHRNLLRLYGFCM-TQSEKLLVYPYMSGSVASRLRV-------------------------KPVLDWGTRKRIAIGAARGLLYLHEQCDPKIIHRDVKAAILLDDFCEAVVGDFGLAKLLDHQDSHVTTAVRGTVGHIAPEYLSTGQSSEKTDVFGFGILLLELITGMRAIEFGKAA----NQKGV-MLDWVRKIHQEKKLDVLVDKDLRINYDRIELEEMVQVALLTQYLPGHRPKMSEIVRMLEGD-G--LAERWEA--S-QKFDG-----SNK--YKT--------KEL-SSSERFSDL---TDDSLL---------LVQAMELSGPR
> LOC_Os11g31560.1 pacid=33162713 transcript=LOC_Os11g31560.1 locus=LOC_Os11g31560 ID=LOC_Os11g31560.1.MSUv7.0 annot-version=v7.0
-----------GAKFAE-----------------------AKVSAVVLTGLVALAT-----------LV-----SCNTE-------DIYKQKVAWEDPENVLQTWPTLHN-TWMHITNNDNSIRVDLLNVLISPLIPQLGGKNQYLQLYGRLGSIPALGLKHLVSLDLSLLTGAIPPSLGAISNLLILRLSGNLTGAIPSLNLKSEILELGNALSSIASLGDIETLNYLDLDMLTGTVPLEILSR-LVTTLDELNVAHDLYGTTRKSVTRVTTVVHDMPKSN---------------------------------------------------------------------------------------------------------------------------------------------------------------------------------------------------------------------------------------------------------------------------------------------------------------------------------------------------------------------------------------------------------------------------------------------------------------------------------------------------------------------------------------
> Pp3c4_23140V3.1.p pacid=32922492 transcript=Pp3c4_23140V3.1 locus=Pp3c4_23140 annot-version=v3.3
----RRRHKAGQVPA-----------------LGILQWLC-----GALSLFQ-VF-------------N-FLTHVHCLD---NPEVRSAAIKQAFEDPENVLASWPNYLS-TFAFVEDANHSYGLALPSHGLSNLSPLIGSSNHRLI------------------------------------------ITNSISGELSELNLSKVVLDLSRDFSAISALMNLTSLITLNLGHFNGSFPVFVANM---SSLQSLDVSFSLSGFVPNQTLKNLMVD----GPNLC-GW-AVRKECPG-DPPL-------P---NPA----NINVVDG-RNRRS-NTTAVAAGLSLGAAVLVGSLL-LGSLWWRR-RNAK---------QVFFDVNE-----QQDPNVL--LGQLKKFSFRGLQIATDNFSVKNILGRGGFGNVYKGHLSDGTVVAVKRLKGEGSPGHEMQFQTEVEMISLAVHRNLLRLRGFCM-TPSERLLVYPYMPGSVASRLRDTV---------------------GGKPALDWPRRKNIALGAARGLLYLHVHCDPKIIHRDVKAAILLDEDFEAVVGDFGLAKLLDHRDSHVTTAVRGTVGHIAPEYLSTGQSSEKTDVFGYGVLLLELITGQRAFEFGRLS----SQNDMMLLDWVKKLQAEKRLDLLVDSELMSEYNSLELEEMVQVALLTQVLPAERPKMLDVARMLEGD-G--LAERWEQW---REMESRMSRE----------------A-L--LPRRFCELVE---DSSW---------DIEAIHLSGPR
> Pp3c12_23570V3.1.p pacid=32973121 transcript=Pp3c12_23570V3.1 locus=Pp3c12_23570 annot-version=v3.3
-----------------------------------------------------------------------------------------------------------MAT----RVGQI-----LDLGNAGLSTLVPQLGVTKQYLV------------------------------------------LYSNITGQIKELNISAVSLDLYQNFTPIDSLGQLSNLRFLRLNSLTGSIPASLTAI---QGLQVLDLSYKLSGPVPTYGSFSLFTPISFLGDGLC-GS-VVGKPCPG-EPPFPPPPPFTP----PPPQS-TYW--QSAKGQQT-STGAIAGGVAAGAALLFSIPA-IAYAWWRR-RRPL---------DAFFDVAA-----EEDPEMQ--LGQLRRHSLRELQVATDDFSDRNILGRGGFGMVYKGRLADGTLVAIKRLKEQRSPRGELQFQNEVEMISMAVHRNLLRLRGYCT-SSTERLLVYPYMGGSVASRLRERV---------------------DGERPLSWQTRKKIALGAARGLSYLHDHCDPKIIHRDVKAAILLDEEFEAVMGDFGLAKLMDYKDAHVTTAVVGTIGHIAPEYLSTGKSSEKTDVFGYGIFLLELVTGRRAFDLSGMA----NAGGAMLLDWVTNLLGEHKIYILVDPDLEKNYDEEEVEELIQVALLTQGSPVDRPKMGDVVHILEGD-G--LAERWEEW---QKVEVIRKQD----------------YDM--PTRQTSQWIL---DSTE---------NLHAVELSGPR
> Zm00001d025580_T001.1
-----------AASL---------------------RWWW-----SAV-VFS-VV-------------VGVIPVVANTE-------DAYSLRQSLKDNNNVLQSWPTLVN-TWFHVTNPDNSIRLDLGNAQLSPLVPQLGQKNQYLE------------------------------------------LYSNISGPIPELNLTNVSLDLYLNFTGIDTLGQLSKLRFLRLNSLSGQIPKTLTNI---NTLQVLDLSNNLSGGVPSSGSFSLFTPISFANPNLC-GP-GTTKPCPG-APPFSPPPPYNP----PAPTS-SKG---------VSSTGAVAGGVAAGTALLIAVPA-IGYALWRR-RKPE---------EQFFDVPA-----EEDPEVH--LGQLKRFSLRELQVATDNFNNRNVLGRGGFGKVYKGRLTDGSLVAVKRLKEERTPGGELQFQTEVELISMAVHRNLLRLRGFCM-TPTERLLVYPYMAGSVASRLRERA---------------------PNEPPLEWETRARIALGSARGLSYLHDHCDPKIIHRDVKAAILLDEDFEAVVGDFGLAKLMDYKDTHVTTAVRGTIGHIAPEYLSTGKSSEKTDVFGYGIMLLELITGQRAFDLARLA----NDDDVMLLDWVKALLKEKKLEQLVDPDLQGRYVDQEVESLIQVALLTQGSPMERPKMSEVARMLEGD-G--LAERWEQW---QKVEVMR-QE----------------AEL--APRHN-DWIV---DSTY---------NLRAVELSGPR
> Bradi5g12227.1.p pacid=32810399 transcript=Bradi5g12227.1 locus=Bradi5g12227 ID=Bradi5g12227.1.v3.1 annot-version=v3.1
----A------ADVLR----------------LRLRRWWW-----AAA-VFS-VV-------------LGVSQVAANTE-------DAYSLRQSLKDANSVLQSWPTLVN-TWFHVTNTDNSIRVDLGNAQLSALVSQLGQKNQYLE------------------------------------------LYSNISGTIYELNLTNVSLDLYLNFTVIDTLGQLLKLRFLRLNSLSGQIPNSLTKI---TTLQVLDLSNNLSGEVPSTGSFQLFTPISFANLNLC-GP-ATTKPCPG-APPFSPPPPFNP----PATPV-AQG---------DSKTGAIAGGVAAGAALIFAVPA-IGFALWRR-RKPE---------DHFFDVPA-----EEDPEVH--LGQLKRFSLRELQVASDNFSNKNILGRGGFGKVYKGRLTDGTLVAVKRLKEERTPGGELQFQTEVEMISMAVHRNLLRLRGFCM-TPTERLLVYPYMAGSVASRLRERQ---------------------PNEPPLEWPKRTRIALGSARGLSYLHDHCDPKIIHRDVKAAILLDEDFEAVVGDFGLAKLMDYKDTHVTTAVRGTIGHIAPEYLSTGKSSEKTDVFGYGIMLLELITGQRAFDLARLA----NDDDVMLLDWVKGLLKEKKVEMLVDPDLQSEYTEHEVEALIQVALLTQGSPMDRPKMSEVVRMLEGD-G--LAERWEEW---QKVEVVR-QE----------------AEL--APRHN-DWIV---DSTY---------NLRAVELSGPR
> Potri.001G206700.1 pacid=27042057 transcript=Potri.001G206700.1 locus=Potri.001G206700 ID=Potri.001G206700.1.v3.0 annot-version=v3.0
--------------M-----------------WAIW--TS-----AFFLVFH-LV---------------VVRVSSNVE-------DANALKTNLLDPNNVLQSWATLVN-TWFHVTNNENSTRVDLGNANLSQLVTQLGVSNQYLE------------------------------------------LYSNITGQIAELNLTNVSLDLYLNLTPIQTLGKLQKLRFLRLNTLSGTIPVNLTTV---TTLQVLDLSNQLTGDVPVNGSFSFFTPISFANKL-------------N-ASQAPPPPPLSP----PSRGP-SNG---------NSATGAIAGGVAAGAALLFAAPA-MVLAYWRK-RKPQ---------DHFFDVPA-----EEDPEVH--LGQLKRFSLRELQVATDNFSHKNILGRGGFGKVYKGRLTDGSLVAVKRLKEERTQGGELQFQTEVEMISMAVHRNLLRLRGFCM-TPTERLLVYPYMAGSVASCLRERS---------------------ESQSPLEWPIRKQIALGSARGLAYLHDHCDPKIIHRDVKAAILLDEEFEAVVGDFGLAKLMDYKDTHVTTAVRGTIGHIAPEYLSTGKSSEKTDVFGYGVMLLELITGQRAFDLARLA----NDDDVMLLDWVKGLLKDKKLEMLVDADLTGNYIDDEVENLIQVALLTQSSPMERPKMSEVVRMLEGD-G--LAERWEEW---QKEEVFR-QE----------------FNHTHHAH--TNWIV---DSSS---------HIPPDELSGPR
> Solyc04g072570.2.1 pacid=36142050 transcript=Solyc04g072570.2.1 locus=Solyc04g072570.2 ID=Solyc04g072570.2.1.ITAG2.4 annot-version=ITAG2.4
----K-----VEK---------------------DTVVVS-----LVVWLIL-VV-------------YHLKLIYANME-------DAHSLRVNLQDPNNVLQSWPTLVN-TWFHVTNNDNSIRVDLGNAALSLLVPQLGLKNQYLE------------------------------------------LYSNISGLISDLNLTNVSLDLYLNFVPIDSLGKLSKLRFLRLNSLTGNIPMSLTNI---SSLQVLDLSNRLSGAVPDNGSFSLFTPISFANLDLC-GP-VTGRPCPG-SPPFSPPPPFVP----PPPIS-APG------GNGA--TGAIAGGVAAGAALLFAAPA-IAFAWWRR-RKPQ---------EYFFDVPA-----EEDPEVH--LGQLKRFSLRELQVATDSFSNKNILGRGGFGKVYKGRLADGSLVAVKRLKEERTPGGELQFQTEVEMISMAVHRNLLRLRGFCM-TPTERLLVYPYMAGSVASCLRERP---------------------PSEPPLDWPTRKRIALGSARGLSYLHDHCDPKIIHRDVKAAILLDEEFEAVVGDFGLAKLMDYKDTHVTTAVRGTIGHIAPEYLSTGKSSEKTDVFGYGIMLLELITGQRAFDLARLA----NDDDVMLLDWVKGLLKEKKLEMLVDPDLQNKYVEAEVEQLIQVALLTQSNPMDRPKMSEVVRMLEGD-G--LAERWDEW---QKVEVLR-QE----------------VEL--APHPGSDWLV---DSTE---------NLHAVELSGPR
> Zm00001d016928_T005.1
----A------ASAG---------------------RWWA-----VVLAVAV-L--------------LGPGRVVANTE-------DAYSLRQSLKDANNVLQSWPTLVN-TWFHVTNNDNSIRVDLGNAQLSVLVPQLGQKNQYLE------------------------------------------LYSNISGTIPELNLTNVSLDLYMNFSNIDSLGNLVKLRFLRLNSLVGPIPVSLTNI---STLQVLDLSNNLSGQVPSTGSFSLFTPISFANPNLC-GP-GTSKPCPG-APPFSPPPPFNP----PSPPTQSTG---------ASSTGAIAGGVAAGAALVFAVPA-IAFAMWRR-RKPE---------EHFFDVPA-----EEDPEVH--LGQLKKFSLRELQVATDNFSNKNILGRGGFGKVYKGRLADGSLVAVKRLKEERTPGGELQFQTEVEMISMAVHKNLLRLRGFCM-TPTERLLVYPYMAGSVASRLRERQ---------------------PSEPPLSWEPRRRIALGSARGLSYLHDHCDPKIIHRDVKAAILLDEDFEAVVGDFGLAKLMDYKDTHVTTAVRGTIGHIAPEYLSTGKSSEKTDVFGYGIMLLELITGQRAFDLARLA----NDDDVMLLDWVKGLLKEKKVEMLVDPDLQKAYEEVEVESLIQVALLTQGSPLDRPKMSEVVRMLEGD-G--LAERWDEW---QKVEVVR-QE----------------AES--APLRN-DWIV---DSTY---------NLRAVELSGPR
> AT1G71830.1 pacid=19652224 transcript=AT1G71830.1 locus=AT1G71830 ID=AT1G71830.1.TAIR10 annot-version=TAIR10
-----------ES---------------------SYVVFI-----LLSLILL-PN-------------HSLWLASANLE-------DAHTLRVTLVDPNNVLQSWPTLVN-TWFHVTNNENSIRVDLGNAELSHLVPELGVKNQYLE------------------------------------------LYSNITGPISNLNLTNVSLDLYLSFSPIESLGKLSKLRFLRLNSLTGSIPMSLTNI---TTLQVLDLSNRLSGSVPDNGSFSLFTPISFANLDLC-GP-VTSHPCPG-SPPFSPPPPFIQ----PPPVS-TPS------GYGI--TGAIAGGVAAGAALLFAAPA-IAFAWWRR-RKPL---------DIFFDVPA-----EEDPEVH--LGQLKRFSLRELQVASDGFSNKNILGRGGFGKVYKGRLADGTLVAVKRLKEERTPGGELQFQTEVEMISMAVHRNLLRLRGFCM-TPTERLLVYPYMAGSVASCLRERP---------------------PSQPPLDWPTRKRIALGSARGLSYLHDHCDPKIIHRDVKAAILLDEEFEAVVGDFGLAKLMDYKDTHVTTAVRGTIGHIAPEYLSTGKSSEKTDVFGYGIMLLELITGQRAFDLARLA----NDDDVMLLDWVKGLLKEKKLEMLVDPDLQTNYEERELEQVIQVALLTQGSPMERPKMSEVVRMLEGD-G--LAEKWDEW---QKVEILR-EE----------------IDL--SPNPNSDWIL---DSTY---------NLHAVELSGPR
> Bradi3g46747.1.p pacid=32823205 transcript=Bradi3g46747.1 locus=Bradi3g46747 ID=Bradi3g46747.1.v3.1 annot-version=v3.1
----A------AAME---------------------RWRA-----LVVAVVV-VA-------------AGVGHVVANTE-------DAYNLRQSLKDTNNVLQSWPTLVN-TWFHVTNNDNSIRVDLGNAQLSVLVSQLGQKNQYLE------------------------------------------LYSNISGPIAELNLTSVSLDLYLKFTVIDSLGNLLKLRFLRLNSMSGQIPKSLTDI---TTLQVLDLSNNLSGAVPSTGSFSLFTPISFANPLLC-GP-GTTKPCPG-EPPFSPPPPYIP----PTPPTQSAG---------ASSTGAIAGGVAAGAALVFAVPA-IAFAMWRR-RKPE---------EHFFDVPA-----EEDPEVH--LGQLKKFSLRELQVASDNFNNKNILGRGGFGKVYKGRLADGTLVAVKRLKEERTPGGELQFQTEVEMISMAVHRNLLRLRGFCM-TPTERLLVYPYMAGSVASRLRERQ---------------------PSEPPLDWDTRRRIALGSARGLSYLHDHCDPKIIHRDVKAAILLDEDFEAVVGDFGLAKLMDYKDTHVTTAVRGTIGHIAPEYLSTGKSSEKTDVFGYGITLLELITGQRAFDLARLA----NDDDVMLLDWVKGLLKEKKVEMLVDPDLQSNYEETEVESLIQVALLTQGSPMERPKMSEVVRMLEGD-G--LAERWEEW---QKVEVVR-QE----------------AEL--APLRN-DWIV---DSTY---------NLRAVELSGPR
> Zm00001d049480_T005.1
-----------AEAEP----------------RRRWAVWA-----L--LL---LL-------------HPAALVLANTE-------DAHSLRTNLNDPNNVLQSWPTLVN-TWFHVTNNDNSIRVNLDSSKTCTISGMTAHRNLFIE------------------------------------------LYSNISGIISGFNLTNVSLDLYLNFTPIDSLGKLLKLRFLRLNSLSGSIPKSLTAI---TALQVLDLSNNLSGEVPSTGSFSLFTPISFANPNLC-GP-GTTKPCPG-APPFS-PPPYNP----TPPVQ-SPG-------SSSSSTGAIAGGVAAGTALLFAVPA-ISFAYWQR-RKPQ---------EHFFEVPA-----EEDPEVH--LGQLKRFSLRELQVATDGFCNKNILGRGGFGKVYKGRLADGSLVAVKRLKEERTPGGELQFQTEVEMISMAVHRNLLRLRGFCM-TPTERLLVYPYMAGSVASRLRDRA---------------------PAEPPLDWQTRRRIALGSARGLSYLHDHCDPKIIHRDVKAAILLDEDFEAVVGDFGLAKLMDYKDTHVTTAVRGTIGHIAPEYLSTGKSSEKTDVFGYGITLLELITGQRAFDLACLA----NDDDVMLLDWVKGLLKEKKLESLVDQDLEHNYVDVEVESLVQVALLTQSNPMERPKMSEVVRMLEGD-G--LAERWEEW---QKAEVVR-QE----------------VEL--GPHRTSEWIL---DLTD---------NLHAEQLSGPR
> Potri.007G082300.1 pacid=27017088 transcript=Potri.007G082300.1 locus=Potri.007G082300 ID=Potri.007G082300.1.v3.0 annot-version=v3.0
-----------WRKGREFR--------------------------TCLAVLI-LV------------TFRLSKIFANEE-------DAYIFRNNLQDPNNIMDNWRTDKN-KWNHVTNSLDSVRLDMGNALLSQLVPQLALTNQYLE------------------------------------------LYANLSGHIVYLNLTNVSLELYTNFDPIDALGKLFKLRFLRLSNLSGSIPMSLTSL----SLQVLDLSSRLSGPVPHNGSFSLFTAVSYANLDLC-GP---EKPCPGSSPPAV-------------SS------------------------------------------------------------------------------------------------------------------------PDG-----------------------------------------------------------------------------------------DSKPNIG------------------------------------------AIVG------------------------------------------------------GVVAV-------------------W-------------------CYYL-----------------------------LL-----------W--------------------------------------------------------------------------
> evm_27.model.AmTr_v1.0_scaffold00010.295 pacid=31572865 transcript=evm_27.model.AmTr_v1.0_scaffold00010.295 locus=evm_27.TU.AmTr_v1.0_scaffold00010.295 ID=evm_27.model.AmTr_v1.0_scaffold00010.295.v1.0 annot-version=v1.0
-----------GEMK-------------------RLRVNR-----VRLYVLL-VW-------------QLLGQICANME-------DAHSLRANLVDPNNVLQSWPTLVN-TWFHVTNNDNSIRVDLGNAELSSLVPQLGQNNQYLE------------------------------------------LYSNISGMISDLNLTNVSLDLYLKFTGINSLGKLTKLRFLRLNSLTGGIPMSLTNV---SALQVLDLSNNLSGEVPSNGSFSLFTPISFANRGLC-GP-VTSQPCPG-APPFSPPPPFFP----PPPAS-NQG------RNSASSTGAIAGGVAAGAALLFAAPA-IGFAWWRR-RKPQ---------EHFFDVPA-----EEDPEVH--LGQLKRFSLRELQVATDSFSNKNILGRGGFGKVYKGRLADGSLVAVKRLKEERTPGGELQFQTEVEMISMAVHRNLLRLRGFCM-TPTERLLVYPYMAGSVASCLRERP---------------------EAEPPLNWPTRKRIALGAARGLSYLHDHCDPKIIHRDVKAAILLDEDYEAVVGDFGLAKLMDYKDTHVTTAVRGTIGHIAPEYLSTGKSSEKTDVFGYGIMLLELITGQRAFDLARLA----NDDDVMLLDWVKGLLKEKRVENLVDPDLQNNYVEAEVEQLIQVALLTQGSPMDRPKMSEVVRMLEGD-G--LAERWEEW---QKVEVVR-NE----------------VDL--GPPRNSEWIV---DSTD---------NLHAVELSGPR
> Zm00001d050868_T004.1
-----------AAAG---------------------RWWA-----VVLAVAV-L--------------LWPGRVVANTE-------DAYSLRQSLIDTNNVLQSWSTLVN-TWFHVTNSDNSIRVDLGNAQLSVLVPQLGQKNQYLE------------------------------------------LYSKISGAIPELNLTNVSLDLYMNFSNIDRLGNLLKLRFLRLNSLVGPIPVALTNI---STLQVLDLSSNLSGPVSSNGSFSLFTPISFNNPNLC-GP-VTTKPCPG-DPPFSPPPPFNP----PSPPTQSTG---------ASGPGAIAGGVAAGAALVFAVPA-IAFAMWRR-RKPE---------EHFFDVPA-----EEDPEVH--LGQLKKFSLRELQVATDTFSNKHILGRGGFGKVYKGRLADGSLVAVKRLKEERTPGGELQFQTEVEMISMAVHRNLLRLRGFCM-TPTERLLVYPYMAGSVASRLRERQ---------------------ASEPPLKWETRRRIALGSARGLSYLHDHCDPKIIHRDVKAAILLDEEFEAVVGDFGLAKLMDYKDTHVTTAVRGTIGHIAPEYLSTGKSSEKTDVFGYGIMLLELITGQRAFDLARLA----NDDDVMLLDWVKGLLKEKKVEMLVDPDLQNAYEEIEVENLIQVALLTQGSPLERPKMSEVVRMLEGD-G--LAERWDEW---QKVEVVR-QE----------------AES--APLRN-DWIV---DSTY---------NLRAVELSGPR
> LOC_Os04g38480.1 pacid=33112075 transcript=LOC_Os04g38480.1 locus=LOC_Os04g38480 ID=LOC_Os04g38480.1.MSUv7.0 annot-version=v7.0
-----------AEARL----------------LRRRRLCL-----AVPFVWV-VA-------------VAVSRVGANTE-------DAYSLRQSLKDANNVLQSWPTLVN-TWFHVTNPDNSIRVDLGNAQLSALVPQLGQKNQYLE------------------------------------------LYSNISGTINELNLTNVSLDLYLNFTFIETLGQLYKLRFLRLNSLSGSIPKSLTNI---TTLQVLDLSNNLSGEVPSTGSFSLFTPISFANKDLC-GP-GTTKPCPG-APPFSPPPPFNP----PTPTV-SQG---------DSKTGAIAGGVAAAAALLFAVPA-IGFAWWRR-RKPE---------EHFFDVPA-----EEDPEVH--LGQLKRFSLRELQVATDNFSNKNILGRGGFGKVYKGRLADGSLVAVKRLKEERTPGGELQFQTEVEMISMAVHRNLLRLRGFCM-TPTERLLVYPYMAGSVASRLRERQ---------------------PNDPPLEWQTRTRIALGSARGLSYLHDHCDPKIIHRDVKAAILLDEDFEAVVGDFGLAKLMDYKDTHVTTAVRGTIGHIAPEYLSTGKSSEKTDVFGYGIMLLELITGQRAFDLARLA----NDDDVMLLDWVKGLLKEKKVEMLVDPDLQSGFVEHEVESLIQVALLTQGSPMDRPKMSEVVRMLEGD-G--LAERWEEW---QKVEVVR-QE----------------AEL--APRHN-DWIV---DSTY---------NLRAMELSGPR
> Zm00001d024430_T002.1
-----------AAAEA----------------RRRSAVWA-----LLPLLLR-LL-------------HPAALVLANTE-------DAHSLRTNLNDPNNVLQSWPTLVN-TWFHVTNNDNSIRVDLGNAALSTLVPQLGQKNQYLE------------------------------------------LYSNISGTISELNLTNVSLDLYLNFTPIDSLGKLLKLRFLRLNSLSGSIPKSLTAI---TALQVLDLSNNLSGEVPSTGSFSLFTPISFGNPNLC-GP-GTTKPCPG-APPFSPPPPYNP----TTPVQ-SPGDLLRLSRSSSSSTGAIAGGVAAGAALLFAIPA-ISFAYWRR-RKPQ---------EHFFDVPA-----EEDPEVH--LGQLKRFSLRELQVATDGFSNKNILGRGGFGKVYKGRLADGSLVAVKRLKEERTPGGELQFQTEVEMISMAVHRNLLRLRGFCM-TPTERLLVYPYMAGSVASRLRDRP---------------------PAEPPLDWQTRQRIALGSARGLSYLHDHCDPKIIHRDVKAAILLDEDFEAVVGDFGLAKLMDYKDTHVTTAVRGTIGHIAPEYLSTGKSSEKTDVFGYGITLLELITGQRAFDLARLA----NDDDVMLLDWVKGLLKEKKLESLVDEDLDHNYIDVEVESLIQVALLTQSNPMERPKMSEVVRMLEGD-G--LAERWEEW---QKVEVVR-QE----------------VEL--GPHRTSEWIL---DSTD---------NLHAEQLSGPR
> Bradi3g15660.2.p pacid=32817988 transcript=Bradi3g15660.2 locus=Bradi3g15660 ID=Bradi3g15660.2.v3.1 annot-version=v3.1
-----------AA--------------------PRWALWA-----L--LLLP-LL-------------HPATRVLANTE-------DAHNLRTNLNDPNNVLQSWPTLVN-TWFHVTNNDNSIRVDLGNAALSTLVPQLGQKNQYLE------------------------------------------LYSNISGTISELNLTNVSLDLYLNFTPIDSLGNLLKLRFLRLNSLSGTIPKSLTAI---TALQVLDLSNKLSGEVPSTGSFSSFTPISFGNPALC-GP-GTSKPCPG-APPFSPPPPYNP----PTPVQ-SPG-------SSSSSTGAIAGGVAAGAALLFAVPA-IGFAYWRR-RKPE---------EHFFDVPA-----EEDPEVH--LGQLKRFSLRELQVATDTFSNKNILGRGGFGKVYKGRLTDGTLVAVKRLKEERTPGGELQFQTEVEMISMAVHRNLLRLRGFCM-TPTERLLVYPYMAGSVASRLRERG---------------------PSEPPLDWQTRRRIALGSARGLSYLHDHCDPKIIHRDVKAAILLDEDFEAVVGDFGLAKLMDYKDTHVTTAVRGTIGHIAPEYLSTGKSSEKTDVFGYGIMLLELITGQRAFDLARLA----NDDDVMLLDWVKGLLKERRLEMLVDPDLQEAYIDVEVESLIQVALLTQGSPTERPKMSEVVRMLEGD-G--LAERWEEW---QKVEVVR-QE----------------VEL--GPHRNSEWIV---DSTD---------NLHAVELSGPR
> Potri.003G166200.1 pacid=26998191 transcript=Potri.003G166200.1 locus=Potri.003G166200 ID=Potri.003G166200.1.v3.0 annot-version=v3.0
-----------ASCTVL--------------------------HLLVLVLPSIILA-----------LT-----NANLE-------DAYALRRAVKDPGHVLQSWPNLVD-TWFHVTDGDNRTRLDLGNAKLSSLVPELGKVRQYLE------------------------------------------LYMELAGPIRELNLKSVSLDLYHNLTTIASLSKLSNLKFLRLSRLTGRIPRELTKL---ESLKIIDVSNDLCGTIPASGSFSKFTEESFVNSRLE-GP---------------------------------------------------------------------------------------------------------------------------------------------------------------------------------------------ELMGFVR--------------------------------------------------------------------------------------------------------------------------------YGA---------------------------------------------------------------AGS-----------------K-------------------------------------------------------------------------------------------------------
> Potri.001G061600.1 pacid=27043128 transcript=Potri.001G061600.1 locus=Potri.001G061600 ID=Potri.001G061600.1.v3.0 annot-version=v3.0
-----------ASSTAF--------------------------HLLVLFLLSTIQS-----------PT-----NANLE-------DAYALRRAVKDPGHVLQSWPTLTD-TWFHVTDGDNRTRLDLGNAKLSSLVPELGKVGQYLE------------------------------------------LYMELVGPIRELNLKSVSLDLYHNLTTIASLSKLSNLKFLRLGRLTGRIPRELTKL---DSLKILDVSNDLCGTIPTSGSFSKLTEESFVNSRLE-GP---------------------------------------------------------------------------------------------------------------------------------------------------------------------------------------------ELVGFVR--------------------------------------------------------------------------------------------------------------------------------YNA---------------------------------------------------------------AGS-----------------K-------------------------------------------------------------------------------------------------------
> LOC_Os08g07760.1 pacid=33104825 transcript=LOC_Os08g07760.1 locus=LOC_Os08g07760 ID=LOC_Os08g07760.1.MSUv7.0 annot-version=v7.0
-----------AA--------------------HRWAVWA-----V--LLLR-LL-------------VPAARVLANME-------DAHSLRTNLVDPNNVLQSWPTLVN-TWFHVTNNDNSIRVDLGNAALSTLVPQLGQKNQYLE------------------------------------------LYSNISGTISELNLTNVSLDLYLNFTPIDSLGNLLKLRFLRLNSLSGSIPKSLTAI---TALQVLDLSNNLSGEVPSTGSFSLFTPISFANPSLC-GP-GTTKPCPG-APPFSPPPPYNP----PTPVQ-SPG--------SSSSTGAIAGGVAAGAALLFAIPA-IGFAWYRR-RKPQ---------EHFFDVPA-----EEDPEVH--LGQLKRFSLRELQVATDTFSNKNILGRGGFGKVYKGRLADGSLVAVKRLKEERTPGGELQFQTEVEMISMAVHRNLLRLRGFCM-TPTERLLVYPYMAGSVASRLRERP---------------------PSEPPLDWRTRRRIALGSARGLSYLHDHCDPKIIHRDVKAAILLDEDFEAVVGDFGLAKLMDYKDTHVTTAVRGTIGHIAPEYLSTGKSSEKTDVFGYGIMLLELITGQRAFDLARLA----NDDDVMLLDWVKGLLKEKRLEMLVDPDLQSNYIDVEVESLIQVALLTQGSPTERPKMAEVVRMLEGD-G--LAERWEEW---QKIEVVR-QE----------------VEL--GPHRNSEWIV---DSTD---------NLHAVELSGPR
> Pp3c11_5590V3.1.p pacid=32958736 transcript=Pp3c11_5590V3.1 locus=Pp3c11_5590 annot-version=v3.3
-----------ANVVAARR-----------------MEKSKEGSVLFALLVAALLP-----------TA-----LSNSE-------DSYALRRSLTDPSNVLQSWPTLVN-TWFHVTDSQNRIRVDLGNARLSSLVPELGDQHQYLE------------------------------------------LYKNLTGHISEFKLKSVSLDLYHNFTSIRSLGKISNLAFLRLSHLTGRIPRELTSI---TTLKAVDMSNDLCGTIPVTGSFSHLQAKSFENPRLN-GP---------------------------------------------------------------------------------------------------------------------------------------------------------------------------------------------ELEGFVP--------------------------------------------------------------------------------------------------------------------------------Y-----------------------------------------------------------------EMS-----------------H-------------------------------------------------------------------------------------------------------
> LOC_Os05g41230.1 pacid=33156680 transcript=LOC_Os05g41230.1 locus=LOC_Os05g41230 ID=LOC_Os05g41230.1.MSUv7.0 annot-version=v7.0
-----------APTSAG--------------------NLAPATAILVVVVAVVLAA-----------A------AASQD-------DATEFRKGMSDPDGALASWPDLVN-TWFRVTNADNRIRLDLEEMNLSHLSADLARDQQFME------------------------------------------IASNIEGPIPEFNLENISLDLCNTISPIPSLGKLKSLKFMRIHLLTGPIPNELAGL---SNLMILNVSNDLCGTIPTSGPFDHFPPSSFASPRLR-YP---------------------------------------------------------------------------------------------------------------------------------------------------------------------------------------------GMD----------------------------------------------------------------------------------------------------------------------------------------------------------------------------------------------------DDDTG-------------------------------------------------------------------------------------------------------------------------
> Solyc02g072320.1.1 pacid=36157204 transcript=Solyc02g072320.1.1 locus=Solyc02g072320.1 ID=Solyc02g072320.1.1.ITAG2.4 annot-version=ITAG2.4
------------------------------------------------------------------------------------------------------------------------------------------------------------------------------------------------------------------------------------M--------------------------LADDLRG---------------------C-----------------------------------------------------------------------------------------------FN---------------------------------------------------------------------------------------------------------------------------------------------------------------------------------------------------------------------------------------------------------------------------------------------------------------AEELEKTVEVALQTQSNPNNRPKMSEVLRILE---G--ITEQMGHVDS-QGSNICQTSA-------------------FSFSRNFSDI---HEESSF---------TFEPIELSGPR
> Potri.001G061700.1 pacid=27047404 transcript=Potri.001G061700.1 locus=Potri.001G061700 ID=Potri.001G061700.1.v3.0 annot-version=v3.0
-----------AS-----------------------------RILACLVIAIAIAT------------V-----DCNLE-------DVNSWKTQLFDPNNVLQSWPTLVN-TWFHVTNSNNSTRVDLGKAGLSPLIPELGLANQYLE------------------------------------------VFSNISGPIRELNLTKVSLDLYLKLSPIASLGNLGSLLFMRLGKLTGTIPTSVINLITTGRLRILNVSYLLSGTVNSTGLRITTVIQDPKAAM---------------------------------------------------------------------------------------------------------------------------------------------------------------------------------------------------------------------------------------------------------------------------------------------------------------------------------------------------------------------------------------------------------------------------------------------------------------------------------------------------------------------------------------
> evm_27.model.AmTr_v1.0_scaffold00095.42_ pacid=31559021 transcript=evm_27.model.AmTr_v1.0_scaffold00095.42_ locus=evm_27.TU.AmTr_v1.0_scaffold00095.42_ ID=evm_27.model.AmTr_v1.0_scaffold00095.42.v1.0 annot-version=v1.0
-----------------------------------------DFTGLVFGLLVLVPM-----------V------YSNTE-------DAYTLRRSLSDPDNVLQSWPTLVN-TWFHITNQDNRTRVDLGNSNLSRLVSELGKEHQYLE------------------------------------------LYKNIQGTIAEFKLKNISLDLYNNISVIPSLGNLKSLVFLRLDQLTGRIPRELAGI---PSLKVVDVSTNLCGTIPTTGPFEHIPLSNFENARLE-GP---------------------------------------------------------------------------------------------------------------------------------------------------------------------------------------------ELQGLAV--------------------------------------------------------------------------------------------------------------------------------Y-----------------------------------------------------------------DTN-------------------------------------------------------------------------------------------------------------------------
> LOC_Os01g17250.1 pacid=33122858 transcript=LOC_Os01g17250.1 locus=LOC_Os01g17250 ID=LOC_Os01g17250.1.MSUv7.0 annot-version=v7.0
-----------AAWSPA----------------------LAAV-LLAAAVASA----------------------SNSE-------DAYALRRALADPRGVLQSWPTLVN-TWFHVTDRAGRTRLDLGNSNLSHLAPELGHEHQYLE------------------------------------------LYKNIQGTIAELSLKNISLDLYNNITTIKELGKLSSLVFLRLDSLNGPIPRDLAKI---SSLKVIDVSNDLCGTIPTSGPFEHIPLNNFDKPRLE-GP---------------------------------------------------------------------------------------------------------------------------------------------------------------------------------------------ELQGLAT--------------------------------------------------------------------------------------------------------------------------------Y-----------------------------------------------------------------DTN-------------------------------------------------------------------------------------------------------------------------
> Smo_444078 pacid=15413739 transcript=444078 locus=444078 ID=444078.v1.91 annot-version=v1.0
-----------ASAVGA----------------------------LAAVILALGLW-----------IA-----AGNVE-------DIHSLRRSLVDPENVLQSWPTLVD-TWFHITDNQNRIRVDLGNAKLSVLIPELGKENRHLE------------------------------------------LYKNIAGHIQELNLKKVSLDLYMNLTPIRSLGKLKSLAFLRLKRLSGQIPRELSSI---SSLKIVDLSDDLCGTIPTSGSFAQFSPKSFDNPRLN-GP---------------------------------------------------------------------------------------------------------------------------------------------------------------------------------------------ELQGFVP--------------------------------------------------------------------------------------------------------------------------------YDEAASA-------------------------------------------------------VTSDEHS-------------------------------------------------------------------------------------------------------------------------
> Solyc10g081190.1.1 pacid=36155743 transcript=Solyc10g081190.1.1 locus=Solyc10g081190.1 ID=Solyc10g081190.1.1.ITAG2.4 annot-version=ITAG2.4
----AV-----KTQSLF----------------------LKLWGLLAVVLAVAVAV------------------KGNSE-------DAYALRRSLSDPGNVLQSWPNLVN-TWFHVTNGDNQTRVDLGNSKLSHLVPELGKEHQYLE------------------------------------------LYKNIQGTIKELNLKSISLDLYNNISTITSLGNLKNLVFLRLDKLTGPIPRELTSI---SSLKVVDVSNDLCGTIPTSGPFEHIPLNNFEHPRLE-GP---------------------------------------------------------------------------------------------------------------------------------------------------------------------------------------------ELLGLAT--------------------------------------------------------------------------------------------------------------------------------Y-----------------------------------------------------------------DTN-----------------S-------------------------------------------------------------------------------------------------------
> Bradi2g52890.1.p pacid=32778652 transcript=Bradi2g52890.1 locus=Bradi2g52890 ID=Bradi2g52890.1.v3.1 annot-version=v3.1
-----------AAAAGA----------------------LGL--FLAAALVLALA-------------------GANSE-------DASALRRSLQDPGGVLQSWPTLVN-TWFHVTNRENRTRLDLGNLNLSHLVPELGKDHQYLE------------------------------------------LYKNIQGTISELDLKNISLDLYKNVSTIPTLGKLKSLVFLRLGRLTGPIPRELAGI---SSLKVVDVSGDLCGTIPTTGPFEHIPLSNFEKPRLE-GP---------------------------------------------------------------------------------------------------------------------------------------------------------------------------------------------ELQGLAV--------------------------------------------------------------------------------------------------------------------------------Y-----------------------------------------------------------------DTN-------------------------------------------------------------------------------------------------------------------------
> LOC_Os01g59440.1 pacid=33122392 transcript=LOC_Os01g59440.1 locus=LOC_Os01g59440 ID=LOC_Os01g59440.1.MSUv7.0 annot-version=v7.0
------------MGAGA----------------------LGVVAMVAAAVVVAMA-------------------GANSE-------DASALRRSLRDPGGVLQSWPTLVN-TWFHVTDRDNRTRLDLGNLNLSHLVPELGKDHQYLE------------------------------------------LYKNIQGTISELNLKNISLDLYKNISTIPTLGKLTSLVFLRLGRLTGPIPRELAGI---SSLKVVDVSSDLCGTIPTSGPFEHIPLSNFEKPRLE-GP---------------------------------------------------------------------------------------------------------------------------------------------------------------------------------------------ELQGLAV--------------------------------------------------------------------------------------------------------------------------------Y-----------------------------------------------------------------DTN-------------------------------------------------------------------------------------------------------------------------
> Zm00001d043149_T002.1
MAAG-------GARAKA----------------------AGA---LALALVLALA-------------------GANSE-------DASALRRSLRDPGGVLQSWPTLVN-TWFHVTDRDNRTRLDLGNLNLSHLVPELGKEHQYLE------------------------------------------LYKSIQGTISELNLKNISLDLYKNISTIPSLGKLKSLVFLRLGHLTGPIPRELSGI---SSLKVVDVSSDLCGTIPTSGPFEHIPLSNFEKPRLE-GP---------------------------------------------------------------------------------------------------------------------------------------------------------------------------------------------ELQGLAI--------------------------------------------------------------------------------------------------------------------------------Y-----------------------------------------------------------------DTN-------------------------------------------------------------------------------------------------------------------------
> Zm00001d012550_T001.1
IPAG-------GAGAKA----------------------AGA---LALALVLALA-------------------GANSE-------DASALRRSLRDPGGVLQSWPTLVN-TWFHVTDRDNRTRLDLGNLNLSHLVPELGKEHQYLE------------------------------------------LYKNIQGTISELNLKNISFDLYKNISTIPALGKLKSLVFLRLGHLTGPIPRELAGI---SSLKVVDVSSDLCGTIPTSGPFEHIPLSNFEKPRLE-GP---------------------------------------------------------------------------------------------------------------------------------------------------------------------------------------------ELQGLAI--------------------------------------------------------------------------------------------------------------------------------Y-----------------------------------------------------------------DTN-------------------------------------------------------------------------------------------------------------------------
> AT3G43740.2 pacid=19658853 transcript=AT3G43740.2 locus=AT3G43740 ID=AT3G43740.2.TAIR10 annot-version=TAIR10
-----------VAQNS-------------------------RRELLAASLILTLAL-----------IRL---TEANSE-------DAHALRRSLSDPDNVVQSWPTLVN-TWFHVTNQHHQTRLDLGNSNLSHLVPELGKEHQYLE------------------------------------------LYKEIQGTISELNLKSISLDLYNNLTKISSLGKLKSLVFLRLERLTGPIPRELTVI---SSLKVVDVSGDLCGTIPVEGPFEHIPMQNFENLRLE-GP---------------------------------------------------------------------------------------------------------------------------------------------------------------------------------------------ELLGLAS--------------------------------------------------------------------------------------------------------------------------------Y-----------------------------------------------------------------DTN-----------------T-------------------------------------------------------------------------------------------------------
> AT5G21090.1 pacid=19667244 transcript=AT5G21090.1 locus=AT5G21090 ID=AT5G21090.1.TAIR10 annot-version=TAIR10
-----------ASRNY-------------------------RWELFAASLTLTLAL-----------IHL---VEANSE-------DAYALRRSLTDPDHVLQSWPTLVN-TWFHVTNQDNRTRVDLGNSNLSHLAPELGKEHQYLE------------------------------------------LYKNIQGTISELNLKNISLDLYNNLTIVTSLGKLKSLVFLRLDRLTGPIPRALTAI---PSLKVVDVSSDLCGTIPTNGPFAHIPLQNFENPRLE-GP---------------------------------------------------------------------------------------------------------------------------------------------------------------------------------------------ELLGLAS--------------------------------------------------------------------------------------------------------------------------------Y-----------------------------------------------------------------DTN-----------------T-------------------------------------------------------------------------------------------------------
> evm_27.model.AmTr_v1.0_scaffold00016.146 pacid=31569759 transcript=evm_27.model.AmTr_v1.0_scaffold00016.146 locus=evm_27.TU.AmTr_v1.0_scaffold00016.146 ID=evm_27.model.AmTr_v1.0_scaffold00016.146.v1.0 annot-version=v1.0
-----------ALSVLF-------------------------------FLFCAIFS-----------FV-----NANTE-------DAYALRRTLHDPANVLQSWPTLVN-TWFHVTNNDNRTRLDLGNARLITLVPELGRESQYLE------------------------------------------LYKNLVGEIKELHLRNISLDLYQNLTSIPSLSKLQSLRFLRLGKLTGKIPKELTQL---GNLKSLDLSHNLCGTIPTSGSFSKLSLKSFENPRLQ-GP---------------------------------------------------------------------------------------------------------------------------------------------------------------------------------------------ELMGSVG--------------------------------------------------------------------------------------------------------------------------------Y-----------------------------------------------------------------DMG-----------------N-------------------------------------------------------------------------------------------------------
> Bradi2g10816.1.p pacid=32777917 transcript=Bradi2g10816.1 locus=Bradi2g10816 ID=Bradi2g10816.1.v3.1 annot-version=v3.1
----LA-----AAAAAA----------------------L----FVAAAVLSPASV-----------AS-----ASNSE-------DAYALRSALADPRGVLQSWPTLVS-TWFHITNRDNRTRVDLGNSNLSHLVPELGHEHQYL-----------------------------------------------------------------------------------RLDHLTGLIPRELKNI---SSLKVM----------------------------LE-GP---------------------------------------------------------------------------------------------------------------------------------------------------------------------------------------------ELQGLAA--------------------------------------------------------------------------------------------------------------------------------Y-----------------------------------------------------------------DTN-------------------------------------------------------------------------------------------------------------------------
> Solyc01g107250.2.1 pacid=36139482 transcript=Solyc01g107250.2.1 locus=Solyc01g107250.2 ID=Solyc01g107250.2.1.ITAG2.4 annot-version=ITAG2.4
-----------AFPSSF---------------------------LFFFQIILCIP----------------SAFSTNSE-------TAHSLRTKLSDPKNVLQSWPTLVN-TWFHVTDSDNNIRLDLGNSNISTLGPELGEKNQYLE------------------------------------------LYSNLEGEIKEFDLENISMDLYGKFENIQSFAKLKSLRFLRLDELTGSIPRELTTL---PNLKVFDVSNNLCGTIPADGPFGSFPMEGFAH-RLN-GP---------------------------------------------------------------------------------------------------------------------------------------------------------------------------------------------ELKGLVP--------------------------------------------------------------------------------------------------------------------------------Y-----------------------------------------------------------------DFG-----------------KEVEV---------------------------------------------------------------------------------------------------
> Potri.009G090700.1 pacid=26986338 transcript=Potri.009G090700.1 locus=Potri.009G090700 ID=Potri.009G090700.1.v3.0 annot-version=v3.0
-----------AHLYLL---------------------------SIFLSLLLSIP----------------RSLSTNSE-------NAQALRSRLSDPTNALQSWPALVS-TWFHVTDSNNHTRLDLGNSNISTLGPELGQKHKYLE------------------------------------------LYRDIGGKIKELNLKNVSMDMYGKFEEIKSFAKLKSLVFLRLNKLSGSIPRELATL---KDLKVFDVSNNLCGTIPVDGPFASFPMESFAN-RLN-GP---------------------------------------------------------------------------------------------------------------------------------------------------------------------------------------------ELKGLVP--------------------------------------------------------------------------------------------------------------------------------Y-----------------------------------------------------------------DFG-------------------------------------------------------------------------------------------------------------------------
> AT2G20850.1 pacid=19639158 transcript=AT2G20850.1 locus=AT2G20850 ID=AT2G20850.1.TAIR10 annot-version=TAIR10
-----------RSRSGRDN--------------------------ICFLGFLSLIS-----------LPSLSLALTNPD------VAANSLFLALESP--LLPGWASGGDGEWQGVLN--SQETIILISANLGELGVGLNMTSKAMD------------------------------------------FSNHIGGSISTL--VSQNLFLSGNFTTIESLSSLKSLSVMSLNLLSGKIPDVFQDL---GLMINIDLSSNLSGPLPSMQNLSTLTSLLLQNHLSGNGP---PSPSPE-TPPSPTSPPPSPAHVRSPPSDHHPSRPTPQGKEDSFTSKRIIWISILGA-FSFVVLALVCLLCGRKCLRKRQLSKPHPPSNTFNDKEARPESKQESHEIDGPLTAVKHFTVASLQQHTNSFSHENLIGTGMLGSVYRAELPGGKLFAVRKLDKKSNHEEEGKFLELVNNIDRIRHANIVQLVGFCS-EHSQRLLIHEYCRGTLHDLLHD-----------------------RLKIELSWNVRVRIALEAAKALEYLHEICDPPSIHRNFKSAILLDDDIRVHVSDCGLAPLISSGASQLSGQLLAAYGYGAPEF-EYGIYTMKCDVYSFGVVMLELLTGRKSYDKKRDRG---EQ---FLVRWIPQLHDIDALAKMVDPSLKGDYPAKSLSHFADVISRVQSEPEYRPLMSEVVQDL-SD----MIQR-------E----------------------------------------RRNDSNGDN------------QYTGRR
> Potri.001G296500.1 pacid=27046349 transcript=Potri.001G296500.1 locus=Potri.001G296500 ID=Potri.001G296500.1.v3.0 annot-version=v3.0
-----------ARLYPL---------------------------ALFLSFLLTIS----------------PSLSTNSE-------NAHALRSRLSDPTNVLQSWPTLVN-TWFHVTDSSNHTRLDLGNSNISTLGPELGERHKYLE------------------------------------------LYRDIGGKIKELNLKNVSMDMYGRFEEIKSFAKLKSLRFLRLNKLSGSIPRELTTL---KDLKVFDVSNDLCGTIPVDGPFTSFPMESFEN-KLN-GP---------------------------------------------------------------------------------------------------------------------------------------------------------------------------------------------ELKGLVP--------------------------------------------------------------------------------------------------------------------------------Y-----------------------------------------------------------------DFG-------------------------------------------------------------------------------------------------------------------------
> evm_27.model.AmTr_v1.0_scaffold00144.28_ pacid=31563794 transcript=evm_27.model.AmTr_v1.0_scaffold00144.28_ locus=evm_27.TU.AmTr_v1.0_scaffold00144.28_ ID=evm_27.model.AmTr_v1.0_scaffold00144.28.v1.0 annot-version=v1.0
-----------DSSNFM---------------------------KLLFSLLL-LPF-----------FFFSPCFSTNSD-------NAHAFRSVLSDPTNVLQSWPTLVN-TWFHVTNDHNRIRLDLGNSNITHLVPELGKEHQYLE------------------------------------------LYRNIGGKIKELNLKNISLDLYDKLEEIKAFAKLKSLRFLRLNRIGGVIPRELTTL---PNLKFFDVSNDLWGTIPTEGPFANFPLSS--------------------------------------------------------------------------------------------------------------------------------------------------------------------------------------------------------------------------------------------------------------------------------------------------------------------------------------------------------------------------------------------------------------------------------------------------------------------------------------------------------------------------------------------
> Bradi2g34314.2.p pacid=32772846 transcript=Bradi2g34314.2 locus=Bradi2g34314 ID=Bradi2g34314.2.v3.1 annot-version=v3.1
-----------AERR---------------------------ASSLGVIMAVAMVV-----------MAVLGLGLVAAEED---KVEAVAIRAALRDPNGVLVDWANSVH-NWTGVVSSLG---IDLHSRNLSTLSPEIGKRWEDV-------------------------------------------LGDDISGPIETLEFQSVRVDLSNRFSTIPALEPIYDL---QLHNLSGTIPD--------SN-FFVDLSFNLSGT-P------DYNTANFEGPILH----------------------------------------------------YNCNGTC----------G-STPM-----QENA-----------LPESPN-----KNESEAC--FGHLKRYMLKEIKQATNNFNRNNILGQGGFGIVYKGLLHDGTIAAVKRLKDFVSSTGEHQFRTEVAVISLVVHRNLLSLIGFCS-EKNERLLVYPYMPGTVSSKLQEYV---------------------NQKPALDWPTRKKIALGTARGLVYLHDQCYPKIIHRDIKASVLLDEEFEAIVADFGMAKMLEQGQTHVISEIRGTFGRIAPEYLRTGESSEKTDVYAYGLLLMELITGRRTLDVREEE----YPKGG-LVDWARELLEEGQLSSLVDKRLGSDYDSAELVEMVQTVLLAMYNADHRPRMSEVVRMLEGD-G-SSAKRWEAL---KDITTPLPGTPVFIPSLA--------HGG------------EGEEYQSG--------DIEAIELSGPR
> Solyc05g005140.2.1 pacid=36145472 transcript=Solyc05g005140.2.1 locus=Solyc05g005140.2 ID=Solyc05g005140.2.1.ITAG2.4 annot-version=ITAG2.4
-----------ERM-------------------LHLFWN------VVLLLFC-TL-------------IESSSATLSPA--VNYEVVATEIKKALHDPYNVLDNWVTSVD-SWRMVTSLEGYSALALPSQSLSTLSPGIGNTNQYVL------------------------------------------LQNAISGHIDVIKLQKQTLDLSNKFEEITSFEDLKNLNYL-------------------------DVSYNLSGTLPKLSARAF----KVLGPLIC-GQ-GSENNCSA-IYPEPLSFPPD--SLADQSG----------AARKSRRV-VVAFVASFGA-AFLVIIA-LALLLWWRYRHNQ---------QIFFDVN----D-HCYPEVC--LGHLKRYTLKELRTATDHFSSKRILGKGGFGVVYKASLNNGTVVAVKRLNDYNAVGGENQFQTEVELISLAVHRNLLHLLGFCS-AESERLLVYPYMPGSVASRLKDSI---------------------NGKPVLDWSRRKKIAQGTARGLVYLHEQCDPKIIHRDVKAAILLDEEFEAVVGDFGLAKLLDHCDSHVTTAVRGTIGHIAPEYLSTGQSSEKTDVFGFGILLLELITGQKAMDFGRGA----NQKGVVMLDWVRKLHQEDKLNLMVDSNLRNSFERIELEEMVKVALLTHFNPCHRPKMSEALRMLEGD-G--LAEQWAA--S-QNLE------TRRKRAFE------------PTPQTYSDY---VQDSSL----------VEPMELSGPR
> Potri.001G219500.1 pacid=27048596 transcript=Potri.001G219500.1 locus=Potri.001G219500 ID=Potri.001G219500.1.v3.0 annot-version=v3.0
-----------AAQTW-------------------------IWTSLTVVVTVILTV-----------V------NANSE-------DAFTLRKSLSDPDNVLQSWPTLVN-TWFHITNQDNRTR---------------------VE------------------------------------------LYKNIQGIITELNLKSVSLDLYNNISTIPSLGKLKSLVFLRLDRLTGPIPRDLANV---SSLKVVDVSSDLCGTIPTNGPFEHIPLNK--------------------------------------------------------------------------------------------------------------------------------------------------------------------------------------------------------------------------------------------------------------------------------------------------------------------------------------------------------------------------------------------------------------------------------------------------------------------------------------------------------------------------------------------
> Potri.009G018800.1 pacid=26988080 transcript=Potri.009G018800.1 locus=Potri.009G018800 ID=Potri.009G018800.1.v3.0 annot-version=v3.0
-----------AAQAW-------------------------LWTSLTVALTFILTV-----------V------NGNSE-------DAFTLRKSLSDPDNVLQSWPTLVN-TWFHITNQDNRTRLDLGNSNLSHLVPELGKEHQYLE------------------------------------------LYKNIQGTISELSLKSISLDLYNNISTIPSLGRLKSLVFLRLDRLTGSIPRELSNV---SSLKVVDVSNDLCGTIPTSGPFEHIPLNNFENPRLE-GP---------------------------------------------------------------------------------------------------------------------------------------------------------------------------------------------ELLGLAS--------------------------------------------------------------------------------------------------------------------------------Y-----------------------------------------------------------------DTN-----------------S-------------------------------------------------------------------------------------------------------
> Pp3c7_22100V3.1.p pacid=32924427 transcript=Pp3c7_22100V3.1 locus=Pp3c7_22100 annot-version=v3.3
--------------------------------------------------------------------------------------------------------WPTLVN-TWFHVTDGQNRIRVDLGNARLSSLVSELGAQNQYLE------------------------------------------LYKSLTGHISELKLKSVSLDLYHNFTSIRSLGKLSNLAFLRLNKLTGRIPRELTSI---TTLKAVDFSNDLCGTIPVTGSFSHLQAKSFDNPRLN-GP---------------------------------------------------------------------------------------------------------------------------------------------------------------------------------------------ELEGFVP--------------------------------------------------------------------------------------------------------------------------------Y-----------------------------------------------------------------EMS-----------------H-------------------------------------------------------------------------------------------------------
> LOC_Os06g12120.1 pacid=33146045 transcript=LOC_Os06g12120.1 locus=LOC_Os06g12120 ID=LOC_Os06g12120.1.MSUv7.0 annot-version=v7.0
-----------AARR------------------------R-----LLLLLVL-LL-------------CRLAAVLPTSE-------EAQGFMAGFA--NAAFQSWASAPN-TWFHVTGPGNQIRLDLGNQSLSELKPDIWQQAQSLE------------------------------------------LYGSISGKISELRLASQTLDLYLNFTEINELGNLSKLSNLRLNSLSGAIPMSLTTI---QNLEVLDLSHNLSGIIPTNGSFSHFTPISFSN----------------------------PANSSDSPSN-NSGAAVPSGRSSASSIGTIAGGAAAGAAMLFAAPI-VLFAWWWR-RKPH---------DQFFDLLE-----EETPEVH--LGQLRRFTLRELQVATDNFSQTNLLGRGGFGKVYKGRLLDGSLIAIKRLNEDRIGTGERQFLMEVEIISMAVHQNLLRLQGYCM-TPTERLLVYPYMEKSLETRLRECS---------------------DSQQPLDWPTRRKIALGSARGISYLHEGCDPKIIHRDVKAAILLDEKLEAVVGDFGLARIMDYKVSHVVTGVMGTLGHIPMEYLTAGRTSDKTDVFGYGIMLFELISGKRGFDLVGLA----NEENARVHDWVKKLLEEDRLEVLIDPNLLEIYNREEMRLLVQIALLTQESAPSRPRMSTVVTMLE-D-G--IAEHWDAW---QRKTIVQ-AS----------------LQGGVSEARN--------DSVA---------NLPPDTLSGPR
> Potri.005G083300.1 pacid=27028958 transcript=Potri.005G083300.1 locus=Potri.005G083300 ID=Potri.005G083300.1.v3.0 annot-version=v3.0
-----------ERET-------------------GVSVIT-----LWMILVV-FI-------------LPFSRISANME-------DARNLRVNLQDPNNVLQSWPTLVN-TWFHVTNNDNSIRVDLGNAALSQLVPQVGQKNQYLE------------------------------------------LYGNISGPISDLNLTNVSLDLYLSFSPIDALGKLTKLRFLRLNSLSGSIPLSLTNI---TALQVLDLSNRLSGPVPDNGSFSLFTPISFVNLDLC-GP-VTGKPCPG-SPPFAPPPPFIP----PSTDS-YPG------ENNP--TGAIAGGVAAGAALLFAAPA-FWFAYWRR-RRPI---------ELFFDVPA-----EEDPEVH--LGQLKRYSLRELLVATDSFSNKNILGRGGFGKVYKGRLADGTLVAVKRLKEERTPGGELQFQTEVEMISMAVHRNLLRLRGFCM-TPTERLLVYPYMAGSVASCLRERP---------------------PSEAPLDWATRKRIALGSARGLSYLHDHCDPKIIHRDVKAAILLDEEFEAVVGDFGLAKLMDYKDTHVTTAVRGTIGHIAPEYLSTGKSSEKTDVFGYGIMLLELITGQRAFDLARLA----NDDDVMLLDWVKALLKERKLEMLVDPDLQNNYVDSEVEQLIQVALLTQSSPMDRPKMSEVVRMLEGD-G--LAERWEEW---QKVEVVR-QD----------------LDL--APCQNSEWLL---DSTE---------NLHAVELSGPR
> Potri.007G082400.1 pacid=27015619 transcript=Potri.007G082400.1 locus=Potri.007G082400 ID=Potri.007G082400.1.v3.0 annot-version=v3.0
-----------ERET-------------------GVSVVT-----LWMILVL-FV-------------LPLSRISANME-------DAHNLRINLQDPNNVLQSWPTLVN-TWFHVTNNDNSIRVDLGNAALSQLVPQVGQKNQYLE------------------------------------------LYGNISGPISDLNLTNVSLDLYLSFSPINTLGKLTKLRFLRLNSLSGSIPLSLINI---TALQVLDLSNRLSGPVPDNGSFSLFTPISFANLDLC-GP-VTGKPCPG-SPPFAPPPPFVP----PSTDS-YPG------EGNP--TGAIAGGVAAGAALLFAAPA-IWFAYWRR-RRPP---------ELFFDVPA-----EEDPEVH--LGQLKRFSLRELLVATDSFSNKNILGRGGFGKVYKGRLADGTLVAVKRLKEERTPGGELQFQTEVEMISMAVHRNLLRLRGFCM-TPTERLLVYPYMAGSVASCLRERP---------------------TSEAPLDWLSRKRIALGSARGLSYLHDHCDPKIIHRDVKAAILLDEEFEAVVGDFGLAKLMDYKDTHVTTAVRGTIGHIAPEYLSTGKSSEKTDVFGYGIMLLELITGQRAFDLARLA----NDDDVMLLDWVKALLKEKKLEMLVDPDLQNNYVDSEVEQLIQVALLTQSSPMERPKMSEVVRMLEGD-G--LAERWEEW---QKVEVVH-QD----------------IDL--APSRNSEWLL---DSTD---------NLHAVELSGPR
> Pp3c3_24690V3.1.p pacid=32940694 transcript=Pp3c3_24690V3.1 locus=Pp3c3_24690 annot-version=v3.3
-----------QS----------------LHRQGLQCWCL-------------LL------------LCLSNGVRATVE-------KIIDWKAQLEYPNDKLRTWGS--DFNWDQVSDPDGFIRIGLGSSNLTTLTPEFGQKRNSL-------------------------------------------LSDHFNGSIEALDLSEIFLDLSNYLSSISTLGNLTKLNVLKLNHLSGSIPIELAAL---PNLRDIHLEFNLSGRIPISGVFGTASSSNFAGPLLC-GD-QIANQCVG-------------------PP----------SSSTSISIGPIIGG-ALGA--------------------------------------------EEDTRVN--LGQLTRFTLSQLKNATENFSSRNEIGRGGFGIVYKGVLSDGTQLAIKRLKLESSIGNEKQFQTEVEIISMASHRNLLRLYGLCT-TPTERLLVYPYMARSVSFQLKD-----------------------HGAPAMTCQMRKRIALGAAKGLAYLHEQCNPKIIHRDVKADILLDDEFEAVVGDFGLAKPIDFKNTHVTTAIRGTIGHIAPEYMSSGKSSEKTDVYGYGITLLQLITGQSALNLSRLAD-----DDVMLLDWVRKLEKENNVEKMIDPHL-KEYNMNDIKELLKVALLTENNPTSRPKMSEVVNMLEGE-G--LEERWAEW---EQREVQRNQE-------------------LDMPHLPVGW---NLDSNSS--------FMQALELSGPR
> AT1G34210.1 pacid=19651193 transcript=AT1G34210.1 locus=AT1G34210 ID=AT1G34210.1.TAIR10 annot-version=TAIR10
-----------GRKK------------------FEAFGFV-----CLISLLL-LF-------------NSLWLASSNME-------DAHSLRANLVDPNNVLQSWPTLVN-TWFHVTNNENSIRVDLGNADLSQLVPQLGQKNQYLE------------------------------------------LYSNITGPVSDLNLTNVSLDLYLSFTPIDSLGKLFKLRFLRLNSLTGPIPMSLTNI---MTLQVLDLSNRLSGSVPDNGSFSLFTPISFANLDLC-GP-VTSRPCPG-SPPFSPPPPFIP----PPIVP-TPG------GYSA--TGAIAGGVAAGAALLFAAPA-LAFAWWRR-RKPQ---------EFFFDVPA-----EEDPEVH--LGQLKRFSLRELQVATDSFSNKNILGRGGFGKVYKGRLADGTLVAVKRLKEERTPGGELQFQTEVEMISMAVHRNLLRLRGFCM-TPTERLLVYPYMAGSVASCLRERP---------------------PSQLPLAWSIRQQIALGSARGLSYLHDHCDPKIIHRDVKAAILLDEEFEAVVGDFGLARLMDYKDTHVTTAVRGTIGHIAPEYLSTGKSSEKTDVFGYGIMLLELITGQRAFDLARLA----NDDDVMLLDWVKGLLKEKKLEMLVDPDLQSNYTEAEVEQLIQVALLTQSSPMERPKMSEVVRMLEGD-G--LAEKWDEW---QKVEVLR-QE----------------VEL--SSHPTSDWIL---DSTD---------NLHAMELSGPR
> Pp3c8_3330V3.1.p pacid=32965817 transcript=Pp3c8_3330V3.1 locus=Pp3c8_3330 annot-version=v3.3
-----------PGEV---------------------AWWR-----PLFLIAL-MP-------------IG---VLSNAE-------DANTLRQSLIDSSNVLQSWPTLVN-TWFHVTNNENSIRVDLGNAGLSSLVPQLGVTKQYLE------------------------------------------LYSNISGTIKELNITAVSLDLYQNFTPIDSLGQLSNLRFLRLNSLTGPIPVSLTTI---SGLQVLDLSYKLSGDVPTNGSFSLFTPISFLGNDLC-GA-VVGKQCPG-QPPFPPPPPFTP----PPPQT-PNG--ASANKQQTTSTGAIAGGVAAGAALLFAAPA-IGFAWWRR-RRPI---------EAFFDVPA-----EEDPEVH--LGQLKRFSLRELQVASDNFNNRNILGRGGFGKVYKGRLADGTLVAIKRLKEERSPGGELQFQTEVEMISMAVHRNLLRLRGFCM-TPTERLLVYPYMPGSVASRLRERV---------------------DGEPALSWRTRKQIALGAARGLSYLHDHCDPKIIHRDVKAAILLDEEFEAVVGDFGLAKLMDYKDTHVTTAVRGTIGHIAPEYLSTGKSSEKTDVFGFGIMLLELITGQRAFDLARLA----NDDDVMLLDWVKGLLRERKVDLLVDPDLKQNYDQKEVEELIQVALLTQGSPLDRPKMGDVVRMLEGD-G--LAERWEEW---QKVEVVRNQD----------------LDL--PPHRTSEWIV---DSTD---------NLHAVELSGPR
> Pp3c3_36680V3.1.p pacid=32942994 transcript=Pp3c3_36680V3.1 locus=Pp3c3_36680 annot-version=v3.3
-----------PREV---------------------AWWR-----PFFLIAL-MP-------------IG---VLGNLE-------DANALRQNLIDSSNVLQSWPTLVN-TWFHVTNNENSIRVDLGNAGLSSLVPQLGVTKQYLE------------------------------------------LYSNISGTVKELNITAVSLDLYQNFTTIDSLGQLSNLRFLRLNSLTGPIPVSLTTI---TGLQVLDLSYKLSGDVPTNGSFSLFTPISFLGSDLC-GA-VVGKQCPG-QPPFPPPPPFTP----PPPQT-PSG--PYANNKQTISTGAIAGGVAAGAALLFAAPA-IGFAWWRR-RRPI---------EAFFDVPA-----EEDPEVH--LGQLKRFSLRELQVASDNFNNRNILGRGGFGKVYKGRLADGTLVAIKRLKEERSPGGELQFQTEVEMISMAVHRNLLRLRGFCM-TPTERLLVYPYMPGSVASRLRERV---------------------DEEPALSWRTRKQIALGAARGLSYLHDHCDPKIIHRDVKAAILLDEEFEAVVGDFGLAKLMDYKDTHVTTAVRGTIGHIAPEYLSTGKSSEKTDVFGFGIMLLELITGQRAFDLARLA----NDDDVMLLDWVKGLLRERKVDLLVDPDLKQNYDQKEVEELIQVALLTQGSPLDRPKMGDVVRMLEGD-G--LAERWEEW---QKVEVVRNQD----------------LDL--PPHRTSEWIV---DSTD---------NLHAVELSGPR
> Solyc10g047140.1.1 pacid=36156010 transcript=Solyc10g047140.1.1 locus=Solyc10g047140.1 ID=Solyc10g047140.1.1.ITAG2.4 annot-version=ITAG2.4
-----------DQSV-----------------LAIW---------VFLCLIG-LL-------------FNLSPVAGNAE-------DANALKTNLADPNSVLQSWATLVN-TWFHVTNNENSTRVDLGNANLSQLVPQLGQQKQYLE------------------------------------------LYSNISGRINELNLTEVSLDLYLNLNPIPSLGRLQKLRFLRLNSLNEGIPMSLTTI---VALQVLDLSNHLTGLVPVNGSFSLFTPISFANQL-------------E-VPPVSPPPPLPP----TPSSS-SVG---------NSATGAIAGGVAAGAALLFAAPA-IFLAWWRR-RKPQ---------DHFFDVPA-----EEDPEVH--LGQLKRFSLRELQVASDNFSNRNILGRGGFGKVYKGRLADGSLVAVKRLKEERTQGGELQFQTEVEMISMAVHRNLLRLRGFCM-TPTERVLVYPYMEGSVASRLRERP---------------------ESEPPLDWPKRKRIALGSARGLAYLHDHCDPKIIHRDVKAAILLDEEFEAVVGDFGLAKLMDYKDTHVTTAVRGTIGHIAPEYLSTGKSSEKTDVFGYGVMLLELITGQRAFDLARLA----NDDDVMLLDWVKGLLKDKKYETLVDADLQGNYNEEEVEQLIQVALLTQSTPTERPKMSEVVRMLEGD-G--LAERWEEW---QKEEMFR-QD----------------YNHVHHPH--TDWII--ADSTS---------NIRPDELSGPR
> Zm00001d048877_T002.1
--------------------------------MMDSV----SMKLLAF-VFL-LL------------RCQRASLALAVDFQ-----EAVEMRTQLGDKRGVLSDWDNQMS-YWANVN-QDNKTTIILSSSGLTSLSPSIAKTTQQLI------------------------------------------LDNNITGGIPEFNLSGTILNLGRNLNSIDSLGQLSKLQNLDLHYLTGNIPSSFSNL---LSLSDINLAYNIRGAIPQHLLQVA--QYNYAGHLNC-GQ-NL-SACERGS---------------TLTG----------GS-KNFKLNVVIGSIA-GAVTFSVTVV-LVLLWWQRMR-YR--------PEIFIDVSG-----QNDHMLE--FGQIKRFSWRELQIATSNFSEQNVLGKGGFGKVYKGVLPNSIKIAVKRLLNVDSRDGEMAFLREVELISIAVHKNILRLIGFCT-TPTERLLVYPFMELSVASRLRD--IK-------------------LNEPALDWSTRMRIALGAACGLEYLHEHCNPKIIHRDVKAAVLLDGNFEAVVGDFGLAKMVDIGRNTVTTGVRGTMGHVAPEYIKTGRPSVKTDIFGYGVMLLEIVTGERAIHPDRIE----EAGEILLTDQVKLWMEEGRLLDLVDRNLGGVYNLEELEKVTQIALLTHMDPEQRPTMSEVVQMLEGEIV--PAERWEEW---QLAELQRRQQ----------------HEM-RQQGKLFNF---SEESQN---------IQEAIELSAGR
> Potri.019G001800.1 pacid=27026791 transcript=Potri.019G001800.1 locus=Potri.019G001800 ID=Potri.019G001800.1.v3.0 annot-version=v3.0
------MAKDNGHPSGGK-ESFCYTKYR-YMFGVFSLWNPLKLVINCLILLN-FL------------KITIS--TKEPDTE-----NARDLLLALNDSNRQI-NWTNLVSFSWTHVI-RNGHESLSLNSLGFSTLSPAIMKEFVTLE------------------------------------------LQNSLSGPLDYLNMVHQNLNLASKFSSITTWGQLSNLKN-------------------------LDLSSNLTGRIPGKLFSVA--MFNFTAHLAC-GL-SLEEPCISGS---------------PLRV----------ST-SKSRLKVIATSASCGAFILLILVA-VLAYRYHQFHKEK--------NDIFVDVAG-----EDDRKIT--FGQLRRFSWRELQLATDNFSESNIIGQGGCGKVYKGILSDNMKVAVKRLADYYSPGGEAAFQREVQLISVAFHKNLLKLVGFCT-TSSERILVYPYMQLSVAYRLRE--LK-------------------PGEKGLDWPTRKKIAFGAAHGLEYLHEHCNPKIIHRDLKAAILLDDNFEAVLGDFGLAKLVDTKFTHVTTQVRGTMGHIAPEYLSTGKSSEKTDVFGYGITLLELVTGQRAIDLSRLE----EEEEVLLLDHIKKLLRENRLDDIVDGNLK-TYDRKEVETIVQVALLTNSSPEGRPKMEEVVKMLRGI-G--LAERWAKW---EQLEDAMNQD----------------LAV-LMSQQ-YIW---AEDSSI---------DQEAIQLSRAR
> Smo_58060_ pacid=15404050 transcript=58060 locus=58060 ID=58060.v1.91 annot-version=v1.0
----SR-----EKQIGK-----------------------------VISLVSFLFF-----------L------KGKYS-------EAAAFKEALVDPNGVLDSWPSLVN-TWFRVTNSDDFMRIDLENASLRRLVPHLASRHQYLE------------------------------------------LNNLLSGSIRELELKEISLDLYDYLTTIDTLSELNSLRFLRLSLLSGSIPESLTCL---SNLKVIDFSDNLSGRVPSDGSFARMS-------------------------------------------------------------------------------------------------------------------------------------------------------------------------------------------------------------------------------------------------------------------------------------------------------------------------------------------------------------------------------------------------------------------SKR-----------------EDVL----------------------------------------------------------------------------------------------------
> Smo_48381_ pacid=15421496 transcript=48381 locus=48381 ID=48381.v1.91 annot-version=v1.0
----SR-----EKQIGK-----------------------------VISLVSFLFF-----------L------KGKYS-------EAAAFKEALVDPNGVLDSWPSLVN-TWFRVTNSDDFMRIDLENASLRRLVPHLASRHQYLE------------------------------------------LNNLLSGSIRELELKEISLDLYDYLTTIDTLSELDSLRFLRLSLLSGSIPESLTCL---SNLKVIDFSDNLSGRVPNDGPFARMS-------------------------------------------------------------------------------------------------------------------------------------------------------------------------------------------------------------------------------------------------------------------------------------------------------------------------------------------------------------------------------------------------------------------SKR-----------------EDVL----------------------------------------------------------------------------------------------------
> Smo_85818_ pacid=15422862 transcript=85818 locus=85818 ID=85818.v1.91 annot-version=v1.0
-----------PKVR--------------------------------------IS-------------LPWGAIRLNVL-------NAAELKSKLWDPKNALRSWANLVN-SWLYVDDSQQRITVMLEKQGLSTLSPALADPNQNLR------------------------------------------MKGLISGSLPQLTLQGLNLDLSANFTSISTLTNLTSLRTLLLNSLTGSIPSTLTLI---SSLQFLDVSYNLSGPLPPKGTISEF---NLLGPDLC-GT-KVGTPCPE-S--------ILP------SSR-RRG------KQVWLNIGAIIGGIAAGALFLLLCPL-LAVIVWRKHRGPK---------EVFFDVAA-----ENDPHAT--FGQLRKFTLRELQIATDNFSDKNVLGQGGFGKVYKGSLENGKLVAVKRLRTDQSAGGEQAFQTEVEIIGLAVHRNLLRLDGFCI-TPSERILVYPFMPGSVASRLRKKI---------------------NHLKTLDWETRKQIALGAAHGLRYLHVHCSPRIIHRDVKAAVLLDKDFQAVVGDFGLAKLIDTKNTHITTNVRGTPGHIAPEYLSTGKSSEKTDVFGYGVLMLELITGKRAFDLARLF----DDDDVMLLDWVKRFQQEGRLSELVDPKLRHSYQPNEVEKLTQIALLTQASPSDRPKMVEVVSMLEGD-G--LAERWEEW---QKVQVLRREE----------------VDV--GHKQLDEWMM-IQGDSS---------NLEAIELSGAR
> AT2G13800.1 pacid=19638451 transcript=AT2G13800.1 locus=AT2G13800 ID=AT2G13800.1.TAIR10 annot-version=TAIR10
-----------EHG-----------------------SSR-----GFIWLIL-FL-------------DFVSRVTGKTQ-------DAIALRSSLSDHNNILQSWATHVT-SWFHVTNTENSTRLDLGSANLSELVPQLAQPNQYLE------------------------------------------LFNNITGEIEELDLMEVSLDLFANISPISSLGKLGKLRFLRLNSLSGEIPRSLTAL----PLDVLDISNRLSGDIPVNGSFSQFTSMSFANKL------------------RPRPASPSP----S---P-SG------------TSAAIVVGVAAGAALLF------ALAWWLR-RKLQ---------GHFLDVPA-----EEDPEVY--LGQFKRFSLRELLVATEKFSKRNVLGKGRFGILYKGRLADDTLVAVKRLNEERTKGGELQFQTEVEMISMAVHRNLLRLRGFCM-TPTERLLVYPYMAGSVASCLRERP---------------------EGNPALDWPKRKHIALGSARGLAYLHDHCDQKIIHLDVKAAILLDEEFEAVVGDFGLAKLMNYNDSHVTTAVRGTIGHIAPEYLSTGKSSEKTDVFGYGVMLLELITGQKAFDLARLA----NDDDIMLLDWVKEVLKEKKLESLVDAELEGKYVETEVEQLIQMALLTQSSAMERPKMSEVVRMLEGD-G--LAERWEEW---QKEEMPI-HD----------------FNYQAYPHAGTDWLI--PYSNS---------LIENDYPSGPR
> AT4G33430.2 pacid=19647161 transcript=AT4G33430.2 locus=AT4G33430 ID=AT4G33430.2.TAIR10 annot-version=TAIR10
-----------ERRL-----------------M-----IP-----CFFWLIL-VL-------------DLVLRVSGNAE-------DASALKNSLADPNKVLQSWATLVT-TWFHVTNSDNSTRVDLGNANLSQLVMQLGQPNQYLE------------------------------------------LYSNITGTIEQLNLTEVSLDLYLNLSPISTLGRLKKLRFLRLNSLSGEIPRSLTAV---LTLQVLDLSNPLTGDIPVNGSFSLFTPISFANKL-------------T-PLPASPPPPISP----TPPSP-AGS---------NRITGAIAGGVAAGAALLFAVPA-IALAWWRR-KKPQ---------DHFFDVPA-----EEDPEVH--LGQLKRFSLRELQVASDNFSNKNILGRGGFGKVYKGRLADGTLVAVKRLKEERTQGGELQFQTEVEMISMAVHRNLLRLRGFCM-TPTERLLVYPYMAGSVASCLRERP---------------------ESQPPLDWPKRQRIALGSARGLAYLHDHCDPKIIHRDVKAAILLDEEFEAVVGDFGLAKLMDYKDTHVTTAVRGTIGHIAPEYLSTGKSSEKTDVFGYGVMLLELITGQRAFDLARLA----NDDDVMLLDWVKGLLKEKKLEALVDVDLQGNYKDEEVEQLIQVALLTQSSPMERPKMSEVVRMLEGD-G--LAERWEEW---QKEEMFR-QD----------------FNYTHHPAV-SGWII--GDSTS---------QIENEYPSGPR
