# Supplementary material for: Structural evolution drives diversification of the large LRR‐RLK gene family
Source: New Phytol. 2020 Feb 29;226(5):1492–505. doi: 10.1111/nph.16455 (PMC7318236; doi:10.1111/nph.16455)
Supplement: Supplementary file 1 — Dataset S1 Alignments used to infer clade‐specific trees. Dataset S2 Alignments used to infer clade‐specific trees after filtering. Dataset S3 Newick format clade‐specific tree files. Dataset S4 Sequence alignment from backbone tree. Dataset S5 Sequence alignment from backbone tree after filtering. Dataset S6 Models for backbone tree alignment partitions. Dataset S7 Newick format LRR‐RLK constraint tree. Dataset S8 Newick format LRR‐RLK backbone best tree. Dataset S9 Newick format files for bootstrap replicate trees used in backbone tree construction. Dataset S10 Alignments used to construct conversion trees shown in Fig. S19. Fig. S1 Clade I gene tree. Fig. S2 Clade II gene tree. Fig. S3 Clade III_VIIa gene tree. Fig. S4 Clade IV gene tree. Fig. S5 Clade V gene tree. Fig. S6 Clade VI gene tree. Fig. S7 Clade VIIb gene tree. Fig. S8 Clade VIII‐1 gene tree. Fig. S9 Clade VIII‐2 gene tree. Fig. S10 Clade IX gene tree. Fig. S11 Clade X gene tree. Fig. S12 Clade XI_XIIb gene tree. Fig. S13 Clade XIIa gene tree. Fig. S14 Clade XIIIa gene tree. Fig. S15 Clade XIIIb gene tree. Fig. S16 Clade XIV gene tree. Fig. S17 Clade XV gene tree. Fig. S18 Model of structural modifications found. Fig. S19 Phylogenetic trees of maize genes in clade XI_XIIb from different alignment domains. Fig. S20 Alignment showing sequence identity of a maize gene fragment to its paralog. Fig. S21 Backbone tree with gene names. Table S1 Genome annotation and assembly versions used in gene searches. Table S2 List of maize transcript variants used in gene searches. Table S3 All discovered genes, their respective clades, protein domains found in coding annotation, and domains found outside their coding annotation. Table S4 Gene expression analyses. Table S5 Genes used to construct backbone phylogenetic tree, their clades, and their constraint groups. Table S6 Gene family size in each taxon by clade. Table S7 Rate of gene structural variation by clade. [file NPH-226-1492-s001.zip › Man2019_LRR-RLKs_SupportingInformation/datasets/Dataset_S2_Filtered_Alignments/XIIa.input.align_out.fas]

> AT2G24130.1 pacid=19641678 transcript=AT2G24130.1 locus=AT2G24130 ID=AT2G24130.1.TAIR10 annot-version=TAIR10
--MDYCS-------------------------------------------LLVVS-FL-------ITVMTVL------------------------------------------ASKENDH-EL-------IKNP-QNSLSSW-------I--S-SSLV-----------DVCNWSGVKCN-----K---E-ST-QVIELDISGRDLGEISPSIANLTGLTVLDLSRNFFVGKI-----------PPEIGS----------------------------------------------------------------------------------------------------------------------------------------------------------------------------------------------------------------------LHE-----------------------------------------------------------------------------------------------------------------------------------------TLKQLSLSELLHGNIQELGLLNRLVYLDLGSNRL-NGSIPVQLFCNGSSSLQYIDLSNNSLTGEIPL-NYHCHLKELRFLLLW--S-NKLTGTVPSSLSSTNLK-WMDLESNMLSGELP-SQVISKMP-QL-QFLYLSYN-HFVSH-NNNTNLEPFFASLANSSDLQELELAGNSLGGEITSSV--RH-LSVNLVQIHLDQNRIHGSIPPEISNLLNLTLLNLSSLLSGPIPRELCKLSKLERVYLSNNHLTGEIPMELGDIPRLGLLDVSRNNLSGSI-PDSF-GNLSQLRRL-LLYGNHLSGTVPQSLGKCINLEILDLSHNLTGTIPVEVV---SNLRNLKLYLNLSSHLSGPIPL-ELSK-MDMVLSVDLSSELSGKIPPQLGSCIALEHLNLSRG-----------------------FSSTLP-SSLGQLPYLKELD-----------------------VSFRLTGAIP-PSFQQSSTLKHLNFSFLLSGNVSDKGSFSKLTIESFLGDSLLCG---SIK--GMQACKKK----H-K------Y-P----------SVLLPV-L-LSL-I-A-----TPVLC-V-F-GYP-L-V--QR-S--RF--------------------------------G-KNLTVYA---KEEV---EDE--EKQNQNDPKYPRISYQQLIAATGGFNASSLIGSGRFGHVYKG---------VLR---N-----------NTKVAVKV-LDP-K--TALEFSGSFKRECQILKRTRHRNLIRIITTCSK-----PGFNALVLPLMPNGSLERHLY-PGEY----------SSKNLDLIQLVNICSDVAEGIAYLHHYSPVKVVHCDLKPSILDDEMTALVTDFGISRLVQ----G--VEE-------TVS--TDDSVSFGSTD-GLLCGS---------VGYIAPEYGMGKRASTHGDVYSFGVLLLEIVSGRRPTD-VLVNE---GSSLHEFMKSHY----PDSLEGIIEQALSRWKPQG-----------------KPEKCEK-LWREVILEMIELGLVCTQYNPSTRPDMLDVAHEMGRL-K-E-YLF--A--CP------SLL----------------------HFSSQET--QGEASS--------------
> Solyc07g005920.1.1 pacid=36160949 transcript=Solyc07g005920.1.1 locus=Solyc07g005920.1 ID=Solyc07g005920.1.1.ITAG2.4 annot-version=ITAG2.4
--MGCSK-------------------------------------------FSMYN-FF------FLIVFSI---------------ALGQK--------------------ND-QITLNDRDSLVSFMSMIVSDP-FHVLESW-------N--S-SN-I-----------HVCNWTGIVCD-----K---R-IH-RVVELDLSHHSLRTISPSISGLSFLQILDLSGNLLHGRI-----------PSGLGD----------------------------------------------------------------------------------------------------------------------------------------------------------------------------------------------------------------------LVK------------------------------------------------------------------------------------------------------------------------------------------LNQLSLSSLLEGEINELGFLHELKYLDLGTNNL-SGAIPQSLFCN-CSSLQYMDLSNNSLRGEIPM-DDHCELSGLKFLLLW--S-NELVGEVPIALSSTKLE-WLDLESNSLSGELP-SDI----------------------------------------------------------------------------------------------------------------------------------------------------------------------------------------------------------------------------------------------------------------------LGSCIALEYLNLSSS-----------------------LEGPLP-SSIGRLPYLKEID-----------------------VSFVLSGDIP-QTFQASSTLQNLNFSYHFSGNVTDTGAFSSLTMSSFMGNSKLCG---SVQ--GMKSCHKK------K-------GR----------HFIITI-L-LSL-L-I-----TPIFC-V-V-GYP-L-L--LR-S--RF--------------------------------R-NQFASFN---KSKV-IEDVE--QGGGRKEQKYPRISRMQLIEATGGFSSSSLIGAGRYGRVYKG---------VLK---N-----------NMSIAVKV-IDT-K--GGGEISGSFKRECQILKRTRHRNLIRIITTCSR-----PDFKALVFPLMPNGSLENHLY-PSHG----------LRHQLDLAQLVNICSDVAEGVSYLHHYSPVKVVHCDLKPSILDYNMTALVTDFGISTLVK----A--VEE------NTNP--IDESVTYNSTD-GLLCGS---------IGYIAPEYGMGRRASTKGDVFSFGVLVLEIVTGKRPTD-VLFQQ---GSSLHEWVKSQY----SHKLEAMIDEVLQRCR--------------------IVQRDSN-IWHDIVLELIELGLMCTQYNPSTRPTMLDVALEIGRL-K-Q-YVS--T--SS------NSV-----------------------TEDVT----TKS----------------
> Bradi3g08070.3.p pacid=32823277 transcript=Bradi3g08070.3 locus=Bradi3g08070 ID=Bradi3g08070.3.v3.1 annot-version=v3.1
--MPLSL----------------------------------------------AS-IV------VIFFLACGAGQA-------LPGFPKPA--------------------ND-AGTAADRHALLAFRSLVRSDP-SRTLASW-------S--N-SINL-----------SPCQWRGVSCGA--RGS---R-RG-RVVALDLPGLGLLTLTPALGNLTRLRRLHLPDNRLHGAL-----------PRELGA-----------------------LRDLIHLDLSHN------------------------SIDSGIPQSLS----------------------GCKELKRVL-----------------------LHT-KLQGQIPRQ--LAA-----------------------LRSLEVLDLGQ--------------------------TLTGSIPSDIGSLLNLRLLDLEANNLTGEIPWQI-GNLASLVRLSLGSQLSGSIPASLG-LSALTALRASSKLSGSIPSL-QHLASLSALDLGQNLGGPIPSWLGNLSSLTSLNLQSGLVGRIPE---------------------SIGNLQLLTAVSFAERLAGPIDAIGNLHALAELYLDNNEL-EGPLPLSIF-N-LSSLEMLNVQSNNLTGAFPL-GMGNTMTNLQEFLVS--K-NQFHGVIPPSLCASMLQ-MVQTVDNFLSGTIP-GCL-GSRQEML-SAVNFVGN-QLEAT-N-DADWA-FLASLTNCSNMILLDVSINRLQGVLPKSI--GN-LSTQMTYLGISSNSIRGTITEAIGNLINLDE-----------------------LDMDNNLLEGTIPASLGKLEKLNHLDLSNNNLSGSI-PVGI-GNLTKLTIL-FLSTNTLSGTIPSAISNC-PLEALDLSYHLSGPMPKELF----LISTLSSFMYLAHSLSGTFPS-ETGN-LKNLAELDISDMISGKIPTTIGECQSLQYLNVSGF-----------------------LKGTIP-LSLGQLRGLLVLD-----------------------LSQNLSGSIP-NFLCSMKGLASLNLSFHFEGEVPKDGIFRNATATSIKGNNALCG---GVPQLKLKTCSSLAK--R-K---IS-S-K-S----VI--AI-ISV---GSA-I-L---LI--I-L-F-I-LF--M-L--CR-R--N---------------------------------K-L-----R---R-------TN--TQTSLSNEKHMRVSYAELAKATDGFTSENLIGVGSFSAVYKG---------RMEI--S---------GQQVVIAVKV-LNL-Q--QAG-ALRSFDAECEALRCIRHRNLVKVITVCSSIDSRGADFKALVFEFLPNGNLDHWLH-EHPEED------------------------------------------------------------------------------------------------------------------------------------------------------------------------------------------------------------------------------------------------------------------------------------------------------------------------------------------------
> Zm00001d045088_T001.1 pep chromosome:AGPv4:9:12095561:12098991:1 gene:Zm00001d045088.1 transcript:Zm00001d045088_T001.1 gene_biotype:protein_coding transcript_biotype:protein_coding
--MELAP-------------------------------------------MSATI-FF----AFLLLFLPY---------GPMNPGVVSAA--------------------AG-GGLDDDRYALLSFRSGVSSDP-NGALAGW-------G----A--P-----------DVCNWTGVACD-----T---A-TR-RVVNLTLSKQKLSEVSPALANLSHLCVLNLSGNLLTGRV-----------PPELGR-----------------------LSRLTVLAMSMN------------------------SFTGRLPPELG----------------------NLSSLNSLD-------------------------------------------------------------------------------------------------------------------------------------------------------------------------------------------------------------------------------------------------------------------FSGNLEGPVVELTRIREMVYFNLGENNF-SGRIPEAIFCN-FSALQYLDLSSNSLDGEIPI-RGGCSLPDLTFLVLW--S-NYLSGGIPPAISSTKLR-WLLLENNFLAGELP-SDMFGGMP-HL-ELVYFTYN-SLESP-QNNTNLEPFFASLTNCTGLKELGVAWNEIAGTIPPVV--GR-LSPGLQQLHLEYNNIFGPIPANLSDLANLTTLNLSHLLNGSIPRGIAAMQRLERLYLSNNLLSGEIPPSLGTVPRLGLVDLSRNRLTGAV-PDTL-SNLTQLREL-VLSHNRLSGAIPPSLARCVDLQNFDLSHALQGEIPADLS----ALSGL-LYMNLSGQLEGTIPA-AISK-MVMLQVLNLSSRLSGAIPPQLGSCVALEYLNVSGT-----------------------LEGGLP-DTIGALPFLEVLD-----------------------VSYRLTGALP-LTLEKAASLRHVNFSFGFSGEVPGTGAFESFPANAFLGDAGLCG---SVV--GLARCGGGGG--A-K---HRLRDR----------RVVLPV-V-ITV-I-A--FTAA-IVG-V-V-ACR-L-A--AR-A----------------------------------GVR-R---DSR---RS---MLLTD---ADEPAEGDHPRVSHRELSEATRGFEQASLIGAGRFGRVYEG---------TLR---D-----------GTRVAVKV-LDP-K--SGGEVSRSFKRECQVLRRTRHRNLVRVVTACSQ-----PDFHALVLPLMPNGSLESRLY-PPDG---------APGRGLDLAQLVSIASDVAEGIAYLHHYAPVRVVHCDLKPSVLDDDMTAVVADFGIARLVK----D--VGD--SDLADSAG--SGSADPCNSIT-GLLQGS---------VGYIAPEYGMGGHPSTQGDVYSFGVMLLELITGKRPTD-VIFQE---GLTLHDWVKRHY----PHDVGRVVAESWLTDAASA-------------------VADER-IWNDVMAELIDLGVVCTQHAPSGRPTMAEVCHEIALL-K-E-DLA--R--HL------GAP-------------------AATTMTASE-----RSY-STTDSSF-------
> LOC_Os06g08690.1 pacid=33145498 transcript=LOC_Os06g08690.1 locus=LOC_Os06g08690 ID=LOC_Os06g08690.1.MSUv7.0 annot-version=v7.0
--MAP---------------------------------------------VPISV-FV----VFIFIFFLL------------------DG--------------------SP-TLGSNDHSALMSFKSGVSNDP-NGALANW-------G----S--L-----------NVCNWTGVSCD-----A---S-RR-RVVKLMLRDQKLSEVSPALGNLSHLNILNLSGNLFAGRV-----------PPELGN-----------------------LFRLTLLDISSN------------------------TFVGRVPAELG----------------------NLSSLNTLD-----------------------LSR-LFTGEVPPE--LGD------------------------------------------------------------------------LSK------------------------------------------------------------------------------------------------------------------------------------------LQQLSLGNLLEGKIVELTRMSNLSYLNLGENNL-SGRIPPAIFCN-FSSLQYIDLSSNSLDGEIPI---DCPLPNLMFLVLW--A-NNLVGEIPRSLSSTNLK-WLLLESNYLSGELP-ADMFGGMR-KL-ELLYLSFN-YLRSP-ENNTNLEPFFASLTNCTSLKELGVAGNELAGVIPPIA--GR-LGPGLTQLHLEYNSIFGAIPANLSNLTNLTALNLSHLINGSIPPAVAGMRRLERLYLSDNMLSGEIPPSLGEVPRLGLVDLSRNRLAGGI-PAAL-SNLTQLRWL-VLHHNHLAGVIPPGIAQCVNLQNLDLSHMLRGKIPDDLS----ELSGL-LYLNLSSLLEGMIPA-TIGR-MAMLQVLNLSSRLSGDIPTQIGGCVALEYVNVSGA-----------------------LEGGLP-DAVAALPFLQVLD-----------------------VSYGLSGALP-PSLGAAASLRRVNFSYGFSGEVPGDGAFASFPDDAFLGDDGLCG---VRP--GMARCGGRRG--E-K---RRLHDR----------RVLLPI-V-VTV-V-G--FTLA-ILG-V-V-ACR-A-A--AR-A--------------------------------EV-VR-R---DAR---RS---MLLAG-GAGDEPGERDHPRISHRELAEATGGFDQASLIGAGRFGRVYEG---------TLR---D-----------GTRVAVKV-LDP-K--SGGEVSRSFKRECEVLRRTRHRNLVRVVTTCSQ-----PDFHALVLPLMRNGSLEGRLY-PRDG---------RAGRGLGLAQLVAVAADVAEGLAYLHHYAPVRVVHCDLKPSVLDDDMTAVVADFGIAKLVK----N--ADGDVTTNSGSIA--AASSDPCNSIT-GLLQGS---------VGYIAPEYGLGGHPSTQGDVYSFGVMILELITGKRPTD-VIFHE---GLTLHDWVRRHY----PHDVAAVVARSWLT--------------------------DAA-VGYDVVAELINVGLACTQHSPPARPTMVEVCHEMALL-K-E-DLA--K--HG------HGGSGGDVV--AAATVMAA--PPSVAMTASE-----RSC-STSDSSLS------
> Bradi1g47107.1.p pacid=32798115 transcript=Bradi1g47107.1 locus=Bradi1g47107 ID=Bradi1g47107.1.v3.1 annot-version=v3.1
--MAAAP------------------------------------------PTPLFT-LA----WFLLIFLLH------------SASPAHSA--------------------DG-NASDGDRSTLLAFKSGVSGDP-MGALAGW-------G--S-S--P-----------DVCSWAGVACN-DTDTV---A-PR-RVVKLVLRDQKLTELSPELGNLSHLRILNLSGNLFTGRI-----------PPELGS-----------------------LSRLQSLDASSN------------------------MLAGSPPPELG----------------------NLSSLSSLD-----------------------LSR-AFTGAVPPE--LGR------------------------------------------------------------------------LSR------------------------------------------------------------------------------------------------------------------------------------------LKQLSLGDQFQGPIVELTRIRNLQYLNLGENNL-SGRIPAAVFCN-LSALQYVDFSSNNLDGEIP----DCPLPELMFLVLW--S-NNLVGGIPRSLSSTKLR-WLLLESNFLTGELPGSDMFGAMR-GL-ELLYLSFN-YLQSP-GNNSDLEPFFAGLTNCTGLKELGIAGNDLAGTIPETV--GRLLAPGLVQLHLEFNSLSGSIPASLSGLANLTALNLSHHLNGSIPPGISGMRRLERLHLSDNFLSGEIPTSLAAVPRLGLLDFSNNLLTGAI-PDTLCSNLTQLRVL-SLHHNRLAGAIPPSLSLCVNLQNLDLSHMLLSEIPTDLL--SGGLSGL-LYLNLSGLLEGPIPA-TIGE-MAMLQALNLSSRLSGAIPPQLGGCVAVEQLDVSGA-----------------------LEGGLP-EAVGALPFLQVLD-----------------------VSRSLTGALP-LSLETAASLRQVNFSYGFSGKVPSG--VAGFPADAFLGDPGMCAAGTTMP--GLARCGEAKR--S-S---SRLRNR----------RVVLPV-A-VTV-A-S--FTLA-ILG-L-A-ACR-A-M--AR-A--RA----------------------------TASVR-R---DGR---RS---TLLAY-GHGDEPNNNNHPRISHRELSDATGGFEESSLIGAGRFGRVYEG---------TLR---D-----------GTRVAVKVLLDP-KSGGGGDVSRSFKRECQVLRRTRHRNLVRVVTACSA----PPDFHALVLPLMRNGSLEGRLY-PRDG---------RPGRGLSLARLVSVASDVAEGMAYLHHYAPMRVVHCDLKPSVLDDDMTAVVADFGIARLVK----D--VGD----EDDDFT--GSDADPCNSIT-GLLQGS---------VGYIAPEYGLGGHPSTEGDVYSFGVMVLELITGKRPTD-VIFHE---GLTLHDWVRRHH----PHDVAAVVARSWLTDEASA---------------VRQADERSM-TRAEVVGELIELGLACTQHSPSARPTMVEVCHEMTLL-R-E-DLS--K--LG------GGGA-----------------VESVAMTASE----GSSF-STTDSSF-------
> Bradi1g47130.1.p pacid=32798308 transcript=Bradi1g47130.1 locus=Bradi1g47130 ID=Bradi1g47130.1.v3.1 annot-version=v3.1
--MAA---------------------------------------------MPTSA-LA----SAFLLFLFH------------GASRTLLA--------------------GA-SSSEADRSALLAFKSGVSGDP-KGALASW-------G--A-S--P-----------DMCSWAGVTCS-GTVAA---A-AP-RVVKLVLTDLELSEISPALGNLSHLRTLDLSSNLFAGRI-----------PPELGS----------------------------------------------------------------------------------------------------------------------------------------------------------------------------------------------------------------------LSR------------------------------------------------------------------------------------------------------------------------------------------LKRLSLSFQFQGSIVELAWVPNLEYLNLGGNNL-SGHIPASVFCN-GSALRYIGLYSNSLGGEIP----SCPLPNLTYLVLW--S-NNLVGGIPRSLSSTKLR-WLLLHSNILTGELPSSHMFRGMG-SL-KYLHLSFN-YLKSS-NNNSDLEPFFSSLTNCTGLEELGIAGNDLAGTIPPVV--GR-LSPGLTQLYLEFNNISGSIPTGLLGLANLSILNISHHLSGPIPPGIGGMQRLEQLHLSDNLLSGNIPPSIGTIPSLGLVDLSQNQLIGAI-PGTF-GGLKQLLVL-ALHNNQLAGAIPASLVQCVNLQKLDLSHMLRGKIPSGLL--SGGLRGL-VYVNLSCLLEGPIPA-TIGE-MAALQALNLSSRLFGSIPPELGGCIALEYLDLSGT-----------------------LEGVLP-ETVGRLSALQVLD-----------------------VSRFLTGSLP-LSLVHLPKLRRVNFSYGFSGEVPSGGAYAWSPADAFLGNTGLCFTGMTMP--GLPHCGGR--------------NR----------RAVLPV-V-VTV-L-C--FTLA-ILG-I-T-ACS-A-M--AA-G--------------------------------TTILR---GGDGR---RSTTTLLSYS---GYSEEPRDHPRISHRELSEATGGFEQSSLIGAGRFGRVYEG---------TLR---D-----------GTRVAVKVLLDP-KNGGSGDVSRSFKRECQVLRRTRHRNLVRVITTCSA----PPDFHALVLPLMRNGSLESRLY-PHDG---------RLVRGLSLARLMSVASDVAEGMAYLHHYAPIRVVHCDLKPSVLDDEMTAVVADFGIAKLLK----E--DND-----NDEFT--GSDADPCNSIT-GLLQGS---------VGYMAPEYGLGGRPSTQGDVYSFGVMLLELITGKRPTD-VIFHE---GLTLHDWVSRHH----PHEDAAVVARSSLTES------------------------PSA-LPADAMAQLIDLGLACTQHSPPVRPTMVEVCREITLL-T-E-DLA--K--HP------MAS-----------------------VTASE----GSC--TTMYSSF-------
> Bradi1g47097.1.p pacid=32802915 transcript=Bradi1g47097.1 locus=Bradi1g47097 ID=Bradi1g47097.1.v3.1 annot-version=v3.1
--MAKLP------------------------------------------IIVIVV-IF----VGLIVLLPI--------------AVAAMAPV------------------AG-PVPDEDLSALLAFCSSVSSDP-GGALADW-------G--R-S--P-----------AFCNWTGVACN---SSS---S-TR-RVTQLVLSGRGIRVISPALGKMAFLTVLDLSSNGFAGEI-----------PSELSA----------------------------------------------------------------------------------------------------------------------------------------------------------------------------------------------------------------------LSR------------------------------------------------------------------------------------------------------------------------------------------LTQLSLTNLLSGAIAGIGLLPELYYLDLSGNRL-TGGIPETLFCN-CSALQYMDLSNNSLAGDIPY-ADECRLPSLRFLLLW--S-NSLSGPIPRAISSAALE-WVDLESNYLAGELP-HNVFDRLP-RL-QFLYLSYN-NFSSS-HGNTNLDPFFQSLSNCTRLQELELAGNGLGGPLPPSI--GE-LSRGLRQLHLEDNAISGSIPPNISGLVNLTYLNLSNHLNGSIPPEISRLRLLERLYLSNNFLSGEIPRSIGELPRLGLVDLSGNILAGAI-PDTF-SNLTQLRRL-MLHHNRLTGAIPPSLGDCQNLEILDLSYGLRGEIPAHVA----GLSSLKIYLNLSSHLQGALPI-ELSK-MDMVLALDLSSEIAGGIPSQLGACVALEYLNLSRA-----------------------LRGALP-SSVAALPFLRAID-----------------------VSRELSGALPEPALRASTSLRDADFSYDFSGVVP---VLPNLPGAEFRGNPGLC---------VIAACGGGS-----R---RR-H-R----------RAVVPA-V-VSI-V-G--AVCA-MLC-A-A-ACR-W-V--AA-V--RA--------------------------------R-------R---RESTWRVDVE---GQGEREHHHPRISYRELSEATGGFEETSLIGAGRFGRVYEG---------TLR---G-----------GARVAVKV-LDP-KLGGGGEVSVSFRRECEALRRTRHKNLIRVITTCST-----PSFHALVLPLMPRGSLEDHLY-PRDRER-H--G---GPEGLDFRQLVSVASDVAEGMAYLHHYSPVRVVHCDLKPSVLDDGMRAVISDFGIARLVA----G--AGA--GETTSSTT--SDESAPCNNAT-GLLQGS---------VGYIAPEYGLGGNPSARGDVYSFGVMLLQLITGKRPTD-VIFDE---GLTLHDWVRRHH----PHDIAAALAHAPWARR-----------------------DAAA-ANGMVAVELIELGLACTHYSPALRPTMEDVCHEITLL-R-E-DLA--K--HG------GAHDNEDDS---------G----------------GRSF-STTKDSLFSN----
> LOC_Os06g08710.1 pacid=33148855 transcript=LOC_Os06g08710.1 locus=LOC_Os06g08710 ID=LOC_Os06g08710.1.MSUv7.0 annot-version=v7.0
--MANLL------------------------------------------LIPIII-CY---------LVPI--------------AVAVDAPM------------------AA-AAVADDWSALLAFLSNVSADS-GGALADW-------G--R-S--P-----------EFCNWTGVVCG---GGE---R--R-RVTQLVLAGRGLRVVSPALGRLEFVTVLDLSNNGFSGEI-----------PAELAS----------------------------------------------------------------------------------------------------------------------------------------------------------------------------------------------------------------------LSR------------------------------------------------------------------------------------------------------------------------------------------LTQLSLTGRLEGAIAGIGLLRRLYFLDLSGNRL-SGGIPATLFCN-CTALQYVDLANNSLAGDIPY-SGECRLPSLRYLLLW--S-NDLSGLIPPALSSSLLE-WVDFESNYLAGELP-PQVFDRLP-RL-QYLYLSYN-NLSSH-GGNTDLAPFFRSLTNCTRLQELELAGNDLGGELPAFV--GE-LSREFRQIHLEDNAITGAIPPSIAGLVNLTYLNLSNMLNGSIPPEMSRLRRLERLYLSNNLLAGEIPRSIGEMPHLGLVDLSGNRLAGTI-PDTF-SNLTQLRRL-MLHHNHLSGDVPASLGDCLNLEILDLSYGLQGRIPPRVA----AMSGLKLYLNLSNHLEGPLPL-ELGK-MDMVLALDLSEALAGAVPAQLGGCVALEYLNLSGA-----------------------LRGALP-APVAALPFLQVLD-----------------------VSRRLSGELPVSSLQASTSLRDANFSCNFSGAVPRGGVLANLSAAAFRGNPGLCG---YVP--GIAACGAATA--R-R---TR-H-R----------RAVLPA-V-VGI-V-A--AVCA-MLC-A-V-VCR-S-M--AA-A--RA--------------------------------K-----------RQSVRLVDVE---DQAAAEREHPRISYRELAEATGGFVQSSLIGAGRFGRVYEG---------TLR---G-----------GARVAVKV-LDP-K--GGGEVSGSFKRECEVLRRTRHKNLVRVITTCST-----ATFHALVLPLMPHGSLEGHLY-PPERGA-G--GGAGGGDGLDFGRLMSVVSDVAEGLAYLHHYAPVRVVHCDLKPSVLDDDMRAVISDFGIAKLIS----G--AAAAVGDGGASST--SDESAPCNSIT-GLLQGS---------VGYIAPEYGLGGHPSRQGDVYSFGVMILELITGKRPTD-VIFHE---GLTLHDWVRRHY----PHDVAAVVAHAPWRREAPS---------------PMSTAASPA-AADVAAVELIELGLVCTQHSPALRPSMVDVCHEITLL-N-E-AIR--R--HA------AAAA-----------------AIAAATDEDEDDDDGRSLSTTKDDSLFSN----
> Zm00001d045086_T001.1 pep chromosome:AGPv4:9:12075059:12078631:1 gene:Zm00001d045086.1 transcript:Zm00001d045086_T001.1 gene_biotype:protein_coding transcript_biotype:protein_coding
--MAKLL-------------------------------------------IPIII-II----TFHVVLVPI--------------AVAARP--------------------HA-LADADDRAALLAFLSDVSADP-GGVLADW-------G--R-S--P-----------GFCNWTGVTCG---GGG---R-SR-RVTQLVLSGKQLGAVSPALGRLSSVAVLDLSSNSFAGAI-----------PPEVGA----------------------------------------------------------------------------------------------------------------------------------------------------------------------------------------------------------------------LSA------------------------------------------------------------------------------------------------------------------------------------------LTQLSLANLLEGAVAGLGLLDKLYFLDLSGNRL-SGGIPGALFCN-CSALQYLDLANNSLAGGIPY-AAGCRLPSLRYLLLW--S-NELSGAIPQALASSMLE-WIDLESNYLAGELP-SQVFGRLP-RL-QYLYLSYN-NLSSH-GGNTDLDPFFRSLSNCTRLQELELAGNGLGGRLPPFD--GG-LPHGLRQLHLEDNAISGSIPRNISGLVNLTYLNLSNLLNGSIPPEMSQMRLLERLYLSNNLLSGEIPRSIGEIPHLGLVDFSGNRLAGAI-PDTL-SNLTQLRRL-MLHHNQLSGAIPPSLGDCLNLEILDLSYGLQGPIPAYVA----ALSSLKLYLNLSNRLEGPLPL-ELSK-MDMILALDLSARLAGTIPSQLGSCVALEYLNLSGT-----------------------LRGALP-PSVAALPFLQVLD-----------------------VSRALSGPLP-ASLLVSTSLRDANFSYNFSGVVPRAGVLANLSAEAFRGNPGLCG---YVP--GIATCEPL----R-R---AR-R-R----------RPMVPA-V-AGI-V-A--AVSF-MLC-A-V-GCR-S-M--VA-A--RA--------------------------------K-----------RSGRRLVDVE---D--QAEREHPRISHRELCEATGGFVQEGLIGAGRFGRVYEG---------TLR---D-----------GARVAVKV-LDP-K--GGGEVSGSFKRECEVLKRTRHKNLVRVITTCST-----ASFNALVLPLMPRGSLDGLLY-PRPQ------G---DNAGLDFGQIMGIVNDVAEGMAYLHHYAPVRVVHCDLKPSVLDEEMRAVISDFGIARLVA----V--GEEAI------ST--SDESAPCNSIT-GLLQGS---------VGYIAPEYGLGRHPSTQGDVYSFGVMLLELITGKRPTD-VIFHE---GLTLHDWVRRHY----PHDVAAVLAHAPWRER----------------------ALEAA-AAEVAVVELIELGLVCTQHSPALRPTMADVCHEITLL-R-E-DLA--R--RG------GGR---------------------------------RSL-STKDSSLFSN----
> Potri.005G037400.1 pacid=27028239 transcript=Potri.005G037400.1 locus=Potri.005G037400 ID=Potri.005G037400.1.v3.0 annot-version=v3.0
MILALAL------------------------------------------RFRCVA-VL------VFLLSSPALPV-----------VKVKA--------------------AA-LDLFTDKEALLSLKSQVTTDP-SNTLSSW-------N--N-S--S-----------SPCNWTRVSCN-----Q---V-NQ-RVIGLDLSGLRLTSISPNIGNLSLLRSLHLQGNQFTGLI-----------PDQIGA-----------------------LSRLSVLNISFN------------------------SINGPIPLNTT----------------------MCLNLQILD-----------------------LMQ-EISGAIPEE--LSS------------------------------------------------------------------------LKNLEILNLGGNKLWGTIPPSF-ANIS-----------------------------------------------------------------------------------------------------------------SLLTLNLATNLGGMIDDFGRFKNLKHLDLSINNL-TGNVPLSLY-N-ISSLVFLAVASNQLRGEIPV-DVGDRLPNLLNFNFC--I-NKFTGSIPWSLHLTNIQ-SIRMAHNLLSGYVP-SGL-RNLP-EL-QMYNIGYN-QIKSS-G-DEGLN-FLTSFINSSYLNFLAVDGNLLEGLIPESI--GN-LSSSLRSLYLGGNRIYGRIPASIRHLRSLAL-----------------------LNISYNYVSGEIPPEIGELTNLQELHLAANKISGRI-PNSL-GKLQKLNEI-DLSSNDLVGSLPTTFVNFQQLVSMDLSSRLNGSIPKAIF----SLSSLSATLNLSSQLTGSFPQ-EIKG-LENVAAVDFSHHLSGSIPDTIGSWKSLEKLFMDNM-----------------------FSGAIP-ATLGDVKGLEILD-----------------------LSSQISGIIP-NNLGNLQALYLLNLSFDLEGLLPKEGAFRNLSRIHVEGNSKLCL--------DL-TCWNNQH--R-K---RT-----S--T-AI--YIVIAS---IAT-V-A---VCS-V---I---AV--L-LC-VR-K------------------------------------R-KG----K-----------IM--PRADSIKLQHPTITYRELREATGSFDTGNLIGKGSFGSVYKG---------ELGD--------------GTVVAVKV-LDI-E--KYG-SWKSFLAECEALKNVRHRNLIKLVTSCSSIDVKGFQFVALVYDYMHNGSLEEWIK-GSKRRS--------DGSLLNILERLNVAIDVACAVDYLHHDCEIPVVHCDLKPSVFDKDMTAKVGDFGLAKLLA----E--RGA-------D----QQ--P--ITCT-GGLRGS---------IGYIPPEYGLGLRPSTSGDVYSYGVMLLELFTGKSPTH-EIFSG---GFSIIKWVESVF----PASIEQVVDPELLLSIQDFQHDAQ--------------SISPE-KQHECLITILGVGLSCTVDSPDRRTNMRDSLLKLKTA-R-D-TLL--KPPSSMKS--------------------------------------------------------F
> Potri.004G060100.1 pacid=26992949 transcript=Potri.004G060100.1 locus=Potri.004G060100 ID=Potri.004G060100.1.v3.0 annot-version=v3.0
--MASKL------------------------------------------LFRCVA-VL------VLILSSQALQVL-------------DA--------------------AV-PGLFTDKEALLSFKSQVVVDP-SNTLSSW-------N--D-N--S-----------SPCNWTRVDCS-----Q---V-HQ-RVIGLDLSGLRLTSISPHIGNLSFLRSLHLQENQFTGVI-----------PDQIGA-----------------------LFRLKVLNMSFN------------------------TINGPIPLNIT----------------------NCLNLQILD-----------------------LMQ-EISGAIPEE--LSN------------------------------------------------------------------------LKSLEILKLGGNKLWGMIPPVI-ANIS-----------------------------------------------------------------------------------------------------------------SLLTLDLVTNLGGMIADLGRLENLKHLDLSINNL-TGDVPLSLY-N-ISSLVFLAVASNQLRGQIPI-DVGDRLPNLLSFNFC--I-NKFNGSIPWSLHLTNMQ-SIRMADNLFSGSVP-PRL-RNLP-KL-TLYNIGGN-QIKSS-G-DEGLD-FLSSFTNSSYLKFLAIDGNLLEGLIPESI--GN-LSRSLRNLYLGRNQIYGSIPASIRHLSSLAL-----------------------LNINYNHVSGEIPPEIGELTDLQELHLAANKISGRI-PDSL-GNLQKLIKI-NLSANELVGRLPTTFVNFQQLQSMDLSSRFNGSIPKEIF----NLSSLSATLNLSSQLTGPLPQ-EIRR-LENVAAVDFSHYLSGSIPDTIGSCKSLEELFMGNM-----------------------FSGSIP-ATLGDVKGLEILD-----------------------LSSQISGTIP-QTLENLQALLLLNLSFNLEGLLPKEGAFRNLSRIHVEGNSKLCL--------DL-SCWNNQH--R-Q---RI-----S--T-AI--YIVIAG---IAA-V-A---VCS-V---I---AV--F-LC-VR-K------------------------------------R-KG----E-----------IM--PRSDSIKLQHPTISYGELREATGSFDAGNLIGKGSFGSVYKG---------ELRD--------------ATVVAVKV-LDS-E--KYG-SWKSFLAECEALKNVRHRNLIKLITSCSSMDNRGLQFVALVYEYMHNGSLEEWIK-GSRRRL--------DGGLLNILERLNVAIDVACAVDYLHHDCEVPVVHCDLKPSVVDKDMTAKVGDFGLAKLLA----E--RGA-------D----KQ--S--ISCT-GGLRGS---------VGYIPPEYGLGLKATTSGDVYSYGVVLLELFTGKSPTH-EIFSR---DLSLIKWVKSAF----PANIEEVVDPELLLSIKDFHHGAQ--------------FESPE-KQHECLIAILGVGLSCTVESPGQRITMRDSLHKLKKA-R-D-TLL--KP---------------------------------------------------------------
> Potri.013G133100.1 pacid=26993445 transcript=Potri.013G133100.1 locus=Potri.013G133100 ID=Potri.013G133100.1.v3.0 annot-version=v3.0
--------------------------------------------------------------------------------------------------------------------------------------------------------------------------------------------------------------------------------------------------------------------------------------------------------------------------------------------------------------------------------------------------------------------------------------------------------------------------------------------------------------------------------------------------------------------------------------------------------------------------------------------------------------------------------------MNQLHGTLPP-DLGHTLPNLEILLVH--T-NRFSGLIPMTISASNLS-NVELSDNFFTGKVP--AL-GSLP-YL-WHLSIGYN-DLGSG-Q-DDDLS-FLYPLENNTVLEIFEIAGNHLGGVLPETL--GN-FSKNLRMMGFGRNQIRGTIPDGIGNLISLVA-----------------------LGLESNQLSGMIPSSIGKLQNLGYLYLDQNKISGSI-PSSV-GNMTSLIAA-HLELNSLHGSIPSNLGNCQNLLELGLSNNLSGPIPKELL----SIPLGTVSLNLSEHLTGSLPL-EVGN-LVHLGEIDVSKRLSGEIPRSLGSCASLELLSLKGF-----------------------FKGSIP-ESLSSLRALKVLD-----------------------LSYNLSGQIP-KFLGDLKLLESLDLSFDLEGQVPVQGVFGNTSVISIAGNKKLCG---GIPQLNLSRCTTNES--A-K---LK---S-S--T--K--ILIVAM-S-G-G-L-L---VVI-L-L-V-S-SM--L-F--YF-F--R---------------------------------K-T-----K---DM------QA--SSTSTWGIPFRRVAYQDLLLATNEFSSANSIGVGSFGSVYRG---------ILPP--D-----------GMAVAVKV-LNL-L--RKG-ASRSFMAECAALVNIRHRNLVRVVSACSSIDFQGNDFKAIVYELMVNGSLEEWLH-PIHQPN----NAQ-ELRSLNLIQRLNISIDVANALNYLHQHCSTPIVHCDLKPSVLNAEMTACVGDFGLARLRP----E--VSH-------Q-L--SS--G--QTSS-VGLKGT---------IGYAAPEYGVGSDVSTYGDVYSFGILLLEMFTGKRPTE-GMFKD---GLNLHNYAEMAL----HGRVSEVVEPILLREDVERSIHSS----------HRMNHIETG-KILECLISIIKIGVACSVELPRERMDMSIVVAELHRI-R-D-ILS--G--TR------I------------------------RGQLENVSLREGKFL--------------
> Zm00001d051099_T001.1 pep chromosome:AGPv4:4:142300764:142304520:1 gene:Zm00001d051099.1 transcript:Zm00001d051099_T001.1 gene_biotype:protein_coding transcript_biotype:protein_coding
--MSHWK-----------------------------------------QSKLAML-VV------LLLLLCHAVD------------RVHCS--------------------TH-HNNSQDFHSLLEFHKGITSDP-HGALSNW-------N--P-S--I-----------HFCHWHGVNCS----ST---R-PY-RVTELNLNGQSLAQISSSLGNLTFLQTLDLSNNSFIGPL-----------P-LLNK-----------------------LRNLDVLFLGSN------------------------LLEDVIPDWLT----------------------NCSNLVQLD-----------------------LSE-NLTGHIPSN--IDI------------------------------------------------------------------------LKKLEYIGLYYNNLTGVIPPTL-GNIS-----------------------------------------------------------------------------------------------------------------TLDVVDLSMQLSGSIDDVWKISNITQLFLQQNNL-SGGILDTLS-K-LSSLVILNLHTNMLGGTLPS-NIGDVLPNLQELYLG--K-NNFVGTIPNSLGPSSLK-IIDLSINYFRGKIP-NSF-GNLS-HL-QSLNLEVN-MLGSR-D-SEGLQ-FFDALANCRSLVTLSVSNNQLHGPIPNSI--AN-LSTSLGQLVMGWNSLSGTIPPTIGKLSGLYR-----------------------LSLQNNNLTGTIEEWIGKMTNLQFLTLQSNNFIGKI-PPSI-GNLTQLIDIFSVAKNNLSGFVPSNFWNLK-ISKLDLSH----------------------------NFQGSIPV-QFSN-L-ELIWLNLSSKFSGEIPGTLGQLEQIQTIQMDQI-----------------------LTGNIP-PIFSRLYSLNLLN-----------------------LSHNLSGPMP-TFLSGLN-LSKLDLSYNFQGQIPRTGVFNNPTIVSLDGNPELCG---GAMDLHMPPCHDTSK--R-V---GR-S---N--L-LI--KILIPI-F---G-F-M---SLV-L-L-A-Y-FL--L-L--EK-R------------------------------------T-S-----R---R-------ES--RLELSYCEHFETVTYNDLAQATRDFSESNLIGRGSYGSVYRG---------KLKE--S-----------KIEVAVKV-FDL-K--MRG-AERSFLSECEALRSIQHRNLLPIITACSTVDNVGNVFKALIYEFMPNGSLDAWLH-HKGDEE--------TAKCLGLTQRISIAINIADALDYLHHDCGRPTVHCDLKPSILDDDMNALLGDFGISRFYH----D--SQS-------K-W--AG-----SISS-IGVKGT---------IGYIPPEYGGGGHASTSGDVYSFGIVLLEILTSKRPTD-PLFKD---GQDIISFVENNF----PDQVFQVIDSHLLDECRNSIQGNN--------------LVPEN-EIYQCLVDLLQLALSCLRSLPSERSNMKQVASRMHAI-Q-T-SYL--R--WK------KK----------------------------------------------------
> Zm00001d051096_T001.1 pep chromosome:AGPv4:4:142173099:142175732:1 gene:Zm00001d051096.1 transcript:Zm00001d051096_T001.1 gene_biotype:protein_coding transcript_biotype:protein_coding
-------------------------------------------------------------------------------------------------------------------------------------------------------------------------------------------------------------------------------------------------------------------------------------------------------------------------------------------------------------------------------------------------------------------------------------------------------------------------------------------------------------------------------------------------------------------------------------------------------------------------------------MQLSGSIDDVWKISNITQLFLQQNNL-SGGILDTLS-K-LSSLVILNLHTNMLGGTLPS-NIGDVLPNLQELYLG--K-NNFVGTIPNSLGPSSLK-IIDLSINYFRGKIP-NSF-GNLS-HL-QSLNLEVN-MLGSR-D-SEGLQ-FFDALANCRSLVTLSVSNNQLHGPIPNSI--AN-LSTSLGQLVMGWNSLSGTIPPTIGKLSGLYR-----------------------LSLQNNNLTGTIEEWIGKMTNLQFLTLQSNNFIGKI-PPSI-GNLTQLIDIFSVAKNNLSGFVPSNFWNLK-ISKLDLSH----------------------------NFQGSIPV-QFSN-L-ELIWLNLSSKFSGEIPGTLGQLEQIQTIQMDQI-----------------------LTGNIP-PIFSRLYSLNLLN-----------------------LSHNLSGPMP-TFLSGLN-LSKLDLSYNFQGQIPRTGVFNNPTIVSLDGNPELCG---GAMDLHMPPCHDTSK--R-V---GR-S---N--L-LI--KILIPI-F---G-F-M---SLV-L-L-A-Y-FL--L-L--EK-R------------------------------------T-S-----R---R-------ES--RLELSYCEHFETVTYNDLAQATRDFSESNLIGRGSYGSVYRG---------KLKE--S-----------KIEVAVKV-FDL-K--MRG-AERSFLSECEALRSIQHRNLLPIITACSTVDNVGNVFKALIYEFMPNGSLDAWLH-HKGDEE--------TAKCLGLTQRISIAINIADALDYLHHDCGRPTVHCDLKPSILDDDMNALLGDFGISRFYH----D--SQS-------K-W--AG-----SISS-IGVKGT---------IGYIPPEYGGGGHASTSGDVYSFGIVLLEILTSKRPTD-PLFKD---GQDIISFVENNF----PDQVFQVIDSHLLDECRNSIQGNN--------------LVPEN-EIYQCLVDLLQLALSCLRSLPSERSNMKQVASRMHAI-Q-T-SYL--R--WK------KK----------------------------------------------------
> LOC_Os08g14960.1 pacid=33106208 transcript=LOC_Os08g14960.1 locus=LOC_Os08g14960 ID=LOC_Os08g14960.1.MSUv7.0 annot-version=v7.0
--MAIK-----------------------------WQLWMLSLIK------------------HALLLLTAT---------------------------------------SQ-TINGDDLSALLSFKSLIRNDP-RQVLSSW--DSI-GND-T-N--MPA--------HVFCRWTGVSCN---NCR---H-PG-RVTTLRLSGAGLVTISPQLGNLTLLRVLDLSANSLDGDI-----------PASLGS-----------------------CRKLHTLNLSRN------------------------HLLGSMPADLG----------------------QSSKLAIFD-----------------------AGY-NLTGNVPKS--LSN------------------------------------------------------------------------LTTLMKFIIKRNIIHGKNLSWM-GNLT-----------------------------------------------------------------------------------------------------------------SLTHFVLDGRFTGNIESFGKMANLIYFNVRDNQL-EGHVPLPIF-N-ISCIRFLDLGFNRLSGSIPL-DIGFKLPRINYFSTI--A-NHFEGIIPPTFSTSAIE-SLLLRGNKYHDTIP-REI-GIHG-NL-KFFALGDN-MLQAT-R-PSDWE-FFTSLANCSSLQMLDVGQNNLAGAMPISI--AN-LSKELNWIDLGGNQIIGTIHTDLWKL-KLIF-----------------------LNLSYNLLTGTLPPDIGRLPSINYIYISHNRITGQI-PESL-GNISQLSSL-DLSNNLLYGSVPVSLGNLTELQKLDLSVALTGQIP--------------------------------------------------------------------------------------------------------------------------------------------------------------------------------------------------------------------------------------------------------------------------------------------------------------------------------------------------------------------------------------------------------------------------------------------------------------------------------------------------------------------------------------------------------------------------------------------------------------------------------------------------------------------------------------------------------------------------------------------------------------------------------------------------------------------------------------------------------
> Solyc10g012140.1.1 pacid=36155280 transcript=Solyc10g012140.1.1 locus=Solyc10g012140.1 ID=Solyc10g012140.1.1.ITAG2.4 annot-version=ITAG2.4
-------------------------------------------------------------------------------------------------------------------------------------------MAS------------------------------------------------------------------------------------------------------------------------------------------------------------------------------------------------------------------------------------------------------------------------------------------------------------------------------------------------------------------------------------------------------------------------------------------------------------------------------------------------L----------------------------------------------------------------------------------------------------------------------------------------------------------------------------------------------------------------------------------------------------------------------------------------------------------------------------------------------------------------------------------------------------------------------------FTFSSLKSLHVLD-----------------------LSRKLSGIVP-KYLEGFA-LHFLNLWFDFEGAFPQRGIFENASVDSFVGNPRICG---GIPGLKLPNCNFSHL--K-K---IN-Y------------KLVILV-IL--G-I-L---GLV-V-T-V-C-AL--F-F--YR-FG-----------------------------------R-S-----K---R------------TFHNNLNQLIAMSYQSILKVTNEFSTSNLIGVGSHGYVYKG---------ILETD---------------------------------AIKSFIGECEALRNVRHQNLVKLLTACSGVDYRGNEFKSLVYEFMAQ---------P---------------------RRVRI----CTKAEYL-----------------LDATTLTQLPLY--------------------------------------------------------------EYGMGSEASTQGDVYSFGIVLLEMLTGKRPTY-DMFGG---NLNLYYLVRNAM----LDGAIEIVDPRLMRRQK-----------------------MKEI-VRDSL-------VGCTI----------------------------------------------------------------------------------------------
> Zm00001d051083_T001.1 pep chromosome:AGPv4:4:141341799:141343799:1 gene:Zm00001d051083.1 transcript:Zm00001d051083_T001.1 gene_biotype:protein_coding transcript_biotype:protein_coding
---------------------------------------------------------------------------------------------------------------------------------------------------------------------------------------------------------------------------------------------------------------------------------------------------------------------------------------------------------------------------------------------------------------------------------------------------------------------------------------------------------------------------------------------------------------------------------------------------------------------------------------------------------------------------------------------------------------------------------------------------------------------------------------------------------------------------------------------------------------------------------------------------------------------------------------------------------------------------------------------------------------------------------------------------------------------------------------------------------------------------------------------------------------------------MGLDTPSCHFDSR--R-A---TI-V---C--Y-LA--KLLFPI-S---G-F-T---CLL-L-L-V-Y-VL--F-F--KK-K------------------------------------T-S-----R---R-------AH--LPQLSFGEHFVKVTYNDLAQATGGFSESNLIGRGSYGSVYSG---------KLME--I-----------KIEVAVKV-FDL-E--MQG-AETSFLAECEALRSIHHRNLVSIVTACSSIDMTGNSFKALIYELMPNGNLDKWIH-PKGDET--------VPKRLSLTQRIAVVVNVADALDYLHHDCGRPTVHCDLKPSILDDDMNALLSDFGITRLYA----N--PQS-------I-W--AG-----SISS-IGVKGT---------IGYIPPEYGGGGPVSTSGDVYSFGVVFLEILTGKRPTD-PMFTG---ELDIISFVKNNF----PHQIFHIIDSHLVEECEHLIQDN---------------KVTND-EMYPCLVALLQVALSCTRSSPSQRSNMKEVARKLHAI-R-T-SQI--G----------------------------------------------------------------
> evm_27.model.AmTr_v1.0_scaffold00120.20_
--MKLFPNYRCACS--------------------------------------LYS-LL------LLVLMAPALAL----------------------------------------NTSSDFQALLSFKSFITSDP-SNSLDSW-------R-AN-S--T-----------TVCDWRGVSCD----LR-----NR-RVVAIDLQSLRLTSITPHIGNISFLRQLHLQNNQLVGSL-----------PKEIGH-----------------------LFRLRSLNVSSN------------------------FIEGGIPEDIT----------------------GCRQLIMLD-----------------------MLS-RLTGSIPNQ--LSL------------------------------------------------------------------------LSRLQVLRLGQNLLTGTIPPSI-ANIT-----------------------------------------------------------------------------------------------------------------SLTTLHLGTSLNGSIPDLGRFPKLQHLQFSSNEL-SGTIPDSLY-N-ISTIITFVVADNHLHGRIPS-DIGLRLPNVELLNLC--I-NPLTGPIPSTLIATKLT-NIRLSHNFLEGTVP-LGL-GNLK-EL-IFFNIGFN-RLTGE-G-ETGLE-FLTSLANCTKLEWFAADENLFHGVLPASV--SN-LSTHLSKFYIGGNRLHGSIPVGIGNLIGLTL-----------------------LNLTGNSLSGSIPSEIVRLKNLQSLSLAKNMLSGTI-PDSL-GGLTKLNHL-DLHGNNLTGTIPSGLGFFKQLLSLDLSRQLEGSIPKEVS----SLSSLGLYLNLSHLLSGPLPV-EVGE-LDKTVAIDVSKHLSGIIPATIGNCDGLQYIFLHDS-----------------------FTGTIP-DSLGDI----------------------------------------------------------------------------------------------------------------------------------------------------------------------------------------------------------------------------------------------------------------------------------------------------------------------------------------------------------------------------------------------------------------------------------------------------------------------------------------------------------------------------------------------------------------------------------------------------------------------------------------------------------------------------------------------------------------------------------------------
> Potri.T168200.1 pacid=27014179 transcript=Potri.T168200.1 locus=Potri.T168200 ID=Potri.T168200.1.v3.0 annot-version=v3.0
--MD------------------------------------------------------------------------------------------------------------------------------------------------------------------------------------------------------------------------------------------------------------------------------------------------------------------------------------------------------------------------------------------------------------------------------------------------------------------------------------------------------------------------------------------------------------------------------------------------------------------------------------------------------------------------------------------------------------------------------------QIGFNKFALKYP--LL----------------------------------------------------------------------------------------------------------------------------------------------------------------------------------------------------------------------------------------------------------------------------------------------------------------------------------------------------------------P-SFLNE----------------------------VHLGANRML------------------------------------------------------------------------------------------------------------------------------------------------------NSDQEVSLRE--------TTNSL-------------IFSV---------EMNS--H-----------GAIVAVKV-FNL-L--QKG-ASKSFVAECVALINIRHRNLVKILTACCSIDIQGNDFKALVYEFMINGSLEEWLH-PVHTY---------KPRNLNLMQRLNIAIDVARVLDYLHNDCEMPIVHCDLKPSVLGGDMTAHVSDFGLAKFPS----E--DPR-------Q-L--SS--G--LTST-VGIR-------------------------------------------GKRPTD-DMFKD---GLNLHSYVRMSL----PDFVGEVADRILFRDVEETDAD------A---HKMSH--IRDN-KILECLTSITTLGVACSVDSPRERMDIRNVAAELLRI-R-S-SFL--G--T-------------------------------------------------------------
> Zm00001d037080_T001.1 pep chromosome:AGPv4:6:111637292:111640270:1 gene:Zm00001d037080.1 transcript:Zm00001d037080_T001.1 gene_biotype:protein_coding transcript_biotype:protein_coding
--MPR-----------------------------------------------------------LFVLIAV--------------AVAAVS--------------------SV-DSHATDRAALLAFKSGVR-----GNLSDW-------G--SRS--P-----------RMCNWTGVTCD---------S-TG-RVTRLLLKNSNLSVISPSIGNLSALRKLDLRFNHLSGTI-----------PRELGM-----------------------LSQLLELRLGHN---------------------------------------------------------------------------------------------------------------------------------------------------------------------------------------------------------------------------------------------------------------------------------------------------------------------------------------------------------------SL-TGTIPEAVVCN-CTSLTSIILSNNSLTGEIPF-SARCRLPRLQQLSLY--E-NRLEGGIPSPMSFTSLS-WVLLQYNRLGGVLP-SQMFSKMP-SL-RYLYLSGN-SFSSD-GGNTDLEPFLASLANCTGLQELGVGSNGIGGEIPAVI--GN-LSSNLSLLYLDDNEITGAIPRAIGNLASLTDLELQDMLEGPIPSELFHPRGLTKIVLSNNQINAEIPKSIGLLAQLATISISNSGLRGEI-PETL-SNLTNLDYV-LLDHNQLSGAIPPGGLSCQMI--LDLSYKLTGQIPSGMP----GLGSFNMYLNLSNLLEGPVSSLEFGS-MEMIQALDLSG----------------------------------------------KLSGGLP-SSMGALKNLRFLD-----------------------VSSGLTGVIP-RSLQGLP-LQFANFSHNFTGEVCGGGSFANLTGDSFLGNPGLCG---SVP--GMAPCGGR----K-R---GR-------FLYAI--GVVVAV-A-----V----GLLA-MVCAV----VDHY-L--MR-S--S---------------------------------R-S-----RLLPRFSTGLVKAT---GDEKESGEHPRISYWELADATDGFSEVNLIGKGGYGHVYRG---------VLHGE-S-----------ETVIAVKV-LRQ-D--QAAVVAGSFERECRVLRSIRHRNLIRVVTACST-----PEFKAVVLPFMPNGSLDSLIHGP-PAAA-A--GGP-RHLGLDLDLLLGVASNVAEGMAYLHHHAPVKVVHCDLKPSVLDGDMTAVVSDFGISKLVA----T--DDGARG-PEVTGE--ASTSSVCNSIT-RLLQGS---------VGYIAPEYGLGGRPSTQGDVYSFGVMLLEMISGKRPTD-VISEE---GHGLHDWAKKLLQH--KRDLGAVVEERLLP--------------------FGPPPRGEM-EEVAVVLELLEIGVACSQLAPSMRPSMDDVAHEIAYL-R-D-GTW--R--KY------GVTDLK----------------------------------TTIFDQQTPR----
> ChrSy.fgenesh.mRNA.44 pacid=33149930 transcript=ChrSy.fgenesh.mRNA.44 locus=ChrSy.fgenesh.gene.44 ID=ChrSy.fgenesh.mRNA.44.MSUv7.0 annot-version=v7.0
--MVTSQ----------------------------------------------------------------------------------QQ------------------WVS--SSNLTSHIALLAFRDSVKNET-KAFLMQWP----------------------------CS-----CA----ASAV-RLSS-RLIAPSRKCAPYSS-SPGYPRTSSLH---------HGII--------TAVPASFCA----------------------SAPSFAVLELSYN------------------------QISGRIPLGLS----------------------NCSMLTLPS-----------------------AGH------VPRES--GH-----------------------------------------------NAT---------------IAIAI--LEKLQSQVNAMEKQAGDFEKML-ANIQN----------------------------------------------------------------------------------------------------------------AIGAVAVKQETQAVVQV-AAVKDLQVLRAHVEAL---KTHGELG-N--S---------NTSTAKLPPPRVSPEVDK---------R-SPLLPTPPEFLATSA--GEIGLDSHRYRGRAP-----G----VV-------------------------------------------------P-TL-----------------------VP----------------------PP-----------------VKGTS--------QFH----SRNAFSGNF-A----G------------RDEIEGRLP----------KLDFP-QFDGSDPQSWRMRKH------------YGVYGTHPMVRVATI-----------YFTGRAASWLRSRSHMLFQDWSA------------------------FCAAVD-RKFDREQHQSLIR----------------------QIEQKQTGSVE-EFYERFDDLV------QLAGATPLSGSFV--SRIAASAYSGFCG---GLEPQGLPPERTC----D--------H------------TILIPG-AQVNG-LSTYKESLA-I---I----LA---VDHWR-SY-----------------------------------QHAE--IIR----------------TD------HRSLAYLDNQRLSTPWQQKALTGLRYRISYNKGEN---GAADALSRQPD----------E--IVEVSA-LSV--------SIPAWLQDVPA-GYVNDPHTQRVLHSLTTNGKHHTELQSGVLYFKSNDSLQANLHTGHSE---------IPDH-----AWQVISLDFIEGLP-LSTSC------------VVDKSADAHVGDWVFMKLVQ-----------------------------QS---VMTRAN----KKL-SFKFYGPAYKLAGQLAVPGRLRRRGKMVLQVLVEWSGVS----------SPATTWENEELRHRAPAGQADFQDGG---NTESG-------------------------A---------EQSVELNGPSSETRPRMRRANPRVSGG---D---T--Q----------------------------------------------------------------
> evm_27.model.AmTr_v1.0_scaffold00010.396
----------------------------------------------------------------------------------------------------------------------------------------------------------------------------------------------------------------------------------------------------------------------------------------------------------------------------------------------------------------------------------------------------------------------------------------------------------------------------------------------------------------------------------------------------------------------------------------------------------------------------------------------------------------------------------------------------------------------------------------------------------------------------------------------------------------------------------------------------------------------------------------------------------------------------------------------------------------------------------------------------------------------------------------------------------------------------------------------------------------------------------------------------------------------------------------------------------------------------------------------------------------------------------------------------------------------------------------------------------------------------------------------------------------------------------------------------------------------------------------------------------------------------------------------------------------------------------------------------------------------------MILLETFARKRPTN-SMFYV---SLSLPKWVEQEF----SDGALHVVDGDLLMENDSQGNSSS------------SRFEYSN-STLKCLSSILEMGLLCTKERPNERINMRDAVTKLEDI-R-S-DYI--E--SL------RT----------------------------------------------------
> LOC_Os02g35820.1 pacid=33138219 transcript=LOC_Os02g35820.1 locus=LOC_Os02g35820 ID=LOC_Os02g35820.1.MSUv7.0 annot-version=v7.0
--MTIWY-----------------------------------------------------------------------------------------------------------QS---DPETLIS-----SA--GSG----WQ-----GNG-D-S--------------------GVACLA-ESGA---R----RATAVN-----LDGVRPQVEAAVELR-------------------------EEVGDI----------------------RQQMDLLGKSQSA-----------------------------P--------------------------------------------------------------------PAT---SS----------------------P----------------------------R-------------VP-----LTD--------EERKAPLPT---------------------------------------------------------------------------------------------------------------------------------------PA-SRV-----------AA-AG--------D--S---------KWASGQHPH------------------E---------------------------HRGRAP-----G-------------------------------------------------VVTTVVPTSVK-GT-FSS----------------------------------------------------------------------------------------PPSL-G---------ILDENDFDSRVP----------KLDFP-KFDGSDPHDWRMKEH------------YDVNNTYPGVRVSII-----------YFSGRAASWLRTRAHLRFPNWED------------------------FCAAVS-DKFDRDQHDSLIR----------------------QMDQKQTGSVW-EYYERFDELM------QLLVYDP--GV--NM-----------CY--L--------------T-----------H-R-----------F-IDG-------L---R-EIA-----V----L----L--QR-------------------------------------PK-------N------------------------LSALAVASLQEEGKKFESS---GQHKTGGNFKG-------AFPLPL-PP-----------GRIQSARV-----DEKKEG-EIKRLSASSEKVSALKAQRRAQGLCYICAEKWSPTHKCANTVQLHAVQELFSVLH--EADEA----VCN-PENVLSSQVLMAISVHAVQGSEA--SGCMRMLGQIQGKDVIVDSSISARVAE-GLSEL----------SQ---------------I---ATQV-KVADGATLHC-----QSEIPAEWSTGQKFCTTLKILPLGILGMDWLMQHSPMT-------------VNWVTKSL----------TIEGR---N----------------------------VTLQGILSNTAQCGLIPS---------------------K-------------------------------------------------------------------------
> Solyc02g072390.1.1 pacid=36156794 transcript=Solyc02g072390.1.1 locus=Solyc02g072390.1 ID=Solyc02g072390.1.1.ITAG2.4 annot-version=ITAG2.4
------------------------------------------------------------------------------------------------------------------------------------------------------------------------------------------------------------MGFSTIPPQLGNLSFLVSLDLSKNNFTREL-----------PSEFSH-----------------------LRRLRVINLSYT----------------------------------------------------------------------------------------NFRR-----SI------G--------------------------------------------------------------------------------------------------------------------------------------------------------------------------------------------------------------------------------------IATLPSLIRFSMGYNKLLNGSNVLSKF-S-ISTLEYLDLRNSGLTGDFPS-DLCHRLPRLRNLALG--N-NMLSGEVPRNIS---------------------------------------------------------------CQS-----------------TI--SD----------------------EIGHLYNLKN-----------------------IFMDKNYLTGSIPLTLFNISSLEMLYMNDNKLEGPL-LRQV-GNLTMLTWF-DLSNNYLAGIIPHEVGNLQELKDLPLSYEFSGSIPIGIF----NISSL-VTIGLTEHISGNLPS-TIGN-LPDVEKIFLGG---------------------------------------------------------------------------------------------------------------NIN------------GVFY----------------------LDLSTC-----------------------------------------------------------------------------------------------------------------------------------------------------------------------------------------------------------------------Q------------------------------------------MRA-----------------------------------------------------------------------------------------------------------------------------------------------------------------------------------------------------------------------------------------------------------------------------------------------------------------------------------------------------------------------
> Potri.010G251200.1 pacid=26979948 transcript=Potri.010G251200.1 locus=Potri.010G251200 ID=Potri.010G251200.1.v3.0 annot-version=v3.0
--MPSML-----------------------------SYKCARVC-------RSRK-FLS----EV---------------------NSSSS---------------------I-AKNEADRLALLDFKTHITNDP-LGVLSSW-------N--R-S--M-----------HLCQWHGVFCS-----R---R-NQ-RDTVLDLQSSKLASISPHIGNLSFLRLIDLFENSLSQEI-----------PPELGH-----------------------LSRLKYLYLNKN------------------------LLGGEIPTNIS----------------------FCSNLIEID-----------------------VGW-VLVGKIPVE--FGS------------------------------------------------------------------------LPKLELLFIHANNLTGGIPLTF----------------------------------------------------------------------------------------------------------------------------LSRFLR---QII-----------------------------L-----VAV--------------------------S-----------PMLLAW-------------------------KIS-------------HI------------LHSMVIGCQR------------------I-----LSTK--------------------------------------------------------------EWSCGRAK----LLLSRYRLSGNI-PFFL-GNLTNLTSL-YLGQNNIQGGVPSSLGLCRNLLGLDLSQNLSGTIPKELF----SLSNLSILLNLSHNLNGSFPE-EVKI-LGKLGASDVSNMLSGEIPGSLGSCVTLEIRCMREL-----------------------LS-EIA-FIFEFFERHSELD------------------------------------------VQYLNLSFDFDGEMPLQGAFKNASAVSVEGNSRLCG---GVPEQQLPPCKFNKS--N-E---GR-L---T--M-KL--KIIISV-VR--G-L-L---GAT-F-L-L-S-VLY-F-F--WL-R--M---------------------------------K-------N-----------KT--PRLKNSENLLPKVSYRSLLTATRGFSSAHLIGNGKFGSVYKG---------IVDEV-------------GTTVAIKV-LNL-L--RLG-ASKSFVAECQALRNIRHRNLVKILTACSGVDYHGNDFKALIYEFMVNGSLEKLLH-PTPRTD-E--ENE-APRSLNLLQRLNIAIDVACALEYLHKDCQLAL---PLSLAMLNL-VFPVSCLFPCAKF--------------------------------------------------------P--G-------------------------------------------------W------N--Q-------KN--------------------------------------------CNHSSSSS-----------------------------------------------------------------------------------------
> AT3G47110.1 pacid=19659440 transcript=AT3G47110.1 locus=AT3G47110 ID=AT3G47110.1.TAIR10 annot-version=TAIR10
--MGVPC------------------------------------------------------IMRLILLVSVSLEHS--------DMVCAQT--------------------IR-LTEETDKQALLEFKSQVSETS-RVVLGSW-------N--D-S--L-----------PLCSWTGVKCG-----L---K-HR-RVTGVDLGGLKLTVVSPFVGNLSFLRSLNLADNFFHGAI-----------PSEVGN-----------------------LFRLQYLNMSNN------------------------LFGGVIPVVLS----------------------NCSSLSTLD-----------------------LSS-HLEQGVPLE--FGS------------------------------------------------------------------------LSKLVLLSLGRNNLTGKFPASL-GNLT-----------------------------------------------------------------------------------------------------------------SLQMLDFIYQIEGEIGDIARLKQMIFFRIALNKF-NGVFPPPIY-N-LSSLIFLSITGNSFSGTLRP-DFGSLLPNLQILYMG--I-NSFTGTIPETLSISSLR-QLDIPSNHLTGKIP-LSF-GRLQ-NL-LLLGLNNN-SLGNY-S-SGDLD-FLGALTNCSQLQYLNVGFNKLGGQLPVFI--AN-LSTQLTELSLGGNLISGSIPHGIGNLVSLQT-----------------------LDLGENLLTGKLPPSLGELSELRKVLLYSNGLSGEI-PSSL-GNISGLTYL-YLLNNSFEGSIPSSLGSCSYLLDLNLGTKLNGSIPHELM----ELPSL-VVLNVSFLLVGPLRQ-DIGK-LKFLLALDVSYKLSGQIPQTLANCLSLEFLLLQGS-----------------------FVGPIP--DIRGLTGLRFLD-----------------------LSKNLSGTIP-EYMANFSKLQNLNLSLNFDGAVPTEGVFRNTSAMSVFGNINLCG---GIPSLQLQPCSVELP--R-R---HS-SVR-K----II--TICVSA-V-MAA-L-L---LLC-L-C-V-V-YL--C-W--YKLR--V---------------------------------K-SV----R-ANNNE-----ND--RSFSPVKSFYEKISYDELYKTTGGFSSSNLIGSGNFGAVFKG---------FLGS--K-----------NKAVAIKV-LNL-C--KRG-AAKSFIAECEALGGIRHRNLVKLVTICSSSDFEGNDFRALVYEFMPNGNLDMWLH-PDEIEE----TGN-PSRTLGLFARLNIAIDVASALVYLHTYCHNPIAHCDIKPSILDKDLTAHVSDFGLAQLLL----K--FDR-------D-T--FH--I--QFSS-AGVRGT---------IGYAAPEYGMGGHPSIMGDVYSFGIVLLEIFTGKRPTN-KLFVD---GLTLHSFTKSAL----QKQALDITDETILRGA----------------------YAQHF-NMVECLTLVFRVGVSCSEESPVNRISMAEAISKLVSI-R-E-SFF--R--DE------ET----------------------------------------------------
> Solyc06g076910.1.1 pacid=36129430 transcript=Solyc06g076910.1.1 locus=Solyc06g076910.1 ID=Solyc06g076910.1.1.ITAG2.4 annot-version=ITAG2.4
--MELQTSFVH--------------------------SSCLFFL--------SVH-TI------LFMFIYLSFP------------QCASA--------------------GI-LGNQTDKLALLDLKSQITEDP-QGLMDSW-------N--A-T--L-----------NVCQWPGVTCG-----H---K-HQ-RVISLDLKDHRLATISPSIGNLSFLRILDISDNSFHGVI-----------PPDLGQ-----------------------LIRLQTMNLSFN------------------------FLSGEIPFTLS----------------------RCINVVNLI-----------------------LDH-ILQGHIPTE--LGS------------------------------------------------------------------------LTKLEMLYLKNNNLTGNVPNSV-GNLT-----------------------------------------------------------------------------------------------------------------SLREFYISYELEGELETMTNMRSLIELGVSVNSL-TGEFPPALY-N-LSSLTLISLSFNKFRGRLRT-DFGLAFPNLQRLYLA--N-NYFTGSIPASLSCSDLL-RLDIPINNFTGNIP-LSF-GNLK-NL-LWLNVLDN-QLGSG-A-PDDLN-FINSLTNCKMLEFLDIANNKFGGMLPYSI--TN-LSTTLTKLLIGYNRISGTIPREISNLVNLDM-----------------------LGIQGTLINGSIPDSIGMLSNLKNLHMESNQLTGNI-PSSL-GNIRGLLYI-YLQDNSLEGTIPSSLGNCTSLQTLDIAQKLSGSIPKQVV----ALSSLSVLLNMSYSLSGPLPV-EIGN-LTNLAALDISNKLSGEIPHSLDSCSSLEILYLQGF-----------------------FEGTIP--PLDDLKNIQYLD-----------------------LSRNLSGNIL-RSIYKHVSLQNLNLSFHLDGEVPVQGVFADARRIQVMGNMNLCG---GIEELHLHPCLKHAN--K-R---PK-K---H--I-AL--ILLLALGT-SAA-C-L---TLL-L-L-V-S-YC--C-V--------K---------------------------------K-G-----K---H-------RP--RTASSFRKGYTQVSYEDLLNATGGFSSNNLIGSGSFGSVYRG---------NLSP--E-----------GTIIAVKV-LKL-E--KKG-ASKSFLAECEALRNIRHRNLVKISTVCSSVDFDGNDFKALIYPFMENGSLEEWLH-PKEGQM--------LQKRLSILHRLNITIDVASALHYLHSQCHTSIVHCDLKPSILDNDLTALVSDFGLAKFLS----D--AGQ-------N-A--DV--N--QFSS-SGIKGT---------VGYAAPEYGMGGQVSSQGDVYSFGILLLEIFTGRRPTS-ELFED---NETLHSFVKQAL----PRQVMDVVDQSTFYETEPGDLKDI----------FSCRSDFTD-EFAECLVSILTAGVACSEETPQARISMGQLIFDLISI-R-N-KLN--R--IL-----------V-------------------HSEKVKISRKGES----------------
> Potri.012G044500.1 pacid=27048800 transcript=Potri.012G044500.1 locus=Potri.012G044500 ID=Potri.012G044500.1.v3.0 annot-version=v3.0
---------------------------------------------------MISR-LL----NSFLFILCALCSIN--------YFENPTA--------------------SG-FTNETDREALLAMKHLVLSDP-FRALSSW-------N--A-S--L-----------HFCTWHGVACG-----S---K-HQ-RVIALNLSSLQLAFLSPHIGNLTFLRRIDLSKNNFHGTI-----------PEEVGQ-----------------------LFRLQYLSLSNN------------------------SFQDELPGNLS----------------------HCSNLRFLG-----------------------MEG-NLTGKIPSE--LGS------------------------------------------------------------------------LSNLRAPGLLKNHLTGSLPRSF-GNLS-----------------------------------------------------------------------------------------------------------------SLVSLSLRENLEGSIIEFERLSRLAYLDLSFNNL-SGMVPEELY-N-ISSLSTVAMVSNNLSGRLPL-DLGLTLPNLQTLYLG--L-NRFLGPVPASIVSSGLE-YLDLASNSFSGPVP-KNL-GSLR-YL-QILNFGFN-KIGDK-N-NNDLT-FLTSLTNCTDLKEIGLYKSNLGGLLPNSI--AN-LSTNLYYLVMWGNYITGTIPTKIGNLKSSQA-----------------------LDLADNMLTGRLPESIGKLVMLKEFYVHLNKISGEI-PSAL-GNISGLLKL-DLGVNLLEGTIPVSLANCTSLNLLDISHHLSGFIPEKIF----SLSSLTLGLLLGSRLSGRLPS-QVVN-MRNLIQLDISRKICGEIPSTLETCLMLETLNMSGF-----------------------LRGTIP-SSFKKLRSIRVLD-----------------------VSCNLSGQIP-EFLADLPFLSNLNLSFEFEGKVPAEGAFENASQFSIAGNNKLCG---GIKAIQLPECPRTKQ--H-K---RF-S-K----------RVVIIA-S-SVA-VFI---TLL-LAC-I---FA--V-G--YR-K--L---------------------------------S-A-----N---R-------KP--LSASTMEKKFQIVSYQDLARATDGFSSANMIGDGGYGSVYKG---------ILGP--D-----------GQTVAIKV-LKP-E--QRG-ANRTFVAECETLRRIRHRNLVKIVTACSSIDFKGNDFKALVFDFMPGGSLESWLH-PSTVES-Q------NSKRLSLLQRISMLIDVASAFDYLHNHCDEQIVHCDLKPSILDNDLTAHVGDFGLARILS----A--ATG-------E-T--PS--T--STSS-LGVRGT---------VGYVAPEYGMGGQVSISGDVYSYGILLLEMFTGKRPTD-SMFTG---NNSLHNFAKTAL----PDQVSEIIDPLLKIDTQQLAESSRNGP-----------SSSRD-KIEGCLISILQIGVLCSVELPSERMVIAEVLSEFNKI-R-K-ILC--SK---------------------------------------------------------------
> Potri.015G037400.1 pacid=27017163 transcript=Potri.015G037400.1 locus=Potri.015G037400 ID=Potri.015G037400.1.v3.0 annot-version=v3.0
--MEDLGFLLTC-----------------------LSSSWLHQAQT--QRKMLSG-LLNS-WLGILLFINY-----------IEATTVTAT--------------------FG-FTNQTDQQALLAIKDFISEDP-FNSLSSW-------N--N-S--L-----------QFCSWQGVTCG-----R---R-HR-RVTSLNLSSLKLASLSPHFGNLTFLRVIDLSRNRFHHIF-----------PPEVGQ-----------------------LFRLRYLSLANN------------------------SFQGELPSTLG----------------------ICSNLIFLN-----------------------LYG-NFRGKIPSA--LGS------------------------------------------------------------------------LSRLRRLSLASNNFTGAIPPSF-GNLS-----------------------------------------------------------------------------------------------------------------SMQRASLQLNLEGIIAELGRLSALEVLSLYSNKL-SGMVPEQLY-N-ISSINLLTVADNQLTGRLPH-DIGLTLPKMQTLYLG--T-NQFFGHIPKSIVFSSLI-DIDLAYNSLTGPVP-NNL-GNLQ-NL-ETINFGGN-PLGDE-N-TSDLT-FLTSLTNCTNLREVWFFENHLRGVLPISI--AN-LSTNLYWLTLGTNYITGDIPVEIENLKNLEY-----------------------LAFHGNMLTGRLPDSIGKLSKLQELHIYTNKISGNI-PSSF-GNLSGILRL-SLADNFLEGTIPVSLANYSQLEVLDLSYHLSGVIPEKLA----GIDSL-FGLFLALNLTGPLPS-QLGN-ARNLNELDISEKLSGEIPRSIENCVMLENLNMEGF-----------------------FEGTIP-SSFKKLRSIRVLN-----------------------LARNLSGQIP-KFLGELPLLGYLNLSVSFDGEVPTGGVFNNASAFSVAGNDKLCG---GIKALQLHECPKQRQ--E-N---GF-P-R----------KVVILI-S-SVA-LFL---LLL-LAS-V---CA--V-I--HS-K------------------------------------KTN-----K----I------GP--SLVSPLEKKYQRVSYSELARATGGFSSTNIIGDGKYGTVYKG---------ILGS--------------DDQVAVKV-FKL-Q--QRG-ANNTFMAEINALRNIRHRNLVRIVNSCSTIDFKGDDFKALIMEFMSNGSLESWLH-ASSTES-E------DFKNLSLLQRINIATDVALALDYLHNQCETTVVHCDLKPSILDNDLTAHVGDFGLAKILL----A--ALG-------E-S--FS--T--ESSS-ICIRGT---------IGYVAPEYGMGGEASTHGDVYSYGILLLEMFTGKRPID-SMFTG---EFNLHSFVKAAL----PDQVMEIIDPLLSNDIQEEAQTRRNGP-------RGSRSINIG-KVKECLASILQVGLRCSADLPSERMDIGDVPSELHKI-T-K-ILS--NS---------------------------------------------------------------
> Solyc03g118330.1.1 pacid=36136914 transcript=Solyc03g118330.1.1 locus=Solyc03g118330.1 ID=Solyc03g118330.1.1.ITAG2.4 annot-version=ITAG2.4
--MR------------------------------------------------------------------------------------------------------------------S---SM--IYQSI------NFLVS--------S-LH-S--------------TICH---------------------R-------------------------------------------------P------------------------------------------------------------------------------------------------------------------------------------------------V---------------------------------------------------------------------------------------------------------------------------------------------------------------------------------------------------------------------------------------V---------------------------NYFS---------------------------------------------------------------------------------------------------------------------------------------------------------------------------------------------------------ERGSIPASIGILSNLGTLNLDSNRFSCEI-PSSI-GNITRLLYL-YLSGNTLNGTVPPSLAH-------------------------------------ANSFMGSLPM-EIGD-ITNLAGFDLSYNFSGMIPSTIGKCLALELLYMQD----------------------------------------------------------------------------P----------------------------------------------------------------------------------------------------------------------------------K------------------------------------K-Q-----RD--------------ATSTSGHLIFPMISYKELHDATSGFSSDRLLKSGSFGTATKE---------FFTH----------------QMKIQL-----Q---------------------------------SSIDFKGNDFKARMYQFMENGSLEEWLH-QESEGQ-I------QCNSLNILQRLNIAIDVASALYYLHHQCEIPVVHSDLKPSILDDDMIAHVSDFGLARLIP----S--FSG-------E-G--NL--N--LFSS-LEIQGT---------IGYTPPEYGMGAEVAVTGDLYSYGILFLEFSLEKGP--------------------LAL----PDQIMDIVDGFALCGEMTG---------------EDANKNISS-EQIKCLVSIFQLGLACSAETPQERINMEQVYRELIII-R-T-GF--------------------------------------------------------------------
> LOC_Os02g13780.1 pacid=33137542 transcript=LOC_Os02g13780.1 locus=LOC_Os02g13780 ID=LOC_Os02g13780.1.MSUv7.0 annot-version=v7.0
--MACAA---------------------------------------------LVA-VA------AILFFST-----------------------------------------L-TALADEREALLCLKSHLS-SPNGSAFSTW------SN--TIS--P-----------DFCTWRGVTCS----IKLQER-P--RVVALDMEAGGLTEIPPCISNLSSLARIHLPNNGLSGGL-----------T---AD-----------------------VARLQYLNLSFN------------------------AISGEIPRGLG----------------------TLPNLSSLD-----------------------LTS-NLHGRIPPL--LGS------------------------------------------------SS-ALESVGLADYLTGEIPLFLANASSLRYLSLKNNSLYGSIPAAL-FNSSTIREIYLRKNLSGAI-----------------------PPV-TMF----------------------TSRITNLDLTTSLSGGIPP---------------------SLANLSSLTAFLAAQQLQGSID-FSKLSALQYLDLSYNNL-SGAVNPSIY-N-MSSISFLGLANNNLEGMMPP-DIGNTLPNIQVLMMS--N-NHFVGEIPKSLAASNMQ-FLYLANNSLRGVIP--SF-SLMT-DL-QVVMLYSN-QLEAG-----DWA-FLSSLKNCSNLLKLHFGENNLRGDMPSSV--AD-LPKTLTSLALPSNYISGTIPLEIGNLSSMSL-----------------------LYLDNNLLTGSIPHTLGQLNNLVVLSLSQNKFSGEI-PQSI-GNLNQLAEL-YLSENQLSGRIPTTLARCQQLLALNLSSALTGSISGDMF---VKLNQLSWLLDLSHQFISSIPL-KFGS-LINLASLNISHRLTGRIPSTLGSCVRLESLRVAGL-----------------------LEGSIP-QSLANLRGTKVLD-----------------------FSANLSGAIP-DFFGTFTSLQYLNMSYNFEGPIPVGGIFSDRDKVFVQGNPHLCT---NVPMDELTVCSASAS--K-R---KH---K----L-VI--PM-LAV---FSS-I-V---LLLGLYLLI----VN-V-F--LK-R------------------------------------K-G-----K-----------SN--EHIDHSYMELKKLTYSDVSKATNNFSAANIVGSGHFGTVYRG---------ILDT--E-----------DTMVAVKV-FKL-D--QCG-ALDSFMAECKALKNIRHRNLVKVITACSTYDPMGSEFKALVFEYMANGSLESRLH-TRFD----------PCGDLSLGERISIAFDIASALEYLHNQCIPPVVHCDLKPSVFNHDYVACVCDFGLARSIR----E--YSS-------G-T--QS--I--SRSM-AGPRGS---------IGYIAPEYGMGSQISTEGDVYSYGIILLEMLTGRHPTN-EIFTD---GFTLRMYVNASLS-----QIKDILDPRLIPEMTEQ---------------------------------------------PSNHTQLHEHKTALPNL-S-E---V--S----------------------------------------------------------------
> Bradi4g11740.2.p pacid=32789848 transcript=Bradi4g11740.2 locus=Bradi4g11740 ID=Bradi4g11740.2.v3.1 annot-version=v3.1
--MASASV-------------------------------------------CIK----------ALALLATVLIL--------------AT--------------------LA-DESSNNREALLCLNSRLS------I---W-------NSTT-S--P-----------DFCTWRGVTCT----ETTQPA-AA-KVMALDMEALGLTDIPPCISNLTSLVRIHLPNNQLSGHL-----------PPELGQ-----------------------LTRLRYLNLSTN------------------------VLTGEIPVSLS----------------------SCAGLEVLV-----------------------LSR-SIGGAIPPE--LGA------------------------------------------------------------------------LRNLSYLDLAINKLSGTLPPSV-GNLS-----------------------------------------------------------------------------------------------------------------SLTALLLSQQLQGNID-LSKISGLQFLDLSYNSL-SGTVPTSIY-K-LSLLTFLGLANNNLGGTLPS-DMGNSLSNINILMMS--N-NHFEGNIPASLAASKLE-FMYLGNNSLSGVIP--SF-GAMM-NL-QVVMLHSN-QLEAG-----DWT-FFSSLANCTRLKKLNLGGNNLRGDFPNSV--AD-LPKTLDGLTLQSNYISGTIPLEIGNLSKISL-----------------------LYLDDNLFTGPIPPTLGQLHNLFILKLSKNMFSGEI-PPSI-GNLNQLSEL-YLQENQLSGSVPTSLAGCQKLVALNLSSTLTGNISGLMF----SLNQLSWLLDLSHQFTYSIPV-ELGS-LMNLGSLNLSHKLAGKIPSTLGACVRLESLRLEGL-----------------------LQGSIP-QSLANLKGVKVLD-----------------------FSRNLSGKIP-EFLQTFTSLQYLNMSFNFEGPVPTGGVFTGTNNASVQGNPHLCS---SVGVNDFPRCSTLVS--K-R---KH---K---FIVLL--AALSGL-V---G-VAL---ILR-LFFSV---FN--V-L--RK-K------------------------------------K-R-----K-----------SS--ESIDHTYMEMKRLTYNDVSKATNSFSPANIVGSGQSGTVYKG---------QMDG--E-----------DTMVAVKV-FKL-D--QYG-AVGSFVAECKALQNIRHRNLVKVITACSTYDPMGNEFKALVFEYMANGSLENRLH-AKFHKH-N--------ADLGLGVRICIAVDIASSLEYLHNQCIPPVVHCNLKPSIFDDEDTAYVCDFGLARLIR----G--YSS-------G-V--QS--N--STST-VGPRGS---------IGYIAPEYGMGSPISTEGDVYSYGIIILEMLTGRRPTD-EAFRD---GLTLRKYVGASLS-----KVEDILHPSLIAEMRHPHADHTP---------KAEEYRITT-RMGVCALQLLKLGQICSEELPKDRPSMHEIYSEVIAI-K-E-AFF--S--MNSY----------------------------------------------------------
> Smo_119860 pacid=15414698 transcript=119860 locus=119860 ID=119860.v1.91 annot-version=v1.0
--M--------------------------------------------------------------------------------------------------------------------DTVSLLE-----QH-----IIESYL--------FRGS---------------------IACV-----S---R---LHLTTIQLTKCGLMEIPSELCELERLTELDMSQNSLFGPI-----------PPCLGS-----------------------LKNLTELLLFQN------------------------TLSGKIPASLV----------------------QLKLLKSLV-----------------------LYA-NLEGPIPP---LGN---------------------------------------------------K-----------------------IEVLDLSSNNLTGTLPDVI-ANLS-----------------------------------------------------------------------------------------------------------------SLRVLSAANSLSGVLRF-ASSSRIQELDLSTNEF-YGPLQPTIC-N-LTRLSVLRLSRNYLNSSLTP-----CFQSITELDLH--A-NQLYGRLPPGLLLSTLE-RIDLSMNQFTGSLP--AL-GNMT-GL-TSMELSNN----------------------------------WLTGTL-E------------------DLRFNEHIPGYISNCSGLSV-----------------------LNLNGNSFRGTIPWELGNLVGLRTVMLRGNRLGGEL-PESL-GNLTVLTVL-ELSENSFTGKLESTINRLRYLNLLLLRSAFDGSIPNWIG----SFSAFLSGIDLSHRFSGQLSR-DIDMTPYQISFLDLSSFLEGELPDSFGNMQRLMYLTLSGR-----------------------FSGKIP-ASFGRLSVLEGLD-----------------------LTRTLSDSIP-ETLVNLTKLGYFNVSYNLSGTVPSKGQFSTFGCDSYIGNKYLCS---QVLESGL----VQ----R-KM----WH-R---GL-ILG--L-IGV-A-IGC-V-V---LLVGF-----A-FL--Y-Y--YKWKV-----------------------------------R-TP----------------EA--AGEQKLCSISSSMRKSELWTATQGFDAKNIIGTGASSTVYKG---------RLAR--D-----------GKCVAIKV-FRP-R--KDD----NSATEIEALSRIKHRNLVRFLGVCWE-----DDCKALVFDLMPNGTLDSHLH-DVSE----------KVKVFTMKQRLKVALGVAYAVRYLHHELGEAIVHGDLKPSILDDEMEAHVGDFGAARLLQ----A--VNA----------------Y--EDSK-SELRGS---------LGYMPPELAVSNKLCAKTDVYSYGIILLEMLTGKRPTN-SMFKD---GSTLHDWARSSF----PN-LEILLDPTLLSQEEPL--------------------------EFPVARELFRLGILCSSEQREHRPTMDFVTSMLAQI-S-S---L-GN----------------------------------------------------------------
> Zm00001d023551_T001.1 pep chromosome:AGPv4:10:9846330:9846653:1 gene:Zm00001d023551.1 transcript:Zm00001d023551_T001.1 gene_biotype:protein_coding transcript_biotype:protein_coding
-----------------------------------------------------------------------------------------------------------------------------------------------------------------------------------------------------------------------------------------------------------------------------------------------------------------------------------------------------------------------------------------------------------------------------------------------------------------------------------------------------------------------------------------------------------------------------------------------------------------------------------------------------------------------------------------------------------------------------------------------------------------------------------------------------------------------------------------------------------------------------------------------------------------------------------------------------------------------------------------------------------------------------------------------------------------------------------------------------------------------------------------------------------------------------------------------------------------------------------------------------------------------------------------------------------------------------------------------------------------------------------------------------------------------------------------------------------------------------------------------------------------------------------------------------------------------------------------------------------------------------MLLEVFTGKKPTD-AMFVG---ELSLRHWVHQAF----PEGLVQVVDARILLDD---------------------ASAATS-SLKGFLVAVMEPGLLCSADSPDQRTTMKDVVVTLKKV-R-E-DYI--K--TI------AMSTSA------THEQ--------------------------------------
> LOC_Os11g07124.1 pacid=33160172 transcript=LOC_Os11g07124.1 locus=LOC_Os11g07124 ID=LOC_Os11g07124.1.MSUv7.0 annot-version=v7.0
--MKIT---------------------------------------------AIGL-FL-------LVLIASCPV------------QIFCS--------------------SS-YGNETDKLSLLEFKKAISLDP-QQALISW-------N--D-T--N-----------HFCSWEGVLCR----KK---T-PL-RVISLDLSNRGLDQISPSLANLTFLKFLYLDTNSFTGEI-----------PLSLGH-----------------------LHHLQTLYLSNN------------------------TLEGRIP-DFT----------------------NCSSLEILL-----------------------LNG-HLAGQLNNS--F--------------------------------------------------------------------------PSQLQNLILAENNLTGTIPSSL-ANIT-----------------------------------------------------------------------------------------------------------------GLRGLSFMSNIKGNINEFSKFVMMELLAVSGNML-SGRFPQPIL-N-LSTLTNLYLTLNHLSGEVPS-DLLDSLPNLQELLLG--H-NFFRGHIPLSLGTSNLR-LLDISNNNFTGIVP-SSI-GKLT-KL-SLLNTEFN-LLQAH-K-KEDWE-FMNSLANCSRLQVLSMGHNRLEGHLPSSL--GN-LSTHL------------------------------------------------------------------------------------------------------------------------------------------------------------------------------------------------------------------------------------------------------------------------------------------------------------------------------------------------------------------------------------------------------------------------------------------------------------------------------------------------------------------------------------------------------------------------------------------------------------------------------------------------------------------------------------------------------------------------------------------------------------------------------------------------------------------------------------------------------------------------------------------------------------------------------------------------------------------------------------------------
> DmPelle
--MSGVQ---------------------------------------------------------------------------------------------------------------TEAEAQ--AQNQA-N----G------------N--R-T----------------------------------R--S-R----------LDTM--------AIR------------------------P------------------------------------------------------------------------------------------------------------------------------------------------L-------------------------------------------------------------------------------------------------------------------------------------------------------------------------------------------------------------------------------------VR-AQL-----------HL-----------D--A----LDVWQ-----------------------------------------------------------------------QL-------------------------------------------------ATAV-------------------------------------------------------------------------------KLY--------------PDQV----------EQISSQKQRG-----------------------------------------------------------------------------------RSASNEFLNIWGQ-----------------------YNHTVQ-TLFALFKKLKAMRLIK--------------------YVSDLHKYIP-RSVPTISELRAAPDSSKV-------GPFPSSSGVSNSNNNRTST---T------------AT--E-E----------------------IPS-------L----ESLIHIST-V----------------------------------------------------Q-------R--------------------AAESLLEIDYAELENATDGWSPDNRLGQGGFGDVYRG---------KWKQL---------------DVAIKV-MNY-R--SPNVELQQSYNELKYLNSIRHDNILALYGYSIK------GKPCLVYQLMKGGSLEARLR-AHKAQN--------PLPALTWQQRFSISLGTARGIYFLHTARGTPLIHGDIKPAILDQCLQPKIGDFGLVREGP----K--SLD----------------A--VVEV-NKVFGT---------KIYLPPEFRNFRQLSTGVDVYSFGIVLLEVFTGRQVTD-RVPEN-ETKKNLLDYVKQQW----RQNRMELLEKHLAAPM----------------------------KELDMCMCAIEAGLHCTALDPQDRPSMNAVLKRFEPF-T-D-----------------------------------------------------------------------
> evm_27.model.AmTr_v1.0_scaffold00029.381
--------------------------------------------------------------------------------------------------------------------------------------------------------------------------------------------------------------------------------------------------------------------------------------------------------------------------------------------------------------------------------------------------------------------------------------------------------------------------------------------------------------------------------------------------------------------------------------------------------------------------------------------------------------------------------------------------------------------------------------------------------------------------------------------------------------------------------------------------------------------------------------------------------------------------------------------------------------------------------------------------------------------------------------------------------------------------------------------------------------------------------------------------------------------------------------------------------------------------------------------------------------------------------------------------------------------------------------------------------------------------------------------------------------------------------------------------------------------------------------------------------------------------------------------------------------------------------------------------------------------------------------------MFTN---GINLGEFVNRAY----PHQVMEIIDASLLQVVGTN-----------------MGSERLN-EMHPCVAEIMGIGLSCSLQSPKQRMDMREVLKNLQDI-K-N-EVL--K--FD------A-----------------------------------------------------
> Smo_233530 pacid=15423264 transcript=233530 locus=233530 ID=233530.v1.91 annot-version=v1.0
--M-----------------------------------------------------------------------------------------------------------------------SLLDWEKCIKADP-SGLLDKW-------A-LR-R--S-----------PVCGWPGIACR-----------HG-RVRALNLSRLGLEVISPQIAALRHLAVLDLQTNNLSGSI-----------PSELGN-----------------------CTSLQGLFLASN------------------------LLTGAIPHSLG----------------------NLHRLRGLH-----------------------LHE-LLHGSI--------------------------------------------------------------------------------------------------PPSL-GNCS-----------------------------------------------------------------------------------------------------------------LLTDLELAKGLTGRIEALGRLEMLQSLYLFENRL-TGRIPEQIG-G-LTRLEELILYSNKLSGSIPP-SFG-QLRRLRLLYLY--A-NELEGSIPPVLSCSQLETELLLYSNRLTGSLP-QSL-GRLT-KL-TTLFLYDN-NLTGE---------LPASLGNCSLLVDVELQMNNFSGGLPPSL--AF-LGE-LQVFRIMSNRLSGPFPSALTNCTQLKV-----------------------LDLGDNHFSGKVPEEIGSLVRLQQLQLYENEFSGPI-PSSL-GTLTELYHL-AMSYNRLSGSIPDSFASLASIQGIYLHGYLSGEVPFAALRR---------------------------------------------------------------------------------------LVGQIP-EGLGTLKSLVTLD-----------------------LSSNLTGRIP-KSLATLSGLSSLNVSMNLQGPVPQEGVFLKLNLSSLGGNPGLCG---E---LVKKACQEESS--A-AA-ASK-H-R-SM--GKVGATLVI-----SAA-I-----FIL-VAA-LGCWFL----L--DR------------------------------------------------------------------------WRIKQLELSAMTDCFSEANLLGAGGFSKVYKG---------TNAL--N-----------GETVAVKV-LSS----SCA-DLKSFVSEVNMLDVLKHRNLVKVLGYCWTW-----EVKALVLEFMPNGSLASFAA-RNS-------------HRLDWKIRLTIAEGIAQGLYYMHNQLKDPVIHCDLKPGVLDAGLSPHVADFGLSKLVH----G--ENG-------------------ETSV-SAFKGT---------IGYAPPEYGTSYRVSTKGDVYSYGVVLLELLTGVAPSS-ECLRVR--GQTLREWILDEG----REDLCQVLDPALALVD--------------------------T-DHGVEIRNLVQVGLLCTAYNPSQRPSIKDVVAMLEQL-N-Q-----------------------------------------------------------------------
> Smo_234577 pacid=15403911 transcript=234577 locus=234577 ID=234577.v1.91 annot-version=v1.0
--MARSV-------------------------------------------------FL------VLLLLAGLILSSAA-----QQQDAIEN--------------------GN-SSNGEEVQVLLEFRKCIKADP-SGLLDKW-------A-LR-R--S-----------PVCGWPGIACR-----------HG-RVRALNLSGLGLEAISPQIAALRHLAVLDLQTNNLSGSI-----------PSELGN-----------------------CTSLQGLFLASN------------------------LLTGAIPHSLG----------------------NLHRLRGLH-----------------------LHE-LLHGSI--------------------------------------------------------------------------------------------------PPSL-GNCS-----------------------------------------------------------------------------------------------------------------LLTDLELAKGLTGSIEALGRLEMLQSLYLFENRL-TGRIPEQIG-G-LTRLEELILYSNKLSGSIPP-SFG-QLR-----------------------------SELLLYSNRLTGSLP-QSL-GRLT-KL-TTLSLYDN-NLTGE---------LPASLGNCSMLVDVELQMNNFSGGLPPSL--AL-LGE-LQVFRMMSNRLSGPFPSALTNCTQLKV-----------------------LDLGDNHFSGNVPEEIGSLVRLQQLQLYENEFSGPI-PSSL-GTLTELYHL-AMSYNRLSGSIPDSFASLASIQGIYLHGYLSGEVPFAALRRLGNLHDLQVSFDLSHSLAGPIPS-WIKN-MDKVLSISLASSLSGEIPSSISDCKGLQSLDLSSG-----------------------LVGQIP-EGLGTLKSLVTLD-----------------------LSSNLTGRIP-KSLATLSGLSSLNVSMNLQGPVPQEGVFLKLNLSSLGGNPGLCG---E-R--VKKACQDESS--A-AS-ASK-H-R-SM--GKVGATLVI-----SAA-I-----FIL-VAA-LGWWFL----L--DRW-------------------------------------R--I----K---QLEV-TGSRS--PRMTFSPAGLKAYTASELSAMTDCFSEANLLGAGGFSKVYKG---------TNAL--N-----------GETVAVKV-LSS----SCV-DLKSFVSEVNMLDVLKHRNLVKVLGYCWTW-----EVKALVLEFMPNGSLASFAA-RNS-------------HRLDWKIRLTIAEGIAQGLYYMHNQLKDPVIHCDLKPGVLDAGLSPHVADFGLSKLVH----G--ENG-------------------ETSV-SAFKGT---------IGYAPPEYGTSYRVSTKGDVYSYGVVLLELLTGVAPSS-ECLRVR--GQTLREWILDEG----REDLCQVLDPALALVD--------------------------T-DHGVEIQNLVQVGLLCTAYNPSQRPSIKDVVAMLEQL-N-Q-----------------------------------------------------------------------
> Bradi1g78821.2.p pacid=32801777 transcript=Bradi1g78821.2 locus=Bradi1g78821 ID=Bradi1g78821.2.v3.1 annot-version=v3.1
----------------------------------------------------------------ML---------------------AAPS--------------------LQ-RNNDTDLATLLAFKARLS-DP-LGILGGW-------T--S-G--T-----------SFRNWVGVSCS-----R---R-RQ-RVTALMLPGIPLQPVSPYLGNLSFLHVLNLSNTDLTGSI-----------PPDIGR-----------------------SSRLVVLDLGLN------------------------ELSGIIPRTIG----------------------NLTKLETLL-----------------------LDY-DLSGQIPKG--LQN-----------------------LNNLRHIHLGIGLSGRIPEQIF-NNTP-LLNYLNFENSLSGPILPGIASCHMLEYLSLRWNQLSGQVPPTM-FNMSRLQNMILSFLLTGPI-----------------------PGN-QSF---------------------SLPMLRNFRIGRNFTGPIPP---------------------GLASCELLQELSLSVSFVDFVTWLAKLSQLTFLSLAGNGL-VGSIPGELS-N-LTMLNVLELSHANLSGKIPD-ELG-ELSQLTKLHLS--S-NQLTGSFPALVGLTQLS-LLAVDSNELTGSVP-ANI-GNLI-SL-NILSIGKN-HLT------GRLD-FLSTLSNCKQLKYIGIEMCSFTGIIPAYI--GN-LSKKLRKFYAYNNHLTGIIPTTISNLSHLST-----------------------VSFTGNQLSGTIPDSITLLENLELLFLSENSMIGPI-PTQI-GTLTRLLEL-SLEGNIFSGPIP-------------------------------------------------------------------------NLQNSFGQHGLLSYLDLSHA-----------------------LQGSIP-DSFKGLLNLGLLD-----------------------LSFNLSGTIP-KYLANFTSLSSLNLSFKFQGEIPDGGIFSNISAESLMGNAGLCG----APQLGFSSCHCDSH--P-T------N-R-H----LL--RFVLPT-V-IIT-A-G---VVA-I-F-L-------M--------------------------------------------------------------------PDNQEEKSKAARFSYHDIVRATENFNEDNLLGVGSFGKVFKG---------QLDN--------------GLVVAIKV-LNM-Q--VEQ-AVRSFDAECQVLRMARHRNLIRILNSCSNL-----DFRALLLEYMPNGSLDAHLH-TENI------------EPLGFIKRLDIMLGVAEAMEYLHHHHCEVVLHCDLKPSVFDEDMTPHVADFGIAKLLL----G--DDN-------------------SMVS-V--------------------KLAYMGKVSRKSDVFSFGIMLLEVFTGKRPSN-AMFVG---ESNLGHWVSEAF----PVRLTDIVDEKLLLGEEISTRGFHDQT-----NITSSASPSTA-CNSNFFVPTFELGLECSSESPDQRASMSEIVVRLKNI-I-K-DYS--A--SV------MAAQRA------E-----G-----------------------------------
> evm_27.model.AmTr_v1.0_scaffold00029.407
----------------------------------------------------------------------------------------------------------------------------------------------------------------------------------------------------------------------------------------------------------------------------------------------------------------------------------------------------------------------------------------------------------------------------------------------------------------------------------------------------------------------------------------------------------------------------------------------------------------------------------------------------------------------------------------------------------------------------------------------------------------------------------------------------------------------------------------------------------------------------------------------------------------------------------------------------------------------------------------------------------------------------------------------------------------------------------------------------------------------------------------------------------------------------------------------------------------------------------------------------------------------------------------------------------------------------------------------------------------------------------------------MVVAIKV-LHL-R--HCG-DFKSFTAECKTLYRIRHRNLVKLVTCCITRGVQGNDFKALILEYMCNGSVNNWLH-PPSHLV-MAKDQN-HQFNLNLLQRLCIAIDVAYVVEYRHHDCPTPIVHCDLKPSILDEDCTCQ---------------------------------------------------------------------------------------------------------------------------------------------------------------------------------------------------------------------------------------------------------------------------------------
> Bradi4g09817.2.p pacid=32788705 transcript=Bradi4g09817.2 locus=Bradi4g09817 ID=Bradi4g09817.2.v3.1 annot-version=v3.1
--MAMAF---------------------------------------------PLM-IL-----ALLLFLPA-------------TMFAAPS--------------------PQ-RNNATDLAALLAFKAQLS-DP-LGILGGW-------T--S-G--T-----------SFCHWVGVSCS-----R---R-RQ-RVTALMLPGILLQSVSPYLGNLSFLHVLNLSNTNLTGSI-----------PPDIGR-----------------------SSRLMVLDLGLN------------------------GLSGIIPRTIG----------------------NLTKLETLL-----------------------LGY-DLSGQIPKD--LQN-----------------------LNNLRQIHLGIGLSGQIPEQFF-NKTS-LLNYLNFENSLSGPIPPGIASCDMLESLNLRWNQLSGQVPPTI-FNMSRLQNMILSFLLTGPI-----------------------PSN-QSF---------------------SLPMLRNFRIGRNFTGRIPP---------------------GLASCELLQELSLSVSFVDFITWLAKLSQLTFLSLAGNGL-VGSIPGELS-N-LTMLNVLELSHANLSGEIPD-ELG-ELSQLTKLHLS--S-NQLTGSFPALVGLTQLS-LLAVDSNH-----------------------IGKN-HLT------GRLD-FLSTLSNCKQLKYIGIEMCSFTGVIPAYI--GN-LSKKLTKLYAYNNHLTGIVPTTISNLSSLTT-----------------------VSFTGNQLSGTIPDSITLLENLELLFLSENSMVGPI-PTQI-GTLTRLLEL-SLEGNKFSGSIPNGVGNLSMLERTSFADQLSSTIPGSLY----HLSNL-RVLLLYDSLTGALHP-DLGS-MKAIDIVDISANLVGSLPTSFGQHGLLSYLDLSHA-----------------------LQGSIP-DAFKGLLNLGLLD-----------------------LSFNLSGTIP-KYLANFTSLSSLNLSFKFQGEIPDGGIFSDISAESLMGNARLCG----APRLGFSPCLGDSH--P-T------N-R-H----LL--RFVLPT-V-IIT-A-G---VVA-I-F-L---CL--I-F--RK-K--NT--------------------------------K-------Q----------------P-------------------------------------------------------------------DVTTSIDM-VNV--------AVRSFDAECQVLRMARHRNLIRILNSCSNL-----DFRALLLD---------------------------------------------------------------------------------------------------------------------------MPGT---------IGYMAPELAYMGKVSRKSDVFSFGIMLLEVFTGKRPTN-AMFVG---ESNLRHRVSEAF----PARLIDIVDDKLLLGEEISTRGFHDQT-----NIISSASPSTS-CKSNFLVSTFELGLECSSKSPDERPSMSEIIVRLKNI-K-K-DYS--A--SV------MVTQVD------------------------------------------------
> evm_27.model.AmTr_v1.0_scaffold00029.373
----------------------------------------------------------------------------------------------------------------------------------------------------------------------------------------------------------------------------------------------------------------------------------------------------------------------------------------------------------------------------------------------------------------------------------------------------------------------------------------------------------------------------------------------------------------------------------------------------------------------------------------------------------------------------M------------------------------------------------------------------------------------------------------------------------------------------------------------------------------------------------------------------------------------------------------------------------------------------------------------------------------------------------------------------------------------------------------------------------------------------------------------------------------------------------------------------------------------------------------------------------------------------------------------------------------------------------------------------------------------------------------------------VVAIKV-LHL-K--HHR-DFKSFTAECKALRGIRHRNLVKLITCCITRGLQ--------------------------------------------------------------------------------------------------------------------------------------------------------EYSFDVNASTKGDVYSFGILLLEMFTGKKPTD-DMFIN---GMNLREFVNKAY----PHQVMEIVNAKLLEVGGTN-----------------RRSERPN-EKLPCIVEIMDIGLSCSLESPMGRMDMRDVLNNLQDI-K-N-EVL--K--FD------A------------------------KRERGLVFDMPSNSS------------SL
> LOC_Os11g47300.1 pacid=33163578 transcript=LOC_Os11g47300.1 locus=LOC_Os11g47300 ID=LOC_Os11g47300.1.MSUv7.0 annot-version=v7.0
--MALLL-----------------------------PQNCIHLV------------IL-------VLLLPLMVLDG---------FVLGGG--------------------G--NGGGDDLSALLAFKAQLS-DP-LGVLATW-------T--R-N--A-----------SLCRWVGVSCS-----R---R-RP-RVVGLRLRSVPLQELTPHLGNLSFLRVLDLAAANLTGPI-----------PANLGR-----------------------LRRVKILDLAHN------------------------TLSDAIPSALG----------------------NLTKLETLN-----------------------LYD-HISGHVPME--LQN-----------------------LYSLRVMALDQYLTGPIPKHLF-DAKH-SLTHIYLGDSLSGPIPDSVASLSMLRVLSLPSNQLSGPVPPAI-FNMSRLETISIRKNLTGAI-----------------------PTN-ESF---------------------NLPMLRKIDLYMKFTGPIPS---------------------GLASCKHLEMISLGGLFEDVVAWLATLSQLKSLSLGGNEL-VGPIPGQLG-N-LSMLNMLDLSFSNLSGPIPV-ELG-TLSQLTFMSLS--N-NQLNGTFPAFIGLSELS-HLELAYNQLTGHVP-STI-GNIR-PL-KHFEIRGN-HLH------GDLS-FLSSLSNSQRLEVLIISENLFTGCIPNSV--GN-LSTGILEFRANNNRLIGGLPAILSNLTNLRW-----------------------INFADNQLSKPIPASLMTLENLLGFDLSKNSIAGPI-PKEI-SMLTRLVCL-FLSDNKLSGSIPDGIGNLTMLEHIHLSNKLSSIVPTSIF----HLNNL-ILLLLFNALTGALPS-DLSH-FQNIDHIDVSDMLDGQLPNSYAYHPMLTYLNLSHS-----------------------FRDSIP-DSFSHLTNLATLD-----------------------LSYNLSGTIP-KYLANFTYLTTLNLSFKLEGEIPTRGVFSNITLKSLRGNAGLCG----SPRLGLLPCPDKSY--S-T---SA---H-H----FL--KFVLPA-I-IVA-V-A---AVA-I-C-L---CR--M-T--RK-K--I---------------------------------E-R-----K----------------PDIAGATHYRLVSYHEIVRATENFNDDNKLGAGSFGKVFKG---------RLRD--------------GMVVAIKV-LNM-Q--VEQ-AMRSFDVECEVLRMVRHRNLIRILSICSNL-----DFKALLLQYMPNGSLETYLH-KEG------------HPPLGFLKRLDIMLDVSMAMEHLHYHHSEVVLHCDLKPSVFDEEMTAHLADFGIAKLLL----G--DDN-------------------SAVS-ASMQGT---------LGYMAPEYASMGKASRKSDIFSYGIMLLEVLTRKRPTD-PMFVG---DMSLRKWVSDAF----PARLLDVLDDRLLQGEILIQQGVLQNN------DTSLPCSATW-ANEDLLVAVFELGLMCCSNSPAERMEINDVVVKLKRI-R-K-DYL--T--CT------KAI---------------------------------------------------
> Zm00001d011641_T001.1 pep chromosome:AGPv4:8:157262559:157265938:1 gene:Zm00001d011641.1 transcript:Zm00001d011641_T001.1 gene_biotype:protein_coding transcript_biotype:protein_coding
--MASS-------------------------------------------------------------LLTP-------------APPALVS--------------------AS-NATATDLSALLAFKHRLS-DP-GDVLRGW-------T--P-G--T-----------PYCGWVGVSCG----HR---H-RQ-RVTALALA------------------------------------------PPSLGK-----------------------LPRLLSLDLSNN------------------------YLSGAVPATLG----------------------NLTALGILS-----------------------LDS-NLTGEVPHE--LSN-----------------------LRSVGFLTLSRDLSGPLAQGLF-NGTSSTLSFLSLAHSLTGDIPSAIASLQNLQVLELSGNQLSGQIPSSL-FNMSSLLGLYLSRHLSGPV-----------------------PDN-QSF---------------------NLPLLERVYLSKELTGTVPP---------------------GFGTCKYLQQLVLPYRFTGGIPWLSTLPELTWISLGGNDL-SGEIPAVLS-N-ITGLTVLDFTTSRLHGEIPP-ELG-RLAQLQWLNLE--M-NNLTGTIPASIRLSMLS-ILDVSFNSLTGPVP-RKLFG--E-SL-TELYIDEN-KLS------GDVG-FMADLSGCRSLKYIVMNSNSFAGSFPSST-LAN-LS-SLQIFRAFENQITGHIPNMPS---SVSF-----------------------VDLRDNRLNGEIPQSITELRNLRGLDLSSNRLSGTI-PAHI-GKLTELFGL-GLANNELHGPIPDSIGNLSNLQVLELSNHLTSVIPPGLW----GLENI-VGLDLSRALRGSFPP-EGTEILKAITFMDLSSQLHGKIPPSLGALSTLTYLNLSKL-----------------------LQDRVP-SALGKLSSMKTLD-----------------------LSYSLSGTIP-ESLANLSYLTSLNLSFRLHGRVPEGGVFSNITLQSLEGNAALCG----LPRLGLPRCPTDEF--D-D---DH---R-HRSG-VL--KIVLPS-A-AAA-I-----VVG-A-C-L---FI--L-V--RA-R--AH--------------------------------K-R-----A---KK------LP--VAASEEANNRKTVSYLELARATNGFDDGNLLGAGSFGKVFRG---------VLDD--------------GQTVAVKV-LDM-E--LER-ATVSFDAECRALRMARHRNLVRILTACSNL-----DFRALVLPYMPNGSLDEWLL-CRD------------RRGLSLSRRVSIMSDVALAVAYLHHEHFEVVLHCDLKPSVLDQDMTACVADFGIARLLP----G--DDT-------------------SVVS-RNMQGT---------IGYMAPEYASTGKASRKSDVFSYGVMLLEVVTGKKPTD-AMFSE---ELSLREWVRQAI----PSGLAHVVDHSILLVDEEATSSGD----------------VLR-ADWSCLAQMLNLGLQCSCDLPEDRVSMKDVADELARI-K-K-SLL--C--SS------------------------------------------------------------
> LOC_Os11g47310.1 pacid=33162543 transcript=LOC_Os11g47310.1 locus=LOC_Os11g47310 ID=LOC_Os11g47310.1.MSUv7.0 annot-version=v7.0
----------------------------------------------------------------------------------------------------------------------------------------------------------------------------------------------------------------------------------------------------------------------------------------------------------------------------------------------------------------------------------------------------------------------------------------------------------------------------------------------------------------------------------------------------------------------------------------------------------------------------------------------------------------------------M--------------------------------------------------------------------------------------------------------------------------------------------------------------------------------------------------------------------------------NSLFGPI-PGQI-GTLKGMVTL-SLGGNKISSSIPNGVGNLSTLQYLSLSYWLSSYIPASLV----NLSNL-LQLDISHNLTGALPS-DLSP-LKAIAGMDISANLVGSLPTSWGQLQLLSYLNLSQT-----------------------FNDLIP-DSFKGLVNLETLD-----------------------LSHNLSGGIP-KYFANLTFLTSLNLSFNLQGQIPSGGVFSNITLQSLMGNARLCG----AQHLGFPACLEKSH--S-T---RR---K-H----LL--KIVLPA-V-IAA-F-G---AIV-V-L-L---YL--M-I--GK-K--M---------------------------------K-N-----P---DI------TA--SFDTADAICHRLVSYQEIVRATENFNEDNLLGVGSFGKVFKG---------RLDD--------------GLVVAIKI-LNM-Q--VER-AIRSFDAECHVLRMARHRNLIKILNTCSNL-----DFRALFLQFMPNGNLESYLH-SES------------RPCVGFLKRMEIMLDVSMAMEYLHHEHHEVVLHCDLKPSVFDEEMTAHVADFGIAKMLL----E--DDN-------------------SAVS-ASMPGT---------IGYMAPEYALMGKASRKSDVFSFGIMLLEVFTGKRPTD-PMFIG---GLTLRLWVSQSF----PKNLIDVADEHLLQDEETRLCFDYQN--------TSLGSSSTS-RSNSFLTSIFELGLLCSSESPEQRMAMNDVVSKLKGI-K-K-DYS--A--SM------LEMQRR------RQY---------------------------------------
> LOC_Os11g47290.1 pacid=33164533 transcript=LOC_Os11g47290.1 locus=LOC_Os11g47290 ID=LOC_Os11g47290.1.MSUv7.0 annot-version=v7.0
--MGVGP------------------------------------------------------CTSLLIILAVVITSS-------LLTTTIKA--------------------DE-PSNDTDIAALLAFKAQFS-DP-LGFLRDW------RD--N-A--S-----------CFCQWIGVSCS-----R---R-RQ-RVTALELPGIPLQSITPHLGNLSFLYVLNLANTSLTGTL-----------PGVIGR-----------------------LHRLELLDLGYN------------------------ALSGNIPATIG----------------------NLTKLELLN-----------------------LEF-QLSGPIPAE--LQG------------------------------------------------------------------------LRSLGSMNLRRNYLSGLIPNSL-FNNT--------------------------------------P--------------------------------------------------------------------------LLGYLSIGNSLSGPIHVIFSLHVLQVLVLEHNQL-SGSLPPAIF-N-MSRLEKLYATRNNLTGPIPYPQTLMNIPMIRVMCLS--F-NGFIGRIPPGLACRKLQ-MLELGGNLLTDHVP-EWL-AGLS--L----------------------------------LSTLVIGQNELVGSIPVVL--SN-LT-KLTVLDLSSCKLSGIIPLELGKMTQLNI-----------------------LHLSFNRLTGPFPTSLGNLTKLSFLGLESNLLTGQV-PETL-GNLRSLYSL-GIGKNHLQGHFFALLSNCRELQFLDIGMSFSGSISASLL---ANLSNNLQYFYANDNLTGSIPA-TISN-LSNLNVIGLFDQISGTIPDSIMLMDNLQALDLSIN-----------------------LFGPIP-GQIGTPKGMVALS-----------------------LSGNLSGGIP-KYFSNLTYLTSLNLSFNLQGQIPSGGIFSNITMQSLMGNAGLCG----APRLGFPACLEKSD--S-T---RT---K-H----LL--KIVLPT-V-IVA-F-G---AIV-V-F-L---YL--M-I--AK-K--M---------------------------------K-N-----P---DI------TA--SFGIADAICHRLVSYQEIVRATENFNEDNLLGVGSFGKVFKG---------RLDD--------------GLVVAIKI-LNM-Q--VER-AIRSFDAECHVLRMARHRNLIKILNTCSNL-----DFRALFLQFMPNGNLESYLH-SES-----------RPCVGSFLKRMEIMLDVSMAMEYLHHEHHEVVLHCDLKPSVFDEEMTAHVADFGIAKMLL----G--DDN-------------------SAVS-ASMLGT---------IGYMAP-------------------------------------------------------------------------------------------------------------VFELGLLCSADSPEQRTAMSDVVVTLKKI-R-K-DYV--K--LM------ATTRPGKKLMATTANRTKG-RLSCTQKRSDSQMRAGTITGPALHELQGREGPNF
> LOC_Os11g47180.1 pacid=33162813 transcript=LOC_Os11g47180.1 locus=LOC_Os11g47180 ID=LOC_Os11g47180.1.MSUv7.0 annot-version=v7.0
--MAF------------------------------RMPVRISVV------------LL-------IIALS----------AVTCASAV-PS--------------------KS-NGSDTDYAALLAFKAQLA-DP-LGILASW-------T--V-N--T-----------PFCRWVGIRCG-----R---R-HQ-RVTGLVLPGIPLQELSSHLGNLSFLSVLNLTNASLTGSV-----------PEDIGR-----------------------LHRLEILELGYN------------------------SLSGGIPATIG----------------------NLTRLRVLY-----------------------LEF-QLSGSIPAE--LQG-----------------------LGSIGLMSLRRYLTGSIPNNLF-NNTP-LLAYFNIGNSLSGSIPASIGSLSMLEHLNMQVNLLAGPVPPGI-FNMSTLRVIALGLTLTGPI-----------------------AGN-TSF---------------------NLPALQWLSIDGNFTGQIPL---------------------GLASCQYLQVLSLSEYFEGVVAWLSKLTNLTILVLGMNHFDAGPIPASLS-N-LTMLSVLDLSWSNLTGAIPP-EYG-QLGKLEKLHLS--Q-NQLTGTIPASLGMSELA-MLVLEGNLLNGSLP-TTV-GSIR-SL-SVLDIGAN-RLQ------GGLE-FLSALSNCRELYFLSIYSNYLTGNLPNYV--GN-LSSTLRLFSLHGNKLAGELPTTISNLTGLLV-----------------------LDLSNNQLHGTIPESIMEMENLLQLDLSGNSLAGSV-PSNA-GMLKSVEKI-FLQSNKFSGSLPEDMGNLSKLEYLVLSDQLSSNVPPSLS----RLNSL-MKLDLSQFLSGVLPV-GIGD-LKQINILDLSTHFTGSLSDSIGQLQMITYLNLSVL-----------------------FNGSLP-DSFANLTGLQTLD-----------------------LSHNISGTIP-KYLANFTILISLNLSFNLHGQIPKGGVFSNITLQSLVGNSGLCG----VAHLGLPPCQTTSP--K-R------N-G-H----KL--KYLLPA-I-TIV-V-G---AFA-F-S-L---YV--V-I--RM-K--VK--------------------------------K-H-----Q-----------MI--SSGMVDMISNRLLSYHELVRATDNFSYDNMLGAGSFGKVYKG---------QLSS--------------SLVVAIKV-IHQ-H--LEH-AMRSFDAECHVLRMARHRNLIKILNTCTNL-----DFRALILEYMPNGSLEALLH-SEG------------RMQLGFLERVDIMLDVSMAMEYLHHEHHEVVLHCDLKPSVLDDDMTAHVSDFGIARLLL----G--DDS-------------------SMIS-ASMPGT---------VGYMAPEYGALGKASRKSDVFSYGIMLLEVFTGKRPTD-AMFVG---ELNIRQWVYQAF----PVELVHVLDTRLLQD-------------------CS----SPS-SLHGFLVPVFELGLLCSADSPEQRMAMSDVVVTLKKI-R-K-DYV--K--SI------STTGSV--------------ALPAYTKE--------------------------
> LOC_Os06g16070.1 pacid=33144626 transcript=LOC_Os06g16070.1 locus=LOC_Os06g16070 ID=LOC_Os06g16070.1.MSUv7.0 annot-version=v7.0
--MAI------------------------------GLPVWISVA-------------L-------LIALS----------IVASASSLGLS--------------------KS-NGSDTDLAALLALKVHFS-DP-DNILAGW-------T--A-G--T-----------PFCQWVGVSCS-----R---H-RQ-RVTALELPGIPLQELGPHLGNISFLSVLNLTDTGLTGSV-----------PDDIGR-----------------------LHRLKLIDLGHN------------------------ALSGGIPATIG----------------------NLMRLQLLH-----------------------LPS-QLSGPIPIE--LQA-----------------------LRRLRSIDLIGYLTGSIPDSLF-NNTP-LLAYLSIGNSLSGPIPGCIGSLPMLELLELQYNNLTGPVPQAI-FNMSRLTVVDLGFSLTGSI-----------------------PGN-TSF---------------------SLPVLQWFSISHRFTGQIPP---------------------GLAACPYLQVLRVGDLFEGVFSWLAKSTNLSDVSLSRNHLDAGPIPAALS-N-LTMLTRLGLEMCNLIGAIPV-GIG-QLGQLSVLDLT--T-NQLTGPIPACLGLSALT-ILSLAENQLDGSVP-ATI-GNMN-SL-KQLSIAQN-NLQ------GDIGYFLSILSNCINLSTLYIYSNHFTGSLPGSV--GN-LSSLLRVFSAFENSFTGELPAMISNLTGIQV-----------------------LDLGGNQLHGKIPESIMMMRNLVFLNLETNNLSGSI-PLNT-GMLNNIELI-YIGTNKFSG-LQLDPSNLTKLEHLALGHQLSSTVPPSLF----HLDRL-ILLDLSQFFSGELPV-DIGN-IKQINYMDIYMRFVGSLPDSIGHLQMLGYLNLSVE-----------------------FHDSIP-DSFSNLSGLQILD-----------------------ISHNISGTIP-KYLANFTSLANLNLSFKLEGQIPEGGVFSNITLQSLAGNSGLCG----VVRLGFSPCQTTSP--K-R------N-R-H----IL--KYLLPG-I-IIV-V-A---AVT-C-C-L---YG--I-I--RK-K--V---------------------------------K-H-----Q-----------NI--SSGMLDMISHQLLSYHELVRATDNFSEDNMLGSGSFGKVFKG---------QLSS--------------GLVVAIKV-IHN-H--LEH-AMRSFDTECRVLRMARHRNLIKILNTCSNL-----EFRALVLQYMPQGSLEALLH-SEE------------RMQLGFLERLDIMLDVSMAMEYLHHEHYEVVVHCDLKPSVFDDEMTAHVADFGIARLLL----G--DDN-------------------STIS-ASMPGT---------IGYMAPEYGVLGKASRKSDVFSYGIMLLEVFTRKRPTD-AMFVG---DLSIRQWVHWAF----PIDLVHVVDGQLLQD-------------------TS---CSTS-SIDGFLKPVFELGLLCSADSPEQRMEMKDVVVMLKKI-R-K-DYV--K--ST------AKTGSN------AQQ---------------------------------------
> LOC_Os11g46970.1 pacid=33162695 transcript=LOC_Os11g46970.1 locus=LOC_Os11g46970 ID=LOC_Os11g46970.1.MSUv7.0 annot-version=v7.0
--MAL------------------------------GLLVWIYIV-------------L-------LIALS----------TVSAASPPGPS--------------------KS-NGSETDLAALLAFKAQLS-DP-LSILGSW-------T--V-G--T-----------PFCRWVGVSCS-----H---H-RQ-CVTALDLRDTPLLELSPQLGNLSFLSILNLTNTGLTGSL-----------PDDIGR-----------------------LHRLEILELGYN------------------------TLSGRIPATIG----------------------NLTRLQVLD-----------------------LQF-SLSGPIPAD--LQN-----------------------LQNLSSINLRRYLIGLIPNNLF-NNTH-LLTYLNIGNSLSGPIPGCIGSLPILQTLVLQVNNLTGPVPPAI-FNMSTLRALALGLGLTGPL-----------------------PGN-ASF---------------------NLPALQWFSITRDFTGPIPV---------------------GLAACQYLQVLGLPNLFQGAFPWLGKLTNLNIVSLGGNKLDAGPIPAALG-N-LTMLSVLDLASCNLTGPIPL-DIR-HLGQLSELHLS--M-NQLTGPIPASIGLSALS-YLLLMGNMLDGLVP-ATV-GNMN-SL-RGLNIAEN-HLQ------GDLE-FLSTVSNCRKLSFLRVDSNYFTGNLPDYV--GN-LSSTLQSFVVAGNKLGGEIPSTISNLTGLMV-----------------------LALSDNQFHSTIPESIMEMVNLRWLDLSGNSLAGSV-PSNA-GMLKNAEKL-FLQSNKLSGSIPKDMGNLTKLEHLVLSNQLSSTVPPSIF----HLSSL-IQLDLSHFFSDVLPV-DIGN-MKQINNIDLSTRFTGSIPNSIGQLQMISYLNLSVS-----------------------FDDSIP-DSFGELTSLQTLD-----------------------LFHNISGTIP-KYLANFTILISLNLSFNLHGQIPKGGVFSNITLQSLVGNSGLCG----VARLGLPSCQTTSS--K-R------N-G-R----ML--KYLLPA-I-TIV-V-G---AFA-F-S-L---YV--V-I--RM-K--VK--------------------------------K-H-----Q-----------KI--SSSMVDMISNRLLSYQELVRATDNFSYDNMLGAGSFGKVYKG---------QLSS--------------GLVVAIKV-IHQ-H--LEH-AMRSFDTECHVLRMARHRNLIKILNTCSNL-----DFRALVLEYMPNGSLEALLH-SEG------------RMQLGFLERVDIMLDVSMAMEYLHHEHHEVALHCDLKPSVLDDDDCTC------------------DDS-------------------SMIS-ASMPGT---------VGYMAPEYGALGKASRKSDVFSYGIMLLEVFTGKRPTD-AMFVG---ELNIRQWVYQAF----LVELVHVLDTRLLQD-------------------CS----SPS-SLHGFLVPVFDLGLLCSADSPEQRMAMNDVVVTLKKI-R-K-DYV--K--SI------STTGSV--------------ALPAYTKE--------------------------
> LOC_Os11g46980.1 pacid=33160870 transcript=LOC_Os11g46980.1 locus=LOC_Os11g46980 ID=LOC_Os11g46980.1.MSUv7.0 annot-version=v7.0
--MAL------------------------------GSLVCLSAL-------------L-------LIPLS----------TVSAASSPGLT--------------------ES-SNNDTDLTALLAFKAQFH-DP-DNILAGW-------T--P-G--T-----------PFCQWVGVSCS-----R---H-QQ-RVVALELPNVPLQELSSHLGNLSFLSVLNLTNTGLTGLL-----------PDDIGR-----------------------LHRLELLDLGHN------------------------AMLGGIPATIG----------------------NLSRLQLLN-----------------------LQF-QLSGRIPTE--LQG-----------------------LRSLININIQTYLTGLVPNDLF-NHTP-SLRRLIMGNSLSGPIPGCIGSLHMLEWLVLQHNNLTGPVPPSI-FNMSRLTVIALASGLTGPI-----------------------PGN-TSF---------------------SLPALQRIYISINFTGQIPM---------------------GLAACPYLQTISMHDLFEGVLSWLSKLRNLTGLTLSWNNFDAGPIPAGLS-N-LTMLTALDLNGCNLTGAIPV-DIG-QLDQLWELQLL--G-NQLTGPIPASLGLSSLA-RLVLNENQLDGSVP-ASI-GNIN-YL-TDFIVSEN-RLH------GDLN-FLSTFSNCRNLSWIYIGMNYFTGSIPDYI--GN-LSGTLQEFRSHRNKLTGQLPPSFSNLTGLRV-----------------------IELSDNQLQGAIPESIMEMENLLELDLSGNSLVGSI-PSNA-GMLKNAEHL-FLQGNKFSGSIPKGIGNLTKLEILRLSNQLSSTLPPSLF----RLESL-IQLNLSQFLSGALPI-DIGQ-LKRINSMDLSRRFLGSLPDSIGELQMITILNLSTS-----------------------IDGSIP-NSFGNLTGLQTLD-----------------------LSHRISGTIP-EYLANFTILTSLNLSFNLHGQIPEGGVFTNITLQSLVGNPGLCG----VARLGFSLCQ-TSH--K-R------N-G-Q----ML--KYLLLA-I-FIS-V-G---VVA-C-C-L---YV--M-I--RK-K--V---------------------------------K-H-----Q-----------EN--PADMVDTINHQLLSYNELAHATNDFSDDNMLGSGSFGKVFKG---------QLSS--------------GLVVAIKV-IHQ-H--LEH-ALRSFDTECRVLRMARHRNLIKILNTCSNL-----DFRALVLQYMPNGSLEALLH-SDQ------------RMQLGFLERLDIMLDVSLAMEYLHHEHCEVVLHCDLKPSVFDDDMTAHVSDFGIARLLL----G--DDN-------------------SIIS-ASMPGT---------VGYMAPEYGALGKASRKSDVFSYGIMLLEVFTAKRPTD-AMFVG---ELNIRQWVLQAF----PANLVHVVDGQLLQD-------------------SS---SSTS-SIDAFLMPVFELGLLCSSDSPEQRMVMSDVVVTLKKI-R-K-DSY--Y--LG------QIDDTEINEYATVQEII-G-ALKAQLSDPNNILHLAGNWTTPFCHVRAGLGR-D
> LOC_Os04g14570.1 pacid=33109801 transcript=LOC_Os04g14570.1 locus=LOC_Os04g14570 ID=LOC_Os04g14570.1.MSUv7.0 annot-version=v7.0
--MATS-IM---------------------------------------TL----L-YL-------WFLASIAIASI-----------AIAST---------------PD--SAGNGSDTDVTALLAFKAQL-ADP-RGVLSNW-------T--T-A--T-----------SFCHWFGVSCS-----R---R-RA-RVVALVLHDVPLQSISPHLGNLSFLTVLNLTSTGLTGAI-----------PADLGK-----------------------LHRLEVLVFRRN------------------------SLSGVIPPVVG----------------------NLTRLEVVD-----------------------MGH-SISGQIPLE--LQK-----------------------LHNLTHIDFITYLTGPLPNDL-FSNNS-KLQYLDFGNSLTGTLPYSVGNMSKLQLLNLSGNSLSGTIPVGI-GNMSKLEMLHLGGGLDGSI-----------------------PGN-KSF---------------------NLPMLQKICLYERFMGQIPL---------------------GLADCKYLQWIFIGHLFEGPVAWLGKLPDLVLLDLESNNL-VGPIPSALG-N-LSNLDTLGLQSCNLTGQIPQ-ELA-QLRKIKGLFLD--H-NHFTGSIPTFFAFSELA-VFLIGANSFTGAVP-TAI-GSTG-SV-EWFNIGDN-YL------QGSLD-FLATLSNCQNIWEVGFDLNYFTGELPNYV--GN-FSSTLINFFAVGNRLSGDLPSTLLNLSNLVW-----------------------LDLSNNQLTGTIPESIMLMDKLQVLNLSGNIMSGTI-PRQI-GHLRNLQTL-ILNNNNFSGVLPNDLGNLSNLQYLVLSKHMSSTIPASLF----HMNSL-ITVDLSQSLEGALPV-DIGQ-LNHIDRIDLSSRLFGRIPESFGQFLMTTYLNLSHS-----------------------LNGSFP-NSFDKLINLKSLD-----------------------VSYDLSGTIP-QYLANFTDLSSLNLSFNLHGPIPEGGIFANITLQSLMGNPALCG---GVPRLGFMPCKSNNN--S-N---KR-Q--------IL--KFLLPS-V-IIV-V-G---VIA-T-C-M---YM--M-M--RK-K--A---------------------------------K-Q-----Q---DRI----I----SPDMEDVLNNRLISYHDIVRATDNFSETKLLGAGSFGKVFKG---------QLN---D-----------GTMVAIKV-LNM-E--LEQ-AIRSFDSECHALRMARHRNLIRILTTCSNLD-----F------------------------------------------------------------------------------------------------------------------------------------------------FFSP--G-------------------------RPKE---------A--------------------N----------------------------------------------------------------------------R---VY--------------------------------------------------------------------
> LOC_Os01g49910.1 pacid=33119044 transcript=LOC_Os01g49910.1 locus=LOC_Os01g49910 ID=LOC_Os01g49910.1.MSUv7.0 annot-version=v7.0
---------------------------------------------------------------------------------------------------------------------------------------------------------------------------------------------------------------------------------------------------------------------------------------------------------------------------------------------------------------------------------------------------------------------------------------------------------------------------------------------------------------------------------------------------------------------------------------------------------------------------------------------------------------------------------------------------------------------------------------------------------------------------------------------------------------------------------------------------------------------------------------------------------------------------------------------------------------------------------------------------------------------------------------MNLSSR-----------------------FSGNLP-ASLELFSTLTYLD-----------------------LSYSFSGTIP-KSFANLSPLTTLNLSFRLDGQIPNGGVFSNITLQSLRGNTALCG----LPRLGFPHCKNDHP--L-Q---GK-K-S-R----LL--KVVLPS-I-LAT---G---IIA-I-C-L---LFS-IKFCTGK-K--L---------------------------------K-G----------------LPI--TMSLESNNNHRAISYYELVRATNNFNSDHLLGAGSFGKVFKG---------NLDD--------------EQIVAIKV-LNM-D--MER-ATMSFEVECRALRMARHRNLVRILTTCSNL-----DFKALVLQYMPNGSLDEWLL-YSD------------RHCLGLMQRVSIMLDAALAMAYLHHEHFEVVLHCDLKPSVLDADMTACIADFGIARLLL----G--EDT-------------------SIFS-RSMPGT---------IGYMAPEYGSTGKASRKSDVFSYGVMLLEVFTGKKPTD-AMFVG---ELSLREWVNRAL----PSRLADVVHPGISLYDDTVSSDDA--------------QGEST-GSRSCLAQLLDLGLQCTRDLPEDRVTMKDVTVKLQRI-K-E-VLQ--A----------------------------------------------------------------
> LOC_Os02g30540.1 pacid=33139765 transcript=LOC_Os02g30540.1 locus=LOC_Os02g30540 ID=LOC_Os02g30540.1.MSUv7.0 annot-version=v7.0
--MALVV-------------------------------------------------------VYVLTALAA-------------ATAAAPS--------------------PS-SGDDSDATALLAFKAGLS-DP-LGVLRLW-------T--S-G--T-----------PSCHWAGVSCG-----K---RGHG-RVTALALPNVPLHGLSPSLGNLSFLSILNLTNASLTGEI-----------PPELGR-----------------------LSRLQYLNLNRN------------------------SLSGTIPGAMG----------------------NLTSLQQLD-----------------------LYH-HLSGQIPRE--LQN-----------------------LGTLRYIRLDTYLSGPIPDSVF-NNTP-LLSVLNLGNSLSGKIPDSIASLSGLTLLVLQDNSLSGPLPPGI-FNMSELQVIALAKQLTGTI-----------------------PDN-TSF---------------------HLPMLQVFSLSREFQGRIPS---------------------GLAACRFLRVLSLSYLFEDVIAWLTRLPQLTLISLGGNSI-AGTIPPALS-N-LTQLSQLDLVDSQLTGEIPV-ELG-QLAQLTWLNLA--A-NQLTGSIPPSLGLSLVL-QLDLAQNRLNGTIP-ITF-GNLG-ML-RYLNVEAN-NLE------GDLH-FLASLSNCRRLEYVDIAMNSYTGRIPDSV--GN-LSSKLDSFVAHSNQITGGLPPTMANLSNLIA-----------------------IYLYANQLTETIPTHMMQMKNLQMLNLHDNLMTGSI-PTEV-GMLSSLVEL-YLG-----------------------------------------------------------------------------------------------------------------------------------------------------------------------------------ESLANVTYLTSLNLSFKLEGQIPERGVFSNITLESLVGNRALCG----LPRLGFSACASNSR--S-G------K-L-Q----IL--KYVLPS-I-VTF-I-I---VAS-V-F-L---YL--M-L--KG-K--F---------------------------------K-T-----R---KEL----PAP--SSVIGGINNHILVSYHEIVRATHNFSEGNLLGIGNFGKVFKG---------QLSN--------------GLIVAIKV-LKV-Q--SER-ATRSFDVECDALRMARHRNLVKILSTCSNL-----DFRALVLQYMPNGSLEMLLH-SEG------------RSFLGFRERLNIMLDVSMALEYLHHRHVDVVLHCDLKPSVLDEELTAHLADFGIAKLLL----G--DDT-------------------SVIS-ASMPGT---------IGYMAPEYGLIGKASRMSDVFSYGILLLEVLTAKRPTD-PMFDG---ELSLRQWVFDAF----PARLVDVVDHKLLQDEKTNGIGDI----------GTALDVSSN-MLDRCIVSIVELGLLCSSDLPEKRVSIIEVVKKLHKVWRSKYTYMV-SY-SQ--------------------------------------------------------G--V
> LOC_Os11g47170.1 pacid=33161578 transcript=LOC_Os11g47170.1 locus=LOC_Os11g47170 ID=LOC_Os11g47170.1.MSUv7.0 annot-version=v7.0
-----------------------------------------------------------------------------------------------------------------------------------------------------------------------------------------------------------------------------------------------------------------------------------------------------------------------------------------------------------------------------------------------------------------------------------------------------------------------------------------------------------------------------------------------------------------------------------------------------------------------------------------------------------------------------------------------------------------------------------------------------------------------------------------------------------------------------------------------------------------------------------------------------------------------------------------------------------------------------------------------------------------------------------------------------------------------------------------------------------------------------------------------------------------------------------------------------------------------------------------------------------------------------------------------------------------------------------------------------------------------------------------------------------------------------------------------------------------------------------------------------------MEYLHHEHCEVVLHCDLKPSVFNDDMTAHVSDFGIARLLL----G--DDS-------------------SMIS-ASMPGT---------VGYMAPEYGALGKASRKSDVFSYGIMLLEVFTAKRPTD-AMFVG---ELNIRQWVLQAF----PANLVHVIDGQLVQD-------------------SS---SSTS-SIDGFLMPVFELGLLCSSDSPEQRMVMSDVVVTLKNI-R-K-EYV--K--LI------ATMGRDDNRTAVFH----------------------------------------
> LOC_Os01g12790.1 pacid=33125348 transcript=LOC_Os01g12790.1 locus=LOC_Os01g12790 ID=LOC_Os01g12790.1.MSUv7.0 annot-version=v7.0
--MAMEYLHHEHYEI----VQH-------S-----DEETTVHVADFNQASAKLVH-VLDDCLTAELLIISLTVTALAA--GASSSPSPSSS--------------------SG-GGAAADLAALLAFKAQLA-DP-LGVLAGW-------T--T-N--V-----------SFCNWVGVSCS-----R---R-RE-RVTGLSLPDAPLGELTAHLGNLSFLYTLDLTNTSLVGPV-----------PADLGR-----------------------LRRLRSLLLGDN------------------------LLSAAIPPAIA----------------------NLTMLELLH-----------------------LGN-NLSGEIPPDL-LHG-----------------------MRRLSRIALHMQLTGDLPPLLF-NGTP-SLTFVNLGNSLTGGVPHGVASLPMLEYLNLRGNRLAGAVPPAV-YNMSRLRGLVLSHNLTGWI-----------------------PSN-GSF---------------------HLPMLRTFSISSGFAGRIPA---------------------GLAACRYLQTLSISSSFVDVVAWLAQLPYLTELFLGGNQL-TGSIPPGLG-N-LTGVTSLDLSFCNLTGEIPS-ELG-LMRSLSTLRLT--Y-NQLTGPIPTSLGLSQLS-FLDLQMNQLTGAVP-ATL-GNIP-AL-NWLTLSLN-NLE------GNLG-FLSSLSNCRQIWIITLDSNSFTGDLPDHT--GN-LSAQLSIFSASENKLTGGLPSSLSNLSSLEQ-----------------------LQLPGNQLTGPIPESITMMPNLVRLDVSSNDISGPI-PTQI-GMLSSLQRL-DLQRNRLFGSIPDSIGNLSELEHIMLSHQLNSTIPASFF----NLGKL-VRLNLSHSFTGALPN-DLSR-LKQGDTIDLSSSLLGSIPESFGQIRMLTYLNLSHS-----------------------FGDSIP-YSFQELANLATLD-----------------------LSSNLSGTIP-KFLANFTYLTALNLSFRLEGQIPDGGVFSNITLQSLIGNAALCG----APRLGFSPCLQKSH--S-N------S-R-H----FL--RFLLPV-V-TVA-F-G---CMV-I-C-I---FL--M-I--RR-K--S---------------------------------K-N-----K---KE------DS--SHTPGDDMNHLIVTYHELARATDKFSDDNLLGSGSFGKVFKG---------QLSS--------------GLVVAIKV-LDM-H--LEEVAIRSFDAECRVLRMARHRNLIKVLNTCSNM-----EFRALVLHYMPNGSLDMLLH-SQG------------TSSLGLLKRLDIMLDVSMAMEYLHHEHYEVVLHCDLKPSVFDEEMTAHVADFGIAKLLL----G--DDT-------------------SKIT-ASMPGT---------FGYMAPEYGSLGKASRNSDVFSFGIMLLEVFTGKRPTD-RLFVG---EVTIRQWVNQAF----PAKLVHVLDDKLQLDE-----------------------SSIQ-DLNHLLLPIFEVGLLCSSDLPDQRMSMAGVVVTLKKI-R-K-DYE--E--KN------------------------------------------------------------
> LOC_Os11g47240.1 pacid=33160214 transcript=LOC_Os11g47240.1 locus=LOC_Os11g47240 ID=LOC_Os11g47240.1.MSUv7.0 annot-version=v7.0
--MAWLLL---------------------------PPFNSIRLL------------ML-------VLPLTIPYASG-------SIPRDGGS--------------------SS-NGTGDDLSALLAFKARLS-DP-LGVLAGW-------T--T-K--V-----------SMCRWVGVSCS-----R---R-RP-RVVGLKLWDVPLQELTPHLGNLSFLRVLNLGGINLTGPI-----------PADLGR-----------------------LHRLRILRLAHN------------------------TMSDTIPSALG----------------------NLTKLEILN-----------------------LYG-HISGHIPAE--LQN-----------------------LHSLRQMVLTSY---------------------------------------------LSDNQLSGPVPPAI-FNMSSLEAILIWKNLTGPI-----------------------PTN-RSF---------------------NLPMLQDIELDTKFTGLIPS---------------------GLASCQNLETISLSELFSGVVPWLAKMSRLTLLFLDGNEL-VGTIPSLLG-N-LPMLSELDLSDSNLSGHIPV-ELG-TLTKLTYLDLS--F-NQLNGAFPAFVGFSELT-FLGLGYNQLTGPVP-STF-GNIR-PL-VEIKIGGN-HLQ------GDLS-FLSSLCNCRQLQYLLISHNSFTGSLPNYV--GN-LSTELLGFEGDDNHLTGGLPATLSNLTNLRA-----------------------LNLSYNQLSDSIPASLMKLENLQGLDLTSNGISGPI-TEEI-GT-ARFVWL-YLTDNKLSGSIPDSIGNLTMLQYISLSDKLSSTIPTSLF----YL-GI-VQLFLSNNLNGTLPS-DLSH-IQDMFALDTSDLLVGQLPNSFGYHQMLAYLNLSHS-----------------------FTDSIP-NSISHLTSLEVLD-----------------------LSYNLSGTIP-KYLANFTYLTTLNLSSNLKGEIPNGGVFSNITLISLMGNAALCG----LPRLGFLPCLDKSH--S-T---NG---S-H----YL--KFILPA-I-TIA-V-G---ALA-L-C-L---YQ--M-T--RK-K--I---------------------------------K-R-----K----------------LDTTTPTSYRLVSYQEIVRATESFNEDNMLGAGSFGKVYKG---------HLDD--------------GMVVAVKV-LNM-Q--VEQ-AMRSFDVECQVLRMVQHRNLIRILNICSNT-----DFRALLLQYMPNGSLETYLH-KQG------------HPPLGFLKRLDIMLDVSMAMEHLHYHHSEVVLHCDLKPSVFDEEITAHVADFGIAKLLL----G--DDN-------------------SAVS-ASMPGT---------IGYMAPEYAFMGKASRKSDVFSYGIMLLEVFTGKRPTD-AMFVG---DMSLRKWVSEAF----PARLADIVDGRLLQAETLIEQGVRQNN------ATSLPRSATW-PNEGLLLPIFELGLMCCSSSPAERMGISDVVVKLKSI-R-K-DYF--S--FT------GAI---------------------------------------------------
> LOC_Os11g47030.1 pacid=33162803 transcript=LOC_Os11g47030.1 locus=LOC_Os11g47030 ID=LOC_Os11g47030.1.MSUv7.0 annot-version=v7.0
--MAWLLL----------------------------PRNSIRML------------ML-------VLQLTVLLVDS-------TSRLHGGS--------------------SS-NGTGDDLSALLAFKARLS-DP-LGVLASW-------T--T-K--V-----------SMCRWVGVSCS-----R---R-RP-RVVGLRLRDVPLEELTPHLGNLSFLHVLRLTGLNLTGSI-----------PAHLGR-----------------------LQRLKFLDLANN------------------------ALSDTIPSTLG----------------------NLTRLEILS-----------------------LGY-HISGHIPVE--LQN-----------------------LHSLRQTVLTSYLGGPIPEYLF-NATP-SLTHIYLGYSLSGSIPDCVGSLPMLRFLWLSDNQLSGPVPPAI-FNMSSLEAMFIWNNLTGPL-----------------------PTN-RSF---------------------NLPMLQDIELDMKFTGLIPS---------------------GLASCQNLETISLQELFSGVVPWLANMSRLTILFLGGNEL-VGTIPSLLG-N-LSMLRGLDLSYNHLSGHIPV-ELG-TLTKLTYLYLS--L-NQLIGTFPAFIGLSELS-YLGLGYNQLTGPVP-STF-GNIR-PL-VEIKIGGN-HLQ------GDLS-FLSSLCNCRQLQYLLISHNSFTGSLPNYV--GN-LSTELLGFEGDDNHLTGGLPATLSNLTNLRA-----------------------LNLSYNQLSDSIPASLMKLENLQGLDLTSNGISGPI-PEEI-GT-ARFVWL-YLTDNKLSGSIPDSIGNLTMLQYISLSDKLSSTIPTSLF----YL-GI-VQLFLSNNLNGTLPS-DLSH-IQDMFALDTSDLLVGQLPNSFGYHQMLAYLNLSHS-----------------------FTDSIP-NSISHLTSLEVLD-----------------------LSYNLSGTIP-KYLANFTYLTTLNLSSKLKGEIPNGGVFSNITLISLMGNAALCG----LPRLGFLPCLDKSH--S-T---NG---S-H----YL--KFILPA-I-TIA-V-G---ALA-L-C-L---YQ--M-T--RK-K--I---------------------------------K-R-----K----------------LDITTPTSYRLVSYQEIVRATESFNEDNMLGAGSFGKVYKG---------HLDD--------------GMVVAIKD-LNM-Q--EEQ-AMRSFDVECQVLRMVRHRNLIRILSICSNL-----DFKALLLQYMPNGSLETYLH-KEG------------HPPLGFLKRLDIMLDVSMAMEHLHYHHSEVVLHCDLKPSVFDEEMTAHVADFGIAKLLL----G--DDN-------------------SAVS-ASMPGT---------IGYMAPEYVFMGKASRKSDVFSYGIMLLEVFTGKRPTD-AMFVG---DMSLRKWVSEAF----PARPADIVDGRLLQAETLIEQGVHQNN------ATSLPRSATW-PNEGLLLPVFELGLMCCSSSPAERMEINDVVVKLKSI-R-K-DYF--A--FT------GAI---------------------------------------------------
> Zm00001d030787_T001.1 pep chromosome:AGPv4:1:159805304:159826120:1 gene:Zm00001d030787.1 transcript:Zm00001d030787_T001.1 gene_biotype:protein_coding transcript_biotype:protein_coding
------------------------------------------------------------------------------------------------------------------------------------------------------------------------------------------------------------------------------------------------------------------------------------------------------------------------------------------------------------------------------------------------------------------------------------------------------------------------------------------------------------------------------------------------------------------------------------------------------------------------------------------------------------------------------------------------------------------------------------------------------------------------------------------------------------------------------------------------------------------------------------------------------------------------------------------------------------------------------------------------------------------------------------------------------------------------------------------------------------------------------------------------------------------------------------------------------------------------------------------------------------------------------------------------------------------------------------------------------------------------------------------------------------------------------------------MCSSP-----DFRALVLEFMSNGSLEMLLH-SKGR----------NRSHMGFLRRMDAMLDLAMAMAYLHHEHHEVVLHCDLKPSVFDDDMTAHVAYFGIAELLL----G--GDN-------------------NMVV-STMLGT---------LGYMAPEYGSLGKASRKSDVFGFEIMLLEVFIGKRPTD-AMFEG---ELSIRQWVHQAF----PSQLDSLID--ILN----------------------------------------------------------------------------------------------------------------------------------------------
> Bradi1g72572.1.p pacid=32798413 transcript=Bradi1g72572.1 locus=Bradi1g72572 ID=Bradi1g72572.1.v3.1 annot-version=v3.1
--MTRRRRLSCG-----------------------TVSSALCL-----------A-VL-------LLLLSPVA--------------------------------------A--DGDDDDEQLLERFKAAVPVRN-RGQLEGW-------T--R-G--D-----------GACRFPGAVCV----SV---SVRT-RLASLSLAGVPLDDFAGTLLRLGGVEGISLRGANVSGSL-----------APGGGRC----------------------GQNLAELDLSGNP-----------------------ALRGSVDGALA---------------------ASCRGLRELN-----------------------LSG----GDL--SW-MGG---------------------------------------------------------------------------VRRLNLAWNRISGSLFPAF-PNCS-----------------------------------------------------------------------------------------------------------------RMESLDLFGLISGELGVLSGCTALTSLNLSSNHL-SGPFPPEIS-G-LALLSYLDLSNNNFSGELPR-DAFARLPRLSLLSLS--F-NSFSGSLPESMDLAELR-TLDLSSNLLTGAIP-ASLCPTGS-KL-QVLYLQNN-YLTGG---------IPPAISNCASLESLDLSLNYINGSIPISI--GS-LSR-LRNLIMWENELEGEIPASLAGARGLQN-----------------------LILDYNGLTGSIPPELVNCKDLNWISLGSNQLSGSV-PAWL-GRLDKLAIL-KLSNNSFSGPIPPELGDCKRLVWLDLNDQLNGSIPPELAKKPVGITTGRPYVYLRNELSSECRGLEISGINGSIIFLDLSFKLDSEIPKELGNMYYLMIMNLAHL-----------------------LSGAIP-AELGGARKLAVLD-----------------------LSHQLEGPIP-GPFTSLS-LSEVNLSYRLNGSIPELGSLATFPESQYENNSGLCG-------FPLAPCGSAPQ--R-Q---DK-S-R-SGYY-VL--KILLPA-V-AVG-F-G---AIA-I-C-L-S-YL----F--VR-K------------------------------------K-G-----E----------VTA--SVDLADPVNHQLVSHLELVRATDNFSEDNILGSGSFGKVFKG---------QLS--------------NGSVVAIKV-LDM-V--SKR-AIRSFDAECRVLRMARHRNLIRIINTCSNMD-----FRALMLQYMPNGNLETLLH-CSQ----------AGERQFGFQERLEVMLGVSMAMEYLHHDYHQVVLHCDLKPSVFDENMIAHVADFGIARLLL----Q--GDD----------------S--SMIS-ARLHGT---------IGYMSPEYGSDGKASRKSDVFSYGIMLLEVFTGRRPTD-AMFIG---ELSLRKWVHRLF----PAELVNVVDGRLLQGSS----------------------SSCC-LDGGFLVPILEIGLLCSSDSPNERMRMSDVVVRLKKI-K-T-EYT--TW-TT------S------------------------TFGK----AGSCHMSM-------------
> LOC_Os04g13640.1 pacid=33111468 transcript=LOC_Os04g13640.1 locus=LOC_Os04g13640 ID=LOC_Os04g13640.1.MSUv7.0 annot-version=v7.0
-------------------------------------------------------------------------------------------------------------------------------------------------------------------------------------------------------------------------------------------------------------------------------------------------------------------------------------------------------------------------------------------------------------------------------------------------------------------------------------------------------------------------------------------------------------------------------------------------------------------------------------------------------------------------------------------------------------------------------------------------------------------------------------------------------------------------------------------------------------------------------------------------------------------------------------------------------------------------------------------------------------------------------------------------------------------------------------------------------------------------------------------------------------------------------------------------------------------------------------------M---YM--M-M--RK-K--A---------------------------------K-Q-----E---DR------II--SPDMEDVLNNRLISYHDIVRATDNFSETNFLGAGSFGKVFKG---------QLND--------------GTMVAIKV-LNM-E--LEQ-AVRSFDSECHALRMARHRNLIRILTTCSSL-----DFRALVLPYMPNGSLETQLH-SEG------------GEQLGFLQRLDILLDVSMAMEYLHYHHCEVVLHCDLKPSVFDQDMVALVADFGIAKLLC----G--DDN-------------------SVIS-ASMPGT---------VGYMAPEYGSVGKASRKSDAFSYGIMLLELFTGKRPTD-PMFVG---ELSLRQWVTSAF----PSNVMDVVDNQLLVQD------------------------SSS-SLNNFIVPVFELGLLCSHELPDQRMTMSEVVVRLAKI-K-K-DYM--A--SV------------------------------------------------------------
> Bradi1g01432.1.p pacid=32799322 transcript=Bradi1g01432.1 locus=Bradi1g01432 ID=Bradi1g01432.1.v3.1 annot-version=v3.1
------------------------------------------------------------------------------------------------------------------------------------------------------------------------------------------------------------VSLVSLAPHIGNLSFLSFLNLTYTNLTGSI-----------PAELGN-----------------------LTRLKILSLALN---------------------------------------------------------------------------------------------QLSGQIPPEM-LTR-----------------------MQDLRRIFLVGELSGQIPSYLF-NNTP-SLTFIDFGNSLSGPIPQGIASLSVLVVLSLEVNQLSGLVPQAM-FNMSKLQVMALAGGLTGAI-----------------------PTN-LSF---------------------NLPMLQYIRLFGKFTGRFPS---------------------GLSSCQYLQEIALGGSFLDVVTWLAKLPHLRRLYLGLNNL-IGSIPAALS-H-LTSLTDLNLSGGNLKGKIPP-EIA-------------------------SLGLSKLS-SLQLENNQLSGQVP-TTL-GKNV-AL-NRLLLQSN-NLE------GNLD-FFSNLSKCRQLQVVIIENNSFTGVLPRHV--GN-LTSQLLIFVASNNKLIGGVPVAFSNNTKLEV-----------------------IDLANNLFTEPIPESIIMLQNLKYLDLSHNDMLGPI-PTQI-GMLGNLRRF--------------SFGNLSRLEEFYLSNQLSSKIPASIF----HLNKL-IQLDISHSFSGPLPI-DVSG-LSQTCQMDLSSFLIGKIPESFGQLNMLTYLNLSCS-----------------------FEGSIL-GNLKKLKGLDTLD-----------------------LSFNLSGTIP-IFLANFTYLTTLNLSFRLEGQIPKGGVFSNLPLQCLVGNAGLC-------------------------------------------------------------------------------------------------------------------------------------------------------------------------------------------------------------------------------V-LDM-Q--LEQ-AIRSFDVECRVLCMVRHRNLIRILNTCSNI-----DFRAL-----------------------------------------------TSALQ---------------------------------------------------------------------------------------VGYMAPEYGSLGKASRKSDVFSSGIMLLEVFTGRRPTD-PMFGP---ELTLRQWVHQAF----PAELVQVIDDQLLQG-------------------SSL--SSHS-LNSGFLASVFKLGLLCSEDFPEQRMTMHDVVVALKKI-K-A-EYT--K--QT------ATTLLT------------------------------------------------
> Bradi1g44755.1.p pacid=32804427 transcript=Bradi1g44755.1 locus=Bradi1g44755 ID=Bradi1g44755.1.v3.1 annot-version=v3.1
-------------------------------------------------------------------------------------------------------------------------------------------------------------------------------------------------------------------------------------------------------------------------------------------------------------------------------------------------------------------------------------------------------------------------------------EINLYGDLTGRIPPYLF-NNTP-SLMSINFRNSLSGPIPQVIASLSMLESLNLNFNQLSGLVPKAM-YNMSRLQVLALGRRLTGMI-----------------------PNN-QSF---------------------SLPMLPVIELSSKFFGRFPS---------------------GLASCQYLQVISLAGSFVDVVVWLAKLSHLEWLTLGFNNL-TGSIPAALR-N-LTRLAKLDLSNGNLKGKIPP-ELS-LMQELSYLYLG--G-NRLT-----------------------------------------------------------GNLD-FLLALPNCRQLEVLVIQKKSFTGLLHGNV--EN-LTSRLTAFIAGDNKLIGGLPSSISNISNLER-----------------------IDLSNNKFTDPIPESIAMLENLAYLDLSHNDMLGHI-PTQM-GMLKSRSCF-SKQTN-------------------------------------------------SQLYQTAFII-LV------------------------GQL--------------------------------------------VKLKGITSLD-----------------------LSFNLSGTIP-MFLANFTYLTTLNLSFSLQGQIPEGGVFSNLTVQSLNGNAGLCG----APRLRFSP------------------------------------------------------------------------------------------------------------------------------------------------------------------------------------------------------------------F-LDM-Q--LEH-AIQSFDVECRVLRMVRHRNLVKILSTCCNL-----DFRALVLQYMPNGNLETLLYQSHS------------IGRLGFLVRMDIMLDVSMAMEYLHHEHYELILHCDLKPSVFDWEMTAHVADFGIARLLL-------DEN-------------------SVTC-SSMPGT---------VGYMAPEYGSFGKASRKSDVFSYGIMILEVFTGRRPTD-AMFGA---ELSLRQWVNRAF----PTELVQVIDGHVLQD-------------------SSL--SGCS-LDNGFLVSVIKLGLLCSSDSPEQRMTMRDVVVTFYET-R-I-QL--------------------------------------------------------------------
> LOC_Os11g10310.1 pacid=33161975 transcript=LOC_Os11g10310.1 locus=LOC_Os11g10310 ID=LOC_Os11g10310.1.MSUv7.0 annot-version=v7.0
--MATTS------------------------------SACVSIA------------VL-------VVVLSS--------TSCYSSPSPTTT--------------------AN-GSSDTDLAALLAFKSQLT-DP-LGVLTSW-------S--T-S--T-----------SFCHWLGVTCS-----R---R-RR-RVTGLSLPHTPLHPITPLLGNLSFLSFLRLTDTNLTASI-----------PADLGK-----------------------LRRLRHLCLGEN------------------------SLSGRIPPDLG----------------------NLARLEVLE-----------------------LGS-QLSGQIPPEL-LLH-----------------------LHNLQVISLEGSLSGQIPSFLF-NNTP-SLRYLSFGNSLSGPIPDGVASLSQLEILDMQYNQLSSLVPQAL-YNMSWLRVMALAGGLTGPI-----------------------PNN-QTF---------------------RLPMLRFISLARRIAGRFPA---------------------GLASCQYLREIYLYSSFVDVLTWLAKLSRLEVVSLGGNKL-VGTIPAVLS-N-LTRLTVLELSFGNLTGNIPP-EIG-LLQKLVYLLLS--A-NQ------------------------LSGSVP-RTL-GNIA-AL-QKLVLPHN-NLE------GNMG-FLSSLSECRQLEDLILDHNSFVGALPDHL--GN-LSARLISFIADHNKLAGSLPEKMSNLSSLEL-----------------------IDLGYNQLTGAIPESIATMGNLGLLDVSNNHILGPL-PTQI-GTLLSIQRL-FLERNKISGSIPDSIGNLSRLDYIDLSNQLSGKIPASLF----QLHNL-IQINLSCSIVGALPA-DIAG-LRQIDQIDVSSFLNGSIPESLGQLNMLTYLILSHS-----------------------LEGSIP-STLQSLTSLTWLD-----------------------LSSNLSGSIP-MFLENLTDLTMLNLSFRLEGPIPEGGIFSNLTRQSLIGNAGLCG----SPRLGFSPCLKKSH--P-Y------S-R-P----LL--KLLLPA-I-LVA-S-G---ILA-V-F-L---YL--M-F--EK-K--H---------------------------------K-K-----A-----------KA--YGDMADVIGPQLLTYHDLVLATENFSDDNLLGSGGFGKVFKG---------QLGS--------------GLVVAIKV-LDM-K--LEH-SIRIFDAECHILRMVRHRNLIKILNTCSNM-----DFKALVLEFMPNGSLEKLLHCSEG------------TMHLGFLERLNIMLDVSMAVHYLHHEHYEVVLHCDLKPSVFDNDMTAHVADFGIAKLLL----G--DDN-------------------SMIV-ASMSGT---------VGYMAPEYGSMGKASRKSDVFSYGIMLLEVFTGRRPMD-AMFLG---DISLREWVHQVF----PTKLVHVVDRHLLQG-------------------SSS--SSCN-LDESFLVPIFELGLICSSDLPNERMTMSDVVVRLKKI-K-V-AYT--E--WI------SAT---------------------------------------------------
> Bradi5g22620.1.p pacid=32811459 transcript=Bradi5g22620.1 locus=Bradi5g22620 ID=Bradi5g22620.1.v3.1 annot-version=v3.1
--MAA---------------------------------SCIYVL------------VL-------LVLPGISVFAVVP--GAASSSSPSPT--------------------NA-NSSDTDLATLLAFKSHLS-DP-QGVLASW-------T--T-G--T-----------SFCHWIGVSCS-----R---R-RQ-RVTALELPGLPLHSLAPHLGNLSFLSIINLTNTILKGSI-----------PDELGR-----------------------LRRLKFLDLGRN------------------------GLSGSIPPAIG----------------------NLTRLQVLV-----------------------LKS-QLSGSIPEE--LHN-----------------------LHNLGSINLQTYLSGSIPIFLF-NNTP-MLTYLTIGNSLSGQVPYSIALLPMLEFLDLQYNHLSGLFPPAI-FNMSKLHTIFLSRYLTGSI-----------------------PDN-GSF---------------------SLPMLQIISMGWKFTGQIPL---------------------GLATCQHLTVISMPVLFEGVVTWLGQLTHLYFISLGGNNL-VGPIPAALC-N-LTSLSVLSLPWSKLTGPIPG-KIG-QLSRLTFLHLG--D-NQLTGPIPASIGLSELS-LLVLDRNMLAGSLP-GTI-GNMN-SL-------------------GDLS-LLSILSNCRKLWYLDMSSNNFTGGLPDYV--GN-LSSKLETFLASESNLFGELPATVSNLTSLRV-----------------------LDLSKNQLYGEIPASIMMMENLQSLSLRWNSLSGPI-PSQT-AMLKNLVKF-HLGHNKLSGSIPEDIGNHTMLEEIRLSYQLSSTIPPSLF----HLDSL-LRLDLSQFLSGALPV-DIGY-LKQIYFLDLSARLTSSLPDSVGKLIMITYLNVSCS-----------------------LYNPIS-NSFDKLASLQILD-----------------------LSQNLSGPIP-KYLANLTFLYRLNLSFNLHGQIPEGGVFSNISLQSLMGNSGLCG----ASSLGFPSCLGNSP--R-T------N-S-H----ML--KYLLPS-M-IVA-I-G---VVA-S-Y-I---FV--I-I--IK-K------------------------------------K------------------------------------------------------------------------------------------------VIKV-LDM-Q--LEH-AIRSFDVECRVLRMARHRNLIRILNTCSNL-----EFRALVLQYMPNGNLETLLHYSQS------------RRHLGLLERLDIMLGVAMALSYLHHEHHEVILHCDLKPSVFDKDMTAHVADFGIARLLL----G--DES-------------------SVIS-TSMPGT---------AGYMAPEYGSLGKASRKSDVFSYGIMLLEVFTGRRPTD-AMFVA---GLSLRQWVHQAF----PAELAQVVDNQLLPQLQG----------------SSPSICSGS-GDDVFLVPVFELGLLCSRDSPDQRMTMSDVVVRLERI-K-R-EYV--E--CA------AETWVV--------------RF------------------------------VF
> Bradi1g01442.2.p pacid=32798386 transcript=Bradi1g01442.2 locus=Bradi1g01442 ID=Bradi1g01442.2.v3.1 annot-version=v3.1
--MAIPS----------------------------SSYAPFYIF------------LL-------VLFFAVSAAASSS--SSSSSSSPSPT--------------------NA-NGSDTDLTALLAFKAQLA-DP-LGVLASW-------T--T-G--T-----------SFCRWVGVSCS-----R---R-RR-RVTAISLSNMPLVSVAPHVGNLSFLSFFNLTNTNLTGSI-----------PAELGR-----------------------LHRLRFLSLQGN------------------------SLSDAIPSALG----------------------NLTRLEVLN-----------------------LAL-QLSDQIPPEM-LLR-----------------------MHNLRKISLTTELSGQIPQYLF-NNTP-SLIFINFGNSLSGPIPHNVGSLSIPEHLILQNNQLSGLMPQAM-FNMSRLQVMALTGGLTGMF-----------------------PNN-QTF---------------------SLPMLQIISLADKFSGRFPS---------------------GLASCQYLQVIDLGKSFVDVLTWLSRLPHLEWLNLGDNNL-IGSIPSALS-N-LTSLADLDLYNGNLSGEIPP-ELG-LLQELLHLDIGG-N-NHLIGSIPASLGLSKLN-YLDLGHNQLSGQVP-RTL-GENA-AL-NNLYLSYN-NLE------GNLD-FFAALSNCRQLQVLDIEHNFFTGALAGHL--GN-LTTQLITFVAGYNKLTGGLPEEISNISSLEV-----------------------IYLSNNLFTEPIPKSITMLENLKWLALSRNDMLGPI-PKEM-GLLGNLELL-FLQSNKFSGPMPSSFENLSRLEENNLSNKLSSRIPVSFF----HLNKL-LYLDISHSFSGALPI-DVSG-LSQIYKMELSSFLVGNIPESFGQLNMLTYLNLSCS-----------------------FEGSIP-GNLEKLKGLDTLD-----------------------LSFNLSGTMP-IFLANFTYLTTLNLSFRLEGQIPEGGVFSNLTLQCLIGNARLCG----APRLRFSSCLERPD--S-T------N-R-H----LL--QFVLPT-I-ILA-F-V---AIA-I-C-V---YL--W-F--GK-K--H---------------------------------K-K-----G---ED------EA--SLDPTDAIGHQIVSYHDLVRATNNFSEDNILRSGSFGKVFKG---------QLSN--------------GLPVAIKV-LDM-Q--LEQ-AVRSFDSECRVLRMARHRNLIRILNTCSNL-----DFRALVLPYMPNGSLEMLLHRAES------------TMHLGFPERLGIMLDVSMAMDYLHHEHYELILHCDLKPSVFDEEMTAHVADFGIARLLL-------DDN-------------------SMIS-ASMLGT---------VGYMAPEHGSLGKASRKSDVFSYGIMLLEVFTGRRPTD-AMFGA---QLTLRQWVHQAF----PAELVQVMDDQLLQG-------------------PSL--SSHS-LDNDFLAPVFELGLLCSSDSPDQRMTMHDVAWC-------------------------------------------------------------------------------
> Bradi4g30827.2.p pacid=32790963 transcript=Bradi4g30827.2 locus=Bradi4g30827 ID=Bradi4g30827.2.v3.1 annot-version=v3.1
--MSSCNVIGERT----------------------SRSSTMPIP--------YLF-IL-------LLVLSP---------FSAAAVGTSSP--------------------NS-NGSDTDLAALLAFKAQLS-DP-LGALAGW-------T--T-G--T-----------SFCHWVGISCS-----R---R-RE-RVTVLSLPDIPLYPITPHLGNLSFLSVLNLNSTNITGSI-----------PHDLGR-----------------------LHRLEFLRLGNN------------------------GLSGSIPPTIG----------------------NLRRLQVLD-----------------------LRL-LLSGSIPVE--LRN-----------------------LHNLVYINLKAYISGSIPTDIF-NNTP-MLTYLNFGNSLSGSIPSYIGSLPVLQYLIMQFNQLTGVVPPAI-FNMSKLQSIILSKYLTGSF-----------------------PTN-GSF---------------------SLPMLQIFSMGENFTGQIPS---------------------GLASCQYLKVISFPVSFEGVVTWLGKLTRLFWLSIGENDL-FGSIPTILS-N-LTSLNLLDLGSCKLTGAIPI-ELG-HLSELSQLNLS--D-NELTGPIPAPLDLTELA-ILMLDKNMLVGSVP-RTI-GNIN-SL-VHLDISTN-CLQ------GDLS-FLSVFSNLPNLQYLSIESNNFTGSLPGYV--GN-LSSQLQIFLASGIGLVGELPTTISNLTSLFV-----------------------LDLSRNQLYSAIPQSIMMMKNLQWLDLSENNLFGSI-PSQI-AMLKNLDHF-LLSDNKFTGSLPENISNLTKLEVLILSGHLTSTMPPSLF----HIDSL-LHLDLSQSMSGALPF-DVGY-LKQIFRIDLSTHFVGRFPDSIGQLQMLTYLNLSQS-----------------------FSDSIP-NSFNKLISLETLD-----------------------LSHDLFGTIP-NYLANFTILTSLDLSFNLKGQIPNGGIFSNISLQSLMGNSGLCG----ASHLGFSACPSNSQ--K-T------K-G-G----ML--KFLLPT-I-IIV-I-G---VVA-S-C-L---YV--M-I--RK-N--Q---------------------------------Q-G-----M-----------TV--SASMVDLTSHPLVPYHELARATNNFSESNQLGSGSFGKVFKG---------QLNN--------------GLVVAIKV-LNM-Q--LEQ-GMRSFDAECQVLRMARHRNLIKILNTCSNL-----DFRALVLQYMPNGTLDALLHHSQS------------TRHLGLLERLGVVLDVAMAMEYLHHEHYEVVLHCDLKPSVFDENMTAHVADFGIARLLL----G--DET-------------------SLIS-ASMPGT---------VGYMAPEYGSLGKASRKSDVFSYGIMLLEVFTRRRPTD-AIFVG---NLTMRQWVFEAF----PAELVHVVDDDLLQGP-----------------------SSRC-SWELFLVPLFELGLLCSSDSPDQRMTMTDVVIKLKKI-K-V-EYT--K--WS------ASATQ-------------------------------------------------
> LOC_Os11g47210.1 pacid=33161709 transcript=LOC_Os11g47210.1 locus=LOC_Os11g47210 ID=LOC_Os11g47210.1.MSUv7.0 annot-version=v7.0
--MALV-----------------------------RLPVWIFVA------------AL-------LIASSS---------TVPCASSPGAS--------------------KS-NGSETDLAALLAFKAQLS-DS-NNILAGW-------T--T-G--T-----------PFCRW----------------------------------------------------------------------------------------------------------------------------------------------------------------------------------------------------------------------------------------------------------------------------------------------------------------------------------------------------------------------------------------------------------------IPL---------------------GLTACPYLQVIAMPYLFEGVLPWLGRLTNLDAISLGGNNFDAGPIPTKLS-N-LTMLTVLDLTTCNLTGNIPT-DIG-HLGQLSWLHLA--M-NQLTGPIPASLGLSSLA-ILLLKGNLLDGSLL-STV-DSMN-SL-TAVDVTKN-NLH------GDLN-FLSTVSNCRKLSTLQMDLNYITGILPDYV--GN-LSSQLKWFTLSNNKLTGTLPATISNLTALEV-----------------------IDLSHNQLRNAIPESIMTIENLQWLDLSGNSLSGFI-PSST-ALLRNIVKL-FLESNEISGSIPKDMRNLTNLEHLLLSDKLTSTIPPSLF----HLDKI-VRLDLSRFLSGALPV-DVGY-LKQITIMDLSDHFSGRIPYSTGQLQMLTHLNLSAG-----------------------FYDSVP-DSFGNLTGLQTLD-----------------------ISHSISGTIP-NYLANFTTLVSLNLSFKLHGQIPEGGVFANITLQYLVGNSGLCG----AARLGFPPCQTTSP--N-R-----NN-G-H----ML--KYLLPT-I-IIV-V-G---VVA-C-C-L---YV--M-I--RK-K--A---------------------------------N-H-----Q-----------NT--SAGKPDLISHQLLSYHEL-RATDDFSDDNMLGFGSFGKVFRG---------QLSN--------------GMVVAIKV-IHQ-H--LEH-AMRSFDTKCHVLRMARHRNLIKILNTCSNL-----DFKALVLQYMPKGSLEALLH-SEQ------------GKQLGFLERLDIMLDVSMAMEYLHHEHYEVVLHCDLKPSVFDDDMTAHVADFGIARLLL----G--DDN-------------------SMIS-ASMPGT---------VGYMAPEYGTLGKASRKSDVFSYGIMLLEVFTAKRPTD-AMFVG---ELNIRQWVQQAF----PAELVHVVDCQLLQN-------------------GSS--SSSS-NMHGFLVPVFELGLLCSAHSPEQRMAMSDVVVTLKKI-R-K-DYV--K--LM------ATTVSV------VQQ---------------------------------------
> LOC_Os11g47000.1 pacid=33163953 transcript=LOC_Os11g47000.1 locus=LOC_Os11g47000 ID=LOC_Os11g47000.1.MSUv7.0 annot-version=v7.0
--MALV-----------------------------RLPVWIFVA------------AL-------LIASSS---------TVPCAPSLAAT--------------------AA-GGSAS--------------------------------------------------------------------------------------PLQELSSHLGNISFLFILNLTNTGLAGSV-----------PNEIGR-----------------------LHRLELLDLGHN------------------------AMSGGIPIAIG----------------------NLTRLQLLN-----------------------LQF-QLYGPIPAE--LQG-----------------------LHSLGSMNLRHYLTGSIPDDLF-NNTP-LLTYLNVGNSLSGLIPGCIGSLPILQHLNFQANNLTGAVPPAI-FNMSKLSTISLISGLTGPI-----------------------PGN-TSF---------------------SLPVLRWFAISKNFFGQIPL---------------------GLAACPYLQVIAMPYLFEGVLPWLGRLTNLDAISLGGNNFDAGPIPTELS-N-LTMLTVLDLTTCNLTGNIPA-DIG-HLGQLSWLHLA--M-NQLTGPIPASLGLSSLA-ILLLKGNLLDGSLP-STV-DSMN-SL-TAVDVTEN-NLH------GDLN-FLSTVSNCRKLSTLQMDLNYITGILPDYV--GN-LSSQLKWFTLSNNKLTGTLPATISNLTALEV-----------------------IDLSHNQLRNAIPESIMTIENLQWLDLSGNSLSGFI-PSNT-ALLRNIVKL-FLESNEISGSIPKDMRNLTNLEHLLLSDKLTSTIPPSLF----HLDKI-VRLDLSRFLSGALPV-DVGY-LKQITIMDLSDHFSGRIPYSIGQLQMLTHLNLSAG-----------------------FYDSVP-DSFGNLTGLQTLD-----------------------ISHSISGTIP-NYLANFTTLVSLNLSFKLHGQIPEGGVFANITLQYLEGNSGLCG----AARLGFPPCQTTSP--N-R-----NN-G-H----ML--KYLLPT-I-IIV-V-G---IVA-C-C-L------------------------------------------------------------------------------------------LQELLRATDDFSDDSMLGFGSFGKVFRG---------RLSN--------------GMVVAIKV-IHQ-H--LEH-AMRSFDTECRVLRMARHRNLIKILNTCSNL-----DFKALVLQYMPKGSLEALLH-SEQ------------GKQLGFLERLDIMLDVSMAMEYLHHEHYEVVLHCDLKPSVFDDDMTAHVADFGIARLLL----G--DDN-------------------SMIS-ASMPGT---------VGYMAP-----------------------VFTAKRPTD-AMFVG---ELNIRQWVQQAF----PAELVHVVDCKLLQD-------------------GSS--SSSS-NMHDFLVPVFELGLLCSADSPEQRMAMSDVVVTLNKI-R-K-DYV--K--LM------ATTV--------LQQFI-G-----------------------------------
> LOC_Os10g13970.1 pacid=33099971 transcript=LOC_Os10g13970.1 locus=LOC_Os10g13970 ID=LOC_Os10g13970.1.MSUv7.0 annot-version=v7.0
--MAL------------------------------GFPECISAV-------------V-------LISLS----------TMIAASS-GLS--------------------MS-NSSNTDLTALMAFKAQLS-DP-LGILGRW-------T--V-G--T-----------PFCHWVGVSCR-----R---H-RQ-RVTAVELPDVPLQELSPHIGNLSFLSVLNLSNTGLMGSV-----------PDDIGR-----------------------LHRLKILDLGHN------------------------DMLGGVPATIG----------------------NLTRLDVLD-----------------------LEF-SLSGPIPVE--LRL-----------------------SHNLRSINIQMYLTGLIPNGLF-NNTP-SLKHLIIGNSLSGPIPSCIGSLPLLERLVLQCNNLTGPVPPSI-FNMSRLHVIALASGLTGPI-----------------------PGN-KSF---------------------ILPILQFFSLDYYFTGQIPL---------------------GLAACRHLKVFSLLDLIEGPLSWLGKLTKLNVISLGENLLVVGPIRDALS-N-LTMLNFLDLAMCNLTGAIPA-DLG-QIGHLSVLRLS--T-NQLTGPIPASLGLSALS-VLLLDDNHLDGLLP-TTI-GNMN-SL-TELIISEN-GLQ------GDLN-FLSAVSNCRKLSVLCINSNRFTGILPDYL--GN-LSSTLESFLASRIKL---------------------------------------------------SESIMEMENLHMLDLSGNNLAGSI-PSNT-AMLKNVVML-FLQNNEFSGSIIEDIGNLTKLEHLRLSNQLSSTVPPSLF----HLDSL-IELDLSRLFSGALPV-DIGH-LKQIYKMDLSSHFLGSLPDSIGQIQMITYLNLSIS-----------------------FNDSIP-NSFGNLTSLQTLD-----------------------LSHNISGTIP-KYLSSFTMLASLNLSFNLHGQIPGGGVFSNITLQSLVGNSGLCG----VVRLGFAPCKTTYP--K-R------N-G-H----ML--KFLLPT-I-IIV-V-G---AVA-C-C-L---YV--M-I--RK-K--V---------------------------------K-H-----Q-----------KI--STGMVDTVSHQLLSYHELVRATDNFSNDNMLGSGSFGKVFKG---------QLSS--------------GLVVAIKV-IHQ-H--LEH-AVRSFNTECRVLRMARHRNLIKIVNTCSNL-----DFRALVLPYMPNGSLEALLH-SEG------------RMQLGFLQRLDIMLDVSMAIEYLHHEHCEVILHCDLKPSVFDDDMTAHVSDFGIARLLL----G--DDS-------------------SMIS-ASMPGT---------VGYIAPEYGALGKASRKSDVFSYGIMLLEVFTGKRPTD-AMFVG---ELNNRLWVSQAF----PAELVHVVDSQLLHD-------------------GS---SSTT-NLHGFLVHVFELGLHCSADYPEQRMAMRDVVVTLKTI-R-K-DYV--N--WM------VLMGST------AQQ---------------------------------------
> Zm00001d030796_T001.1 pep chromosome:AGPv4:1:160087365:160092477:-1 gene:Zm00001d030796.1 transcript:Zm00001d030796_T001.1 gene_biotype:protein_coding transcript_biotype:protein_coding
--------------------------------------------------------------------------------------------------------------------------ML---------------------------------------------------------------------Q---------------------NLRNLENISLANNELSGHI-----------P----------------------------------------------------------------------P----------------------------------------------------------------------------------------------------------------------YLF-NTTP-SLIHIHFGSHLSGPIPHTLGSLPRLDYLVINDNELLGTIPATM-FNMSRVQVFSLELNLTGEV-----------------------PYN-QSF---------------------NLPMLWWFSISGNIQGRIPL---------------------GFAACQRLQVLY-----------LGGL-----------HL-TGPIPAILG-N-LTRITDIDVSFCDLTGHIPP-EIG-LLQDLKNLRLG--N-NRLTGPVPASLGLSALS-LLSVESNLLSGSVP-RTI-GNIP-GL-TQFRFSWN-NFN------GGLD-FLSSLSNCRQLELLDIYNNSFTGPLPDQV--GN-LSTYLIEFRANANKLSGELPSSLSNLSSLVS-----------------------IYFHDNLLTGAIPESITRLQNLILFDVASNQMSGRL-PTQI-GKLKSLQQF-YTNGNKFYGPIPDSIGNLTSIEYIYLSDQLNSTVPSSLF----QLPKL-IYLDLSHSLTGSLPV-DVSG-LKQVDFVDLSSYLFGSIPESFGTLKMLTYLDLSFS-----------------------LEGSIP-GLFQELESLASLN-----------------------LSSSLSGTIP-QFLANFTYLTDLNLSFRLEGKVPEGGVFSRITSQSLLGNPALCG----APRLGFLPCPDKSH--S-H---TN---R-H----LI--TILIPV-V-TIA-F-S---SFV-L-C-V---YY--L-L--TT-R------------------------------------K-H-----------------SD--ISDPCDVVAHNLVSYHELVRATQRFSDNNLLGTGSFGKVFKG---------QLDN--------------GLVVAIKV-LDM-H--HEK-AIGSFDAECRVLRMARHRNLIRILNTCSSL-----DFRALVLEYMSNGSLEMLLH-SEDR----------SHMGFQFHTRMDTMLDVSMAMEYLHHEHHEVVLHCDLKPSVFDDDMTAHVADFGIAKLLL----G--DDN-------------------SMVV-STMPGT---------LGYMAPGMYAVTLCNIAQSIVRFSILIAQLF--------------------------------------------------------------------------------------------------------------------------------------------------------------------------------------------
> LOC_Os07g03990.1 pacid=33116718 transcript=LOC_Os07g03990.1 locus=LOC_Os07g03990 ID=LOC_Os07g03990.1.MSUv7.0 annot-version=v7.0
--MLSVV-------------------------------------------------VL-------LLLAAA------------------LP--------------------MS-CSNDTDLTALLAFRAQVS-DP-LGILRVW-------T--T-G--T-----------SFCSWIGVSCSH--HRR---R-R--RVAALELPNIPLHMVTPHLGNLSFLSFINLTNTGLEGPI-----------PDDLGR-----------------------LTRLRVLDLSRN------------------------RLSGSVPSSIG----------------------NLTRIQVLV-----------------------LSY-NLSGHILTE--LGN-----------------------LHDIRYMSFIKDLSGNIPENIF-NNTP-LLTYINFGNSLSGSIPDGIGSLPNLEYLCLHVNQLEGPVPPSI-FNKSRLQELFLWGYLTGPI-----------------------PDN-GSF---------------------SLPMLRWIDLHWSFRGQIPT---------------------GLAACRHLERINLIHSFTDVLTWLAKLPKLIVIALGNNNI-FGPIPNVLG-N-LTGLLHLELAFCNLTGVIPP-GLV-HMRKLSRLHLS--H-NQLTGPFPAFVGLTELS-FLVVKSNSLTGSVP-ATF-GNSK-AL-NIVSIGWN-LLH------GGLD-FLPTLSNCRQLQTLDISNSFFTGNLPDYM--GN-FSNQLVIFFAFGNQLTGGIPASLSNLSALNL-----------------------LDLSNNQMSNIIPESIMMLKNLRMLDFSGNSLSGPI-PTEI-SALNSLERL-LLHDNKLSGVLPLGLGNLTNLQYISLSNQFFSVIPPSIF----HLNYL-LVINMSHSLTGLLPLDDISS-LTQINQIDLSAHLFGSLPASLGKLQMLTYLNLSYM-----------------------FDDSIP-DSFRKLSNIAILD-----------------------LSSNLSGRIP-SYFANLTYLTNVNFSFNLQGQVPEGGVFLNITMQSLMGNPGLCG----ASRLGLSPCLGNSH--S-A------H-A-H----IL--KFVFPA-I-VAV-G-L---VVA-T-C-L---YL--L-S--RK-K--N---------------------------------A-K-----Q---REV----IMD--SAMMVDAVSHKIISYYDIVRATDNFSEQNLLGSGSFGKVYKG---------QLSD--------------NLVVAIKV-LNM-Q--LEE-ATRSFDSECRVLRMARHRNLMRILNTCSNL-----DFRALLLEFMPNGSLQKHLH-SEG------------MPRLGFLKRLDTMLDVSMAMDYLHNQHYEVVLHCDLKPSVFDDEMTAHVADFGIAKLLL----G--DES-------------------SMVS-VSMLGT---------IGYMAHEYCSMAKASRKSDVFSYGIMLLEVFTGKMPTD-PMFAG---ELSLREWVHQAF----PLRLTDVVDSNLLQDCDKDCGTNHNDN-------AHEDAASSR-LITDLLVPIFEVGLMCCSHAPDERPTMKDVVVKLERI-K-R-DYA--D--ST------GSQRTE------------------------------------------------
> Bradi4g10987.1.p pacid=32785506 transcript=Bradi4g10987.1 locus=Bradi4g10987 ID=Bradi4g10987.1.v3.1 annot-version=v3.1
MAMATPS------------------------------SSAHITI------------FM-------TVLLFA-----------VSASPSSSS--------------------LT-NGSDTDLAALLAFKSQLA-DP-LGILAGW-------T--S-D--T-----------SFCQWIGVSCS-----R---R-RQ-RVTALLLPGMPLVSVAPHLGNLSFLSDLNLTNANLTGSI-----------PVELGR-----------------------LFRLRSLDLGQN------------------------SLSNSIPAALG----------------------NLIRLKFLY-----------------------LPS-QLSGQIPSEL-LLH-----------------------MHNLEKISLKMFLSGHIHPYLF-NNTA-SLMYIHFANSLSGPIPHSVASLSRLRFLNLQSNQLSGPVPQAL-FNMSRLQAFILGINLTGPI-----------------------PGN-KSF---------------------SLPMLQIFEFSNKFGGPIPL---------------------GLASCQYLEHISLSYIFEDVVTWLVNLQNLKVLSLGRNNL-VGSIPAILS-N-LTNLNALDLSLGNLKGEIPP-EIG-LMQELSFLHLG--G-NQLVGTIPSSLGLSRLS-YLYLQANQLSGSVP-ATL-GNIA-PL-IRLLLYEN-NLE------GNTD-FLSTLSNCRQLQLLSIQANSFTGSLHHHV--GN-LSAQLMTFDASRNMLTGGLPATISNLSRLQL-----------------------MNLSDNLLTEPIPESITMMQNLVWLDISFNDISGPV-PTQI-GMLESLERL-YLQRNKLSGSIPNNLGNLSRLEYIDMSNKLISTLPTSIF----HLDKL-IELNLSHSFDGALPA-DVVG-LRQIDQMDLSSLFVGSLPASFGQFKMLTILNLSHL-----------------------FEGPIP-DPFEQLTSLASFD-----------------------VSSNLQGTIP-RFLANFTYLTTLDLSFRLGGQIPEGGVFLNLTLQSFIGNAGLCG----APRLGFSSCLDKSH--S-S------N-R-H----FL--KFLLPV-V-TIA-F-C---SIA-I-C-L---YL--W-I--GK-K--L---------------------------------K-K-----K---GEV-----KS--YVDLTAGIGHDIVSYHELVRATNNFSEENILGTGSFGKVFKG---------HMNS--------------GLVVAIKV-LDM-Q--LDQ-AIRSFDAECRVLRMARHRNLIRIHNTCSNL-----DFRALVLPYMPNGSLETLLHQSHT------------TIHLGFLERLGIMLDVSMAMEYLHHEHYQVILHCDLKPSVFDDDMTAHVADFGIARLLL----G--DDN-------------------SMIS-AGMPGT---------IGYMAPEYGSLGKASRKSDVFSYGIMLLEVFTRRRPTD-AMFGG---ELSLRQWVDKAF----PGELIHVADVQLLQD-------------------SSP--SSCS-VDNDFLVPVFELGLLCSCELPEERMTMKDVVVKLKKI-K-T-EYS--K--RR------AAVHTAECRTS-AQQ---------------------------------------
> Bradi4g10998.1.p pacid=32783647 transcript=Bradi4g10998.1 locus=Bradi4g10998 ID=Bradi4g10998.1.v3.1 annot-version=v3.1
--MA----------------------------------SCIPII------------AL-------LALISA-----------VSASSPGPI--------------------SG-NGSDADLAVLLAFKAQIA-DP-LGILAGW-------A--A-N--R-----------SFCLWVGITCS-----H---R-RR-RVTALSLPDTLLLSISPHVGNLTFLSVLNLTNTNLAGSI-----------PDELGR-----------------------LSWLRYLSLSGN------------------------TLSNGIPPALG----------------------NLTKLEFLD-----------------------LGR-QLSGQIPPDL-LLC-----------------------LQNLRNISLKGYLSGQIPPNMF-NNTP-SLRYIRLGNSLSGPIPDSVASLSKLEFMNLQFNQLLGPVPQAM-YNMSKLQAMILPYDLTGPI-----------------------PDN-RSF---------------------SLPMLQIISLNSKFVGRFPL---------------------ALASCQHLEILSLSDHFTDVVTWVTKFQHLKWLSLGINNL-VGSIQSGLS-N-LTGLCKLDLNRGNLKGEIPP-EVG-LLQELSYLHFG--G-NQLTGIIPASLGLSKLS-YLYLEANQLSGQVP-RTL-GKIA-AL-KRLLLFSN-NLE------GDLD-FLPALSNCRKLEDLVMSQNYFTGTIPEGV--GN-LSTKLITFRAGYNKLTGGLPSTLSNLSNLNW-----------------------IDVSYNLLTEAIPESITSMENLVVLNLSRNNILGPI-PTKI-SMLKSLERL-FLDGNKFLGSIPSNIGNLSRLEYIDLSSLLSSAPPASLF----QLDRL-IQLNISYSFSGALPA-DVGQ-LTQINQIDLSSSLIGRLPESFGQLMMITYLNLSHS-----------------------FEGLVR-DSLEKLTSLSSLD-----------------------LSSNLSGTIP-RFLANFTYLTTLNLSFRLDGQIPEGGVFFNLTLQSLIGNPGLCG----APRLGFSPCLDKSL--S-S------N-R-H----LM--NFLLPA-V-IIT-F-S---TIA-V-F-L---YL--W-I--RK-K--L---------------------------------K-T-----K---REI-----KI--SAHPTDGIGHQIVSYHELIRATNNFSEDNILGSGSFGKVFKG---------QMNS--------------GLVVAIKV-LDM-Q--LDQ-AIRSFDAECRVLSMARHRNLIRIHNTCSNL-----DFRALVLPYMPNGSLETLLH-QHS------------TIHLGFLERLGIMLDVSMAMEYLHHEHYQVILHCDLKPSVFDDDMTAHVADFGIARLLL----G--DDN-------------------SMIS-AGMPGT---------IGYMAPEYGSLGKASRKSDVFSYGIMLLEVFTRRRPTD-AMFDG---ELSLRQWVDKAF----PGELIHVADVQLLQD-------------------SS---SSCS-VDNDFLVPVLELGLLCSCESPEERMTMNDVVVKLRKI-K-T-EYT--K--RR------AAVQTSECRTA-AQQ---------------------------------------
> evm_27.model.AmTr_v1.0_scaffold00029.391
------------------------------------------------------------------------------------------------------------------------------------------------------------------------------------------------------------------------------------------------------------------------------------------------------------------------------------------------------------------------------------------------------------------------------------------------------------------------------------------------------------------------------------------------------------------------------------------------------------------------------------------------------------------------------------------------------------------------------------------------------------------------------------------------------------------------------------------------------------------------------------------------------------------------------------------------------------------------------------------------------------------MARSLNGSIPSSLGKLGQLQRLDLSMN-----------------------LRGQIP-VTFKNLTTIVELN-----------------------LSNHLSGEFV-ENLKYLWNLGLLDLSRELEGEVPDDGIFKVFNDLRLKGNKNLCG---GTSIMKLPACPKPSQ--T-QAAHGK-H-S-H--K-AM--KIAILA-V-SVS-I-L---MIL-L-C-T---TL--I-M--FQ-R--K---------------------------------R-L-----R---NGIA---PNS--PPSAQIKREYIQISYAELSYATNGFNMDNLIGFGSSGSVFKG---------ILYD--------------GAIVAIKV-LHL-K--RRR-DLKSFVAECRALSGIRHRNLVKLITYCSNL--QGNEFKALIFEFMPNGSMDKWLH-PPTHLV---KSGN-PHFNLNLLQRLSIAIDVASAMDYLHHDCPTPIVHCDLKPSILDENMKGHVSDFGLARILS----S--TNL------------LE--Y--KSST-LGLKGS---------IGHIPPEYGFGVKASTKGDVYSFGILLLEMFTGKRPTN-DMFLD---GLTLREFVRNSY----PDRVMEVADKRLLEEGGTN-----------------RGWEWKD-EMQSSLAAIMGIGLSCSMESAKGRSNMRDVLKNLQDT-R-N-SIL--N--LH------S------------------------RREMEAPCDLSSSSGALISH---------
> LOC_Os10g19160.1 pacid=33102439 transcript=LOC_Os10g19160.1 locus=LOC_Os10g19160 ID=LOC_Os10g19160.1.MSUv7.0 annot-version=v7.0
--MAITR--------------------------------------------LLLQ-LL---PTVIFLFLAP------------------AS--------------------RS-IDAGDDLHALLSFRSHIAKDH-SDALSSWS---VVSNG-G-T--N-----------GFCSWRGVTCS---SGA---R-HR-RVVSLRVQGLGLVTISPLVGNLTGLRELDLSDNKLEGEI-----------PPSLAR-----------------------CLALQRLNLSVN------------------------FLSGVIPPSIG----------------------QLSKLEVLN-----------------------IRH-NISGYVPST--FAN------------------------------------------------------------------------LTALTMFSIADNYVHGQIPSWL-GNLT-----------------------------------------------------------------------------------------------------------------ALESFNIAGMMRGSVEAISQLTNLEALTISGNGL-EGEIPASLF-N-LSSLKVFNLGSNIISGSLPT-DIGLTLPNLRYFIAF--Y-NRLEGQIPASFSISVLE-KFILHRNRFRGRIP-PNS-GING-QL-TVFEVGNN-ELQAT-E-PRDWE-FLTSLANCSNLIYINLQLNNLSGILPNTI--AN-LSLELQSIRLGGNQISGILPKGIGRYAKLTS-----------------------LEFADNLFNGTIPSDIGKLTNLHELLLFSNGFQGEI-PSSI-GNMTQLNQL-LLSGNYLEGRIPATIGNLSKLTSMDLSSLLSGQIPEEII----RISSLTEALNLSNALSGPISP-YIGN-LVNVGIIDLSSKLSGQIPSTLGNCLALQFLYLQAL-----------------------LHGLIP-KELNKLRGLEVLD-----------------------LSNKFSGPIP-EFLESFQLLKNLNLSFNLSGMVPDKGIFSNASAVSLVSNDMLCG---GPMFFHFPPCPFQSS--D-K---PA-H-R-S----VV--HILIFL-I-VGA-F-V---FVI-V-C-I-ATCY--C-I--KRLR--E---------------------------------K-S-----S---KVN-----QD--QGSKFIDEMYQRISYNELNVATGSFSAENLIGRGSFGSVYRG---------NLTC--G---------SNVITVAVKV-LDL-H--QTR-AARSFMSECNALKRIRHRNLVRIITVCDSLDNNGDEFKALVLEFISNGNLDTWLH-PSTENT-SY-----IPGKLSLMQRLNIALDVAEALEYLHHHISPSIAHCDIKPSVLDKDMTAHIGDFSLARIMS----A--EAE-------G-Q--CL--G--ESSS-VGIKGT---------IGYLAPEYGMGTEISREGDIYSYGVLLLEMLTGRRPTD-TMFHD---DMSLPKYVEMAY----PDNLLEIMDNAIPQD-----------------------GNSQD-IVDWFIAPISRIGLACCRDSASQRMRMNEVVKELSGI-K-E-EFL--S---------------------------------------------------------------V
> Solyc03g096190.1.1 pacid=36136926 transcript=Solyc03g096190.1.1 locus=Solyc03g096190.1 ID=Solyc03g096190.1.1.ITAG2.4 annot-version=ITAG2.4
MNMKKKYT----------------------------------------------V-VL-----SLLTFFSLILPYV---------LCSSKI--------------------QV-KGNETDKMSLLAFKNMIIDDP-FKIMDSW-------N--E-T--I-----------HFCDWPGVSCG-----N---R-HC-RVTVLNLTSLKLRSLSPSIGNLSFLNVLKLQNNSFSGEI-----------PSEIGY-----------------------LHKLNVLRLDNN------------------------SFTGHIPSNIS----------------------GCFNLVSVG-----------------------LSY-MMVGEIPAE--LGT------------------------------------------------------------------------LLRLKQLSLVSNSLTGGIPPSF-GNLS-----------------------------------------------------------------------------------------------------------------LLDTFSASKNLLGKIDELCQLLNLKYFVVNENNL-SSTLPPCLF-N-LSSIVAIDVGTNHLEGQLPP-LLGITLPKLEFLSIY--R-NNVTGNIPGTLSATNLQ-SLIAGRNGLTGKVP--PL-GNLL-KM-RRFLVAFN-DLGKE-E-ADDLS-FLSTLVNATNLELVELNTNNFGGVLPASV--SN-LSTELIELSLSYNQVSGEIPRGISNLKKLQA-----------------------FFVAYNRFIGEIPSEIGDLMYLQELALLGNQFSGQI-PISL-GNLASLTKL-TLRENNLQGRIPSSLGKCDKLELLDLGSNLSGFIPSEIL----ELSSLSEGVDLSQHLTGFLPM-GIGK-LRNLGYLNLSYKLQGQIPTTIGTCVKLEALDLNNN-----------------------FQGSIP-STMNNLRGLEFLV-----------------------LSHNLSGGIP-GFLKDFKFLQILNLSSNLEGAVPTGGIFSNATAVSIIGNKNLCG---GVPELDLPVCIVGVK--K-E---RK-S---G--F-PL--KKVIPV-V-S-G-L-I---GLT-L-I-V-C-FLG---I--RQ-F--S---------------------------------R-L-----R-----------KT--TPTDIPENSTLRISYQCLLRETDRFSASNLLGMGAFGSVYKG---------ISEH--D-----------GTVFAVKV-LDL-S--HHA-ASRSFLAECEVLKNIRHRNLVKVLSACSGIDYEGNEFKAIVYEYMDKGNLQDWLHFPQENSE----PQE-EHKKLGFIQRLNIAIDVACALDYLHNDCQPPIIHRDLKPSILDENMTAHVGDFGLARFVP----P--EIP-------N-S--SE--N--SKSL-TGVGGT---------IGYTPPELGMGSDASTYGDGYSFGILLLEMFTGRKPTD-EMFKD---NLNLHNYANAAL----PDRVMHITDPILLQERDELEMEYKLHD---------NTSSAGD-IFLSFLINVIQIGVSCSAESPKERKRISDVVRELNSL-R-K-LFL--E--QA------------------Y------------RKKK------------------------L
> Potri.T176800.1 pacid=27024826 transcript=Potri.T176800.1 locus=Potri.T176800 ID=Potri.T176800.1.v3.0 annot-version=v3.0
--------------------------------------------------------------------------------------------------------------------------------------------------------------------------------------------------------------------------------------------------------------------------------------------------------------------------------------------------------------------------------------------------------------------------------------------------------------------------------------------------------------------------------------------------------------------------------------------------------------------------------------------------------------------------------------------------------------------------------------------------------------------------------------------------------------------------------------------------------------------------------MELWENQISGGIPPEIGHLQQLDRLRLSGNRLSGNI-PSSL-GNLTSLTSL-YLGQNNLQGSIPSSLGLCENLLELDLSQNLSGTIPKELV----SLSALSIFMNLSHFLNGYLPQ-EVGN-LKNLGALDVSDMLSGKIPTSLGSCVTLEILRMQRF-----------------------LSGELP-SSLRSLKGIRMLD-----------------------LSRNLTGQLP-KFLEQFD-LQYLNLSFDFDGEMLLQGVFKNASVVSVEGNSRLCG---GVPELQLPPCKFQNS--T-K---GR---L-A--L-KF--KIIISV-V-F-G-V-L---GVT-T-L-L-S-TL--Y-F--CW-L--R---------------------------------K-K-----G-----------KG--PDLSNSENSTLRLSYQSLVAATDGFSSAHLIGEGSFGSVYKG---------VIDE--L-----------GTTVAIKV-LNL-L--RRG-APKSFAAECEALRNIRHRNLVKILTACSGVDYKGNDFKALIYEFMVNGSLEKWLH-PTPITD-E--VNE-APRSLNLLQRLNIAIDVASALEYLHKDCQPPVVHCDLKPSILDEDMTAHVGDFGIARILP----E--AAM-------D-L--SN--N--VTSS-IGVRGT---------TGYTAPEYGMGNEVSTYGDVYSYGVLLLEMFTGKRPTN-DMFKD---SLSLSRFVKAAL----PMQVLEIADPILVQEVEGKTSVNTP---------HGHRRESGR-RIQECLASIFTIGVACSEEIPRERKGISNVVTELHSI-R-N-KL--------------------------------------------------------------------
> Zm00001d051088_T001.1 pep chromosome:AGPv4:4:141616659:141619654:1 gene:Zm00001d051088.1 transcript:Zm00001d051088_T001.1 gene_biotype:protein_coding transcript_biotype:protein_coding
--MSLWK-----------------------------------------QSKLAMV-VV------LLLLLCHAVD------------KVHCS--------------------TH-HNNSQDFHSLLEFKKGITSDP-HGALSNW-------N--P-S--I-----------HFCHWHGVNCS----ST---R-PY-RVTELNLTGQNLAQISSSVGNLTFLHTLDLSNNSFIGPL-----------P-LLNK-----------------------LRNLDLLFLGSN------------------------HLEDVILDWLT----------------------NCSNLVYLD-----------------------LSK-HLTGHIPPN--IAF------------------------------------------------------------------------LKKLEGINLYGNYLSGVIPPTL-RNLS-----------------------------------------------------------------------------------------------------------------TLLLVDLSNQLNGSINEVWQIPNIQMVNLAINNL-SGGIPDTFT-N-LSSLMILGLDHNMLGGTLPS-NIGDVLPHLQGLYLG--S-NLFFGTIPTSLGASNLE-VVDLPNNLFSGTIP-SSF-GNLS-KL-QILNLEVN-MLEAR-----------------------HMSHNHLHGPIPNSI--AN-LSTSLQQLFMGWNNLSGIVPPTIGKLSGLTK-----------------------LSLENNNLIGVV----------------------------------------------------------------------------------------------------------------------------------------------------------------------------------------------------------------------------------------------------------------------------------------------------------------------------------------------------L--L-L--EK-R------------------------------------T-S-----R---R-------AY--RSEQSYYEHFEKVTYNDLAQATHDFLESNLIGRGSYGSVYQG---------KLKE--G-----------RMEVAVNF-FDL-E--IRG-AGRSFLSECEALRSIQHWNILPIIVSCSIVDNVRNVFIDLIYEYMPNGSLDTWLH-HKGDEE--------ATKCHGLTQSISIAVNIADALDYLHHDCGQQTICCDLKPSILDCDMNALLGDFEIARLYH----D--SES-------K-W--T--------------------------------EYGGGGHASTSGDVYSFGIVLLEILTSRSPID-PTFKD---G---------------------------------------------------------------------------------------------------------------------------------------------------------------------------
> LOC_Os02g12440.1 pacid=33138896 transcript=LOC_Os02g12440.1 locus=LOC_Os02g12440 ID=LOC_Os02g12440.1.MSUv7.0 annot-version=v7.0
--------------------------------------------------------------------------------------------------------------------------------------------------------------------------------------------------------------------------------------------------------------------------------------------------------------------------------------------------------------------------------------------------------------------------------------------------------------------------------------------------------------------------------------------------------------------------------------------------------------------------------------------------------------------------------------------------------------------------------------------------------------ML-SVVNFDGN-QLEAT-N-DADWG-FMTSLTNCSNMILIDVSINKLQGVLPKAI--GN-MSTQLEYFGITNNNITGTIPESIGNLVNLDE-----------------------LDMENNLLMGSLPASLGNLKKLNRLSLSNNNFSGSI-PVTL-GNLTKLTIL-LLSTNALSGAIPSTLSNC-PLEMVDLSYNLSGPIPKELF----LISTISSFLYLAHKLTGNLPS-EVGN-LKNLDELDLSDTISGKIPTTIGECQSLQYLNLSRF-----------------------IEDTIP-PSLEQLRGLLVLD-----------------------LSQNLSGTIP-RFLGSMTGLSTLNLSSDFEGEVPKYGIFLNATATSVMGNNDLCG---GAPQLKLPKCSNQTK--H-G---LS-S--------KI--IIIIIA---GST-I-L---FL--I-L-F-T-CF--A-L--RL-R--T---------------------------------K-L-----R---R-------AN--PKIPLSDKQHMRVSYAQLSKATNSFASENLIGVGSFGAVYQG---------RIGI--S---------DQQLVVAVKV-LNL-Q--QAG-AYRSFDAECEALRCIRHRNLVKILTVCSGIDFQGSDFKALVFEFLPNGNLDQWLH-KHLEEE-G------EPKVLNLVERLQIAIDVASALEYLHQHKPCPIVHCDLKPSILDNDMVAHVGDFGLARFLH----Q--EHS-------N-S--SD--K--STGW-NAIRGT---------IGYVAPEYGLGNEVSIHGDVYSYGILLLEMFTGKRPTN-SEFGD---VLTLHEYVETAL----PDQTTSVIDQSLLDATWNSEGTAQ------------KYHDIEE-IRTECIVSILKVGILCSKEIPTDRMQIGDALRELQAI-R-D-RFD--T--HQ-----------------------------------------------------------L
> LOC_Os08g14950.1 pacid=33106613 transcript=LOC_Os08g14950.1 locus=LOC_Os08g14950 ID=LOC_Os08g14950.1.MSUv7.0 annot-version=v7.0
--MAIK-----------------------------WQLSMLSLLT------------------HALLLLTAS---------------------------------------SQ-TINGDDLSALMSFKSLIRNDP-RGVLSSW--DAI-GNG-T-N--MTA--------PVFCQWTGVTCN---DRQ---Y-PS-RVTTLNLRDAGLTTISQQLGNLTHLHVLDLSANSLDGDI-----------PTSLGG-----------------------CPKLRSLNFSRN------------------------HLSGTIPADLG----------------------KLSKLAVFD-----------------------IGH-NLTCDIPKS--LSN------------------------------------------------------------------------LTTLTKFIVERNFIHGQDLSWM-GNLT-----------------------------------------------------------------------------------------------------------------TLTHFVLEGSFTGNIETFGKMVKLIYFSVQDNHL-EGHVPLSIF-N-ISSIRFFDLGFNRLSGSLPL-DVGVKLPRINRFNTL--A-NHFEGIIPPTFSASALE-SLLLRGNNYHGIIP-REI-GIHG-NL-KVFSLGDN-ALQAT-R-PSDWE-FFISLTNCSSLRFLDIGKNNLVGAMPINI--AN-LSNELSWIDLGGNQIIGTIPEDLWKFNKLTS-----------------------VNLSYNLFTGTLPPDIGGLPRLNSFYISHNRIDGKI-PQSL-GNITQLSYL-SLSNNFLDGSIPTSLGNFTKLEVMDLSCSLTGQIPQEIL----AITSLTRRLNLSNALIGSIPT-QIGL-LNSLVKMDMSMKLSGGIPEAIGSCVQLSSLNFQGL-----------------------LQGQIP-KSLNNLRSLQILD-----------------------LSKSLEGRIP-EFLANFTFLTNLNLSFKLSGPVPNTGIFRNVTIVLLLGNKMLCG---GPPYMQFPSCSYEDS--D-Q---AS-V---H----RL--HVLIFC-I-VGT-L-I---SSM-C-C-M-TAYC--F-I--KR-K--M---------------------------------K-L-----N----------VVD--NENLFLNETNERISYAELQAATNSFSPANLIGSGSFGHVYIG---------NLII--D---------QNLVPVAIKV-LNL-S--QRG-ASRSFLTECDALRRIRHRKLVKVITVCSGSDQNGDEFKALVLEFICNGTLDEWLH-ANTTAV-RR-----SYTRINLMKRLHIALDVADALEYLHHHIVPPIVHCDIKPSILDDDLVAHVTDFGLARIMN----I--AEP---------------FK--ESSS-FVIKGT---------IGYVAPEYGSGSQVSMDGDIYSYGVLLLEMFTGRRPTD-NFNYG---TTSLVDYVRQPI-------LT-IFWKYML---------------------------AQP-----------------TMETP-----------------K-----I--S----------------------------------------------------------------
> LOC_Os08g14990.1 pacid=33102979 transcript=LOC_Os08g14990.1 locus=LOC_Os08g14990 ID=LOC_Os08g14990.1.MSUv7.0 annot-version=v7.0
--ME----------------------------------TMLSLLT------------------HALLLQTVT---------------------------------------SQ-TINGDDLSALLSFKSLIRDDP-REVMSSW--DTA-GNG-T-N--MPA--------PVICQWTGVSCN---NRR---H-PG-RVTTLRLSGAGLVTISPQLGNLTHLRVLDLSANSLDGDI-----------PASLGG-----------------------CRKLRTLNLSTN------------------------HLSGSIPDDLG----------------------QSSKLAIFD-----------------------VGH-NLTGNVPKS--FSN------------------------------------------------------------------------LTTLVKFIIETNFIDGKDLSWM-GNLT-----------------------------------------------------------------------------------------------------------------SLTHFVLEGRFTGNIESFGKMANLIYFNVKDNQL-EGHVPLPIF-N-ISSIRFLDLGFNRLSGSLPL-DIGFKLPRIKIFSTI--A-NHFEGIIPPTFSASALE-SLQLRGNKYHGMIP-REI-GIHG-NL-KFFALGDN-VLQAT-R-PSDLE-FFTSLTNCSSLQMLDVGQNNLVGAMPINI--AN-LSGELSWIDLSGNQLIGTIPADLWKL-KLTS-----------------------LNLSYNLFTGTLPHDIGWLTRINSIYVSHNRITGQI-PQSL-GNASQLSSL-TLSNNFLDGSIPSSLGNLTKLQYLDLSGALMGQIPQEIL----TIPSLTKLLSLSNALSGSIPR-QIGL-LNSLVKMDLSMKLSGEIPKAIGSCVQLSFLNFKGL-----------------------LQGQIP-ENLNNLRSLEILD-----------------------LSNNLAGPIP-EFLANFTLLTNLNLSFALSGPVPNTGIFCNGTIVSLSGNTMLCG---GPPDLQFPSCPSKDS--D-Q---AS-V---H----RL--HVLIFC-I-VGT-L-I---FSL-F-C-M-TAYC--F-I--KT-R--M---------------------------------K-P-----N----------IID--NENLFLYETNERISYAELQAATESFSPANLIGSGSFGNVYIG---------NLII--D---------QNLVPIAVKV-LNL-S--QRG-ASRSFLTECDALRRIRHRKLVKVITICSGSDQNGDEFKALVLEFICNGSLDEWLH-ASTAAI-ST-----SYRRLNLMKRLHIALDVAEALEYLHHHIVPPIVHCDIKPSILDDDMVAHVTDFGLAKIIN----I--AEP---------------CK--ESSS-FVIKGT---------IGYVAPEYGSGSPVSMDGDIYSYGVLLLEMFTGRRPTD-NFING---MASLIDYVKTAY----PNNLLEILDTNATYNG-----------------------NTQD-MTQLVVYPIFRLGLACCKESPRERMKMDNVVKELNAI-K-K-AFS--A--HT-----YA-----------------------------------------------------
> LOC_Os08g14940.1 pacid=33107398 transcript=LOC_Os08g14940.1 locus=LOC_Os08g14940 ID=LOC_Os08g14940.1.MSUv7.0 annot-version=v7.0
--MAIKRT---------------------------WQLWLLSLLT------------------HAILLFTAS---------------------------------------SQ-SINGDDLSALLSFKSLIRNDP-REVLSSW--DTS-SNT-T-N--MTA--------PVFCRWTGISCN---DRR---H-PG-RVTTLNLSDAGLVTISQQLGNLTHLRVLDLSTNSLDGDI-----------PISLGG-----------------------CPKLHAMNLSMN------------------------HLSVSAT----------------------------TILPVIF---------------------------------PKS--LSN--------------------------------------------------------------------------------VKRNFIHGQDLSWM-GNLT-----------------------------------------------------------------------------------------------------------------SLRDFILEGIFTGNIETFGKILNLTYFSVQNNQL-EGHVPLSIF-N-ISSIRILDLGFNRLSGSHPL-DIGIKLPRISRFNTI--N-NRFEGIIPPTLSASALE-VLLLHGNNYHGIIP-REI-GIHG-NL-KVFVLGYN-ALQAT-R-SSDWE-FMTSLTNCSSLTRLDVAHKNLVGEMPINI--AN-LSKELIGIYLSENQITGTIPEDLWKLNKLTS-----------------------LNLSCNLFTGTLPPDIGRLPIINSIFMSHNRITGQI-PQPL-GNISQLIFL-SLSNNLLDGSIPISLGNLTKLNLLDLSSALMGQIPQEIL----TIPSLTLLLSLSNALSGSIPT-QIGH-LNNLIKMDLSMKLSGEIPKAIGSCVQLSFLNFYRL-----------------------LQGQIP-ESLNNLRSLETLD-----------------------LSNNLAGPVP-LFLANFTLLTNLNLSFKLSGPVPNIGIFCNATIVSI-------------------------S-----------V---H----RL--HVLIFC-I-AGT-L-I---FSL-F-C-M-TAYC--F-I--KT-R--M---------------------------------K-P-----N----------IVD--NENPFLYETNERISYAELQAATESFSPANLIGSGSFGNVYIG---------NLII--D---------QNLVPVAIKV-LNL-D--QRG-ASRSFLSECDALRRIRHRKLVKVITVCSGLDQNGDEFKALVLEFICNGSLDEWLH-ATSTTT-ST-----SYRKLNMVERLHIAVDVAEALEYLHHHIVPPIVHCDIKPGILDDDMVAHVTDFGLAKIMH----S--EPR----------------I--QSSS-LVIKGT---------IGYVPPEYGAGSQVSMDGDIYSYGVLLLEIFTGRRPTD-NFING---ITSLVDYVKMAY----PNNLLEILDASATYNG-----------------------NTQE-LVELVIYPIFRLGLGCCKESPRERMKMDDVVKELIAI-K-K-ACT--AMP--------K-----------------------------------------------------
> Bradi4g03650.2.p pacid=32784322 transcript=Bradi4g03650.2 locus=Bradi4g03650 ID=Bradi4g03650.2.v3.1 annot-version=v3.1
--MKIQRTRQ---------------------------LLILYLLT------------L------ILLFLTSS--------------SQPTN--------------------NG-TANSGDLSVLLSFKSFTR-DP-THALSSWSWDHAGNS--T-S--TKV--------PGFCKWRGVACS---DRR---H-PG-RVTAIRLQGFGLATIFPQLGNLTHLRVLDLSMNNLEGDI-----------PGSLSG-----------------------CAALRGLDLGVN------------------------YLSGSMPSSMG---------------------------------------------------------------------L--------------------------------------------------------------------------LSKLIFLNVTHNNLTGDIPLSF-SNLT-----------------------------------------------------------------------------------------------------------------ALTKLSLQSNFHGQIRWLGNLTSLTHLDLTNNGF-SGHISPALV---------FRIGFNQLSGSLPL-DVGFRLPKLIVFSTP--A-NQFEGSIPASFSASALT-YFILHGNRYYGLIP-RDI-GIQG-SL----------RL----------------------------------------------------------------------------------------------------------------------------------------------------------------------F--------------------SEIL----RIPSLTLLLNLSNALTGSIPT-QIGH-LNSLVGIDISMRLSGEIPDALGSCVLLNSLYLRAL-----------------------LQGIIP-KAFSSLRGLGKLD-----------------------LSSNLVGPVP-EFLESFELLTYLNLSFNLSGPVPNTG-----------------------------------S--H-Q---AS-Q---Y----QR--RVILFC-M-VGT-L-M---LFM---CSL-TACY--F-M--KT-R--T---------------------------------K-T-----N---T-------VH--QETGFHNEKHERISYAEIDAATNSFSPANLIGSGTFGNVYIG---------TLSL--D---------DSLCTVAVKV-LNL-G--KQG-ANRSFLRECEALRKIRHRKLVKVITVCSSLDHNGDEFKALVLKFICNGNLDEWLH-----------------------------------------------------PNMNDDDIGAHVTDFGLAKIMC----T--DAS-------K-Q--SGTGA--ASSS-FVIKGT---------IGYVAPEYGSGSETSTAGDIYSYGVLLLEMFTGKRPTD-SFING---ATSLVDYVKMAY----PDKLLEILDATATYSG-----------------------STQH-IMDIFLYPMFKLGLACCEDSPSRRMKMNGVVNELNSI-K-K-AWA--ARPSA------------------------------------------------------------
> Bradi4g03660.2.p pacid=32789321 transcript=Bradi4g03660.2 locus=Bradi4g03660 ID=Bradi4g03660.2.v3.1 annot-version=v3.1
--MKIQRTRQ---------------------------LLILHLLT------------L------ILLFLTSS--------------SQPTN--------------------NG-TANSGDLSVLLSFKSFTR-DP-THALSSWSWDHAGNS--T-S--TKV--------PGFCKWRGVACS---DRR---H-PG-RVTAIRLQGFGLATIFPQLGNLTHLRVLNLSMNNLEGDI-----------PGSLSG-----------------------CAALRGLDLGVN------------------------YLSGSMPSSMG----------------------LLSKLIFLN-----------------------VTH-NLTGDIPMS--FSN------------------------------------------------------------------------LTALTKLSLQSNNFHGQISRWL-GNLT-----------------------------------------------------------------------------------------------------------------SLTHLDLTNGFSGHIPALGKMANLIRFEIEDNKL-EGPFPPSMF-N-ISSITVFSIGFNQLSGSLPL-DVGFRLPKLIVFAAQ--V-NQFEGSIPASFSVSALK-YLLLRSNSYHGPIP-RDI-GIQG-RL-RSFSVGHN-VLQTT-E-SRDWD-FLTSLTNCSNLGILDFEQNNLEGVMPVTI--SN-LSAELHWITLGRNKIAGTIPDGLGKFQKLTK-----------------------LILSDSLFTGTLPLDIGQIPSLQYLDLSHSQFDGQI-PQSL-GNITQLSNL-SLSNNFLEGTIPASLGNLTNLGSLDLSGSLSGEIPREIL----RIPSLTVLLNLSNALTGFIPT-QIGH-LNSLVAIDISMRLSGEIPDALGSCVLLNSLYLRAL-----------------------LQGKIP-KAFSSLRGLGKLD-----------------------LSSNLVGPVP-EFLESFELLTYLNLSFNLSGPVPNTGIFRNATISSLAGNDMLCG---GPPFLQLPSCPSIGS--H-Q---AS-Q---H----QR--RLILFC-T-VGT-L-I---LFM---CSL-TACY--F-M--KT-R--T---------------------------------K-T-----N---T-------VY--QETGIHNENYERISYAEIDSATNSFSPANLIGSGSFGNVYIG---------TLNL--D---------ESLYTVAVKV-LNL-G--KQG-ANRSFLRECEVLRKIRHRKLVKVITVCSSFDHHGDEFKALVLEFICNGNLEEWLH-PNKRTN-GM-----TFRRLSLMERLCIALDVAEALEYLHHQIEPSIVHCDIKPCILDDDIVAHVTDFGLAKIMH----S--DAS-------K-Q--SGTGT--ASSS-CVIKGT---------IGYVAP--GQ-----------------------------QCFLN--WS-----------------RII--------Y----------------------------------------------------------------------------------------------------------------------------------------------
> Zm00001d023554_T001.1 pep chromosome:AGPv4:10:10011925:10015640:-1 gene:Zm00001d023554.1 transcript:Zm00001d023554_T001.1 gene_biotype:protein_coding transcript_biotype:protein_coding
--MASPL--------------------------------CISVL---------------------LLIMSTSTAAIA---VAPSSRSGRPS--------------------KR-NGSSTDLAALLAFKAQLS-DP-AGVLGGW-------T--A-T--T-----------SFCKWVGVSCG-----G---RWRQ-RVAAIELPGVPLQSLSPHLGNLSFLSVLNLTNASLAGAI-----------PSDIGR-----------------------LRRLKVLDLGHN------------------------ALSSGIPATIG----------------------NLTRLQLLH-----------------------LQF-LLSGPIPAE--LRR-----------------------LRELRAMKIQRYLAGSIPSDLF-NNTP-LLTHLNMGNSLSGPIPRCIGSLP-LQYLNLQVNNLSGLVPQSI-FNMSSLRVLGLAMTLSGALAMP------------------GGPSN-TSF---------------------SLPAVEFFSVGRRFSGPIPS---------------------KLAACRHLQRLFLSESFQGVVAWLGELTAVQAIGLDENHLDAAPIPSALS-N-LTMLRELDLHACNLTGTIPL-EFG-QLLQLSVLILY--D-NLLTGHVPASLGLSNMA-NLELQVNMLDGPLP-MTI-GDMN-SL-RLLVIVEN-HLR------GDLG-FLSVLSNCRMLSVFQFSTNHFAGTLPDHV--GN-LSSNMRVFAASDNMIAGSLPATISNLTDLEI-----------------------LDLAGNQLQNPVPEPIMMMESIQFLDLSGNRLSGTI-PWNA-ANLKNVEIM-FLDSNEFSGSIPSGIGNLSNLELLGLREQFTSTIPASLF----HHDRL-IGIDLSQLLSGTLPV-DI--ILKQMNIMDLSALLVGSLPDSLGQLQMMTYLNISLS-----------------------FHGPIP-PSFEKLISMKTLD-----------------------LSHNISGAIP-KYLANLTVLTSLNLSFELRGQIPEAGVFSNITRRSLEGNPGLCG----AARLGFPPCLTEPP--A-H---QG-Y-A-H----IL--KYLLPA-V-VVV-I-TSVGAVA-S-C-L---CV--M-R--NK-K------------------------------------R-H-----Q---AG------NS--TATDDDMANHQLVSYHELARATENFSDANLLGSGSFGKVFKG---------QLSN--------------GLVVAVKV-IRM-H--MEQ-AAARFDAECCVLRMARHRNLIRILNTCSNL-----DFRALVLQYMPNGSLEELLR-SDG------------GMRLGFVERLDIVLDVSMAMEYLHHEHCEVVLHCDLKPSVFDEDMTAHVADFGIARILL----D--DEN-------------------SMIS-ASMPGT---------IGYMAPEYGSVGKASRKSDVFSYGIMLLEVFTGKKPTD-AMFVG---ELSLRHWVHQAF----PEGLVQVVDARILLDD---------------------ASAATS-SLNGFLVAVMELGLLCSADSPDQRTTMKDVVVTLKKV-R-K-DYI--K--TI------AMSTSA------TQEQ--------------------------------------
> Zm00001d023548_T001.1 pep chromosome:AGPv4:10:9788866:9793987:1 gene:Zm00001d023548.1 transcript:Zm00001d023548_T001.1 gene_biotype:protein_coding transcript_biotype:protein_coding
--MASPL--------------------------------CISVL---------------------LLIMSTSTAAIA---VAPSSRSGRPS--------------------KR-NGSSTDLAALLAFKAQLS-DP-AGVLGGW-------T--A-T--T-----------SFCKWVGVSCG-----G---RWRQ-RVAAIELPGVPLQSLSPHLGNLSFLSVLNLTNASLAGAI-----------PSDIGR-----------------------LRRLKVLDLGHN------------------------ALSSGIPATIG----------------------NLTRLQLLH-----------------------LQF-LLSGPIPAE--LRR-----------------------LRELRAMKIQRYLAGSIPSDLF-NNTP-LLTHLNMGNSLSGPIPRCIGSLP-LQYLILQVNNLSGLVPQSI-FNMSSLRVLSLAIALSGALAMP------------------GGPSN-TSF---------------------SLPAVEFFSVARRFSGPIPS---------------------ELAACRHLQRLSLSESFQGVVAWLGELTAVQVICLYENHLDAAPIPSALS-N-LTML-------------------------------------------------------------------------------------------------------------------------------------------------------------------------------------------------------------------------------------------------------------------------------------------------------------------L-DI--ILKQMDRMDLSARLVGSLPDSLGQLQMMTYLNLSLS-----------------------FHGPIP-PSFEKLISMKTLD-----------------------LSHNISGAIP-KYLANLTVLTSLNLSFELRGQIPEAGVFSNITRRSLEGNPGLCG----DARLGFPPCLTEPP--A-H---QS-Y-A-H----IL--KYLLPA-V-VVV-I-TFVGAVA-S-C-L---CV--M-R--NK-K------------------------------------R-H-----Q---AG------NS--AATDDDMANHQLVSYHELARATKNFSDANLLGSGSFGKVFKG---------QLSN--------------GLVVAVKV-IRM-H--MEQ-AAARFDAECCVLRMARHRNMIRILNTCSNL-----DFRALVLQYMPNGSLEELLR-SDG------------GMRLGF---------------------------------------------------------------------------------------------------------------------------------------------------------------------------------------------------------------------------------------------------------------------------------------------------------------------------------
> Bradi4g16136.2.p pacid=32784255 transcript=Bradi4g16136.2 locus=Bradi4g16136 ID=Bradi4g16136.2.v3.1 annot-version=v3.1
---------------------------------------------------------------------------------------------------------------------------------------------------------------------------------------------------------------------------------------------------------------------------------------------------------------------------------------------------------------------------------------------------------------------------------------------------------------------------------------------------------------------------------------------------------------------------------------------------------------------------------------------------------------------------------------------------------------------------------------------------------------------------------------------------------------------------------------------------------------------------------------------------------------------------------------------------------------------------------------------------------------------------------------------------------------------------------------------------------------------------------------------------------------------------------------------------------------------------------------------------------------------------------------------------------------------------------------------------------------------------------------------------------------M-ALKSFTAECEALRNIRHRNLVKIITVCSSIDTSGNDFRAIVYEFMPNGTLEGWLH-ADKDDQ-A------EQRHLDLLERVTILLDVAYALDYLHNQGPAPIAHCDVKSSVLDVDMVAHVGDFGLARIFI----D--GSS---------Y--PQ--Q--STSS-MGFRGT---------IGYAASEYGAGNMVSTNGDIFSYGILVLETVTGKRPTD-SGSRQ---GLSLREYVELSL----DDRTSEVIDLRLSLDLENALQTTD--------------DSPYR-KKIDCSASLLRLGISCSQEIPSSRMSTGDIIKELHSI-K-V-SLL--SIP--------------------------------------------------------------
> LOC_Os06g38830.1 pacid=33148908 transcript=LOC_Os06g38830.1 locus=LOC_Os06g38830 ID=LOC_Os06g38830.1.MSUv7.0 annot-version=v7.0
--MAPLGSHSI----------------------------------------PVLV-TILLC--F-SFFLITAFSLVP-----------TAP--------------------LH-DASDTDFQALLCLKLHLN-DN-AGVMASW------RN--D-S--S-----------QYCQWPGVTCS----KS---H-TS-RVTELNLESSNLHQIPPCIGNLTFLTIIHLPFNQLTGNI-----------PPEIGH-----------------------LRRLTYLNLTSN------------------------GLTGTIPEALS----------------------SCSNLQIIDISNSIDGEIPSSMNKCSNLQAICLFD-KLQGVIPEG--LGT-----------------------LSNLSVLYLSNNLSGNIPFSLG--SNS-FLNVVILTNSLTGGIPPLLANSSSLILLDLTNNRLGGEIPFAL-FNSSSLNLISLAVNFVGSI-----------------------PPI-SNI----------------------SSPLWYLSLSQNLSGSIPS---------------------SIENLSSLEILYLSQNFQGTISSLSRIPNLQELDLTYNNL-SGTVPASLY-N-MSNLVYLGMGTNKLIGEIPD-NIGYTLPNIKTLILQ--G-NQFQGQIPTSLGAKNLQ-VINLRDNAFHGIIP--SF-GNLP-DL-MELNLGMN-RLEAG-----DWS-FLSSLITSRQLVQLCLDKNILKGTLPSSI--AK-LSTSLQVLLLTGNEISGTIPQEIEKLTSLTL-----------------------LYMEKNLLTGNLPDSLGNLLNLFILSLSQNKISGQI-PTSF-GNLSHLSEL-YLQENNLSGPIPSSLGSCKNLEALNLSCSFDSSIPEELV----TLSSLSEWLDLSHQLDGEIPS-EIGG-SINLDILNISNRLSGQIPSALGDCVHLSSLRMEGL-----------------------LDGRIP-DSFINLRGIVELD-----------------------LSQNLSGKIP-EFMESFGSMKLLNLSFDFEGQVPTEGIFQNASEVFIQGNKKLCG---TYPLLQLPLCNVKPS--K-G---KH---T-N--K-IL--KI-VGP-I---A-I-C---LAL-TSC-L---AL--I-L--LK-K------------------------------------R-N-----K-----------VK--QASDPSCKELKTFTYSTLKKI--------------------------------------------------------------------------------------------------------------------------------------------------PRIIVTLKIMS---------------------------------------------------------------------------------------------------------------------------------------------------------------------------------------------------------------------------------------------------------------------------------------------------------------------
> LOC_Os11g46960.1 pacid=33163536 transcript=LOC_Os11g46960.1 locus=LOC_Os11g46960 ID=LOC_Os11g46960.1.MSUv7.0 annot-version=v7.0
--M-----------------------------------------------------------------------------------------------------------------------AL-------------G-----------------S-----------------------------------------------------------------------------------------P-------------------------------------------------------------------------------------------------VC---------------------------------------------I---------------------------------------------------------------------------------------------------------------------------------------------------------------------------------------------------------------------------------------I-----------------------------MS--------------------------------------------------------------------------------AL------------------------LLITLS-------------------P-VV--AAAAAS----------------------------------------------------------------------------------------P--------------------------------------------------------------------------------------------------------------------------------------------------------------------------------------------------P--------------------------G--------------------------------TS----------------------------------------------------------------------------------------------------------K------------------------S-------------------------------------------------------------------------------------------------------------------------------------NGSDS---------------------------------------------------------------DLAAL---------LAF---K--------------------------------------------------EYGALGKASRKSDVFSYGIMLLEVFTAKRPTD-AMFVG---ELNIRQWVLQAF----PANLVHVIDGQLVQDS----------------------SSSTS-SIDGFLMPVFELGLLCSSDSPEQRMVMSDVVVTLKKI-R-K-EYV--K--SI------ATMGRDENR---TA----------------------------------------
> Solyc04g014890.1.1 pacid=36141520 transcript=Solyc04g014890.1.1 locus=Solyc04g014890.1 ID=Solyc04g014890.1.1.ITAG2.4 annot-version=ITAG2.4
-------------------------------------------------------------------------------------------------------------------------------------------------------------------------------------------------------------------------------------------------------------------------------------------------------------------------------------------------------------------------------------------------------------------------------------------------------------------------------------------------------------------------------------------------------------------------------------------------------------------------------------------------------------------------------------------------------------------------------------------------------------------------------------------------------------------------------------------------------------------------------------------------------------------------------------------------------------------------------------------------------------------------------------------------------------------------------------------------------------------------------------------------------------------------------------------------------------------------------M-----------V------------------------------------------------------------------------SD--ALYTYAIRCCGLTSLREIQRATNNFDESNLIGEGSSGSVYKG---------ALFG--------------GTAVAIKV-LDL-E--NEQ-VCKRFDTECEVMRYVRHRNLVSVVTTCSSD-----YIRAFVLHFMPNGSLENWLY-KEN-------------RHLNLHQRVAVMLDAAMAVEYLHHGHVTPIVHCDLKPAILDEDMVAHVGDFGISRILA----I--S------------------K--SMAY-TETLGT---------LGYIAPEYGSEGIVSASGDVYSYSIMLMEILTKA-------------N-------------------------------------------------------------------------------------------------R-------------------------------------------------------------------------
> Bradi3g27973.1.p pacid=32813027 transcript=Bradi3g27973.1 locus=Bradi3g27973 ID=Bradi3g27973.1.v3.1 annot-version=v3.1
--MAQKCGRPDATW--------------------------------------------------------------------GDGWSCSSS--------------------NR-SGNETDRAALLAFKHAVLGSP-AGPLSSW-------N--D-S--L-----------PLCQWQGVSCL----PR---R-AG-RVTALSLASPGLASIPPAISNLTFLSSLELSDNGLIGSI-----------PPSIGG-----------------------MHCLCRLDLSGN------------------------QLGGAIPGEAG---------------------VLLTNMTHLD-----------------------LSR-LLVGHIPSE--LGR-----------------------LAALVDLNLSQ--------------------------HLTGSIPPSLAALSSLQSINLASNILTGTIPPSLFANLM-----------------------------------------------------------------------------------------------------------------ALVMFTVKFNLRGSLEEIGQSRSLQSIVAALNNH-ARKLPASIY-N-LTFLGKIELSYNSFTTLLP--DIGDLLPHLYFLSMF--E-NKLTEGVPVSLGASAMH-LINLGENNLVGLMP-ANL-GVLR-DL-AHLSLSVN-MLHV-------------------------------------QV--AN-LSRELVWLSFEDNRISGTIPSGISKLAGLAT-----------------------LRFQVNNFSGAIPESVGLLTNMVDFLVFGNRLTGTI-PLLL-GNLTKLTQL-ELSENQLVGEVPPSLAGCRSLAYLSVVGRLTGTIPPRIF----TIRAMSYILNMLNLLSGELSA-EVGH-LQSLQTLDLANRLTGAIPGTISQCQMLQRLDLHGM-----------------------FTGGVSLSTFGALKGLKELD-----------------------MSGNLSGEFP-RFLQDLQYSQVLNLSFCLAGEVPVKGVFANATAEL--------------------------------------------------------------------------------------------------------------------------------------------------------------------HRKVSYMELSNATNGFSSGNLIGAGSHGSVYQG---------TMLQ--EDG--------AELAVAVKV-FGLRQ--QRG-ALATFVAECEALRHVRHRNLARILTVCDSVDSKGADFKALVYGYMPNGSLERWLH-PEPGED----EDD-DSGTLTLVQRLNAAVDVALVLDYLHNDCEVPIVHCDLKPSVLDDDMVARVGDFGLA-----------------------------------SS-LVLMGS---------IGYIAPEYGMGGQACASGDVYSYGILLLEMLTGKTATD-AVFRD---GLTLARFVGEAANSGGVGGVLFVADPRLVSAGRNR------------------PLVQRA-AQERCLVSVARIGVSCASELPMERPGMKQVANEMAKL-R-A-SLV--D--RP------AP-----------------------RLPHGHI--------TTVR---------I
> Bradi2g10623.1.p pacid=32782135 transcript=Bradi2g10623.1 locus=Bradi2g10623 ID=Bradi2g10623.1.v3.1 annot-version=v3.1
--MQLAVGRNSR-----------------------HRGSCLRQL------GQLTT-LI-------LLLLLQAKK------------TCSVS--------------------DV-SGNETDRAALLAFKHAVSGGP-AGPLSSW-------N--D-S--L-----------PFCRWRGVSCL----PRH--H-AG-RVTTLSLASLGLTSIPAVLGNLTFLSSLELSGNALTGAI-----------PPSIGG-----------------------MRRLRWLDLSGN------------------------QLGGAIPEAVA----------------------PLTNLTHLN-----------------------LSR-QLVGDIPPE--LGR-----------------------LAALVDLDLSR--------------------------HFTGSIPPSVAALSSLQSINLGANNLTGTIPPSLFANLT-----------------------------------------------------------------------------------------------------------------ALVGFGVNSNLHGSLEEIGLSRSLQYIVASLNNL-DGELPASMY-N-VTSIRMIELSYNSFTGSLRP-DIGDRLPDLYFLSMF--G-NELAGGVPASLAASAMQ-TINLGENYLVGLVP-VNL-GGLR-DL-LSLSLSFN-NLQAA-T-PSEWQ-FLDDLTNCSKLKTLHMFHNDLSGELPSSV--AN-LSTELVWLSLSYNRISGTIPSGIGNLARLAT-----------------------FRLQANNFFGPIPESVGLLANMVDFLVFGNRLTGTI-PLSL-GNLTKLTEL-ELSENKLVGEVPPSLAGCRSLGYLSVGGRLTGTIPPRIF----TITAMSYILNMSNFLSGDLPV-EVGH-LQNLQTLDLANRLTGAIPVTIGQCQILQRLDLHGL-----------------------FTGSVSLSSFGSLKGLEELD-----------------------MSGNLSGEFP-GFLQDLQYLRLLNLSFRLVGEVPVKGVFANATAVQVAGNGDLCG---GIPELRLRPCATDTT--L-P---AT-D-R---LL-AV--KLAVPL-A---C-IAV---VLV-I-S-V---SL--V-L--TR-R------------------------------------R-G-----K---RA------WP--KVANRLEELHRKVSYAELSNATDGFSSGNLIGAGSHGSVYRG---------TMLQ--EDG--------TELAVAVKV-FGLRQ--QQG-APATFAAECEALRHARHRNLARILMVCASLDSKGEEFKALVYGYMPNGSLERWLH-PEPSD---------SGGTLTLVQRLNAAADVASALDYLHNDCQVPIAHCDLKPSVLDDDMVARVGDFGLARFLD----S--TE----------P--CA--R--QASS-LVLMGS---------IGYIAPEYRMGGQACASGDVYSYGILLLEMLTGKRPTD-AMFRD---GLTLAGFVGEAADSGGDDGVLSVVDPRLLVAGRNRGHRPL--------------VQGAS-AEERCLFSVATIGVSCASELQMERPGMKQVANEMAKL-R-A-SLL--D--SV------LL-----------------------KTSAGEVECYGTES-----------G---
> Solyc04g012190.1.1 pacid=36143284 transcript=Solyc04g012190.1.1 locus=Solyc04g012190.1 ID=Solyc04g012190.1.1.ITAG2.4 annot-version=ITAG2.4
--MEK------------------------------------------------------------------------------------------------------------------------------------------------------------------------------CS-----S---K-RQ-R---------------------------------------------------------------------------------------------------------------------------------------------------------------------------------------------------------------------------------------------------------------------------------------------------------------------------------------------------------------------------------------------------------------------------------------------------------------------------------------------------------------------------------------------------------------------------------------------------------------------------------------------------------------------------------------------------------------------------VVAL-SLPGLQLQGTISSFLANLSFLSVLNLKNNFHGSIPP-------HMSGL-LYLDVSQSTEGGFPS-DIGV-RKAIVEIHLSSHFSGMIPSRLGKLQNLQHLDLSNS-----------------------FFGQIP-LSFGNLVSLDFLN-----------------------LSLALSGTIP-KSLEKLSYLKSINVSFGLEGEIPGDDVFANPTLQSFLGNKGLCG----MHILEISVYAITNP--G-K--QSK-H-K-E--V-ML--KIVTPM-V-ISS-S-V---IFL-L---V---LI--W-V--MK-R--Q---------------------------------K-K-----G---FS------KD--VEKVTEIMTHQLVSYHVIQRATNNFDEFNLIGVGNSGYVYKG---------TLSS--------------GTAVAIKV-LDL-E--NE--------------------------------------------------SLENRLY-RED-------------FPLSLHQRVTIMLDVAMTIEYLHHGHVTPIVHCDLKTAVLDEDMVAHVGDFGIFKILA----I--S------------------K--SMAH-TETLGT---------IGYMAPEYGSEGIMSASGDLYCYGIMLMEVLTKRRPTDEEICNA---NLDLRKWVTQ------------------------------------------------------------------------------------------------------------------------------------------------------------------
> LOC_Os02g42370.1 pacid=33137086 transcript=LOC_Os02g42370.1 locus=LOC_Os02g42370 ID=LOC_Os02g42370.1.MSUv7.0 annot-version=v7.0
--MNALV-----------------------------------------------I-LL----CSTLLLYSPAAV-----------CTVGSS--------------------SS-STNATDKAALLSFRSMVS-DP-SGALTWW-------N--A-S--N-----------HPCRWRGVACG---RGR---H-AG-SVVALSLGSSSLSLISPFLGNLSFLRVLDLGANQLVGQI-----------PPELGR-----------------------LGRLRELNLSGN------------------------SLEGGIPPALA---------------------IGCSKLESLS-----------------------LDS-HLRGEIPGE--IAA-----------------------LRNLAYLNLRA--------------------------NLSGEIPPSLGNLSSLYFLNLGFNMLFGEIPASL-GNLS-----------------------------------------------------------------------------------------------------------------QLNALGIQHQLSGGISSLGHLNNLTSLLLQANGL-IGSIPPNIC-N-ISFLKHFSVENNELSGMLPP-NVFNTLPMLETFDAG--E-NMFDGHIPSSLVASKLS-RFQIAENHFSGVIP-PEL-GGLQ-GL-KWFILTEN-DLEAK-E-SNDWK-FMKALTNCSQLEVLELEANKFSGTLPSVI--SN-LSASLTILTLASNKIVGNMPREIGKLINLGA-----------------------LVAHNNFLTGSPPSSLGMLQNLRILWLDNNYFSGPF-PRVI-CNLTHMDSL-DLGRNNFSGSIPITVGNMVSLSSLRFSFNFIGTIPTSLF----NITTLSIYLDISYHLDGSIPP-EVGN-LPNLVYLDARYQLSGEIPITFEKCQLLQILYLQNS-----------------------FIGNIP-SSFSEMKGLEILD-----------------------LSSNFSGQIP-KFFGHFLTLYDLNLSYNFDGEVPVFGVFANATGISVQGNNKLCG---GIPDLHLPTCSLKIS--K-R---RH---R---VP-GL--AIVVPL-V-ATT-I-C---ILS-L---L----L--F-FHAWY--------------------------------------K-N-----R----------LTK--SPSTMSMRAHQLVSYQQLVHATDGFSTTNLLGTGSYGSVYRG---------KLFD--ETG-------ENENLIAVKV-LKL-Q--TPG-ALKSFTAECEAMKNLRHRNLVKIVTACSSMDFNGNDFKAIVFDFMPNGCLEEWLH-PQIDNQ-L------EERHLNLVHR------------------------------------VAHVGDFGLAKILS----S--Q------------------P--STSS-MGFRGT---------IGYAPPEYGAGNMVSTHGDIYSYGILVLEMITGRRPTD-NTCEQ---GFSLRKCVEMAL----NNRAMDILDVELVTELENAPPATS--------------MDGPS-ERVNSLISLLKLGLLCSGEMPLSRMSTKDIIKELLVI-K-R-ALA-------------------------------------------------------------------
> Zm00001d041298_T001.1 pep chromosome:AGPv4:3:110788361:110796951:-1 gene:Zm00001d041298.1 transcript:Zm00001d041298_T001.1 gene_biotype:protein_coding transcript_biotype:protein_coding
----------------------------------------------------------------------------------------------------------------------------MK------------------------N-------------------NICRWKGVSCG---SRR---H-PG-RVTALELMLSNLTVISHSLSNLSFLHTLNLSSNRLSGSI-----------PSELGI-----------------------LWRLQVISLGEN------------------------SLTGEIPASLS----------------------NCARLTHLE-----------------------LQL-GLHGEIPAN--LSN-----------------------CKELRVFNISV--------------------------TLSGGIPPSFGSLLKLEFFGLHRSNLTGGIPQSL-GNLS-----------------------------------------------------------------------------------------------------------------SLLAFDASEFLGGNIDVLGRLTKLDFLRLASAGL-SGKIPVSLF-N-LSSIRVLDLGNNDLSAVLPA-DIGFTLPRIQSLSLY--N-CGLKGRIPMSIGMTRLR-LIQLHINNLQGIAP-PEI-GRLK-DL-EVLNLQSN-QLEDK-W-DRDWP-LIQSLGNCSRLFALSLSYNRFQGMLPPSL--VN-LTIWIQQILINGNKISGSIPTEIGKLSNLRV-----------------------LAIADNALTGTIPDTIGGLHNMTGLDVSGNNLSGEI-PSLLVANLTQLSFL-DLSQNELEGSIPESFENMRNIAILDLSYKFSGMIPKQLV----SLSSLTLFLNLSHTFSGPIPS-QVGR-LSSLGVLDLSNRLSGEVPRALFQCQAMEYLFLQGQ-----------------------LVGRIP-QSLSSMKGLQYLD-----------------------MSENLSGSIP-DYLSTLQYLHYLNLSYQFDGPVPTSGVFNDSRNFFVAGN-KVCG---GVSELQLPKCSGGNM--L-H---KS---R-T----VL----IVSI-A-IGS-I-L---ALI-L-A-TCT-FV--M-Y--AR-K------------------------------------RLNQ----K-LVQSN-----ET--PPVPKLMDQQLKLSYAELSRSTDGFSTANLIGVGSFGSVYRG---------TLSD--E-----------EQEVAVKV-LNL-L--QHG-AERSFLAECKVLKSIRHRNLVKVITACSTIDHSGRDFKALVYEFMPNRDLDRWLH-PSTGEG----GER-SSRTLTMAERVSIALDVAEALDYLHNHGQVPIIHCDLKPSVLDHDMVARVGDFGLSRFVQ----G--ANS-------N-S--FQ--P--IANT-TGIKGT---------IGYIPPEYGMGGGVSVEGDVYSYGTLLLEMFTAKRPTD-PLFQG---GQSIRSYVAAAY----PERVTAVADLSLLQHEERN--------------------LDEE-SLEESLVSVFRVALRCTEESPRARMLTRDAIRELAGV-R-D-AY--------------------------------G-----------------------------------
> LOC_Os12g42520.1 pacid=33154195 transcript=LOC_Os12g42520.1 locus=LOC_Os12g42520 ID=LOC_Os12g42520.1.MSUv7.0 annot-version=v7.0
--MGRGS------------------------------------------EMHGQC-LF------IIVFLIHSVHV--------------LP--------------------GC-IAQSSDEQTLLAFKAAISGDP-NGVLDTWV-TTKGSN--A-T--D-----------SICRWRGVSCR---SRQ---H-PG-RVTALELMSSNLMVISPSLSNLSFLHTLNLSGNRLTGGI-----------PLELGQ-----------------------LPRIRVISLGGN------------------------SLIGNIPVSLT----------------------NCARLTHLE-----------------------LPR-GLHGEIPAN--FSN-----------------------CRELRVFNISA--------------------------SLSGGIPASFGSLSKLEFLGLHRSNLIGGIPPSL-GNMS-----------------------------------------------------------------------------------------------------------------SLLAFDASESLGGSIDTLGRLTKLNFLRLAFAGL-GGAIPFSLY-N-ISSLTVLDLGNNDLSGMLPP-DFGITLPRIQFLNLY--N-CRLQGSIPPSIGATKLR-RIQLQSNGLQGIVP-PDI-GRLK-DL-DKLNLQFN-QLEDK-W-DKDWP-LMAALGNCSRLFALSLSSNKFEGDLPASL--VN-LTIGIEKIFMNENRISGAIPSEIGKFRNLDV-----------------------LALADNALTGTIPDTIGGLSSMTGLDVSGNNISGEI-PPMLVANLSKLAFL-DLSENDMEGSIPLSFERMSSIAILDLSYQFSGMLPKQVL----SLSSLTLFLNLSHTFSGPIPS-EVGR-LSSLGVLDLSNRLSGEIPQALAGCQSMEYLFLQGQ-----------------------FGGRIP-QSLVSLKGLQHLD-----------------------MSQNLSGPIP-DFLATFQYLRYLNLSYQLDGPVPTTGVFN-ATKDFFVGGNRVCG---GVSELQLPKCPDRAG--K-G---SH---R-S-RT-VL----IVSV-S-VGS-F-V---ALV-L-I-AGALFV--C-V--LK-P--M---------------------------------K-------Q-VMQSN-----ET--SPRPLLMEQHWKLSYAELHRATDGFSAANLIGVGSFGSVYKG---------VVGS--E-----------EEEVAIKV-LNL-L--QHG-AERSFLAECEALRSVRHRNLVKIITACSTVDHYGNDFKALVYEFMPNRDLDKWLH-PTIDDD----DES-FSRVLTMSERLRIALDVAEALDYLHRHGQVPIVHCDLKPSVLDNDMVAHVGDFGLSRFVL----G--TNN-------N-S--IQ--Y--SSIS-AGIKGT---------VGYIPPEYGMGGEISVEGDVYSYGILLLEMFTAKRPTD-DLFQG---SRSIRSYVATAY----PDRAMEIVDQAMLQLKEKD--------------------MFEK-KTEGCIMSVLRVALQCTEDSPRARMLTGYVIRELISV-R-N-TYE--D--TV------------------------------------------------------------
> Zm00001d051125_T001.1 pep chromosome:AGPv4:4:144574444:144581365:1 gene:Zm00001d051125.1 transcript:Zm00001d051125_T001.1 gene_biotype:protein_coding transcript_biotype:protein_coding
--MEAERAGACL------------------------------------PPYQATK-SM----CVLLLMLSSSHTTTAA-AHGAASATASAA--------------------LL-IATADDQQALLAFKDLVTGDP-HGVLTSWT---AAGN--T-T--A-----------GVCSWRGVGCRS--RRR---R-PG-RVTSLELASANLTTVSPFLANLTFLGTLNLSHNFLSGNI-----------PRELGF-----------------------LPRLSYLDLRHN------------------------SLQGVVPGSLA----------------------GASRLLVLQ-----------------------LEY-SLVGEIPAN--LSH------------------------------------------------------------------------LQRLEVLDVGSNQLSGAIPQSL-GSLS-----------------------------------------------------------------------------------------------------------------RLTYLGLYLNLSGSVASL-----------AYNHL-SGTIPASLF-N-ISSVATFELSGKALSGVLPS-DIGATLPNLQNLILN--D-CQLRGRIPRSIGASLLR-YIQLGDNQLEGALP-LEV-GSLK-DL-EVLTVESN-RLEDEWG-SDDWD-LIASLSNCSKLFYLSLDSNSFRGVLPPSI--VN-LSSTMQKLHLSHNGFHGAIPTDIRKLSSLTI-----------------------LTLRGNLLTGSIPPSIGELHSLGVLDLSENNISGGI-PPAL-GNLTNLSIL-YLFKNSLQGPIPTSLGKLQNIGSLVLSLQLTGSIPAEVV----SLSSLTSYLGLSYSLTGQIPS-EVGK-LTNLVLLDLSVQLSGDVPAALGKCVELAQLQLNDL-----------------------LQGAIP-QSLSGLQGMQELD-----------------------VARNLSGPVP-KFFADWPSLNYLNLSYRFEGSVPVTGVFGNASAFSVAGNNKVCG---GVTALQLPPCPTVED--E-EPDNRR-P-R------RL--AVIIGT-VVSTS-L-L---LLA-F-CGL---LL--L-V--MR-R------------------------------------R-K-----R-----------AP--ANLPLAEDQHWQVSFEEIQKATDQFSPSNLIGVGSFGSVYRG---------ILLS--P--------GARQVEVAIKV-IDL-R--QHG-AEHSFLAECRALRSVRHRNLVKVVTACSSVGHQGNDFKALVYEFMPNGDLDVWLH-HHHRQD-PQGAPR-RRRRLTVTQRVDIALDVAAALDYLHHHGQAPVVHCDLKPSVLDGDMVARVADFGLARFIR----N--KMV-------S-E--SAGGS--STWS-VGIKGT---------IGYIPPEYGMDGDVSIQGDLYSYGVLLLEMFTGKRPTD-ASFQG---GRTLQSYVASCY----PDKIIC---------------------------------------------------------------DFGNVL-------R-----L-----SA------------------------------------------------------------
> Zm00001d051093_T001.1 pep chromosome:AGPv4:4:141790721:141794393:-1 gene:Zm00001d051093.1 transcript:Zm00001d051093_T001.1 gene_biotype:protein_coding transcript_biotype:protein_coding
MKMRNSK-----------------------------------------PSKLAML-MV------LLFLLCYGVE------------KVHCS--------------------TV-HENNQDFHSLLDFKKGITHDP-NGAMNDW-------I--N-N--T-----------HFCRWKGVKCT----LT---P-PY-RVTELNLSHNNLAQISSSLGNLTNLNLLALPNNRFGGPI-----------P-LLDR-----------------------LQNLNYLSLDNN------------------------SLNGVIPESLA----------------------NCFNLNKLG-----------------------LSN-NLTGVIPPN--IGS------------------------------------------------------------------------LTKLQVLLLHRNKLSGVIPSSL-SNIT-----------------------------------------------------------------------------------------------------------------NLIAISLSEQLNGSIIELWQMPQLTSLYLHDNYL-FGEIPQTLS-N-VSSLHMLSLAYNMLSNTLPS-NFGHALHNLKWLYLE--G-NLFEGHIPDSLGVSGLL-HLDISSNHFTGKIP-SIF-GKLS-GL-SFLNLEEN-MFEAS-D-STGWE-FFADLATCSYLSEFSLASNNLQGAIPNSI--AN-MSTNLKRLLMSDNHLSGIVPSSIGKFNGLIE-----------------------LDLGGNNFTGTIEDWIPKLTSLQNLYLNDNNF----------------------------------------------------------------------------------------------------------------------------------------------------------------------------------------------------DGRLP-DYLNDLKLLNKIDLSYNFQGEIPKASIFDNATVVSLDGNPGLCG---GTMDLHMPSCPTVSR--R-A---TI-I---S--Y-LI--KILIPI-F---G-F-M---SLL-L-L-V-Y-FL--V-L--EK-K------------------------------------T-S-----R---R-------AH--QSQLSFGEHFEKVTYNDLAQATRDFSESNLIGKGSYGTVYSG---------KLKE--S-----------KTEVAVKV-FDL-E--MQG-AERSFLAECEALRSIQHRNLLPIITACSTVDTAGNVFKALIYELMPNGNLDKWIH-HKGDEA--------VPKRLSLTQRIAVVVSVADALDYLHHDCGRPTVHCDLKPSILDDDMNALLADFGIARLYA----D--PQL-------T-F--AG-----SISS-IGIKGT---------IGYIPPEYGGGGHVSTSGDVYSFGIVLLEILTGKRPTD-PMFTG---GLDIISFVENSF----PDQIFQVIDPHLVEDRQKINQPN---------------EVANN-EMYQCLVALLQVALSCTRSLPSERSNMKQVASKLQAI-K-A-AQL--G--GK------SK----------------------------------------------------
> LOC_Os02g40200.1 pacid=33134419 transcript=LOC_Os02g40200.1 locus=LOC_Os02g40200 ID=LOC_Os02g40200.1.MSUv7.0 annot-version=v7.0
MKMSVNKTVKL----------------------------------------TMPV-LL------ALLLLSYGTG------------SIRCT--------------------TI-AGNSTDVLSLLDFK-ATTNDP-RGALSSW-------N--T-S--I-----------HYCWWSGVKCK----PN---T-RG-RVTALKLAGQGLSQITSFLGNLTDLHTLDLSSNNFSGQI-----------P-PLTN-----------------------LQKLKYLRLGQN------------------------SLDGIIPDSLT----------------------NCSNLFYLD-----------------------LSN-MLEGTIPPK--IGF------------------------------------------------------------------------LNNLSVLAFPLNFLTGNIPSTL-GNLT-----------------------------------------------------------------------------------------------------------------NLNIMLLANKIDGNIQELGQLSNLGWLSLSENNL-SGGFPQGFFKN-LSSLQILSIQTTLLGGTLPF-DIGNTLPNLTKLFLA--D-NMFEGHIPASLGASLLR-GIDLSLNNSTGHIP-NSF-GRLS-GL-STLNLETN-KLEAR-D-NQGWE-FLEALRGCNNLNVLSLADNLLFGDVPNSI--GG-LSINLTILLLGGNNLTGIVPLSIGNLQGLIS-----------------------LGLDNNGFSGTIE-WIGKLKNLQSLCLRNNNFTGPI-PYSI-GKLTQLTEL-YLRNNAFEGHIPPSLGNPQLLLKLDLSY----------------------------KLQGTIPL-EISN-LRQLIYLQLASKLNGEIPDALGMCQNLVTIQMDQF-----------------------LRGDMP-ISFGNLNSLTILN-----------------------ISHNLSGTIP-VALGYLPLLSKLDLSYNLQGEVPTVGVFRNVTSAYLDGNSRLCG---GVTDLHMLSCPQVSN--R-I---KR-D---SDYN-LV--RLLVPI-F---G-F-V---SLT-V-L-I-Y-LT--C-L--AK-R------------------------------------T-S-----R---R-------TD--LLLLSFGKQFPRVSYKDLAQATGKFSESNLIGRGSYSSVYRA---------KLAP--T-----------KLQVALKV-FDL-E--VRC-ADKSFLSECEVLRSIRHRNLLPVLTACSTIDNSGNAFKALIYEYMPNGNLNMWLH-KQFASV--------ASKCLSLAQRVNIAVDIANALSYLHHECERSIVHCDLKPTILDDDMNAYLGDFGISNLVI----E--SRV-------T-S--LGHSS--PNSS-IGLKGT---------IGYIAPEYAQCGHASTYGDVYSFGIVLLEMLTGKRPTD-PMFEN---ELNIVNFVEKNF----PEQIPQIIDAQLQEERKRF-QAT---------------AKQEN-GFYICLLSVLQVALSCTRLIPRERMNTREIAIKLHAI-K-T-SYA--E--AT------KRESTL------------------CRRELECVMEL------------------V
> LOC_Os02g40180.1 pacid=33135461 transcript=LOC_Os02g40180.1 locus=LOC_Os02g40180 ID=LOC_Os02g40180.1.MSUv7.0 annot-version=v7.0
--M-----------------------------------------------------LI------PLLLLFYGVG------------NISGS--------------------TL-PDNSTDMLSLLGFKEAITNDP-SGVLSNW-------N--T-S--I-----------HLCSWNGVWCS----PK---H-PG-RVTALNLAGQGLSTISSSVGNLTFVRTLDLSNNNFSGQM-----------P-HLAN-----------------------LQKMQVLNLSFN------------------------TLDGIIPNTLT----------------------NCSNMRKLD-----------------------LYT-LLEGAIPPP--IGR------------------------------------------------------------------------LRNLVYIDLSRNNLTGIIPASL-KNIS-----------------------------------------------------------------------------------------------------------------LLETIYLQRQLEGSIDELGQFSNISLMALGANRL-SGNIPASLF-N-LSSLRILELRANLLGGILPS-NMGNHLTNLQHLFMG--Q-NMFKGHVPASLGASMLE-TIVLQSNNFTGRIP-TSL-GKLS-NL-YKLDLELN-MLEAK-D-TEGWK-FLDALTNCTALEVLALAENQLQGVIPNSI--GS-LSNTLRYLVLGGNELSGIVPSCIGNLSGLIQ-----------------------LSLDVNKLTGSISPWIGNLKYLEYLNLGKNRFTGPI-PYSI-GSLTRLTEL-YLEKNAFEGHIPPSLGNPPLLLKLDLTY----------------------------NLQGTIPW-EISN-LRQLVYLKLTSKLTGNIPNALDRCQNLVTIQMDQF-----------------------LTGTIP-ISLGNLKGLSVLN-----------------------LSHILSGTIP-AVLGDLPLLSKLDLSYNLQGEIPRIELFR--TSVYLEGNRGLCG---GVMDLHMPSCPQVSH--R-K---ER-K---S--N-LT--RLLIPI-V---G-F-L---SLT-V-L-I-C-LI--Y-L--VK-K------------------------------------T-P-----R---R-------TY--LSLLSFGKQFPRVSYKDIAQATGNFSQSNLIGRGSYGSVYKA---------KLTP--V-----------KIQVAIKV-FDL-E--MRW-ADKSFVSECEILRSIRHRNLLPILTACSTIDYSGNDFKALIYEYMPNGNLDMWLH-KKNTAV--------ASKCLSLSQRVNIAVDIANALSYLHHECERSIIHCDLKPMILDSDMNAYLGDFGISSLVL----E--SKF-------A-S--LGHSC--PNSL-IGLKGT---------IGYIAPEYAECGNASTYGDVYGFGIVLLEMLTGKRPTD-PMFEN---ELNIVNFMEKNF----PEQIPHIIDAQLQEECKGFNQER---------------IGQEN-RFYKCLLSVVQVALSCTHPIPRERMDIREIAIKLQAI-R-T-SYA--E--AT------KRDDML------------------RRRELQCTIEL------------------V
> Bradi5g15027.2.p pacid=32808162 transcript=Bradi5g15027.2 locus=Bradi5g15027 ID=Bradi5g15027.2.v3.1 annot-version=v3.1
--MEL----------------------------------------------FVLI-VW------APLVLSYGAG------------SIICA--------------------VL-HGNDTDMLSLLDFKRAITEDS-KGALSSW-------N--A-S--I-----------HFCNWQGVKCS----LT---Q-HE-RVAMLDLSEQSLVQISPSLGNMSYLASLNLSRSMFSGQI-----------P-LLGH-----------------------LQELKFLDLSYN------------------------SLQGIIPVALT----------------------NCSNLSVLD-----------------------LSR-LLVGEIPQE--IAL------------------------------------------------------------------------LSNLTRLWLPYNKLTGVIPPGL-GNIT-----------------------------------------------------------------------------------------------------------------SLEHIILMYQLEGSIDEFGKLSKMSNLLLGENML-SSRVPDAIF-N-LSLLNQMALELNMLSGTLPS-HMGNTLPNLQRLFLG--G-NMLEGFIPDSLGASDLQ-HISLAYNHFRGQIP-SSL-GKLM-KL-RKLGLDTN-NLEAN-D-SQSWE-FLDSLSNCTLLEMLSLHSNMLQGVLPNSV--GN-LSSNLDNLVFGRNMLYGLLPSSIGNLHRLTK-----------------------LGLEGNNFTGPIDEWIGNLPNLQGLYLEENRFTGTI-PTSI-GNITKLTVL-FLANNQFHGPIPSSLENLQQLGFLDLSYNLQDNIPEEVF----RVATI-IQCALSHSLEGQIPC--ISN-LQQLNYLDLSSKLTGEIPPTLPTCQQLQTIKMDQF-----------------------LSGSIP-ISLGSLSSLISLN-----------------------LSHNFSGSIP-IALSKLQLLTQLDLSDHLEGDVPVNGVFKNTSAISLEGNWRLCG---GVLELHMPSCPTVSQ--R-R---SG-W-Q-H--Y-LV--RVLVPI-L---G-I-M---SLL-L-L-V-Y-FT--L-I--RN-K------------------------------------M-L-----R-----------MQ--IALPSLGERFPKVSYKDLARATDNFAESNLIGRGSCGSVYRG---------KLTK--E-----------HMAVAVKV-FDL-D--TQG-ADRSFMSECKTLRNIRHRNLLPILTACSTIDTRGNDFKALVYDYMPNGNLDSWVH-PTGDRN--------FADQLDLYQRVEIAANIADALQYIHHDCESPIIHCDLKPSILDYDMTARLGDFGIARFYI----K--RKL-------V-P--AGDST--SVGT-ITLKGT---------IGYIAPEYAGGSYLSTSGDVYSFGIVLLELLTGKRPTD-PMFCN---GLTIVDFVKRNF----PDQILHIIDAYLLEECQESAKAD---------------LGGEN-NAQQCLMSLLKVALSCTRQTPNDRMNMRESATELHAI-K-M-SI---SIPAV-----------------------------------------------------------M
> Bradi3g48760.2.p pacid=32819668 transcript=Bradi3g48760.2 locus=Bradi3g48760 ID=Bradi3g48760.2.v3.1 annot-version=v3.1
--MLV---------------------------------------------------LL------AFLLLSYGAG------------DVQCA--------------------TV-HANITDILSLLHFKK-VTNDP-TQALKSW-------N--R-S--T-----------HYCNWNGVMCD----PS---Y-PG-RVVGLLLGGQRLSQITLSLGNITFLQYLNLSHNGFSGQL-----------P-SLNQ-----------------------FHELVLLDLHSN------------------------SLRGMIPDSLV----------------------NCSNLRVLD-----------------------LSK-MLEGPIPAE--IGS------------------------------------------------------------------------LYSLRAVDFSYNNLNGVIPPTF-SNAT-----------------------------------------------------------------------------------------------------------------QLLLLSAQEQLVGSIGELGKLSNMLTLGFGGNSL-SGPIPPPIF-N-LTSLQVLDGYFNMLEMELPL-DIGDTLPKLQSLTLG--G-SMLKGPIPASLGASGLQ-VIDLGHNSFVGEIP--DF-GKLL-NL-TQLILESN-KLEIR-N-GQSWE-SFYGLTNCRSLEMLLLGNNQLQGAIPDLI--GN-FSTEFAHLQLNGNDLSGIVPPSLGNLGGLID-----------------------LSLSNNSLFGSIEGWVTSLKNLQSLDLEGNSFVGSI-PPSF-GNLSKLTLL-SLAKNEFEGPIHPILGELTRLSSMDLSY----------------------------NLQGEIPP-EISG-LKELRMLNLSSKLTGEIPNDLSQCQSLATIQMDHN-----------------------LTGHIP-TSFGDLMSLTTLS-----------------------LSHDLSGTVP----ASLQPLSKLDLSYQLQGVIPTKGVFGNASAVSLGGNSGLCG---GVPELHMPSCPAASQ--R-N---KI---R-Y--Y-LI--RVLIPI-F---G-F-M---SLI-L-L-V-Y-FL--L-L--ER-K------------------------------------M-S-----R---R-------TY--ESHAPLGEHFPKVSYNDLVEATWNFSDANLIGKGSYGTVYKG---------KLVQ--N-----------KMEVAVKV-FDL-E--MRG-AERSFMSECEALRSIQHRNLLSIITACSTVDSNGNPFRALIYDFMPKGNLDMWLH-HKGDEK-NKGDDN-AHKNLTLTQRISIAVNIADALDYLHNDSENPIIHCDVKPSILDDDMVAHLGDFGIARVFL----D--SRP-------R-P--AG-----STSS----------------IGQI-----------------------------------------------------------PD----VIDVHLKEECKEFAEAS---------------VVSED-PVHQCLVSLLQVALSCTRPLPNERANMRETASKIQAI-K-A-SYI--E--RK------EKKNIS-----------------------------------------------L
> Zm00001d017212_T001.1 pep chromosome:AGPv4:5:189079371:189084164:-1 gene:Zm00001d017212.1 transcript:Zm00001d017212_T001.1 gene_biotype:protein_coding transcript_biotype:protein_coding
--MDVNAPVKLSLISPLGPQPAEHPAHTSRAGARLLSSLLLRLRPSRAQMNLYMLSLL------LPLLLCCVCN------------TVRCSA-----------------PDTN-TSAETDALALLEFKRAAS-DP-GGALSSW-------N--A-S--T-----------SLCQWKGVTCADDPKNN---G-AG-RVTELRLADRGLSAIAGSVGNLTALRVLDLSNNRFSGRI-----------P-AVDS-----------------------IRGLQVLDLSTN------------------------SLEGSVPDALT----------------------NCSSLERLW-----------------------LYS-ALTGSIPRN--IGY------------------------------------------------------------------------LSNLVNFDLSGNNLTGTIPPSI-GNAS-----------------------------------------------------------------------------------------------------------------RLDVLYLGGQLTGSIDGVGELSAMSVLELNNNLL-SGSIPSTLF-N-LSSLQTLDLGSNMLVDTLPS-DMGDWLVSLQSLFLN--G-NQLQGQIPSSIGASELQ-SIHISANRFSGPIP-ASL-GNLS-KL-STLNLEEN-ALETRGD-DQSWG-FLAALGNCALLNSLSLDNNNLQGELPDSI--GN-LAPGLQVLRMGFNNMSGTVPPGIGKLRNLTT-----------------------LGLSHNRFTGVLGGWLGNLENLQYVDLESNGFTGPI-PPSA-GNLTQLLAL-KLANNGFQGSVPASFGNLQQLAYLDLSYNLRGSVPGEAL----TSPRM-RTCVLSYSLEGSIPL-DFSR-LQELTELSLSSAFTGDIPDSIGQCQMLQTVEMDRL-----------------------LTGNVP-VSFGNLKSLSTLN-----------------------LSHNLSGPIPSAALTGLQYLTRLDISYDFTGEVPRDGVFANATAVSLQGNRGLCG---GATTLHMPSCRTRSN--K-RA--ET-Q---Y--Y-LI--EVLIPV-F---G-F-M---SLA-L-L-I-Y-FL--L-I--EK-T--TR--------------------------------R-R-----R---R-------QH--LPFPSFGKQFPKVTYQDLAQATKDFSESNLVGRGSYGSVYRC---------RLKE--H---------GMEEEMAVKV-FDL-E--MPG-AERSFLAECEALRSIQHRNLLPIRTACSAVDNRGGMFKALLYEFMPNGSLDTWLH-PRGGGK--------APKRLGFSQRVNVIVNVADVLDYLHHECGRPTVHCDLKPSILDDDLNALLGDFGIARFYA----D--SKS-------A-P--PPA-D--PTSS-VGVRGT---------IGYIAPEYAGGVLASTSGDVYSFGVVVLEMVTGKRPTD-PTFKD---GLDIVNFVSSNF----PHQISRVVDPRLSEECKEFSRDK---------------VEPEN-AAYQCLLCLLQVALSCTHPSPSERVSIKEVANKLHAT-Q-M-AYE--G--AK------EKK---------------------------------------------------
> Bradi3g48790.1.p pacid=32819231 transcript=Bradi3g48790.1 locus=Bradi3g48790 ID=Bradi3g48790.1.v3.1 annot-version=v3.1
--MCVDVWCCESVFKPLGHEPAEHKLHGSRRGCRVAEVAGQSLVPSSFQVKLYMLILL------AWFVFSYGVG------------SIHCS--------------------TV-PGNSTDVAALLDFKNAITIDP-QGVLSTW-------N--A-S--T-----------PYCQWKGVKCS----LR---H-PG-RVTALELSAQGLSPIAASVGNLTFLRTLDLSRNNFSGQI-----------P-HLNN-----------------------LQKIQIINLNYN------------------------PLGGIIPETLT----------------------NCSSLKELS-----------------------LYG-LLEASIPPQ--IGV------------------------------------------------------------------------LSNLVYLDISQNNLTGIIPSTL-GNIT-----------------------------------------------------------------------------------------------------------------YLREIYLGQKLEGSIDELGQLSNISILFLRENSL-SGSIPVSLF-N-SSSLQQLELSVNPLDDTLPT-NIGDHLPNLQKLYLS--N-NMLGGQIPASLGITNLD-TINFQKNSFTGEIP-SSF-GKLS-SL-VRLDLQGN-MLEAK-D-SESWA-FLQALGNCSLLELLLLTANQLQGVIPNSI--GN-LPTSLEALALGSNKLSGMVPPSIGNLSGLFY-----------------------MTLEQNSLTGTINEWIGNMKSLQALHLTYNNFTGSI-PPSI-GDLTKLTKL-YLQENRFQGPIPRSFGNLQALLELDLSD----------------------------NFEGNIPP-EVGN-LKQLIQLQVSSKLTGEIPNTLDQCQGLIKLEMDQF-----------------------LTGTIP-VSFGNLKALSVLN-----------------------LSHNISGTIP-TALGDLQLLTELDLSYHLQGNVPTHGVFSNATAVLLDGNWGLCG----ATDLHMPLCPTAPK--K-T---RV-L---Y--Y-LV--RVLIPI-F---G-F-M---SLF-M-L-V-Y-FL--L-V--EK-R------------------------------------A-T-----K---R-------KY--SGSTSSGEDFLKVSYNDLAQATKNFSEANLVGKGSYGSVYRG---------TLKE--Q-----------KVEVAVKV-FDL-E--MRG-AERSFITECEALRSIQHRNLLSIITACSTVDNDGNVFKALLYEFMPNGSLDRWLH-HKGDGK--------DPQRLGLTQIIGIAVNIADALDYLHHDCGRPTVHCDLKPCILDDDMNALLGDFGIARLYV----Q--SRL-------S-S--TG-----STSS-IGVKGT---------IGYIAPEYAQGGHVSTSGDVYSFGIVLLEMTTGKRPTN-PMFKD---GLDIVNFVEGNF----PHQIYHAIDVRLKDD-KDFAQAK---------------MVPEN-VVHQCLVSLLQIALSCAHRLPIERPSMKEVASKMHAV-N-A-SYL--G--GK------------------------------------------------------------
> LOC_Os07g03000.1 pacid=33117002 transcript=LOC_Os07g03000.1 locus=LOC_Os07g03000 ID=LOC_Os07g03000.1.MSUv7.0 annot-version=v7.0
--MELGM--------------------------------------------FIPC-TL------VLLLLSYGAG------------GIKAS--------------------TQ-DGNGTDLASLLDFKRAITNDP-FGAMSSW-------N--T-N--T-----------HLCRWKGVTCD-----Q---R-AH-RVVALDLVGQTLTQISHSLGNMSYLTSLSLPDNLLSGRV-----------PPQLGN-----------------------LRKLVFLDLSGN------------------------SLQGIIPEALI----------------------NCTRLRTLD-----------------------VSR-HLVGDITPN--IAL------------------------------------------------------------------------LSNLRNMRLHSNNLTGIIPPEI-GNIT-----------------------------------------------------------------------------------------------------------------SLNTVILQGMLEGSIEELGKLSNMSYLLLGGNRL-SGRIPEVLF-N-LSHIQEIALPLNMLHGPLPS-DLGNFIPNLQQLYLG--G-NMLGGHIPDSLGATELQ-WLDLSYNQFTGRIP-PSL-GKLR-KI-EKLGLDMN-NLEAR-D-SWGWE-FLDALSNCTRLKMLSLHQNLLQGVLPNSV--GN-LSSSMDNLVLSNNMLSGLVPSSIGNLHRLTK-----------------------FGLDFNSFTGPIEGWIGSMVNLQALYLDSNNFTGNI-PDAI-GNTSQMSEL-FLSNNQFHGLIPSSLGKLRQLSKLDLSYNLEGNIPKEVF----TVPTI-VQCGLSHNLQGLIP--SLSS-LQQLSYLDLSSNLTGEIPPTLGTCQQLETINMGQF-----------------------LSGSIP-TSLGNLSILTLFN-----------------------LSHNLTGSIP-IALSKLQFLTQLDLSDHLEGQVPTDGVFRNATAISLEGNRQLCG---GVLELHMPSCPTVYK--S-K---TG-R-R-H--F-LV--KVLVPT-L---G-I-L---CLI-F-L-A-Y-LA--I-F--RK-K------------------------------------M-F-----R-----------KQ--LPLLPSSDQFAIVSFKDLAQATENFAESNLIGRGSYGSVYKG---------TLTQ--E-----------NMVVAVKV-FHL-D--MQG-ADRSFMTECKALRSIRHRNLLPVLTSCSTIDNVGNDFKALVYKFMPNGNLDTWLH-PASGTN--------ASNQLSLSQRIKIAVDIADALQYLHHDCENPIIHCDLKPSVLDDDMTAHLGDFGIAHFYL----K--SKS-------P-A--VGDSS--SICS-IGLKGT---------IGYIAPEYAGGGFLSTSGDVYSFGVVLLELLTGKRPTD-PLFCN---GLSIVSFVERNY----PDVIDHIIDTYLRKDLKELAPAM---------------LDEEK-AAYQLLLDMLGVALSCTRQNPSERMNMREAATKLQVI-N-I-SYI--S--GM------------------------------------------------------------
> evm_27.model.AmTr_v1.0_scaffold00010.374
----------------------------------------------------------------------------------------------------------------------------MS----------------W-------------------------------VTG---------------------------------TPTFPSVNGLEHAASAGRDFHGSI-----------PLEIGR-----------------------LRRLQDLHVSQN------------------------QLEGEIPLSIS----------------------SCKELQTLM-----------------------LSY-RFEGSVPKD--L-------------------------------------------------------------------------LLPKIKVLNLGVNSLTGTIPISL-GNLS-----------------------------------------------------------------------------------------------------------------TLEQLWLAEFLHGDLDEIGLLGSLQTLAIYSNNL-TGRIPSSLF-N-VSSMRSLSLSFNGFSGRLPT-TTGSMLPNLEELYLW--H-NNLSGPIPASLQAS----ILELADNQFSGPVP-TSL-GYLS-LL-KWLYLSGT-QLENG----------------------------------PG----RN-FSNNLQIFNMRSCYIMGSIPESIGNLSNLTQ-----------------------LILYGNELRGNLPSEIGRLQKIKIMFLFENRLEGSI-PMEF-GQLDSLLKL-YLENNMLSGPIPASMNNLTKLSHLYLGSRLSGKLPIEIW----N---------------------------QQLLEIDF-----------LGNLKSLEYLNISNS-----------------------FQGAIP-DSFGGMISLQFMD-----------------------ISSKFSGKIP-KSLGTLSYLQFLNLSFELEGAIPSSGVFANITADFIMGNPLLCG----SPKLRGQGRPVSAI--R-S---KS-P---SWTR-SL--VFRIPL-I-VCA-F-----ILA-LACFL---FI--F-F--WR-H------------------------------------K------LR---TIV-----TE--GVSETQIRGPSWVSYYELRRATDNFNNSNLLG----------------------------------------------------------------------------------------------------------VDRSLH-PQDE----------ARCPLSLLKRLDIMIDVAQALEYLHHSYSVPIIHRDLKPSILDEDMPAHVGDFGLARLIG----E--E------------------N--FASQ-TNTLGT---------IGYMAPGVSASH------------------------------------I----------------------------------------------------------------------------------------------------GFL-------------------------------------------------------------------
> Zm00001d051085_T001.1 pep chromosome:AGPv4:4:141377724:141380778:1 gene:Zm00001d051085.1 transcript:Zm00001d051085_T001.1 gene_biotype:protein_coding transcript_biotype:protein_coding
--M------------------------------------------------LMAL-LS------LSFLFCYGVE------------KVHCS--------------------TV-HENNQDFHSLLDFKKGITNDP-NGAMSNW-------T--N-N--T-----------HFCRWNGVKCT----LT---P-PY-RVMELNLTGNDLARISTSVGNLTYLSLLALPNNRFSGPI-----------P-PLNK-----------------------LQNLSYLSLDNN------------------------FLNGVIPESLT----------------------NCSNLDTLG-----------------------LSK-NLTGVIPPS--IGS------------------------------------------------------------------------LTKLKVIFLYKNNLSGVIPSSL-GNIT-----------------------------------------------------------------------------------------------------------------NLSVIALSEQLNGLITELWQMPHIASLYLFCNNL-SGEIPQTIS-N-LSSLQELSLAVNMLSNTLPS-NFGHALPNLKLLYLG--G-NLFEGQIPDSLGVSGLV-HLDMSYNKLTGKIH-SIF-GKLL-GL-SFLNLEEN-MFEAS-D-SASWD-FFVDLIACSSLTVLSLASNNLQGAIPNSI--AN-LSTNLRNLLMSDNHLSGVVPPSIGKLNGLIE-----------------------LELDGNNFTGTIEDWMPKLTSLQKLYLHDNSFEGTI-PPSI-SNLAHLTLL-DFSNNKFTGSIPPSMGNIQLLINLSLSN----------------------------NFRGTIPA-KFGD-LKQLVFLDVSSELGGEIPNSLGQCQNLAAIKMDQV-----------------------LIGNIP-TSFSNLKSLSLLN-----------------------LSHKLSGPLP-NYLNDLKLLNKIDLSYNFHGEIPKAGILDNSTLVSLDGNSGLCG---GAMNLHMPSCHTISR--R-A---RT-I---S--D-LV--KILIPM-F---G-L-M---SLL-H-L-V---YL--V-F--GK-K------------------------------------T-S-----R---R-------PH--LSQRSFGEHFEKVTYNDLAKATRDFSEYNLIGRGSYGSVYSG---------KLKE---------------VEVAVKV-FNL-E--MQG-ADKSFLVECETLRSIQHRNLLPIITACSSIDTTGNSFKALIYELMPNGNLDKWIH-HKDNEA--------LPKRLSLAQRIAVVVNVADALDYLHHDCGRPTIHCDLKPSILGDDMNAVLADFGIAHLYS----D--SQS-------T-W--TS-----SFSS-IGVKGS---------IGYIPP-----------------------------------------G-------------------------------------------------------------------------------------------------Q-------------------------------------------------------------------------
> LOC_Os02g40240.1 pacid=33139178 transcript=LOC_Os02g40240.1 locus=LOC_Os02g40240 ID=LOC_Os02g40240.1.MSUv7.0 annot-version=v7.0
--MGLTC---------------------------------------DTQAKLAII-LL------AFILLCHGIG------------NVDC------------------------RGNRADQLSLLDFKKGITNDP-YGALATW-------N--T-S--T-----------HFCRWQGVKCT----ST---G-PW-RVMALNLSSQSLTQIRSSLGNLSFLNILDLGDNNLLGSL-----------P-RLGN-----------------------LKQLQALYLYKN------------------------NLTGIIPDELT----------------------NCSSLTYID-----------------------LSG-ALTGALPPN--LGS------------------------------------------------------------------------LSNLAYLYLSANKLTGTIPQAL-GNIT-----------------------------------------------------------------------------------------------------------------TLVEIYLDTRFEGGIDKLWQLPNLTILALGQNML-SGDIPFNFS-S-L-SLQLLSLEYNMFGKVLPQ-NISDMVPNLQILRLD--Y-NMFQGQIPSSLGALQLT-EISMANNYFTGQIP-SSF-GKLS-KL-SYISLENN-SLEAS-D-GQGWE-FLHALRNCSNLELLSLAQNQLQGEIPNSI--GD-LPLKLQQLVLSENKLSGEVPASIGNLQGLFR-----------------------LSLDLNNLTGKIDEWVPKLTKLQKLLLHRNNFSGSI-PSSI-AELPRLSTL-SLAYNAFDGPIPSSLGNLSGLQKLYLSH----------------------------NLEGVIPP-ELSY-LKQLINLSLSEKLTGEIPGTLSQCKDLANIQMGNF-----------------------LTGNIP-VTFGDLKSLGVLN-----------------------LSHSLSGTIP-TTLNDLPVMSKLDLSYRLQGKIPMTGIFANPTVVSVQGNIGLCG---GVMDLRMPPCQVVSQ--R-R---KT-Q---Y--Y-LI--RVLIPI-F---G-F-M---SLI-L-V-V-Y-FL--L-L--EK-M------------------------------------K-P-----R---E-------KY--ISSQSFGENFLKVSYNDLAQATRNFSEANLIGKGSYGTVYRG---------KLKE--C-----------KLEVAVKV-FDL-E--MRG-AERSFISECEALRSIQHRNLLPIITACSTVDSTGNVFKALVYEYMPNGNLDTWIH-DKEGGK--------APGRLGLRQTISICVNIADALDYLHHECGRTTIHCDLKPSILADDMNALLGDFGIARFYI----D--SWS-------T-S--TG-----SNST-VGVKGT---------IGYIPPEYAGGGHPSTSGDVYSFGIVILELITGKRPTD-PMFKD---GLDIISFVESNF----PHQIFQVIDARLAEKSMDSNQTN---------------MTLEN-AVHQCLISLLQLALSCTRKLPSDRMNMKQIANKMHSI-K-T-TYV--G--LE------AKKYGP----------------------------------------------DA
> Zm00001d051094_T001.1 pep chromosome:AGPv4:4:141819150:141821792:1 gene:Zm00001d051094.1 transcript:Zm00001d051094_T001.1 gene_biotype:protein_coding transcript_biotype:protein_coding
--MSHWK-----------------------------------------QSKLAML-VV------LLLLLCHAVD------------KVHCS--------------------TH-HNNSQDFHSLLEFHKGITSDP-NEALSNW-------N--P-S--I-----------HFCHWHGVNCS----FT---R-PY-RVTELNLTGQNLAQISSSLGNLTFLHTLDLSYNSFSGPL-----------P-LLNK-----------------------LRNLDVLFLGSN------------------------HLGDVIPDWLT----------------------NSSNLVDLD-----------------------LSE-NLTGHIPSN--IGF------------------------------------------------------------------------LTKLEGIALYNNNLTGVIPPTL-GNIS-----------------------------------------------------------------------------------------------------------------TLEVVDFSAQLSGSINKVWQISNITMLNLGQNNL-SGGIPDTLS-N-FSSLTALGLNNNKLGSALPS-NIGDVFRHLNELYLD--N-NIFVGTIPTSLGPSSLE-ALDLSNNHFSGKIP-SSF-GRLS-KL-QILNLELN-MLEAR-D-SEGWQ-FFDALANCSSLNILSVSQNLLHGPIPNSI--SN-LSTTLQYLMMASNNLSGTVPPTIGKFSGLIK-----------------------LSLANNNLT---------------------------------------------------------------------------------------------------------------------------------------------------------------------------------------------------------------------------------------------------------------------------------------------------------------------------------------------------------------------------------------------------------------------------------------------------------ESNLIGRGRYGSVYRG---------KLKE---------------MEVAVKV-FDL-E--MRG-AERSFLSECEALRSIQHRNLIPIITACSIV----GTFKALIFEFMSNGNLDTWLR-HKGDEE--------ATRCLGLTQRINIVVNIADALDYLHHGCGRPTVHCDLKPSILDDDMNALLGDFGIASFYY----D--FET-------K-W--TC-----SSSS-IGIKGT---------IGYIPP-----------------------------------------------------------------------------GRN-------------------------------------------------------------------------------------------------------------------------------------
> Solyc04g014900.2.1 pacid=36143908 transcript=Solyc04g014900.2.1 locus=Solyc04g014900.2 ID=Solyc04g014900.2.1.ITAG2.4 annot-version=ITAG2.4
--MKNNI------------------------------------------------LLL------ILLFLIQ-------F---------SVS--------------------LS-SSNETDQRALLAFHNLIT-TP-NHFLANW-------T--K-S--P-----------SFCSWFGVTCT-----P---K-RQ-RVVALDLPNLQLQTISPSLANLSFLSVLNLQNNSFHGGI-----------PYGLGH-----------------------LPRLRVIDVKNN------------------------QLNGSIPTSLF----------------------QNRRVEVIS-----------------------L------GEMWRGP-------------------------WYVPQLRVLNLRKSLTGIIPPSVG-NATK--MMNFSLSGRVSGNIPTEVGNLSQLAFLSLRDNQLTGPIPPTL-FNISSLLSVAL-------------------------------------------------------------------------------------------------------------------------------------------------------------------------------------------------------------------------------------------------------------------------------------------------------------------------------------------------------------------------------------------------------------------------------------------------------------------------------------------------------------------------------------------------------------------------------------------------------------------------------------------------------------------------------------------------------------------------------------------------------------------------------K-----G---KS------ID--VENIPEIRTHQLVSYQEIQRATNNFDESNLIGEGSSGSVYKG---------TLFG--------------GTAVAIKV-LDL-E--NDQ-VCKRFDTKCQVMRNVRHRNLVPVITLCSSN-----YIRAFVLHFMPNGSLENWLY-NED-------------RHLNLHQRVAVMLDAAMAVEYLHHGHVTPIVHCDLKPAILDEDMVAHVGDFGISKILA----V--S------------------K--SVAH-TETLGT---------LGYIAPEYGSEGIVSASGDVYSYGIILMEVLIKRRPTDEEICNE---NLDLRKWITQSI----SGRMMEVVNANLFSEKKQ----------------------ITC-KSEMCITFMIELALDCTKETPESRITMKDIVKRLNKI-N-N-TFL--E--T-------------------------------------------------------------
> Zm00001d051089_T001.1 pep chromosome:AGPv4:4:141670486:141672629:1 gene:Zm00001d051089.1 transcript:Zm00001d051089_T001.1 gene_biotype:protein_coding transcript_biotype:protein_coding
--------------------------------------------------------------------------------------------------------------------------------------------------------------------------------------------------------------------------------------------------------------------------------------------------------------------------------------------------------------------------------------------------------------------------------------------------------------------------------------------------------------------------------------------------------------------------------------------------------------------------------------------------------------------------------------------------------------------------------------------------------------------------MLEAR-D-SEGWQ-FFDALSKCRYLITLSVSQNHLHGPIPNSI--AN-LSTSLQQLFMDWNNLSGIVPPTIGKLSGLTD-----------------------LSLQNNNLTCTIEEWVGKMTNLTILTLQWNNFTGKI-PPSI-GKLTKLTNF-SVAENNFFGIVWRRHGF----------------------------------------AHASMPC-RFEK-SRQ--------KL------------------IDQI-----------------------D-----------------------------------------------------------------------------------------------------------------------------------------------PN-I---W-V-H---VTR-I-A-V-Y-FL--F-L--EK-R------------------------------------T-S-----R---R-------AY--RSELSYGEHFEKVTYNDLAQATRDFLESNLIGRGSYGSVYRG---------KLKE--SK---------M--EVAVKV-FDL-E--MRG-AERSFL--------------------------------------------------------------------------ISIVVNIADALDYLHHDCGWPTVHCDLKPNILDDDMNALLGDFGIARLYL----D--YQS-------K-W--AG-----SISS-IGVKGT---------IGYIPPEYGEGGHASMSGDVYSFGIVLLEILTSKRPTY-PMFKD---GMDIISFVENNF----PDQVFEVIDAHLLEECRNSTQGNT--------------LVQEN-EIYQFLVDLLQVALSCLHSLPSERSNMKQVASRMHAI-K-T-SHN--E--IT------S------------------------NKNKGVP----------------------
> Solyc04g014650.2.1 pacid=36141545 transcript=Solyc04g014650.2.1 locus=Solyc04g014650.2 ID=Solyc04g014650.2.1.ITAG2.4 annot-version=ITAG2.4
----------------------------------------------------------------------------------------------------------------------------------------------------------------------------------------------------------------------------------------------------------------------------------------------------------------------------------------------------------------------------------------------------------------------------------------------------------------------------------------------------------------------------------------------------------------------------------------------------------------------------------------------------------------MGEIPEAIF-N-ISSLEVIDFSFNKLSGRIPS-TTGLHLPNLEELYLG--E-NQLEGEIPLFITASKLQ-ILSLSQNFLTGTIP-TNL-GNLR-EL-RHMFLHHN-QLTNEPT-ERELR-FFNSLADCRMLRYLQVGNNPLSGVLPNSI--GN-LSSTIENFIIANAHING---------------------------------------IQDNNLAGNIPSEFGKLKQLQG-------LQGHI-PEGV-CHLSNLVKL-YLDGNELSGLIPECLGK------------------------------------SKHSIEGEVPS-DIGG-LKAIVRLHLSSHFSGVIPTRLGELQNLQSLDLSNS-----------------------FFGKIP-LSFADLISLEFLE-----------------------LSSALSGTIP-KSLEKLSYLKSINVSFDLEGQIPSGGVFANSTRLSFLGNKGLCG----MHILEIPACVITNP--G-K--QST-L-T-E--V-VI--KIVTPL-I-IAS-F-L---IFL-L---V---AI--W-I--MK-R--H---------------------------------K-K-----G---KS------KD--VEKVLEIGTHQLVSYYEIQRATNNFDESNLIGEGSSGSVYKG---------ALFG--------------GTAVAIKV-LDL-E--NEQ-VCK-------------------------SD-----YIRAFVLQFMPNGSLENWLY-KED-------------RHLNLRQRVAVMLDAAMAVEYLHHGHVTPIVHCDLKPAILDEDMVAHVGDFGISRILA----I--S------------------K--SMAY-TETLGT---------PGYIAPEYGSEGIVSASGDVYSYGIMLMEVLTKRRPTDEEICSD---NLDLRKWITQSF----SGNMMDVMDANLFSEKEQ----------------------ITS-KSEMCIASMIELGLDCTKERAESRVTMKEVVKRLCKI-N-N-AFL--E--T-------------------------------------------------------------
> Solyc04g012090.1.1 pacid=36143484 transcript=Solyc04g012090.1.1 locus=Solyc04g012090.1 ID=Solyc04g012090.1.1.ITAG2.4 annot-version=ITAG2.4
--MENLESELELAKE--------------------ASSKVLVAIKVHKNVPVITTFVLQYQKANVLLMVAH-------FG-ISKILSVSKS--------------------MA-HTETTDRRSSNSFQSLII-SP-SHFLANW-------T--K-N--A-----------SFCSWFGVTCS-----S---K-SQ-QVVALNLPNLQLQTISLSLANLSSLRELNLENNLFHGGI-----------SYGLGH-----------------------LPRLRVIDVKKN------------------------QLNGIIPPTIG----------------------NATKLLNFS-----------------------LSV-RINGNIPEE--IGN------------------------------------------------------------------------LRQLAVLSSTDNKLTGSIPEAL-FHISSLLSVSLGKSLSGPLLVGKG----------------------------------------------ILS--------------------------------------------HLEILSLTRQISGRISSICQPIQLKILSISFNNI-TGLIPEAIF-N-ISSLNYIALTLNKFSGRIPT-SAGLHLPNLLGLYLS--G-NELEGEIPLHITASRLV-RLGLATNFFSGSIP-TNW-ESLR-DL-RLLFLHDN-HLTSE----YGLP-FFQSLADCRMLQYLDVGYNPLNSIPPNSI--GN-LSSTIEFFEISDAQINGLIPTSIGNMSGLTT-----------------------LVFQNNNFTGNILLEFGNLKQLPGLYLNNNKLQGHI-PEAV-CHLSHLGRL-NLEGNELFGIIPFLENEWSSLS------------------------------NVSQSIEGEIPS-DIGQ-LQVIVELVLSGHFSGMIPSNLCDLQNLQSLALSNS-----------------------FSGQIP-LSFANLISLEFLD-----------------------LSLALSGTIP-KSLEKLP-LKSINVSFELEGEIPSDGVFSNSTLQSFLGNRDLCG----AHILEIPACVVTYP--G-Q--QSN-L-K-E--V-VV--KIVTPV-I-ISS-F-V---ILL-L---V---SI--W-I--MK-W--Q---------------------------------K-K-----G---KS------KD--VEKVPEIKTFQLISYHEIQRATNNFDVSNLIGVGGSVSVYKG---------MLYS--------------GVVVAIKV-LDL-E--NEH-VCKSYN------------------YLESSD-----HIRAFVLQFMSNGSLDNWLY-RED-------------RHLNLLQRVTVMLDVAIAIEYLHHGYDTPIVHCDLKPAVLDEDMVAHVGDFGISKILV----V--S------------------K--SVAH-TEILGT---------LGYIAPEYSSEGIVSACGDVYSYGIMLMEVLAKRRPTDEEIFNE---NLGLRKWIRRGF----PKTMLEVVDANLFF----------------------------------------------------------------------------------------------------------------------------------------------
> Potri.004G068300.1 pacid=26991566 transcript=Potri.004G068300.1 locus=Potri.004G068300 ID=Potri.004G068300.1.v3.0 annot-version=v3.0
-----------------------------------------------------------------------------------------------------------------------------------------------------------S---------------------------------------K----------------------------------------------------------------------------------------------------------------------------------------------------------------------------------------------------------------------------------------------------------------------------------------------------------------------------------------------------------------------------------------------------------------------------------------------------------------------N-----------------------------------------------------------------------------------------------------E-------------------------------------------------------------------------------------------------------------------------------------------------------------------------------------------------------------------------LVNLGYLDFHIGYQVKFLEVL-EAAYVEKFAFGGL-----------------------FPSSIP-ELLRFLRALQYLN-----------------------LSHNFTGQIP-KFLAGFRLLQYLDLSFDIQGEMPTQGVFGNASAVSVLGNSKLCG---GISQLNLSRCIPNNS--K-G---QT---S-S--T-EQ--MLIIAI-P-C-G-F-L---GFF-F-M-I-A-CL--L-F--CC-F--K---------------------------------I-T-----K---N-------KP--SSESSREFSFRRVTYKELFQATVRFSSSNLIGAGSFGSVYKG---------VIAS--D-----------GAIVAVKV-FKL-L--SKG-ASKSFMSERAALINIRHRNLVRVLSARDGVDFQGNDFKS--------------LH-PVRIPE----EAH-EARNLNLIQRLSISIDVASALDYLHHGCQMPVVHGDLKPSVLDSDMTALVGE---AMFSP----E--ASH-------Q-L--SL--D--QTSS-VGIKGT---------GGYALP-----------GNVTLFFLLLL---------------------------------------------------------------------------------------------------------------------------I-------------------------------------------------------------------
> Solyc07g016000.1.1 pacid=36161099 transcript=Solyc07g016000.1.1 locus=Solyc07g016000.1 ID=Solyc07g016000.1.1.ITAG2.4 annot-version=ITAG2.4
-------------------------------------------------------------------------------------------------------------------------------------------------------------------------------------------------------------------------------------------------------------------------------------------------------------------------------------------------------------------------------------------------------------------------------------------------------------------------------------------------------------------------------------------------------------------------------------------------------------------------------------------------------------------------------------------------------------------------------------------------------------------------------------------------MLKYLQVGFNSLNGVLPNSI--GN-LSSTIENFEIGDSHINGLIPTSIGNMSGLTT-------------------------FEENNFSGSIPSEIGSIKQLQGLSLFNNKFEGHI-PEAV-CHLSKLVQL-FLDGNELSGLIPEYLGNLSMLQHFYLGSKLSSTFPLRLC----NMSGL-LYLDVSESIEGQVPS-DIGG-LKAIVELHLSNHFSGMIPSQLGDLQNLKSLDLSNS-----------------------FSGSIP-LSFANFISLEFLN-----------------------LSLALSGTIP-ISLEKLSSLRSINVSFGLEGVIPSGGVFSNSTLQSFLGNKGLCG----MHILEIPACAITTG-KT----------------------------------------------------------------------------------------------------------------------------------------------------------------------------------------------------------------------------------------------------------IKA-----------------------------------------------------------------------------------------------------------------------------------------------------------------------------------------------------------------------------------------------------------------------------------------------------------------------------------------------------------------------
> Solyc04g009640.2.1 pacid=36143429 transcript=Solyc04g009640.2.1 locus=Solyc04g009640.2 ID=Solyc04g009640.2.1.ITAG2.4 annot-version=ITAG2.4
--MEKH-------------------------------------------------FLL------ILAILVQ-------FY-----FVSSIS--------------------ATISSNETDQEALLAFRNLVTSDS-SHFLANW-------T--K-N--T-----------SFCSWFGVTCS-----P---K-RQ-RVVALTLPNLQLQTISPSLANLSFLIELNLANNNLHSEI-----------PDGIGR-----------------------LPRLRVIDIQNN------------------------QLHGSIPTSLF----------------------QHGSVQIIS-----------------------LAF-KLGGEMWNGT-------------------------WYVPELRVLNLRNTITGVIPPSIG-NATK--LMNFSLNGRINGNIPMEIGNLSQLVELSLSRNQLTGSIPSTL-FNISSLLVVSLAYSLSGPLFPDDRLSSNLEHIGVSYQITGHIPSNICQFTALRVLSISYNITGEIPRNIGCLAKLEEFYIGYAINGTIPA---------------------SLGNISTLQNLHCGSHMEGELPELGKLSNLRQINFEENNL-IGEIPNTIF-N-ISSLEFIAFTFNYLSGRIP---NLLHLPNLIQLLLA--N-NQLEGEIPRYITATNLE-LLELSDNLLTGTIP-NDL-GNLR-EL-RDLFLHHN-QLT-------ELG-FFDSLVKCRMLRYVQVGSNPLNDVLPSSI--GN-LSSTVEYFHIGDAQINGFIPTSTGNMTGLTT-----------------------LVFQDNSLTGNIPREIRKLKQLQGLFLVNNGLQGDI-AEVV-CDLSNLVRL-ALSENELSGVIPECLGNLTMLQQLFLGSKFESKLPLSFW----KMSSL-LYLNMSRSIKGEVPS-DIGE-LKAIVAIDISGHFSGSIPSNLGELQTLKLLSLSNS-----------------------FSGPIP-FSFSNLKSLEFLD-----------------------LSLNLSGTIP-KSFEKLLYLTSINVSFVLEGEIPSGGVFANSTLQSFSGNKGLCG----RQILEVPACAITTP-EQ-Q--QSK-S-K-K--L-VL--KIVTPM-V-ISF-F-L---IFL-L---V---VI--W-I--MK-R--K---------------------------------K-K-----G---KS------KD--VEKVPEMRTYQLISYHEIQRATNNFDESNLIGVGGSGSVYKA---------TLAS--------------GIVVAIKV-LDL-E--NEE-VCKRFDTECEVMRNVRHKNLVSVITTCSSE-----HIRAFVLQYMPNGSLDNWLY-KED-------------RHLKLRQRVTIMLDVAMAIEYLHHGNDTPIVHCDLKPAVLDEDMVARVGDFGISKILA----V--S------------------K--SMAH-TKTLGT---------LGYIAPEYGSEGIVSTRGDVYSYGIMLMEVLAKRRPTGEEIFNE---NLGLREWITRAF----PRTMMEVVDADMFHDGEK----------------------ITS-ESEICILSMIELALDCTKATPESRITMKDVVKRLNKI-K-N-TFG--N--IEV----------------------------------------------------------N
> Solyc04g012100.1.1 pacid=36143525 transcript=Solyc04g012100.1.1 locus=Solyc04g012100.1 ID=Solyc04g012100.1.1.ITAG2.4 annot-version=ITAG2.4
--MKKHI------------------------------------------------FLL------TVLFLVQ-------F---------SIS--------------------IA-SSNETDQEALLAFQKLIT-SQ-SHFWANW-------T--K-N--T-----------SFCSWFGVTCT-----P---K-TQ-RVVALALPDLQLQTISPSLANLSFLRELNLENNLFHGGV-----------PYRLGH-----------------------LPRLRVINVRNN------------------------QLEGSIPTSLF----------------------QHQRVQIIS-----------------------LAY-KLSGEMWKGP-------------------------WYVPELRILNLRNSLTGIIPSSVG-NATK--LLNFSLSGRINGVIPTEIGNLSQLIELHLFNNQLAGSIPATL-FNISSLIRASLASSLSGPLLLDEGIVSNMKYLSISKQISGCIPSNICQLTELKILSISYNMIGDIPRNIGCLS--------------------------------------------KLEEFYAGNPITGTITSLGNISTLRNLYCGNSRI-VGQIPKAIF-N-LSSLEMIDCSFSNLSGRIPA-TSGLHVQNLKELFLG--H-NQLEGGIPLFITASKLE-ILGLENNFLTGTIP-TNL-GNLH-EL-QELFLHHN-QLTNEPR-EHELQ-FFNSLSDCRMLRYLQVGSNPLNGILPNSI--GN-LSSTVEYLHISDAHIYGPIPRGIRNMSGLIT-----------------------LSLGENNLAGRIPSDVVKLEQLQGLYLNNNKLQGHI-PEAV-CNLSNMVQL-SLDGNELSGLIPECLGNLSMLQAIRLSSKFSSKIPLSIW----KMSGL-LYLIMSQSIEGEVPQ-DIGG-LKAIVGLDLSGHFSGMIPSQLGDLQNMNTLDLSNS-----------------------FSGSIP-LSFANLISLEYLD-----------------------LSLALSGTIP-KSLEKLLYLKRINVSFDLEGVIPSGGVFANSTLQSFLGNKGLCG----MHILEIPACAITTT--G-Q--QSK-S-K-K--L-VL--KIVIPV-V-AAS-F-L---IFL-F---V---IV--W-I--MR-R--Q---------------------------------K-K-----A---NS------KD--VEKVPDIRTYQLVTYHEIQQATNNFDGSNLIGSGGSGSVYKG---------TLSS--------------GTVVAIKV-LDL-Q--NEE-VCKRFDTECEVMRNVRHRNLIPVITTCSSE-----HIRAFVLQYMPNGSLENWLY-RED-------------CHLNLLQRVIIMLDVALAIEYLHHGHENLIVHCDIKPAVLDEEMLAHVGDFGISKILA----V--S------------------K--SMAH-TETLGT---------LGYIAPEYGLEGRVSSSGDVYSYGIMMIEVLTKRRPTDDEIFDE---NLGLREWIRQAF----PKTIMEVVDVNLFHEEGH----------------------VDF-KSELCIASMMELALDCTKEMPESRITMRDVVKRLDKI-K-N-TFL--G--T-------------------------------------------------------------
> Solyc04g015980.2.1 pacid=36144153 transcript=Solyc04g015980.2.1 locus=Solyc04g015980.2 ID=Solyc04g015980.2.1.ITAG2.4 annot-version=ITAG2.4
M-MKKEN------------------------------------------------LLL------ILLFVIQ-------F---------SVS--------------------LS-FSNETDQQALLAFQNLIT-SP-NHFLVNW-------T--K-D--T-----------SFCSWFGVTCS-----P---K-RQ-RVVALTLADLQLQTISPSLANLSFLTVLNLHNNGIRGGI-----------PYGLGH-----------------------LPRLRVIDIQNN------------------------QLNGSIPTSLF----------------------QNRRVEEIS-----------------------LAF-ELSGEMWRGP-------------------------WYVPQLRVLNLRNSLTGMIPPSVG-NATK--MMNFSLNGRVSGNIPKEVGNLSQLAFLSLVDNQLTGSIPASL-FNISSLLGVSLTFSLSGPLLLDEGIESNLYFLSIYRQISGRIPSNICQLTQLKVLSMSYNIIGDIPRNIDCLSKLETFFIGDLIKGTIPA---------------------SLGNISTLQYLECIDWMEGKITEFGKLSYLRELNFARNNL-MGEIPEAIF-N-LSSLEVISLNLNNLSGRIPA-STGLHLPNLKYFNLG--V-NQLEGEIPWFITASKLQ-VLELNDNSITGTIP-NNL-GNLR-EL-RELLLQGN-QLTNEPR-ERELR-FFDSLADCRMLRYLSVGNNPLSGVLPNSI--GN-LSSTLEDFFIGNAHINGLIPTSIGNITGLTS-----------------------LSLSTNNLTGSIPSDVGRLKQLQGLSLSINKLHGHI-PEAV-CHLSNLVQL-FLHVNELSGLIPECFGNLSMLQHLYLDSKFSSKFPLTLW----KMSGL-LYLDVSQSIEGEVPQ-DIGG-LKAIVELHLYSHFSGMIPTRLGELQILQYLDLSNS-----------------------FFGRIP-SSFANLINLEFLN-----------------------LSLALSGTIP-QSLEKLSYLKSINVSFDLEGEIPSGGVFANSTLQSFLGNKGLCG----MHILNIPACAITNP--G-K--QSK-V-K-E--V-VI--KIVTPV-I-IAS-F-M---ILL-F---V---SI--W-I--MK-R--H---------------------------------K-K-----G---KS------KD--VEKVPEIETHQLVSYHEIRRATNNFDESNLIGEGSSGSVYKG---------TLSC--------------GTAVAIKV-LDL-E--NEQ-VCKRFDTECEVMRNVRHRNLVPVITTCSSD-----YIRAFVLQFMPNGSLENWLY-NED-------------RHLNLHQRVIVMLDAAMAIEYLHHGHVAPIVHCDLKPAVLDEDMVAHVGDFGISKILA----I--S------------------K--SVAH-TETLGT---------LGYIAPEYGSKGIVSASGDVYSYGIMLMEILTKRRPTDEEICNG---NLDLRKWITQSL----SGSMMEVVDANLFSEEEQ----------------------ITS-KSEMCIASMIELALDCTKETPESRITMKDVVKRLTKI-N-N-TFL--G--T-------------------------------------------------------------
> Solyc04g012110.1.1 pacid=36141427 transcript=Solyc04g012110.1.1 locus=Solyc04g012110.1 ID=Solyc04g012110.1.1.ITAG2.4 annot-version=ITAG2.4
--MMKHI-----------------------------------------------F-LL------TLLFLVQ----------------FSVS--------------------IA-SSNDTDQEALLAFQNLIT-ST-SQFLANW-------T--K-Y--T-----------SFCSWFGVTCS-----P---K-RQ-RVVASTLPDLQLQTISPSLANLSFLSLLNLRNNKFHGGI-----------PYGLGH-----------------------LPRLRVIDFQNN------------------------QLQESIPTSLF----------------------QHQRVQIIS-----------------------LAF-KLGGEMWKG-----------------------------------------------------------------------------------------------P----W--------------------------------------------------------------------------------------------------------------------KSQEQYLYGRVGGNIKEIGNLSQIEFLSLFDNQL-TGSIPAALF-N-ISSLLVASLAFNSLSGPFLL-DEGNIVSNLESLTIS--N-NQISGNIPSNICLAELK-ALSISFNKITGEIP-KNI-G----------------------------------------------------------------------IIHVGSAQISGLIPTSIGNMSGLMS-----------------------LAFEDKNLMGAIPSEVGKL-QLQGLYLYGNKLQGNI-P-------------------ELSRVVPKCLENLTTLRVLSLSYKFSSKEKFHMI-------------------------------LKAIVKLDLSGHFSGMIPIQLGDLQNMEVLDLSNS-----------------------FSGSIS-LSFANLISLE-----------------------------------------------YLNLSFAF-----------------VNGYFILCD----IDGVSLDNNETKDE--R-K--------------------------------------------------------F--QR-R-------------------------------------------------------------------------------------------GKGGSGSVYKG---------TLSS--------------GTVVAIKV-LDL-Q--NDE-VCKRFDTECEVMRNVRHKNLISVITTCSSE-----YIRAFVLQYIPNGSLENWLY-RED-------------CHLNLLQRVNIMLDVAVAIEYLHHSHYTPIVHCDLKPDVLDEEMVAHVGDFGIS--------------------------------------------------------------------------------------------------------------------------------------------------------------------------------------------------------------------------------------------------------------------------------
> Solyc08g075600.1.1 pacid=36150192 transcript=Solyc08g075600.1.1 locus=Solyc08g075600.1 ID=Solyc08g075600.1.1.ITAG2.4 annot-version=ITAG2.4
--MVSRT-------------------------------------------------MI----IAILVLLMY----------------LSVT--------------------NA-SNISTDEAALLAFKAQITSDP-NGTLSKW-------T--R-G--T-----------HICKWIGISCS-----K---K-HK-RVTSLDLKSFGFRSIAKEIGNLSFLNFFDIGNNSFHGQI-----------PDEIGN-----------------------LRRLNYLSLQMN------------------------NLTDQIPESLG----------------------FLTRLQVLD-----------------------LSE-DLFGNVPFS--I-----------------------SNVSSLKIIDLGFRISGNLPRGF-CARLP-NLQGLFLSKQLAGQIPSELNQCTQLIYLSLSYNQLTGSLPRDM-WNLTKLQELYLGWNITGHI-----------------------PSE-----------------------IDNLSAIRRLSLPRNLVGILPP---------------------SMGNLSNLEVIDLGESLHGGIQEFKDLANLKELFLGQNRL-SGEIPGPMY-N-ISGLERISFVGNGLSGTLRS-NIGHTLPNLVGLYFG--N-NQFTGLIPTSIVSTKLI-QLDFGRNLFSGPVP-MNL-EKLQ-QL-QFISLQFN-QLTNDPS-TGELS-FLTSLSNCKYLKTVQIGSNQFNGSLPKSLGSGN-WSFSLEYFIATNSGIRGKIPPNISNFRNLEW-----------------------LSLGDNKLIGSIPQDLGNLRNLKRFSLEKNNLDGII-PTSL-CSMENLYQV-ILGKNQLSGELPSCFGNISSLRELYLDSALVSHIPSTFW----RNKDL-SVLDLSFLLNGSLAV-EMGN-TRSLRMLNLSGQFSGQIPSTIGQLQNLVSLSLSKM-----------------------LDGPIP-ELFEDLISLEYLD-----------------------LSSNLSGMIP-KSLRNLEHLMYFNVSFGLMGEIPDGGPFVNFTAESFMGNPALCG----SSRFRVMQCRVTSL--E-R---KG-K-S-R----VL--TSVLAS-V-SSG-V-V---VTT-I---F---II--W-F--LKCR--K---------------------------------R-S-----T-----------EL--PLVDTFGQVHKRISYYDISQGTNNFDEANLIGRGSLGLVYKG---------TLAD--------------GMVVATKV-FNT-E--LQH-AFRSFEVECQVLRSIRHRNLVKVISSCANF-----DYKVLVLEYMPNENLECWLH-STD-------------KFLDITQRLKVMIDVASAVEYLHGGHLFVVVHCDLKPSVLDGDMVAKVSDFGISKLLA----S--E------------------T--LIAH-TKTLGT---------IGYMAPEYGSEGKVSTKGDVYSFGILLMETFTRKSPVD-DLFVG---DFTLKRWICQSF----PDRLVDVVDINLFSLDKE----------------------NFT-SKERCFKSIMELALECTNDLPEERICMEDITLRLKKI-L-N-QFL--Q--NAVTN---------------------------------------------------------
> Solyc08g075610.1.1 pacid=36151290 transcript=Solyc08g075610.1.1 locus=Solyc08g075610.1 ID=Solyc08g075610.1.1.ITAG2.4 annot-version=ITAG2.4
--MVSMA-------------------------------------------------MI----IELLVLLTY----------------LSNT--------------------NA-SNISTDEAALLAFKAHITSDP-NGMLSKW-------T--K-G--T-----------HVCNWIGISCS-----K---R-HQ-RVTSLDLNGLRLRSIAIDIGNLSFLSFLDIGNNSINGEI-----------PDELGY-----------------------LRRLKHLSLSMN------------------------NLTGQIPESLG----------------------LLRRLELLD-----------------------LSE-DLFGSVPSS--I-----------------------FNVSSLKVINLIYALSGTLPNDI-CHNLP-RLEGLQIARQLSGQLPSNLDKCKELIYLSLSYNHFTGNLPRDM-WNLTKLQHLFIGWNITGHI-----------------------PSG-----------------------IDNLSAIRRLSLRRNLVGSLPP---------------------SIGNLSNLEMIDLGDSLYGGIQEFEHLVNLKEVYLGPNRL-SGEVPRRLY-N-ISGLKKISFVANELSGTLPS-NIGHTLPNLEGLYLG--E-NQFTGLIPTSIVSTMLI-QLDFGRNMFSGPVP-MNL-GKLQ-QL-QFINLQIN-QLMNDQS-TRELS-FLTSLSNCKYMKTVQIGGNQFNGSLPTSLGSGN-WSFSLEYFIALQNGITGKIPTNISNFRNLEW-----------------------LSLGDNKLIGSIPQDLGNLRNLKRFSLEKNNLDGII-PTSL-CNMENLYQI-ILGKNQLTGELPNCFGNLSSLRELYLDSALISHIPSTLW----RNKDI-SILTLASLLNGSLAV-EMGN-SRSLRILHLHGQFSGQIPSTIGQLQSLVSLSLSKM-----------------------LDGSIP-EQFEDLVSLEYLD-----------------------LSSNLSGMIP-KSLRNLEHLMYFNVSFGLMGEIPDGGPFVNFTAESFMGNPALCG----SSRFHVMQCRVTSL--E-R---KR-K-N-R----IL--TSVLAS-V-SSG-V-V---VTT-I---F---II--W-F--LKCR--K---------------------------------R-S-----T-----------EL--PLVDTFGQVHKRISYYDISQGTNNFDEANLIGRGSLGLVYKG---------TLAD--------------GMVVAIKV-FNT-E--LQH-AFRSFEVECQVLRSIRHRNLVKVISSCANF-----DYKVLVLEYMPNENLECWLH-STD-------------KFLDITQRLKVMIDVASAVEYLHGGHLFVVVHCDLKPSILDEDMVAKVSDFGISKLLT----S--E------------------T--LIAH-TKTLGT---------IGYMAPEYGSEGKVSTSGDVYSFGILLMETFTRKSPVD-DLFVG---DFTLKRWICQSL----PDQLVDVVDINLFSLNEE----------------------NFT-SKERCFKSIMELALECTNDLAEERIRMEDITLRLKKI-L-T-QFQ--Q--NVVTN---------------------------------------------------------
> Solyc08g075590.1.1 pacid=36150602 transcript=Solyc08g075590.1.1 locus=Solyc08g075590.1 ID=Solyc08g075590.1.1.ITAG2.4 annot-version=ITAG2.4
--MARVV-------------------------------------------------MT-----GLLLLIYC----------------INIS--------------------SS-RTNFTDESALLAFIKQITNDL-DETLSKW-------T--Q-G--T-----------EVCSWIGVSCS-----P---R-HH-RVVSLNLKSLRLRSIPKEIGNLSFLSFLDFGNNTFNGVI-----------PNELGR-----------------------LTRLKYLSLQMN------------------------NLTGEIPQSLG----------------------LLSRLQVLD-----------------------LSD-DLYGYVPSS--I-----------------------FNISSLKIVDLNLDLSGNLPNDM-CSNLP-MLQYLFMDKSLVGELPSHLDKCTQLLALSLSYNRFTGNLPRDM-WNMSKLQDMYLGWKLTGNI-----------------------PSE-----------------------IQNLPAIQHLSLRNELVGNLPP---------------------TMGNLSTLVMIDIGANLHGNITAFAELVNLKEIYLGSNNI-SGQISNSLY-N-ISGLEQIALAVNDLSGTLPS-NFAHNFPNLTGLYLG--L-NQFSGKIPISICVSKLT-FLDLGHNFFSGDVP-MNL-GNLQ-QL-QVINLQWN-QLTNDPS-TRELG-FLTSLSSCKHLKRIQLGYNLLRGTFPKSLAFSN-WSNSLETFLASGNDITGEIPVEISKLSNLVW-----------------------LGIEKNGLSGSIPHELGNMGKLQKLTLRENKINGTI-PESL-CNMEVLFLL-GLSENQLSGEIPSCLGSLSSLRELFLDSALSSNIPPNFW----SNIGI-STLSLSSFLNGSLPL-GIGS-SKSLRNLYLSRQFSGEIPSTMGQLQNLVFLSLSMN-----------------------FEGRIP-QSFGYLVALAYLD-----------------------LSGNLSGMIP-ESLVNLKQLSYLNVSFALTGKIPNGGPLANLTAESFMGNAELCG----PSQFNVAECRTGGM--K-S---KN-K-R-R----AL--TFVLAS-V-AVA-L-V---ITT-I---F---MV--W-F--LKYR--K---------------------------------R-S-----R-----------QL--PIPDLIGQSHQRISYYEVVRGTNNFDEANLIGRGGLGLVYKG---------TLQD--------------GIIVAVKV-FNT-E--VQD-AFRRFDLECEILRNIRHRNLVKVISSCANL-----DFKALVLEYMPNGSLDAWLY-SHN-------------NFFDLNQRLRVMIDVASAMEYLHGGHSFVVVHCDLKPSILDGDMVARVSDFGISKLMT----A--D------------------K--LIAQ-TKTLGT---------IGYMAPEYGSEGLVSTMGDVYSYGIMLMETFTRKKPMD-DLFVG---ELSLKRWVFESF----PDRVMDVVDANLYSRQDE----------------------QFS-SKETCIKLVMELALQCTSESPQERVSMKDVLVRLNKI-Q-T-NFL--H--CP------TRSQNR-----------------------------------------------M
> Solyc07g006770.2.1 pacid=36160209 transcript=Solyc07g006770.2.1 locus=Solyc07g006770.2 ID=Solyc07g006770.2.1.ITAG2.4 annot-version=ITAG2.4
--MEKSY-------------------------------------------------VL------FLILLVF-----------------QES--------------------IF-SLYATDMETLLSFKQLIITDN-SSFLYEW-------T--T-N--T-----------SFCSWFGITCN-----P---Q-NQ-RVIALNLPNMNLQKISPSIANLSFLTTLNISNNIIQGTL-----------PYELVN-----------------------LPLLEVIDVHNN------------------------QLEGTVHSFVG----------------------NITKLRRLR-----------------------LDG-RLSGKIPSE--IGN-----------------------LSQLVELDLSHQLSGSIPGLIF--SMS-SLRAVYLVNSLSGSLVDEMKGVMNLEVIDLSYNRIIGEIPSRL--QFSKLRTLVLSYNLTGQI-----------------------PRN-----------------------IGCLSRLERFYVTQAISGTIPL---------------------SLSNISTFQYLGCVNHITGTIRELGNLSNLKMLGFDFNNL-TGVIPESIF-N-MSSLEYIAFSDNNLSGRIPT-TLGLQLPNLKGIFLP--D-NQLEGEIPMYITASNLI-ELELSYNLFTGIVP-SDL-GNLR-QL-EFLNLGGN-QLTNEPG-QQELG-FLNSLVDCRMLQFLILANNPLNGVLPDSV--SN-LSSTIEMFNIENGQINGQIPRGVGNMSSMLS-----------------------LVLNGNQLTGTIPPEIGELKQLQRLYLSRNKLQGSI-PEEI-CELVNLGDT-FLHENELSGAIPSCIGRLTRLQRLSFGFKLTSTLPSSLW----EMDSL-IFLNVTRSIQGELPL-DIGK-LKSIEGIDFSSQLSGVIPSTFGNLIDLTYLSLSNS-----------------------LRSVIP-SSFGSLLSLEFLD-----------------------LSSELSGNIP-KSMENLQFLKEINFSYHLEGEIPTSGVFANSSSQSFVGNRGLCG----KPITEVSQCATNSA--T-K--RSK-S-K-K--H-VL--VVVIPV-I-ASI-L-L---ILL-V---L---FV--W-I--KR-R--S---------------------------------R-R-----K---KL------QE-HDQELTEITTHQLITYRELQQATDSFSGSNMIGSGGSGSVYKG---------ILAN--------------GTTVAIKV-LNM-L--NEE-GCKRFDTECQVMRSIKHRNLVKVITTCSNQ-----YVRAIVLEYMPNGSLESWLY-DKEH------------QVLDMFQRVSIMLDVAMALEYLHYGYDTPIVHCDLKPQVLDGDMVAHVGDFGISKILG----E--N------------------N--SMAQ-TNTLGT---------IGYIAPEYGSEGIVSTSGDVYSYGIMLIEILTRRRPTN-ELFNE---NMNLRQWVSESF----PTSLKTIVDENIFFGE----------------------------NHEICIFNMLELALECTKERQEERVNMKDVVNRLGKI-K-E-DLL--V--KN------KEE------------I-------------------------------------L
> Potri.003G150100.1 pacid=26999362 transcript=Potri.003G150100.1 locus=Potri.003G150100 ID=Potri.003G150100.1.v3.0 annot-version=v3.0
IKMETTKKPAIME----------------------TTKKPATMITT--KPDCTSI-FIST-MGTCFLFISVSLL------------ACVGM--------------------VL-TNNSTDQTSLLALKDKIVNDS-HNVLANW-------S--T-T--A-----------SVCSWIGVTCG-----A---P-RD-RVSGLNLSHMSLSYIPSEIGNLSFLAFLSIRNNTFHGSL-----------PNELAH-----------------------LLHLEYLDFGFN------------------------SFTGDIPPSLG----------------------SLPKLKSLL-----------------------LEA-FFLGNLPLS--LWN-----------------------ISSLQTINISYQLHGFMPSSIF-SRSS--LYTIDLSFHLSGEIPADIFHLPELRGIYFSRGEFAGSIPRTI-GNCT-----------------------------------------------------------------------------------------------------------------LIEEINFSENLTGVLPELGGLTNLKTLRMDDNAL-IDNVPSALF-N-ISAIEVIGMYANLLSGSLPP-TMGLFMPNLRELRLG--G-NELEGTIPSSISASTLA-VVDLSNNSFTGLIP-GTI-GNLR-QL-QVLNVANN-HLTSEFS-TPQLS-ILSALENCKNLRRIYLSVNPLNTTLPISF--GN-LSSSLEQFWADDCNLKGNIPNTIGNLSSLIA-----------------------LSLANNELASVVPTATERLTNLQLLDLQGNQLEGNI-TDNL-CHSDSLFDL-SLGGNKLSGSIPECLGNLTTLRHLNLSSNFTSTIPLSLG----NLAGI-LVLNLSSFLSGSLPL-VFRQ-LMVAEEIDLSRQLSGQIPNNTWDLKNLAYLSLATR-----------------------LQGPIP-GSLSFAVSLEFLD-----------------------LSHSLSGLIP-KSLETLLHLKYFNVSFGLEGEIPSEGPFRNFSAQSYMMNNGLCG----APRLQVAPCKIGH---R-G---SA---K-NLMF-FI--KLILSI-T-----L-V---VLA-----L---YT--I-L--FL-RCPK---------------------------------R-NM---------------------PSSTNIITYGRYTCRELRLATDGFDEGNVIGSGNFGTVYKG---------TLSD--------------GKVVAIKV-FDV-E--DER-SSSSFDVEYEVMCNASHPNLITIFCSLNGI-----NFKALVMEYMVNGSLEKWLH-THN-------------YHLDILQRLDVMIDTAAAIKHLHYDCLRTIIHCDLKPSILDEDMIARVSDYSISMILD----P--DEQ----------------G--SAKQ-SKFLCT---------IGYVAPECGLYGTVSEKSDVYSFGILLMETFTGKKPTD-EMFYR---EMSLKNWVEESLV---QNHIARVIDPCLMENEEE----------------------YFD-AKITCLSLIMRLAQLCCSESPAHRLNMKQVVDMLKDI-K-Q-SFV--A--SI------SGDIHG------KFILEL----RTDRIRNNMEKFAKWRRESVLDA---------
> Potri.003G150000.1 pacid=27000189 transcript=Potri.003G150000.1 locus=Potri.003G150000 ID=Potri.003G150000.1.v3.0 annot-version=v3.0
--M--------------------------------------------------------------------------------------------------------------------DF-------------------------------------------------------------------------------------------------------------------------------------------------------------------------------------------------------------------------------------------------------------------------------------------------------------------------------------------------------------------GEFAGSIPRTI-GNCT-----------------------------------------------------------------------------------------------------------------LIEEINFSENLTGVLPELGGLSNLKTLRMDDNAL-IGNVPSALF-N-ISAIEVIGMYTNLLSGSLPP-TMGLFMPNLRELRLG--G-NELEGTIPSSISASTLA-VVDLSNNSFTGLIP-GTI-GNLR-QL-QVLNLANN-HLTSESS-TPQLS-ILSALGNCKNLRRIYFSVNPLNTTLPISF--GN-LSSSLEQFWADDCNLKGNIPNTIGNLSSLIA-----------------------LSLANNELASVVPTTTERLTNLQLLDLQGNQLEGNI-TDNL-CHSDSLFDL-SLGGNKLSGSIPECLGNLTTLRHLNLSSNFTSTIPLSLG----NLAGI-LVLNLSSFLSGSLPL-VFRQ-LMVAEEIDLSRQLSGQIPNSTWDLKNLAYLSLATR-----------------------LQGPIP-GSLSFAVSLEFLD-----------------------LSHSLSGLIP-KSLETLLHLKYFNVSFVLQGEIPSEGPFRNFSAQSYMMNNELCG----APRLQVPPCKTYAL--R-G---ST-V---TLVF-LL--ELILPL-I-AAT-------MAA-----L---FI--F-I--WL-RCPN---------------------------------K-NV----R----------------PNLV----NTRFTYRDLEQATDGFGEGNLLGRGSFGSVYKG---------TLSD--------------GKIVAIKV-FDA-E--NEV-CCRSFEVEREVMCNACHPNIITIFCSSNAV-----NFKALVIEYMVNGSLDKWLY-THN-------------YSLDILQRLDIMINTASALEYLHSGCSRIIIHGDLKPSILDEDMISRLSDFSISQFLK----P--DGQ-------Q--------N--SSGP-SLFLGT---------IGYVAPEYGIHGMVSTKKDVFSFGILLMETFTGKKPTD-EMFGG---EMSLISWIMETL----PGEIERVVDPCLLRNEEE----------------------YFH-AKTTCLSDIMRLALMCTSESPVERLNMKEVVDTLDEI-K-R-LFL--R--NI------SGDNPG------ESNLEL----DPNRIRNNMKKFVKWRRETLLPNLE-----NS
> Potri.016G029900.1 pacid=27011835 transcript=Potri.016G029900.1 locus=Potri.016G029900 ID=Potri.016G029900.1.v3.0 annot-version=v3.0
--MGRVW----------------------------------------------IT-IL-----VSMLLMSL--------------PKKCIS--------------------IP-TSNFTDQSALLAFKDHITFDP-QNMLTHW-------S--S-K--T-----------SFCNWMGVSCS-----L---R-RQ-RVTALDLSSMGLLTIPPQLGNLSFLQYLILYNNSFHGDL-----------PSEIGN-----------------------LRRLQVMDIGSN------------------------KLSLVIPESFG----------------------NLHRLEELR-----------------------FDG-NLTGTIPST--I-----------------------FNISSLKVLDLMFGLFGSLPKNM-CDHLP-R-----------------------LEMLLLSSNQLSGQIPSDL-FKCR-----------------------------------------------------------------------------------------------------------------ELQLLWLPYNFTGVIEELGFLPMLEVLNLGVNML-SGDLPRSIF-N-MTSLRTMQICCNNLSGSIPQ-ENSIDLPNLEELQLN--L-NGITGSMPRFLGMSRLE-ILDLSYNKMTGNVL-QEF-GNLR-AL-QVLSLQSN-SFTNHPS-SQTLN-FITSLTNSRQLKELHIGDNPLDGMLPNSV--GN-LSSFLTKFYVYASKLKGNIPGEIGNLSNLIV-----------------------LSLEENSLMGPIPTTVGGLRKIQVLYLHKNNLNGSI-PSDI-CLARRLVDI-TLNNNVLSGEIPSCIGNLTSLRNLYLHFILSSTIPMALW----SLKDL-LILNLHSFLYGSLPS-QVGE-MEAAIGIRLSSQLSGNIPSTIGSLQNLIRFSLSKS-----------------------FQGSIP-EAFGGLVSLELLD-----------------------LSQNLSGEIP-KSLEALRYLEFFSVSFGLQGEIPRGGPFANFTARSFIMNKGLCG----PSRLQVPPCSIESR--K-D---SK-T-K-S--R-LL--RFSLPT-V-ASI-L-L---VVA-F---I---FL--V-M--GC-R--R---------------------------------R-Y-----R---K------DPI--PEALPVTAIQRRISYLELLHATNEFHESNLLGIGSFGSVYQG---------RLRD--------------GLNVAVKI-FNL-Q--LQR-AFRSFDTECEIMRNIRHRNLVKIICSCSNL-----DFKALVLEYMPKGSLEKWLY-SHN-------------YCLDIIQRVNIMIDVASALEYLHHGYPSPVVHCDLKPSVLDEDMVAHVCDFGIAKLLG----E--N------------------E--SFAQ-TRTLAT---------IGYMAPEYGLDGLVSTKIDVYSFGIMLMEMLTRKRPTD-EMFEG---EMSLKRLVKESL----PDSVIDIVDSNMLNRGDG----------------------YSV-KKEHCVTSIMELALQCVNESPGERMAMVEILARLKNI-K-A-EFL--R--DS------ERRRP-------------------------------------------------
> Solyc12g008400.1.1 pacid=36148191 transcript=Solyc12g008400.1.1 locus=Solyc12g008400.1 ID=Solyc12g008400.1.1.ITAG2.4 annot-version=ITAG2.4
--MEKLY-------------------------------------------------LL------VLTFITI--------------WLSSVK--------------------GF-TNIETDESALIAFKAYITSDY-DHILSKW-------T--P-SSRS-----------SICYWIGVFCS---VEN---E-NQ-RVTSLNVSGFRLSTIAPDLGNLTFLTSLDISNNNFSGLI-----------PNELSN-----------------------LQRLQEINVGFN------------------------DLSGEIPSWFG----------------------NLPQLESIFMNDTFDGLIPPVLGNNTKLKRLVLSY-MLHGNIPQE--IGNLSMLIIVDTKYVLTGSIPSELFNISSLKSIDLTGSLTGGLAPDICSNHRLVELQGIFLSAQLHGLIPSTFHLCKELQDLSLSYNQFSGKIPDEI-GYITKLKTLYLGINLIGGI-----------------------PEY-----------------------LGNLTYLEMLSLRGSLTGQIPQALFMSSLKQLDLSNLTGSISKDIRNFTFLQILNLAENFTGRLAEIGSI-NLKKLNVHGNHL-SGVIASEVF-N-ISTLQILDLNRNRLTGTLPS-GLGLQFPNLQELYLG--E-NELTGSIPSSISASQLA-TIYMSLNSFTGSIP--NL-GNLR-LL-KRLFLAEN-NLTEGTS-KGELK-FLSYLTNCRHLETVDVSLNQLNGVLPSSL--GN-LSASLQIFSAFGSKIKGTIPVGVGNLTSLTG-----------------------MYLDSNELTGVIPNTIGKLRNLERIYLEYNRLEGHL-PTDI-CQLSKLGDI-YISHNMIRGAIPACFGELKSLQRVFLDSNLTSTIPLNFW----NLNGL-VALNLSTSFKGYLPS-EISN-LKVATDVDLSWQFSGDIPSQIGSAQSIVYLSLAHR-----------------------LQGPIP-ESLSNLISLETLD-----------------------LSSNLSGMIP-KSLEALRYLRYFNVSVELEGEIPSGGCFSNFSAESFRQNHELCG----VARLHILPCRTKHS--K-S---KT-V-S-S----LI--KYVVPP-L-LST-I-L---IVT-V---V---LI--L-I--RK-R--N---------------------------------Q-HV----K--MKME----ESQ--AAILSPIAYLRNVSYLELVRATHSFSESNLLGKGSYGSVYRG---------ELND--------------GTDVAVKV-FNT-L--TEE-STKSFYAECKILSNIRHRNLTKILSCCSTP-----DFKALVLDYMPNGNLEKWLY-SQH-------------CCLSMLQRLNIAIDIASALEYLHCGLTTPIVHCDLKPNILDEDMTAHLCDFGIAKIFE----Q--D------------------M--HMAQ-TKTLAT---------IGYMAPEYGTHGIVSTRGDIYSYGIILLEMFTGKKPTD-DMFGE---TMNLKCFVGESL----RRSLMEVVDSDLIRDVHQ----------------------FSE-VIQQFVSSIFCLGLECLKDCPEDRMSISNVVDSLRKA-K-I-EYL--A--IR------------------------------------------------------------
> Potri.011G068500.1 pacid=27002256 transcript=Potri.011G068500.1 locus=Potri.011G068500 ID=Potri.011G068500.1.v3.0 annot-version=v3.0
--MSCVV--------------------------------------------------------AFLLLISC--------------LIVCLA--------------------IP-HTNTTDELALMSLKKHITFDP-GNILANW-------S--T-A--T-----------SFCSWIGVACS-----A---G-HQ-RVTSLNLYSMRLETLPPQVGNLSFLVSINLSNNSFHGYL-----------PRELTH-----------------------LHRLKDMNLAYN------------------------NFAGDIPSWFA----------------------MLPQLQHLFLTNSLAGSIPSSLFNVTALETLNLEG-FIEGNISEE--IRNLSNLKILDLGHHFSGVISPILFNMPSLRLINLRASLSGILQVVMIMSNIPSTLEVLNLGYQLHGRIPSNLHKCTELRVLDLESNRFTGSIPKEI-CTLTKLKELYLGKNLTGQI-----------------------PGE-----------------------IARLVSLEKLGLEVGLNGNIP---------------------REIGNCTYLMEIHVENNLTGVINEMGNLHTLQELDLGFNNI-TGSIPSTFF-N-FSILRRVNMAYNYLSGHLPS-NTGLGLPNLEELYLE--K-NELSGPIPDSIGASKLI-VLDLSYNSFSGRIP-DLL-GNLR-NL-QKLNLAEN-ILTSKSL-RSELS-FLSSLSNCRSLAYLRFNGNPLRGRLPVSI--GN-LSASLEELYAFDCRIIGNIPRGIGNLSNLIG-----------------------LILQQNELTGAIPSEIGRLKHLQDFSLASNKLQGHI-PNEI-CHLERLSYL-YLLENGFSGSLPACLSNITSLRELYLGSRFT-SIPTTFW----SLKDL-LQINLSFSLTGTLPL-EIGN-LKVVTVIDFSSQLSGDIPTSIADLQNLAHFSLSDR-----------------------MQGPIP-SSFGDLVSLEFLD-----------------------LSRSLSGAIP-KSLEKLVHLKTFNVSFRLQGEILDGGPFANFSFRSFMDNEALCG----PIRMQVPPCKSIST--H-R--QSK-RPR-E--F-VI--RYIVPA-I-AFI-I-L---VLA-L---A---VI--I-F--RR-S--H---------------------------------K-R-----K----------LST--QEDPLPPATWRKISYHELYRATEGFNETNLLGTGSCGSVYKG---------TLSD--------------GLCIAVKV-FHL-Q--LEG-ELMRFDSECEVLRMLRHRNLVKIISSCCNL-----DFKALILEFIPHGSLEKWLY-SHN-------------YYLDILQRLNIMIDVASALEYLHHGCTRPVVHCDLKPSVINEDMVAHVSDFGISRLLG----E--G------------------D--AVTQ-TLTLAT---------IGYMAPEYGLEGIVSVKGDVYSYGIFLMETFTRKKPTD-DMFGG---EMSLKNWVKQSL----PKAITEVIDANLLIE-EE----------------------HFV-AKKDCITSILNLALECSADLPGERICMRDVLPALEKI-K-L-KYK--K--DV------ERYYSS------Y----------------------------------------V
> Solyc02g031790.1.1 pacid=36159200 transcript=Solyc02g031790.1.1 locus=Solyc02g031790.1 ID=Solyc02g031790.1.1.ITAG2.4 annot-version=ITAG2.4
--M----------------------------------------------------------------FVHF------------------TA--------------------SL-AIIGTDEIALLALKSHLSSDP-NNVLQTW-------S--C-SIPS-----------SVCTWIGITCN-----G---R-H--RVTALDISSMQLHTIPPHLGNLSFLVSLDISNNTFHGHL-----------SQELTH-----------------------LRRLKLIDVTRN------------------------NFSGAIPSFLS----------------------SLPNLQFLYLSNQYSGEIPSSLSNLTNLQELRIQR-FLQGKIPPE--IGNLRYLTFLDLQGRLTGSIPPSIFNMTSLTRLAIIHRLVGKLPVDI-CDNLP-NLQVLLLSSNLDGRIPPNLQKCSNLQLLTLSGNEFTGPIPREL-GNLT-----------------------------------------------------------------------------------------------------------------MLTILHLGEHLEGELAEIGNLHNLQVLGLRNNKL-NGSIPAEIF-N-ISALQILTMYGNQLCGSLPL-DLGVGTPNLEEVYLG--L-NELSGRIAPTISSSKLT-LLGLTDNKFTGPIP-DSL-GSLE-FL-QVLFLGGN-NFMNEPS-SSELT-FVSSLTNCRYLREVVIEDNSLNGFLPSSI--GN-FSDSFRMFVARRTKLKGTIPEEIGNLSGLGV-----------------------LALSHNDFTGSIPDKLRSMKNLQEFYLENNSLSGTI-PDDI-CSLRNLGAL-KLTGNRISGSIPACLGNVSTLRYLHLAYRLTSTLPETLW----SLQDL-LELNASALLSGSIPP-EVGN-LKAASVIDLSRDFSGNIPSTIGGLQKLISLSMAHK-----------------------LEGPIP-SSFGKMVGLEFLD-----------------------FSYNLTSEIP-KSLEALSHLNYFNISFKLRGEIPSSGPFANFTSQSFISNSALCG----APRFNVSPCLIKST--K-K---SR-R-H-R--V-LTT-LYIVLG-V-GSM-I-L---TSV-L---G---YV--L-L--RW-Q--K---------------------------------R-R-----K----------NSG--PTDASLVKRHERISYYELQQATEGFSQNNLLGTGSFSMVYKG---------ILKD--------------GAVLAAKV-FHV-E--LEG-AFKSFETECEILRNLRHRNLTRVITSCSNP-----DFKALVLEYMPNGTLDKWLH-SHE-------------LFLDMLKRLDIMIDVASALDYLHNGYPTPVVHCDLKPSVLDQDMVGHVSDFGISKLLG----D--G------------------D--TFVQ-TRTIAT---------IGYIAPEYGQDGIVSKCCDVYSFGIMMMETFTGMRPSD-EMFTG---DLNLRCWINDSF----PN----VVDDNLLRPEEE----------------------HSK-EKMQCGSSILELALSCTLVSPDARVNMKDALSTLHKI-R-N-QFV--N--SC------ATT---------------------------------------------------
> Solyc02g072400.1.1 pacid=36156937 transcript=Solyc02g072400.1.1 locus=Solyc02g072400.1 ID=Solyc02g072400.1.1.ITAG2.4 annot-version=ITAG2.4
M-MEKYPSFQ----------------------------------------------LL----TILFLLLHV----------------LATC--------------------LA-MNITTDQTSLLALKYQITSDP-YQIISTW-------S--S-S--V-----------SVCNWIGVTCG-----S---R-HQ-RVTVLNISDMGFSTIPSQLGELSFLVSLDLSYNSFHGEL-----------PPEFSR-----------------------LRKLRAINLSFN------------------------NFTGNIPRFLG----------------------DFQDLQIFNIENSFSGFIPSSISNMTNLGFLNLRY-NLEGNIPAG--IAVLRSLKWLSFGFKLNGSNVLTMFNISILEYLDLRNGLTGDFPSDL-CRRLP-RLQKLGLNFRLSGEIPRRISECSQLQVLLLMENNLIGTIPGEL-GNLQLLQQLALGNKLEGTI-----------------------PNE-----------------------IGHLYNLKQLGLEQALTGSIPVSIFISSLQVLSMWDLEGPLPREVGNLTMVNVLDLGMSLMGVLDEIGNLQELLMLKLDFNDF-SGSIPVGIF-N-GSTLVSITLTQNRISGNLPN-TIGRGSPNLERIFLG--A-NNIDGLLPSSISLSKLT-VLELSANALTGSIP-DFL-GNLG-LI-EILNLQGN-FFTSD---SSMLS-FITPLANCKHLRELILSINPLNAILPKSI--GN-LS-SLQTFEAIGCNLKGHIPNEIGNLRNLSY-----------------------LKLDKNDFTGIVPTTISSLEKLQQFSLGTNRISGPF-PIVV-CELPNLGLL-NLSQNQMWGNIPSCLGNVTSLREIYLDSKFTASIPSSLW----NLKDI-LKLNLSSFFNGSLPL-EVGN-LKAAIILDLSRQISGNIPSTLGGLQKLIQLSLAQR-----------------------IEGFIP-ETFGELISLEALD-----------------------LSNNISGVIP-KSLEALKQLHSFNVSFRLHGEIPSGGPFLNLPYQSFLSNEGLCG----NPQKHVPACRSNSK--N-H---SN-S-K-K-RR-IIW-IVVVSS-V-ISI-IGL---ASA-I---I---FV--L-M-----R--R---------------------------------Q-G-----K---------VIKA--EDEWSPEVAPQRFSYYELQRATQGFDENNLLGSGGFGSVFKG---------TLAD--------------GMILAVKV-FNV-Q--MEG-TFQTFDRECEILRNLRHRNLTKIISSCCNL-----DFKALVLEYMPNGSLDKLLY-SRE-------------YSLNIMQRLNILVDVASALEYLHHGYSVPVIHCDLKPSVLDKDMVGHLTDFGIAKLLT----K--E------------------E--SIAH-TTTFAT---------IGYIAPEYGLEGLISKRSDVFSYGIMLLETFTKKKPND-EMFTG---DLDLKSWVHSSL----PNKLDEIIDADLLTVDEQ----------------------KLN-EKLQNVLSIMELAMNCTAKSPVERMKMTDVVAALEKI-K-Q-QLS--S--CY------------------------------------------------------------
> Solyc06g006030.1.1 pacid=36130726 transcript=Solyc06g006030.1.1 locus=Solyc06g006030.1 ID=Solyc06g006030.1.1.ITAG2.4 annot-version=ITAG2.4
-------------------------------------------------------------------------------------------------------------------------------------------------------------------------------------------------------------------------------------------------------------------------------------------------------------------------------------------------------------------------------------------------------------------------------------------------------------------------------------------------------------------------------------------------------------------------------------------------------------------------------------------------------------------------------------------------------------------------------------------------------------------------------------------------------------------------------------------------------------------------------------------------------------------------------------------------------------------------------------------------------------------------------------------------------------------------------------------------------------------------------------------------------------------------------------------------------------------------------------------------------------------------------------------------------------------------------------------------------------------------------------------------------------ME---------RSRIPPELRHKNLTKVITSCCNL-----DFKVLVLEYMPNGTLDKWLY-SHN-------------LFLNLLQRLDIMIDVASAMDYLHNGYSTPVVHCDLKPSMLDQEMVGQVSDFGIAKLLD----V--G------------------E--AFVQ-TRTTAT---------IGYIAPVYGQDGIVSTSCDVYSFGILMMERFTRRKPSD-EIFTG---ETIIK-----------------------------------------------------------------------------------------------------------------------------------------------------------------------
> Solyc06g006010.1.1 pacid=36129113 transcript=Solyc06g006010.1.1 locus=Solyc06g006010.1 ID=Solyc06g006010.1.1.ITAG2.4 annot-version=ITAG2.4
--------------------------------------------------------------NTVFITLYR-----------------HTS--------------------SL-ANISTDEAALLALK----------------------F--S-S--S-----------PVCSWIGITCS-----S---R-HH-RVTALNISSMQLRTISPCLGNLSFLVSLNISYNALYGDL-----------PVELAR-----------------------LQRLKFISVTNN------------------------NFTGAILSSLS----------------------LLPNLRVAYLSMQFSGEIPSFISNITKMEVLSMQK-FLQGEIPRE--LGDLCYLTILDLQFELSGSIPVSIFNITTMKNIGLTYNLTDQLPTTI-CDHLP-NLEGLYLSKYLGGVIPPNIEKCRKLQVLSLNYNEFTGTVPREL-ANLT-----------------------------------------------------------------------------------------------------------------ALTILYIGSHLEGEIVELGNLKKLQALGLSDSRF-SGSVPANIF-N-MSSLLVLDIAHNKLSGTLPS-DLGCAMPNIEVLICG--G-NNFSGFISPAISSSRLR-ILELSGNSFT-----------------------------------------------------------------------GN------------GCKLKGTIPREIGNLTGVIS-----------------------IALQYNELTGHIPNTVQGMLSLQELYLQRNKIEGRI-PDVM-CGLNNLGAL-DLSRNQFSGSVPPCLGSVTSLRTLYLAYRLNSRLPASLG----GLRDL-IELNISSLLSGEIPF-EIGN-LKAATLIDLSKDFSGKIPSTLGGLDNLINLSLAHR-----------------------LEGSIP-DSFGKMLALEFLD-----------------------LCDNLSGEIP-KSLEALVYLKYMNFSFKLSGEIPIGGPFANITSQSFLFNDALCG----DSRFNVKPCPTKST--K-K---SR-R-K-Q--V-LTG-LYILLG-I-GSL-F-----TLS-V---G---FV--V-L--RL-R--N---------------------------------T-K-----K----------NAS--QKDEFLVKGHERMSYYELEQATEGFNEANLLGNGSFSRVYKG---------ILKD--------------GIIFAAKV-FNV-Q--LEG-AFKSFDTECEMLRNLRHRNLTKVITSCSNL-----DFKALVLEYMPNGTLDKWLY-SHN-------------LFLNLLQRLDIMIDVASAIDYLHNGYSTPVVHCDLKPSVLDEEMVGHVSDFGIAKMLG----A--G------------------E--AFVQ-TRTIAT---------I-----------------DL------------------------C-INIQLVRYTS-----------------------------------------------------------------------------------------------I--S----------------------------------------------------------------
> Solyc06g006070.1.1 pacid=36130307 transcript=Solyc06g006070.1.1 locus=Solyc06g006070.1 ID=Solyc06g006070.1.1.ITAG2.4 annot-version=ITAG2.4
---------------------------------------------------------------------------------------------------------------------------------------------------------------------------------------------------------------------------------------------------------------------------------------------------------------------------------------------------------------------------------------------------------------------------------------------------------------------------------------------------------------------------------------------------------------------------------------------------------------------------------------------------------------------------------------------------------------------------------------------------------------------------------------------------------------------------------------------------------------------------------------------------------------------------------------------------------------------------------------------------------------------------------------------------------------------------------------------------------------------------------------------------------------------------------------------------------------------------------------------------------------------------------------------------------------------------------------------------------------------------------------------MVSFAAKV-FHV-Q--LEG-AFKSFDTECEVLRNLRHRNLTKVITSCSNL-----DFKALVLEYLPNGTLDKWLY-SHN-------------LFLNLLQRLDIMIDVASAMDYLHNGYSTPVVHCDLKPSVLDEEMVGHVSDFGIAKMLG----A--G------------------E--AFVQ-TRTVAT---------IGYIAPEYGQDGIVSTSCDVYS---DRMYAFT-------------------------------------------------------------------------------------------------------------------------------------------------------------------------------------------
> Solyc02g072440.2.1 pacid=36156836 transcript=Solyc02g072440.2.1 locus=Solyc02g072440.2 ID=Solyc02g072440.2.1.ITAG2.4 annot-version=ITAG2.4
----------------------------------------------------------------------------------------------------------------------------------------------------------------------------------------------------------------------------------------------------------------------------------------MNLGFN------------------------NFSGEIPTWFG----------------------FYSELQMLILDNSFTYIPSASISNLSMLEILSVRY-HLQGEFPKD--IGNLQNLKELILFKQLTGSIPFSVFNISSLENLDLTHQLSGSLPVDI-CRRLQ-RIKSISIISHLSGHIPPGLSNCTELYELSLSYNIFTGTIPPEI-LNLERLESLNLGGNLQGKI-----------------------PAE-----------------------IGTLRNLQQLQLENHIVGSIP---------------------RSISNLSSLLLLNFNTSLSGVMREIGNLHKLEILYLQFNQL-SGTIPEELF-N-ISTLRRMSLGYNNLSGSLPS-SSSYWRTNLELLVLS--V-NNIGGSIPSSISSSNLK-RLILEDNKLSGPIP-YSL-GDLR-QL-EELILYNN-TLS-----SPHLS-IFSSLTNCRSLRQVMLANNPLNGVLPDSI--GN-LSTSMEIFDLSLSEIRGWIPLGIGNLSDLST-----------------------LSLFGNDLTGSVPTTFCDLHMLQGLRLDNNRLSGPL-PECF-CKMSSLGLV-DLSYNRIWGSIPHCIGKVTSLRNIYLNSRFT-NIPISLW----SLKDL-LVLDLSNSLIGSLPP-DFGN-LNAITYVDLSRHLSGSIPTTIGNL--------------------------------------------------------------------------------------------------------------------------------------------------TRSF--R-H---SR-I-S-K--L-LLN-ILVSLG-A-AVV-V------LG-S---I---VV--F-M--LR-R--H---------------------------------R-N-----R---NV------PT--QAESFPATTPARISYIEIERATQGFDQCNLLGSGSFGSVYKA---------MFEN--------------GMTLAIKV-FNL-Q--IEG-AFKSFDTECEVLRNLRHRNLVKVISSCTNM-----DFKALLLEYMPNGSLEKWLH-SDD-------------HFLDIVQRLDIMIDVASALEYLHHGYATVIVHSDLKPSVLDERLVGHVSDFGLAKLFG----E--G------------------E--SIAH-TKTLAT---------LGYIAPEYGSAGRVSTSCDVYSYGIMLMESFTRKRPYD-EMFQE---NLSMRRWVYNSI----HVAPEDIIDVTLMKQDQET---------------------DFT-KKLHCLSSILELALNCTADFPSERLNMKSVLTNINKI-K-R-EFL--H----------------------------------------------------------------
> Solyc02g068820.1.1 pacid=36158437 transcript=Solyc02g068820.1.1 locus=Solyc02g068820.1 ID=Solyc02g068820.1.1.ITAG2.4 annot-version=ITAG2.4
--MGRSC--D----------------------------------------------LL---FLAVFVLIIF--------------GHTSLS--------------------TV-PNISTDEAALLALKSHISFSS-NNILATW-------S--S-S--S-----------PVCTWIGITCN-----S---R-HH-RVTTLDISSMQLHTIPPHLGNLSFLVSIIIDNNTFHGEL-----------PKE-----------------------------LKLISVRRN------------------------NFTGAIPTFLS----------------------LLPELRIVHLSSQFFGEIPSSLSNITQLQVLDMSK-FLKGEIPQE--LGDLHHMTLFNLENQLTGSIPPSIFNITTMKKIGLTYNLTGKLPATI-CDHLP-NLEELHLSAYIHGVIPPNIGKCGKLQILSLSRNELTGTVPTEI-GNLTELTSLYLGTHLEGEI-----------------------P-------------------------------------------------------------------ASISNMSELQNLGFARRLSGEIMELGYLQKLLFLSLDTNEL-TGSIPASIF-N-MSALQILGIAENRLSGTLPS-DLGRGMPDLDGFYCY--Q-NTLSGLLPASISASRLR-VLELSYNSFTGPIP-ESV-SDLE-NI-EVLNLGAN-NFVSN----LALS-FLTSLTNCRKLKEITFAENPLDGFLPASI--GN-LSDSLQIFQGWYCKLKGFIPGEIGNLTGMIK-----------------------MDLSQNELIGHIPKTIQGLKKLQELSLGGNKIKGTI-PDVM-CNLYDLGAL-DLSENLASGSIPPCLGNITSLRYLYLSNRLNWTLPSSLW----SLQDL-IEFNISSLLSGEIPL-EIGN-LKVVTLVDLSKDFSGKIPNTLGGLDRMLSLSLAHK-----------------------LDGPIP-DSFGKMLALEFLD-----------------------LTNNLSGEIP-KSLEALVYVKYLNFSFELSGAIPTGGPFANATGQSFLSNYGLCG----DSKFRVSPCVIKSP--K-R---SK-R-K-K--I-ILV-LYILLG-V-GML-F-L---SLA-L---T---YV--F-L--RW-R--K---------------------------------I-K-----K----------NVD--QADVFLLKGHERISYYELEQATEGFDESNLLGSGSFSKVFKG---------ILKD--------------GTLLAAKV-FNV-Q--LEG-AFKSFDTECEMLRNLRHRNLTKVITSCSNP-----DFKALVLEYMPNGTLDKWLY-NHN-------------FFLDMLQRLSIMIDVASAIDYLHNGYSTPVVHCDLKPSVLDNEMVGHVSDFGIAKLLG----A--G------------------E--DFVQ-TRTIAT---------IGYIAPEYGQDGIVSTSCDVYSFGIVIMEMFTRRRPSD-EIFTG---EMNIRCWINDSF----PSGIHKVVDSNLIRPGNE----------------------QID-AKMQCFSSIMKLALSCTVVTPDARISMEDALSTLKKI-R-L-QFF--N--SL------R-----------------------------------------------------
> Solyc02g068830.1.1 pacid=36158605 transcript=Solyc02g068830.1.1 locus=Solyc02g068830.1 ID=Solyc02g068830.1.1.ITAG2.4 annot-version=ITAG2.4
----------------------------------------------------------------------------------------------------------------------------------------------------------------------------------------------------------------------------------------------------------------------------------------------------------------------------------------------------------------------------------------------------------------------------------------------------------------------------------------------------------------------------------------------------------------------------------------------------------------------------------------------------------------------------MSALRAVVLDENMFSGNLPA-DLGSGIPSLETLICA--N-NHLSGFISATISASRL-----------------------------------------------------------------------------------------------GWTCKLKGSIPQEIGNLTGVIR-----------------------INFSQNNLTGHIPKTIQGMLNLQEFYLESNKIEGII-PDVI-CNLKKLGAL-YLSGNQFSGRVPPCLGKVTSMRYLYIADMLNSSLPESLG----SLTDL-IEFNFSSLLHGKIPI-EIGN-LKAATLIDLSKDFLGMIPRTLEGLNRLMKLSLAHK-----------------------LDGPIP-DSFGKMLALEYLD-----------------------LSSSLSGEIP-KSLEALVYLKYLNFSFELSGEIPTGGPFAKATDQSFLSNYGLCG----DSKFHVSPCVTKSP--K-R---SK-K-K-K--A-I-----LVLG-V-GML-F-L---ALA-F---T---YV--F-L--RL-R--K---------------------------------K-K-----K----------NAG--QADVSLIKCHERISYYELEQATEGFSESNLLGNGSFSKVYKG---------ILKD--------------GTLLAAKV-FNV-Q--LEG-AFKSFDTECEMLRNLRHRNLTKVITSCSNL-----DFKALVLEYMSNGTLDKWLY-SHN-------------LFLNLFQRLDIMIDVASAMVYLHNGCSNPVVHCDLKPSVLDQDMVGHVSDFGIAKLLG----A--G------------------E--TFVQ-TRTIAT---------IGYIAPEYGQDGIVSTSCDVYSFGILMMETFTRIRPGD-ERFTG---DLSIRRWVSDSF----PNEIQKVVDGNLVQLGDE----------------------RID-AKMQCLLSVIELALSCTLATPDARISMEDSLSTLEKI-R-L-QFV--N--SR------H-----------------------------------------------------
> Solyc06g006020.1.1 pacid=36129431 transcript=Solyc06g006020.1.1 locus=Solyc06g006020.1 ID=Solyc06g006020.1.1.ITAG2.4 annot-version=ITAG2.4
------------------------------------------------------------------------------------------------------------------------------------------------------------------------------------------------------------MQLHTIPPHLGNLSFLSSLDISNNTFHGDL-----------PQELAR-----------------------LQRLKSINVTSN------------------------NFTGAIPSFLS----------------------LLPNLRFVHLSSQFSGKIPSSLSNITKLQRLYLDR-FLEGEIPRE--IGDLRYLTILDLQIQLSGSIPPSIFNITTMHVIALTGNLTGNLPKTI-CDHLP-DLEGLYLSKSLDGVIPPNLEKCRKLQKLQLGENKFIGTLPREL----------------------------------------------------------------------------------------------------------------------------------------------------------------------------------------------------------------------------------------------------------------------------------------------------------------------------------------------------------------------------------------------------------------------------------------------------------------------------------------------------------------------------------------------------------------------------------------------------------------------------------------------------------------------------------------------------------------------------------------------------R--N---------------------------------T-K-----K----------NAT--QKDVSLVKGHERISYYELEQATEGFNEANLLGNGSFSRVYKG---------ILKD--------------GIIFAAKV-FNV-Q--LEG-AFKSFDTECEVLRNLRHRNLTKVITSCSNL-----DFKALVLEYMPNGTLDKWLY-SHN-------------LFLNLLQRLDIMIDVASAMDYLHNGYSTPVVHCDLKPSVLDEEMVAHVSDFGIAKMLG----A--G------------------E--AFVQ-TRTVAT---------IGYIAPEYGQDGIVSTSCDVYSFGILMMETFTRTRPSD-EIFTG---DLSIQRWISDSF----PGELHKVVDSNLVQPGEE----------------------QIA-AKMQCLLSIMELALNCTLVRPDERISMNDALSALKKI-R-L-QLV--S--SR------H-----------------------------------------------------
> Solyc06g006050.1.1 pacid=36128805 transcript=Solyc06g006050.1.1 locus=Solyc06g006050.1 ID=Solyc06g006050.1.1.ITAG2.4 annot-version=ITAG2.4
------------------------------------------------------------------------------------------------------------------------------------------------------------------------------------------------------------------------------------------------------------------------------------------------------------------------------------------------------------------------------------------------------------------------------------------------------------------------------------------------------------------------------------------------------------------------------------------------------------------------------------------------------------------------------------------------------------------------------------------------------------------------------------------------------------------------------------------------------------------------------------------------------------------------------------------------------------------------------------------------------------------------------------------------------------------------------------------------------------------------------------------------------------------------------------------------------------------------------------------------------------------------------------------------------------------------------------------------------------------------------------------------MGVSV-FNV-Q--LEG-AFKSFDTECEVLRNLRHRNLTKVITSCSNL-----YFKALVLEYMPNGTLDKWLY-SHN-------------LFLNLLQRLDIMIDVASAMDYLHNGYSTPVVHCDLKPSVLDEEMVAHVSDFGIAKMLG----A--G------------------E--AFVQ-TRTVAT---------IGYIAPEYGQDGIVSTSCDVYSFGIVMMETFTRTRPSD-EIFTG---DLSIQRWVNDSF----PGEIHKVVDSNLVQPGDE----------------------QIA-AKMQCLLSIMELALKCTLVRPDERISMNDALSALKKI-R-R-QLV--S--SR------H-----------------------------------------------------
> Bradi1g74371.1.p pacid=32794543 transcript=Bradi1g74371.1 locus=Bradi1g74371 ID=Bradi1g74371.1.v3.1 annot-version=v3.1
---------------------------------------------------------------------------------------------------------------------------------------------------------------------------------------------------------------------------------------------------------------------------------------------------------------------------------------------------------------------------------------------------------------------------------------------------------------------------------------------MLSGPVPPTI-FNMSSLEDMRLGHNLIGPI-----------------------PSN-RSF---------------------SLPALQIFDIIKKFTGQISL---------------------GLAACKHVQVLNIAGLFVDVVTWLAQLTRLTGISMGGQDI-FGPIPSVLS-N-LTMLNVLDISRSNLSGDIPV-ELG-KLRQLTVLKFS--D-NQLTGSFPDFLGFSEIS-YLDLRSNQLSGRVP--SL-GNNR-HL-WRLDIREN-YL------QGDLS-FLASLCNCRQLQMIGISNNPFTGSLPSYV--GN-LSTHLLEFEGYNIQLAGGLPGTPSNLSDLRL-----------------------LNFGYNQLTKEIPESISKLENLQALGLNVNSMTGSI-PVQF-GMLRSIVVL-LLDNNRFSGSIPDGIGNLTMLEFVSLSYHLSSTIPSSLF----YHSRL-IQLHLSHSLIGTLPS-DLRH-VQSMDQMDLIISGAIKVPH-----------------------------------------------------------------------------------------------------------------------MFS------------------------------------------------------------------------------------------------------------------------------------------------------------------------------------------------------------------------------------------------------------------------------------------------------------------------------------L--------------------------------------------------------------------------------------------------------------------------------------------TD-------------------------------------------------------------------------------------------------------------------------------------------------------------------------------------
> Solyc06g005880.2.1 pacid=36130061 transcript=Solyc06g005880.2.1 locus=Solyc06g005880.2 ID=Solyc06g005880.2.1.ITAG2.4 annot-version=ITAG2.4
--------------------------------------------------------------------------------------------------------------------------------------------------------------------------------------------------------------------------------------------------------------------------------------------------------------------------------------------------------------------------------------------------------------------------------------------------------------------------------------------------------------------------------------------------------------------------------------------------------------------------------------------------------------------------------------------------------------------------------------------------------------------------------------------------------------------------------------------------------------------------------------------------------------------------------------------------------------------------------------------------------------------------------------------------------------------------------MLALEFLD-----------------------LCDNLSGEIP-KSLEALVYLKYMNFSFKLSGEIPIGGPFANITSQSFLFNDALCG----DSRFNVKPCLTKSS--K-K---SR-R-K-G--V-LIG-LYILLG-I-GSL-F-----TLA-I---G---FV--V-L--RL-R--K---------------------------------T-K-----K----------CAS--QEDVSLVKGHERISYDELEQATEGFNETNLLGNGSFSMVYKG---------ILKD--------------GIIFAAKV-FNV-Q--LEG-AFKSFDTECEILRNLRHRNLTKVITSCSNL-----DFKALVLEYMPNGTLDKWLY-SHN-------------LFLNLMQRLDIMIDVASAMDYLHNGCSTPVVHRDLKPSVLDEEMVAHVSDFGIAKMLG----A--G------------------E--AFVK-TRTIAT---------IGYIAPEYGQEGIVSSRCDVYSFGILIMETFTRTRPSD-DTFTG---DWSIQRWVSDSF----PDEIHKVVDSNLVQPGDE----------------------QIA-AKMQCLLSIMELALSCTLVTPDARIGMKDVLSKLKKF-R-L-QLV--N--SR------H-----------------------------------------------------
> Solyc06g048740.1.1 pacid=36129840 transcript=Solyc06g048740.1.1 locus=Solyc06g048740.1 ID=Solyc06g048740.1.1.ITAG2.4 annot-version=ITAG2.4
--------------------------------------------------------------------------------------------------------------------------------------------------------------------------------------------------------------------------------------------------------------------------------------------------------------------------------------------------------------------------------------------------------------------------------------------------------------------------------------------------------------------------------------------------------------------------------------------------------------------------------------------------------------------------------------------------------------------------------------------------------------------------------------------------------------------------------------------------------------------------------------------------------------------------------------------------------------------------------------MLDLSFSFTGPIPK-SLGKLLEAATIIDLSKDFSGTIPTTLGGLDKLIHLSLEHR-----------------------LDGPIP-DSFGKMLALEFLD-----------------------LCYNLVGEIP-KSLEALVSLKYLNFSFKLIGEIPTGGPFSNATAQSFLSNDALCG----DAKFNVTKCVIQTP--K-T---KK-A-N-L--V-L----YISLG-V-GML-L-L---ILA-L---A---YV--Y-V--RL-R--N---------------------------------T-K-----K----------NTG--QTNVSPLKEHERISYYEIEQATEGFNATNLLGNGSLSTVYKG---------ILKD--------------GTLFAAKV-FNV-Q--LER-AFRSFDIECEILRNLRHRNLTKVITSCSNL-----DFKALVLEYMPNGTLDKWLY-SHN-------------LFLNLLQRLNIMIDVASAMDYLHNGNSTAVVHCDLKPTVLDQEMVAHVSDFGISKLLG----T--G------------------E--AFVQ-TRTIAT---------IGYIAPEYGQNGIVSTSCDVYSFGIMMMETFTRTRPSD-EIFIG---GLTIQRWVSDSF----PGEIHKVVDSNLVQPQDE----------------------QID-AKMQCLLSIMELALSCTFVTPDARIPIKNALSTLKNI-R-L-RLV--S--S-------------------------------------------------------------
> Solyc06g006040.1.1 pacid=36129655 transcript=Solyc06g006040.1.1 locus=Solyc06g006040.1 ID=Solyc06g006040.1.1.ITAG2.4 annot-version=ITAG2.4
--MDRSF-------------------------------------------------IL-----LFFILLHN---------------NILHA--------------------TV-PNISSDEAALLALKSHIS----NNIIATW-------S--S-S--V-----------SVCSWIGITCS-----S---R-HH-RVTALDISSMQLYTIPPHLGNLSFISSLDISNNTFHGEL-----------PLELVR-----------------------LQRLKFFNTKNN------------------------NFTGAIPSFLS----------------------LLPNLRFLYLSNQFSGKIPSSLSNLTKLQVLSIQS-YIEGEIPQE--LGDLRSLIILNLQYQLSGSIPSSIFDITTMQVIALSGNLTGKIPITI-CDHLP-DLEGLYLGRSLDGVIPPNLEKCRKLQILELTENEIAGTVPREL-ANLT-----------------------------------------------------------------------------------------------------------------TLTGLYLMDHLEGEIMALANLKKLQTLVLSLNEL-TGSIPDSIF-N-MSTLQKIDFGQNKLTGTLPS-DLGRGMPDLQVFYCG--G-NNLSGFISDSISSSRLT-MLDLSSNSFTGLIS-KSL-GNLE-YL-EVLNLWGN-NFVSD----STLS-FLESLTNCRNLRVLTLGGNPLDGVLPASV--GN-FSNSLQIFEASKCKLKGVISKQITNLTGLTR-----------------------MSLSNNQLIGHIPKTVQGMLNLQELYLGSNKLEGAI-PDVI-CSLQYLGAL-ELSENQFSSSVPPCLGNVTSLRTLYLDNKLDSRLPARLG----GLQNI-IEFNISSYLSGEIPL-ESGN-LKGATLIDLSNYFSGKIPSTLGGLDKLIYLSLAHR-----------------------LEGPIP-ESFDKLLALEYLD-----------------------LSYNLSGEIP-KSLEALVYLKYLNFSFELSGEIPTDGPFANVTSQSFLSNDALCG----DSRFNVKP-----------------------------------------------------------------------------------------------------------------------------------------------YERISYYELEQATEGFNETNLLGNGSFSRVYKG---------VLKD--------------GIIFAAKV-FNV-Q--LEG-AFKSFDTECEILRNLRHRNLAKVITSCSNL-----DFKALVLEYMPNGTLDKWLY-SHN-------------LFLNLLQRLDVMIDVASAMNYLHNGYSTPVVHCDLKPSVLDEEMVAHVSDFGIAKMLG----A--G------------------E--AFVQ-TRTVAT---------IGYIAPEYGQDGIVSTSCDVYSFGILMMETFTRTRPSD-DIFTG---DLSIQSWISDSF----PGELHKVVDSNLVQPGDE----------------------QIA-AKMQCLSSVMELALKCTLVRPDARISMKDALSTLKKM-R-L-QLV--S--SR------H-----------------------------------------------------
> LOC_Os04g15560.1 pacid=33113131 transcript=LOC_Os04g15560.1 locus=LOC_Os04g15560 ID=LOC_Os04g15560.1.MSUv7.0 annot-version=v7.0
--M--------------------------------------------------------------------------------------------------------------------DQ--------------------------------------------------------------------------------------------------------------------------------------------------------------------------------------------------------------------------------------------------------------------------------------------------------------------------------------------------------------------------------------------------------------------------------------------------------------------------------------------------------------------------------------------------------------------------------------------------------------------------------------------------------------------------------------------------------------------------------------------------------------------------------------------------------------------------------------------IPIQIL----NGTSLYVSLDLSNLLTGYI-----------------SFKFSGEIPSSLGQCVSLLSLDLKHM-----------------------LNGSIP-QLLGQLKSIVLLD-----------------------LSQMFVGQIP-EFLVNFSFLNQLDLSNYFEGPIPTGGIFQSSSAVILDGNTRLCS---SYSIFGFPICPTTTL--A-K---RK-N-N-A--H-LL--IIVIPP-V---T-I-V---VLS-FFF-F---MV--T-L--LK-G------------------------------------K-------------------QA--HTTSCYKETMKKVSYVDILKATNWFSPVNKISSSHTGSIYIG--------------------------------------------------SFLTECEVLRNTRHRNLVKAITVCSTVDLENNEFKAIVLEFMANGSLDMWVH-PKLHQN-S------PKR----------------------------------------------------------------------------------------------------------------EYGMGYKISTGCDVYSFGVLLLEMLTGMRPTD-AMFID---GISLHKFVSMET-------FTS----------------------------------------------------TC--------------------------IFL-------------------------------------------------------------------
> Solyc03g006030.2.1 pacid=36134054 transcript=Solyc03g006030.2.1 locus=Solyc03g006030.2 ID=Solyc03g006030.2.1.ITAG2.4 annot-version=ITAG2.4
--MERAL----------------------------------------------TS-FL----TLLFLLLQY----------------VMPC--------------------SS-TTILTDQSTLLSLKSQIISDP-FHYLDEW-------S--L-N--I-----------SVCDWIGVTCD-----Y---R-YQ-RVKSLNLSSMTLTMIPREFGNLTFLVSLDLRRNHFHGYL-----------PQEMAN-----------------------LRRLKFVHLSVN------------------------SFSGEFPCWFG----------------------FLDQLQVLNLANRFTGSVPSSLSNASRLETLNISS-LLEGNIPEE--IGNLHNLNVLSMEHQLTGSIPFTIFNISRIELIVFSNSLSGNLPNGL-CNGLP-ILKRLHLSMELRGHLPTSLSNCSQLQVLSLAFNDFDGRIPSEI-GRLSNLQELYLRNHFTGII-----------------------PQE-----------------------IGNLVNLVELHMEAQISDSIPISLFISSLETVSLWKLKGSLPREIGNLTKMQILRLHERFTGEIKEIRNLVELEFLSLGFNSF-SGSLPMEIF-N-ISGMRVMGLSFNNLSGTLPP-NIGSTLPNIEELYMS--DLTNLVGTIPHSISCSKLT-NLELSDNKLSGLIP-NSL-GYLT-HL-RFLNLLQN-NLT---I-DSSLS-FFTSLTNCRNLTYLILSMNPLNAILPVSM--GN-FSKSLVHFYASECNIKGKIPNEVGNLSSLLD-----------------------LHLSDNNFIGSIPTSIGNLRNIQRFNLSNNKLTGFI-GDHI-CKLQHLGEI-YMGQNQLSGSLPNCLGNVTSLRWIYLASKLSFNIPTTLG----NLKDL-MVLDLSSNMVGSLPP-EIGN-LKAATLIDLSMQFTNGIPTEIGGLQNLEILSLRHK-----------------------LQGSIP-DSISNMVGLEFLD-----------------------LSHNISGIIP-MSLEKLQYLKYFNVSHKLHGEIPSGGPFKNLSSLFFINNEALCG----LSRFNVPPCPTSST--H-R---SN-R-N-K--L-LL--LLLVLG-I-ALV-F-V---LIT-F---V---FL--W-I--KY-R--R---------------------------------G-K-----R----------DSQ--QADSLTMATTERISYYELLQATESLSESNLIGSGSFGSVYKG---------VLRS--------------GTHIAVKV-FNL-Q--LEA-AFKSFDTECEVLRSLRHRNLVKVITSCSNL-----DFKALVLEYMPNGSLDKYLY-SHN-------------YFLDIRQRLSIMIDVACALEYLHHGCSSPVIHCDLKPSVLDEDMVAHLSDFGISKLLG----E--D------------------E--SDLY-TKTLTT---------FGYIAPEYGLDGLVSIKCDVYSYGIMLLETFTRRKPNE---FEG---DLSLKQWVSYSF----PEAVMDVVDVNLITPMDH----------------------RLQ-KELDIVASIMEVALDCCAESPTTRTNMKDVVGMLQKI-M-I-QLL--A--C-------------------------------------------------------------
> Solyc03g006100.2.1 pacid=36134325 transcript=Solyc03g006100.2.1 locus=Solyc03g006100.2 ID=Solyc03g006100.2.1.ITAG2.4 annot-version=ITAG2.4
-----------------------------------------------------------------------------------------------------------------------------------------------------------------------------------------------------------------------------------------------------------------------------------------------------------------------------------------------------------------------------------------------------------------MEHQLTGSIPFTIFNISRIELIVFSNSLSGNLPNGL-CNGLP-ILKRLHLSMELRGHLPTSLSNCSQLQVLSLAFNDFDGRIHSEI-GRLSNLQGLYLRNHFTGII-----------------------PQE-----------------------IGNLVNLVELYMEAQISGSIPISLIISSLETVSLWRFKGSLPREIGNLTKLQVLYLSERFTGEIKEMSNLVELQVLALGLNSF-SGLLPMEIF-N-ISRLRIIQLSGNTLSATLPP-NIGSTLPNIEVLSMG--LLTNLVGTIPHSISCSKLT-ILELSRNKLSGLIP-SSL-GYLT-HL-NFLNLWGN-NLT---S-DSFLS-FLTSLTNCRNLNFLSLSFNPLNAMLPVSV--GN-FSKSLVKFDASECNIKGKIPNEVGNLSSLLD-----------------------LHLSDNNFIGSIPTSIGNLRNIQYFNLNHNNLTGFI-GDNI-CKLQYLSEI-YLGQNQLSGSLPNCLGNVTSLRWIYL------------------------------------------------------MQFTNGIPTEIGGLQNLEHLYLRHK-----------------------LQGSIP-DSMNNMVSLEYLD-----------------------ISHNISGTIP-MSLEKLQYLEYFNVSDKLYGEIPSGGPFKNLSSLFFINNEALCG----LSRFNVPPCPTSST--H-R---SN-R-N-K--L-LL--LLLVLG-I-ALV-F-V---PVT-F---V---FL--W-I--KH-R--R---------------------------------G-K-----R----------DPQ--QADSLPMATLERISYYELLQATDSLSDSNLIGSGSFGSVYKG---------VLRS--------------GTAIAVKV-FNL-Q--LEA-AFKSFDTECEVLCSLRHRNLVKVITSCSNL-----DFKALVLEYMPNGSLDKYLY-SHN-------------YFLDISQRLSIMIDVACALEYLHHGCSSPVIHCDLKPSILDEDMVAHLGDFGISKLLG----E--D------------------E--SDLY-TKTLAT---------FGYIAPEYGLDGLVSIKCDVYSYGIMLLETFTRRKPSE---FEG---DLSLKQWVSYSL----PEAVMNVVDANLVTPMDH----------------------RLQ-KKLDVVASIMKVALDCCAESPATRTNMKDVVGMLEKI-M-I-QLL--A--R-------------------------------------------------------------
> Solyc03g006080.2.1 pacid=36135031 transcript=Solyc03g006080.2.1 locus=Solyc03g006080.2 ID=Solyc03g006080.2.1.ITAG2.4 annot-version=ITAG2.4
----------------------------------------------------------------------------------------------------------------------------MA----------Y-L-----------------------------------------------------H--RLKFLDLSFNNFREIPCWFGFLHQLQVVNLGNNSFIGSI-----------PSSFSN-----------------------ISTLETLNLNFN------------------------SIEGEIPEVIG----------------------SLINLRVLSLYGNVIGSIPSSLSNASRLEALDLSR-LLQGNIPEG--IGNLHKMKLLSIQHKLTGSIPFTIFNISRIEVIAFTDSLSGNLPNGL-CNSLS-ILNGLYLSTKLRGHMPTSFSNCSQLQVLDLSGNEFDGRIHSEI-GRLSNLQILYLGAHFTGII-----------------------PQE-----------------------FGNLANLVDLGMEDKISGSIPINLFISSLQRFGLWRLNGSLPREIGNLTKIQILDLRETFTGEIKEISNMMELEVLSLGLNSF-SGSLQIEMF-NSTSRLRIMALTNNNLSGTLPS-NIDSVLPNIEELYLG--KLTNLVGTIPHSISCSKLT-NLELSNNKLTGLIP-NSL-GYLA-NL-QFLNLASN-NLT---S-DSSFS-FLTSLTNCRKLTILFLSSNPINGMLPVSA--GN-LSTSLTMFYASSCNIKGRIPNEVGNLRNLLA-----------------------LDLSGNNLVGSIPASIGNLRNLQRFNLSDNKLTGFI-GDNI-CKLQNLGAI-YLGQNQLLGSLPNCLGNVTSLRLIHLGSKLISNIPPSLG----NLKDL-MELDLSSNMVGSLPP-EIGN-LKAVTHIDLSMQFSKGIPREIGALQNLEYLSLRHK-----------------------LQGSIP-DSFSNMVSLGYLD-----------------------ISHNVSGTIP-MSLEKLQYLKYFNVSVKLYGEIPSGGPFKNLSSQFFIDNEALCG----SSRFSVPPCPTSSK--H-R---SN-R-K-K--M-LV--LFLVLG-I-ALV-L-V---PII-F---L---FV--W-I--RY-T--R---------------------------------V-K-----S----------DPQ--QADSLSTATTERISYYELLQATESLSESNLIGSGSFGSVYKG---------VLRS--------------GTAIAAKV-FNL-Q--LEA-AFKSFNTECEVLRSLRHRNLVKVITSCSNL-----DFKALVLQYMPNGSLDKYLY-SHN-------------YFLDISQRLSIMIDVACALEYLHHGCSSPVIHCDLKPSVLDEDMVAHLSDFGISKLLG----E--D------------------E--NDLY-TKTLAT---------FGYIAPEYGMDGLVSIKCDVYSYGIMLLETFTRRKPSE---FEG---DLSLKQWVSYSL----PEAVMNVVDANLVTPMDH----------------------RLQ-KKLDIVASIMKVALDCCVESPATRTNMKDVVGMLQKI-K-I-QLL--A--C-------------------------------------------------------------
> Solyc02g072470.2.1 pacid=36159804 transcript=Solyc02g072470.2.1 locus=Solyc02g072470.2 ID=Solyc02g072470.2.1.ITAG2.4 annot-version=ITAG2.4
M-MEKSL-------------------------------------------------FY----QLAFLLLQC------------IVTSLAIK--------------------TE-TNITTDQSALLSLKSHIISDP-FQLLSKW-------S--Q-D--T-----------SVCNWIGVTCG-----S---R-HN-RVTSLNISNMGITTIPQLFGNLTFLVSLDLDSNNFFGNL-----------PQEMVR-----------------------LRRLKLMKLSYN------------------------NFSGEVPSWFG----------------------FLAQLEVLTLKNSFTGLIPSSLSNISNLEALDLAF-TLEGNIPKD--IGNLQNLNWLIIENQLTGSIPFSIFNISTLESIGFSQGLSGDLPDDL-CDHLP-ILKGLYLSFKLQGHMPQSLSRCYELQLLSLSNNDFDGPIPSEI-GMLSNLQTLYLGFRITGEI-----------------------PQE-----------------------IGDLVNLVMIGMERQLTGSIPKSIFISSLQLLSLQNFTGSLSREIGNLTMLQGLYLGQMLTGEIKEVSNLIELVDIDLGSNRF-SGSFPMGIF-N-ISGLRLIDLTDNTLSGTLPS-SIGSMLPNIELLYLG--GLTNLAGSMPHSLSCSRLT-ALDLSLNKLSGSIP-NSL-GDLT-LL-QTLNLMEN-NLSSDQS-SQELN-FLTSLTNCRNLKQLSLSFNPLNGMLPPSV--GN-LSTSLEKILASDCQIKGDIPNDIGNLSSLIY-----------------------LFLYGNRLTGPIPGTLGSLGRLQEFSLANNRLKGSI-GDSL-CKMQNLGNI-YLGENQFSGLVPNCLGNVTSLRGIKLNSRLSSNIPLSLG----NLKDL-LELDLSSNMSGSLPA-EIGN-LRVAIRIDLSHQFSNGIPREIGDMQNLIYLSLAQK-----------------------LQGSIP-DSIGSIPSLEFLD-----------------------LSNNLSGSIP-MSLEKLRYLNYFNVSFSLQGEIPFSGPFKNLSSLSFMFNEALCG----APRFHVPSCPTSSN--H-R---SK-R-K-K--L-LLI-VFPLLG-A-AVT-I-V---FVT-L---A---FV--W-M--RY-R--K---------------------------------E-G-----N----------VPV--QAD--LLATRERISYYEIIQATNDFSESNFIGSGSFGSVYKG---------ILIN--------------GTIIAVKV-FNL-Q--VEG-AFKSFETECEVLRNLRHRNLTKVISSCSNL-----DFKALVLEYMPNGSLEKWLY-SHN-------------YFLDILQRLSIMIDVACALEYLHHGCSAPVIHCDLKPSVLDENMVAHLSDFGISKLLS----E--D------------------E--SDLH-TKTLAT---------FGYIAPEYGREGLLSLKCDVYSYGIMLMETFTRRRPND-EIFDE---DLSLKKWVSDSL----PEATIKVVDANFLTPEDE----------------------KFM-EKIDCVASIMKVALDCSAESPEERIYMKDVVGTLQKI-K-I-QLL--S--CS------ASA---------------------------------------------------
> Solyc02g072480.2.1 pacid=36159224 transcript=Solyc02g072480.2.1 locus=Solyc02g072480.2 ID=Solyc02g072480.2.1.ITAG2.4 annot-version=ITAG2.4
M-MRKIN-------------------------------------------------FL------FPLLVSI----------WHHLLILSAT--------------------AE-VNLKTDEASLLALKSYVTSDT-YNILSSW-------T--S-T--T-----------SVCNWIGVTCG-----S---R-HQ-RVITLDISDMGLVTIPPHLGNLSFLVSLDISSNSFQGIL-----------PRELAN-----------------------LHRLEFINVTSN------------------------KFTGDIPSWFS----------------------LLPELQHLHLAFSFTGIIPPDICNASKLESLVLGF-QLQGEIPNE--IGNLQNLTWLSLGSQLTGSVPLSLYNISSLQRLVLTKRLSGNLPVDI-CSSLP-QLLVLAVSDEFDGQIPLGIDKCSKLQILSLSFNKFSGLIPKQI-GNLNMLSILYLGRDLKGEI-----------------------PEE-----------------------IGNLRNLEILDAQNSLSGPLPSSISLTSLQSLNLYGFSGSIPKEFGNCSSLSDLFLRENLTGELREIGNLFNLGRLDLHYNFL-TGPIPSTIF-N-MSNIRGISFLGNFFTGTLPS-DIGLGLPNLEELYLG--Y-NNLTGAIPNSLSASNIF-WLGIGYNDFSGPFP-KSF-GNLR-RL-EYLNVNRN-HFTREPS-SPRLT-FFDSLTNCRHLRQLWIGYNPLNGYLPPSV--GN-LSSSLDYIYAANSEIRGYIPSEIGNLSGLSF-----------------------LFLQGNHLSGFIPRTIGNSKNFQALNLYDNKMSGPI-PEEL-CNLKKLGFL-SLGNNELCCSIPACLGNITSLRYIYLGSKLTFSIPPSLW----NLNDL-LHLDVSSSLKSSLPP-EIGN-LKVATLLNISKQISGSIPSTIGGMQNMAELSFAER-----------------------LEGPIP-ESMGNMVALESLD-----------------------LSNKLSGGIP-KTLVALSHLNYLNVSNRLSGEIPIGGPFLNFSYDSFLSNEALCG----PARLQIPACRSNSP--S-R---KR-K-K-K--V-LLI-LLILLV-A-SSV-I-----MLT-V-M-L-TIFL--V-I-----R--S---------------------------------R-K-----K---ETT---VATH--QADASPATVHGRVSYHDLQQATDRFSTSNLLGSGSYGSVYKA---------TFG---------------STIVAVKV-FNL-Q--TEG-AFKSFDTECEVLRNLRHRNLTKVINSCSSV-----DFKALVLEYMPKGSLNNWLH-SGT-------------CSLDIMQRVDIMIDVGSALDYLHQGYFVPVVHCDLKPSVLDEDMVAHVSDFGLAKLLG----V--G------------------E--SIVQ-TKTLAT---------IGYIAPEFGLEGLVSTRCDIYSYGIMLMETFTRKKPTD-EMFAE---NSSLREWIRQSW----PLAMDKIIDPELIIPEEK----------------------NKT-GKMQCSSSIMELALRCTADLPEERMNIKHVLAQLKNI-R-T-MLM-------------------------------------------------------------------
> Potri.011G140900.1 pacid=27002392 transcript=Potri.011G140900.1 locus=Potri.011G140900 ID=Potri.011G140900.1.v3.0 annot-version=v3.0
MEMRNGC-------------------------------------------------FL----PFTVILWSS------------FVATLVAD--------------------RV-TSITTDQDALLALKDHIVNDP-QNLLTTW-------T--A-T--T-----------SVCDWVGVTCG-----T---R-HR-RVRALKLSHMGLTTIPPHFGNLSFLVFATFYNNSFRGSL-----------PDELAK-----------------------LRRLKYLSLQKN------------------------YFGGKIPSWLG----------------------SFTRLHTLSLANSFTGAIPPSLFHLSELDGLDLSN-DLQGHIPRE--IGKL------------------------------------SNLPSNL-FNNLP-NLEGLYLSRLFHGQIPAALFGCTQLKNLSLSYNNFEGKIHKDI-RNLT-----------------------------------------------------------------------------------------------------------------VLELLYLGYKFNGTIPEIGNLVNLEIISLSMNRI-GGPIPVRIF-N-ISTWRSIEMTGNYLSGHLPS-SIGLQLPNLELLIVG--R-NELSGPFPVSLSASELL-TLELSSNFFFGPIP-DAF-GDLR-NL-IYLNLGNN-NFTSNSL-SSELN-FLTSLTNSKNLRLVLLSLNPLKGTLPISV--GN-LSSSLENFVADSCQIKGSIPEGIGNLSNLVR-----------------------LILQDNDLKGTIPTTIGRLRKLQSLSFSGNNLEGST-PSDL-CDIESLSFL-YLGENKLVGSVPSCLGNVSSLRELSMGANLTSTIPSTLW----RLKDI-QLLQLSSSLSGSLPL-DISN-LKVVRHLDISGQLSGEIPSSIGDLNDLAYLSLSNR-----------------------LQGPIS-RSFGDMVSLEFLD-----------------------LSRNLSGEIP-KDMEKLTYLKYFNVSFGLQGEIPGGGPFKKFSARSFLGNEALCG----SPQMQVQPCKTRGR--H-Q---SK-K-A-T-AN-VF--KYILPA-I-GAV-G-M---AMA-F---T---VL--Y-V--MRGR------------------------------------R-N-----E----------QKK--QGDFPDLATWRRVSFQELERATDGFDEVNLLGTGSFGSVYKG---------LFSD--------------GANAAVKV-FHT-Q--LEG-AFKSFDVECEVLRSIRHRNLVKIITSCCNI-----DFKALVLEFMPNWSLEKWLY-SHN-------------YFLDLLQRLNIMIDVASALEYLHHGNATLVVHCDLKPSILDENMVAHVSDFGIAKLLG----E--G------------------H--SITQ-TMTLAT---------VGYMAPEYGSEGIVSVKGDVYSYGILLMETFTRRKPTD-EMFTG---EMNLKLWVKDSL----PGAVTQIADANLKDH-GQ----------------------YPA-AKKDCLSSILELALQCSAEQPEERIDIEDALTTLKKI-K-A-KFL--K--DS------RGIETS------Y----------------------------------------I
> Zm00001d011643_T001.1 pep chromosome:AGPv4:8:157374297:157378344:-1 gene:Zm00001d011643.1 transcript:Zm00001d011643_T001.1 gene_biotype:protein_coding transcript_biotype:protein_coding
--MAFFV-------------------------------------------------RV----RMVLILLAV----------AAARSATALT--------------------PP-PSSATDLAALLAFKAMLK-DP-LGILASW-------T--A-T--A-----------SFCSWAGVSCD-----S---R--Q-RVTGLEFSDVPLQSITPQLGNLSFLSTLVLSNTSVMGPL-----------PDELGS-----------------------LPWLQTLDLSHN------------------------RLSGTIPPSLG----------------------NITRLEVLD-----------------------LAY-DLSGPIPQS--L----------------------------------------------F-NSTP-DLSEIYLGSSLTGAIPDSVSSLLKLEVLTIEKNLLSGSMPPSL-FNSSQLQALYVGRNLSGPI-----------------------PGN-GSF---------------------HLPLLQMLSLQEHFSGPIPV---------------------GLSACKNLDSLYVAASFTGPVSWLATLPNLTAIALSMNNL-TGMIPVELS-N-NTMLVVLDLSENNLQGGIPP-ELG-QLTNLQFLGLA--N-NQLTGAIPESIGLSDLT-QIDVSRSRLTGSVP-MSF-SNLL-NL-GRIFVDGN-RLS------GNLD-FLAALSNCRSLTTIVISNNEFTGMLPTSI--GN-HSTLLEILQAGNNNINGSIPGTFANLTSLSV-----------------------LSLSGNNLSGKIPTPITDMNSLQELDLSNNSLSGTI-PEEI-SGLTNLVRL-RLDNNKLTGPIPSNISSLSQLQIMTLSQSLSSTIPTSLW----DLQKL-IELDLSQSLSGFLPA-DVGK-LTAITMMDLSGKLSGDIPVSFGELHMMIYLNLSRL-----------------------FQGSIP-GSFSNILNIQELD-----------------------LSSALSGAIP-KSLTNLTYLANLNLSFRLDGQIPEGGVFSNITLKSLMGNNALCG----LPRLGIAQCYNISH--S-R---SK---N-L----LI--KVLLPS-L-LAF-F-----ALS-V-S-L---YM--L-V--RM-K--V---------------------------------N-N-----R---RK------IL--VPSDTGLQNYQLISYYELVRATSNFTDDNLLGKGSFGKVFKG---------ELDN--------------GSLIAVKV-LNM-Q--HES-ASKSFDKECSALRMARHRNLVKIISTCSNL-----DFKALILEYMPHGSLDDWLY-SNS------------GRQLSFLQRFAIMLDVAMALEYLHHQHFEAVLHCDLKPSILDKDMIAHVSDFGISKLLV----G--DDN-------------------SITL-TSMPGT---------VGYMAPEFGSTGKASRATDVYSYGIVLLEVFVGKRPTD-SMFVS---DISLREWVSQAF----PHQLRNVVDSSIQEELNTGIQD------------ANKPPGNFT-ILDTCLASIIDLALLCSSAAPDERIPMSDVVVKLNKI-K-S-NYI--S--QL------GKQRHIYHNTFYSQLLPSG-------------------------------GPHF
> LOC_Os01g49920.1 pacid=33120051 transcript=LOC_Os01g49920.1 locus=LOC_Os01g49920 ID=LOC_Os01g49920.1.MSUv7.0 annot-version=v7.0
-----------------------------------------------------------------------------------------------------------------------------------------------------------------------------------------------------------------------------------------------------------------------------------------------------------------------------------------------------------------------------------------------------------------------------------------------------------------------------------------------------------------------------------------------------------------------------------------------------------------------------------------------------------------------------------------------------------------------------------------------------MSF-GNLW-NL-RDIYVDGN-QLS------GNLE-FLAALSNCSNLNTIGMSYNRFEGSLLPCV--GN-LSTLIEIFVADNNRITGSIPSTLAKLTNLLM-----------------------LSLRGNQLSGMIPTQITSMNNLQELNLSNNTLSGTI-PVEI-TGLTSLVKL-NLANNQLVSPIPSTIGSLNQLQVVVLSQSLSSTIPISLW----HLQKL-IELDLSQSLSGSLPA-DVGK-LTAITKMDLSRQLSGDIPFSFGELQMMIYMNLSSL-----------------------LQGSIP-DSVGKLLSIEELD-----------------------LSSVLSGVIP-KSLANLTYLANLNLSFRLEGQIPEGGVFSNITVKSLMGNKALCG----LPSQGIESCQSKTH--S-R---SI---Q-R----LL--KFILPA-V-VAF-F-----ILA-F-C-L---CM--L-V--RR-K--M---------------------------------N-K-----P---GK------MP--LPSDADLLNYQLISYHELVRATRNFSDDNLLGSGSFGKVFKG---------QLDD--------------ESIVTIKV-LNM-Q--QEV-ASKSFDTECRVLRMAHHRNLVRIVSTCSNL-----DFKALVLEYMPNGSLDNWLY-SND------------GLHLSFIQRLSVMLDVAMAMEYLHHHHFEVVLHFDLKPSILDNDMVAHVADFGISKLLF----G--DDN-------------------SITL-TSMPGT---------VGYMAPELGSTGKASRRSDVYSYGIVLLEVFTRKKPTD-PMFVN---ELTFRQWISQAF----PYELSNVADCSLQQDGHTGGTED-----------SSKLSEDSI-ILNICLASIIELGLLCSRDAPDDRVPMNEVVIKLNKI-K-S-NYY--SLWKQ-----WSSPGEIS-----------------------------------------------
> Bradi2g47254.1.p pacid=32780689 transcript=Bradi2g47254.1 locus=Bradi2g47254 ID=Bradi2g47254.1.v3.1 annot-version=v3.1
--MAALL-------------------------------------------------YI----RMVLLLVSL-----------MPRAAQPAL--------------------AP-PTKPTDLAALFAFKAQVK-DP-LGILDSW-------S--T-S--A-----------SPCSWVGVSCD-----R---R-GH-HVTGLEFDGVPLQSIAPQLGNLSFLSSLVLSNTSLVGPV-----------PRELGG-----------------------LPRLQNLVLSYN------------------------SLSGTIPSTLG----------------------NLTSLESLY-----------------------LDS-NLFGSMPSE--LGN-----------------------LNNLQSLRLSNDLSGLIPPGLF-NNTP-NLRLVRLGSRLTGAIPDSIGSLSKLEMLVLERNLLSGPMPPAI-FNMSQLQTIAITRNLSGPI-----------------------PSN-ESF---------------------YLPMLEFISLGEQFDGPIPH---------------------GLSACKNLHMLSLPVNFTGPVSWLAMMPNLTRIYLSTNGL-TGKIPMELS-N-NTGLLGLDLSQNKLEGGVPP-EYG-QLRNLSYLSFA--N-NRITGSIPESIGLSNLT-VIDFVGNDLTGSVP-ISF-GNLL-NL-RRIWLSGN-QLS------GDLD-FLSALSKCRSLKTIAMTNNAFTGRLPAYI--GN-LSTVLETFIADNNGITGSIPSTLANLTNLLV-----------------------LSLSGNKLSGRIPTPITAMSNLQELNLANNSLSGTI-PTEI-NGLKSLSSL-HLDNNRLVGSIPSSVSNLSQIQIMTLSYLLSSTIPTGLW----HHQKL-MELDLSESFSGSLPV-DIGK-LTAISKMDLSNQLSGDIPASFGELQMMIYLNLSSL-----------------------LEGSVP-DSVGKLLSIEELD-----------------------FSSALSGAIP-KSLANLTYLTNLNLSFRLDGKIPEGGVFSNITLKSLMGNRALCG----LPREGIARCQNNMH--S-T---SK---Q-L----LL--KVILPA-V-VTL-F-----ILS-A-C-L---CM--L-V--RK-K--M---------------------------------N-K-----H---EK------MP--LPTDTDLVNYQLISYHELVRATSNFSDDNLLGAGGFGKVFRG---------QLDD--------------ESVIAIKV-LNM-Q--DEV-ASKSFDTECRALRMARHRNLVRIVSTCSNL-----EFKALVLEYMPNGSLDDWLH-SNG------------GRHISFLQQLGIMLDVAMAMEYLHHQHFEVVLHFDLKPSILDMDMIAHVADFGISKLLA----G--DDN-------------------SIVL-TSMPGT---------VGYMAPEFGSTGKASRRSDVYSFGIVVLEIFTRKKPTD-PMFVG---ELSLRQWVSEAF----PHELSTVTDSAILQNEPKYGTDMK----------SNPSDAPST-ILNTCLVSIIELGLLCSRTAPDERMPMDDVVVRLNKI-K-T-NYC--S--QL------AN----------------------------------------------------
> Bradi2g47256.3.p pacid=32771046 transcript=Bradi2g47256.3 locus=Bradi2g47256 ID=Bradi2g47256.3.v3.1 annot-version=v3.1
--MAHLV-------------------------------------------------LL------TMVALSLQLLPG--------TAALEPQ--------------------PA-NATNNDRSALLAFRASVR-DP-RGVLHRW-------T--A-R--A-----------NFCGWLGVSCD-----A---R-GR-RVMALSLPGVPLVAIPPELGNLSSLSHLNLSRTGLAGMI-----------PAELGR-----------------------LARLKHLDLKEN------------------------KLSGTISSSLG----------------------NLTELEHLD-----------------------IGY-GLSGAIPAE--LQK-----------------------LRKLRYISLNSDLSGTIPIGLF-NNTP-DLSVIWLGRRLAGTIPHSIAVLRKLEILVLELNILDGPVPPAI-FNMSKLRIFGLGDNLFGSF-----------------------PGN-KSF---------------------NLPMLQKLGLSSHFTGHIQP---------------------ALARCKNLEVLSLSINFTGPVAWLATMPRLYALLLAANNL-IGKIPVELS-N-LTGLVMLDLSVNQLEGEIPP-GIG-YLKNLNALSFS--T-NLLTGTIPESIGISSIR-ILDLTFNTFTGSVP-TTF-GNIL-GL-TGLYVGAN-KLS------GKLN-FLGALSNCKNLSALGISYNAFTGRIPGYL--GN-LSSQLQEFIVSFNSLTGSIPNTIANLSSLMI-----------------------VDLDGNQLSGVIPVSITTLNNLQELNLANNTISGAI-PEEI-SRLTRLVRL-YLDKNQLSGSIPSSVGNLSELQYMTSSLSLSSTIPLSLW----HLSKL-LSLNLSYMLTGPLAM-DVSQ-VKQIAQMDLSSLMTGGLPDSLGRLQMLNYLNLSNS-----------------------FHEQIP-SSFGGLVSIETMD-----------------------LSYSLSGSIP-ASLANLTFLTSLNLSFRLDGAIPDSGVFSNITLQSLRGNNALCG----LPRLGISPCQSN-H--R-S------Q-E-S----LI--KIILPI---VGG-F-A---ILA-T-C-L---CV--L-L--RT-K--I---------------------------------K-K-----W---KK------VS--IPSESSIINYPLISFHELVRATTNFSESNLIGSGNFGKVFKG---------QLDD--------------ESIVAVKV-LSM-Q--HEG-ASVSFHVECSALRMARHRNLVRILSTCSNF-----EFKALVLQYMPNGSLDSWLH-SSN-----------SQQCLGFLKRLEIMLEVAMAMEYLHHQKNEVVLHCDIKPSVLDEDMTAHVADFGIAKLLL----G--DNN-------------------SVAL-TSMPGT---------IGYMAPEYGSTGKASRMSDVFSYGIMLLEVFTGKRPTD-PMFSG---ELSLWQWVSEAF----PSKLIDVIDHKILSTGSRSRFHAD----------KSTLQEQSA-ILNTCLASVIELSLRCSSTIPDERTPMNNVVVKLNKI-K-V-HYC--S--QQ------R-----------------------------------------------------
> Solyc02g068880.1.1 pacid=36157736 transcript=Solyc02g068880.1.1 locus=Solyc02g068880.1 ID=Solyc02g068880.1.1.ITAG2.4 annot-version=ITAG2.4
------------------------------------------------------------------------------------------------------------------------------------------------------------------------------------------------------------------------------------------------------------------------------------------------------------------------------------------------------------------------------------------------------------------------------------------------------------------------------------------------------------------------------------------------------------------------------------------------------------------------------------------------------------------------------------------------------------------------------------------------------------------------------------------------------------------------------------------------------------------------------------------------------------------------------------------------------------------------------------------------------------------------------------------------------------------------------------------------------------------------------------------------------------------------------------------------------------------------------------------------------------------------------------------------------------------------------MRAHERVPYYELQQATNGFNEDNLLGTGSSSKVYKG---------V-KD--------------EAIFAVKV-FKL-E--LEG-AFKSFDTECEILHNLRHWNLSKVITSCSIP-----NFKALILEYMPNGTVDKWLH-SHDL-------------FLD-MQRLDIMIDVASALDYLHKGYSEPVVHCDLKPSILDQKTW--------------------------------------------------------------------LYGQDGLVSTSCDVYSFGIVMMEAFTRRRPND-EMFTG---DLILKHWVNDSL----PTRVAQIVDADLISQKEE----------------------PLH-AKMQCFISVMELALSCTSVSRDARVNVKEALLGLKKD-S-R-NVM--M--NE------A------------------------CSIQIVK----------------------
> LOC_Os11g47160.1 pacid=33163295 transcript=LOC_Os11g47160.1 locus=LOC_Os11g47160 ID=LOC_Os11g47160.1.MSUv7.0 annot-version=v7.0
--MAPGS-----------------------------------------PCISVSA-LL-------LITLSPAVAAA-------AASPPGRS--------------------KS-NGSDTDLAALLAFKGELS-DP-YSLLATW-------T--A-G--T-----------PFCRWMGITCS----RR---Q-QQ-RVTGVELPGVPLQKLSPHIGNLSFLSVLNLTITNLTGSI-----------PDDIGR-----------------------LHRLELLDLGNN------------------------AFSGVIPASIG----------------------NLTRLGVLR-----------------------LAV-RLTGPV--------------------------------------------------------------------------------------------------PPGV-FNMSMLGVIALALGLTGPI-----------------------PGN-ESF---------------------RLPSLWFFSVDANFTGPIPQ---------------------GFAACQQLQVFSLIQLFEGALSWLGKLTNLVKLNLGENHFDGGSIPDALS-N-ITMLASLELSTCNLTGTIPA-DIG-KLGKLSDLLIA--R-NQLRGPIPASLGLSALS-RLDLSTNLLDGSVP-ATV-GSMN-SL-TYFVIFEN-SLQ------GDLK-FLSALSNCRKLSVLEIDSNYFTGNLPDYV--GN-LSSTLQAFIARRNNISGVLPSTVWNLTSLKY-----------------------LDLSDNQLHSTISESIMDLEILQWLDLSENSLFGPI-PSNI-GVLKNIQRL-FLGTNQFSSSISMGISNMTKLEYLDLSDQLASTVPPSLF----HLDRL-VKLDLSHFLSGALPA-DIGY-LKQMNIMDLSSHFTGILPDSI-ELQMIAYLNLSVL-----------------------FQNSIP-DSFRVLTSLETLD-----------------------LSHNISGTIP-EYLANFTVLSSLNLSFNLHGQIPETGVFSNITLESLVGNSGLCG----AVRLGFSPCQTTSP--K-K---NH---R------II--KYLVPP-I-IIT-V-G---AVA-C-C-L---YV--I-L--KY-K--V---------------------------------K-H-----Q-----------KM--SVGMVDMARHQLLSYHELARATNDFSDDNMLGSGSFGKVFKG---------QLSS--------------GLVVAIKV-IHQ-H--MEH-AIRSFDTECRVLRTARHRNLIKILNTCSNQ-----DFRALVLEYMPNGSLEALLH-SY------------QRIQLSFLERLDITPSV-------------------------------------------------------------------------------------------------PQY-----------------------------------------------------------------------------------------------------------------------------------------K---GF--------------------------------------------------------------------
> Potri.008G033400.1 pacid=27039359 transcript=Potri.008G033400.1 locus=Potri.008G033400 ID=Potri.008G033400.1.v3.0 annot-version=v3.0
-------------------------------------------------------------------------------------------------------------------------------------------------------------------------------------------------------------------------------------------------------------------------------------------------------------------------------------------------------------------------------------------------------------------------------------------------------------------------------------------------------------------------------------------------------------------------------------------------------------------------------------------------------------------------------------------------------------------------------------------------------------------------------------------------------------------------------------------------------------------------------------------------------------------------------------------------------------------------------------------------------------------------------------------------------------------------------------------------------------------------------------------------------------------------------------------------------------M--ELSGMS-S-S-T-F-W---PLF-L-L-I-L-QL--F-F--SF-S------------------------------------------------------------SGQGNETYRLSLLAFKDQIAATDGFSPSNLIGAGSFGSLYKR---------ILAS--D-----------GAAVAVKV-FNL-L-------------QCAALINIKHRNLVRVVSVCAGVDFEGHDFKALVYEFMVNGSLEEWLH-PVEISD----EAH-EARNLNLIQRLKISVDVAAALDYLHHDCQVPVVHCDLKPNVLDVDMTARVGDFGLARFSP----K--VSL-------Q-S--SS--I--QSCS-VGIEGA---------IGYAAPEHGIQCQTCAYGDVYSFGILLLEMFTGKKPVD-GLFSD---ELNLNNYAKMPL----PGTNMR----------------------S-----------------------------------P-------------------------------------------------------------------------------------------
> Solyc07g016010.1.1 pacid=36161939 transcript=Solyc07g016010.1.1 locus=Solyc07g016010.1 ID=Solyc07g016010.1.1.ITAG2.4 annot-version=ITAG2.4
-------------------------------------------------------------------------------------------------------------------------------------------------------------------------------------------------------------------------------------------------------------------------------------------------------------------------------------------------------------------------------------------------------------------------------------------------------------------------------------------------------------------------------------------------------------------------------------------------------------------------------------------------------------------------------------------------------------------------------------------------------------------------------------------------------------------------------------------------------------------------------------------------------------------------------------------------------------------------------------------------------------------------------------------------------------------------------------------------------------------------------------------------------------------------------------------------------------------------------------------------------------------------------------------------------------------------------------------------------------------------------------------------------------MSK-YARGLNTECEVMRNVRHRNLVPVITTCSSD-----CIRAFALKYMSNGSLENWLY-REE-------------SHFNLLQRVTIMLDVAVEVEYLHHGHNTPIVHCDLKPAVLDEDMVTHVGDFGISKILV----V--S------------------K--SMAH-IKSLGT---------LGYIAPEYGLERIVSASGDIYSYGIMLMEVLTKRRPMDEEICNE---NLDMRKWITQSF----SGNMMDVVDANIFSEEEQ----------------------ITC-KSEMCIASMIKLALDCTTEKPESRITMKDVVKRLNKI-K-N-TWA--T--RV------------------------------------------------------------
> Bradi4g13223.1.p pacid=32789490 transcript=Bradi4g13223.1 locus=Bradi4g13223 ID=Bradi4g13223.1.v3.1 annot-version=v3.1
M-IAFVGAPN-----------------------------------------TTLP-LL----AIVLIYLANCPHVC---------SLATTV--------------------PH-NASENDRKALLCLRSHLS-DP-ARALVSW------GN--K-S--F-----------QFCHWRGVTCS----TR---H-AG-RVVALDLESLNITQIFPCIGDLLFLSRIHMVDNQINGPI-----------PSEIGC-----------------------LTRLKYLNLSMN------------------------SITGVIPDTIS----------------------SCSRIQVIDLSNSIEGEIPISLAHCSSLQEITFSN-NLNGSIPPG--IGL-----------------------LPRLTFLFLPSKIEGKIPKSLG--SSV-SLLRVVLGNSLTGGIPPMLANCSSLHNLDLMKNKLNGEIPSEL-FNNPSLITLDLSYKFMGPI-----------------------PSS-SPI----------------------APKLQYVSLAENLTGEIPP---------------------ILERFSSLSSLILAQKFHGSIESLTKIPTLTVLDLAYNNL-SGAVPPAIY-T-IKSPTYLGLGDNQLTGRIPS-DIAYTLPNIRTLVME--G-NHFDGPLPASLVASNLQ-VLELRHNAFTGLIP--SF-WCLP-YL-TQLDLGAN-LFEAV-----DWS-SLSSIPSSAQLQAIYLDNNKLHGIIPSSI--GN-LLKSLQMLFLSENRFTGTIPSEIGKLTNLTV-----------------------LQIAGNLLSGRIPDALGNLSKLFVLGLSRNKLSGEI-PQSI-GNFEKLGEL-YMEENNLSGWKYSSLVGCKNLVMLNLSCGFNGSIPPGLL----SIFSLSEGVDLSYNLNGSIPS-QIGS-LINLESLNVSNQLSGEIPHAVGECLHLESLRLEVF-----------------------FNGSIP-ESLMSLRGITEMD-----------------------LSENLSGEIP-DFFEDFSSLQLLNLSFSLEGIVPAGGAFSNSSKVFIQGNKDLCT---RTPMLQLPLCTAAPT--K-R---KK---T---LH-II--SIVVPL-A---T-A-I---LVL-MSV-V---TA--I-I--SR-T--------------------------------------------------------------------------------------------------------------------------------------------------------------------------------------------------------------------------------------------------------------EIKQNIINH-----------------------S------------------------------------------------------------------------------------------------------------------------------------------------------------------------------------------R--------S----------------------------------------------------------------
> Solyc04g014200.1.1 pacid=36142046 transcript=Solyc04g014200.1.1 locus=Solyc04g014200.1 ID=Solyc04g014200.1.1.ITAG2.4 annot-version=ITAG2.4
---------------------------------------------------------------------------------------------------------------------------------------------------------------------------------------------------------------------------------------------------------------------------------------------------------------------------------------------------------------------------------------------------------------------------------------------------------------------------------------------------------------------------------------------------------------------------------------------------------------------------------------------------------------------------------------------------------------------------------------------------------------------------------------------------------------------------------------------------------------------------------------------------------------------------------------------------------------------------------------------------------------------------------------------------------------------------------------------------------------------------------------------------------------------------------------------------------------------M-V-ISS-L-M---IFL-L---V---LI--W-V--MK-R--Q---------------------------------N-K-----G---KS------KD--VEK--------------IQRSTNNFDESNLIGVGSSGFVHKS---------TLSS--------------GTAVAIKV-LDL-E--NEQ-VCKRFDTECKVMRNV-----VLVITTCSSD-----YIRAFVLQFMPNGSLENWLY-REE-------------YHLNLLQRVSIMLDVAVAIEYLHHGHNTPIVHCDLKPAVLDKDMVSHVGGFGISKILA----V--R------------------K--SMAH-TETLGT---------LGL---------------HCTSYRIMLMEVLTKRRPTNEEICNA---NLDLRKWITQSF----SGSMMDVVDVNLFF----------------------------------------------------------------------------------------------------------------------------------------------
> Solyc08g075620.1.1 pacid=36150882 transcript=Solyc08g075620.1.1 locus=Solyc08g075620.1 ID=Solyc08g075620.1.1.ITAG2.4 annot-version=ITAG2.4
---------------------------------------------------------------------------------------------------------------------------M---------------LSKW-------T--K-G--T-----------HICNWIGISCS---K-K---H--Q-RVTSL---------V----------------------------------------------------------------------------------------------------------------------------------------------------------------------------------------------------------------------------------------------------------------------------------------------------------------------------------------------------------------------------------------------------------------------------L-----------------KG----------L----------------------------------------------------------------------------------------------------------------------------------------------------------------------------------------------------------------------------------------------N----------------------------------------------------------------------------------------------------KCTKLEVLSLSYK-----------------------FTG-------------------------------------------LLDGTCQ-RFKNCLLDGITLQMSY--QVKYQMEGLLVIFTAESFIGNEELCG----PPRFQVKVCEIQNN--V-T---RR-N-RKK--T-VL--KFVLPV-A-AGG-L-----VIV-LGM-I---WL----LN-YR-R------------------------------------R-N-----N---QL------IP--LTDWYDQLSHKRFSYYELVRGTNNFDESNLIGKGSLGMVYKG---------TFT---N-----------GTIAAVKV-FNA-Q--LQD-AFKRFDLEC----------------------------KALVFEYMPNGDVDYWLY-SHN-------------NFLDLNKRLKIMFDVACAVEYLHQGHSLVVVHCDL---ILDEDMVARVSDFGISKLLT----A-----------------------------V----------------------GI---VSTMGDVYSYGILLMETFTRKKPVD-DEFVG---DLTLKRWVAESY----PHRVI------VM---------------------------------------------------------------------K-------------------------------------------------------------------------
> LOC_Os06g38640.1 pacid=33146370 transcript=LOC_Os06g38640.1 locus=LOC_Os06g38640 ID=LOC_Os06g38640.1.MSUv7.0 annot-version=v7.0
--MSSLGFSSP----------------------------------------GFLQ-LL------YILKFFCLLPL---------------V--------------------IS-NETESDRQALLCLKSQLT-GS-AEVLSSW------SN--A-S--M-----------EFCSWHGVTCS----TQ---Y-PR-RVTALDLSSEGITSISPCIANLTYLTKLQLSNNSFYGSI-----------PSELGF-----------------------LTQLSILNISMN------------------------SLEGNIPSELT----------------------SCFKLQKID-----------------------LSN-KLQGSIPSA--FGD-----------------------LTELRTLILTSRLSGDIPQSLG--SNL-SLTYVDLGRALAGRIPQSLASSTSLQFLILTSNTLSGELPKAL-LNSSSLIFLDLQQNFVGSI-----------------------PPV-TAI----------------------SPKMYYLDLRFHLTGTIPS---------------------SLGNLSSLTYLCLIGNLVGSIDTLGHVPTLETLAVNVNNL-SGPVPPSIF-N-VTSLTYLGMANNSLTGRLPS-NIGYTLPNIQQLILP--N-NKFSGSIPSSLLASHLQ-RLFLTNNSFTGHIP--FF-GSLQ-NL-EILDMAYN-MLEAG-----DWS-FVSSLTNCSKLTQLLLDGNNLQGNLPSCI--GN-LSSSLEHLWLRNNMISGLIPPGIGNLKSLNTLYMDDYLTGNIPPTIGYLHNMNKLYMDYNYLTGNIPPTIGYLHSMVFLSFSHNRLSGQI-PGTI-GNLVQLNEL-RLDENNLSGSIPASIRHCTQLTKLNLAHSLHGT--------------------------------------------------------------------------------------------------------------------------------------------------------------------------------------------------------------------------------------------------------------------------------------------------------------------------------------------------------------------------------------------------------------------------------------------------------------------TIAS----------------------------------------------------------------------------------------------------------------------------------------------------------------------------------------------------------------------------------------------------------------------------------------------------------------------------------------------------------------------------------
> Solyc04g014910.2.1 pacid=36143721 transcript=Solyc04g014910.2.1 locus=Solyc04g014910.2 ID=Solyc04g014910.2.1.ITAG2.4 annot-version=ITAG2.4
-------------------------------------------------------------------------------------------------------------------------------------------------------------------------------------------------------------------------------------------------------------------------------------------------------------------------------------------------------------------------------------------------------------------------------------------------------------------------------------------------------------------------------------------------------------------------------------------------------------------------------------------------------------------------------------------------------------------------------------------------------------------------------------------------------------------------------------------------------------------------------------------------------------------------------------------------------------------------------------------------------------------------------------------------------------------------------------------------------------------------------------------------------------------------------------------------------------------------------------------------------------------------------------------------------------------------------------------------------------------------------------------------------------------------------------------------------------MLNGTLDKWLY-NHN-------------FFLDMLQRLSIMIDVASAIDYLHNGYSTPVVHCDLKPSVLDNEMVGHVSDFGIAKLLG----A--G------------------E--DFVQ-TRTIAT---------IGYITPEYGQDGIVSTSCDVYSFGIVIMEMFTRRRPSD-EIFTG---EMNI------------------------------------------------------------------------------------------------------------------------------------------------------------------------
> Solyc02g072380.1.1 pacid=36157690 transcript=Solyc02g072380.1.1 locus=Solyc02g072380.1 ID=Solyc02g072380.1.1.ITAG2.4 annot-version=ITAG2.4
-------------------------------------------------------------------MLHL------------------------------------------------------------------------------------------------------------------------------------------------------------------------------------------------------------------------------------------------------------------------------------------------------------------------------------------------------------------------------------------------------------------------------------------------------------------------------------------------------------------------------------------------------------------------------------------------------------------------------------------------------------------------------------------------------------------------------------------------------------------------------------------------------------------------------------------------------------------------------------------------------------------------------------------------------------------------------------------------------------------------------------------------------------------------------------------------------------------------------------------------------------------------------------------------------------------------------------------------------------------------------------------------------------------------------------------------------------------------------------------------------------------------------------------------------PSVLDNDIMGHLTDFGIAKLLI----K--E------------------E--SIAH-TTTFAT---------IGYIAP-----GLISKRSDVYSFGIILLETFTKKKPRD-EKLAG---DLNLRSWVHNSL----PS----------------------------------------------------------------------------------------------------------------------------------------------------------
> Bradi4g24445.1.p pacid=32784908 transcript=Bradi4g24445.1 locus=Bradi4g24445 ID=Bradi4g24445.1.v3.1 annot-version=v3.1
--------------------------------------------------------------------------------------------------------------------------------------------MSR-------N--D-S--I-----------HFCNWEGVRCT----LK---N-PR-RVASLDLTNRGLVQISPSLGNLSFLQNLLLPKNAFTADI-----------PPSLGH-----------------------LRRLRHLYLTNN------------------------TLQGRIP-NFA----------------------NCSYLKALW-----------------------LDR-NLVGQIHTE--W--------------------------------------------------------------------------PPNLQELQLANNNLSGTIPPSL-ANIT-----------------------------------------------------------------------------------------------------------------TLETFHCSLNLECNVDSFAKFSRLKYLLVSANRL-TGRFQQAIL-N-ISTLVDLGLAANQITGELPS-NLGNHLPNLHGLFLA--A-NLFQGYIPNLFIASKLT-LLDMSRNNLTGVVP-SSI-GKLT-KL-SWLNLEFN-KLETH-N-KQDWD-FMESLANCTELRIFSMSGNRLEGHVPAS------------------------------------------------------------------------------------------------------------------------------------------------------------------------------------------------------------QCEWLPQVWF----------------------------------------------------------------------------------------------HWHL--------VFRRQT--------------------------------------------------------------------------------------------------------------------------------------------------------------------------------------FCFLKML--------------------------------------------------------------WPTESNSQR---------VRCCC--------------------------------------------------------------------------------------------------------------------------N--PA----------ISFR------------------C----------------------------------------------------------------------------------------------------------------IC-------------------------------------------------------------------------------------------------
> Potri.016G029800.1 pacid=27013719 transcript=Potri.016G029800.1 locus=Potri.016G029800 ID=Potri.016G029800.1.v3.0 annot-version=v3.0
----------------------------------------------------------------------------------------------------------------------------------------------------------------------------MNFMRVIC----------------------------------------------------------------------------------------------------------------------------------------------------------------------------------------------------------------------------------------------------------------------------------------------------------------------------------------------------------------------------------------------------------------------------------------------W---------------------------------------------------------------------------------------------------------------------------AL-EVMAL---------------------------------------------------------------------------------------------------------------------------------------------------------------------------CI----------------------------------------------------------------------------------------------------------------------------------------------------------------------------------------------------------------------------------------------------------------------------------------------------------------------------------------------------------------------------------------------------------------------------------------------------------------------------------------------------------------------------------------------------------------------------VLDEDMVAHGCDFGIAKLLG----E--S------------------E--SIAQ-TKTLAT---------IGYMAPEYGLDGLVSTKIDVYSFGIMLMEIFTRKKPAD-EMFEG---EMSLKRLVKESL----PDSVIDIVDSNMQNRRDG----------------------YSV-NKEHCVTSTMEVGF--------------------------A-MYL-------------------------------------------------------------------
> LOC_Os02g12040.1 pacid=33139565 transcript=LOC_Os02g12040.1 locus=LOC_Os02g12040 ID=LOC_Os02g12040.1.MSUv7.0 annot-version=v7.0
--MIRLFASFP----------------------------------------KLIP-LL------AVFIFSCSLPI---------------A--------------------IS-DDTDTDRGALLCFKSQIS-DP-NGALRSW------SN--T-S--L-----------DFCNWQGVSCN----NT---Q-TQIRVMGLNISSKGLSSIPPCIGNLSSIASLDLSNNAFLGKI-----------PAELGH-----------------------LGQISYLNLSIN------------------------SLEGHIPDELS----------------------LCSKLKVLSLCNSLQGEIPPSLTQCTHLQQVVLCN-KLQGRIPTK--FGM-----------------------LHELKTLDLSNALTGDIPPLLG--SSP-SFVYVDLGGQLTGGIPEFLANSSSLQVLSLKQNNLTGGIPLAL-FNSSTLTTIYLNRNLVGSI-----------------------PPV-TAI----------------------AAPLQFLSLALKLRGGIPA---------------------SLGNLSSLVRLSLAVNLVGSIGSLSELRKLERLILTYNNL-SGPVPQSIF-N-MSSLQYLEMANNSLISQLPP-DIGNRLPNLQSLILS--M-THLSGPIPASLAMSKLE-MIYLVATGLTGVVP--SF-GLLP-NL-RDLDLAYN-HLEAG-----DWS-FLSSLANCTQLKKLCLDGNSLEGSLPSSV--GN-LAPQLEWLWLKQNKIYGTIPSEIGNLRSLTI-----------------------LYMDNNLFSGHIPPSIGNLSNLQALSFALNDLFGQI-PDSI-GNLAQLIEF-HIDGNNFSGSIPSSLWHWKHLEKLDISDSFFGYIPPAVG----NLSSI-RDLIFARNFFGHIPS-TVGN-LSNLSILSFAQNLFGHIPEFVGNLVKLTNLFLHGS-----------------------FSGSIP-----------------------------------------------------------------------------------------------------------------------------------------------------------------------------------------------------------------------------------------------------------------------------------------------------------------------------------------------------------------------------------------------------------------------------------------------------------------------------------------------------------------------------------------------------------------------------------------------------------------------------------------------------------------------------------------------------------------------------------------------------
> Smo_169795 pacid=15405165 transcript=169795 locus=169795 ID=169795.v1.91 annot-version=v1.0
--MEVLG------------------------------------------YGGLPA-LV----SWIFFFFSR-----------------------------------------A-SSQFLEADALLEFKRSVVSGG-GGALADW-------S--AGS-RQ-----------LVCNWTGITCD------------G--LVFLNLSANLLRALPPSLGLCSSIATLDLSSNRLGGAI-----------PPSLGN-----------------------CSGLQELDLSHN------------------------NLTGGLPASMA------------------------------------------------------------------------------------------------------------------------------------------------------------------------NLS-----------------------------------------------------------------------------------------------------------------SLATFAAEENLTGEISFIGELGELQLLNLNGNSF-SGGIPPSLA-N-CSRLQFLFLFRNAITGEIPP-SLG-RLQSLETLGLD--Y-NFLSGSIPPSLACSSLS-RILLYYNNVTGEVP-LEI-ARIR-RL-FTLELTGN----------------------------------QLTGSLEDPV--GH-LQN-LTYVSFAANAFRGGIPGSITNCSKLIN-----------------------MDFSQNSFSGEIPHDLGRLQSLRSLRLHDNQLTGGV-PPEI-GNLSSFQGL-FLQRNKLEGVLPVEISSCKSLVEMDLSGLLNGSIPREFC----GLSNL-EHLNLSRSL-GKIPE-EIGI-MTMVEKINLSGNLSGGIPRGISKCVQLDTLDLSSE-----------------------LSGLIP-DELGQLSSLQGLD-----------------------LSNRLTGKIP-EFLAKLQKLEHLNLSSDFSGEIP---SFANISAASFEGNPELCG---RI---IAKPCTTTTR--S-R---DH-H-K-KR-------KILLAL-A-IGGPV-L---LAA-T---IAS-FI--CCFS-WRPSF-----------------------------------R-A-----K---SISE-AAQEL--DDQLELRTTLREFSVTELWDATDGYAAQNILGVTATSTVYKA---------TLLD--------------GSAAAVKR-FKD-LLPDSI-SSNLFTKELRIILSIRHRNLVKTLGYCRN--------RSLVLDFMPNGSLEMQLH-KTPC-------------KLTWAMRLDIALGTAQALAYLHESCDPPVVHCDLKPSILDADYEAHVADFGISKLLE----T--SEEI------------------ASVS-LMLRGT---------LGYIPPEYGYASKPSVRGDVYSFGVILLELITGLAPTN-SLFHG---G-TIQGWVSSCW----PDEFGAVVDRSMGLTK----------------------------DNWMEVEQAINLGLLCSSHSYMERPLMGDVEAVLRRI-R-S---S--S--SMRKE-------------------------------------------MTLDDLANRP--R-
> Smo_30648_ pacid=15415615 transcript=30648 locus=30648 ID=30648.v1.91 annot-version=v1.0
----------------------------------------------------------------------------------------------------------------------------------------------------------------------------------------------------------------------------------------------------------------------------------------------------------------------------------------------------------------------------------------------------------------------------------------------------------------------------------------------------------------------------------------------------------------------------------------------------------------------------------------------LGRLQHLKVLNLELNNL-TGSIPQTLE-N-CSSLANISLGSNQLSGRIPL-HLD-RLPGLQRLDLW--N-NLLQGPIPASLGATRID-YFSLGQNFLSGAIP-PEL-GRLS-RL-QILRLFTN-NFVGS---------FPVFFTNCTNLQIMSIRNNSLTGFIPPEL--DR-LVL-LQQLRIQSNFFEGSIPPHIGNMTSLYYIDISSRLSGNIPRALGSLANLQELYLNNNTLSGRIPEEMIGCRSLGTLDLSHNQLEGPL-PQNI-GSF-GLTNL-TLDHNIISGSIPPSFGN-LRLINLDLSHRLSGSLPSTLA----SLKNIQLAFNLAYSLSGRIPA-WLGD-FQVVQNISLQGNFSGEIPESLG-----------------------------------------------DCVGLQSLD-----------------------LSLRLTGSIP-SSLGSLRFLVSLNLSMDLEGRVPDEGSLKSFTEESFAGNARLCG---AP---VNRTCDSREA--G-G---NK-A-R------II---I-IAS-I-GGSCF-V---VIL-VATWL---TLR-CCF-----S------------------------------------R-D-----N-PVAMAE-GDDHA--EELREYAGPLMSFTAEELRNITDDFSQENLIGVGGFCRVYKA---------KL----N-----------KEFVAVKL-LRL-D--MAGEVSKSFFAEVKILSQVRHRNLVRLLGHCWS-----SQAKALVLEFLPNGSLEQHLK-G---------------GTLDWETRFSIALGVANGMVYLHQEFDSPIIHCDLKPAVLDLDFQPHVTDFGISRIAQ----P--D------------------E--HATI-SAFRGS---------IGYTPPEYGNSASITTKGDVYSYGILLLELVTGKSPTS-GMFGI---TSTLQEWVQDSF----PLAVSKIVDPRLGSQS--------------------------Q-YYELEILEVIRVALLCTSFLPAMRPSMRQVLNSIAKL-RCDQQL---K----------------------------------------------------------------
> Solyc07g015990.1.1 pacid=36162123 transcript=Solyc07g015990.1.1 locus=Solyc07g015990.1 ID=Solyc07g015990.1.1.ITAG2.4 annot-version=ITAG2.4
--MKKNI------------------------------------------------FLL------IFLFIIK-------FC---------IS--------------------LA-SSNKTDQQALLAFQNLVT-SP-SHLLVNW-------T--I-N--T-----------CFCSWFGVTCN-----S---K-RQ-RVVALALPSLQLQTISPSLVNLSFLRELNLGNNFFCGEI-----------PYGIGH-----------------------LPRLRVVDIQNN------------------------QLQGSIPTSLF----------------------QHQTVRKIS-----------------------LAF-KLNGEMWKGS-------------------------WYVPK-------------------------------------------------HRDLNLRNNSLTGIIPPYV-GNTT-----------------------------------------------------------------------------------------------------------------KLMNLDLSGRINGSIMEIGNITQLTELFLDDNEL-TGLIPATLF-N-ISSLLKAALGINSLIGPLLL-DEGIVVSNLKSLSVR---------------------------------------------------------------------------------------------------TV----------------------------------------------------------------------------------------------------------------------------------------------------------------------------------------------------------------------------------------------------------------------------------------------------------------------------------NK-----------------------------------Q---------------------V------------------------------------------------------------------------------------------------------------------------------------------------------------------------------------------------------------------------------------------------------------------------------------------------------------------------------------------------------------------------------------------------------------------------------------------------------------------------------------------------------------------------------------------------------------------------------------------------------------
> Bradi2g00501.2.p pacid=32780104 transcript=Bradi2g00501.2 locus=Bradi2g00501 ID=Bradi2g00501.2.v3.1 annot-version=v3.1
------------------------------------------------------------------------------------------------------------------------------------------------------------------------------------------------------------------------------------------------------------------------------------------------------------------------------------------------------------------------------------------------------------------------------------------------------------------------------------------------------------------------------------------------------------------------------------------------------------------------------------------------------------------------------------------------------------------------------------------------------------------------------------------------------------------------------------MDSRVSGSIPADIGNLVGLTL-----------------------LAIANTYISGVIPESIGKLQNLIELGLYNNSLSGLI-PSSL-GNLSQLNRL-YAYYGNLEGPIPASLGELRNLFVLDLSTQLNGSIPTEIF----KLPGLSWYLDLSYSLSGTLPY-EVGS-LANLNQLILSGQLSGKIPNSIQNCVVLEWLVLDNL-----------------------FEGSIP-QSLKNINGMSKLNLTMKFTGNIPDDLGSIANLQELYLAHNLSGLIP-AVLQNLTLLSKLDVSFNLQGEVPNGGVFRNITYLAVAGNTNLCG---GTPQLHLAPCSTSPL--S-K---NK-K-R-M-SK-PL--IISLAI---TGA-I-M---LSL-S-F-I-L-VL--W-VF-PK-K--L---------------------------------K-E-----S---QK------TT--VQNSIVEEQYERIPYDALSRGTNGFSEVNLLGRGSYGAVYKC---------VLDN--K-----------ERTLAVKV-FNL-G--QSR-YSKSFEVESEAMRRIRHRCLIKIITCCSGIDHQGQEFKALVFEFMPNGNLDGWLH-PKSQNL-T------AKNTLSLLQRLDIAADILDAVEYLHNHCQPLVIHCDIKPSILAEDMSARVADFGISRILQ----D--NTS-------K-R--MQ--K--SHSS-IGIIGS---------IGYVAPKYGMGHEAEKEASI--------------------------------QYTQDSN----PQTS--------WYKT--------------------------------------------------------------------------------------------------------------------------------------------
> LOC_Os11g36200.1 pacid=33164340 transcript=LOC_Os11g36200.1 locus=LOC_Os11g36200 ID=LOC_Os11g36200.1.MSUv7.0 annot-version=v7.0
M-MHSNLTSWRD-----------------------IARRIVFLM-----AGARAT-AL----CFSLLLFCSYAL-------------VSPG--------------------SS-DATVVDELALLSFKSMLSGPS-DGLLASW-------N--T-S--I-----------HYCDWTGVVCS---GRR---Q-PE-RVVALLMNSSSLSRISPFLGNLSFLNRLDLHGNGFIGQI-----------PSELGH-----------------------LSRLRVLNLSTN------------------------SLDGSIPVALG----------------------RCTNLTVLD-----------------------LSS-KLRDKIPTE--VGA-----------------------LENLVDLRLHK--------------------------GLSGEIPLHISNLLSVEYLYLRDNWFSGEIPPAL-GNLT-----------------------------------------------------------------------------------------------------------------KLRYLDLASKLSGSISSLGQLSSLSLFNLGHNNL-SGLIPNSIW-N-ISSLTVLSVQVNMLSGTIPP-NAFDSLPRLQSISMD--T-NKFEGYIPASLAASNLS-FVQLSGNSLRGIVP-PKI-GRLS-NI-NWLQLSNN-LLQAK-E-TKDWN-FISALTNCSQLEMLDLGANKFSGVLPDSL--SN-HSSSLWFLSLSVNEITGSIPKDIGNLISLQQ-----------------------IDLSNNYFIGTLPSSLSRLNKLQALSVYSNNISGLV-PSTI-GNLTEMNYL-DLDSNAFSGSIPSTLGNMTNLLALGLSDNFIGRIP--------------------------------------------------------------------------------------------------------------------------------------------------------------------------------------------------------------------------------------------I-----------------------------------------------------------------------------------------------------------------------------------------------------------------------------------------------------------------------------------------------------------------------------------------------------------------------------------------------------------------------------------------------------------------------------------------------------------------------------------------------------------------------------------------------------------------------------------------------------------
> Potri.013G020900.1 pacid=26995961 transcript=Potri.013G020900.1 locus=Potri.013G020900 ID=Potri.013G020900.1.v3.0 annot-version=v3.0
--------------------------------------------------------------------------------------MPAKS--------------------AF-VCNFTDCQALFKFKAGIISDP-EGQLQDW-------K--E-A--N-----------PFCNWTGITCH----QS---I-QN-RVIDLELTNMDLQSISPFLSNLSLLTKLSLQSNSFHGEI-----------PTTLGV-----------------------LSQLEYLNMSEN------------------------KLTGAFPASLH----------------------GCQSLKFLD-----------------------LTT-SLSGVIPEE--LGW------------------------------------------------------------------------MKNLTFLAISQNNLSGVIPAFL-SNLT-----------------------------------------------------------------------------------------------------------------ELTRLELAVYFAGKIWELGALTRLEILYLHLNFL-EGAIPSSLS-N-CTALREISLIENRISGELPA-EMGNKLQNLQKLYFI--N-NNISGRIPVTFSLSQIT-LLDLSINYLEGEVP-EEL-GKLK-NL-EILYLHSN-NLVSN----SSLS-FLTALTNCSFLQKLHLGSCLFAGSLPASI--GN-LSKDLYYFNLLNNRIRGEIPDSIGNLSGLVTLHLWDRLDGTIPATFGKLKLLQRLYLGRNKLQGSIPDEMGQMENLGLLDLGNNSITGSI-PSSL-GNLSQLRYL-DLSQNSLSGNIPIKLSQCTLMMQLDLSFNLQGPLPPEIT----LLVNLNLFLNFSNNLDGEIPA----------------MKFSGMISSSIGSCASLEYLNLSKM-----------------------IEGTIP-ESLKQITYLKVLD-----------------------LSFHLTGRVP-IWLANASVMQNFNFSYRLTGEVPSTGRFKNLNGSSLIGNAGLCG---GSALMRLQPCVVQKK--R-R---KV-R-KWA-YY-LL--AITISC-S-----L-L---LLI-F-VWV---CVRKL-F-----N------------------------------------K-K-----S---EA------ES--EEPILSFHGGRNLTQRELEIATNGFNDANLLGRGSFGSVYKA---------WIDD--S-----------ISCVAVKV-LIE-D--NRQ-SYKSLKRECQILSGIKHRNLVKMIGSIWS-----SQFKALILEFVGNGNLERHLY-PSESEG--------ENCRLTLKERLGIAIDIANALEYLHVGCSTQVVHCDLKPQVLDDDMVAHVADFGIGKLIF----A--DKP------------TE--Y--STTT-SVVRGS---------VGYIPPEYGQSTEVSSRGDVYSFGLMLLELITRKKPTS-EMFAD---GLDLRKWVDAAF----PHHILEIVDMSLKQESLSG-----------------DASGDLQ-KLEQCCLQVLNAGMMCTEENPLRRPPISLVTGELQLTWK-EMGF--DRL-SM------AGKESY--------------------DSDSV-----------------------
> Potri.005G031700.1 pacid=27027533 transcript=Potri.005G031700.1 locus=Potri.005G031700 ID=Potri.005G031700.1.v3.0 annot-version=v3.0
--MAHNQNCNMA--------------------------------------------------VPVFCLIFFL--------------MPGAS--------------------AF-VCNFTDCEALLKFKGGITSDP-KGYVQDW-------N--E-A--N-----------PFCNWTGITCH----QY---L-QN-RVIDLEIIEMRLESMSPFLSNLSLLTKLSLQGNNFRGEI-----------PTTLGA-----------------------LSQLEYLNMKEN------------------------KLSGAFPASLH----------------------GCQSLKFLD-----------------------LSV-NLSGVIPEE--LGW------------------------------------------------------------------------MKKLSFLALSVNNLTGVIPAFL-SNLT-----------------------------------------------------------------------------------------------------------------ELTQLERAVYFTGQIVELGVLSRLETLFLHLNFL-EGTIPASLS-N-CTALREISLIENLLSGEIPS-EMGNKLQNLQKLYFL--N-NNISGRIPVTFSLSQIT-LLDLSVNYLEGEVP-EEL-GKLK-NL-EILYLHSN-NLVSN----SSLS-FLTALTNCSFLKKLHLGSCLFSGSLPASI--GN-LSKDLYYSNLLNNRIRGEIPDSIGNLSGL---------------------LLQRLYLGRNKLQGSIPDEMGQKENLGLLDLGNNSLTGSI-PCSL-GNLSQLRYL-YLSRNSLSGNIPIKLSQCSLMMQLDLSFNLQGPLPPEIG----VFSNLGLSVNLSNNLDGEIPA-TIGN-LVSVQAIDLSVRFSGIIPSSVGSCTALEYLNLSKM-----------------------IQGTIP-ESLKQIAYLKALD-----------------------LAFQLTGSVP-IWLANDSVMKNFNLSYRLTGEFSSMGRFKNLSGSTLIGNAGLCG---GSALMRLQPCAVQKK--R-R---KL-W-KWT-YY-LL--AITASC-F-----L-L---LLV-Y-VGV---RVRQF-F-----K------------------------------------K-K-----T---DA------TS--EEAILMAFRGRNFTQRELEIATDGFSDANLLGRGSFGSVYKA---------WIDD--R-----------ISFVAVKF-----------------------------KALIQMMGSIWN-----SQFKALILEFVGNGNFEQHLY-PES-EG--------GNCRLTLSERLGIAIDIANALEYLQLDCSTQVVHCDLKPQVLDDDMVARVADFGIGKVFF----A--DKP------------TE--Y--SSTA-SGLRGS---------VGYIPPEYGQTNEVSVRGDVYSFGIMLLEWITRQRPTG-EMFTD---GLDLRKWVGAAT----PHHILDVVDMSLKREAHSS--------------------GAIE-KLKQCCVHVVDAGMMCTEENPQSRPSISLISRGLQNLWK-RMEF--GK----------------------------------------------------------------
> Potri.T049600.1 pacid=27051506 transcript=Potri.T049600.1 locus=Potri.T049600 ID=Potri.T049600.1.v3.0 annot-version=v3.0
--------------------------------------------------------------------------------------------------------------------------------------------------------------------------------------------------------------------------------------------------------------------------------------------------------------------------------------------------------------------------------------------------------------------------------------------------------------------------------------------------------------------------------------------------------------------------------------------------------------------------------------------------------------------------------------------------------------------------------------------------------------------------------------------------------------------------------------------------------------------------------------------------------------------------------------------------------------------------------------------------------------------------------------------------------------------------------------------------------------------------------------------------MGRFKNLSGSTLIGNAGLCG---GSALMKLQPCAVQKK--R-R---KL-W-KWT-FY-LL--AITVSC-F-----L-L---LLV-Y-VGV---RVRRF-F-----K------------------------------------K-K-----T---DA------ES--EQAILMAFRGRNFTQRELEIATNWFSDANLLGRGSFGYVYKA---------WIDD--R-----------KSFVAVKV-LNE-N--SRQ-SYKSLKRECQILSGIKHQNLVHMMGSIWN-----SQFKALILEFVGNGNLEQHLY-PES-ER--------GNCRLTLSERLGIAIDIANALEYLQLGCSTQVVHCDLKPQVLDNDMVAHVVDFGIGKVFF----A--DKP------------TE--Y--SSTA-SGLRGS---------VGYIPPE----------------------------------------------------------------------------------------------------KLKQCCVHVVDAGMMCTEENPQSRPSISLISRGLQNLWK-RMEF--GK----------------------------------------------------------------
> Potri.005G030800.1 pacid=27029268 transcript=Potri.005G030800.1 locus=Potri.005G030800 ID=Potri.005G030800.1.v3.0 annot-version=v3.0
--MAHNQNCNMA--------------------------------------------------VPVFCLIFFL--------------MPGAS--------------------AF-VCNFTDCEALLKFKAGITSDP-EGYVKDW-------N--E-A--N-----------PFCNWTGVTCH----QS---L-QN-RVIDLEITDMRLESISPFLSNLSLLTKLSLQGNNFHGEI-----------PTTLGA-----------------------LSQLEYLNMSEN------------------------KLSGALPASLH----------------------GCQILKFLD-----------------------LTD-NLSGVIPEE--LGW------------------------------------------------------------------------MKKLSFLALSENNLTGVIPAFL-SNLT-----------------------------------------------------------------------------------------------------------------ELTQLELAVYFTGQIVELGVLSRLEILYLHLNFL-EGTIPASLS-N-CTALQAISLIENRLSGEIPS-QMGNKLQNLRKLYFM--N-NNISGRIPVTFSLSQIT-LLDLSVNYLEGEVP-EEL-GKLK-NL-EILYLHSN-NLVSN----SSLS-FLTALTNCSFLMKLHLGSCLFSGSLPASI--GN-LSKDLYYFNLLNNRIRGEIPDSIGNLSGLVTLQLWYHLDGTIPATFGKLKLLQRLYLGRNKLQGSIPDEMGQTENLGLLDLANNSITGSI-PCSL-GNLSQLRYL-YLSQNSLSGNIPIKLSQCSLMMQLDLSFSLQGPLPPEIG----VFSNLGLSLNLSNNLDGEIPA-TIGN-LVSVQAIDLSVRFSGIIPSSVGSCTALEYLNLSKM-----------------------IQGTIL-ESLKQIASLKALD-----------------------LAFQLTGSVP-IWLANDSVMKNFNLSYRLTGEVSSMGRFKNLSGSTLIGNAGLCG---GSALMRLQPCAVHKK--R-R---KL-W-KWT-YY-LL--AITVSC-F-----L-L---LLV-Y-VGV---RVRRF-F-----K------------------------------------K-K-----T---DA------KS--EEAILMAFRGRNFTQRELEIATDGFSDANLLGRGSFGSVYKA---------WIDD--R-----------ISFVAVKV-LNE-D--SRR-CYKSLKRECQILSGIKHRNLVQMMGSIWN-----SQFKALILEFVGNGNLEQHLY-PES-EG--------GNCRLTLSERLGIAIDIANALEYLQLGCSTQVVHCDLKPQVLDDDMVAHVADFGIGKVFF----A--DKP------------TE--Y--SSTA-SGLRGS---------VGYIPPEYGQSNEVSVRGDVYSFGIMLLELITRQRPTG-EMFTD---GLDLRKWVGAAT----PHHILDVVDMSLKREAHSS--------------------GAIE-KLKQCCVHVVDAGMMCTEENPQSRPSISLISRELQNLWK-QMEF--GK----------------------------------------------------------------
> Potri.005G031300.1 pacid=27029873 transcript=Potri.005G031300.1 locus=Potri.005G031300 ID=Potri.005G031300.1.v3.0 annot-version=v3.0
--MAHNQNCNMA--------------------------------------------------VPVFCLIFFL--------------MPGAS--------------------AF-VCNFTDCEALLKFKAGITSDP-EGYVKDW-------N--E-A--N-----------PFCNWTGVTCH----QS---L-QN-RVIDLEIIDMRLESISPFLSNLSLLTKLSLQGNNFREEI-----------PTTLGA-----------------------LSRLEYLNMNEN------------------------QLSGAFPASLH----------------------GCQSLKFLD-----------------------LSV-NLSGVIPEE--LGW------------------------------------------------------------------------MKKLSFLALSVNNLTGVIPAFL-SNLT-----------------------------------------------------------------------------------------------------------------ELTQLQLAVYFTGQIVELGVLSRLEILYLHTNFL-EGTIPESLS-N-CTALRAISLIGNRLSGEIPS-EMGNKLQNLRMLNFY--G-NNISGRIPVTFSLSQIT-LLDLSINYLEGEVP-EEL-GKLK-NL-EILYLHSN-NLVSN----SSLS-FLTALTNCSFMKKLHLGSCLFSGSLPASI--GN-LSKDLYYFNLLNNRIRGEIPDSIGNLSGLVTLQLWYHLDGTIPATFGKLKLLQRLYLGRNKLQGSIPDEMGQMENLGLLDLANNSITGSI-PSSL-GNLSQLRYL-YLSQNSLSGNIPIKLSQCSLMMQLDLSFSLQGPLPPEIG----VFANLGLSLNLSNNLDGEIPA-TIGN-LVSVQAIDLSVRFSGIIPSSVGSCTALEYLNLSKM-----------------------IQGTIP-ESLKQIAYLKVLD-----------------------LAFQLTGSVP-IWLANDSVMKNFNLSYRLTGEVSSMGKFKNLSGSTLIGNAGLCG---GSALTGLQPCAVQKK--R-R---KL-W-KWT-YY-LF--AITISC-F-----L-L---LLV-Y-VVV---RVRRF-F-----K------------------------------------K-K-----T---DA------ES--EEAILMAFRGRNFTQRELEIATDGFSDAKLLGRGSFGSVYKA---------WIDD--R-----------ISFVAVKV-LNE-D--SRR-CYKSLKRECQILSGIKHRNLVHMMGSIWN-----SQFKALILEFVGNGNLEQHLY-PES-EG--------GNCRLTLSERLGIAIDIANALEYLQLGCSTQVVHCDLKPQVIDDDMVARVADFGIGKVFF----A--DKP------------AE--Y--SSTA-SGLRGS---------VGYIPPEYGQSNEVSVRGDVYSFGIMLLELITRQRPTG-EMFTD---GLDLRKWVGAAT----PHHILDVVDMSLKREAHSS--------------------GAIE-KLKQCCVHVVDAGMMCTEENPQSRPSISLISRELQNLWK-QMEF--GK----------------------------------------------------------------
> LOC_Os04g52780.1 pacid=33112780 transcript=LOC_Os04g52780.1 locus=LOC_Os04g52780 ID=LOC_Os04g52780.1.MSUv7.0 annot-version=v7.0
--MERNKFASKMS-----------------------------------QYTKTIC-I-------AVVLVAVLFSLSS---------AAAAG--------------------SG-AAVSVQLEALLEFKNGVADDP-LGVLAGW-------R--V-G--KSGDGAGGAL-PRHCNWTGVACD---------G-AG-QVTSIQLPESKLRALSPFLGNISTLQVIDLTSNAFAGGI-----------PPQLGR-----------------------LGELEQLVVSSN------------------------YFAGGIPSSLC----------------------NCSAMWALA-----------------------LNV-NLTGAIPSC--IGD-----------------------LSNLEIFEAYLNLDGELPPSMA--KLK-GIMVVDLSCQLSGSIPPEIGDLSNLQILQLYENRFSGHIPREL-GRCKNLTLLNIFSGFTGEI-----------------------PGE-----------------------LGELTNLEVMRLYKALTSEIPR---------------------SLRRCVSLLNLDLSMQLAGPIPELGELPSLQRLSLHANRL-AGTVPASLT-N-LVNLTILELSENHLSGPLPA-SIG-SLRNLRRLIVQ--N-NSLSGQIPASISCTQLA-NASMSFNLFSGPLP-AGL-GRLQ-SL-MFLSLGQN-SLAGD---------IPDDLFDCGQLQKLDLSENSFTGGLSRLV--GQ-LGN-LTVLQLQGNALSGEIPEEIGNMTKLISLKLGRRFAGHVPASISNMSSLQLLDLGHNRLDGVFPAEVFELRQLTILGAGSNRFAGPI-PDAV-ANLRSLSFL-DLSSNMLNGTVPAALGRLDQLLTLDLSHRLAGAIPGAVI---ASMSNVQMYLNLSNAFTGAIPA-EIGG-LVMVQTIDLSNQLSGGVPATLAGCKNLYSLDLSGSLTGELPANLFPQLDLLTTLISGDLDGEIP-ADIAALKHIQTLD-----------------------VSRAFAGAIP-PALANLTALRSLNLSSTFEGPVPDGGVFRNLTMSSLQGNAGLCG---G---KLLAPCHGHAG--K-KR-VFS---R-T-GL-VI--LVVLIA---LST-L-L---LLM-V---A-T-IL--L-VS-YR-RY-R---------------------------------R-K-----R---RAAD-IAGDS--PEAAVVVPELRRFSYGQLAAATNSFDQGNVIGSSNLSTVYKG---------VLAGDDG-----------GMVVAVKR-LNL-EQFPSK-SDKCFLTELATLSRLRHKNLARVVGYAWE----AGKIKALVLDYMVNGDLDGAIH-GGAAAP--------APSRWTVRERLRVCVSVAHGLVYLHSGYDFPVVHCDVKPSVLDGDWEARVSDFGTARMLGVHLANAAAQS-------------------TATS-SAFRGT---------VGYMAPEFAYMRTVSTKVDVFSFGVLAMELFTGRRPTG-TIEED-GVPLTLQQLVDNAVSR-GLDGVHAVLDPRMKV--------------------------ATE-ADLSTAADVLAVALSCAAFEPADRPDMGAVLSSLLKM-S-K---LVGED---------------------------------------------------------------
> Zm00001d002287_T001.1 pep chromosome:AGPv4:2:9614924:9619283:1 gene:Zm00001d002287.1 transcript:Zm00001d002287_T001.1 gene_biotype:protein_coding transcript_biotype:protein_coding
--MASWKNTCSYSYTP-----------------------------------VSNA-V-------AMLALALLVLAAP---------AASAV--------------------PD-ASASVHLEALLAFKKAVTADP-NGTLTSW-------T--V-G--SGGGGGGGRY-PQHCNWTGVACD---------G-AG-HVTSIELVDTGLRTLTPFLGNISTLQLLDLTSNRFGGGI-----------PPQLGRLDGLEGLVLGANLTGAIPPELGGLGSLQLLDLSNN------------------------TLRGGIPRRLC----------------------NCSAMAGLS-----------------------VFN-DLTGAVPDC--IGD-----------------------LTNLNELVLSLSLDGELPPSFA--RLT-RLETLDLSGQFSGPIPPGIGNFSRLNIVHMFENRFSGAIPPEI-GRCKNLTTLNVYSRLTGAI-----------------------PSE-----------------------LGELASLKVLLLYGALSSEIPR---------------------SLGRCASLVSLQLSMQLTGSIAELGELRSLRKLMLHANRL-TGEVPASLM-D-LVNLTYLSFSYNSLSGPLPA-NIG-SLQNLQVLVIQ--N-NSLSGPIPASIACTSLY-NASMGFNEFSGPLP-AGL-GQLQ-NL-HFLSLADNDKLSGD---------IPEDLFDCSNLRTLTLAGNSFTGSLSPRV--GR-LSE-LSLLQLQGNALSGAIPEEMGNLTKLIALQLGGGFVGRVPKSISNLSSLQKLTLQQNRLDGALPDEIFGLRQLTVLSVASNRFVGPI-PDAV-SNLRSLSFL-DMSNNALNGTVPAAVGSLDHLLTLDLSHRLAGAIPSALI---AKLSALQMYLNLSNGFTGPIPT-EIGA-LTMVQSIDLSNRLSGGVPSTLAGCKNLYSLDLSANLTGALPAGLFPHLDVLTSLISGELDGDIP-SNIGALKNIQTLD-----------------------ASRAFTGALP-SALANLTSLRSLNLSWQFEGPVPDSGVFSNLSMSSLQGNAGLCG---W---KLLAPCRHG----G-KK-GFS---R-T-GL-AV--LVVLLV---LAV-L-L---LLV-L---V-T-IL--F-LG-YR-RY-----------------------------------K-------K---KGGS-TGANS--FAEDFVVPELRKFTCSELDAATSSFDEGNVIGSSNLSTVYKG---------VLVE-PD-----------GKVVAVKR-LNL-AQFPAK-SDKCFLTELATLSRLRHKNLARVVGYACE----PGKIKAVVLEFMDNGDLDGAIH-GPGR----------DAQRWTVPERLRACVSVAHGLAYLHTGYDFPIVHCDVKPSVLDSDWEARVSDFGTARMLGVHLTDAAAQ--------------------SATS-SAFRGT---------IGYMAPEFAYMRTVSAKVDVFSFGVLMMELFTKRRPTG-MIEEE-GVPLTLQQYVDNAISR-GLDGVLDVLDPDLKV--------------------------VTE-GDLSTVADVLSLALSCAASDPADRPDMDSVLSALLKM-S-K---VCGRD---------------------------------------------------------------
> Bradi5g21960.1.p pacid=32811873 transcript=Bradi5g21960.1 locus=Bradi5g21960 ID=Bradi5g21960.1.v3.1 annot-version=v3.1
--MVPPKKTRDASVLP------------------------------------LHV-L-------AFLALAALLGSSP---------RAA-----------------------A-ASASVQLEALLEFKKGVTADP-LGALSGW-------Q--K-K--ADSRNAAAAIPPPHCNWTGIACN---------I-AG-QVTSIQLLESQLETLTPFLGNITTLQVLDLTSNAFFGLI-----------PPELGRLQSLEGLILTVTFTGVIPTSLGALTSLQILDLSNN------------------------SLHGTIPSQLC----------------------NCSAMWALG-----------------------LEA-NLTGQIPPC--IGD-----------------------LSNLEIFQAYISLSGELPRSFA--NLT-KLTTLDLSGQLSGRVPPAIGTFSGLKILQLFENRFSGKIPPEL-GNCKNLTLLNIYSRFTGAI-----------------------PRE-----------------------LGGLTNLKALRVYDALSSTIPS---------------------SLRRCSSLLALGLSMELTGNIPELGELRSLQSLTLHENRL-TGTVPKSLT-R-LVNLMRLSFSDNSLSGPLPE-AIG-SLRNLQVLIIH--G-NSLSGPIPASIVCTSLS-NASMAFNGFSGSLP-AGL-GRLQ-SL-VFLSLGDN-SLEGT---------IPEDLFDCVRLRTLNLAENNLTGRLSPRV--GK-LGGELRLLQLQGNALSGSIPDEIGNLTRLIGLTLGRKFSGRVPGSISNLSSLQVLDLLQNRLSGALPEELFELTSLTVLTLASNRFTGPI-PNAV-SKLRALSLL-DLSHNMLNGTVPAGLSGHEQLLKLDLSHRLSGAIPGAAM---SGATGLQMYLNLSHAFTGTIPR-EIGG-LAMVQAIDLSNELSGGVPATLAGCKNLYTLDISSSLTGELPAGLFPQLDLLTTLVSGDFHGEIL-PGLAGMKHLQTVD-----------------------VSRAFEGRVP-PGMEKMTSLRELNLSWRFEGPVPDRGVFADIGMSSLQGNAGLCG---W--KKLLAPCHAAAG--N-QR-WFS---R-T-GL-VT--LVVLLV---FAL-L-L---LVL-V---V-A-IL--V-FG-HR-RY-R---------------------------------K-K-----K---GIES-GGHVS--SETAFVVPELRRFTYGELDTATASFAESNVIGSSSLSTVYKG---------VLV---D-----------GKAVAVKR-LNL-EQFPAM-SDKSFLTELATLSRLRHKNLARVVGYAWEREAAGNMMKALVLEYMDNGDLDAAIH-GGGRGA-LDA----PPRWATVAERLRVCVSVAHGLVYLHSGYGSPVVHCDVKPSVMDADWEAHVSDFGTARMLGVQLTDAPAQE-------------------TGTS-SAFRGT---------VGYMAPELAYMRSVSPKADVFSFGVLVMELLTKRRPTG-TIEDDGGVPVTLQQLVGNAVSM-GIEAVAGVLDADMSKA-------------------------ATD-ADLCAAAGALRVACSCAAFEPADRPDMNGALSALLKI-S-N---ACGKTRDH------------------------------------------------------------
> Potri.004G065400.1 pacid=26991852 transcript=Potri.004G065400.1 locus=Potri.004G065400 ID=Potri.004G065400.1.v3.0 annot-version=v3.0
--MVSRN---------------------------------------------VFI-L------HTFIFCSVLL-------------TAAQS--------------------AE-PSLEAEVEALKAFKNAIKHDP-SGALADW-------S--E-A--S-----------HHCNWTGVACD-----H---S-LN-QVIEISLGGMQLQEISPFIGNISGLQVLDLTSNSFTGHI-----------PPQLGLCSQLIELVLYDSFSGPIPVELGNLKNLQSLDLGGN------------------------YLNGSIPESLC----------------------DCTSLLQFG-----------------------VIF-NLTGTIPEK--IGN-----------------------LVNLQLFVAYGNLIGSIPVSIG--RLQ-ALQALDLSQHLFGMIPREIGNLSNLEFLVLFENSLVGNIPSEL-GRCEKLVELELYSQLSGVI-----------------------PPE-----------------------LGNLIYLEKLRLHKRLNSTIPL---------------------SLFQLKSLTNLGLSNMLTGRIPEVGSLRSLLVLTLHSNNF-TGEIPASIT-N-LTNLTYLSLGSNFLTGEIPS-NIG-MLNNLKNLSLP--A-TLLEGSIPTTITCTQLL-YIDLAFNRLTGKLP-QGL-GQLY-NL-TRLSLGPN-QMSGE---------IPEDLYNCSNLIHLSLAENNFSGMLKPGI--GK-LYN-LQILKYGFNSLEGPIPPEIGNLTQLFFLVLSGSFSGHIPPELSKLTLLQGLGLNSNALEGPIPENIFELTRLTVLRLELNRFTGPI-STSI-SKLEMLSAL-DLHGNVLNGSIPTSMEHLIRLMSLDLSHHLTGSVPGSVM---AKMKSMQIFLNLSYLLDGNIPQ-ELGM-LEAVQAIDLSNNLSGIIPKTLAGCRNLLSLDLSGKLSGSIPAEALVQMSMLSLMLSRDLNGQIP-EKLAELKHLSALD-----------------------LSRQLEGIIP-YSFGNLSSLKHLNLSFHLEGRVPESGLFKNISSSSLVGNPALCG---T---KSLKSCSKK----N-SH-TFS-K-K-T--V-FI--FLAIGV---VSI-F-L---VLS-V-V-I---PL----F--LQ-RA-----------------------------------K-K-----H---KTTS-T-ENM--EPEFTSALKLIRYDRNEIENATSFFSEENIIGASSLSTVYKG---------QLE---D-----------GKTIAVKQ-LNF-QKFSAE-SDKCFYREIKTLSQLRHRNLVKVLGYAWE----SAKLKVLVLEYMQNGSLESIIH-NPQV----------DQSWWTLYERINVCVSIASALEYLHSGYDFPIVHCDLKPSVLDGDWVAHVSDFGTARILGVHLQD--GNS-------------------LSSA-SAFEGT---------IGYMAPEFAYMRRVTTKVDVFSFGIVVMEVLMKRRPTG-LTDKD-GLPISLRQLVERALAN-GIDGLLQVLDPVITKNL-----------------------T----NEEEALEQLFQIAFSCTNPNPEDRPNMNEVLSCLQKI-S-A------R----------------------------------------------------------------
> Solyc02g070890.2.1 pacid=36156785 transcript=Solyc02g070890.2.1 locus=Solyc02g070890.2 ID=Solyc02g070890.2.1.ITAG2.4 annot-version=ITAG2.4
M-MLKTV---------------------------------------------VYA-L-------AIFSITFLI-------------PLSSG--------------------QN-PRFEVEVAALKAFKSSISDDP-FSALVDW-------T--D-V--N-----------HHCNWSGIICD-----P---S-SN-HVINISLIETQLKEISPFLGNLSKLQVLDLTLNSFTGNI-----------PPQLGHCTDLVELVFYQSLFGEIPAELGNLKKLQLIDFGNN------------------------FLNGSIPDSIC----------------------NCTELLLVG-----------------------FNN-NFTGKLPSE--IGN-----------------------LANLQLFVAYTNLVGFMPTSIG--MLT-ALHTLDLSEQLSGPIPPEIGNLSSLGILQLHLNSLSGKIPSEL-GLCINLFTLNMYTQFTGSI-----------------------PPE-----------------------LGNLENLQMLRLYNKLNSSIPA---------------------SIFHLKSLTHLGLSQELTGNIPQLGSLTSLEVLTLHSNKL-SGEIPSTIT-N-LANLTYLSLGFNLLTGSLPS-EFG-LLYNLKNLTAN--N-NLLEGSIPLSIICSHLL-VLSLTFNRITGEIP-NGL-GQLS-NL-TFLSLGSN-KMMGE---------IPDDLFNSSMLEVLDLSDNNFSGKLKPMI--GR-LAK-LRVLRAHSNSFLGPIPPEIGKLSQLLDLALHKSFSGAIPPEISMLSNLQGLLLSDNKLEGELPVQLFELKQLNELRLKNNNFFGPI-PHHI-SKLESLSLM-DLSGNKLNGTIPESMTSLRRLMTVDLSHLLTGTLPRAVL---ASMRSMQLYLNVSSLLHGEIPD-EIGV-LEMVQEIDMSNNLSGSIPRSLERCKNLFSLDLSGMLSGPAPGEILTKLSELVFLLSRRLEGSLP-E-IAGLSHLSSLD-----------------------VSQKFKGIIP-ERFANMTALKYLNLSFQLEGHIPKGGVFNNIRLEDLLGNPSLCG---K---KFLSPCHIKRNRTS-SH-GFS-K-K-T--W-II--LAALGS---VFS-L-I---LLV-L-G-I---FL----F--HR-YM-----------------------------------K-K-----K---KVND-T-EFT--NPKCTAALSLQRFYQKDLEHATNNFRPENIIGASSLSTVYKG---------TLE---D-----------GKIVAVKK-LNH-Q-FSAE-SGKCFDREVKTLSQLRHRNLVKVLGYAWE----SKKLRALVLEYMENGNLDNMIY-GQVE------------DDWTLSNRIDILVSVASGLSYLHSGYDFPIVHCDMKPSILDKNMEAHVSDFGTARMLGIHLQD--GSS-------------------TSSA-SAFEGT---------IGYMAPELAYMRKVTTKVDVFSFGVIVMEIITKRRPTS-LTGAD-ELPITLHQIVQNALAN-GINKLVQIVDPNLASYV-----------------------S----KKQDVVEGLLNLALSCTSPDPEDRPDMEQVLSSLSKL-S-KSHLV--K-------------------------------------D--------------------------
> Solyc02g070910.1.1 pacid=36157332 transcript=Solyc02g070910.1.1 locus=Solyc02g070910.1 ID=Solyc02g070910.1.1.ITAG2.4 annot-version=ITAG2.4
--MSKTN---------------------------------------------VYA-L-------AISFSTFFI-------------ALSFG--------------------QT-PSLEVEVAALNAFKNSVTDDP-FGALVDW-------T--D-A--N-----------HICNWSGIICD-----P---S-SN-HVINISLVGMHLKEISPFLGNLSKLQVLDLTLNSFTGNV-----------PAKLGHCTELVQLILYRFLSGEIPAELGNLKNLQLLDFGNN------------------------SLSGRIPESIC----------------------NCTELLFVS-----------------------LIN-SLTGKLPSE--IGN-----------------------LANLQLLEAYRNLVGSIPTSIG--MLT-ALQTLDLSSQFSGPIPPEIGNLSSLEILQLHHNFLSGKIPSEL-GLCINLVTLDMYNQFTGGV-----------------------PPE-----------------------LGNLENLHRLRLYNKLNSSIPA---------------------SLFHLKSLTHLGLSHEQTGKIPEFGSLMSLQVLTLHSNRL-YGEIPSTLT-N-LANLTYLSLSFNLFTGSLPP-ELG-LLYNLKNLTAS--D-NLLEGPIPSSITCSHLR-VLTLTFNRITGKIP-NGL-GKLS-NL-TFLSLGSN-KMWGE---------IPDDLFNCSMLEVLDLSGNNFSGKLKPMI--GG-LSK-LRVLRAHSNSFLGPIPPEIGKLSQLIDLVLHKSFSGVISPEVSKLSNLQGLSLSDNKLEGELPVQLFELTRLYELLLQNNNFFGPI-PNQI-SKLELLSLL-DLSGNKLNGTIPESMESLHRLMTLDISHLLTGTFPRVVL---ASMRSMQFYLNFSSLLDGEVPF-EIGM-LEMVQGIDMSNNLSGNIPRSLGRCKNLFSLDLSGMLSGPAPGEILTKLSELVFLLSRRLEGKLP-E-MVGLLHLRSLD-----------------------LSQKFKGIIP-ERFANMPALIYLNLSFQLEGHIPKGGVFDNLRSADLQGNPSLCG---T---EFLSPCSIKRNQTS-SH-GLS-K-K-T--W-II-----LGP---VLV-L-I---LHV-V-G-I---FV----C--HL-YM-----------------------------------K-K-----Q---KVKD-S-EDI--IPNYTSALSLQRFYQKDLEHATDNFSPQNIIGASSSSNVYKG---------TLE---G-----------GKIVAVKK-LNL-Q-FSAE-IRKCFDREVKTLSQLKHRNLVKVLGYAWE----SKKLMAVILEYMENGNLDSFIY-GQM---------------------------------------------------------------------------------------------------------------------------------------------------------------------------------------------------------------------------------------------------------------------------------------------------------------------------------------------------
> AT5G46330.1 pacid=19669821 transcript=AT5G46330.1 locus=AT5G46330 ID=AT5G46330.1.TAIR10 annot-version=TAIR10
--MKLLS--------------------------------------------KTFL-IL----TLTFFFFGI------------------AL--------------------AK-QSFEPEIEALKSFKNGISNDP-LGVLSDW-------TIIG-S--L-----------RHCNWTGITCD---------S-TG-HVVSVSLLEKQLEVLSPAIANLTYLQVLDLTSNSFTGKI-----------PAEIGKLTELNQLILYLYFSGSIPSGIWELKNIFYLDLRNN------------------------LLSGDVPEEIC----------------------KTSSLVLIG-----------------------FDY-NLTGKIPEC--LGD-----------------------LVHLQMFVAAGHLTGSIPVSIG--TLA-NLTDLDLSGQLTGKIPRDFGNLLNLQSLVLTENLLEGDIPAEI-GNCSSLVQLELYDQLTGKI-----------------------PAE-----------------------LGNLVQLQALRIYKKLTSSIPS---------------------SLFRLTQLTHLGLSEHLVGPIEEIGFLESLEVLTLHSNNF-TGEFPQSIT-N-LRNLTVLTVGFNNISGELPA-DLG-LLTNLRNLSAH--D-NLLTGPIPSSISCTGLK-LLDLSHNQMTGEIP-RGF-GRM--NL-TFISIGRN-HFTGE---------IPDDIFNCSNLETLSVADNNLTGTLKPLI--GK-LQK-LRILQVSYNSLTGPIPREIGNLKDLNILYLHSGFTGRIPREMSNLTLLQGLRMYSNDLEGPIPEEMFDMKLLSVLDLSNNKFSGQI-PALF-SKLESLTYL-SLQGNKFNGSIPASLKSLSLLNTFDISDLLTGTIPGELL---ASLKNMQLYLNFSNLLTGTIPK-ELGK-LEMVQEIDLSNLFSGSIPRSLQACKNVFTLDFSQNLSGHIPDEVFQGMDMIISLLSRSFSGEIP-QSFGNMTHLVSLD-----------------------LSSNLTGEIP-ESLANLSTLKHLKLASNLKGHVPESGVFKNINASDLMGNTDLCG---S--KKPLKPCTIKQK--S-SH--FS-K-R-T--R-VI--LIILGS---AAA-L-L---LVL-L-L-V---LI--L-TC-CK-K------------------------------------K-E-----K---KIEN-SSESS--LPDLDSALKLKRFEPKELEQATDSFNSANIIGSSSLSTVYKG---------QLE---D-----------GTVIAVKV-LNL-KEFSAE-SDKWFYTEAKTLSQLKHRNLVKILGFAWE----SGKTKALVLPFMENGNLEDTIH-GSAA------------PIGSLLEKIDLCVHIASGIDYLHSGYGFPIVHCDLKPAILDSDRVAHVSDFGTARILGFR-ED--GST-------------------TAST-SAFEGT---------IGYLAPEFAYMRKVTTKADVFSFGIIMMELMTKQRPTS-LNDED-SQDMTLRQLVEKSIGN-GRKGMVRVLDMELGDSI------------------------VSL-KQEEAIEDFLKLCLFCTSSRPEDRPDMNEILTHLMKL-RGKNSF---RE-DRNE-------------------------------DREV-----------------------
> evm_27.model.AmTr_v1.0_scaffold00092.116
-------MA-------------------------------------------EHK-L-------ILLLFFIFILSPP----------------------------------NH-SLQLIELQALKALKSSITSDP-SNFLSNW-------T--Q-T--T-----------HHCNWSGIVCN---------S-DN-SVISITLSQLNLKTISPYLSNFSLLQTLDLSSNFFTGPI-----------PPQLSLSSQLTLLSLFDSLSSSIPPDLRNLGNLQLLDLGQN------------------------FLEGSIPETIG----------------------NCSNLMGLR-----------------------FSS-NLTGPIPST--LGN-----------------------LVNLQIFMASDQLSGSIPISIT--KLQ-ALQTLDLSNNLIGTIPDSIGNLSNLQILQLHENQISGSIPSEL-VYCKNLTSLSIYSNLVGKI-----------------------PKQ-----------------------IGQLARLETLLLYDKLSGPIPI---------------------EVSLCKSLTHLELSRELSGSIPQLGELKFLELLILHENNL-TGRIPFSLF-E-LSNLKNLSLSFNYLRGPIPS-NIG-SLYNLKGLILS--N-NQLEGTIPVSISCTSLT-VLTLTNNRLTGPIP-NGF-GKLQ-NL-SFFSLGGN-RFFGE---------LPEDLFNCSKLYSLDLARNRFSGRLSSKI--GI-L-INLRTLRVYANGFTGELPAEIGNMTKLISLELGRRFVGHLPSEIESLAELQGLELMENSFRG-INGDMSKLKKLTLLDFSLNKLSGSI-PESL-FELQWLTSL-KLHGNDFSNSIPGSI----------------------------------------------------SK-LRRLIELDLSHNLSGSIPYSIANCVGLVNLDLSEKLSGAIPQGIFSLQNLQGSLLSQQLEGELS-EEIGNLKLLSSMD-----------------------LSHKLTGFIP-KSLGDLKSLKLLDLSFLFNGSVPQVGILKSLGYSSLQGNPGLCG---A---SFLKSCTNTET--T-DH-ESH-R-I-S--K-KV--IIVIL--S-LSS-F-F---LLT-F-L-S---LVI-LIV---R-RK-L---------------------------------Q-K-----L---EREN-TG-----TNDAIAPQDIKRFSKEELHEATNGFSSDNVIGATSMSTVYKG---------RLR---D-----------GTAVAIKK-LNL-Q-FSKE-AEKCFLTELKTLSHLRHRNLVKILGFGWE----SGRFKALVLEYMENGSLEYKIH-GSTSMD-------------GFRERLDVSISVANGLCYLHHGYDFPIIHCDLKPSVIDKDLVAHVSDFGTARMLGVHL-EAGSSS-------------------ISSS-SCFQGT---------IGYMAPEFAYMRRATTKVDVFSFGILTMELLTAKSPIG-IT-SD-GTHITLQQWVANAMLN-GTEGILSALDQRLQASH------------------------VAE-SQVAKIMSVFEIAIACTHATPEERPTMNEVHSALMKI-R-D-H---------------------------------------------------------------------
> Smo_413321 pacid=15413712 transcript=413321 locus=413321 ID=413321.v1.91 annot-version=v1.0
--MGVAVGCTVDGKSPSEVEIPELSFDLG------FGFSFRSVVQFSKRSVSLFV-FLPHCVVITLLFIAFHFACCY-------GLNLQQQ--------------------NR-KALETDELVLLSFKRALSQ---VDTLPDW-------D--E-ANRQ-----------SFCSWTGVRCS---------S-NN-TVTGIHLGSKNFSSLSPLLGDLHSLQQLNLSDNSLSGNI-----------PGELFSL----------------------DGSLTALNLSFN------------------------TLTGPIPSTIY----------------------ASRNLESID-----------------------LSR-SLTGGVPVD--LGL------------------------------------------------------------------------LGRLRVLRLEGNNITGSVPASL-GNCS-----------------------------------------------------------------------------------------------------------------QLVELSLIEQLDGEIEELGKLRQLRYLRLYRNKL-TGNVPGSLS-N-CSGIEELLVSENFLVGRIPE-SYG-LLSKVKLLYLW--G-NRLTGSIPSTLSCTELV-QLLLDGNSLTGPLP-PEL-GRLT-KL-QILSIHSN-ILSGV---------IPESVANFSSLHSLWSHENRFSGSIPRSL--GA-MRS-LSKVALEKNQLGGWIPEEIGNASRLQVLRLQEQLEGEIPATLGFLQDLQGLSLQSNRLEGRIPPELGRCSSLNYLKLQDNRLVGTI-PSNL-SQLSQLRNL-DVSRNQLTGVIPASLSSCFRLENVDLSYSLGGSIPPQVL----KLPALLSGFNLSHRLTGEIPR-DFAS-MVLVQAIDLSAQLTGFIPESLGACTGLAKLDLSSL-----------------------LTGEIP-PALGDLSGLSALN-----------------------LSRNITGSIP-ENLSKLKALSQLDLSHQLSGFVPALGPLASFSSSSFTGNSKLCG---PS---IHKKCR---------------H-R-HG---FFTWKVVVTV---TGT-L-V---LLL-LLLVIAAAYV----L-----KI-H---------------------------------R-------Q---SIVE--------APTEDIPHGLTKFTTSDLSIATDNFSSSNVVGVGALSSVYKA---------QLPG--------------GRCIAVKK-MAS----ART-SRKLFLRELHTLGTLRHRNLGRVIGYCST-----PELMAIILEFMPNGSLDKQLH-DHQS----------RLEAFSWEVRYKIALGTAQGLEYLHHQCSSPVLHCDLKPSILDSELQSRISDFGISKVRV----Q--N------------------T--RTTT-SSFKGT---------IGYVAPEYSYSSIPSTKGDVFSYGVVLLELVTGKRPTG--NFGD---GTSLVQWARSHF----PGEIASLLDETIVFDR-------------------------Q--EEHLQILQVFAVALACTREDPQQRPTMQDVLAFLTRR-KAETSFQGGKW-SHMED---E------------------------AFGAEVI--------GNLKELKEIY----
> AT3G02130.1 pacid=19663618 transcript=AT3G02130.1 locus=AT3G02130 ID=AT3G02130.1.TAIR10 annot-version=TAIR10
--MTSLP-------------------------------------------SSVIKRFFR--MSDVVFLLCF-----A--------SCLAGK-------------------I-T-VLADSDKSVLLRFKKTVS-DP-GSILASWV------E--E-S--E-----------DYCSWFGVSCD---------S-SS-RVMALNISGSGLANLPSVIMSLTGLRVLSLPFNSFSGEI-----------PVGIWG-----------------------MEKLEVLDLEGN------------------------LMTGSLPDQFT----------------------GLRNLRVMN-----------------------LGF-RVSGEIPNS--LQN-----------------------LTKLEILNLGGKLNGTVPGFVG------RFRVLHLPLWLQGSLPKDIGSCGKLEHLDLSGNFLTGRIPESL-GKCA-----------------------------------------------------------------------------------------------------------------GLRSLLLYMTLEETILEFGSLQKLEVLDVSRNTL-SGPLPVELG-N-CSSLSVLVLSNNSVRGDLPPGEIT-RLPKLKILWVP--R-ATLEGRFPGDWGCQNLE-MVNLGQNFFKGEIP-VGL-SKCK-NL-RLLDLSSN-RLTGE---------LLKEISPC--MSVFDVGGNSLSGVIPDSIEYSD-PSSYLSFFTEK---------AQVGSLIDLGSD--------GGPA--------VFHNFADNNFTGTLPLAQERLGRVSIFSAGGNRLYGQF-P----GNLDELKAVVNVSFNKLSGRIPQGLNNCTSLKILDASVQIFGPIPTSLG----DLASL-VALNLSWQLQGQIPG-SLGKKMAALTYLSIANNLTGQIPQSFGQLHSLDVLDLSSH-----------------------LSGGIP-HDFVNLKNLTVLL-----------------------LNNNLSGPIP-SGFATFA---VFNVSSNLSGPVPSTNGLT--KCSTVSGNPYLCH----VFSLTTPSSDSRSSIAS-SPAPSQ-SGK--GGFNSL--EIAIAS---ASA-I-V---SVL-IAL-V---IL--F-FY-TR-KW-HP--------------------------------K-S-----K------I-MATTK--REVTMFMDIGVPITFDNVVRATGNFNASNLIGNGGFGATYKA---------EISQ--------------DVVVAIKR-LSI-G--RFQ-GVQQFHAEIKTLGRLRHPNLVTLIGYHAS------TEMFLVYNYLPGGNLEKFIQ-ERS--------------TRDWRVLHKIALDIARALAYLHDQCVPRVLHRDVKPSILDDDCNAYLSDFGLARLLG----T--S------------------E--THAT-TGVAGT---------FGYVAPEYAMTCRVSDKADVYSYGVVLLELLSDKKALD-PSFVSYGNGFNIVQWACMLL----RQRAKEFFTAGLWDA-----------------------------GPHDDLVEVLHLAVVCTVDSLSTRPTMKQVVRRLKQL-QPS----------------------------------------------------------------------C
> Solyc04g009040.2.1 pacid=36142874 transcript=Solyc04g009040.2.1 locus=Solyc04g009040.2 ID=Solyc04g009040.2.1.ITAG2.4 annot-version=ITAG2.4
--MDSTL--------------------------------------------FSFN-LL--C--SSLLFFMTCFR------------CFSMA--------------------LC-HGNDTDQQALLAFKGSI-NDP-FGYMKTW-------N--A-S--T-----------HFCHWSGVTCG-----R---K-HV-RVIQLNVENQKLDPLSPFIGNMSFLRSLYLSNNSFRGEI-----------PSETGR-----------------------LRRLHRLYLGNN------------------------SFHGQIPSNLS----------------------RCLNLVSLV-----------------------LGG-KLVGSLPPE--LGA------------------------------------------------------------------------LSKLEYLLLTRNNLTGEIPSSY-GNLT-----------------------------------------------------------------------------------------------------------------SLIGFYAPVNLQGKIDSFGQLKNLERFGVAANRL-SGTIPSEIF-N-ISSITTFDVGLNQIQGTLPS-SLGITLPNLELFIIG--G-NNVSGSIPSTLSSSKLV-YFLAGSNQLTGSVP--SL-EKLN-EL-QQLTIPGN-YLGTG-E-PDDLS-FITSLTNVSRFRILEIQFNSFGGVLPASF--RN-LSTELQVVQLSYNRIRGNIPPEIGNFVNVEE-----------------------FQVRENLLTGTIPMNFGKLKKLQILDLSQNRFSGNI-PSSL-GNLSVVSIL-LLHDNNLTGEIPASLGNCNYMIEIYVANNLLGQIPKDLF----ALSSL-VAVDISEHLDGFIPL-EVGN-MINLEYLNVSVNFTGKIPITIGSCVSLEALDMKGF-----------------------FQGIIP-PSLSSLRGLRVLD-----------------------LSRNMSGQVP-KYLEDFK-FQLLNLSFDFEGALPNEGVFKNASAISVIGNPKLCG---GVPDIHIPECDIKRS--K-K---FG-S---R--F-IL--KIVISV-V-F-G-I-L---GLG-M-L-V-T-LL--I-C--FL-L------------------------------------K-KP----K-----------SV--PVSSSLGESLINVSYRSLLQATNGFSEDNLIGAGSYGSVYKG---------TLD--------------GGIVVAVKV-LNL-S--RHG-ASKSFMAECEVLRNTRHRNLVKVLSACSGVDYRGNNFKALVYEFMVNGSLEDWLH-PHPSED-T-SQAA-ETKKLNILQRLNIAIDVASAIDYLHLHCETPIVHCDLKPSILDNQLVGHIGDFGLAKFLQ----P--TAQ-------N-S--SI--S--EGSS-ALVRGT---------IGYTAPEYGIGSELSPCGDVYSFGILLLEMFTGKRPTD-GMFKD---GLDLPSFAKHAL----LYGAMEVIDPSLIYGTEEDEQGK---------------STNIY-QNKEFLVSVLRVGVACSAYSGAERMNITETVSQLYSI-K-E-ALL--E--SQ------KTSGAH------------------------------------------------
> Zm00001d008632_T001.1 pep chromosome:AGPv4:8:15277252:15280685:1 gene:Zm00001d008632.1 transcript:Zm00001d008632_T001.1 gene_biotype:protein_coding transcript_biotype:protein_coding
--MALRA-------------------------------------------------------MSLLLPAATFVMVA--------MASWGAH--------------------GG-ASDSDDASSLLAFKAELAGSG-SGVLASW-------N--G-T--A-----------GVCRWEGVACS---------G-GG-QVVSLSLPSYGLAALSPAIGNLTSLRTLNLSSNWFRGEV-----------PAAIGR-----------------------LARLQALDLSYN------------------------VFSGTLPANLS----------------------SCVSLQVLS-----------------------LSS-QIHGSVPAE--LGS-----------------------------------------------------------------------KLSSLRGLLLANNSLAGAIPGSL-GNLS-----------------------------------------------------------------------------------------------------------------SLEYLDLTEQLDGPVHELGGIGGLQSLYLFANSL-SGVLPRSLY-N-LSSLKNFGVEYNMLSGTLPA-DIGDRFPSMETLSFS--G-NRFSGAIPPSVSLSALT-KLDLSGNGFIGHVP-PAL-GKLQ-GL-AVLNLGNN-RLEAN-D-SHGWE-FITSLANCSQLQNLILGNNSFGGKLPASI--AN-LSTALETLYLGDNRISGPIPSDIGNLVGLKL-----------------------LEMANISISGEIPESIGRLKNLVELGLYNTSLSGLI-PPSL-GNLTQLNRL-YAYYGNLEGPIPSSLGNLKNVFVFDLSTALNGSIPRGVL----KLPRLSWYLDLSYSLSGPLPV-EVGG-LANLNQLILSGRLSSSIPDSIGNCISLDRLLLDHS-----------------------FEGTIP-ESLKNLKGLGLLNLTMKLSGAIPDALAGIGNLQQLYLAHNLSGPIP-AVLQNLTLLSKLDLSFDLQGEVPEGGVFANATALSIHGNDELCG---GAPQLRLAPCSEAAA--E-K---NA-R-Q-V-PR-SV--VVTLAS---LGA-L-G---CLG-L-V-A-A-LVL-L-VH-KRCR------------------------------------R-Q-----R---KA------SQ--PVSSAIDEQFGRVSYQALSNGTGGFSEAALLGQGSYGAVYKC---------TLHD--HQ-------AGNTITTAVKV-FNA-R--QSG-STRSFVAECEALRRVRHRCLMKIVTCCSSIDHQGQEFKALVFEFMPNGSLDDWLH-PASGAH-P------LNNTLSLAQRLDIAVDVSDALEYLHNQCQPPIIHCDLKPSILAEDMSARVGDFGISKILS----D--DTS-------K-A--LL--N--SISF-TGLRGS---------IGYVPPEYGEGRSVSALGDVYSLGILLLEMFTGRSPTD-GVFQG---SLDLHRFAEAAL----PDRASEIADPSIWQHDEATAKDPA------------DAAALRS-RSEECLASAIRLGVSCSKQQPRERVAMRDAAVEMRAI-R-D-AYL--R--VA------S-----------------------------------------------------
> evm_27.model.AmTr_v1.0_scaffold00029.382
------------------------------------------------------------------------------------------------------------------------------------------------------------------------------------------------------------------------------------------------------------------------------------------------------------------------------------------------------------------------------------------------------------------------------------------------------------------------------------------------------------------------------------------------------------------------------------------------------------------------------------------------------------------------------------------------------------------------------------------------------------------------------------------------------------------------------------------------------------------------------------------------------------------------------------------------------------------------------------------------------MGQ-IHLLEYLDFSGKLYGGIPSSLGNCSRLSYLDLSQM-----------------------INGTIP-ASLLAIQLLE-MD-----------------------LSEKLLGIIP-DSFDHSYLLASI-------------G---------------------------------------------------------------L----------------------------------------------------------------------------------------------------P-----------------------------------------------------------------------VSICM------------AKNSLEAECKALSGIRHRNLVKLITCCITRGLQGKEFKALRLEFMCNGSLNKWLH-PPNPLL-MAENQS-HHLNLNLLQRLSIALDVASAMEYLHHNCPSLIVHCGLKPSILDEDMTAHVGDFGLARILS----S--IVP------------SE--H--QSST-LGLKGS---------NGYIPP----GI-----------------------------------N-------NIAF----NDKVM---------------------------------------------------------------------------------SI--------------------------------------------------------------------
> Bradi1g47990.1.p pacid=32799542 transcript=Bradi1g47990.1 locus=Bradi1g47990 ID=Bradi1g47990.1.v3.1 annot-version=v3.1
--MAMPL------------------------------------------------------LDTSLLLLSILTI-------------------------------------AV-TSSGDDEASLLAFRAEAS-AG-DNPLASW-------N--S-S--T-----------SFCSWEGVACT---HGR---N-PP-RVVALSLPKKGLGTLSAAIGNLTFLQALELGFNALHGHV-----------PASIGR-----------------------LRRLRFLDLGFN------------------------AFSGEFPTNLS----------------------SCIAMQTMF-----------------------LDS-NLTGRIPAE--LGN-----------------------------------------------------------------------RMMQLQLLRLKNNSLIGPIPPSL-ANAS-----------------------------------------------------------------------------------------------------------------SLYYLSLAIRFNGEIPGLANAVSLQFLDLSINRL-NGELPLSLY-N-LSSLRVFHVEGNRLHGSIPA-DIGRKFPTMDDFSLA--N-NRFTGRIPSSLSLTNLT-SLQLSLNGFTGLVP-RDL-GKLQ-RL-QILYLDDN-LLDAD-D-RDGWE-FITSLANCSQLQQLSLSYNSFRGQLPSSV--VN-LSATLQYLYLSDSNMSGSIPQDISNLVGLSI-----------------------LDFSNTSISGAIPESIGKLANMVQLDLYRTRLSGLI-P---------------------------SLGKLRSLYLLDLSAKLNGSIPKEIF-----MHSLSLSLNLSYALSGPIPS-DVGK-LVNLNQLILSGQLSSQIPDTIGNCAVLESLLLDEM-----------------------FEGSIP-QSLKNMKGLQILNLTGKLSDGIPDALSSIGALKELYLAHNLSGVIP-GSLQKLTSLLLFDASFDLQGEVPNGGIFGNLTAISINGNTKLCG---GIPQLRLNPCSTHPV--S-G---RG-N-D-S-SK-SL--VISLAT---TGA-V-L---LLV-S-A-I-V-TI-------WK-Y--T---------------------------------G-Q-----K-----------SQ--TPPTIIEEHFQRVPYQALLRGTYGFAESNLLGKGRYGSVYKC---------TLEG--E-----------NKPVAVKV-FNL-L--ESG-SSRSFEAECEALRSVRHRCLIKIITCCSSIDNQGQDFKALVIDLMPNGSLDGWLH-PKYSIS-T------LNNTLSLAQRLDIAVNVMDALDYLHNHCQPPIVHCDVKPSILAEDMSARVGDFGISRIML----E--SAN-------N-T--LQ--N--SDST-IGIRGS---------IGYVAPEYGEGSPISTLGDVYSLGILLLEMFTGRSPTD-DMFRE---SLDLHKYSEAAH----PDRILEIADPAIWLHNDAN------------------DNSTRS-RVQECLASAIRIGISCSKQQPRERMPIQDAAMEMHAI-R-D-ANL--M--FI------SSLISN------Y-----------------------------------------
> LOC_Os01g05980.1 pacid=33122197 transcript=LOC_Os01g05980.1 locus=LOC_Os01g05980 ID=LOC_Os01g05980.1.MSUv7.0 annot-version=v7.0
--MRLLV---------------------------------------------------------LLSLISVLTI----------------------------------------AGGSTDEATLPAFKAGLS----SRTLTSW-------N--S-S--T-----------SFCNWEGVKCS----RH---R-PT-RVVGLSLPSSNLATLPPAIGNLTFLRWFNLSSNGLHGEI-----------PPSLGH-----------------------LQHLRILDLGSN------------------------SFSGAFPDNLS----------------------SCISLINLT-----------------------LGY-QLSGHIPVK--LGN-----------------------------------------------------------------------TLTWLQKLHLGNNSFTGPIPASL-ANLS-----------------------------------------------------------------------------------------------------------------SLEFLKLDFHLKGLISSLGNIPNLQKIGLDGNSL-SGEFPPSIW-N-LSKLTVLQVYENKLKGSIPA-NIGDKLPNMQHFVLS--V-NQFSGVIPSSLFLSSLT-DVYLDGNKFSGFVP-PTV-GRLK-SL-VRLSLSSN-RLEAN-N-MKGWE-FITSLANCSQLQQLDIAENSFIGQLPISI--VN-LSTTLQKFFLRGNSVSGSIPTDIGNLIGLDT-----------------------LDLGSTSLSGVIPESIGKLADLAIITLYSTRLSGLI-PSVI-GNLTNLNIL-AAYDAHLEGPIPATLGKLKKLFALDLSIHLNGSVPKEIF----ELPSLSWFLILSDTLSGPIPS-EVGT-LVNLNSIELSGQLSDQIPDSIGNCEVLEYLLLDSS-----------------------FEGSIP-QSLTKLKGIAILNLTMKFSGSIPNAIGSMGNLQQLCLAHNLSGSIP-ETLQNLTQLWHLDVSFNLQGKVPDEGAFRNLTYASVAGNDKLCG---GIPRLHLAPCPIPAV--R-K---DR-K-E-R-MK-YL--KVAFIT---TGA-I-L---VLA-S-A-I-V-LI--M-LQ-HR-K--L---------------------------------K-G-----R---QN------SQ--EISPVIEEQYQRISYYALSRGSNEFSEANLLGKGRYGSVYKC---------TLQD--E-----------GEPVAIKV-FDL-K--QLG-SSRSFQAECEALRRVRHRCLTKIITCCSSIDPQGQEFKALVFEYMPNGSLDSWLH-PTSSNP-T------PSNTLSLSQRLSIVVDILDALDYLHNSCQPPIIHCDLKPSILAEDMSAKVGDFGISKILP----K--STT-------R-T--LQ--Y--SKSS-IGIRGS---------IGYIAPEYGEGSAVTRAGDTYSLGILLLEMFNGRSPTD-DIFRD---SMDLHKFVAASF----LESAMNIADRTIWLHEEANDTDGT------------NASTKRR-IIQQCLVSVLRLGLSCSKQQPRDRMLLPDAASEIHAI-R-D-EYL--R---------------------------------------SWMVENEQSTL--------------
> LOC_Os01g05870.1 pacid=33119193 transcript=LOC_Os01g05870.1 locus=LOC_Os01g05870 ID=LOC_Os01g05870.1.MSUv7.0 annot-version=v7.0
--MAMAL-------------------------------------------------------SFLLLLLSVFMSI----------FLHFMA--------------------VR-GADGEDAAALLAFKAVAVGNGGNGVLASW-------N--G-S--A-----------GPCSWEGVACG---------R-HG-RVVALSLPGHDLSTLSPAVGNLTSLRKLDLSYNWLHGGI-----------PASLGQ-----------------------LHRLRELDLSFN------------------------TFSGEVPSNLT----------------------SCTSLEYLA-----------------------LGS-KLAGHIPSE--LGN-----------------------------------------------------------------------TLTQLQVLGLDNNSFVGHWPASL-ANLT-----------------------------------------------------------------------------------------------------------------SLGYLSLRMSLEGTIPEFSNMPRLYFLDICSNNL-SGALPSSLY-N-LSSLMGFDAGNNKLDGSIAT-DIDEKFPHLQSFAVF--N-NQFSGEIPSSFSLTNLT-SLQLSMNGFSGFVP-HNL-GRLN-AL-QNLQLGVN-MLEAG-D-IKGWE-FVESLTNCSKLEILVLSNNNFTGQFPISI--AN-LSKTLQKLYLGGSRISGSIPSDFGNLVGLRS-----------------------LYLFSTDISGVIPESIGKLENLTTLYLNNNSLSGHV-PSSV-GNLTNLMKL-FMQGNNLEGPIPANLGKLKSLNVLDLSRHFNGSIPKEIL----ELPSISQYLNLSYSLSGPLPS-EVGS-LTSLNELILSGQLSGQIPSSIKNCIVLTVLLLDSS-----------------------FQGTIP-VFLGDIKGLRVLNLTMKFSGVIPDALGSIHNLQELYLAYNLSGPIP-AVLQNLTSLSMLDLSFDLQGEVPKEGIFKNLSYLSLAGNSELCG---GISHLNLPPCSMHAV--R-K---RS-K-G-W-LR-SL--KIALAS---IAV-V-L---FLA-L-V-M-V-IIM-L-IR-RR-K--P---------------------------------V-H-----R---KK------GQ--SLTPVVEEQFERVSYQELSNGTKGFSQNSLLGKGSYGVVYKC---------TLFD--E-----------EIVVAVKV-FNL-E--RSG-STRSFLAECDALRSVRHRCLLKIITCCSSINNQGQDFKALVFEFMPNGSLNGWLH-PKSDMP-I------ADNTLSLTQRLDIAVDIVDALEYLHIHCQPPIVHCDLKPSILAEDMSARVGDFGISRILT----E--SAS-------K-T--QQ--N--SSNT-IGIRGS---------IGYVAPEYGEGSAVSTLGDVYSLGILLLEMFTGMSPTD-DMFRD---SLDLHSFSEAAH----PDRILEIADPTLWVHVDAE------------------DSITRS-RMQECLISVIGLGLSCSKHQPKERMPIQDAALKMHAI-R-DDAYL--M--FS----------------------------------GSLSVDMEEETKQISSDLKQQ-----
> Zm00001d013782_T001.1 pep chromosome:AGPv4:5:20023452:20027129:1 gene:Zm00001d013782.1 transcript:Zm00001d013782_T001.1 gene_biotype:protein_coding transcript_biotype:protein_coding
--MAITP--------------------------------------------QTMV-LL-----SLLLSLSSLPI------------ALALA--------------------EA-GAESEDTAALLAFKAAAVGSS-SGVLASW-------N--G-SG-A-----------GPCTWDGVKCS---------R-IG-RVVALRLRSLGLSTLSPAVGNLSSLRELDLSSNWLRGEI-----------PASLGR-----------------------LRRLRTLDLSVN------------------------TLSGAVPGNLT----------------------ACTSLRYLN-----------------------LGS-RLSGHVPAG--LGG-----------------------------------------------------------------------ALARLEVLWLTNNSVTGALPASL-ANLT-----------------------------------------------------------------------------------------------------------------SLRQLGLGLALDGPIPELGRNARLEYVDLCHNHL-RGEIPAPLY-N-VSSLASLDVGQNALHGGIPA-GIHVQLPRLRYLALF--E-NHFSGAIPPTISLTQLV-ELELSENRFSGLVP-RDL-GRLQ-DL-WKLLLDDN-MLEAG-D-KEGWE-FMESLANCSKLNLFGLGGNDFTGDLPASV--AK-LSTTLEWLYLENLAISGSIPSEIGNLVGLKV-----------------------LVLTDTDISGAIPDSIGRMENLVELHLDNNSLSGPV-PSSV-GNLTKLMKL-SASGNSLGGSIPRNLGKLTDLTSLDLSSHLNGSIPEETF----QLQSLSLLLDLSHSLSGPLPP-NVGR-LANLNTLRLSGQLSGQLPAGIRDCVVLEELLLDSS-----------------------FQGSIP-EALGDIKGLRVLNLTMGFSGAIPDALGSIRSMQQLYVARSLSGPIP-ADLQNLTSLSDLDLSFDLQGEVPDRGFFRNLPRSSVAGNENLCG---GMPRLRLHPCPTSAS--G-K---NS-R-S-KRLK-HV--EMALAT---VGA-V-V---FLA-S-L-L-A-AATQLVV--CRSR------------------------------------K-Q-----R--RQQT----KRQ--PAPAATGERYERVSYKELSEGTKGFSDANLLGRGSYGTVYRC---------VLSR--LTDDGGRTVAASAAAVAVKV-FDL-E--RSG-STRSFVAECEALRSARHRCLVRTITCCSSVDRQGQEFKALVFELMPNGNLSRWLH-PSPNEA-D------PESTLSLIQRLDIAVDVVDALDYLHNHCRPPIVHCDLKPSVLAQDMSARVGDFGLSRILS----D--SDSACR--AKA-A--DP--N--SSSV-IGIRGS---------VGYVPPEYGEGSGVSTLGDVYSLGILLLEMFTGRSPTD-DAFGD---SLDLRGFSEAGF----PGRILEIADPNLWAHL--------------------PDTVTRN-RVRECLLAVIRLALSCSKRQPKDRTPVRDAATEMRAI-R-DEAYL--MM-LA----------------------------------GSVVVRMEGEVVAVAPSLTSQS----
> Zm00001d039824_T001.1 pep chromosome:AGPv4:3:15918978:15922548:-1 gene:Zm00001d039824.1 transcript:Zm00001d039824_T001.1 gene_biotype:protein_coding transcript_biotype:protein_coding
--MAMRS-------------------------------------------------------CLPLLLFSVSISIP-----------------------------------PA-VSANEELASLLAFKVAASGGY-GDPLASW-------N--E-S--SAG-------GGGYCSWEGVRCW-----G---K-HR-QVVKLSLPSRGLTVLSPAIGNLSSLWTLNLSNNGFHNSI-----------PASLGR-----------------------LQRLHNLDLSHN------------------------AFSGKLPANLS----------------------SCTSLVSLG-----------------------LSS-QLHGRVPPE--LGG-----------------------------------------------------------------------SLKRLRGLDLFSNNFTGTIPASL-ANLS-----------------------------------------------------------------------------------------------------------------SLTTLDLGLQLEGSIPDLGGIQGLQWLSLDYNKL-SGELPRSLL-N-LSSLITMQVQGNMLHGGIPS-DIGSKFPNITILSFG--K-NQLTGSIPASLSLTTLQ-DVDLITNRLSGHVP-RAL-GRLR-AL-ESLSLHDN-MLEAN-D-TEGWE-FMASFTNI-----------GLTGWLPASI--VN-LSTTMQGLMLADTGIVGSIPLEIGNLFNLQF-----------------------FSVSNTSVSGAVPDSIGKLVNLVELNLYNTNLSGLI-PSSI-GNLSELAAL-VAFNSNLEGPIPKSIGRLKNLYALDISSRLNGSIPVEIF----QLPLLSRYLGLLHSLSGTLPA-EVGS-LINLNILALSRQLSGEIPGSIGDCTVLQELGLDDL-----------------------FEGAIP-QSLSNIKGLTGLNLSMKLSGVIPEAIGSMRNLQQLYLAHNLSGTIP-IILQNLT-LSELDLSFNLQGEVPKEGIFKILANLSITGNNDLCG---GVTELRLPPCHINVV--K-S---NK-K-E-K-LK-SL--TIGLAT---TGA-L-L---FLA-F-A-I-A-AQ--L-I--CK-K--L---------------------------------R-Q-----R---QT------RS--FQPPKIEEHYERVSYQTLENGTNGFSEANLLGKGSFGEVYKC---------TFQD--E-----------GNIAAVKV-FRL-E--QTR-SIKSFVAECEALRRVRHRCLIKIITCCSSINHQGQEFKALVFEFMPNGILNDWIH-SKSAMP-T------LRNSLSLEQRLNIAVDIIDALDYLHNHCQPPIVHCDLKPSILAEDMSARVGDFSISRILP----E--SAS-------K-A--LQ--N--SNST-IGIRGS---------IGYVAPEYGEGSSVSTIGDVYSLGILLLEMFTGRSPTD-DMFSG---SLDLHRFSGDAL----PERIWEIADTTMWIHTGAF------------------DSTTRY-RIEKCLASVFALGISCSKKQPRERTLIHDAATEMNAI-R-D-SYL--H--IS----------------------------------RSPMVECGVDNSAVICNDN-------
> evm_27.model.AmTr_v1.0_scaffold00143.21_
----------------------------------------------------------------------------------------------------------------------------------------------------------------------------------------------------------------------------------------------------------------------------------------------------------------------------------------------------------------------------------------------------------------------------------------------------------------------------------------------------------------------------------------------------------------------------------------------------------------------------------------------------------------------------------------------------------------------------------------------------------------------------------------------------------------------------------------------------------------------------------------------------------------------------------------------------------------------------------------------------------------------------------------------------------------------------------------------------------------------------------------------------------------------------------------------------------------------------------------------------------------------------------------------------------------------------------------------------------------------------------------------------------------------------MQEIRHRNLVKIISVCSNL-----DFKALVLQFMVNGDLESWLH-NEDE----------AHCRLNLLQRLDILIDVAHALEYPHHDYLVSIVHCDLKPSVLDEDMTAHVGDFRIARLIG----E--Q------------------N--FSGQ-TSTIGT---------IGYIAP-----------------------------------------GL-------ISF----PH----------------------------------------------------------------------------------------------------------------------------------------------------------
> Zm00001d054012_T001.1 pep chromosome:AGPv4:4:245105914:245109405:-1 gene:Zm00001d054012.1 transcript:Zm00001d054012_T001.1 gene_biotype:protein_coding transcript_biotype:protein_coding
--MVMVA------------------------------------------------------GISMILAWSVLISIL-------------AV--------------------GG-AATASDEAALLAFRAGLS----PGALASW-------N--S-S--G-----------GFCRWYGVVCS---RRR---R-PGVRVVALSLASSNLSTLSPAIGNLTFLRVLNLSSNALHGGI-----------PETVGR-----------------------LRRLTALDVGHN------------------------SISGALPANLS----------------------SCVSLEYLR-----------------------LEY-QLGGRVPPD--IGN-----------------------------------------------------------------------TLARLRTLVLRNNSFTGPVPASL-ANLS-----------------------------------------------------------------------------------------------------------------SLRYLAVDGHLGGPIPGLGGIAGLQHLHLDQNRL-DGELPRSLW-N-LSSLVAFQVNYNMLHGSIPP-DIGDKLPAIQYLWLD--G-NRFSGAIPPSLFLSGLV-SLGLSLNGFTGLVP-PTI-GSLR-SV-TSLYLGEN-QLEAD-D-GGGWE-FVASLANCSSLQVLTLSDNYFSGQLPRAV--AN-LSTTLQQLYLHNNSISGSIPEGIGNLVGLDL-----------------------LSLGINPISGVIPESLGRLTNLVTLGLYSTSLAGHI-PASL-GNLTNLVYL-DAHNSDLGGLIPASLGKLHKLVLLDLSHRLNGSVPREIL----ELSSLSLSLDLSNFLSGPIPS-EVGA-LANLNTLSLSGQFTGNIPDSIGGCEVLEFLSLDRT-----------------------LDGGLP-QSLGKLKGLNVLNLTMSLSGRIPDALGSIGNLQQLGLAHRFSGPVP-ETLQSLKLLWSLDVSFDLRGRLPDEGVFRNLTYTTVEGNGGLCG---GIPSLLLPPCPALAA--S-M---GR-K-R-W-PR-IL--NTALPV---IGA-V-V---VVV-S-A-A-V-LV--L-VR-QT-K--L---------------------------------K-Q-----R---RK------RE--AVSEVNDKQFQRVSYHTLSRGTDGFSEANLLGRGRYGSVYRC---------TLEE--EEEG-----AGAAATVAVKV-FNL-Q--QSG-SSKSFEAECETLRRVRHRCLLKIVTCCSSAGPQGEEFKALVFEFMANGSLDDWIH-PRSSNP-T------AENTLSLSQRLGIAADIFDALDYLHNHSHPSIVHCDLKPSVLADDMSARIGDFGISRILPL---G--TVA-------K-A--MQ--N--SESS-IGIRGS---------IGYIAPEYAEGCAVSGLGDVYSLGILLLEMFTGRSPTD-DMFKD---SLDLHRFAAAAL----PDRAIEVADQTIWLHEEADNGDVV------------HGRVTTS-VIRQCLVSVLRLGISCSKQQPRERVLLADAVTEMHSI-R-D-GYL--R--SC------SMVEQ-------------------------------------------------
> Zm00001d039822_T001.1 pep chromosome:AGPv4:3:15911040:15915529:-1 gene:Zm00001d039822.1 transcript:Zm00001d039822_T001.1 gene_biotype:protein_coding transcript_biotype:protein_coding
--MAPRS-----------------------------------------------V-SL-------LLLLTLVV------------------------------------------A-ADDEAALIAFKAAAIG---GDTLASW-------N--S-SGAG-----------GFCGWVGVTCG---GGA---K-HR-RVVALSLPLHGLSSLSPAVGNLSFLRTLNLSSNALSGGI-----------PDSLGR-----------------------LRLLRELDLSSN------------------------AFSGEVPANLS----------------------SCTSLVLMR-----------------------LRF-QLTGSVPYE--LGE-----------------------------------------------------------------------KLMNLVVLSVWNNSLTGTIPASL-ANLS-----------------------------------------------------------------------------------------------------------------SLSILSLGFQLHGTIPGIGAIQALQHLDLNDNHL-SGEPPHSLY-N-LTSLERFQLSDNMLHGRIPD-AIGIRFHSMQMLEFY--A-NQFTGSIPVSLFLTTLQ-MLDLSENRLGGYVS-GAV-GRLV-AL-QSLLLYGN-LLQAD-D-KEGWE-FITSLSNCTQLVEFEIGLNGLTGQLPSSI--AN-LSS-LQTLRFDGSGISGSIPSAIGNLLNLQV-----------------------LGMSSTFISGVIPESIGRLGNLTEMDLFSTDLSGII-PLSI-GNLKGLNVF-DAHHCNLGGPIPASIGNMSNLLTLDLSKSLDGSISNEIF----KLSSL-LYLNLSYSLSGHLPS-EMSS-LGNLNQLVLSGRLSGEIPESIGECTVLQYLILDNS-----------------------IDGSIP-QTLSNIKGLNALNLSMKLTGVIPSNIGTIQDLQVLYLAHNLSGPIP-SLLQNLTALSELDLSFNLQGEVPKEGIFRYSTNFSIIGNSELCG---GLPQLHLAPCQTDPM--K-K---NR-K-G-Q-LK-HL--KIALAT---IGA-L-L---ILA-F-F-I-A-LLQ-F-I--KK-K--LI--------------------------------R-N-----R-----------NQ--PLPPIVEEQHGRVSYHVLANGTNGFSEANLLGKGSFGAVYKC---------TLQP--E-----------ETVTAVKV-FNL-Q--QSG-STKSFVAECEALRMVRHRCLIKIITCCSSMNHQDQEFKALVFEFMPNGSLEGWLH-PNSDIL-T------MTNTLSLEQRLDIAVDIMDALNYLHNHCQPPIAHCDLKPSILAEDMSARVGDFGISRILP----E--NAS-------K-I--LQ--N--SNST-IGIRGS---------VGYVAPEYAEGSTVSTIGDVYSLGILLLEMFTGRSPID-DMFGD---TVDLHNYAKHAL----SERILDIVDSTIWLHVEST------------------DSTIRS-RIKDCLVSVFRLAISCSKLRPGDRTVMSDAAAEMHAI-R-D-TYH--M--FC-----------------------------------------------------------C
> LOC_Os01g05960.1 pacid=33125236 transcript=LOC_Os01g05960.1 locus=LOC_Os01g05960 ID=LOC_Os01g05960.1.MSUv7.0 annot-version=v7.0
M-MSLRL---------------------------------------------------------ELSLVLILTPI----------VAAVAG--------------------GG-SSSSSDEATLLAFKAAFRGSS-SSALASW-------N--S-S--T-----------SFCSWEGVTCD----RR---T-PA-RVAALTLPSGNLAGLPPVIGNLSFLQSLNLSSNELYGEI-----------PPSLGR-----------------------LRRLEILDIGGN------------------------SFSGELPANLS----------------------SCISMKNLG-----------------------LAF-QLGGRIPVE--LGN-----------------------------------------------------------------------TLTQLQKLQLQNNSFTGPIPASL-ANLS-----------------------------------------------------------------------------------------------------------------LLQYLYMDNNLEGLILDLGKAAALREFSFQQNSL-SGIFPSSLW-N-LSTLTVLAANDNMLQGSIPA-NIGDKFPGIQYFGLA--D-NQFSGVIPSSLFLSSLT-IVLLYGNRFSGFVP-PTV-GRLK-SL-RRLYLYGN-RLEAN-N-RKGWE-FITSLTNCSQLQQLVISDNSFSGQLPNSV--VN-LSTTLHKLYLDNNSISGSIPEDIGNLIGLDT-----------------------LDLGFTSLSGVIPASIGKLSNLVEVALYNTSLSGLI-PSSI-GNLTNLNRL-YAYYTNLEGPIPASLGKLKTLFVLDLSTRLNGSIPKEIL----ELPSLSWYLDLSYSLSGPLPI-EVAT-LANLNQLILSGQLSGQIPDSIGNCQVLESLLLDKS-----------------------FEGGIP-QSLTNLKGLNILNLTMKLSGRIPDTIGRIGNLQQLFLAQNFSGPIP-ATLQNLTMLWKLDVSFNLQGEVPDEGVFKNLTYASVAGNDNLCG---GIPQLHLAPCPIIDA--S-K---NN-K-R-W-HK-SL--KIALPI---TGS-I-L---LLV-S-A-T-V-LI--Q-F--CR-K--L---------------------------------K-R-----R---QN------SR--ATIPGTDEHYHRVSYYALARGSNEFSEANLLGKGSYGSVYRC---------TLED--E-----------GAIVAVKV-FNL-R--QSG-SAKSFEVECEALRRVRHRCLIKIITCCSSINPQGHEFKALVFEYMPNGSLDGWLH-PVSGNP-T------SSNTLSLSQRLGIAVDILDALDYLHNHCQPPIIHCDLKPSILAEDMSAKVGDFGISRILP----E--SIV-------K-A--LQ--H--SDSI-VGIRGS---------IGYIPPEYGEGSAVSRLGDIYSLGILLLEIFTGRSPTD-DMFKD---SVDLHKFASAAF----PGRVLDIADRTIWLHEEAKNKDIT------------DASITRS-IVQDCLVSVLRLGISCSKQQAKDRMLLADAVSKMHAI-R-D-EYL--L---------------------------------------SQVVKK-------------------
> LOC_Os01g05940.1 pacid=33121479 transcript=LOC_Os01g05940.1 locus=LOC_Os01g05940 ID=LOC_Os01g05940.1.MSUv7.0 annot-version=v7.0
--MAIRL------------------------------------------------------MRLGLPLLPVLLTI-------------------------------------A-AASSSDEASLLAFKAGLTGSN-SSALASW-------N--S-SG-A-----------SFCNWEGVTCS----RR---R-PT-RVASLSLPSSNLATLSPAIGNLTFPRRLNLSSNGLYGEI-----------PTSIGR-----------------------LRRLQWLNLSYN------------------------SFSGAFPVNLT----------------------SCISLKILD-----------------------LDY-QLGGIIPVE--LGN-----------------------------------------------------------------------TLTQLQMLLLTNNSIIGPIPPSL-ANLS-----------------------------------------------------------------------------------------------------------------LLQDLYLDYHLEGLIPCLGNFPVLHELSLEANML-TGEFPHSLW-N-LSALRVIGVGLNMLQGSIPA-NIGDKFPAMRFFGLH--E-NRFHGAIPSSLSLSRLT-DLYLADNNFTGFVP-PTL-GMLH-SL-KYLYIGTN-QLEAD-N-GKGSE-FVTSLANCSQLQELMLSHNFFGGQLPRSI--VN-LSMTLQMLDLENNSFSGTIPHDISNLIGLRL-----------------------LDLGFNPISGVIPESIGKLTNLVDLALYNTGLSGLI-PSTI-GNLTKLNRL-LAFHTNLEGPIPATIGRLKNLFNLDLSFRLNGSIPREIL----ELPSLAWILDLSYSLSGHLPS-EVGT-LANLNQLILSGQLSGQIPNSIGNCEVLEFLLLDNS-----------------------FGGDMP-QSLTNLKGLNVLNLTVKLSGRIPNAISNIGNLQYLCLAHNFSGPIP-AALQNFTLLKQLDVSFNLQGEVPVKGVFRNLTFSSVVGNDNLCG---GIPQLHLPPCPILDV--S-K---NK-N-Q-H-LK-SL--AIALPT---TGA-M-L---VLV-S-V-I-V-LI--L-LH-NR-K--L---------------------------------K-R-----R---QN------RQ--ATSLVIEEQYQRVSYYALSRGSNDFSEANLLGKGRYGSVYRC---------TLDN--E-----------DALVAVKV-FDL-Q--QLG-SSKSFEAECEALRRVRHRCLIKIITCCSSIDPQGQEFKALVLEFMPNGSLDGWIH-PKSSKC-S------PSNTLSFSQRLNIVIDIFEAMDYLHNHCQPSIIHCDMKPSILAEDMNAKVGDFGISKILP----K--SIT-------K-I--HL--N--SKSS-IGIRGS---------IGYIAPEYGEGSAASKLGDIYSLGIILLEMFTGTSPTD-DMFKD---SLNLHEFATAAF----PDRALEIADQTIWLH-ETNYTDAT------------DASMTRG-IIQQSLVSLFGLGISCSKQQPRERMVLADAVSKIHAI-R-D-EYF--K--SRVGSYACSSIDQQ------GQEFKLGIHAIRDEYLRSWMVGIELNVG--------------
> Bradi2g00540.1.p pacid=32774031 transcript=Bradi2g00540.1 locus=Bradi2g00540 ID=Bradi2g00540.1.v3.1 annot-version=v3.1
--MGVIS---------------------------------------------------------LLSLLATVLII-------------------------------------S-RVGAGDEATLLAFKALVSSGD-SRALASW-------N--S-S--V-----------QFCGWEGVTCS----HP---K-ST-RVVALVLYSRGLTALSPALGNLTFLRTLNLSSNGLHGEI-----------PTSLGHLRNLLMLDLSFWLRGEIPASLGNLRRLQTLKLSYN------------------------SFTGTIPVNLS----------------------SCINMTYMA-----------------------LHS-KLGGHIPDK--LGE-----------------------------------------------------------------------TLAALTVLSLRNNSFTGPIPASL-SNMS-----------------------------------------------------------------------------------------------------------------YLQYLDLSNQLFGSIPGLTRIQSMQQFDISINNL-SGMLPSSLY-N-LSMLETFIVGRNMLHGTVPA-DIGNKFPRMRTLNLA--V-NQFSGTIPSSITLSDLR-LVLLYENQFSGYVP-PTL-GRLG-AL-KSLNIYQN-KLEAN-D-SEGWE-FITSLANCSQLQYLVLSKNSFEGQLPVSI--VN-LSTTLQKLYLDDNRISGSIPADIGNLVGLDM-----------------------VVIVNTSMSGVIPESIGKLQNLTDLALYSSGLTGLI-PPSV-GNLTKLSWF-LAYYNNLEGAIPESLGNLKELSVLDLSTRLNGSIPKDIF----KLPSVLWQLDLSYSLSGPLPI-EVGT-MTNLNELILSGQLSGQIPSSIGNCRVLQKLLLDKS-----------------------FEGSIP-QSLENLKGLNILNLTTNLSGRIPDAIGSIQALQQLFLAHSLSGSIP-AVLQNLSSLFKLDVSFHLQGEVPYRGYFRNLTYMAVVGNRNLCG---GTPELQLTPCSTNPL--C-K---KK-----M-SK-SL--KISLVT---TGA-T-L---LSL-S-V-I-L-LVR-M-L--HN-K--L---------------------------------K-Q-----R---QK------GI--VQPLIAEDQYERIPYHALLRGTNGFSEANLLGKGRYGAVYRC---------ILES--G-----------ERTLAVKV-FNL-W--QSG-SSKSFEAECEAMRRIRHRCLIKIITCCSSVDHQGQEFKALVFEIMPNGSLDGWLH-PEYQNL-S------TSNTLSLAQRLDIAVDVVDAIQYLHNHCQPLIIHCDLKPSILAEDMSARVGDFGISKILL----E--NTN-------K-R--IQ--N--SYSS-TAIRGT---------IGYVAPEYGEGCAVSPLGDIYSLGILLLEIFTGRSPTD-EMFRD---ALDLPKFVRDAL----PDRALEIADTIIWLHGQTE------------------DNIATS-RIQECLVSVFMLGISCSKQQPQERPLIRDAAVEMHAI-R-D-VYL--E--FV------G-----------------------------------------------------
> LOC_Os01g05640.1 pacid=33121015 transcript=LOC_Os01g05640.1 locus=LOC_Os01g05640 ID=LOC_Os01g05640.1.MSUv7.0 annot-version=v7.0
--MAIRR-------------------------------------------------------RLALSLLCVLMTI-------------------------------------G-TGTASDEPALLALKAGLSGSS-SSALASW-------N--T-S--A-----------SFCGWEGVTCS----HR---W-PT-RVAALDLPSSNLTTLPPAVGNLTFLRRLNLSSNQLHGEI-----------PPAVGR-----------------------LRRLLVLDMDHN------------------------SISGVIPANLS----------------------SCISLTILR-----------------------IQSPQLGGRIPPE--LGN-----------------------------------------------------------------------TLPRLKKLQLRKNSLTGKIPASL-ANLS-----------------------------------------------------------------------------------------------------------------SLQHLSLSYKLEGLIPGLGDIAGLRYLFLNANNL-SGELPLSLY-N-LSSLMMLQVGNNMLHGSIPS-DIGRMLPGIQVFGLD--V-NRFTGVIPHSLSLSTLT-DLYLSDNKFTGFVP-PNL-G--------------------------------------SQLQEFVLANNSFSGQLPRPI--GN-LSTTLQMLNLDNNNISGSIPEDIGNLVGLSF-----------------------LDLGFNSLSGVIPESIGKLTNLVEISLYNTSLSGLI-PASV-GNLTNLNRI-YAFYCNLEGPIPPSLGDLKKLFVLDLSYHLNGSIPKEIF----ELQSLSWFLDLSYSLSGPLPS-EVGS-LVNLNGMDLSGQLSGQIPDSIGNCEVMEALYLEES-----------------------FEGGIP-QSLSNLKGLTILNLTMKLSGRIPNTIARIPNLQQLFLAHNFSGPIP-ATLQNLTTLWQLDVSFKLQGEVPVKGVFRNLTFASVVGN-NLCG---GIPQLHLAPCPILNV--S-K---NR-N-Q-H-LK-SL--AIALPT---TGA-I-L---VLV-S-A-I-V-VI--L-LH-QR-K--F---------------------------------K-Q-----R---QN------RQ--ATSLVIEEQYQRVSYYALSRGSNEFSEANLLGKGRYGSVFRC---------TLDD--E-----------SALVAVKV-FDL-Q--QSG-SSKSFEAECEALRRVRHRCLIKIITCCSSIGPQGQEFKALVFEFMPNGSLDGWIH-PKSSNL-T------PSNTLSLSQRLNIAVDIFDALDYLHNHCQPPIIHCDLKPSILSEDKSAKVGDFGISRILP----K--SST-------K-T--LQ--S--SKSS-IGIRGS---------IGYIAPEYGEGSTITRAGDTYSLGILLLEMFTGRSPTD-DIFRD---SMDLHKFVAASF----LHQPLDIADPTIWLHEEENVADVK------------NESIKTR-IIQQCLVSVLRLGISCSKQQPRERMMLAEAVSEMHAT-R-D-EYL--R---------------------------------------SWMVGHEEHST--------------
> Bradi1g29792.1.p pacid=32806608 transcript=Bradi1g29792.1 locus=Bradi1g29792 ID=Bradi1g29792.1.v3.1 annot-version=v3.1
--MWRRVTPAWRQ------------------------------------LVGSRC-LV------LLLLLST-----------MGMTMRAAA--------------------LS-AGHDGDERALVAFKEKVS-DR-SGVLASW-------N--Q-S--V-----------SYCTWEGVRCS----KR---H-RS-RVVVLDLHSQGLSTISPAIGNLTFLRYLDLSINPLHGEI-----------PPSIGS-----------------------LRRLEYLGLQRN------------------------MLTGAIPINIS----------------------RCTSLRSMT-----------------------IADKGLQGSIPAE--IGD------------------------------------------------------------------------MPSLSVLQLYNNSLTGTIPSLL-GNLS-----------------------------------------------------------------------------------------------------------------QLTKLSLAAHLQGSIEGIGNNPNLGFLQLAINNF-TGLLPLSLY-N-LSSLHRFYMTDNNLHGRLPA-DLGRILPSMQVFAIG--N-NQFAGFVPPSITLSRLQ-AFDVPNNRFNGVFP-SAL-GRLQ-YL-QWFNLVGN-MFEAN-N-EQEWQ-FLTSLTNCSRLQLMSIEQNRFSGQLPTSL--CN-LSTNIQEINIFANNISGIIPSDIGNLIGLEV-----------------------LVLGRNLLDGIIPESIGRLTRLKELYLGFNNLSGFI-PSSI-GNLTGLSKL-GASFNSLEGPIPSSIGRLTKLTQLGLSRHLTGSIPSEIM----QLSSISIYLALSYLLKGPLPS-EVGN-LVNLEKLLLSGQLSGEIPATIGGCVVLETLLMDES-----------------------FEGNIP-PSLKNIKGLAVLNLTKKLNSSIPEDLRNIASLQELYLSHDLSGSIP-KLLGCSTSLIHLDLSFNLQGEVPIEGVFRNLTGLSIVGNNELCG---GIPQLHLPKCPSPNK--G-L---SK----------SL--RIAVLT---TGG-I-L---VLL-A-A-F-A-IAG-F-L--YR-K--F---------------------------------K-AG----K---K-------EL--MPPQLTEIDLPMVSYNKILKATDAFSEANLLGKGRYGTVYKC---------ALE---------------NFAAAVKV-FNL-Q--QPG-SYKSFQDECEALRRVRHRCLVRIITCCSSINHQGQDFRALVFELMPNGSLDRWIH-PNIETQ-N------RNGTLSLSQRLDIAVDLVDALDYLHNGCQPSVIHCDLKPSILTQEMRARVGDFGIARILN----E--AAS-------E-A--SV--C--SLSS-IGIRGS---------IGYVAPEYGEGLSVSTYGDVYSLGNTLIEMFTGRYPTD-DMFRD---GLSLHYFADAAL----PEKVMEISDSNIWLHDEAN---------------DSNDTKYIT-GAKECLAAIMQLAVLCSKQLPRERLSTSDAAAEVHAI-R-D-SYL--S--NQ------------------------------------------------------------
> LOC_Os11g29790.1 pacid=33160111 transcript=LOC_Os11g29790.1 locus=LOC_Os11g29790 ID=LOC_Os11g29790.1.MSUv7.0 annot-version=v7.0
--ME--------------------------------------------------------------------------------------------------------------YHNTTDENILLAFKAGLS-NQ-SDVLSSW-------K--K-S--T-----------DFCQWPGVLCS----LK---H-KH-RVTVLNLSSESLATISPSIGNLTFLKILDLSGNNLDGEI-----------PSSIGR-----------------------LARLQFLDLSNN------------------------SLHGDITSDLK----------------------NCTSLQGIS-----------------------LKS-YLTGEIPAW--LGA------------------------------------------------------------------------LPSLKLIYLQKNSFTGSIPTSL-ANLS-----------------------------------------------------------------------------------------------------------------SLQEIYLTMQLEGTIEGFGRLSGLKNIHLGVNHL-SGMIPTSIF-N-ISSLSCFGVPMNQLHGLLPS-DLGIHLPKLQYLLLG--Y-NHFTGSLPASIASTEIY-SLDISFNNFSGSIP-PEI-GTLC---PDFLSFDTN-QLIAT-T-AEDWK-FMTFLTNCTRLRILDLQDNMLGGVLPTSV--SN-LSAQLQLLYVGFNKISGNIPFGISNLVGLNQ-----------------------LQLANNQFTGTLPDNIGRLSFLHLLGIENNLLTGFI-PSSV-GNLTQLLRL-SMDNNMLEGPLPTSIGNLQKITLALFARKFTGPLPREIF----NLSSLSYALVLSGYFVGPLPP-EVGS-LTNLAYLYISSNLSGPLPNELSNCQSLIDLRLDQL-----------------------FSGNIP-ETLSKLRGLTSLTLTKTLSGVIPQELGLMDGMKELYLAHNLSGHIP-VSIGNMTSLNRLDLSFHLDGEVPSKGVLSNMTGFVFNGNLGLCG---GIPELGLPPCPPVSM--G-H---SL-R-K-S-HL-VF--RVVIPI---VGT-I-L---FLS-L-M-L-A-IF--V-L--RK-K--P---------------------------------K-A-----Q---SK------KT--IGFQLIDDKYPRVSYAELVQGTNGFATDSLMGRGRYGSVYKC---------GLLL--K---------SMMTTVAVKV-FDL-Q--QSG-SSKSFLAECEALSKIRHRNLINVITCCSSTDIKQNDFKAIVFEFMPNGSLDRWLH-LDVTAS-Q------PPQGLTLIQRLNIAVDVADALDYLHNNCDPPIVHCDLKPSILDEDLVAHVGDFGLAKILA----D--SEG-------E-Q--PI--N--SKSS-IGIRGT---------IGYVAPEYGEGGQVSPCGDAYSFGIVILELFTGMVPTH-DMFRD---GLTLQKHVKNVF----PGILMKIVDPILLSIEGVYTSNLP------------PGRNAME-HMNHAILSIMKIALSCSRQAPTERMRIRDAAADLRRV-R-D-SHV--R--GN------E-----------------------------------------------------
> Zm00001d048832_T001.1 pep chromosome:AGPv4:4:6126471:6129770:-1 gene:Zm00001d048832.1 transcript:Zm00001d048832_T001.1 gene_biotype:protein_coding transcript_biotype:protein_coding
--MSLPT--------------------------------------------RLVL-LL------PLLLLHGILPAP----------TSASA--------------------AP-LRSETDREALLELKAVLG-QR-SSRLSSW-------N--S-S--A-----------SLCLWPGVTCS----HR---H-GG-RVSALHLSSAGLATIPASVGNLTFLTSIDLSQNKLEGEI-----------PAAVGR-----------------------LHRLRYLDMSNN------------------------SLQSEIPAGLR----------------------NCSSLVSIR-----------------------LGG-QLTGGVPGW--LGG------------------------------------------------------------------------LPKLQGVLLGPNNLTGLIPRSL-ANLTS----------------------------------------------------------------------------------------------------------------SLREINLETHARGHHRGLRKP-----------YL-RRHPRGPLL-N-VSSLITLAVSDNTMHGTLPS-DMGAGLPMIRYLLLS--R-NLFAGGVPPSLGATMLH-VIDLSVNSLTGTIP-PGV-GRLC---PDTLAFDDN-MLEAS-S-AQDWE-FITSFTNCTRLRLLSLQYNLLGGELPSSV--AN-LSSQLQLLYLSANEISGKIPLDIGNLAGLQA-----------------------LKLDYNQFSGSLPTSIGRLSTLKLLQFSNNNLSGSL-PSSI-GNLTQLQIL-LAYKNAFVGPLPSSLGNLQQLNGVGLSNKFTGPLPKEIF----NLSSLTDDLYLSYYFVGSLPP-EVGS-LTNLVHLYISGNLSGPLPDSLGNCLSMMELRLDGS-----------------------FSGAIP-TSFSSMRGLVLLNLTDMLSGKIPQELSRISGLEELYLAHNLSGPIP-HTFGNMTSLNHLDLSFQLSGQIPVQGVFTNVTGFSFAGNDELCG---GVQELHLPACANKPL--W-H---SR-R-N-H-HI-IL--KVVIPV---AGA-L-L---LFMTL-A-V---LVR-T-L--QK-K--S---------------------------------K-A-----Q---SE------AA--PALQLMDDVYPRVSYADLVRGTDGFSLSNRIGTGRYGSVYKG---------SLVI--N---------NATTIVAVKV-FDL-Q--QSG-SLRSFMSECEALRKVRHRNLVSVITCCSGYDSNQNNFKAIVLEYMTNGSLDKWIH-PDQGGQ-ST-----DPVGLTLMQRLNIAIDTCDAMDYLHNSCQPPIVHCDLKPSILNEDFGALVGDFGIAKILR----D--STG-------DPSNMNS--R--SSTG-TGIRGT---------IGYVAPEYGEGHQVSPCGDVYSFGILLLELFTGKAPTN-DMFAD---GLSLQGYVQAAF----PDHLVDIVDPAIVAAEENYAHDVHS----------GTSNGPRG-QNNSVMVSVTGLALLCTKQAPAERISMRNAATELRKI-R-A-HFI--R---------------------------------------------------------------Q
> LOC_Os10g22890.1 pacid=33099720 transcript=LOC_Os10g22890.1 locus=LOC_Os10g22890 ID=LOC_Os10g22890.1.MSUv7.0 annot-version=v7.0
--MFTIL--------------------------------------------KLLP-ML------YMLLMAS----------------TEYA--------------------QA-FSNETDLDALLAFRAGLS-NQ-SDALASW-------N--A-T--T-----------DFCRWHGVICS----IK---H-KR-RVLALNLSSAGLVYIAPSIGNLTYLRTLDLSYNLLHGEI-----------PPTIGR-----------------------LSRMKYLDLSNN------------------------SLQGEMPSTIGQLPWLSTLYMSSLQGGITHGLRNCTRLVSIK-----------------------LDL-KLNREIPDW--LDG------------------------------------------------------------------------LSRIKIMSLGKNNFTGIIPPSL-GNLS-----------------------------------------------------------------------------------------------------------------SLREMYLNDQLSGPIESLGRLSKLEMLALQVNHL-SGNIPRTIF-N-LSSLVQIGVEMNELDGTLPS-DLGNALPKIQYLILA--L-NHLTGSIPASIAATTMY-SIDLSGNNFTGIVP-PEI-GTLC---PNFLLLNGN-QLMAS-R-VQDWE-FITLLTNCTSLRGVTLQNNRLGGALPNSI--GN-LSERLQLLDLRFNEISNRIPDGIGNFPKLIK-----------------------LGLSSNRFTGLIPDNIGRLTMLQFLTLDNNLLSGMM-ASSL-GNLTQLQHL-SVNNNNLDGPLPASLGNLQRLVSATFSNKLSGPLPGEIF----SLSSLSFVLDLSRQFSSSLPS-EVGG-LTKLTYLYMHNKLAGALPDAISSCQSLMELRMDGS-----------------------LNSTIP-VSISKMRGLELLNLTKSLTGAIPEELGLMKGLKELYLAHNLSLQIP-ETFISMTSLYQLDISFHLDGQVPTHGVFSNLTGFQFVGNDKLCG---GIQELHLPSCRVKSN--R-R--------I-L-QI-IR--KAGILS-A---S-V-I---LVC-F-I-L-V-LL--V-FYLKK-R--L---------------------------------R-PL----S---KV------EI--VASSFMNQMYPRVSYSDLAKATNGFTSNNLVGTGRYGSVYKG---------TMRF--K---------NSVSDVAVKV-FDL-E--QSG-SSKSFVAECKALSKIQHRNLVGVITCCSCPNLNQNDFKALVFEFMPYGSLDRWIH-PDIDPS-S------PVEVLTLMQRLNIALDIGAALDYLHNNCQPAIVHCDLKPSILGDGMVAHVGDFGLAKILT----D--PEG-------E-Q--LI--N--SKSS-VGIMGT---------IGYVAPEYGEGGQISPYGDVYSFGILLLEMFTGKAPTH-DMFSD---GLTLQKYAEMAY----PELLIDIVDPLMLSVENAS------------------------GEINSVITAVTRLALVCSRRRPTDRLCMREVVAEIQTI-R-A-SYV--E--EI------NKIVSD------------------------------------------------
> Bradi3g16427.1.p pacid=32812644 transcript=Bradi3g16427.1 locus=Bradi3g16427 ID=Bradi3g16427.1.v3.1 annot-version=v3.1
--MGSSIRCANL------------------------------------RLTFDSS-VIDH-KS-WILL-------G-----------------------------------KR-PAH-TSLSCLESFKAGIN-RH-SDALASW-------N--T-S--I-----------DLCKWRGVICS----YW---H-KQ-RVSALNLSSAGLIYISPSVGNLTYLTSLDLSYNLLHGEI-----------PQTIGQ-----------------------LTQMSYLDLSNN------------------------SLQGEMPWTIGRLSQLTYLYLSSLHGEITHGLRNCTRLVSIK-----------------------LDL-NLSREIPDW--LGG------------------------------------------------------------------------LSRIETISIGKNSFTGSMPSSL-GNLS-----------------------------------------------------------------------------------------------------------------SLLRLYLNEQLSGPIESLGRLGNLESLALQVNHL-SGNIPRTLF-N-ISSLALIGLQMNELQGTLPS-NMGNGLRKIRYLILA--L-NHFTGRIPASIAATTIK-SMDLSGNNLTGIVP-PEI-GTLC-P--NFLMLNGN-QLQAN-T-VQDWG-FITLLTNCTSLRWITLQNNRFSGELPSSI--AN-LSRELVALDIRYNEISGKIPVGIGSFPKLFK-----------------------LGLSSNQFTGPIPDSIGRLKMLQFLTLENNLISEMM-PSTL-GNLTQLQHL-SVDNNMLEGPIPPNIGNLQQLVSATFSNALSGPLPGEIF----SLSSLSYILDLSRHFSSSLPS-QVSG-LTKLTYLYIHGNLSGVLPAGLSNCQSLMELRLDGY-----------------------FNGVIP-SSMSKMRGLVLLNLTKRLIGAIPQELGLMTGLQELYLAHNLSAHIP-ETFENMKSLYRLEVSFQLDGKVPEHGVFTNLTGFIFYGNDNLCG---GIQELHLPPCPTKTM--G-H---TQ-R-I-T-QL-IR--NVVIPT-A---I-V-V---FVC-F-M-M-A-LG--L-FSLKN-K--L---------------------------------T-L-----T---SI------RT--ATPSLMGDMYPRVSYSKLYHATNGFTTNNLVGTGRYGCVYKG---------RMML--K---------K-VSTVAVKV-FDL-E--QSG-SSESFVAECKALGKIRHRNLIGVITCCSCSDFNQNDFKAIVLDFMPYGGLDKWLH-PEIYGS-N------PVKILTLVQRLSIASDIAAALDYLHNNCQPAIVHCDFKPSILGEDMVAHVGDFGLAKILT----D--PEG-------K-Q--LI--N--SKSS---IAGT---------IGYVAAEYGEGCQISPSGDVYSFGIVLLEMFTGKGPTH-GMFTD---GLTLLEYAKKAY----PAQLMEIIDPLLLSVERIQ------------------------GDLNSIMYSVTRLALACSRKRPTERLSMRDVVAEMHRI-M-A-RYA--A--EA------TSESSF-----------------------------------------------E
> LOC_Os10g22860.1 pacid=33101422 transcript=LOC_Os10g22860.1 locus=LOC_Os10g22860 ID=LOC_Os10g22860.1.MSUv7.0 annot-version=v7.0
--MFTAL--------------------------------------------KLL--LL-----PYLLLLAS--------------ASCTQG--------------------LP-FSNNTDLDALLGFKAGLS-HQ-SDALASW-------N--T-T--T-----------SYCQWSGVICS----HR---H-KQ-RVLALNLTSTGLHYISASIGNLTYLRSLDLSCNQLYGEI-----------PLTIGW-----------------------LSKLSYLDLSNN------------------------SFQGEIPRTIGQLPQLSYLYLSSLQGEITDELRNCTNLASIK-----------------------LDL-SLNGKIPDW--FGG------------------------------------------------------------------------FLKLNSISVGKNIFTGIIPQSL-GNLS-----------------------------------------------------------------------------------------------------------------ALSELFLNEHLTGPIEALGKISSLERLALQVNHL-SGTIPRTLL-N-LSSLIHIGLQENELHGRLPS-DLGNGLPKIQYFIVA--L-NHFTGSIPPSIAATNMR-SIDLSSNNFTGIIP-PEI-GMLC--L-KYLMLQRN-QLKAT-S-VKDWR-FITFLTNCTRLRAVTIQNNRLGGALPNSI--TN-LSAQLELLDIGFNKISGKIPDGINNFLKLIK-----------------------LGLSNNRFSGPIPDSIGRLETLQYLTLENNLLSGII-PSSL-GNLTQLQQL-SLDNNSLEGPLPASIGNLQQLIIATFSNKLRDQLPGDIF----NLPSLSYILDLSRHFSGSLPS-AVGG-LTKLTYLYMYSNFSGLLPNSLSNCQSLMELHLDDF-----------------------FNGTIP-VSVSKMRGLVLLNLTKSLLGAIPQDLRLMDGLKELYLSHNLSAQIP-ENMENMTSLYWLDISFNLDGQVPAHGVFANLTGFKFDGNDKLCG---GIRELHLPSCPTKPM--E-H---SR-S-I-L-LV-TQ--KVVIPT-A-----VTI---FVC-F-I-L-A-AV--V-FSIRK-K--L---------------------------------R-P-----S---SM------RT--TVAPLPDGMYPRVSYYELFQSTNGFNVNNLVGTGRYGSVYKG---------TMLL--K---------KSETTVAIKV-FNL-E--QSG-SSKSFVAECNAISKIRHRNLIGVITCCSCSGLNQNDFKAIVFKFMPHGNLDKWLH-PEVHSS-D------PVKVLTLVQRLSIASDIAAALDYLHNSCHPTIVHCDFKPSILGEDMVAHVGDLGLAKILT----D--PEG-------E-Q--LI--N--SKSS-VGLMGT---------IGYIAPEYAECGQISPSGDVYSFGIVLLEMFTGKAPTN-DMFTD---GLTLQKYAEMAY----PARLIDIVDPHLLSIENTL------------------------GEINCVMSSVTRLALVCSRMKPTERLRMRDVADEMQTI-M-A-SYV--T--EI------DKVS-------------------------------------------------L
> Zm00001d049293_T001.1 pep chromosome:AGPv4:4:24644876:24649845:-1 gene:Zm00001d049293.1 transcript:Zm00001d049293_T001.1 gene_biotype:protein_coding transcript_biotype:protein_coding
--MSPSI---------------------------------------------------------LLLLLPYVLQLMP-------TSFAQVS--------------------TG-NETATDRDALLQFKASLS-QQ-SPTLVSW-------N--K-T--S-----------DFCHWTGVTCS----LR---H-KG-RVSALNLSSAGLVSLSPAIGNLTFLKILDLSSNNLQGGI-----------PSTIGR-----------------------LRRLQYLVFTGN------------------------SLHGGITDGLS----------------------NCTGLVIIF-----------------------LGN-HLTGEIPSW--LGG------------------------------------------------------------------------FPKLAALDLSKNNLTGSIPPSL-GNLT-----------------------------------------------------------------------------------------------------------------SLQELYLQIQLEGSIKELGRLKNVQWFALFVNHL-SGEVPEAVF-N-LSSVVAFGVDQNDLHGTLPS-NWGNNQPDLEFIYLA--I-NHFTGNVPASLAATMMD-TIDLSVNNFTGRMP-PEI-GTLC---PRIFSFDSN-QIEAS-A-TEGWE-FVTLLTNCTRLRVLSFRNNMLAGELPPSV--GN-LSSHLQVLYTGWNEIYGNIPPGISNLVNLQK-----------------------LFLSQNHFTGALPNTIGRLKMMRALGIDGNLLSGTI-PPSI-GNLTLLQII-TMDNNNLEGSLPSSISNLQMLSIATLSRAFAGPIPKQIF----NLSSLSYILDLSDLFNGSLPP-EVGR-LTKLVYLNISRNLSGSLPD-LSNCQSLLQLHLDGS-----------------------FSGSLP-ASITEMYGLVVLNLTESLSGAIPQEFGRMKGLEELYLAHNLSGQIP-TTLQNMTSLSQLDISFHLSGQVPMQGVFAKSTGFLFVGNDRLCG---GVQELHLPACPVHSR--K-H---RD-M-K-S-RV-VL--VIII---S-TGS-L-F---CVM-L---V---LLS-F-Y--WR-R--K---------------------------------KGP-----R-ATAM------AG--AAVSLLDDKYPKVSYAELFRGTNGFSDGNLIGRGRYGSVYKG---------TLSL--T---------NVETQVAVKV-FDL-Q--QSG-SSKSFVVECEALRKIRHRNLISVITCCSSTDSEQNNFKAIVFEFMPNQSLDKWLHDPDSDAS-G------RVPGLTLLQRLNIAVNVADAMDYLHNNCEPPIVHCDLKPGVLNADFVACVGDFGIAKILS----D--SDG-------D-P--VT--N--SSTF-TGIRGT---------VGYVPPEYGECRQVSSCGDVFSFGVTLLEMFTGKAPTD-AMFED---GLTLQGFVEIAF----PEKLMDIVDPVLLSTDERFARKPR------------HRSVGGE-EIENAIASVTKLALSCTKLTPSERKPMGDAAAEMRKI-R-D-CYL--A--DL------TRANN-------------------------------------------------
> Bradi1g32160.1.p pacid=32795952 transcript=Bradi1g32160.1 locus=Bradi1g32160 ID=Bradi1g32160.1.v3.1 annot-version=v3.1
--MARSL--------------------------------------------------------GALLLLSL--------------IMRLAA--------------------AT-NAPNTERDALRAFRAGIS-DP-TGALRSW-------N--S-T--A-----------HFCRWAGVTCT-----------GG-HVTSLNVSYVGLTTISPAVGNLTYLDTLDLNQNALSGSI-----------PASLGR-----------------------LRRLSYLGLCDNV-----------------------GLSGEIPDSLR----------------------NCTGLAAVY-----------------------LNN-TLSGAIPEW--LGT------------------------------------------------------------------------MPNLTYLRLSYNQLSGKIPLSL-GNLT-----------------------------------------------------------------------------------------------------------------KLQLLMLDELLVGTLDGLSRL-ALQQLSVYQNQL-FGDIPSGFF-S-MSSLERISLTHNEFTGSLPP-FAGTGMTKLEMLLLG--G-NKLTGTIPASLSASGMK-YLSLTNNSFTGQVP-PEI-GTLC--L-WKLEMSNN-QLTAS-D-SGGWE-FLDYLANCEDLEGLYLDGNNFGGTMPSSI--GK-LSKNLKELNLGSNSISGSIPPGIGSLITLQT-----------------------LGLESNLLTGSIPEGIGKLKNLMELRLQENKLTGSV-PSSI-GSLTKLLIL-VLSNNALSGSIPSTLGNLQELTLLNLSGALTGDVPRQLF----NMPSLSLAMDLSDQLDGPLPT-DAIR-LRNLALLKLSSRFTGEIPKQLGDCQSLEFLDLDGF-----------------------FNGSIP-MSLSKLKGLRRMNLASKLSGSIPPELAQISGLQELYLSRNLTGAVP-EELANLSSLVELDVSHHLAGHLPLRGIFANMTGLKISDNSDLCG---GVPQLQLQRCPVARD--P-R---RV-------NW-LL--HVVLPI-L-SVA-L-L--SAI--L---L-T-IF--L-F--YK-R--T---------------------------------R-H-----A---K-------AT--SPNVLDGRYYQRISYAELAKATNGFAEANLIGAGKFGSVYLG---------NLAM--EVKG-----SPENVAVAVKV-FDL-R--QVG-ATKTFLAECEALRSIRHRNLISIVTCCSSIDARGDDFRALVFELMPNYSLDRWLH-RPTTTP----AKA-VGSSLTVIQRLTIAADIADALHYLHSSCVPPIIHCDLKPSILDEDMTACIGDFGLAKLLL----D--PGI-------Q-D--AS--G--SEST-IGVRGT---------IGYVAPEYGTTGKVTTQGDAYSFGITLLEILSGRSPTD-AAFRDG--GLTLQDFVGAAF----PDRTEEVLDATLLINKEFDGDSG---------------SSMRS-SVHGYLVSAIRVGLSCTRTVPYERPGMKDAAAELRVI-R-D-ACV--R--AC------GEP---------------------------------------------------
> Zm00001d049286_T001.1 pep chromosome:AGPv4:4:24420976:24426544:-1 gene:Zm00001d049286.1 transcript:Zm00001d049286_T001.1 gene_biotype:protein_coding transcript_biotype:protein_coding
[truncated: 294,723 more chars]
