# Supplementary material for: Structural evolution drives diversification of the large LRR‐RLK gene family
Source: New Phytol. 2020 Feb 29;226(5):1492–505. doi: 10.1111/nph.16455 (PMC7318236; doi:10.1111/nph.16455)
Supplement: Supplementary file 1 — Dataset S1 Alignments used to infer clade‐specific trees. Dataset S2 Alignments used to infer clade‐specific trees after filtering. Dataset S3 Newick format clade‐specific tree files. Dataset S4 Sequence alignment from backbone tree. Dataset S5 Sequence alignment from backbone tree after filtering. Dataset S6 Models for backbone tree alignment partitions. Dataset S7 Newick format LRR‐RLK constraint tree. Dataset S8 Newick format LRR‐RLK backbone best tree. Dataset S9 Newick format files for bootstrap replicate trees used in backbone tree construction. Dataset S10 Alignments used to construct conversion trees shown in Fig. S19. Fig. S1 Clade I gene tree. Fig. S2 Clade II gene tree. Fig. S3 Clade III_VIIa gene tree. Fig. S4 Clade IV gene tree. Fig. S5 Clade V gene tree. Fig. S6 Clade VI gene tree. Fig. S7 Clade VIIb gene tree. Fig. S8 Clade VIII‐1 gene tree. Fig. S9 Clade VIII‐2 gene tree. Fig. S10 Clade IX gene tree. Fig. S11 Clade X gene tree. Fig. S12 Clade XI_XIIb gene tree. Fig. S13 Clade XIIa gene tree. Fig. S14 Clade XIIIa gene tree. Fig. S15 Clade XIIIb gene tree. Fig. S16 Clade XIV gene tree. Fig. S17 Clade XV gene tree. Fig. S18 Model of structural modifications found. Fig. S19 Phylogenetic trees of maize genes in clade XI_XIIb from different alignment domains. Fig. S20 Alignment showing sequence identity of a maize gene fragment to its paralog. Fig. S21 Backbone tree with gene names. Table S1 Genome annotation and assembly versions used in gene searches. Table S2 List of maize transcript variants used in gene searches. Table S3 All discovered genes, their respective clades, protein domains found in coding annotation, and domains found outside their coding annotation. Table S4 Gene expression analyses. Table S5 Genes used to construct backbone phylogenetic tree, their clades, and their constraint groups. Table S6 Gene family size in each taxon by clade. Table S7 Rate of gene structural variation by clade. [file NPH-226-1492-s001.zip › Man2019_LRR-RLKs_SupportingInformation/datasets/Dataset_S2_Filtered_Alignments/III_VIIa.input.align_out.fas]

> AT2G15300.1 pacid=19638275 transcript=AT2G15300.1 locus=AT2G15300 ID=AT2G15300.1.TAIR10 annot-version=TAIR10
-----------------------------------MTSN-----------------------------------------------------------------RSN-----------L------F-----------L--HL---------L-------------------L------L--------H------L-----P----T--------L----------------------------------IQ------------A-L-N-T---DGV---------------A---LLS----------------------FKYSILN-----------DPL---------LV---------L----RNW-----------N-------------Y-D---D-E---------------T-----P-----------------------------C--------------------S------------WTG-VT----------C---TEL------------------------------------GIP-NTPD---------------------------------------------------------------------------------------------------------------------------------------------------------------M---------------------------------------------------------------------------------------------------------------------------------------------------------------------------------------------------------------------------------------------------------------------------------------------------------------------------------------------------------------------------------------------------F-----------------------------------------------------------------------------------------R-VTS-----LVL-----PNKQL-----LGSV-SPD----LFSI--LH-----LRILDL-S-----------------DNFFH----------------------------GSLP----DSV-SN-ASE-LRILSLGNNKV---SGELP--------------------R------SI------------SN-VASLQL-------LNLSANALTGKIPPN-LSLPKN-----------------------------LTVISLAKSFSGDIP-SGFE-----------------------------------------------------------------------------------------------------------------------A-----VQVLDISSNLLDGSLPP------DF---------------------R-GTS-----------------------------------LLYLNLSNQIS-GMISPPFAEKF--PA--S-AIIDLSFN-NLTGPIPNTPPL-LN-QK-T----------ESFS------------------------------------GN-------IG-LC----G--Q-P-L-------------KT-L-------------C-SIP-S-T-LS---D-PP-------NISE---TTS---P---------------------------------------------------------AIAVMPTTP--------TP---------TNSS-----------------TESTNQ-------T-A-K--S-K------------L-K----------------PST-IIGI-TLAD-IA---GLA-----I-IA-MF------IL---YIY-Q--L-K----KR--R--S-----YQ------E---YSTFNVLQKCLEKNDTLSVKKSK-----HNVADAL-----------FTKS-P-PAK----MGCGSWIS-------------------RRY---------------EETTSVSSESDI---------ENQKP------------------------VEAF--DRTGGG-----RV----K-----------H-------N-TE--T----Q-LVTV---------------------------D------G------------------------ET--Q--LELDT---LLKA----------------SAYVL-GT-------NRSG------IVYKA-VL------------E-N-G---------A--------AFAVRRIGAESC--------PA----AKFK-E-FEKE------VQGIAKL-R------HPNLVRVRG--------FVWG--KEEKLLISDYVPNGNL-PL-SS--I---------------------------S---A---K----------SSSF---S-H-K-------------------PL-SFEA------------RLKLAR----------------GIARG-------------IAYIHD-----------------K-----------------KH---VHGNIKANNI---LL----------------DS-----------------EF------E-PV-ITDMGLD--------RIMTS-----A-------------------HL--------------------------------------LTDGP-----------------L------S-SL-QDQ---PPEW-----S--T---S---Q--K---P-NPK-WDVYS------------------FGVILLELL-TGIV-------------------------------------------------------FS--V---D-----------------------------RD-L----------------------------------------VRDSET---------DEKS------WFL-KLV--------DGE--------------------I---------R------------------------------------------V--E-----V------A-----------HR-----------------E------DEAVACLK-----------------------LGYECVSSL------------------------------PQK------------------------------------------------------------------------------R----------------PSMKEVVQV----------------LEK---------------M---------------------------------------FV-------------------------------------------------------------------------------------------------------------------------------------------------------------
> Potri.001G300700.1 pacid=27043075 transcript=Potri.001G300700.1 locus=Potri.001G300700 ID=Potri.001G300700.1.v3.0 annot-version=v3.0
-----------------------------------MSSS------------------------------------------------------------------SINYL--------H------F-----------F--AF---------F-------------------L------L--------G------I-----A----L--------P----------------------------------TF------------A-L-N-T---DGV---------------L---LLS----------------------FKYSILR-----------DPL---------SV---------L----ETW-----------N-------------Y-E---D-K---------------T-----P-----------------------------C--------------------F------------WKG-VT----------C---TEL------------------------------------GLP-GTPD---------------------------------------------------------------------------------------------------------------------------------------------------------------M---------------------------------------------------------------------------------------------------------------------------------------------------------------------------------------------------------------------------------------------------------------------------------------------------------------------------------------------------------------------------------------------------F-----------------------------------------------------------------------------------------R-VTS-----LVL-----PNSQL-----LGSI-PPD----LGSV--EH-----LRHLDL-S-----------------NNFLN----------------------------GSLP----SSF-FN-ATE-LQVISLSSNEI---SGELP--------------------E------SI------------GA-LKSLQL-------LNLSDNALAGKVPEN-LTALQN-----------------------------LTVLSLRTYFSGSVP-SGFN-----------------------------------------------------------------------------------------------------------------------S-----VEVLDLSSNLLNGSLPL------NF---------------------G-GDN-----------------------------------LHYLNLSYKLT-GPISQAFAKRI--PE--K-ASIDLSFN-NLTGAIPESLSL-LS-QK-T----------DSFR------------------------------------GN-------LD-LC----G--K-P-L-------------SN-L-------------C-SIP-S-T-IS---T-PP-------NIS----TTS---P---------------------------------------------------------AIAVIPKSL--------DS------G---SPQ--LNSTGTS--------PSSTRN-------Q-A-K--S-G------------L-K----------------PAT-IVAI-AVSD-LA---GIA-----I-LA-LV------IL---YVY-Q--I-R----KK--K--T-----LV------N---QTNPP---------NKE-RKLPL-----PSTTV-------------AVKE-E-IET----RKPINWPC---LTL--------------KG---------------DETS--GTTTSD---------DDQD-------------------------NEDT--NNANCS-----ES----N-----------Q-------E-KD--S----K-LVVL---------------------------D------G------------------------ET--E--LELET---LLKA----------------SAYVL-GT-------SGRS------IVYKA-VL------------G-D-G---------T--------AFAVRRIG-ES---------GV----ER-R-D-FENQ------VRLIAKL-K------HPNLVKICG--------FYWG--GDEKLVVYDYVCNGSL-AT-AG--Y---------------------------R---K---P----------G--S---S-P-S-------------------HL-PLEV------------RFKIAK----------------GVARG-------------LAFIHG-----------------K-----------------KH---VHGSIKPNNI---LL----------------NL-----------------DM------E-PI-ISDFGLD--------RLVLG-----N-NS------NKASSSSR--HFSSQRF---ASTTQDLSINA-------------------SHYAP--------SNS---SA-A------S-SL-PYQ---APES-----L--K---N---P--K---P-SPK-WDVYS------------------FGIVLLELL-TGRV-------------------------------------------------------FS--D---G------------------------------D-L------------------------SQ--------------WTAGSIM--------EDKN------RVL-RLA--------DVA--------------------I---------R------------------------------------------T--N-----V------E-----------VK-----------------E------DAILACLK-----------------------MGFSCASFV------------------------------PQK------------------------------------------------------------------------------R----------------PSMKEALQV----------------LEK---------------IP-----CS---N---------V-S-S----------------------------------------------------------------------------------------------------------------------------------------------------------------------------
> evm_27.model.AmTr_v1.0_scaffold00088.154
--------------------------------------------------------------------------------------------------------------------------------------------------------------------------------------------------------------------------------------------------------------------------------------------------------------------------------------------------------------------------------------------------------------------------------------------------------------------------------------------------------------------------------------------------------------------------------------------------------------------------------------------------------------------------------------------------------------------------------------------------------------------------------------------------------------------------------------------------------------------------------------------------------------------------------------------------------------------------------------------------------------------------------------------------------------------------------------------------------------------------------------------------------------------------------------------------------------------------------------------------------------------------------------------------------------------------------------------------------------------------------------------------------------------------------------------------------------------------------------------------------------------------------------------------------------------------------------------------------------------------------------------------------------------------------------------------------------------------------------------------------------------------------------------------------------------------------------------------------------------------------------------------------------------------------------------------------------------------------------------------------------------------------------------------------------------------------------------------------------------------------------------------------------------------------------------------------------------------------------------------------------------------------------------------------------------------------------------------------------------------------------------------------------------------------------------------------------------------------------------------------------------------------------------------------------------------------------------------------------------------------------------------------------------------------------------------MHQIQAPASV-SSGLC--A---------------------------D---Y---V----------E--G---N-R---------------------DF-PWSL------------RLSIAC----------------GIVRG-------------LDYLYR-E-----------AH-MDN----------------V----PHGNLKPSNI---FL----------------DE-----------------NE------E-PC-ISEYGFQ--------HFFDP-----R-R------------------------------------------------------------SC---------------L-Y------S-SN-GYR------------A--P---E---R--K---V-TQK-SDVYS------------------FGVILLEFL-TGKTV-------A-K---------------------------------------------S--G---V------------------------------D-L------------------------PK--------------WVKSMV---------SE-E------WTG-EVF--------DKE--------------------V---------A------------------------------------------K---------------A-----------G------------------K------QWAFPLLN-----------------------VALRCVSKL------------------------------PEN------------------------------------------------------------------------------R----------------PNITEVLEK----------------IEE---------------AE-----RQ---Y---------E-D-N--------------S-------------SS--------------SASS-------------------IDSDRQD------CLLHTV----IPEAYETP-----GSYH-----------------------------------------------------------------
> LOC_Os01g11000.1 pacid=33121526 transcript=LOC_Os01g11000.1 locus=LOC_Os01g11000 ID=LOC_Os01g11000.1.MSUv7.0 annot-version=v7.0
--------------------------------------------------------------------------------------------------------------------------------------------------------------------------------------------------------------------------------------------------------------------------------------------------------------------------------MEREPRR-----------GEV--------------------------EW-----------R-------------R-G------------------------------------------------------------------------------------------------------------------------------------------------------GKRRGGEA--------------------------------------------------------------------------------------------------------------------------------------------------------------ERAG-------------------------------------------------------------------------------------------------------------------------------------------------------------------------------------------------------------------------------------------------------------------------------------------------------------------------------------------------------------------------------------------------------------------------------------------------------------------------------------------R----------------------------------------------------------------------------------------------------------------------PGV-EGGATT-----------------------------------------------AV-----------GGG---------------------------------------------------------------------------------GGSG-------------------------------------------------------------------------------------------------------------------------------------------------------------------------------------------------------------------------------------------------------STA-KLRGGLPEKVAV-VQ-HK-Y----------LVFF------------------------------------AY-------SR-ACSGGGG--S-G-G-------------KF-G-------------C-------------MR-LP---------------------------------------------------------------------------------------------------------------------------------------------------------------------A-----------------------------LA---KVK-----V-IG-RA------PE-------------------------------------------------------------------------------------L--SLDT-P-RSS-----------C--TLDKG----R-----NDGRR---------------GCKKA--------------------------------------------------------------KD----G-----------G-------G-GG--A----V-LVTV---------------------------D------G------------------------DV--E--LEMKT---LLKA----------------SAYIL-GA-------AGSS------IVYMA-VL------------D-D-G---------A--------VLAVRRIG-SDD--------ASP---AAWR-E----------------------------------------------------------------------------------------------------------------------------------------------------------GWPS------------------------------------------------------------------------S-TT-----------------RS---SCGNVRPSNI---LL----------------DA-----------------NM------E-PL-LADIGIH--------RLIRG-----G-G------TLKPAAAAVLGRFGSKRS---AKCSPDLSPPGA-----------------RLLAGP--------SGS--------GD---T-VA-QY-----------------------------------------------------------------------------------------------------------------------------------------------------------------------------------------------------------------------------------------------------------------------------------------------------------------------------------------------------------------------------------------------------------------------------------------------------------------------------------------------------------------------------------------------------------------------------------------------------------------------------------------------------------------------------------------------------------------------------------------------------------------------------------------------------------------------
> LOC_Os01g01110.1 pacid=33123936 transcript=LOC_Os01g01110.1 locus=LOC_Os01g01110 ID=LOC_Os01g01110.1.MSUv7.0 annot-version=v7.0
-----------------------------------------------------------------------------------------------------------------------------------------------------------------------------------------------------------------------------------------------------------------------------------------------------------------------------------------------------------------------------------------------------------------------------------------------------------------------------------------------------------------------------------------------------------------------------------------------------------------------------------------------------------------------------------------------------------------------------------------------------------------------------------------------------------------------------------------------------------------------------------------------------------------------------------------------------------------------------------------------------------------------------------------------------------------------------------------------------------------------------------------------------------------------------------------------------------------------------------------------------------------------------------------------------------------------------------------------------------------------------------------------------------------------------------------------------------------------------------------------------------------------------------------------------------------------------------------------------------------------------------------------------------------------------------------------------------------------------------------------------------------------------------------------------------------------------------------------------------------------------------------------------------------------------------------------------------------------------------------------------------------------------------------------------------------------------------------------------------------------------------------------------------------------------------------------------------------------------------------------------------------------------------------------------------------------------------------------------------------------------------------------------------------------------------------------------------------------------------------------------------------------------------------------------------------------------------------------------------------------------------------------------------------------------------------------------------------------------------------------------------------------------------------------------------------------MVAV----------------ATARA-------------LAYLHH-D-----------C--KP-----------------QV---LHLNIKSRSI---LL----------------DK-----------------EH------E-AK-LLDFGLA--------KLLPE-----P---------------------------------------------------------------------------------S------N-LP-DYV---APEL-----A--S---S---S--S---LSGDK-CDMFS------------------FGVVLIAGY-GDGAE-------A--------------------------------------------------G----------------------------------E--Q-----------------------PP--------------WTTGHGGGGGGPARLREGD-------GG-EQH--------SLR--------------------L---------L------------------------------------------R--P-----E------H-----------E------------------E------SRRGKSFQ-----------------------VSAGGVGPA-YAVEG-------WRRVAVEGGGGGLLRVDPAK----EARGAADGHSSPKGLRPTGGQAG----------------------G----------------------------RYGTTM--------PVSPPWKEYAPAA----GVVP-------LKQ-----PSSQAAPAGVVQ----PS----S---------STT-A----------------------------ATKKRK-----------------------------------------------------------------------------------------------------------------------MIEE---------------
> LOC_Os06g47610.1 pacid=33148334 transcript=LOC_Os06g47610.1 locus=LOC_Os06g47610 ID=LOC_Os06g47610.1.MSUv7.0 annot-version=v7.0
--------------------------------------------------------------------------------------------------------------------------------------------------------------------------------------------------------------------------------------------------------------------------------------------------------MA----------------------EQRAARE-----------------------------------------------------R-------------S-G------------------------------------------------------------------------------------------------------------------------------------------------------GRQGSARS--------------------------------------------------------------------------------------------------------------------------------------------------------------CEAVG-----------------------------------------------------------------------------------------------------------------------------------------------------------------------------------------------------------------------G-------------------------------------------------------------------------------------------------------------------------------------------------------------------------------------------------------------------------------------------------------------------------------------------------------------------------------------------------------------------------------------------------------------------------------------------------------------------------------------------------------------------------------------------------------------------------------------------------------------------------------------------------------------------------------------------------------------------------------------------------------------------------------------------------------------------------------------------------------------------------------------------------------DG---------------------------------------------------------------------------------------------------------------------------------------------------------------------------------------------------------------------------------------------------------------------------------------------------------------------------------------------------------------------------------------------------------------------------RR---------------GGKKA--------------------------------------------------------------KD----G-----------G-------G-GG--T----V-LVTV---------------------------D------G------------------------DV--E--LEMET---LLKA----------------SAYIL-GA-------AGSS------IVYMA-VL------------D-D-G---------A--------VLAVCRIG-SDD--------ASP---AAWR-E----------------------------------------------------------------------------------------------------------------------------------------------------------GWPS------------------------------------------------------------------------S-TT-----------------RS---SCGNVRPSNI---LL----------------DA-----------------DM------E-PL-LADLEIH-----------------------------------------------------------------------------------------------------------------------------------------------------------------------------------------------------------------------------------------------------------------------------------------------------------------------------------------------------------------------------------------------------------------------------------------------------------------------------------------------------------------------------------------------------------------------------------------------------------------------------------------------------------------------------------------------------------------------------------------------------------------------------------------------------------------------------------------------------------------------------------------------------------------------------------------
> LOC_Os06g43240.1 pacid=33145270 transcript=LOC_Os06g43240.1 locus=LOC_Os06g43240 ID=LOC_Os06g43240.1.MSUv7.0 annot-version=v7.0
--------------------------------------------------------------------------------------------------------------------------------------------------------------------------------------------------------------------------------------------------------------------------------------------------------MA----------------------EQRAARE-----------------------------------------------------R-------------S-G------------------------------------------------------------------------------------------------------------------------------------------------------GLQGSARS--------------------------------------------------------------------------------------------------------------------------------------------------------------CEAV-------------------------------------------------------------------------------------------------------------------------------------------------------------------------------------------------------------------------------------------------------------------------------------------------------------------------------------------------------------------------------------------------------------------------------------------------------------------------------------------R----------------------------------------------------------------------------------------------------------------------RRV-EKAGVK-----------------------------------------------A------------GRS---------------------------------------------------------------------------------SGIE-------------------------------------------------------------------------------------------------------------------------------------------------------------------------------------------------------------------------------------------------------SCQ-SPRSLLSR---I-LQ-R-------------------------------------------------------------------GDGDG--S-G-G-------------KI-G-------------C-------------VQ-LP---------------------------------------------------------------------------------------------------------------------------------------------------------------------W------------------------------------------------------------------------------------------------------------------------------------------------------------------------------------------RRR---------------GGKKA--------------------------------------------------------------KD----G-----------G-------G-GG--A----V-LVTV---------------------------D------G------------------------DV--E--LEMET---LLKA----------------SAYIL-GA-------AGSS------IVYMA-VL------------D-D-G---------A--------VLAVRRID-SDD--------ASP---AAWR-E----------------------------------------------------------------------------------------------------------------------------------------------------------GWPS------------------------------------------------------------------------S-TT-----------------RS---SCGNVRPSNI---LL----------------DA-----------------DM------E-PL-LTDLRIY--------RLIRG-----G-G------TLKPAAAAAPGQFGSKRS---AKCLPDLSPPGA-----------------RPLAGP--------SGS--------GD---A-AA-QYQERSEPEL-----M--L----------S---S-NNH-TLVYT------------------CDNVRCSAR-TATTR--------------------S--------------A------------------SS--T---A-------------------------C----S-A------------------------VSF----------WGIWGKR------------------------------------------------------------------------------------------------------------------------------------------------------------------------------------------------------------------------------------------------------------------------------------------------------------------------------------------------------------------------------------------------------------------------------------------------------------------------------------------------------------------------------------------------------------------------------------------------
> LOC_Os02g38110.1 pacid=33139667 transcript=LOC_Os02g38110.1 locus=LOC_Os02g38110 ID=LOC_Os02g38110.1.MSUv7.0 annot-version=v7.0
--------------------------------------------------------------------------------------------------------------------------------------------------------------------------------------------------------------------------------------------------------------------------------------------------------MA----------------------EQRAARE-----------------------------------------------------R-------------S-G------------------------------------------------------------------------------------------------------------------------------------------------------RRQGSARS--------------------------------------------------------------------------------------------------------------------------------------------------------------REAVG-----------------------------------------------------------------------------------------------------------------------------------------------------------------------------------------------------------------------G-----------------------------------------------------------------------------------------------------------------------------------------------------------------------GG-----------------------------------------------------------------------------------------R----------------------------------------------------------------------------------------------------------------------RR---------------------------------------------------------------------------------------------------------------------------------------------------------------------------------------------------------------------------------------------------------------------------------------------------------------------------------------------------------------------------------------------------------------------------------------R-------------------------------------------------------------------QDG---------------------------------------------------------------------------------------------------------------------------------------------------------------------------------------------------------------------------------------------------------------------------------------------------------------------------------------------------------------------------------------------------------------------------RR---------------GGKKA--------------------------------------------------------------KD----G-----------G-------G-GG--A----V-LVTV---------------------------D------G------------------------DV--E--LEMET---LLKA----------------SAYIL-GA-------AGSS------IMYMA-VL------------D-D-G---------A--------VLAVRRIG-SDD--------ASP---AAWR-E----------------------------------------------------------------------------------------------------------------------------------------------------------GWPS------------------------------------------------------------------------S-TT-----------------RS---SCGNVRPSNI---LL----------------DA-----------------DM------E-PL-LADLGIH--------RLIRG-----G-G------TLKPAAAAAPGRFGSKRS---AKCLPDLSPPGA-----------------RPLAGP--------SGS--------GD---A-AA-QYQERSEPEL-----M--L----------S---S-NNH-TLVYT------------------YDNV-------------------------------------------------------------------------------------------------------------------------------------------------------------------------------------------------------------------------------------------------------------------------------------------------------------------------------------------------------------------------------------------------------------------------------------------------------------------------------------------------------------------------------------------------------------------------------------------------------------------------------------------------------------------------------------------------------------------------------------------------------
> LOC_Os09g02250.1 pacid=33142812 transcript=LOC_Os09g02250.1 locus=LOC_Os09g02250 ID=LOC_Os09g02250.1.MSUv7.0 annot-version=v7.0
-----------------------------------MPSNLH--------------------------------ACHWHLH------------------------SMSSSM--------A------I-----S-----L--LL---------L-------------------L------L--------L------L--HMTQ----P--------T----------------------------------AA------------A-L-N-Q---DGV---------------L---LLS----------------------FKFSLLA-----------DPL---------AS---------L----AGW-----------G-------------Y-S---D-D---------------T-----P-----------------------------C--------------------A------------WNG-VV----------C---MAFPSS-------------------------------------SASE---------------------------------------------------------------------------------------------------------------------------------------------------------------A---------------------------------------------------------------------------------------------------------------------------------------------------------------------------------------------------------------------------------------------------------------------------------------------------------------------------------------------------------------------------------------------------A-----------------------------------------------------------------------------------------R-VVS-----VVL-----PNAQL-----VGPI-ARE----LGLI--EH-----LRHLDL-S-----------------GNALN----------------------------GTVP----VEL-LR-APE-LRVLSLAGNGI---NGALP--------------------D------QV------------GQ-LRSLRA-------LNLAGNALSGPIPAN-LTLLPN-----------------------------LTAVSLANFFSGALPVGGFP-----------------------------------------------------------------------------------------------------------------------A-----LQVLDVSSNLLNGTLPP------DF---------------------G-GAA-----------------------------------LRYVNLSSRLA-GAIPPEMASRL--PP--N-VTIDLSYN-NLTGAIPTLAPF-TV-QR-P----------TAFA------------------------------------GN-------AE-LC----G--R-P-L-------------DS-L-------------C-----A-S-AA---D-PPI------NGTA---RSP---P---------------------------------------------------------AIAAIPKNP--------TE---------ALPG--DDTG-----------APASGS-------G-Q-Q--G-R------------M-R----------------MAT-IIAI-AAGD-VA---GIA-----V-LV-VV------FM---YVY-Q--V-R----KK--R--Q-----RE------E---AAKQRM--------GVV-FKKPE-----------------------PDES---PDG----IGRSLSCC---LRKKA---------------------G-------DESD--STEEVT---------DTSA-------------------------SKEG--VVAAKAKTD-DKK-GK-D-----------G-------G-GG--A----V-LVTV---------------------------D------G------------------------EV--E--LEMET---LLKA----------------SAYIL-GA-------AGSS------IVYKA-VL------------A-D-G---------A--------VLAVRRIGSDDA--------GV----RRFS-E-FDAH------MRAIARL-R------HANILRLRG--------FYWG--PDEMLLIHDFAANGSL-AN-IS--VK--------------------------R---K---T----------G--S---S-P-I-------------------SL-SWSS------------RLRIAR----------------GVARG-------------LAFLHD-----------------K-----------------KF---VHGNVRPSNI---LL----------------DA-----------------DM------E-PL-LADLGIH--------RLIRG-----G-DTL----KPAAAAGAG--RFGSKRS---AKSLPDLSPPPG-----A-----------SPLAGP--------SGS---GD-T------A-VA-QYQ---APEG-----V--K---N---P--K---A-NAK-WDVYS------------------LGMVLLELV-AGRA-------------------------------------------------------LT--S---L------------------------------E-L------------------------CQ--------------WSSAE----------ESGQ------QVF-RLA--------DAA--------------------L---------R------------------------------------------G--E-----M------A-----------GR-----------------E------EALASCLR-----------------------LGFACCAMA------------------------------PHK------------------------------------------------------------------------------R----------------PSMKEVVAA----------------MDR---------------IP-----SP---S---------S-S-A--------------------------------------------------------------------------------------------------------------------------------------------------------Q-------------------
> Zm00001d019701_T001.1 pep chromosome:AGPv4:7:51992374:51995483:1 gene:Zm00001d019701.1 transcript:Zm00001d019701_T001.1 gene_biotype:protein_coding transcript_biotype:protein_coding
-----------------------------------MHAACHG-----------------------------ITSSPLNLTSTAMAGTNGTARLLQLLAI-----ATSSLP--------L------L-----Q-----L--LV---------L-------------------L------Q--------L------L----------C--------L----------------------------------AS------------A-L-N-Q---DGT---------------L---LLS----------------------FKLSLVS-----------DPL---------AS---------L----SGW-----------G-------------Y-A---D-A---------------T-----P-----------------------------C--------------------G------------WNG-VV----------C---SP------------------------------------------------------------------------------------------------------------------------------------------------------------------------------------------------------------D---------------------------------------------------------------------------------------------------------------------------------------------------------------------------------------------------------------------------------------------------------------------------------------------------------------------------------------------------------------------------------------------------S-----------------------------------------------------------------------------------------R-VVS-----VVL-----PNAQL-----VGPV-ARE----LGLI--EH-----LRHLDL-S-----------------GNALN----------------------------GTIP----SDL-LR-APE-LRVLSLAGNGI---TGDLP--------------------E------EV------------GQ-LRSLRA-------LNLAGNALSGTVPQN-ITLLPN-----------------------------LTAVSLASFFSGALPGGTFP-----------------------------------------------------------------------------------------------------------------------A-----LQVLDVSANQLNGTLPS------DF---------------------G-GAA-----------------------------------LRYVNLSSRIA-GAIPPEMASHL--PA--N-VTIDVSYN-NLTGAIPALPPF-SA-QK-P----------TALV------------------------------------GN-------AE-LC----G--R-P-L-------------DS-L-------------C-GFT-S-S-SAV--E-PP-------NGTA---KSP---P---------------------------------------------------------AIAAIPRDP--------TE---------AIPG--DGTGSVT--------GASASG-------G-Q-R--G-R------------M-R----------------LAT-IVAI-AAGD-VA---GIA-----I-LF-VV------VL---YVY-Q--V-R----RR--R--Q-----RQ------E---VAKQRM--------GVV-FKKPE-----------------------PDES---PDA----VGRSLSCC---LRKKA-------------------------------SD--GAEEVT---------DTSASFAAKEGD---------------RNSKAG--VDAAAC-----KK----K-----------G-------G-DG--A----V-LVTV---------------------------D------G------------------------GP--E--LELET---LLKA----------------SAYIL-GA-------AGRS------IVYKA-VL------------A-D-S---------A--------PLAVRRIGSDCA--------GI----RRFS-E-LDAQ------MRGVAKL-R------HNNILRLRG--------FYWG--PDEMLIIHEFAVNGNL-AN-LS--VK--------------------------R---K---P----------G--S---S-P-I-------------------NL-GWSA------------RVRIAR----------------GVARG-------------LAYLHD-----------------K-----------------KW---VHGNVKPSNI---LL----------------NA-----------------DM------E-PL-LADLGVD--------RLIRR-----A-DGG----LMRPSAAAV--RFGSKRS---AKSLPDLSPPRSHV---GT----------APSASPV-------ASA---PA-D------T-AA-HYR---APEA-----V--R---S---T--K---A-SGK-WDVYS------------------FGVLLLELV-AGRA-------------------------------------------------------LT--S---L------------------------------E-L------------------------CQ--------------CAA------------EDMA------QAL-RVV--------DPA--------------------L---------R------------------------------------------G--E-----M------E-----------GR-----------------E------EAVASCLR-----------------------LSAACCAMA------------------------------PSK------------------------------------------------------------------------------R----------------PSIKDALQA----------------MER---------------IP-----AA---A---------E-A-S----------------------------ASSSSI---------STAAQS-------------------------------------------------------------------------------------------------------H----------------D--
> Zm00001d005298_T001.1 pep chromosome:AGPv4:2:168386230:168389148:1 gene:Zm00001d005298.1 transcript:Zm00001d005298_T001.1 gene_biotype:protein_coding transcript_biotype:protein_coding
-----------------------------------MP--------------------------------------RLHLTSTAMAGTNGAPRLLRLPTTA--TTSTSSTP--------L------L-----R-----L--LA---------L-------------------L------Q--------L------L----------C--------L----------------------------------AS------------A-L-N-Q---DGI---------------L---LLS----------------------FKQSLAS-----------DPL---------GS---------L----SGW-----------G-------------Y-A---D-V---------------T-----P-----------------------------C--------------------A------------WNG-VV----------C---SP------------------------------------------------------------------------------------------------------------------------------------------------------------------------------------------------------------D---------------------------------------------------------------------------------------------------------------------------------------------------------------------------------------------------------------------------------------------------------------------------------------------------------------------------------------------------------------------------------------------------S-----------------------------------------------------------------------------------------R-VVS-----VVL-----PNAQL-----VGPV-ARE----LALI--EN-----LRHLDL-S-----------------GNALT----------------------------GTIP----PDL-LR-APE-LRVLSLAGNGI---TGGLP--------------------E------QV------------GQ-LRSLRA-------LNLAGNALSGAVPQN-LTLLPN-----------------------------LTAVSLANFFSGTLPRGGFP-----------------------------------------------------------------------------------------------------------------------A-----LQVLDVSANLLNGTLPS------DF---------------------G-GAA-----------------------------------LRYVNLSSGIA-GAIPSDMASRL--PA--N-VTIDLSYN-NLTGAIPSVPPF-SA-QR-P----------TAFE------------------------------------GN-------AE-LC----G--R-P-L-------------DS-L-------------C-GFT-S-S-SSAAPQ-PP-------NATA---KSP---P---------------------------------------------------------AIAAIPRDP--------TE---------ALPG--DGSSSAA--------GASASG-------E-Q-R--G-R------------M-R----------------LAT-IVAI-AAGD-VA---GIA-----V-LF-VV------VM---YVY-Q--V-R----RK--R--Q-----RQ------EV--AAKQRT--------GVV-FKKPD-----------------------PDES---PDA----VSRSLSCC---LRKKA---------------------G-------DDSD--YSEEVT---------DTSPASFADHK-----------------GKAAG--AEAASN-----KK----M-----------G-------G-DG--A----V-LVTV---------------------------D------G------------------------GA--E--LELET---LLKA----------------SAYIL-GA-------AGSS------IVYKA-VL------------A-D-G---------A--------ALAVRRIGSECS--------GV----RRFG-E-LDAH------MRAVAKL-R------HDNILRLRG--------FYWG--PDEMLIIHGFAINGNL-AN-HS--VK--------------------------R---K---Q----------G--S---S-P-I-------------------NL-GWSA------------RLRIAR----------------GVARG-------------LAYLHD-----------------K-----------------KW---VHGNVKPSNI---LL----------------DA-----------------DM------E-PL-LADLGVD--------RLVRS-----A-DGGG---LTKPSSAALAGRFGSKRS---AKSLPDLSPPPSHV---G-----------GTAAQP--------ASP---AV-D------T-AA-HYR---APEA-----V--R---S---P--R---A-SGK-WDVYS------------------FGVLLLELV-AGRA-------------------------------------------------------LT--S---L------------------------------E-L------------------------CQ--------------CAAAEG---------KAQA------QAL-GVV--------DPT--------------------L---------R------------------------------------------R--E-----V------E-----------GR---------------EEE------EAVASCLR-----------------------LGAACCAMV------------------------------PSK------------------------------------------------------------------------------R----------------PSIRDALQA----------------VER---------------MI-----PA---A---------V-A-S----------------------------SSTSTA---------ASHR---------------------------------------------------------------------------------------------------------H-------------------
> Bradi4g08265.1.p pacid=32786566 transcript=Bradi4g08265.1 locus=Bradi4g08265 ID=Bradi4g08265.1.v3.1 annot-version=v3.1
-----------------------------------MPLPPHH---------------------------------HHHLNS--MAGILT-------------SRRSPISL--------L------L-----------L--LA---------L-------------------L------A--------S------F-----Q----A--------A----------------------------------SA------------A-L-N-Q---DGA---------------L---LLA----------------------FKSSLLA-----------DPL---------GS---------L----AGW-----------G-------------A-S---D-A---------------T-----P-----------------------------C--------------------G------------WNG-IV----------C---NS------------------------------------------------------------------------------------------------------------------------------------------------------------------------------------------------------------D---------------------------------------------------------------------------------------------------------------------------------------------------------------------------------------------------------------------------------------------------------------------------------------------------------------------------------------------------------------------------------------------------Q-----------------------------------------------------------------------------------------R-VAG-----VIL-----PNEQL-----VGPV-SRD----LAQL--EH-----LRHLDL-S-----------------GNALN----------------------------GTVP----ADL-LR-APE-LRVLSLAGNGI---TGALP--------------------DQP--FSSG------------SG-SSSLRA-------LNLAGNALSGPIPGNLLASLRN-----------------------------LTAVSLASFFSGALPGGGLP---------------------------------------------------------------------------------------------------------------------------PALQVFDASSNLLNGTLPA------DL---------------------G-GPA-----------------------------------LRYLNLSSRLA-GTIPSAVAPRL--PG--N-VSIDLSNN-NLTGAIPAVPPF-SA-QR-A----------AAFA------------------------------------GN-------AG-LC----G--R-P-L-------------DT-L-------------C-SDA-A-S-VM---P-FP-------NGTAT-TKSP---P---------------------------------------------------------AIAAIPNDP--------TD------------------GGGA--------AASSGG-------Q-G-G--S-R------------M-K----------------LAT-ILAI-ATGD-VA---GIA-----V-VF-VV------FF---YVY-Q--A-R----KR--R--Q-----ER------A---AAAAVV------------FKKAE-----------------------PEESP---------VGRSLSCC---PRKKA---------------------G-------DESDS-TEEEEV--------TDTSASPS----------------------------LAAAKE-----EA----A-----------K-------K-ER--S----V-LVTV---------------------------D------G-------------------E--------Q--LELET---LLKA----------------SAYIL-GA-------SGES------IVYKA-VL------------A-G-G---------SG---G---ALAVRRID-GA---------GLAA-KMRFG-E-LEAQ------MRGIARL-R------HRNILRLRG--------FCWG--PDELLLIHDLAANGSL-QM-LD--V---------------------------A------------------G----------K-------------------KL-GWGA------------RLRVAR----------------GVARG-------------LAYLHD-----------------G-----------------KC---VHGSVRPSNI---LL----------------DA-----------------HM------E-PL-LADLGVH--------RLLVRP----A---------------------GPKRS---ARSLPD--------------------------AGP---------SA---EV-D------A-AA-RYR---APEA-----A--A---A---AGKK---A-SAK-WDVYA------------------FGVLLLELA-AGRA-------------------------------------------------------LS--A---V------------------------------E-L------------------------CQ--------------WSSAAAGAG------EQQK------GML-VLA--------DPA--------------------L---------R------------------------------------------G--E-----M------E-----------GR-----------------E------EALASCLR-----------------------LGFSCCAMP------------------------------PGK------------------------------------------------------------------------------R----------------PAIKDALQA----------------IDR---------------IP-----SP---S---------T-S-A----------------------------PS----------------------------------------------------------------------------------------------------------------------------------------------
> LOC_Os06g43170.1 pacid=33146958 transcript=LOC_Os06g43170.1 locus=LOC_Os06g43170 ID=LOC_Os06g43170.1.MSUv7.0 annot-version=v7.0
-----------------------------------MEGR-------------------------------------------------------------------------------V------V-----------V--FW---------V-------------------L------V--------V------M-----C----R--------G----------------------------------AC------------G-L-N-A---DGV---------------L---LLS----------------------FKYAVTA-----------DPL---------GA---------L----AGW-----------G-------------Y-A---D-E---------------S-----P-----------------------------C--------------------A------------WNG-VV----------C---NGFPQADAAAATAVTAAAEGGSSAAVPVSGAAAAAGLGNASLAAAAT---------------------------------------------------------------------------------------------------------------------------------------------------------------V---------------------------------------------------------------------------------------------------------------------------------------------------------------------------------------------------------------------------------------------------------------------------------------------------------------------------------------------------------------------------------------------------S-----------------------------------------------------------------------------------------R-VIS-----LVL-----PNAQL-----SGSL-PPE----LGRV--EH-----LRHLDL-S-----------------GNSLN----------------------------GSLP----PTL-LN-ATE-LRVLSLADNDI---SGVLP--------------------D----GGSV------------PY-SRSLQE-------LNLSNNALAGRLPPA-LCRLPS-----------------------------LAVLGLANYLAGELPIGGLA-----------------------------------------------------------------------------------------------------------------------A-----LEVVDLSANYFNGSLPS------DF---------------------G-GSR-----------------------------------LRFLNISSKLT-GALPTELSAVV--PA--N-STVDLSHN-NFTGTVPQAGPF-AV-QP-A----------AAYE------------------------------------GN-------PE-LC----G--P-P-L-------------KK-M-------------C-SIP-S-S-LS---N-PP-------NAT----DSP---P---------------------------------------------------------AFAAIPKNP--------TR---------PSPG-----------------AQAQAP-------R-G-Q--E-K------------L-R----------------PAA-ILAI-VAGD-LA---GVG-----L-LF-ML------FL---YIY-H--I-R----KK--R--R-----QR------R---HHHHQQQQ-DSPLQHKS-NRAI------GDVKT------------LDIAG-AREEK----ASTSTGCC---IGRKN-----------------------------DSSDE-SSDCSA---------SSGAETSDDDDDLKKRMSFIGRSTPQHH-SKKH--DHPHHQ----AAA----A-----------P-------P-AP--A----T-LVTV---------------------------D------G------------------------DG--E--LEMET---LLKA----------------SAYIL-GA-------TGSS------IVYKA-VL------------A-D-G---------T--------ALAVRRIG-ESG--------GA----DKLK-D-FEAQ------VRAVARF-R------HPNILRLRG--------FYWG--ADEKLLIHDYATNGSL-AN-IA--F---------------------------S---RRF------------GA-S---S-P-L-------------------QL-SLEA------------RLRIAR----------------GVARG-------------LAFIHE-----------------K-----------------KG---VHGNVKPSNI---LL----------------GA-----------------DM------E-PW-IGDFGLD--------RLLSG-----E-AV-----HRSTGASAR--LFGSKRS---MHSTSSLPDLS--QMP-G------------AGASPC-GSSSAASAA---AA-A------A-PP-PYQ---APEC-----L--K---N---L--R---P-NTK-WDVYS------------------FGMVLLELL-SGRV-------------------------------------------------------YS--E---V------------------------------E-L------------------------CQ--------------WHAGFVV--------EERS------RLL-RMA--------DPT--------------------L---------R------------------------------------------G--E-----A------D-----------GR-----------------E------DALLACFK-----------------------LAFACCAMA------------------------------PGK------------------------------------------------------------------------------R----------------PAMRDAVLV----------------LDR---------------IP-----CS---S---------S-S-A----------------------------STTTTT----------TAAAA-----------------------------------------IP--------------------------------------------------------------------------------
> Zm00001d046626_T001.1 pep chromosome:AGPv4:9:99598556:99602330:1 gene:Zm00001d046626.1 transcript:Zm00001d046626_T001.1 gene_biotype:protein_coding transcript_biotype:protein_coding
-----------------------------------MDGRRR--GG--------------------------------------------------------------GAM--------A------W-----------L--LL---------L-------------------L------A--------S------L-----C----T--------G----------------------------------AC------------G-L-N-A---DGV---------------L---LMS----------------------FKNTVTA-----------DPL---------GA---------L----AGW-----------S-------------Y-S---D-A---------------A-----P-----------------------------C--------------------A------------WNG-VI----------C---NGFPQDDTAPAAAVTSASADGGTATVARAGATAAAGLG-ASL-AAAT---------------------------------------------------------------------------------------------------------------------------------------------------------------V---------------------------------------------------------------------------------------------------------------------------------------------------------------------------------------------------------------------------------------------------------------------------------------------------------------------------------------------------------------------------------------------------S-----------------------------------------------------------------------------------------R-VIS-----LVL-----PNAQL-----SGTL-PPD----LGRV--EH-----LRHLDL-S-----------------GNGLS----------------------------GSLP----PTL-LN-ATE-LRVLSLAGNAL---SGELP--------------------D------AA------------AAYARGLQQ-------LNLSGNALAGRLPAA-LCRLPS-----------------------------LLALGLASHLAGELPVGGLG-----------------------------------------------------------------------------------------------------------------------T-----LELVDLSDNDFNGSLPS------DF---------------------G-GTA-----------------------------------LRLLNVSSKLA-GAVPTELAAVV--PA--N-ATVDLSRN-NFTGAIPQAGPF-AA-QP-A----------AAYE------------------------------------GN-------PN-LC----G--P-P-L-------------KQ-A-------------C-SIP-S-S-LS---K-PP-------NAT----DSP---P---------------------------------------------------------AFAAIPKNP--------AR---------APPQ-----------------AQGQPP-------S-E-Q--D-K------------L-R----------------PAS-IVAI-VVGD-IA---GVG-----L-LF-ML------FM---YAY-H--V-R----KK--R--R-----QR------R---EQDPTP---PLHLQQKS-ARGFD----GGVVKT------------LDIAG-GKEEK----ASTSTGCC---IGRRN-----------------------------DSSD--SSEYSA---------SSDGESSDEE-GLKKRGSFIGRSTPQEHGSKKH--NLPQQQ-----QQ----A-----------P-------P-AP--A----T-LVTV---------------------------D------G------------------------DG--E--LEMET---LLKA----------------SAYIL-GA-------TGSS------IVYKA-VL------------G-D-G---------T--------ALAVRRIG-ESG--------GA----EKLK-D-FEAQ------VRAVARF-R------HPNILRLRG--------FYWG--ADEKLLIHDYAPNGSL-AN-IA--F---------------------------S---R--------------------------------------------------------------------------------------------------------LAYIHE-----------------K-----------------KG---VHGNLKPSNI---LL----------------GG-----------------DM------E-PW-IGDLGLD--------RLASG-----E-AAP----HYRAGASAR--LFGSKRS---MHSTSSLPDLS--QMP-G------------PGASPC-GSASAAAAA---AS-A------A-PA-PYQ---APEC-----L--K---N---L--R---P-TAK-WDVYA------------------FGMVLLELL-SGRV-------------------------------------------------------YS--E---V------------------------------E-L------------------------CQ--------------WHAGLVAA-------EEHG------RVL-RMA--------DPT--------------------L---------R------------------------------------------G--E-----A------D-----------GR-----------------E------DALLACFR-----------------------LAFACCAMA------------------------------PGK------------------------------------------------------------------------------R----------------PSMRDAAMV----------------LER---------------TA-----AA---A---------A-P-G----------------------------AAAS------------SSGAA-----------------------------------------VP--------------------------------------------------------------------------------
> Bradi1g30277.1.p pacid=32794194 transcript=Bradi1g30277.1 locus=Bradi1g30277 ID=Bradi1g30277.1.v3.1 annot-version=v3.1
-----------------------------------MEWRRRR-GG------------------------------------------------------GGGVGGGTGVA--------A------L-----------L--LL---------L-------------------A------L--------A------T-----V----P--------G----------------------------------AR------------G-L-N-S---DAA---------------L---LLS----------------------FKRAVTA-----------DPL---------GV---------L----SAW-----------S-------------L-SGSYS-S---------------S-----A-----------------------------C--------------------A------------WNG-VM----------C---NGFPASPNATSPPVNS------------SSAAAIDA---ASLAAATT---------------------------------------------------------------------------------------------------------------------------------------------------------------V---------------------------------------------------------------------------------------------------------------------------------------------------------------------------------------------------------------------------------------------------------------------------------------------------------------------------------------------------------------------------------------------------S-----------------------------------------------------------------------------------------R-VIG-----LVL-----PNAQL-----SGTI-PAD----LARI--PH-----LRHLDL-S-----------------NNAFN----------------------------GTLP----SAL-LN-ASE-LRVLSLAGNDL---SGSLP--------------------V-P--SSSY------------PN-TSLLQE-------LNVSDNALSGTLPAE-LLRLPS-----------------------------LAALALANYLAGGLPGGGLG----------------------------------------------------------------------------------------------------------------------DA-----LEVLDLSDNYFEGSLPS------DF---------------------G-GVK-----------------------------------LRTMNVSSRLT-GDLPVMLAAVL--PA--N-ATVDLSGN-NFTGAVPAAGVF-GA-QP-A----------AAYE------------------------------------GN-------PR-LC----G--P-P-L-------------DR-S-------------C-SIP-S-S-LS---K-PP-------NGT----DSP---P---------------------------------------------------------AFAAIPKSS--------GR---------GVPP--GDA------------AEGQGP-----GGG-G-Q--G-K------------L-R----------------PAA-IVAI-VAGD-LA---GVG-----I-LF-AL------FL---YVY-H--V-R----KR--R--R-----ER------G---MAPPPQ-------QQKS-ARGGD-----GSVKTVD----------MDVAG-VREDR----ASTSTGCC---IGRRK-----------------------------SDGSE-SSYCTA---------SSSDAGSDGDEDIKRRGSFIGWTTPQHH-SKKH--NEQQQQ-----AA----Q-----------A-------P-AP--A----T-LVTV---------------------------D----G-G------------------------GG--E--LEMET---LLKA----------------SAYIL-GA-------TGSS------IVYKA-VL------------A-D-G---------T--------ALAVRRIG-ESG--------GA----EKLK-D-FDAQ------VRAVARF-R------HPNVLRLRG--------FYWG--ADEKLLIHDYAANGSL-AN-IA--F---------------------------T---RRF------------GASS---S-P-M-------------------HL-SLEA------------RLRIAR----------------GVARG-------------LAYIHE-----------------K-----------------KG---VHGNVKPSNI---LL----------------GA-----------------DM------E-PW-IGDLGLD--------RLVSG-----E-GMY----RSGVGASAR--LFGSKRS---MHSTSSLPDLS--QMPGG------------AGASPC-------TSS---SS-T------A-PP-PYQ---APEC-----L--K---N---L--R---P-NAK-WDVYS------------------FGMVLLELL-SGRV-------------------------------------------------------YS--E---V------------------------------E-L------------------------CQ--------------WHAGSVASATA---DEQRG------RVL-RMA--------DPT--------------------L---------R------------------------------------------G--E-----A------D-----------GN-----------------E------DTLLGCFR-----------------------LAFACCAMA------------------------------PGK------------------------------------------------------------------------------R----------------PSMRDAAVL----------------LDR---------------MP-----AA---S---------T-S-T----------------------------AET------------------------------------------------------------P------------------------------------------------------------Y-------------------
> AT5G51560.1 pacid=19670828 transcript=AT5G51560.1 locus=AT5G51560 ID=AT5G51560.1.TAIR10 annot-version=TAIR10
-----------------------------------MTAT--------------------------------------------------------------------QML--------LH-----L-----------L--LL-----P---L-------------------L------F--------L------------HF-SNQ--------V----------------------------------MA------------E-I-T-D---ELA---------------T---LME----------------------VKTEL-------------DPED--------KH---------L----ASW-----------S-------------V-N-----G---------------D-----L-----------------------------C--------------K-----D------------FEG-VG----------C---DW-----------------------------------------------------------------------------------------------------------------------------------------------------------------------------------------------------------------------------------------------------------------K----------------------------------------------------------------------------------------------------------------------------------------------------------------------------------------------------------------------------------------------------------------------------------------------------------------------------------------------G-----------------------------------------------------------------------------------------R-VSN-----ISL-----QGKGL-----SGKI-SPN----IGKL--KH-----LTGLFL-H-----------------YNALV----------------------------GDIP----REL-GN-LSE-LTDLYLNVNNL---SGEIP--------------------S------NI------------GK-MQGLQV-------LQLCYNNLTGSIPRE-LS-----------------------------------------------------------------------------------------------------------------------------------------------------------------------------SL-RKLSVLALQSNKLTGAIPA------SL---------------------G-DLSAL----------------------------------ERLDLSYHLF-GSVPGKLA-SP--PL--L-RVLDIRNN-SLTGNVPPV--L-KR-LN-E---------GFSFE------------------------------------NN-------LG-LC----GA-EFSPLK---------------S-------------C-NGT------------AP--------------EEP--KPY-GA---------------------------------------------------TVFGF-PSRD---------IPE-----SAN------LRSP----------CN--GTN------CN-T-P--P-K------------S-H----------------QGA-ILIG-LVVS-TI---ALS-------AISIL------LF---THY----R-R----RK--Q--KL----ST------TY-----------------------------------------------------EMSDN----------------RLNTV----------------------------------------------------------------------------------------------GGGF---R-----------K-------N-NG--S----P-LASL---------------------------EYTN-GWDPLSDNR-NL---SVFAQE---VIQSF--R--FNLEE---VETATQYF-----------SEVNLL-GR-------SNFS------ATYKG-IL------------R-D-G---------S--------AVAIKRFS-KTS--------CK----SEEP-E-FLKG------LNMLASL-K------HENLSKLRG--------FCCSRGRGECFLIYDFAPNGNL-LS-YL--D---------------------------L---K---D----------G--D-----A-H-------------------VL-DWST------------RVSIAK----------------GIAKG-------------IAYLHS-Y-----------KGSKP-----------------AL---VHQNISAEKV---LI----------------DQ-----------------RY------S-PL-LSNSGLH--------TLLTN-----D-IVF----------------------------------------------------------SAL-------------KD-S------A-AM-GYL---APEY-----T--T---T---G--R---F-TEK-TDVYA------------------FGILVFQII-SGKQK-------V-R--H---------------------------------------------------------------------------------------------------------------------------LVKLGT----------EAC------RFN-DYI--------DPN--------------------L---------Q------------------------------------------G--------R------F-----------F------------------E------YEATKLAR-----------------------IAWLCTHES------------------------------PIE------------------------------------------------------------------------------R----------------PSVEAVVHE----------------LGN---------------CS-----S-----------------------------------------------------------------------------------CL----------------------------------------------------------------------------------------------------------
> Bradi2g41696.3.p pacid=32777369 transcript=Bradi2g41696.3 locus=Bradi2g41696 ID=Bradi2g41696.3.v3.1 annot-version=v3.1
----------------------------------MASARL--------------------------------------------------------------------VA--------L------A-----------V--MA---------A-------------------V------V--------C------C-----SL-PGP--------A----------------------------------SA------------A-D-D-G---EVR---------------A---LLE----------------------LKAAL-------------DPTG--------RL---------L----PSW-----------A-------------P-G-----R---------------D-----P-----------------------------CG---------GGG-G-----G------------FEG-VA----------C---DA-----------------------------------------------------------------------------------------------------------------------------------------------------------------------------------------------------------------------------------------------------------------R----------------------------------------------------------------------------------------------------------------------------------------------------------------------------------------------------------------------------------------------------------------------------------------------------------------------------------------------G-----------------------------------------------------------------------------------------G-VAN-----LSL-----QGKGL-----SGTL-SPA----VAGL--RA-----LTGLYL-H-----------------YNALR----------------------------GAVP----REL-TG-LSQ-LTDLYLDVNNF---SGAIP--------------------P------EI------------GT-MASLQV-------LQLCYNQLTGSIPTQ-LG-----------------------------------------------------------------------------------------------------------------------------------------------------------------------------LL-NKLTVLALQSNHLNGAIPA------SL---------------------G-DLPEL----------------------------------MRLDLSFHLF-GSIPVRLA-KL--PL--L-AAFDVRNN-SLTGSVPAE--L-AK-LE-G---------GFQYG------------------------------------NN-------TD-LC----GT-GLPDLR---------------P-------------C-TPA-D--------LIDP--------------DRP--QPF-------------------------------------------------------SAGI-APDI---------TPG-----S---------------------SSDAGRGH------CS-G-T--HCT------------K-A----------------LAA-AVV--VAVV-IL---AAT-------AAGLF------AF---SWY----R-W----RK--Q--RTAGAAGA------PP-----------------------------------------------------APAGG----------------RCST-----------------------------EATKE-------------------------------------------------------------PSSF---R-----------K-------S-AS--S----T-LVSL---------------------------EYSN-GWDPLSDGR-SG---AGFSKE---VSPSL--R--FNMEE---VESATQYF-----------SELNLL-GKKNRKSSASVSK------ATYRG-TL------------R-D-G---------T--------PVVVTRLG-KTC--------CK----QEEA-E-FLKG------LKLLAEL-R------HDNVVGLRG--------FCCSRARGECFLVHDFVPNGSL-SQ-FL--D---------------------------V---H---N----------G--GGGHG-G-H-------------------VL-EWST------------RVSIIN----------------GIAKG-------------IEYLHS-S-----------RANKP-----------------PL---VHQNISADKI---LV----------------DY-----------------TY------K-PL-ISGSGLH--------KLLVD-----D-LVF----------------------------------------------------------STL-------------KA-S------A-AM-GYL---APEY-----T--T---V---G--R---F-SEK-SDVYA------------------FGVIVFQIL-TGKRK-------T-M--Q-------L---PFEF------------------------------------------------------------------------------------------------------------------------------G------NAD-ELI--------DSN--------------------L---------K------------------------------------------G--------C------Y-----------S------------------L------TEATKLAK-----------------------IALVCTSEN------------------------------PDQ------------------------------------------------------------------------------R----------------PTMEELIKE----------------LGT---------------L------------------------------------------------------------------------------------------------------------------------------------------------------------------------------------------------------
> evm_27.model.AmTr_v1.0_scaffold00069.16_
-----------------------------------MGFHVL-----------------------------------------------------------------PEMM--------L------L-----------F--LL---------L-------------------L------L--------L------L-----R----F--------S----------------------------------LT------------H-G-N-E---EAE---------------T---LMA----------------------MKSAL-------------DPDN--------RL---------L----GSW-----------T-------------K-G-----G---------------D-----P-----------------------------C------------S-G-----E------------FQG-VA----------C---NE-----------------------------------------------------------------------------------------------------------------------------------------------------------------------------------------------------------------------------------------------------------------N----------------------------------------------------------------------------------------------------------------------------------------------------------------------------------------------------------------------------------------------------------------------------------------------------------------------------------------------G-----------------------------------------------------------------------------------------K-VAN-----ISL-----QGKGL-----SGSV-PAA----ISGL--KS-----LTGLYL-H-----------------YNSLT----------------------------GPIP----KEL-SN-LTL-LTDLYLNVNSL---SGSIP--------------------P------DL------------GS-LPNLQA-------LELCCNQLTGSIPKE-LG-----------------------------------------------------------------------------------------------------------------------------------------------------------------------------SL-KKLNVLALQHNHLRGAIPA------SL---------------------G-EISQL----------------------------------TRLDLSFLLF-GSIPGRLT-AL--PL--L-NVLDVRNN-TLSGNVPTA--F-KR-LN-D---------GFQYG------------------------------------NN-------SD-LC----GA-DFLGLQ---------------G-------------C-KSS----------DLQP--------------IRP--DAF-G----------------------------------------------------PDSTP-NGVQP-------TKPE-----SVN------VQTTPTI-----TGCEQGSGH------CSSR-S--S-K------------S-P----------------EIA-IVMA-VVAV-TA---GMI-------LGGLL------LF---SWY----R-R----RK--Q--KI----GS------AF-----------------------------------------------------EPSDS----------------RLSS-----------------------------DQVAK-------------------------------------------------------------DFSITTNN-----------R-------K-SA--S----P-LISL---------------------------EYAN-GWDPLAEQG-------GSSLE---GLQSF--R--FNLEE---VESATQYF-----------SDVNLL-GK-------SSFA------AVYRG-ML------------R-D-G---------S--------VVALKSIN-KTS--------CK----TEEV-E-FLKG------LKILTSL-R------HENLVGLRG--------FCCSKGRGECFLVYDFMPNGTL-AR-YL--D---------------------------G---G---A----------T--S---G-R-R-------------------VL-DWPT------------RVKIIN----------------GIAKG-------------IEYLHG-D-----------MSNKP-----------------AL---VHQNISAEKV---LL----------------DH-----------------HF------N-PR-LSDSGQH--------KLLAD-----D-VVF----------------------------------------------------------STL-------------KG-C------A-AM-GYL---APEY-----T--T---V---G--R---F-TDK-SDVYA------------------FGVLVLHVL-AGKAT-------S-F--G-------G---CHLA----------------------------------------------------------------------------------------------------------------------------ESG------NLG-DLM--------DPN--------------------L---------K------------------------------------------G--------N------Y-----------S------------------K------EEATHVVS-----------------------IALRCTSEA------------------------------PSQ------------------------------------------------------------------------------R----------------PTMSMVVQE----------------LTH---------------QN-----L--------------T---------------------------------------------------------------------L----------------------------------------------------------------------------------------------------------
> Potri.003G115100.1 pacid=26998393 transcript=Potri.003G115100.1 locus=Potri.003G115100 ID=Potri.003G115100.1.v3.0 annot-version=v3.0
-----------------------------------MVSFC-------------------------------------------------------------------SLS--------S------F-----------I--LS---------L-------------------A------L--------L------T-----L----Q--------Q----------------------------------AS------------G-N-N-S---ELQ---------------T---LME----------------------LKSAL-------------DPTN--------KY---------L----KSW-----------A-------------S-D-----G---------------D-----P-----------------------------C------------S-G-----L------------FEG-VA----------C---NE-----------------------------------------------------------------------------------------------------------------------------------------------------------------------------------------------------------------------------------------------------------------H----------------------------------------------------------------------------------------------------------------------------------------------------------------------------------------------------------------------------------------------------------------------------------------------------------------------------------------------G-----------------------------------------------------------------------------------------N-VAN-----ISL-----QGKGL-----SGTL-SPA----VAEL--KS-----LSGLYL-H-----------------YNSLS----------------------------GEIP----KEI-AD-LTE-LSDLYLNVNNI---SGSIP--------------------P------EM------------GN-MASLQV-------LELCCNQLAGNIPPE-MG-----------------------------------------------------------------------------------------------------------------------------------------------------------------------------SL-KRLSVLALQYNRLTDQIPA------SL---------------------G-TLGML----------------------------------KMLYMSFHLS-GSIPQGIA-NI--PQ--M-EVLDVRNN-SLSGIVPSA--L-KR-LN-G---------GFQFE------------------------------------NN-------PG-LC----GT-GFPLLR---------------A-------------C-NAV-F-DIN----QVGP--------------LGP--I---------------------------------------------------------ANNT-AQKV---------IPQ-----SEI------LQAH----------CN--LTH------CS-N-S--S-K------------L-P----------------QAA-IVAG-VITV-TV---TLM-------GAGFM------II---FLY----R-R----KK--Q--KI----GN------TS-----------------------------------------------------DFSEG----------------RLST-----------------------------HQAKE----------------------------------------------------------------F---H-----------R-------A-GA--S----P-LVSL---------------------------EYSN-GWDPLGDSR-NG---IEISGE---HLNNF--R--FNLEE---IESATRCF-----------SEVNVL-GK-------SSFS------TVYKG-IL------------R-D-G---------S--------LVAIRSIN-LTS--------CK----PEEA-E-FVKG------LDLLTSL-R------HNNLTRLRG--------FCCSRGRGECFLIYDFAPRGDL-SR-YL--D---------------------------L---E---D----------G--S-----N-Q-------------------VL-DWSA------------RVYIIN----------------GIAKG-------------IRYLHS-S-----------EENKP-----------------VM---IHRRISVEKV---LL----------------DQ-----------------QF------N-PL-IADSGLA--------KLLAD-----D-VVF----------------------------------------------------------STI-------------KI-S------A-AM-GYL---SPEY-----V--T---T---G--L---F-TEK-SDIYA------------------FGVIILQIL-SGKQM-------L-Y--S-------K---SMLL------AA------------------AM--T---------------------------------------------------------------------------------------------SLT------QVS-KET--------SLN--------------------L---------R-----------------------------------------------------------------------------------------Q------LSWQKLHW-----------------------LAL--TSSL------------------------------TIG------------------------------------------------------------------------------R----------------P-------------------------------------------------------------------------------------------------------------------------------------------------------------------------------------------------------------------------------------------------
> Bradi1g51630.1.p pacid=32802680 transcript=Bradi1g51630.1 locus=Bradi1g51630 ID=Bradi1g51630.1.v3.1 annot-version=v3.1
-----------------------------------MAATA-------------------------------------------------------------------RVL--------F------LP----------F--LL---------L-------------------L------L--------T------V-----L----A--------A----------------------------------SA------------R-N-E-E---DAQ---------------A---LAA----------------------LKAAL-------------DPSG--------RV---------L----GSW-----------D-------------PAR-----G---------------D-----P-----------------------------C------------G-G-----S------------FVG-VT----------C---DR----------------------------------------------------------------------------------------------------------------------------------------------------------------------------------------------------------------------------------------------------------------------------------------------------------------------------------------------------------------------------------------------------------------------G-------------------------------------------------------------------------------------AG--------------------------------------------------------------------------------------------------G-----------------------------------------------------------------------------------------R-VTG-----VSL-----QGRGL-----SGTL-PPA----IAGL--RR-----LKGLYL-H-----------------YNGIK----------------------------GAIP----REI-GK-LSE-LADLYLDVNHL---SGPVP--------------------V------EI------------AA-MGNLQV-------LQLGYNQLTGSIPPQ-LG-----------------------------------------------------------------------------------------------------------------------------------------------------------------------------NL-NKLAVLALQSNQLTGAIPA------TL---------------------G-DLTRL----------------------------------TRLDLSFRLF-GSIPSKIA-EA--PL--L-EVFDVRNN-TLSGSVPAGNWL----LL------------YLYE------------------------------------EN----------------G------L-----------------------------------------------NP--------------SKP--EPF-G----------------------------------------------------PDGTI-KRGQ---------VPQ-----SVN------PDTT--------------------------R-S--S-K------------A-S----------------SGV-LIVG-IVAV-VI---GAA-------FCGIF------AF---SYY----R-R----QK--Q--KI----GS------SL-----------------------------------------------------EVSDS----------------RLST-----------------------------DHYQQ-------------------------------------------------------------KEAC---------------R-------R-SA--S----P-LISI---------------------------EYSN-GWDPLSSGG------CGSSGE---VGDSF--R--FNLEE---VECATQYF-----------CEVNLL-GK-------SGFA------ATYKG-ML------------R-D-G---------S--------VVAVKSLN-KTS--------CK----QEES-D-FLRG------LKTLTIL-R------HENLVGLRG--------FCCSRGRGECFLVYDFMVNGSL-SR-YL--D---------------------------V---K---D----------G--S---G-A-S-------------------VL-DWPT------------RVSIIR----------------GIAKG-------------IEYLHS-K-----------KSNKP-----------------SL---VHQNISAEKI---LL----------------DH-----------------HF------I-PR-LSVPGLH--------KLLAD-----D-VVF----------------------------------------------------------STL-------------KA-S------A-AM-GYL---APEY-----A--N---T---G--R---F-TEK-SDVFA------------------FGIVVLQVI-TGRRA-------V-S--Q-------L---KVG-------------------------------T---------------------------------------------------------------------------------------------AVS------DLE-GLV--------DLN--------------------L---------D------------------------------------------G--------V------F-----------S------------------R------TEAAKLAA-----------------------VAVHCTNEA------------------------------PSQ------------------------------------------------------------------------------R----------------PTMEAVVQQ----------------LSS----------------------------------------------------------------------------------------------------------------------------------------------------------------------------------------------------------------------
> Zm00001d048070_T001.1 pep chromosome:AGPv4:9:149343171:149346943:-1 gene:Zm00001d048070.1 transcript:Zm00001d048070_T001.1 gene_biotype:protein_coding transcript_biotype:protein_coding
-----------------------------------MSSR-------------------------------------------------------------------SSLL--------P------L-----------P--LL---------L-------------------L------C--------A------A-----A----A--------A----------------------------------AS------------S-R-N-A---ELD---------------A---LME----------------------LKAAL-------------DPAG--------RA---------L----ASW-----------A-------------R-G-----G---------------D-----P-----------------------------C----------GRG-D-----Y------------FEG-VA----------C---DA-----------------------------------------------------------------------------------------------------------------------------------------------------------------------------------------------------------------------------------------------------------------R----------------------------------------------------------------------------------------------------------------------------------------------------------------------------------------------------------------------------------------------------------------------------------------------------------------------------------------------G-----------------------------------------------------------------------------------------R-VAT-----ISL-----QGKGL-----AGAV-PPA----LAML--PA-----LTGLYL-H-----------------YNALR----------------------------GEIP----REL-GA-LPG-LAELYLGVNNL---SGPIP--------------------V------EL------------GR-LGSLQV-------LQLGYNQLTGSIPTQ-LG-----------------------------------------------------------------------------------------------------------------------------------------------------------------------------HL-NKLTVLALQSNQLSGAIPA------SL---------------------G-DLPAL----------------------------------ARLDLSSQLF-GSIPSKLA-EI--PR--L-ATLDLRNN-TLSGSVPSG--L-KK-LN-E---------GFLYE------------------------------------NN-------PE-LC----GA-QFDSLK---------------A-------------C-PND-G-NDD----GRTP--------------RKP-----------------------------------------------------------ESTSV-KPQQ---------IQK-----TAD------LNRN----------CG--DGG------CS-K-P--S-T------------L-S----------------TGA-VVAG-TVVI-VA---GAA-------ACGLS------AF---SWH----R-R----QK--Q--KVG---SS------SV-----------------------------------------------------EHLEG----------------RPSL-----------------------------DRSKE---------------------------------------------------------------AY---Q-----------R-------S-AV--S----S-LMNV---------------------------EYSSGGWDTSSEGSQSQHGVARLSSSTEGGSPSV--R-SFNLEE---VECATQYF-----------SDANLI-GK-------SGFA------ATYKG-VL------------R-D-G---------T--------AVAVKSIS-KNS--------CK----SEEA-D-FLRG------LRTLTSL-R------HENLVGLRG--------FCRSRASGGCFLVYEFMANGSL-SR-YL--D---------------------------A---K---E----------G--DAADA-A-A-------------------VL-DWPT------------RVSIIK----------------GVAKG-------------IEYLHS-S---------------------------------KL---AHQSISADKV---LL----------------DH-----------------LY------A-PR-LSGAGLH--------RLLAD-----D-VVF----------------------------------------------------------AAL-------------KD-S------A-AM-GYL---APEY-----A--T---T---G--R---S-TDKQGDVYA------------------FGVVVLQVL-AGRRA-------V-S--P-------P---HLQQ------GG------------------GG--G-----------------------------------------------------------------------------------------------G------RLD-DLV--------DPR--------------------L---------R------------------------------------------G--------R------F-----------S------------------R------AEAAKLAG-----------------------VALLCTAEA------------------------------PAQ------------------------------------------------------------------------------R----------------PTMTAVLQQ----------------LGT---------------SS-----Q-----------------------------------------------------------------------------------------------------------------------------------------------------------------------------------------------
> Zm00001d035097_T001.1 pep chromosome:AGPv4:6:5178432:5182053:1 gene:Zm00001d035097.1 transcript:Zm00001d035097_T001.1 gene_biotype:protein_coding transcript_biotype:protein_coding
-----------------------------------MPSR-------------------------------------------------------------------SSLL--------P------L-----------L--LL---------C-------------------A------A--------A------A-----A----A--------A----------------------------------AS------------S-R-N-A---ELD---------------A---LME----------------------LKAAL-------------DPAG--------RA---------L----ASW-----------A-------------R-G-----G---------------D-----P-----------------------------C----------GRG-D-----Y------------FEG-VA----------C---DA-----------------------------------------------------------------------------------------------------------------------------------------------------------------------------------------------------------------------------------------------------------------R----------------------------------------------------------------------------------------------------------------------------------------------------------------------------------------------------------------------------------------------------------------------------------------------------------------------------------------------G-----------------------------------------------------------------------------------------R-VAT-----ISL-----QGKGL-----AGAV-PPA----VAML--PA-----LTGLYL-H-----------------YNALR----------------------------GEIP----REL-AA-LPG-LAELYLGVNNL---SGPVP--------------------A------EL------------GR-LGSLQV-------LQLGYNQLTGSIPTQ-LG-----------------------------------------------------------------------------------------------------------------------------------------------------------------------------QL-NKLTVLALQSNQLSGAIPA------SL---------------------G-DLPAL----------------------------------ARLDLSSQLF-GSIPSKLA-EI--PR--L-ATLDLRNN-TLSGSVPSG--L-KK-LN-E---------GFLYE------------------------------------NN-------PE-LC----GA-QFDSLK---------------A-------------C-PND-G-NDD----GRTP--------------RKP-----------------------------------------------------------ESTSVIKPQQ---------IQK-----AAD------LNRN----------CGD-DGG------CL-K-P--S-T------------L-P----------------TGA-VVAG-TFVI-VA---GAA-------ACGLS------AF---SWH----R-R----QK--Q--KIG---SS------SV-----------------------------------------------------EHLEG----------------RPSL-----------------------------DRSKE---------------------------------------------------------------AY---E-----------R-------S-AV--S----S-LINV---------------------------EYSSGGWDTSSEGSQSQHGVARLSSAAECGSPSV--R--FNLEE---VECATQYF-----------SDVNLL-GK-------SSFA------ATYKG-VM------------R-D-G---------T--------AVAVKSIS-KSS--------CK----SEEA-D-FLRG------LRALTSL-R------HENLVGLKG--------FCRSRASGGCFLVYEFMTNGSL-SR-YL--D---------------------------A---K---E----------S--DAADA-A-A-------------------VL-DWPT------------RVSIIK----------------GVAKG-------------IEYLHS-S---------------------------------KL---AHQSISADKV---LL----------------DH-----------------LH------A-PR-LSGAGLH--------RLLAD-----D-VVF----------------------------------------------------------AAL-------------KD-S------A-AM-GYL---APEY-----A--T---T---G--R---S-TDKQGDVYA------------------FGVVVLQVL-AGRRA-------V-S--P-------P---HLQQ--------------------------DG--G-----------------------------------------------------------------------------------------------G------RLD-DLV--------DPR--------------------L---------R------------------------------------------G--------R------F-----------S------------------R------AEAAKLAG-----------------------VALLCTAEA------------------------------PAQ------------------------------------------------------------------------------R----------------PAMAAVLQQ----------------LGT---------------SS-----------------------------------------------------------------------------------------------------------------------------------------------------------------------------------------------------
> LOC_Os08g02440.1 pacid=33103239 transcript=LOC_Os08g02440.1 locus=LOC_Os08g02440 ID=LOC_Os08g02440.1.MSUv7.0 annot-version=v7.0
-----------------------------------MASTTTK----------------------------------------------------------------NALL--------L------L-----------L--LL---------L-------------------LLF-SSDV--------A------A-----A----A--------P----------------------------------SS------------A-S-A-A---EVD---------------A---LME----------------------LKAAL-------------DPSG--------RL---------L----PSW-----------A-------------R-G-----G---------------D-----P-----------------------------C----------GRG-D-----Y------------FEG-VS----------C---DA-----------------------------------------------------------------------------------------------------------------------------------------------------------------------------------------------------------------------------------------------------------------R----------------------------------------------------------------------------------------------------------------------------------------------------------------------------------------------------------------------------------------------------------------------------------------------------------------------------------------------G-----------------------------------------------------------------------------------------R-VAA-----VSL-----QGKGL-----AGAI-SPA----VAML--PG-----LTGLYL-H-----------------YNELA----------------------------GAIP----RQL-GD-LPM-LAELYLGVNNL---SGTIP--------------------V------EL------------GR-LPALQV-------LQLGYNQLSGSIPTQ-LG-----------------------------------------------------------------------------------------------------------------------------------------------------------------------------QL-KKLTVLALQSNQLTGAIPA------SL---------------------G-DLPEL----------------------------------ARLDLSSRLF-GSIPSKLA-AI--PK--L-ATLDLRNN-TLSGSVPSG--L-KK-LN-E---------GFHFD------------------------------------NN-------SE-LC----GA-HFDSLK---------------P-------------C-ANG-D-EDDNEEGSKMA--------------RKP-----------------------------------------------------------ESTNV-KPLQ---------APQ-----TMN------VNRD----------CD--NGG------CS-R-S--SST------------L-S----------------SGA-ILAG-TIII-IG---GAA-------ACGIS------VI---SWR----R-R----QK--Q--KVGG--GG------TV-----------------------------------------------------ESLEG----------------RASS------------------------------------------------------------------------------------------------------------------S-------N-AS--S----S-LINV---------------------------EYSS-GWDTSSEGSQQG---LRLSPE---WSPSV--R--YNMEE---VECATQYF-----------AGANLL-GR-------SGFA------ATYRG-AM------------R-D-G---------A--------AVAVKSIG-KSS--------CK----AEEA-D-FLRG------LRAITSL-R------HDNLVALRG--------FCRSRARGECFLVYEFMANGSL-SR-YL--D---------------------------V---K---D----------G--D-------V-------------------VL-DWAT------------RVSIIK----------------GIAKG-------------IEYLHS-S-----------KANKA-----------------AL---VHQNICADKI---LM----------------DH-----------------LF------V-PH-LSGAGEH--------KLLAD-----D-VVF----------------------------------------------------------STL-------------KD-S------A-AM-GYL---APEY-----T--T---T---G--R---F-TDR-SDVYA------------------FGVVVFQVL-TGRKA-------V-S--S-------E---LRLL------GG------------------GG--G-------------------------------------------------------------AE------------------------------YSG------KLD-DLV--------DPR--------------------L---------G------------------------------------------G--------R------F-----------S------------------R------PEAAKLAG-----------------------IALLCTSES------------------------------PAQ------------------------------------------------------------------------------R----------------PAMAAVLQQ----------------LGA---------------TQ-----------------------------------------------------------------------------------------------------------------------------------------------------------------------------------------------------
> Pp3c14_2970V3.1.p pacid=32961399 transcript=Pp3c14_2970V3.1 locus=Pp3c14_2970 annot-version=v3.3
-----------------------------------MMRGRIIL-----IS--RAK-------------RKEV-------------------PRFVFA----------SIF--------LN-----L-----------VS-LI------D--LRVA-CNSTSTM--GAASSFV------L-------RV---------------EQATARRLL--A-------------------------------VDSTQ------------T-L-R-Q---DGD---------------V---LIQ----------------------LKDTIKIY--------CGDPNN-------------------I---TSMW-----------K-------------PQG-----KRQ-----------AVN-----P-----------------------------CKE-K------NGT-K-----Q-----------YWRG-ID----------C---SAD-------------------------------------------LRVESINLTNLGFS--CKLSLL--VPSLRSLSRLKHLDLSNNSLTGPIPLE-LASA-TALETLHLRSRL---------------------------------------------DGQV----V------------------------------------------------PT---------------------------------------------------------------------------------------------------------------------------------------------------------------------------------------------------------------------------------------------------------------------------------------------------------------------------------------------------------------------------------------------------------------------------------------------------------------------------IFRALSN-LTS-----LDV-----GNNSL-----QGSI-PPS----LGGL--QF-----LETLDM-S-----------------GNNLT----------------------------GQIP----VEL-NS-CKR-LNKVVLSRNGL---QGGVPFK------------------S-----------------------LSNLTF-------LDVGKNDLSGELPTS-L-----------------------------------------------------------------------------------------------------------------------------------------------------------------------------DSL-LALQTFDASHNAFEGRFPS-------F---------------------A-GLKNL----------------------------------LYLDLSTKLT-SPIPREFY-DL-MRH--L-SFLNVSDN-DLRGEVPPFDEH-RG-VT-S----------RSFL------------------------------------NN-------PH-LC----G--K-T-L-------------NK-K-------------C----------------------------------------------------------------------------------------------------------------------------------------------------------------S-T--E---------------------------------KSM-LVAI-SVGG-TV---GCL-------VMVLL------MY---VCC-S--RCR----NA--K-------------------------------------------------------------------------------------------------------------------------------------------------------------------------------------------------S------------------------S-KS--S----A-TVSA---------------------------EV------------------------------EL--N--LSSED---VTRITQNF-----------SEQNYI-GI-------GSMS------TVYRG-QF------------L-D-G---------T--------AVAVKRLT-IRRGEM-----SE----SAQT-V-LADR------FEILGHI-R------HSTLVKVMG--------YCCS--PDMKALVMEYMPNGTL-SN-LM--Y---------------------------P---S---G----------D--A---EVV-K-------------------EF-NWTH------------RINAAI----------------SVAEG-------------LKYLHH-D-----------C--PT-----------------PT---VHGDLKPSNI---MF----------------NT-----------------FM------E-AR-MSDFGVA--------KALSD-----N-GIGPS--------------------------------------------------------AS--------------IV-A------T-TS-GYL---APES-----A--R-------Q--A---C-TIK-GDVYS------------------FGIIVLEMI-SSRSP-------Q-S--L-----------------------------------------EA--G---Q------------------------------T-L------------------------PQ--------------WIRDTI---------QR-N------KSLKHVL--------DPI--------------------L---------M------------------------------------------S--EL----R------L-----------Q------------------Q------QRMAMVLG-----------------------VALLCTRED------------------------------PKE------------------------------------------------------------------------------R----------------PYITEILKM----------------LNH---------------IK-----AN---R---------Q-D-G-----------S--LRGSRGSRR---LRSSLRNH-------QRNEEVP----GI---------NVQPWPPSAGPSAPRRHVMSLPH----NPTLSDWTQD---------------------------------------------SAENR----------------------
> Pp3c1_22560V3.1.p pacid=32969107 transcript=Pp3c1_22560V3.1 locus=Pp3c1_22560 annot-version=v3.3
-----------------------------------MASSE-------------SK---I---------RKDL----------AASCVRQ---FFTLA----------TYF--------VL-----T-----------IG-LL------SVHI-------------GAA---I------VGE----VGL---------------KPSTGRRVL--A-------------------------------VNSTR------------S-V-L-E---DGE---------------A---LLQ----------------------IKAAITD-----------DPTN-------------------A---TYWW-----------K-------------RTG-----AKQ-----------TLN-----P-----------------------------CRM-K------NYT-K-----Q-----------YWPG-ID----------C---T-------------------------------------------DK-RVTSINLANMSLK--GTLS-----PYLGALSSLKQLDLSNNLLTGAIPVE-LAQA-TNLETLNLGNRL---------------------------------------------DGELPTF-L------------------------GNMRNLTSINVANNLLVGSI----PT-SIG-N-----------------------MSVLQRLNMSTNNLTGPI---------PAVL----------------------------------------------------------------------------------------------------------------------------------------------------------------N---------------------------LCAR-----------LTLVDLSRNGL-QGPVP--------------------------------------------------FQSLGNLTLLNLREDLTGDFVTK-----------------------------------------------------------------------------------------------------------LATFPK-LQD-----LDL-----SFNRL-----TGSI-PAN----ISTL--PL-----TNQLSL-A-----------------YNQLS----------------------------GMIP----IEI-GG-LAV-LQRINLSTNLF---TGILP--------------------E------TV------------GS-LSALRE-------LDASSNQLIGPLPDS-LS---------------------------------------------------------------------------------------------------------------------------------------------------------------------------TGVL-TSLVVLNVSRNALGGRLPH-------L---------------------A-RLKNT---------------------------------LRVFDASYNLS-GPVPDDFV-DY--PS--L-LYLNVSHN-NLRGDVPFFQEH-DG-VN-T----------SSFI------------------------------------HN--------Q-VC----G--R-N-FVL-IKVCRN-RSEED-R-------------S----------------------------------------------------------------------------------------------------------------------------------------------------------------N-S--R-K--------------------------------NN-MVAI-LVGA-AV---AFV-------VAFGT------AV---YCC-NK-SLR----QN--K-------------------------------------------------------------------------------------------------------------------------------------------------------------------------------------------------TI-----------------------A-KD--T----P-NVSV---------------------------EL------------------------------GA--Q--VTPED---IMRLTINF-----------NEQNKL-GA-------GSLG------TVYRA-IL------------P-D-E---------S--------VVAVKSLA-IQNSEI-----NT----KVEQ-A-IANG------FESLGHL-R------HWSLVKLLN--------YCCS--PDINAIVMEYMPNGTL-NN-ML--Y---------------------------P---T---S----------D--D---QFG-R-------------------VF-NWHL------------RLNAAI----------------TIAEG-------------LNYLHH-E-----------C--PT-----------------PT---VHGDLKPSNI---LF----------------NI-----------------FM------E-AR-VSDFGVA--------KILRD-----Q-GVG----------------------------------------------------------AG--------------RV-A------Y-AS-GYV---APEV-----S--T---E---G------P-TIK-GDVYS------------------FGIVLLEMI-SGRSP-------Q-S--L-----------------------------------------AN--G---Q------------------------------T-L------------------------PR--------------WIRETL---------TD-S------KTLPNVL--------DKI--------------------L---------K------------------------------------------E--QY----E------E-----------K------------------D------QKISMVVG-----------------------VALMCTRDN------------------------------PEE------------------------------------------------------------------------------R----------------PYINAVLKD----------------LNR---------------IK-----AR---T---------E-A-G-----------S-----RAGSMR---WRSSPSTH-------RRNEEIRQEVPGI---------TMIPSPP-ITPPPPPLPINALTH----TPSLSNWT-P---------------------------------------------SHENR----------------------
> Pp3c4_5010V3.1.p pacid=32921479 transcript=Pp3c4_5010V3.1 locus=Pp3c4_5010 annot-version=v3.3
LFR----ENSVIADHK-------------SRITVSMATSS---------------------------------------------------TCFPLK-----RPGLTSSF--------LY-----L----------VL--FV------SCCLASV-CGSG-AML-GSSMTKV---SF-M-------TI---------------GMASNRRKL--AENS--------------------------TTMNSTQ------------T-L-Q-E---DAD---------------V---LLL----------------------FKAAITR-----------DPYN-------------------V---TRYW-----------K-------------PIG-----RRQ-----------VIN-----P-----------------------------CR-------------------P------------WVG-IT----------C---TR--------------------------------------------RRVTAINLYNRSLQ--GSLIS-----ALGRLSQLQVLNLSGNQFSGTIPSE-LGLV-SSLQILDIGSNL---------------------------------------------TDALPSS-L------------------------GDLKNLTSLDASNNKLTRTI----PT-SIG-S-----------------------LSTLRNLNLSRNNLSGTL---------PSAF------------------------------------------------------------------------------------------------------------GQLNLLEALDIAQNYL----NGTIP----QQLT-----------------------------------------------NCTK-----------LRDIDLSDNDL-QGVIP--------------------------------------------------FQNLKNLTVLHLQNLLEGNITS------------------------------------------------------------------------------------------------------------ITTFPA-LED-----LDL-----TNNRL-----SGSI-PQA----IRST--SL-----KRNFLL-A-----------------QNELT----------------------------GSIP----DKI-GE-LNM-VTRIDFSSNKL---SGSIP--------------------E------AI------------SN-CISLIK-------LNVASNSLTGKFSVR-DG-----------------------------------------------------------------------------------------------------------------------------------------------------------------------------SL-PNLTQLNVSHNILQGSLPT-------L---------------------E-HLINL----------------------------------KVFDGSFNFS-GAVPSSFV-NF--TS--L-LYLNVSSN-RLSGELPLIISH-DS-VT-A----------ESFL------------------------------------NN-------SE-LC----G--S-I-L-------------NK-S-------------C----------------------------------------------------------------------------------------------------------------------------------------------------------------G-S--G-K------------I-A----------------TST-IIYI-ALGS-AA---GLI-------VLVSV------LF---YVI-ACYKGR----KG--K----------------G---------------------------------------------------------------------------------------------------------------------------------------------------------------------------------------------------------S-RH--S----A-QVSA---------------------------E----------------------------L--QL--K--LTLDE---ILTATNRF-----------SEANYI-GA-------GKVG------TVYKG-VL------------P-D-E---------T--------VVAVKRLE-VTCVEG-----KE----EADK-A-LDAE------LEVLGHI-R------HRSLVRVLG--------YCST--VDIKALVLDHMPNGSL-ES-LL--Y---------------------------S---P---R----------D--S---EVI-R-------------------AF-DWTL------------RFKIAM----------------EVAEG-------------LRFLHH-E-----------S--SN-----------------PI---VHGDVKPGNI---LF----------------DA-----------------EM------E-AK-IGDFGVA--------RILTQ-----Q-GFSST--------------------------------------------------------LS--------PST---PV-T------T-AH-GYM---PPEI-----A--E---S---G--V---P-SKK-GDVYS------------------FGIILLEMI-TGRSP-------Y-R--L-----------------------------------------EP--G---Q------------------------------T-L------------------------PE--------------WVRATV---------SN-S------KALENVL--------DPQ--------------------L---------M------------------------------------------T--DL----A------T-----------H------------------Q------QKIAMVLG-----------------------VALLCTRSR------------------------------PEE------------------------------------------------------------------------------R----------------PHMDDAYKM----------------LVH---------------IQ-----TK---T---------T-E-G-----------E--I--KQTSRRRG-WSSGRRIS----SAGRKSSASE---------------VIVVTQKQQQQ--QQPPQQALPY----TPSLSDWTPP------------------------------------------------NRV---------------------
> Pp3c12_11940V3.1.p pacid=32972833 transcript=Pp3c12_11940V3.1 locus=Pp3c12_11940 annot-version=v3.3
-----------------------------------MVRSG---------------------------------------------------IRFVFK-----RSGLAAPF--------LY-----L-----------L--FM------SCALAVA-CGSE-AMS-GASMSQV---SH-M-------KM---------------GVANTRREL--ANNT--------------------------TTLNSTQ------------S-L-Q-E---DAD---------------V---LLQ----------------------FKAAITS-----------DPSN-------------------V---TWYW-----------K-------------PQG-----RLQ-----------RIN-----P-----------------------------CR-------------------P------------WVG-IT----------C---TR--------------------------------------------RRVTGINLYNQSLE--GSLIS-----ALGRLSRLQTLNLSTNQFSGEIPSE-LGLA-SDLEILDIRSNL---------------------------------------------TGALPPS-L------------------------GDLTNLTSLVVSNNNLAGII----PT-SIG-G-----------------------LLSLRNMNLSGNSFSGTL---------PSSL------------------------------------------------------------------------------------------------------------GQLNRLETLHIAGNNL----TGMIP----QNLT-----------------------------------------------ACTA-----------LQDIDLSNNNI-SGFIP--------------------------------------------------FQNMKNLTSLHLQNILEGNILN------------------------------------------------------------------------------------------------------------ITTFPI-LED-----LDL-----TNNRL-----GGEI-PQN----IGIV--TL-----KKNLLL-A-----------------RNNLT----------------------------GSIP----DGI-GE-LSL-VERIDLSANKL---SGSIP--------------------E------AI------------SK-CISLIE-------LTVASNSLTGNFSVP-VG-----------------------------------------------------------------------------------------------------------------------------------------------------------------------------AF-PNLMKLNVSHNSLNASLPT-------L---------------------D-HLLNL----------------------------------KVFDGSFDFV-GEVPSTFV-NF--PS--L-VHLNVSSN-RLSGELPFFASH-DS-VG-A----------QSFL------------------------------------NN-------SE-LC----G--S-I-L-------------DK-S-------------C----------------------------------------------------------------------------------------------------------------------------------------------------------------G-S--S-K------------I-A----------------TST-IIYI-VLGS-VA---GLL-------ALVSI------AS---FIV-SC-RGR----KR--K----------------G---------------------------------------------------------------------------------------------------------------------------------------------------------------------------------------------------------S-RN--S----A-QISA---------------------------E----------------------------L--QL--K--LSAEE---ILTATNRF-----------SNENYI-GE-------GKLS------TVYKG-VL------------P-D-Q---------T--------VVAVKRLA-ITSAE------GE----DAEN-K-LNAE------LESLGHI-R------HRSLVKVLG--------YCSS--PDVKALVLDYMPNGSL-ES-LL--H---------------------------P---L---Q----------N--A---EVI-Q-------------------AF-DWTA------------RFNIAV----------------EVAEG-------------IRYLHH-E-----------S--RN-----------------PV---VHGDVKPSNI---LI----------------DA-----------------KM------E-AK-IGDFEVA--------RILTQ-----Q-R------------------------------------------------------------AS--------PSM---GI-T------T-PN-GYT---PPDV-----W--E---S---G--V---P-SKK-GDVYS------------------FGIVMLEMI-SGRSP-------D-R--L-----------------------------------------EP--A---Q------------------------------T-L------------------------PQ--------------WVRATV---------SN-S------KALHNVL--------DPL--------------------L---------M------------------------------------------S--DL----V------A-----------H------------------Q------QKMAMVLG-----------------------VALLCTRIK------------------------------PEE------------------------------------------------------------------------------R----------------PHMDDVYKM----------------LVH---------------IR-----TK---L---------A-D-A-----------D--A--RQTSRRRG-WRSERRNS----SAGRRQSDIE---------------VKVVTQPQL-------PQQTLPH----TPSLSDWTPP------------------------------------------------SQV---------------------
> Smo_42017_ pacid=15401581 transcript=42017 locus=42017 ID=42017.v1.91 annot-version=v1.0
--------------------------------------------------------------------------------------------------------------------------------------------LL---------L-------------------V------A--------A------V-----V----A--------S----------------------------------LG------------D-L-S-Q---DRD---------------A---LLD----------------------FYNAV-------------GSSN--------RR---------L-----GW-----------N-------------R-S-----A---------------G-----AG---------------------------PC--------------------D------------WRG-IE----------C---S-------------------------------------------S-T-------------------------------------------------------------------------------------------------------------------------------------------------------------------------------------------------------------------------------------------------------------------------------------------------------------------------------------------------------------------------------------------------------------------------------------------------------------------------------------------------------------------------------------------------------------------------------------------------------------------------------------------------------------G-ITR-----IRL-----PGVGL-----AGSV-PPG---SLSSL--TS-----LRVLSL-R-----------------SNRLG----------------------------GPFP-----DL-RN-CSQ-LRALYLQDNRF---SGRLP--------------------P--------------------------------------------------D-FS-----------------------------------------------------------------------------------------------------------------------------------------------------------------------------LW-PQLLHINLAYNALNGSIPT------SI---------------------N-SLTRL----------------------------------TTLNLENTLS-GGLPE-L--SL--PR--L-VRFSVANN-NLSGPVPQR--L-QG-FS-S----------AAFD------------------------------------GN-------VL-IC----G--P-P-LS-----------NN--P-------------C-PIT-A-A-P-------P---------------AI--TP--G-----------------------------------------------------------------------IP------PP-------------------------GRR-------R-R-S--R-G------------L-S----------------SGA-IAGI-VLGS-IA---AAV-----V-AA-LL-----------CCL-L--P-S----AG--A--V-----AA----------------------------------------------------------------GG----------------SGGDH------------A---------------GDSTS-KEEDL------------------------------------------------SSS------L--QGD-----------Q-------L-VG--S----K-LVFL---------------------------D----P-A-----------------------RRG--S--FDLED---LLRA----------------SAEVL-GK-------GSIG------TTYKA-VL------------E-D-G---------S--------IVAVKRLK-DV----------T----APPS-Q-FEHN------MQLIGGL-R------HRNVVPLRA--------YYHS--KDEKLLVSDYMPRGSC-SA-LL--H---------------------------G-------K----------G--A---G-R-S-------------------PL-DWPS------------RLRIAD----------------GAAKG-------------LAYIHE-Q-----------N--GG-----------------TF---VHGSIKSSNV---LL----------------AK-----------------DF------E-AC-VSDAGLA--------HLLTT-----N-A------------------------------------------------------------AA-T-------------S-S------R-ML-GYR---APEV-----L--E---T---R--K---V-TQK-SDVYS------------------YGVLLLELL-TGRAP-------T-Q--A-------S---L----------T------------------DE--G---I------------------------------D-L------------------------PR--------------WVQSVV---------RE-E------WTA-EVF--------DLE--------------------L---------M------------------------------------------R--Y-----H------N-----------I------------------E------EDLVQMLQ-----------------------LALSCTSVA------------------------------PEQ------------------------------------------------------------------------------R----------------PSMRQVVET----------------IEQ---------------LR-----RA---S---------S-S------------------------------------------------------------------------------------------------------------------------------------------------------------------------------
> Bradi4g29790.1.p pacid=32785268 transcript=Bradi4g29790.1 locus=Bradi4g29790 ID=Bradi4g29790.1.v3.1 annot-version=v3.1
-----------------------------------MPLR-------------------------------------------------------GA----------VLLL--------V------V-----------V--VL---------C-------------------C------S--------T------L-----R----R--------A----------------------------------AS------------D-L-A-A---DQA---------------A---LLA----------------------FRAAV-----------------------G-PR---------L-----PW-----------D-------------A-S---S-A---------------S-----P-----------------------------C--------------------G------------WRG-VV----------C---D-------------------------------------------NDT---------------------------------------------------------------------------------------------------------------------------------------------------------------G---------------------------------------------------------------------------------------------------------------------------------------------------------------------------------------------------------------------------------------------------------------------------------------------------------------------------------------------------------------------------------------------------S-----------------------------------------------------------------------------------------R-VVA-----LQL-----PGAGL-----IGEV-PPG---TLGNL--TA-----LRTLSL-R-----------------SNALS----------------------------GAIP----ADI-GN-CGE-LRYLYLHGNSL---AGEIP--------------------E--------------------------------------------------G-LF-----------------------------------------------------------------------------------------------------------------------------------------------------------------------------SL-RLLLRLVLSNNRITGGVSL------EF---------------------N-KLPRL----------------------------------ETLYLEDGLN-GTLPADL--DL--PK--L-ALFNVSNNNQLNGPVPAS--L-AG-RP-A----------SAFS------------------------------------GT--------G-LC----G--A-P-L-------------S--P-------------C-PSP-------------P---------------LP--PP--SQS---------------------------------------------------------PP----------PA------PA-------------------------AQG-------S-K-N--S-K------------L-S----------------VAA-IAGI-SAGA-GA---ALL-----VLVLAAI------FL---LCF-R--R-R----KT--K--A-----DT------S---TETA-----------------------------------------------ATGGE----------------DASPPATVSVAK-MMDKS---------------DTTQR-SRSTS-----------------------------------------------QTMA------V----N-----------N-------N-AK--K----Q-LVFV---------------------------G----S-EP-----------------------DA--P--YELES---LLHA----------------SAEVL-GK-------GWLG------TTYRA-TL------------E-G-G---------VA-------VVTVKRLR-EM----------P----TPEK-D-FRRT------VAALGAL-R------HENLVPLRA--------YFYS--KEEKLLVYDFVPARGL-SS-LL--H---------------------------G---P---N----------A------G-R-E-------------------RL-DFTS------------RARIAL----------------SSARG-------------VASMHG-A---------------------------------GA---SHGNIKSSNI---LV----------------AD-----------------DA------DRAY-VTDHGLV--------QLVGA-----S-V------------------------------------------------------------PL-----------------K------R-VT-GYR---APEV-----K--D---P---R--R---A-SRE-SDAYS------------------FGVLLLELL-TGRAP-------V-N--S-------V---PG----------------------------ID--G---V------------------------------D-L------------------------TQ--------------WVRTVV---------EE-E------WTG-EVF--------DAS--------------------I---------A------------------------------------------N--E-----A------H-----------V------------------E------EDMVRLLQ-----------------------LAIECTEQR------------------------------PDR------------------------------------------------------------------------------R----------------PAMAEVAAR----------------IEQ---------------IV-----DS---A---------V-R-K-ADS----------------------------------------DDF------------------------------------HSV----SAGHSSA---------------------------------------------------------------------------
> Zm00001d020403_T001.1 pep chromosome:AGPv4:7:111641947:111643872:-1 gene:Zm00001d020403.1 transcript:Zm00001d020403_T001.1 gene_biotype:protein_coding transcript_biotype:protein_coding
-----------------------------------MRWA----------------------PGR------------------------------AA----------YVLL--------A------A-----------A--LW---------C-------------------A------S--------L------T-----P----R--------A----------------------------------AP------------D-L-A-A---DRA---------------A---LLA----------------------FRDAV-----------------------G-QR---------L-----PW-----------D-------------A-A---A-A---------------S-----P-----------------------------C--------------------G------------WRG-VR----------C---D-------------------------------------------P-A---------------------------------------------------------------------------------------------------------------------------------------------------------------A---------------------------------------------------------------------------------------------------------------------------------------------------------------------------------------------------------------------------------------------------------------------------------------------------------------------------------------------------------------------------------------------------S-----------------------------------------------------------------------------------------R-VTA-----LQL-----PGASL-----VGAV-PLG---TIGNL--TA-----LRTLSL-R-----------------LNALS----------------------------GGIP----ADI-GS-CTE-LRHLYLQGNQL---DGQVP--------------------E--------------------------------------------------G-FF-----------------------------------------------------------------------------------------------------------------------------------------------------------------------------DL-GLLQRLDLSNNRIAGGVSP------GF---------------------N-RLQRL----------------------------------ATLYLENSLN-GTLPSNL--DL--PK--L-QLFNVSRN-NLTGPVPKS--L-AR-MP-A----------SAFD------------------------------------GT--------G-LC----G--N-P-L-------------A--P-------------C-PTP-------------P----------------P--PP--S-----------------------------------------------------------------------VP------AA-------------------------ANG-------S-I-S--A-K------------L-S----------------TGA-IAGI-AAGA-AV---AFL-----V-LIAVI------LF---LCF-R--C-Q----RT--M--A-----EK------S---AET------------------------------------------------AADAD----------------LDGSPVSVTVAS--MDMK---------------NATRR-----------------------------------------------------SSQA------T----A-----------G-------N-SD--K----K-LVFL---------------------------G----A-AP-----------------------DA--P--YDLES---LLHA----------------SAEVI-GK-------GWLG------TTYRA-TL------------E-G-G---------AT-------TVAVKRLR-AA----------P----IPER-E-FRDK------VIALGAL-R------HENLVPVRA--------YFYS--REEKLIVYDFVGGGSL-CS-LL--H---------------------------G---G---S-------------------P-E-------------------RL-DFEA------------RARIAL----------------AAARG-------------VAFIHG-A--------------GP-----------------RS---CHGNIKSSNV---LV----------------AD-----------------AR------DGAY-VTDHGIL--------RLVGA-----H-V------------------------------------------------------------PL-----------------K------R-VT-GYR---APEV-----T--D---P---R--R---A-SQE-TDTYS------------------FGVLLLEAL-TGKPP-------V-N--S-------V---PGS---------------------------TG--G---V------------------------------E-L------------------------PL--------------WVRTVV---------QE-E------WTA-EVF--------DAS--------------------I---------A------------------------------------------V--E-----E------R-----------V------------------E------EEMVRLLQ-----------------------LAVECTDDR------------------------------PDR------------------------------------------------------------------------------R----------------PRMAEVVAR----------------IEV---------------IV-----RS---A---------E-L-K-AKA------------------------DTE------------DDDF------------------------------------HSI----SP--------------------------------------------------------------------------------
> LOC_Os09g23570.1 pacid=33140897 transcript=LOC_Os09g23570.1 locus=LOC_Os09g23570 ID=LOC_Os09g23570.1.MSUv7.0 annot-version=v7.0
-----------------------------------MPRAA------------------------------------------------------------------VGVV--------V------A-----------L--LW---------C-------------------A------A--------L------I---GGA----G--------A----------------------------------GQ------------D-L-A-A---DTA---------------A---LLA----------------------FRDAV-----------------------G-PR---------L-----PW-----------A-------------S-S---S-S---------------S-----P-----------------------------C--------------------G------------WRG-VR----------C---D-------------------------------------------A-G---------------------------------------------------------------------------------------------------------------------------------------------------------------G---------------------------------------------------------------------------------------------------------------------------------------------------------------------------------------------------------------------------------------------------------------------------------------------------------------------------------------------------------------------------------------------------G-----------------------------------------------------------------------------------------R-VVA-----LQL-----PGAKL-----VGRV-PTG---TVGNL--TA-----LRTLSL-R-----------------SNALS----------------------------GGIP----VDI-GN-CGE-LRALYLQGNQL---AGEVP--------------------E--------------------------------------------------G-FF-----------------------------------------------------------------------------------------------------------------------------------------------------------------------------SL-LLLQRLDLSRNRITGSISP------EF---------------------N-KLRRL----------------------------------ATLYLENGLN-GTLPADL--DL--PK--L-QLFNVSNNDQLTGAVPAS--L-AG-KP-A----------SAFS------------------------------------GT--------G-LC----G--G-P-L-------------S--P-------------C-TNT---S-P-------P---------------SP--SP--SPSP------------------------------------------------------PIPP----------PP------AA-------------------------SQD-------S-K-S--S-K------------L-S----------------GGA-IAGI-AVGA-AA---ALL-----V-ALAVI------VL---LCF-K--R-G----RR--K--E-----GR-------------------------------------------------------------PADVD----------------EDASPVSVTVAR--TDKV----------------EVKR-SRSRP-----------------------------------------------SQQT------T----T-----------A-------S-GA--K----K-LVFV---------------------------G----G-EP-----------------------DV--P--YDLDT---LLHA----------------SAEVL-GK-------GWLG------TTYRA-TL------------E-G-G---------AA-------VVAVKRLR-EA----------P----IAER-E-FRDS------VAELAAL-R------HENLAPLRA--------YFYS--RDEKLLVSDFVGAGAL-SS-LL--H---------------------------G---G---G----------G--A--VR-R-A-------------------RL-GFTS------------RARIAL----------------AAARG-------------VAFIHG-A---------------------------------GS---SHGNIKSSNI---VV----------------NR-----------------TH------DGAY-VTDHGLA--------QLLGA-----A-V------------------------------------------------------------PL-----------------K------R-VT-GYR---APEV-----S--D---L---R--R---A-SRE-ADVYS------------------FGVVLLEML-TGRPP-------A-N--A-------V---PG----------------------------FD--G---V------------------------------D-L------------------------PQ--------------WVRAVV---------HE-E------WTA-EVF--------DAS--------------------I---------A------------------------------------------D--E-----A------H-----------A------------------E------EEMMRLLK-----------------------LAVECTEQR------------------------------PER------------------------------------------------------------------------------R----------------PTMAEVAAR----------------IEH---------------IV-----DT---V---------I-R-N-ADV----------------------------------------DDF------------------------------------DSV----SQ--------------------------------------------------------------------------------
> Zm00001d050355_T001.1 pep chromosome:AGPv4:4:83104468:83106843:-1 gene:Zm00001d050355.1 transcript:Zm00001d050355_T001.1 gene_biotype:protein_coding transcript_biotype:protein_coding
-----------MPLASIYQV---------IAAAPAMARQRRA------------------IGGAR-----------------------------AA----------VPFA--------L------L-----------A--LL---------A-------------------S------A--------L------P-----G----L--------M----------------------------------AQ------------N-L-A-G---DRA---------------A---LLA----------------------LRSAL--------------DSR--------GL---------L-----PW-----------D-------------T-T---E-L---------------S-----P-----------------------------C--------------------G------------WRG-VV----------C---D-------------------------------------------NQTQAAG-----------------------------------------------------------------------------------------------------------------PG----------------------------------------S---------------------------------------------------------------------------------------------------------------------------------------------------------------------------------------------------------------------------------------------------------------------------------------------------------------------------------------------------------------------------------------------------R-----------------------------------------------------------------------------------------R-VVE-----LRL-----PGKRL-----VGTI-PLG---TVGNL--TV-----LQTLSL-R-----------------RNAIT----------------------------GGIP----ADI-GN-CAQ-LTVVNLTANQF---TGAVP--------------------E--------------------------------------------------G-LF-----------------------------------------------------------------------------------------------------------------------------------------------------------------------------SL-AALRQVDLSRNRLVGGVSE------EF---------------------N-RLKQL----------------------------------DTLFLDSDLA-GLLPPGL--YL--PN--L-SRFNVSFNAQLIGPVPAS--L-AR-MP-A----------SAFR------------------------------------GT--------G-LC----D--G-P-L-------------P--A-------------C-TDS---T-P-------P---------------AP--PP--------------------------------------------------------------------------AA------SS-------------------------AGG-------E-K-K--K-H------------L-S----------------RWA-IVGI-VGGA-AL---VLL-----L-IMALV-----------ACF-R--R-R----QA--A--A-----------------AAAAGR----------------------PAG-----------------AA-AANVH----------------EATAPVTVTLAR--TDSD----------------AVKQ-SHAPP-----------------------------------------------LAPA------MI-----------------------S-EG--K----K-LVFL---------------------------G----S-TP-----------------------ER--P--YDLET---LLRA----------------SAEVL-AK-------GPLG------TTYRA-TL------------D-G-G---------EP-------VLAVKRLR-EV----------H----LSED-E-FCNK------ATALGAL-H------HHNLTRLRA--------YFYS--KEEKLLVYDFVGAGSL-SA-VL--H---------------------------D---G---G----------A--E---G-R-A-------------------RL-DFTA------------RARIAL----------------AAARG-------------VAFIHH-S--------------GA-----------------KS---SHGNIKSSNI---VV----------------TG-----------------TR------DGAY-VSDYGIA--------QLTGA-----A-A------------------------------------------------------------PP-----------------R------R-GA-GYN---APEV-----N--D---A---R--S---V-PQS-ADVYS------------------FGVVVLELL-SGRAP-------L-H--A-------L---REG---------------------------AD--G---V------------------------------N-L------------------------PR--------------WVRSVV---------QE-E------WTS-EVF--------DAG--------------------I---------A------------------------------------------N--E-----P------R-----------V------------------E------GEMMRLLQ-----------------------LGMECTEQR------------------------------PDR------------------------------------------------------------------------------R----------------PTMTLVEAR----------------IER---------------IV-----ED---A---------C-Q-K-ADF------------------------SST-------------DGS------------------------------------RSV----SA--------------------------------------------------------------------------------
> Zm00001d032244_T001.1 pep chromosome:AGPv4:1:218617548:218619858:1 gene:Zm00001d032244.1 transcript:Zm00001d032244_T001.1 gene_biotype:protein_coding transcript_biotype:protein_coding
-----------M----------------------SMTRQRRP------------------IGGFR------V----------------------AA----------VPFV--------V------V-----------A--LL---------A-------------------A------A--------L------P-----G----L--------V----------------------------------AQ------------D-L-A-G---DRA---------------A---LLA----------------------LRNAL--------------DSR--------GL---------L-----PW-----------N-------------T-A---A-L---------------S-----P-----------------------------C--------------------G------------WLG-VV----------C---S-------------------------------------------NQTQA-------------------------------------------------------------------------------------------------------------------------------------------------------------P---------------------------------------------------------------------------------------------------------------------------------------------------------------------------------------------------------------------------------------------------------------------------------------------------------------------------------------------------------------------------------------------------R-----------------------------------------------------------------------------------------R-VVE-----LRL-----PGKRL-----IGTI-PLG---TVGNL--TA-----LQTLSI-R-----------------HNAIT----------------------------GDIP----ADI-GN-CAQ-LTAMNLTSNQF---TGAVP--------------------E--------------------------------------------------G-FF-----------------------------------------------------------------------------------------------------------------------------------------------------------------------------SL-AVLGQVDLSRNRLTGAVSQ------EF---------------------N-RLKQL----------------------------------DTLFLESDLA-GALPPGL--YL--PN--L-SRFNVSFNAQLTGSVPAS--L-DR-MP-A----------SAFR------------------------------------GT--------G-LC----D--G-P-L-------------P--T-------------C-TNS---T-P-------P---------------VP--PP--------------------------------------------------------------------------AS------PS-------------------------AGG-------E-K-K--K-H------------L-S----------------RWA-IVGI-IVGA-AL---VLL-----L-IIGLV-----------AFV-R--R-R----QT--A--A-----GRPA----G---ATAAGR----------------------PAG----------------TTA-AANVH----------------EATAPITVTLAR--TNRD----------------TVNQ-SHAPP-----------------------------------------------LAPA------II-----------------------S-EG--K----K-LVFL---------------------------G----S-AP-----------------------ER--P--YDLET---LLRA----------------SAEVL-GK-------GPLA------TTYRA-TL------------D-G-G---------EP-------VLAIKRLR-EV----------H----LSEN-E-FRNK------VTALGAL-H------HNNLTRLRA--------YFYS--NEEKLLVYDFVGASSL-AA-LL--H---------------------------D---G---G----------A--D---G-R-A-------------------RL-DFTA------------RACIAL----------------AAARG-------------VAFIHQ-G--------------GA-----------------KS---SHGNIKSSNI---VV----------------TA-----------------TR------DSAY-VSDYGIA--------QLTGA-----A-A------------------------------------------------------------PP-----------------R------R-GA-GYH---APEV-----N--D---A---R--S---V-QQS-ADVYS------------------FGVVVLELL-SGRPP-------L-H--A-------L---PEG---------------------------TN--G---V------------------------------D-L------------------------PR--------------WVRSVV---------QE-E------WTS-EVF--------DAA--------------------I---------A------------------------------------------N--E-----P------R-----------V------------------E------GEMMRLLQ-----------------------LGMECTEQR------------------------------PDS------------------------------------------------------------------------------R----------------PTMAQVEAR----------------IER---------------IV-----ED---A---------C-R-K-VDF------------------------SST-------------EGS------------------------------------RSV----SA--------------------------------------------------------------------------------
> LOC_Os08g33090.1 pacid=33102604 transcript=LOC_Os08g33090.1 locus=LOC_Os08g33090 ID=LOC_Os08g33090.1.MSUv7.0 annot-version=v7.0
-----------------------------------MASS-----------------------GRR-----------------------------------------RDVL--------L------L-----------L--LL---------L-------------------V------L--------V------A-----R----A--------A----------------------------------AA------------D-M-A-G---DRA---------------A---LLA----------------------LRDAV---------------GG--------RH---------L-----PW-----------D-------------P-S---A-P---------------T-----P-----------------------------CG-------------G-----A------------WRG-VG----------C---S-------------------------------------------A-S---------------------------------------------------------------------------------------------------------------------------------------------------------------G---------------------------------------------------------------------------------------------------------------------------------------------------------------------------------------------------------------------------------------------------------------------------------------------------------------------------------------------------------------------------------------------------D-----------------------------------------------------------------------------------------R-VTE-----LRL-----PGKSL-----RGAV-PVG---TVGNL--TA-----LRTLSL-R-----------------MNAIS----------------------------GGIP----ADI-GG-CVQ-LRSLNLSGNRL---AGGLP--------------------E--------------------------------------------------G-LF-----------------------------------------------------------------------------------------------------------------------------------------------------------------------------SL-ALLEKVDLSGNRLTGGVSP------EF---------------------S-RLASL----------------------------------TTLNLDRGFD-GTLPGNL--TL--PN--L-ARFNVSYNGQLGGAVPAS--L-AG-MP-A----------SAFL------------------------------------GT--------S-LC----G--A-P-L-------------A--P-------------C-ANP---S-PT------P----------------PS-PP-------------------------------------------------------------------------------------------------------------GDS-------K-G-G--G-K------------L-S----------------RGA-IIGI-VLGA-VA---ALV-----V-ALTVG------FL---ACF-R--R-R----AT--A--P-----RS------R---STA----------------------------------------------A-AAAAH----------------DVAEPITVTVAR--TDMD---------------AAVKQ-SHSPPP---------P---------------------------------------------------------------G-------E-GS--T----K-LVFV---------------------------G----G-AP-----------------------ER--P--YDLDT---LLRA----------------SAEVV-GK-------GAAG------TTYRA-TL------------D-G-G---------EP-------VLAVKRLR-EV----------S----LSER-E-FRDR------VAAIGAV-S------HDSLPRLLA--------YFYS--REEKLLVYEFVGAGSL-AA-LL--H---------------------------G---N--------------G----------E-------------------KL-DFAA------------RARIAL----------------AVARG-------------VAFIHR-G--------------GP-----------------IS---SHGDIKSSNV---VV----------------TA-----------------TR------DAAY-VTDYGLA--------QLVGG-----A-A------------------------------------------------------------APP-------------TT-K------R-GA-GYR---APEV-----V--D---A---R--R---V-SQS-ADVYS------------------FGVLLLELL-SGRPP-------L-D--A-------T---PDG---------------------------GA--A---V------------------------------D-L------------------------PR--------------WMRSVV---------QE-E------WTS-EVF--------DAA--------------------I---------G------------------------------------------N--E-----A------R-----------T------------------E------GEMMRLLQ-----------------------LGMECTEHH------------------------------PDR------------------------------------------------------------------------------R----------------PAMAEVEAR----------------IER---------------IV-----ED---A---------C-R-N-ADS------------------------GST-------------DGS------------------------------------RSM----SA--------------------------------------------------------------------------------
> Bradi3g36290.1.p pacid=32815039 transcript=Bradi3g36290.1 locus=Bradi3g36290 ID=Bradi3g36290.1.v3.1 annot-version=v3.1
-----------------------------------MALGGR-----------------------------------------------------AA----------VLVL---Q----L------A-----------V--AL---------L-------------------A------V--------L------P-----R----H--------V----------------------------------SA------------D-L-A-A---DQA---------------A---LLA----------------------LRAAV-----------------------G-PH---------L-----PW-----------D-------------V-T-----T---------------S-----P-----------------------------C--------------------S---G-------LWLG-VG----------C---S-------------------------------------------G-T---------------------------------------------------------------------------------------------------------------------------------------------------------------A----------PL---------------------------------------------------------------------------------------------------------------------------------------------------------------------------------------------------------------------------------------------------------------------------------------------------------------------------------------------------------------------------------------E-----------------------------------------------------------------------------------------R-VVE-----LRL-----IGKSL-----SGQI-PAG---TVGNL--TA-----LQTLSL-R-----------------FNAIS----------------------------GAIP----ADI-GA-AAQ-LRWMYLAGNRL---VGDVP--------------------E--------------------------------------------------G-FF-----------------------------------------------------------------------------------------------------------------------------------------------------------------------------SL-ALLKKADLSGNRLTGGVSP------QF---------------------N-ALRSL----------------------------------ATLNLEGDFA-GALPSGL--AL--PK--L-TQFNVSGNAKLSGPVPAS--L-SG-MP-A----------SAFA------------------------------------GT--------A-LC----G--P-P-L-------------A--T-------------C-ASP-V-A-P-------P-------------------PP--------------------------------------------------------------------------TP------SG-------------------------HDG-------G-D-N--S-E------------L-S----------------SGA-IAGI-IVAA-VV---LLM-----L-VLTAW------FL---ICF-R--R-R----RR--A--A-----NA------G---TTTTTE------------------------------------------TA-AADVH----------------EGTGPITVTVAM--TDRD----------------AVKR-SHTVSP---------P----------------------------SPSA--T-TAMV------AL---------------T-------G-DG--R----K-LVFL---------------------------G----G-AP-----------------------EK--P--YDLET---MLRA----------------SAEVL-GK-------GVHG------TTYRA-TL------------D-G-G---------DP-------VLAIKRLR-DV----------R----LPER-E-FRDK------VVALGAL-R------HENLPPLRA--------YFYS--KEEKLLVFDFVGAGSL-CS-LL--H---------------------------G---N---G----------A--E---G-R-S-------------------RL-DFTA------------RARIAL----------------AAARG-------------VAYIHG-G-----------GG-AS-----------------RL---AHGGIKSSNV---LV----------------NA-----------------AR------DGAY-VADYGLA--------QLAGT-----G-S------------------------------------------------------------LP-----------------K------R-GT-GYR---APEV-----T-SD---A---A--K-GAA-SQS-ADVYS------------------FGVVVLELL-TGRAP-------T-H--A-------L---ADD------APG------------------GG--G---V------------------------------D-L------------------------AR--------------WVRSVV---------QE-E------WTS-EVF--------DSV--------------------I---------G------------------------------------------N--E-----P------R-----------V------------------E------EEMMRLLQ-----------------------LGMDCTERS------------------------------PER------------------------------------------------------------------------------R----------------PDMAEVEAR----------------IER---------------IV-----ED---A---------C-R-R-ADF------------------------SST-------------DGS------------------------------------RSV----SA--------------------------------------------------------------------------------
> Zm00001d033745_T001.1 pep chromosome:AGPv4:1:272677505:272681013:-1 gene:Zm00001d033745.1 transcript:Zm00001d033745_T001.1 gene_biotype:protein_coding transcript_biotype:protein_coding
-----------------------------------MRSPPPP----------------PWRAGRLH----------------------------------------SPLP--------M------L-----------L--LF---------VA------------------A------L--------A------A-----R----A--------G----------------------------------AD------------D-L-A-S---DAR---------------A---LLA----------------------FRDAV----------------G--------RR---------L-----TW-----------N-------------A-S---DVA---------------G-----A-----------------------------C--------------------S------------WTG-VS----------C---E-------------------------------------------N---------------------------------------------------------------------------------------------------------------------------------------------------------------------------------------------------------------------------------------------------------------------------------------------------------------------------------------------------------------------------------------------------------------------------------------------------------------------------------------------------------------------------------------------------------------------G-----------------------------------------------------------------------------------------R-VAV-----LRL-----PGATL-----SGAV-PAG---TLGNL--TA-----LHTLSL-R-----------------LNGLS----------------------------GALP----ADL-AS-AAA-LRNVFLNGNRL---SGGFP--------------------Q--------------------------------------------------A-IL-----------------------------------------------------------------------------------------------------------------------------------------------------------------------------AL-PALVRLSLGGNDLSGPIPA------EL---------------------G-SLTHL----------------------------------RVLLLENRFS-GEISD-V--KL--PP--L-QQFNVSFN-QLNGSIPAS--L-RS-QP-R----------SAFL------------------------------------G--------TG-LC----G--G-P-L-------------G--P-------------C-PGE-V-S---------P---------------SP--AP--AGQT------------------------------------------------------PSL-----------TPVPSSGSGSG----GT------------IGGNGGESG-------H-K-N--K-K------------L-S----------------GGA-IAGI-AIGS-AL---GAG-----L-LL-FL------LV---CLC----R-R----SG--G--T-----RT------R---SLEMPP---------------------------------------------PEAPA----------------AAAA-----------------------------AGGRK-PPEMT------------SGA------------------------AVAP--L-TTIGHPN---A-PIGQ-----------S-------T-SG--K----K-LVFF---------------------------G----S-A----------------------AAVA--P--FDLED---LLRA----------------SAEVL-GK-------GAFG------TTYKA-VL------------E-S-G---------A--------TVAVKRLK-DV----------T----LSEA-E-FRER------ISEIGEL-Q------HEFIVPLRA--------YYYS--KDEKLLVYDFMPMGSL-SA-VL--H---------------------------G---N---V----------S--S---G-R-T-------------------PL-NWDL------------RSSIAL----------------AAARG-------------VEYIHS-T--------------TS-----------------TA---SHGNIKSSNV---LL----------------GK-----------------SY------Q-AR-VSENGLT--------TLVGP-----S-S------------------------------------------------------------SS-----------------S------R-TT-GYR---APEV-----I--D---S---R--R---V-SQK-ADVYS------------------FGVLLLELV-TGKAP-------S-Q--A-------A---L----------N------------------DE--G---V------------------------------D-L------------------------PR--------------WVQSVN---------RS-E------WGS-LVF--------DME--------------------L---------M------------------------------------------R--H-----Q------T-----------G------------------E------EPMAQLVL-----------------------LAMDCTAQV------------------------------PEA------------------------------------------------------------------------------R----------------PSMAHVVMR----------------IEE---------------IK-----KS---S---------------------------------VT-------PNI-------------EQVDD------------------QSSR-----------AESEAAPTNPFAT-----------------------------------------------------------------------------
> Zm00001d013430_T001.1 pep chromosome:AGPv4:5:11236125:11239456:1 gene:Zm00001d013430.1 transcript:Zm00001d013430_T001.1 gene_biotype:protein_coding transcript_biotype:protein_coding
FR---DETTLNLGSFRGP----------LTSAAAAMRSPSPP----------------PWRLRRIR----------------------------------------FAFP--------M------L-----------L--V-------------------------------------V--------A------S-----L----A--------G----------------------------------AD------------D-L-A-S---DAR---------------A---LVA----------------------FRDAV----------------G--------RR---------L-----AW-----------N-------------A-S---DVA---------------G-----A-----------------------------C--------------------S------------WTG-VT----------C---E-------------------------------------------H---------------------------------------------------------------------------------------------------------------------------------------------------------------------------------------------------------------------------------------------------------------------------------------------------------------------------------------------------------------------------------------------------------------------------------------------------------------------------------------------------------------------------------------------------------------------G-----------------------------------------------------------------------------------------R-VAV-----LRL-----PGATL-----SGTV-PAG---TLGNL--TA-----LHTLSL-R-----------------LNGLS----------------------------GALP----ADL-SS-AAA-LRNVFLNGNRL---SGGFP--------------------Q--------------------------------------------------A-IL-----------------------------------------------------------------------------------------------------------------------------------------------------------------------------AL-PGLVRLSLGGNDLSGPIPT------EL---------------------G-NLTHL----------------------------------RVLLLENRFS-GEISD-V--KL--PP--L-QQFNVSFN-QLNGSIPAS--L-RS-QP-R----------SAFL------------------------------------G--------TG-LC----G--G-P-L-------------G--P-------------C-PGE-V-P---------P---------------SP--AP--AGQT------------------------------------------------------PSP-----------TPVPSGSGGGG----GT------------NGGSGVENG-------H-K-G--K-K------------L-S----------------GGA-IAGI-AIGS-AL---GAA-----L-LL-FL------LV---CLC----R-R----SG--G--I-----RT------R---SLEMP-------------------------------------------------PS----------------SPAP-----------------------------AGGRK-PPEMT------------SAA------------------------AVAP--L-TTIGHPN---A-PIVQ-----------S-------T-SG--K----K-LVFF---------------------------G----S-A----------------------AAVA--S--FKLED---LLRA----------------SAEVL-GK-------GTFG------TTYKA-VL------------E-S-G---------A--------TLAVKRLK-DV----------T----LSEP-E-FRER------ISEIGEL-Q------HEFIVPLRA--------YYYS--KDEKLLVYDFMPKGSL-SA-VL--H---------------------------G---N---I----------T--S---G-K-T-------------------PL-NWDL------------RSSIAL----------------AAARG-------------VEYIHS-T--------------SS-----------------TA---SHGNIKSSNV---LL----------------GE-----------------SY------Q-AH-VSDNGLT--------ALVGP-----S-S------------------------------------------------------------SP-----------------S------R-AT-GYR---APEV-----I--D---P---R--R---V-SQK-ADVYS------------------FGVLLLELV-TGKAP-------S-Q--A-------A---L----------N------------------DE--G---V------------------------------N-L------------------------PR--------------WVQSVS---------RS-E------WGS-EVF--------DIE--------------------L---------M------------------------------------------R--H-----E------A-----------G------------------E------EPMAQLVL-----------------------LALDCVAQV------------------------------PEA------------------------------------------------------------------------------R----------------PSMGHVVTR----------------IEE---------------IR-----KS---S---------------------------------LT-------TNME------------EEVDD------------------QSSK-----------AESE-VPTNPFAS-----------------------------------------------------------------------------
> LOC_Os03g50450.1 pacid=33128339 transcript=LOC_Os03g50450.1 locus=LOC_Os03g50450 ID=LOC_Os03g50450.1.MSUv7.0 annot-version=v7.0
-----------------------------------MRAA--------------------WRPASGR----------------------------------------RVAL--------A------A-----------M--VV---------LS------------------V------V--------V------A-----A----A--------M----------------------------------AD------------D-L-A-G---DAR---------------A---LLA----------------------FRDAV----------------G--------RH---------V-----AW-----------N-------------G-S---DPG---------------G-----A-----------------------------C--------------------S------------WTG-VT----------C---E-------------------------------------------G---------------------------------------------------------------------------------------------------------------------------------------------------------------------------------------------------------------------------------------------------------------------------------------------------------------------------------------------------------------------------------------------------------------------------------------------------------------------------------------------------------------------------------------------------------------------G-----------------------------------------------------------------------------------------R-VAV-----LRL-----PGAAL-----AGRV-PEG---TLGNL--TA-----LHTLSL-R-----------------LNALA----------------------------GALP----GDL-TS-AAA-LRNVFLNGNRL---SGEFP--------------------R--------------------------------------------------A-FL-----------------------------------------------------------------------------------------------------------------------------------------------------------------------------AL-QGLVRLAIGGNDLSGSIPP------AL---------------------G-NLTRL----------------------------------KVLLLENRFS-GEIPD-L--K---QP--L-QQFNVSFN-QLNGSIPAT--L-RT-MP-R----------SAFL------------------------------------G--------TG-LC----G--G-P-L-------------G--P-------------C-PGE-V-S---------P---------------SP--AP--GEQP------------------------------------------------------VSP-----------TP------ANN----GD------------KGGNGGESG-------K-K-S--K-K------------L-S----------------GGA-IAGI-AIGS-AV---GAA-----L-LL-FL------LI---CLC----C-R----SG--R--T-----KT------R---SMEMPP---------------------------------------------PPSSA----------------PAVV-----------------------------AAGRK-PPEMT------------SAA------------------------AVAP--M-ATVGNPH---A-PLGQ-----------S-------T-SG--K----K-LIFF---------------------------G----S-A----------------------AAVA--P--FDLED---LLRA----------------SAEVL-GK-------GAFG------TTYKA-VL------------E-S-G---------A--------TVAVKRLK-DV----------T----LTEP-E-FRDR------IADIGEL-Q------HEFIVPLRA--------YYYS--KDEKLLVYDFMPMGSL-SA-VL--H---------------------------G---N---R----------G--S---G-R-T-------------------PL-NWET------------RSSIAL----------------AAARG-------------VEYIHS-T--------------SS-----------------SA---SHGNIKSSNV---LL----------------NK-----------------SY------Q-AR-LSDNGLS--------ALVGP-----S-S------------------------------------------------------------AP-----------------S------R-AS-GYR---APEV-----T--D---P---R--R---V-SQK-ADVYS------------------FGVLLLELL-TGKAP-------S-Q--A-------A---L----------N------------------DE--G---V------------------------------D-L------------------------PR--------------WVQSVV---------RS-E------WTA-EVF--------DME--------------------L---------L------------------------------------------R--Y-----Q------N-----------V------------------E------EQMVQLLQ-----------------------LAIDCVAQV------------------------------PDA------------------------------------------------------------------------------R----------------PSMPHVVLR----------------IEE---------------IK-----KS---S---------E-R-L-EGRDP-----------QQQA-------SNL-------------EAGDD------------------QTSK-----------PESA-EGLNPFAP-----------------------------------------------------------------------------
> Bradi1g11430.1.p pacid=32798241 transcript=Bradi1g11430.1 locus=Bradi1g11430 ID=Bradi1g11430.1.v3.1 annot-version=v3.1
-----------------------------------MRSP-------------------PWRPMAR------------------------------------------------------------L-----------V--LA---------LS------------------L------L--------S------A-----W----G--------A----------------------------------EA------------D-L-A-D---DAR---------------A---LLA----------------------FRAAV----------------G--------RH---------L-----AW-----------N-------------A-T---DLG---------------S-----A-----------------------------C--------------------S------------WTG-VT----------C---D-------------------------------------------G---------------------------------------------------------------------------------------------------------------------------------------------------------------------------------------------------------------------------------------------------------------------------------------------------------------------------------------------------------------------------------------------------------------------------------------------------------------------------------------------------------------------------------------------------------------------G-----------------------------------------------------------------------------------------R-VAM-----LRL-----PGRAL-----AGDV-PAG---SLGNL--TA-----LHTLSL-R-----------------FNALS----------------------------GSLP----ADL-AS-ATA-LQNVILNGNKL---SGDFP--------------------P--------------------------------------------------A-IL-----------------------------------------------------------------------------------------------------------------------------------------------------------------------------AL-PGLVRLALDGNDLSGPIPP------AL---------------------A-NLTRL----------------------------------KVLLLNNRFV-GQIPE-L--T---AQ--L-QQFNVSFN-QLNGSIPSS--L-RS-KP-R----------EAFL------------------------------------GM-------TG-LC----G--G-P-L-------------G--P-------------C-PGE-A-S---------P---------------SP--AP--AVKP------------------------------------------------------SSPT----------TP------ATD----GE------------NSPNGGENG-------E-K-N--K-K------------L-S----------------GGA-IAGI-AIGS-VL---GAA-----L-LL-FL------LI---CLC----R-R----SG--R--T-----KT------P---ALQMP----------------------------------------------PPSPT----------------SALV-----------------------------AGSRK-PPEVT------------SGA------------------------AVAP--M-NTVGHPQ---V-SLGQ-----------S-------T-SG--K----K-LVFF---------------------------G----S-A----------------------ANVA--P--FDLED---LLRA----------------SAEVL-GK-------GAIG------TTYKA-VL------------E-S-G---------A--------TVAVKRLK-DV----------T----MSEP-E-FRDR------IADIGEL-Q------HEFIVPLRA--------YYYS--KDEKLLVYDFMPMGSL-SA-LL--H---------------------------G---N---R----------G--S---G-R-T-------------------PL-NWAI------------RSSIAL----------------AAARG-------------LEFIHS-T--------------SS-----------------ST---SHGNIKSSNI---LL----------------AK-----------------SY------Q-AR-VTDNGLA--------TLVGP-----S-S------------------------------------------------------------TP-----------------S------R-TT-GYR---APEV-----T--D---P---R--R---V-SQK-ADVYS------------------FGVLLLELL-TGKAP-------S-Q--A-------A---L----------N------------------DE--G---V------------------------------D-L------------------------PR--------------WVQSVV---------RS-E------WTA-EVF--------DME--------------------L---------L------------------------------------------R--H-----Q------N-----------V------------------E------EQMVQLLQ-----------------------LAIDCVAQV------------------------------PDA------------------------------------------------------------------------------R----------------PTMSHIVVR----------------IDE---------------IK-----KA---S---------E-I-A-EGIDQ-----------QQNA-------LNL-------------ADGEY------------------QAESV---------------DGPAHFAP-----------------------------------------------------------------------------
> Bradi1g69550.1.p pacid=32806759 transcript=Bradi1g69550.1 locus=Bradi1g69550 ID=Bradi1g69550.1.v3.1 annot-version=v3.1
-----------------------------------MAAM----------------------PGL------------------------------------------AVAL--------A------V-----------L--VL---------F-------------------S------A--------L------P-----A----S--------L----------------------------------SD------------D-L-N-S---DAQ---------------A---LQG----------------------LRSAV--------------GRSA------------------L----PSW-----------N-------------N-S-----T---------------P-----T-----------------------------C--------------------Q------------WDG-VS----------C---E-------------------------------------------S---------------------------------------------------------------------------------------------------------------------------------------------------------------------------------------------------------------------------------------------------------------------------------------------------------------------------------------------------------------------------------------------------------------------------------------------------------------------------------------------------------------------------------------------------------------------G-----------------------------------------------------------------------------------------R-VVE-----LRL-----PGAGL-----IGTL-PSG---VLGNL--TA-----LRTLSL-R-----------------YNALT----------------------------GPIP----DDL-SR-ATE-LRALYLQHNSF---SGEVP--------------------A--------------------------------------------------S-LF-----------------------------------------------------------------------------------------------------------------------------------------------------------------------------TL-KNLVRLDIAENKFSGEISP------DF---------------------N-KLNRL----------------------------------GSLLLESDFS-GEIPK-L--DL--PT--L-EQFNVSYN-KLNGSIPTK--L-RK-MP-K----------DSFL------------------------------------G--------TT-LC----G--G-P-L-------------G--L-------------C-PGE-T-A---------P---------------TPAGAP--GS----------------------------------------------------------------------QP------DAG--------------------GVADVAG-------S-K-K--K-K------------L-S----------------GGA-IAGI-AIGC-VF---GVL-----L-LL-AL------LF---FLC----R-K----RS--S--K-----AR------S---TAAVEK--------------------------------------GHDLGMAQLDAEP---------------KGQNGSAAGN---GVHAG---------------AAAGAVPAAAS------------AAAVA----------------------AAAA--A-AKSG------G----S-----------T-------G-GT--K----K-LIYF---------------------------GPM--A-V------------------------AP--P--FDLED---LLRA----------------SAEVL-GK-------GAFG------TAYKA-VM------------E-S-G---------A--------AVAVKRLK-DV----------D----LPEP-E-FRER------IAAIGAV-Q------HELVVPLRA--------YYFS--KDEKLLVYDYMSMGSL-SA-LL--H---------------------------G---N---R----------A--S---G-R-T-------------------PL-DWET------------RSAIAL----------------AAARG-------------VAHIHS-T--------------GP-----------------TA---SHGNIKSSNV---LL----------------TK-----------------NY------E-AR-VSDHGLP--------TLVGP-----S-F------------------------------------------------------------SP-----------------T------R-VS-GYR---APEV-----T--D---I---R--R---V-SQK-ADVYS------------------FGVLLLELL-TGKAP-------T-H--A-------V---V----------N------------------EE--G---L------------------------------D-L------------------------PR--------------WVQSVV---------RE-E------WTA-EVF--------DQE--------------------L---------L------------------------------------------R--Y-----Q------S-----------V------------------E------EEMVQLLQ-----------------------LAIDCSAQH------------------------------PDR------------------------------------------------------------------------------R----------------PTMSDAAAR----------------IDE---------------IR-----RS---S-----------S-D-------------------RQ-------AT--------------ESAGG--------------------------------DREGD----EPSL------------------------------------------------------------------------------
> LOC_Os03g12250.1 pacid=33128701 transcript=LOC_Os03g12250.1 locus=LOC_Os03g12250 ID=LOC_Os03g12250.1.MSUv7.0 annot-version=v7.0
-----------------------------------MAPM----------------------PAP------------------------------------------AVAL--------A------V-----------L--VL---------L-------------------S------A--------V------P-----G----Y--------F----------------------------------SD------------D-L-N-T---DAQ---------------A---LQA----------------------LRSAV--------------GKSA------------------L----PSW-----------N-------------S-S-----T---------------P-----T-----------------------------C--------------------N------------WQG-VT----------C---E-------------------------------------------S---------------------------------------------------------------------------------------------------------------------------------------------------------------------------------------------------------------------------------------------------------------------------------------------------------------------------------------------------------------------------------------------------------------------------------------------------------------------------------------------------------------------------------------------------------------------G-----------------------------------------------------------------------------------------R-VTE-----LRL-----PGAGL-----MGTL-PSN---VLGNL--SA-----LRTLSL-R-----------------YNALT----------------------------GPIP----DDL-SR-LPE-LRAIYFQHNSF---SGEVP--------------------A--------------------------------------------------S-VF-----------------------------------------------------------------------------------------------------------------------------------------------------------------------------TL-KNLVRLDLAGNKFSGEISP------DF---------------------N-KLNRL----------------------------------GTLFLDGSFT-GEIPK-L--DL--PT--L-SQFNVSYN-KLNGSIPRS--L-RK-MP-K----------DSFL------------------------------------G--------TG-LC----G--G-P-L-------------G--L-------------C-PGE-T-A---------L---------------TPAGSP--EV----------------------------------------------------------------------QP------AGG--------------------GAADAGGA----SSG-T-K--K-K------------L-S----------------GGA-IAGI-AIGC-VF---GVL-----L-LL-AL------IF---LLC----R-K----KS--S--S-----ST------P---ATAVEK--------------------------------------GRDLQMAPMDMEP---------------KGQNGSAAGN---GAHVG---------------AAAAA-PAAAT------------SAAVA----------------------AAAA--A-AKTG------G----A-----------T-------G-GS--K----K-LIFF---------------------------GPM--A-A------------------------AP--P--FDLED---LLRA----------------SAEVL-GK-------GAFG------TAYKA-VM------------E-S-G---------S--------AVAVKRLK-DV----------D----LPEP-E-FRER------IAAIGAV-Q------HELVVPLRA--------YYFS--KDEKLLVYDYMSMGSL-SA-LL--H---------------------------G---N---R----------A--S---G-R-T-------------------PL-DWET------------RSAIAL----------------AAARG-------------VAHIHS-T--------------GP-----------------TA---SHGNIKSSNV---LL----------------TK-----------------NY------E-AR-VSDHGLP--------TLVGP-----S-F------------------------------------------------------------SP-----------------T------R-VS-GYR---APEV-----T--D---I---R--R---V-SQK-ADVYS------------------FGVLLLELL-TGKAP-------T-H--A-------V---V----------N------------------EE--G---L------------------------------D-L------------------------PR--------------WVQSVV---------RE-E------WTA-EVF--------DQE--------------------L---------L------------------------------------------R--Y-----Q------N-----------V------------------E------EEMVQLLQ-----------------------LAIDCSAQH------------------------------PDR------------------------------------------------------------------------------R----------------PSMSEVAAR----------------IDE---------------IR-----RS---S---------L-G-D-------------------RP-------AT--------------DSAG-----------------------------------EGE----EPSL------------------------------------------------------------------------------
> Zm00001d048054_T002.1 pep chromosome:AGPv4:9:148989823:148994202:-1 gene:Zm00001d048054.1 transcript:Zm00001d048054_T002.1 gene_biotype:protein_coding transcript_biotype:protein_coding
-----------------------------------MAAM----------------------PAP------------------------------------------AAGL--------A------V-----------L--VL---------FA------------------A------A--------L------P-----A----L--------S----------------------------------AD------------D-L-N-T---DAQ---------------A---LQA----------------------LRSAV--------------GRSA------------------L----PSW-----------N-------------S-T-----T---------------P-----T-----------------------------C--------------------Q------------WQG-VT----------C---E-------------------------------------------S---------------------------------------------------------------------------------------------------------------------------------------------------------------------------------------------------------------------------------------------------------------------------------------------------------------------------------------------------------------------------------------------------------------------------------------------------------------------------------------------------------------------------------------------------------------------G-----------------------------------------------------------------------------------------R-VVE-----LRL-----PGAGL-----MGNL-PSG---VLGNL--SA-----LRTLSL-R-----------------YNALT----------------------------GPIP----DDL-SR-LSE-LRAIYFQHNSF---SGEVP--------------------A--------------------------------------------------S-LF-----------------------------------------------------------------------------------------------------------------------------------------------------------------------------EL-KNLVRLDIAGNKFSGKISP------DF---------------------N-KLIRL----------------------------------GTLYMDGSFT-GEIPK-L--QL--PA--L-EQFNVSYN-QLNGSIPNT--L-RK-MP-K----------DSFL------------------------------------GN-------TG-LC----G--G-P-L-------------G--L-------------C-PGE-S-A---------P---------------TAAGSP--ES----------------------------------------------------------------------QP------GAG--------------------GAADVGG-------G-K-K--K-K------------L-S----------------GGA-IAGI-AIGS-VF---GVL-----L-LL-AL------LF---FLC----R-K----RS--S--A-----PR------S---AAAVEK--------------------------------------GQELGMGPMDVEP---------------KGQNGSASAGGA-GSHNG---------------SAAAM-AVP--------------AAAAA----------------------AATA--A-AKTG------G----S-----------T---------GS--K----K-LIFF---------------------------GPM--A-A------------------------AP--P--FDLED---LLRA----------------SAEVL-GK-------GAFG------TAYKA-VM------------E-N-G---------S--------AVAVKRLK-DV----------D----LPEP-E-FRER------IAVIGAV-Q------HELVVPLRA--------YYFS--KDEKLLVYDYMSMGSL-SA-LL--H---------------------------G---N---R----------A--S---G-R-T-------------------PL-DWET------------RSAVAL----------------AAARG-------------VAHIHS-T--------------GP-----------------TA---SHGNIKSSNV---LL----------------TK-----------------NY------E-AR-VSDHGLP--------TLVGP-----S-F------------------------------------------------------------SP-----------------T------R-VS-GYR---APEV-----T--D---I---R--R---V-SQK-ADVYS------------------FGVLLLELL-TGKAP-------T-H--A-------V---V----------N------------------EE--G---L------------------------------D-L------------------------PR--------------WVQSVV---------RE-E------WTA-EVF--------DQE--------------------L---------L------------------------------------------R--Y-----Q------N-----------V------------------E------EEMVQLLQ-----------------------LAIDCSAQH------------------------------PDR------------------------------------------------------------------------------R----------------PAMSEVATR----------------IDE---------------IR-----RS---S---------L-G-D-------------------RQ-------VA--------------DSA------------------------------------EGD----EPSL------------------------------------------------------------------------------
> Zm00001d048053_T001.1 pep chromosome:AGPv4:9:148924294:148927732:1 gene:Zm00001d048053.1 transcript:Zm00001d048053_T001.1 gene_biotype:protein_coding transcript_biotype:protein_coding
-----------------------------------M-------------------------PAP------------------------------------------AAGL--------S------V-----------L--VLF-------VFA------------------A------A--------L------P-----A----L--------S----------------------------------AD------------D-L-N-T---DAQ---------------A---LQA----------------------LRSAV--------------GRSA------------------L----PSW-----------N-------------S-S-----T---------------P-----T-----------------------------C--------------------Q------------WQG-VT----------C---E-------------------------------------------S---------------------------------------------------------------------------------------------------------------------------------------------------------------------------------------------------------------------------------------------------------------------------------------------------------------------------------------------------------------------------------------------------------------------------------------------------------------------------------------------------------------------------------------------------------------------G-----------------------------------------------------------------------------------------R-VVE-----LRL-----PGAGL-----MGNL-PSG---VLGNL--SA-----LRTLSL-R-----------------YNALT----------------------------GPIP----DDL-SR-LSE-LRAIYFQHNSF---SGEVP--------------------A--------------------------------------------------S-LF-----------------------------------------------------------------------------------------------------------------------------------------------------------------------------EL-KNLVRLDIAGNKFSGKISQ------DF---------------------N-KLIRL----------------------------------GTLYLDGSFT-GEIPK-L--QL--PA--L-EQFNVSYN-QLNGSIPNT--L-RK-MP-K----------DSFL------------------------------------GN-------TG-LC----G--G-P-L-------------G--L-------------C-PGE-S-A---------P---------------TPAGAP--ES----------------------------------------------------------------------QP------GAG--------------------GAGDVGG-------G-K-K--K-K------------L-S----------------GGA-IAGI-AIGS-VF---GVL-----L-LL-AL------LF---FLC----R-K----RS--S--A-----PR------S--AAAAAEK--------------------------------------GRELGMGPMDVEP---------------KGQNGSA------GGHNG---------------VAAAV-AVPTA------------AAAAA----------------------VATA--A-AKTG------G----S-----------T---------GS--K----K-LIFF---------------------------GPM--A-A------------------------AP--P--FDLED---LLRA----------------SAEVL-GK-------GAFG------TAYKA-VM------------E-N-G---------S--------AVAVKRLK-DV----------D----LPEP-E-FRER------IAAIGAV-Q------HELVVPLRA--------YYFS--KDEKLLVYDYMSMGSL-SA-LL--H---------------------------G---N---R----------A--S---G-R-T-------------------PL-DWET------------RSAIAL----------------AAARG-------------VAHIHS-T--------------GP-----------------TA---SHGNIKSSNV---LL----------------TK-----------------NY------E-AR-VSDHGLP--------TLVGP-----S-F------------------------------------------------------------SP-----------------T------R-VS-GYR---APEV-----T--D---I---R--R---V-SQK-ADVYS------------------FGVLLLELL-TGKAP-------T-H--A-------V---V----------N------------------EE--G---L------------------------------D-L------------------------PR--------------WVQSVV---------RE-E------WTA-EVF--------DQE--------------------L---------L------------------------------------------R--Y-----Q------N-----------V------------------E------EEMVQLLQ-----------------------LAIDCSAQH------------------------------PDR------------------------------------------------------------------------------R----------------PAMSEVATR----------------IDE---------------IR-----RS---S---------L-G-D-------------------RQ-------VA--------------DSA------------------------------------EGD----EPSL------------------------------------------------------------------------------
> Zm00001d003399_T001.1 pep chromosome:AGPv4:2:43039122:43041408:1 gene:Zm00001d003399.1 transcript:Zm00001d003399_T001.1 gene_biotype:protein_coding transcript_biotype:protein_coding
----------MLPP--------------------------------------------------------------------------------RA----------AAVP--------L------L-----------L--LA---------L-------------------A------A--------G------A-----A----R--------G----------------------------------AD------------D-L-A-S---DAV---------------A---LQA----------------------FLAPF---------------GS--------AT---------V-----SW-----------N-------------S-S-----Q---------------P-----T-----------------------------C--------------------S------------WTG-VV----------C---T-------------------------------------------G---------------------------------------------------------------------------------------------------------------------------------------------------------------------------------------------------------------------------------------------------------------------------------------------------------------------------------------------------------------------------------------------------------------------------------------------------------------------------------------------------------------------------------------------------------------------G-----------------------------------------------------------------------------------------R-VTE-----IHL-----PGEGL-----RGAL-PVG---ALGGL--NK-----LAVLSL-R-----------------YNALS----------------------------GPLP----RDL-AS-CVE-LRVINLQSNLL---SGELP--------------------V--------------------------------------------------E-VL-----------------------------------------------------------------------------------------------------------------------------------------------------------------------------AL-PALTQLNLAQNRLSGRISP------AI---------------------A-KNGRL----------------------------------QLLFLNGRLT-GELPN-V--SM--PS--L-TALNVSFN-NLSGEIPKS--F-GG-MP-S----------TSFL------------------------------------GM-------P--LC----G--K-P-L-------------P--P-------------C-RAPGSEA-S-------P---------------SQPPTP--TLR---------------------------------------------------------PE--------APAP------TD-------------------------NRG-------R-G-R--H-H------------L-A----------------GGA-IAGI-VVGC-AF---GFL-----L-IA-AV------LV---LVCGA--L-R----RE-----P-----RPTY----R---SRDAV-----------------------------------------AAEL-ALHSK----------------EAMSPN---------GYT---------------PRVSD-ARPPP-----------PP-SVP----------------------PP------PAVS------A----A-----------A-------V-GR--K----K-LFFF---------------------------G----R-I------------------------PR--P--YDLED---LLRA----------------SAEVL-GK-------GTHG------TTYKA-AI------------E-S-G---------P--------VMAVKRLK-ET----------S----LPER-E-FRDK------VAAIGGI-D------HPNVVPLQA--------YYFS--KDEKLMVYEFVAMGSL-SS-ML--H---------------------------G---N---R----------G--S---G-R-S-------------------PL-SWES------------RRRIAL----------------ASARG-------------LEYIHA-T--------------GS-----------------MV---THGNIKSSNI---LL----------------SR-----------------TV------D-AR-VADHGLA--------HLVNP-----A-G------------------------------------------------------------AA--------------TT-T------R-VA-GYR---APEVV----A--D---P---R--R---A-SQK-ADAYS------------------FGVLLLELL-TGKAP-------A-H--A-------V---LH----------------------------DE--G---V------------------------------D-L------------------------PR--------------WARSVV---------KE-E------WTS-EVF--------DTE--------------------L---------L------------------------------------------R--H-----P------G-----------A------------------E------DEMVEMLR-----------------------LAMDCTEPA------------------------------PDQ------------------------------------------------------------------------------R----------------PAMPEIVAR----------------IEG---------------LG-----GT---A---------S-T-S----ATARSG---------RS-------ASV-------------DEA----DD------RPLRT---TGSIR-----------QS---------------------------------------------------------------------------------------
> LOC_Os04g38910.1 pacid=33113094 transcript=LOC_Os04g38910.1 locus=LOC_Os04g38910 ID=LOC_Os04g38910.1.MSUv7.0 annot-version=v7.0
----------MLPP--------------------------------------------------------------------------------PA----------AAAA--------A------L-----------L--LL---------L-------------------A------L--------S------A-------------------G----------------------------------AN------------D-I-A-S---DAA---------------A---LQA----------------------FIAPF---------------GS--------AT---------V-----SW-----------N-------------T-S-----Q---------------P-----T-----------------------------C--------------------S------------WTG-VV----------C---S-------------------------------------------G---------------------------------------------------------------------------------------------------------------------------------------------------------------------------------------------------------------------------------------------------------------------------------------------------------------------------------------------------------------------------------------------------------------------------------------------------------------------------------------------------------------------------------------------------------------------G-----------------------------------------------------------------------------------------R-VVE-----VHL-----PGVGL-----RGNV-PVG---ALGGL--DK-----LAVLSL-R-----------------YNALS----------------------------GPLP----SDL-AK-CAE-LRVINLQSNHF---SGELP--------------------P--------------------------------------------------E-IL-----------------------------------------------------------------------------------------------------------------------------------------------------------------------------AL-PALTQLNLAENRFSGRIPA------SI---------------------A-KNGRL----------------------------------QLLYLDGLLT-GELPN-V--NM--PL--L-TSFNVSFN-NLTGGIPSG--L-SG-MP-A----------TSFL------------------------------------GM-------S--LC----G--K-P-L-------------A--A-------------C-RTPIS-I-P-------P---------------SQ--AP--ALS---------------------------------------------------------PE--------GAVS------AV-------------------------GRG-------R-G-G--R-R------------L-A----------------GGA-IAGI-VIGC-AL---GFL-----L-VA-GV------LV---LACGA--L-Q----R---K--P-----RP-H----H---SRD-V-----------------------------------------AAEL-ALHSK----------------EAMSPS---------VYT---------------PRVSD-ARPPP-----------PP-AAV----------------------VPAI--Q-PAVA------A----N-----------V-------A-GK--K----K-LFFF---------------------------G----R-V------------------------PR--P--YDLED---LLRA----------------SAEVL-GK-------GTYG------TTYKA-AL------------E-T-G---------P--------VVAVKRLK-ET----------S----LPER-E-FRDK------VAAIGGL-D------HPNVVPLQA--------YYFS--KDEKLMVYEFVAMGSL-SS-ML--H---------------------------G---N---R----------G--S---G-R-S-------------------PL-LWES------------RRRIAL----------------ASARG-------------LEYIHA-T--------------GS-----------------KV---VHGNIKSSNV---LL----------------SR----------------SSV------D-AR-VADHGLA--------HLVGP-----A-G------------------------------------------------------------AP---------------S-S------R-VA-GYR---APEVV----A--D---P---W--R---L-SQK-ADVYS------------------FGVLLLELL-TGKAP-------T-H--A-------V---LH---------D------------------DE--G---V------------------------------D-L------------------------PR--------------WARSVV---------RE-E------WTS-EVF--------DTE--------------------L---------L------------------------------------------R--H-----P------G-----------A------------------E------DEMVEMLR-----------------------LAMDCTVTV------------------------------PDQ------------------------------------------------------------------------------R----------------PAMPEIVVR----------------IEQ---------------LG-----GA---G---------S----------ARTA---------RS-------VSM-------------DDA----DD------RPLRP---AGSTR-----------ES---------------------------------------------------------------------------------------
> Bradi5g12540.1.p pacid=32807557 transcript=Bradi5g12540.1 locus=Bradi5g12540 ID=Bradi5g12540.1.v3.1 annot-version=v3.1
-----------MPP--------------------------------------------------------------------------------PL----------ATVL--------T------L-----------L--LA---------L-------------------S------V--------G------A-----A----R--------G----------------------------------AD------------D-L-A-S---DTA---------------A---LLA----------------------FLAPF---------------GS--------AS---------V-----SW-----------N-------------T-S-----Q---------------P-----T-----------------------------C--------------------A------------WTG-II----------C---S-------------------------------------------G---------------------------------------------------------------------------------------------------------------------------------------------------------------------------------------------------------------------------------------------------------------------------------------------------------------------------------------------------------------------------------------------------------------------------------------------------------------------------------------------------------------------------------------------------------------------G-----------------------------------------------------------------------------------------R-VTQ-----LHL-----PGDGL-----RGSF-PAG---ALGRL--NK-----LAVLSL-R-----------------YNALS----------------------------GPIP----ADL-AS-CVL-LRVINLQSNHL---SGELP--------------------A--------------------------------------------------A-VL-----------------------------------------------------------------------------------------------------------------------------------------------------------------------------SL-PALTQLNLAENRFSGKIPP------TI---------------------A-NNGKL----------------------------------QLLYLDGLFT-SELPD-V--TM--PF--L-TALNVSFN-NLTGEIPKS--F-GA-MP-A----------ASFL------------------------------------GM-------PR-LC----G--N-P-L-------------P--S-------------C-QTPSS-Q-P-------P---------------ST--AP--GLPP--------------------------------------------------------PE--------ATGA------TN-------------------------SPG-------R-G-R--R-H------------L-A----------------GGA-IAGI-VIGS-AS---GLL-----L-LA-AV------LV---LVCGA--M-R----SS--E--A-----RRTH----R---SQDAV-----------------------------------------AAEL-ALHSK----------------EAMSPN---------GYT---------------PRVSN-ARPPP-----------PPVAAP----------------------MP------PPVA------P----V-----------A-------V-GR--K----K-LFFF---------------------------G----R-V------------------------PR--P--YDLED---LLRA----------------SAEVL-GK-------GTYG------TTYKA-AL------------D-S-A---------P--------AVAVKRLK-ET----------S----LPER-E-FRDK------IAGIGGM-D------HPNVVPLQA--------YYFS--KDERLMVYEFVATGSL-SS-ML--H---------------------------G---N---R----------G--S---G-R-S-------------------PL-SWES------------RRRIAL----------------ASARG-------------LEYIHA-T--------------GS-----------------KV---AHGNIKSSNI---LL-----GGGGR----SSGG-----------------DA------A-AR-VADHGLA--------GLVGP-----A-G------------------------------------------------------------AP---------------S-M------R-VA-GYR---APEVV----A--D---P---R--R---L-SQK-ADVYS------------------FGVLLLEML-TGKAP-------T-N--A-------V---LH----------------------------DE--G---V------------------------------D-L------------------------PR--------------WARSVV---------RE-E------WTS-EVF--------DTE--------------------L---------L------------------------------------------R--H-----P------G-----------A------------------E------EEMVEMLR-----------------------LAMDCTVPV------------------------------PEQ------------------------------------------------------------------------------R----------------PAMPEIVVR----------------IDE---------------LG-----GP---A---------S-S-G----SMSRPG---------RS-------VSV-------------DEA----DD------RPLKP---AGSIR-----------DS---------------------------------------------------------------------------------------
> Solyc01g067020.2.1 pacid=36138441 transcript=Solyc01g067020.2.1 locus=Solyc01g067020.2 ID=Solyc01g067020.2.1.ITAG2.4 annot-version=ITAG2.4
----------------------------------------------------------------------------------------------MY----------SSHF--------I------S-----------F--LF---------L-------------------S------L--------L------I-----S----G--------I----------------------------------FS------------D-L-N-A---DRA---------------G---LLH----------------------LSAAF---------------RG--------RT---------L-----RW-----------N-------------T-T-----N---------------S-----I----------------------------PC--------------------S------------WEG-VT----------C---D-------------------------------------------T-T---------------------------------------------------------------------------------------------------------------------------------------------------------------I---------------------------------------------------------------------------------------------------------------------------------------------------------------------------------------------------------------------------------------------------------------------------------------------------------------------------------------------------------------------------------------------------N-----------------------------------------------------------------------------------------R-VIE-----LRL-----PGYGL-----SGEM-PLN---SIGNL--TE-----LRSLSL-R-----------------SNSLS----------------------------GLLP----PDI-GS-CTE-LRILNLENNNF---SGSIP--------------------T--------------------------------------------------T-FF-----------------------------------------------------------------------------------------------------------------------------------------------------------------------------NL-NNLIRVSLSGNRFSGEISD------AF---------------------N-NLTRM----------------------------------RTLYLENNFS-GSLPD-LK-NL--SQ--L-NEFNVSFN-RLTGSIPSS--L-NQ-FS-A----------SSFL------------------------------------GN--------S-LC----G----S-L-------------S--P-------------C-PEN-N----------------------------------------------------------------------------------------------------------------------------------------------NIT-------N-Q-S--D-K------------L-S----------------SGA-IAGI-VIGS-II---GFC-----I-LL-LV------LF---MLV-R--S-FY---RS--K--K-----SF------R---QVNVS--------------------------------------PTPNQVV-SSPHD----------------SIATE------------N---------------HDIED-VFSDK------------------------------------------------KVR------V----C-----------D-------D-ST--K----G-MVYF---------------------------G----E-S------------------------FE--V--FGLED---LLMA----------------SAEVL-GK-------GLTG------TTYKA-YL------------D-S-D---------V--------EVVVKRLR-NV----------C----VSEE-E-FRAK------MEVSGGI-G------HGNLVPLRA--------YYYG--REEKLVVYDSMPT-SL-YA-VL--H---------------------------G-------E----------G--V---S-K-E-------------------AL-TWVI------------RSRIAL----------------GVANG-------------IEYLHS-L--------------GP-----------------KV---THGNIKSSNI---LL----------------TH-----------------YY------D-AY-LSEFGIT--------QLISS-----T--------------------------------------------------------------SN-----------------S------K-MS-GYY---APEV-----T--D---I---R--N---V-SQK-ADVYS------------------FGTVLLELL-TGKNP-------S----S-------V---I----------N------------------DE--G---I------------------------------D-L------------------------PK--------------WVKCIV---------QE-R------GTT-QVF--------DPE--------------------L---------I------------------------------------------R--F-----Q------N----------CD------------------E------EQMVSLLH-----------------------LAISCTSQH------------------------------PER------------------------------------------------------------------------------R----------------PPMADTTRR----------------IKE---------------I--------V---------------------------------------------M-----------------------------------------------------------------------------------------------------------------------------------------------
> Solyc11g011020.1.1 pacid=36152104 transcript=Solyc11g011020.1.1 locus=Solyc11g011020.1 ID=Solyc11g011020.1.1.ITAG2.4 annot-version=ITAG2.4
-----------------------------------MSSK---------------------V---------------------------------------------LFLF--------T------I-----------F--VS---------I-------------------F------S--------L------F-----L----P--------T----------------------------------NS------------D-I-V-S---DRA---------------T---LLS----------------------IRSAL---------------RG--------RS---------L-----LW-----------N-------------I-T-----S---------------P-----T-----------------------------C--------------------S------------WPG-VI----------C---S-------------------------------------------P-D---------------------------------------------------------------------------------------------------------------------------------------------------------------K---------------------------------------------------------------------------------------------------------------------------------------------------------------------------------------------------------------------------------------------------------------------------------------------------------------------------------------------------------------------------------------------------S-----------------------------------------------------------------------------------------S-VLE-----LHL-----PGMGL-----LGQI-PPG---LFSNL--TK-----LNFLSL-R-----------------YNALS----------------------------GVIP----ADLFTS-LHD-LRNLYLQNNLF---SGPIP--------------------D--------------------------------------------------S-IF-----------------------------------------------------------------------------------------------------------------------------------------------------------------------------SL-TNLVRLNLAHNNFSGSIPE------SF---------------------N-NLTSL----------------------------------GTLYLQGGFS-GQIPD-L--NL--PG--L-VQFNVSNN-QLNGSIPDK--L-SG-QP-K----------DAFL------------------------------------G--------TS-LC----G--K-P-L-------------D--S-------------C-DGS-S-S--------------------------------------------------------------------------------------------------------------------------------------------SGE-------G-K-K--K-K------------L-S----------------GGA-IAGI-VIGC-VV---GLL-----L-LL-CL------LF---FCC----R-K----RG--K--A-----ET------R---SADVGA-------------------------------------VSKQVEV-EIPEE----------------RGVEGN-------------------------------G-GKDGF------------------L-------------------GSAIA--A-IGVGGGNKDKGKAEAA-----------V-------N-DG--K----S-LVFF---------------------------G----K-M------------------------AK--N--FNLDD---LLKA----------------SAEVL-GK-------GTFG------TAYKA-AL------------E-S-G---------I--------TLVVKRLR-DV----------T----VPEK-E-FREK------IEDVGKM-N------HENLVPLRA--------YYYS--RDEKLLVYDYISMGSL-SA-LL--H---------------------------G---N---K----------G--A---G-R-T-------------------PL-NWET------------RAGIAL----------------GAAHG-------------IAYLHA-Q--------------GP-----------------SV---SHGNIKSSNI---LL----------------TK-----------------SY------E-AR-VSDFGLA--------QLVGP-----S-S------------------------------------------------------------TP-----------------N------R-VA-GYR---APEV-----T--D---P---R--K---V-SQK-ADVYS------------------FGVLLLELL-TGKAP-------T-H--S-------V---M----------N------------------EE--G---V------------------------------D-L------------------------PR--------------WVQSVV---------RE-E------WTA-EVF--------DLE--------------------L---------L------------------------------------------R--Y-----Q------N-----------V------------------E------EDMVQLLQ-----------------------VAVDCTAQY------------------------------PDR------------------------------------------------------------------------------R----------------PSMAEVTSR----------------VEE---------------LC-----RM---D---------S-G-G-------------------DI-------ID--------------NDAE----------------------------------VQTA--------------------------------------------------------------------------------------
> Solyc03g118510.2.1 pacid=36136310 transcript=Solyc03g118510.2.1 locus=Solyc03g118510.2 ID=Solyc03g118510.2.1.ITAG2.4 annot-version=ITAG2.4
Y-------------------------------RAFMMQK-------------------------------------------------------------------LSML---------------L-----------F--FV---------L--------------------------F--------Y------S-----I----T--------S----------------------------------SA------------D-L-N-S---DRD---------------A---LLA----------------------LRAAV---------------GG--------RT---------M-----LW-----------N-------------A-S---N-T---------------T-----P-----------------------------C--------------------N------------WAG-VL----------C---E-------------------------------------------D-N-------------------------------------------------------------------------------------------------------------------------------------------------------------------------------------------------------------------------------------------------------------------------------------------------------------------------------------------------------------------------------------------------------------------------------------------------------------------------------------------------------------------------------------------------------------------------------------------------------------------------------------------------------------R-VTV-----LRL-----PAASL-----TGEI-PVN---TISNL--TK-----VKTISL-R-----------------FNRLS----------------------------GSLP----SDI-SK-LVE-LRNLYLQDNEF---VGSVP--------------------S--------------------------------------------------S-FF-----------------------------------------------------------------------------------------------------------------------------------------------------------------------------TL-HLMVRLDLSNNNFSGEIPS------GF---------------------N-NLTRL----------------------------------RTLLLENQFS-GSIPE-L--KL--SK--L-EQFDVSGN-SLNGSIPKS--L-EG-MP-A----------GAFG------------------------------------G--------NS-LC----G--K-P-L-------------E--V-------------C-PGE-E-T-Q-------P---------------AIA-TG--G-----------------------------------------------------------------------IE--------------------------------IGNA-------H-K-K--K-K------------L-S----------------GGA-IAGI-VVGS-VL---GFV-----L-LL-LI------LF---VLC----R-K----RS--G--N-----NA------R---SVDVAA--------------------------------------FKHPET-ELSAE----------------KSNVDA---------------------------ENGGG-GNSGY------------SVA------------------------AAAA--A-AMTATGK---G-GEIG-----------G-------N-GI--K----K-LIFF---------------------------G------S------------------------DR--P--FDLED---LLRA----------------SAEVL-GK-------GTFG------TAYKA-VL------------E-M-G---------T--------VVAVKRLK-DV----------T----ISDM-E-FREK------IDQVGQM-N------HENLVPLRA--------YYYS--REEKLLVYDYMPMGSL-SA-LL--H---------------------------G---N---K----------G--A---S-K-T-------------------PL-DWKV------------RSGIAL----------------GTARG-------------IEYLHS-Q--------------G------------------ST---VHGNIKSSNV---LL----------------TK-----------------SY------D-AR-VSDFGLA--------QLVGP-----P-T------------------------------------------------------------SP-----------------T------R-VA-GYR---APEV-----T--D---P---R--R---V-TQK-ADVYS------------------FGVLLLELL-TGKAP-------T-H--A-------L---L----------N------------------EE--G---V------------------------------D-L------------------------PR--------------WVQSIV---------QD-Q------WTS-QVF--------DIE--------------------L---------L------------------------------------------R--Y-----Q------S-----------V------------------E------EEMVQLLQ-----------------------LAIDCSTQY------------------------------PDN------------------------------------------------------------------------------R----------------PSMSDVVER----------------IQE---------------LR-----LS---S---------L-R-V-TQEQ--------------SD-------SV--------------NESD----------------------------------------------------------------------------------------------------------------------------
> Potri.012G044600.1 pacid=27050310 transcript=Potri.012G044600.1 locus=Potri.012G044600 ID=Potri.012G044600.1.v3.0 annot-version=v3.0
-----------------------------------METK--------------------------------------------------------------------CLL--------P------F-H------L--F--LL---------L--------------------------L--------S------L-----P----L--------S----------------------------------KP------------D-L-S-A---DHS---------------A---LLT----------------------LRSAV---------------LG--------RT---------L-----LW-----------N-------------T-S---L-P---------------T-----P-----------------------------C--------------------S------------WTG-VS----------C---E-------------------------------------------Q-N-------------------------------------------------------------------------------------------------------------------------------------------------------------------------------------------------------------------------------------------------------------------------------------------------------------------------------------------------------------------------------------------------------------------------------------------------------------------------------------------------------------------------------------------------------------------------------------------------------------------------------------------------------------R-VTV-----LRL-----PGFAL-----TGEI-PLG---IFSNL--TE-----LRTLSL-R-----------------LNALS----------------------------GKLP----QDL-AN-CKS-LRNLYLQGNLF---SGEIP--------------------D--------------------------------------------------F-LF-----------------------------------------------------------------------------------------------------------------------------------------------------------------------------GL-KDLVRLNLGENNFTGEIST------GF---------------------G-NFIRL----------------------------------RTLFLEDSLS-GSLPD-L--KL--EK--L-EQFNVSNN-LLNGSIPDR--F-KG-FG-I----------SSFG------------------------------------G--------TS-LC----G--K-P-L-------------P--G-------------C-DGV-P-R-------------------------SIV-VP--S-----------------------------------------------------------------------RP------NG-------------------------GGE-------G-K-R--K-K------------L-S----------------GGA-IAGI-VIGS-IM---GLL-----L-IL-MI------LM---FLC----R-K----KS--S--S-----KS------R---SIDIAS--------------------------------------VKQQEM-EIQVG----------------KPIVEV---------------------------ENGG-----GY------------SVA------------------------AAAA--A-AMVGNGK---G-GDLN-----------S-------G-DG--K----K-LVFF---------------------------G----K-A------------------------SR--V--FDLED---LLRA----------------SAEVL-GK-------GTFG------TAYKA-VL------------E-M-G---------T--------VVAVKRLK-DV----------T----ISER-E-FREK------IETVGAM-D------HENLVPLRA--------YYYS--GDEKLLVYDYMSMGSL-SA-LL--H---------------------------G---N---R----------G--A---G-R-T-------------------PL-NWEI------------RSGIAL----------------GAARG-------------IEYLHS-Q--------------GP-----------------NV---SHGNIKSSNI---LL----------------TQ-----------------SY------D-AR-VSDFGLA--------RLVGP-----P-S------------------------------------------------------------TP-----------------N------R-VA-GYR---APEV-----T--D---P---G--K---V-SQK-ADVYS------------------FGVLLLELL-TGKAP-------T-H--A-------L---L----------N------------------EE--G---V------------------------------D-L------------------------PR--------------WVQSIV---------RE-E------WTS-EVF--------DLE--------------------L---------L------------------------------------------R--Y-----Q------N-----------V------------------E------EEMVQLLQ-----------------------LGIDCAAQY------------------------------PDN------------------------------------------------------------------------------R----------------PSMSEVTRR----------------IDE---------------LC-----RS---S---------L-R-E---DS--------------QPE------PH--------------NDASD------------------DMSS-----------------------------------------------------------------------------------------------------
> Potri.015G035500.1 pacid=27018624 transcript=Potri.015G035500.1 locus=Potri.015G035500 ID=Potri.015G035500.1.v3.0 annot-version=v3.0
-----------------------------------METI--------------------------------------------------------------------TLL---------------L-----------F--LL---------L--------------------------I--------S------L-----P----H--------S----------------------------------KP------------D-L-S-P---DHS---------------A---LLS----------------------LRSAV---------------HG--------RT---------L-----LW-----------N-------------V-S---L-Q---------------S-----P-----------------------------C--------------------S------------WTG-VK----------C---E-------------------------------------------Q-N-------------------------------------------------------------------------------------------------------------------------------------------------------------------------------------------------------------------------------------------------------------------------------------------------------------------------------------------------------------------------------------------------------------------------------------------------------------------------------------------------------------------------------------------------------------------------------------------------------------------------------------------------------------R-VTV-----LRL-----PGFAL-----TGEI-PLG---IFSNL--TQ-----LRTLSL-R-----------------LNALT----------------------------GNLP----QDL-SN-CKS-LRNLYLQGNLF---SGEIP--------------------D--------------------------------------------------F-LF-----------------------------------------------------------------------------------------------------------------------------------------------------------------------------SL-KDLVRLNLAENNFTGEISP------GF---------------------D-NFTRL----------------------------------RTLFLEDLLT-GSLPD-L--KL--EK--L-KQFNVSNN-LLNGSIPDT--F-KG-FG-P----------SSFG------------------------------------G--------TS-LC----G--K-P-L-------------P--D-------------C-KDS-G-G-------------------------AIV-VP--S-----------------------------------------------------------------------TP------NG-------------------------GGQ-------G-K-R--K-K------------L-S----------------GGA-IAGI-VIGS-IV---GLL-----L-IV-MI------LM---FLC----R-K----NS--S--N-----KS------R---SIDIAS--------------------------------------IKQQEM-EIQGD----------------KPIVEA---------------------------ENGGG-YGNGY------------SVA------------------------AAAA--A-AMVGNGK---G-GDLN-----------S-------G-GA--K----K-LVFF---------------------------G----K-A------------------------PR--V--FDLED---LLRA----------------SAEVL-GK-------GTFG------TAYKA-VL------------E-M-G---------T--------VVAVKRLR-DV----------T----ISEI-E-FREK------IETVGAM-D------HENLVPLRA--------YYYS--RDEKLLVYDYMSMGSL-SA-LL--H---------------------------G---N---K----------G--A---G-R-A-------------------PL-NWEI------------RSGIAL----------------AAARG-------------IEYLHS-Q--------------GP-----------------NV---SHGNIKSSNI---LL----------------TQ-----------------SY------D-AR-VSDFGLA--------HLVGP-----P-S------------------------------------------------------------TP-----------------N------R-VA-GYR---APEV-----T--D---P---R--K---V-SQK-ADVYS------------------FGVLLLELL-TGKAP-------A-H--A-------L---L----------N------------------EE--G---V------------------------------D-L------------------------PR--------------WVQSIV---------RE-E------WTS-EVF--------DLE--------------------L---------L------------------------------------------R--Y-----Q------N-----------V------------------E------EEMVQLLQ-----------------------LGIDCAAQY------------------------------PDN------------------------------------------------------------------------------R----------------PSMSAVTRR----------------IEE---------------LC-----RS---S---------L-R-E-HHGP--------------QPE------PS--------------NDADD------------------NSSR-----------------------------------------------------------------------------------------------------
> AT3G17840.1 pacid=19663171 transcript=AT3G17840.1 locus=AT3G17840 ID=AT3G17840.1.TAIR10 annot-version=TAIR10
-----------------------------------MRLF--------------------FTP--------S-----------------------------------MSNL--------S------I-----------FFSIL---------L-------------------L------S--------L------P-----L----P--------S----------------------------------IG------------D-L-A-A---DKS---------------A---LLS----------------------FRSAV---------------GG--------RT---------L-----LW-----------D-------------V-K---Q-T---------------S-----P-----------------------------C--------------------N------------WTG-VL----------C---D-------------------------------------------G---------------------------------------------------------------------------------------------------------------------------------------------------------------------------------------------------------------------------------------------------------------------------------------------------------------------------------------------------------------------------------------------------------------------------------------------------------------------------------------------------------------------------------------------------------------------G-----------------------------------------------------------------------------------------R-VTA-----LRL-----PGETL-----SGHI-PEG---IFGNL--TQ-----LRTLSL-R-----------------LNGLT----------------------------GSLP----LDL-GS-CSD-LRRLYLQGNRF---SGEIP--------------------E--------------------------------------------------V-LF-----------------------------------------------------------------------------------------------------------------------------------------------------------------------------SL-SNLVRLNLAENEFSGEISS------GF---------------------K-NLTRL----------------------------------KTLYLENKLS-GSLLD-L--DL---S--L-DQFNVSNN-LLNGSIPKS--L-QK-FD-S----------DSFV------------------------------------G--------TS-LC----G--K-P-L-------------V--V-------------C-SNE-G-T-V-------P---------------SQP-ISV-GN----------------------------------------------------------------------IP------GTV---------------------EGSEEK-------K-K-R--K-K------------L-S----------------GGA-IAGI-VIGC-VV---GLS-----L-IV-MI------LM---VLF----R-K----KG--N--E-----RT------R---AIDLAT--------------------------------------IKHHEV-EIPGE----------------KAAVEA---------------------------PENRS-YVNEY------------SPS------------------------AVKA----------------VEVN-----------S-------S-GM--K----K-LVFF---------------------------G----N-A------------------------TK--V--FDLED---LLRA----------------SAEVL-GK-------GTFG------TAYKA-VL------------D-A-V---------T--------LVAVKRLK-DV----------T----MADR-E-FKEK------IEVVGAM-D------HENLVPLRA--------YYYS--GDEKLLVYDFMPMGSL-SA-LL--H---------------------------G---N---K----------G--A---G-R-P-------------------PL-NWEV------------RSGIAL----------------GAARG-------------LDYLHS-Q--------------DP-----------------LS---SHGNVKSSNI---LL----------------TN-----------------SH------D-AR-VSDFGLA--------QLVSA-----S-ST-----------------------------------------------------------TP-----------------N------R-AT-GYR---APEV-----T--D---P---R--R---V-SQK-ADVYS------------------FGVVLLELL-TGKAP-------S-N--S-------V---M----------N------------------EE--G---M------------------------------D-L------------------------AR--------------WVHSVA---------RE-E------WRN-EVF--------DSE--------------------L---------M------------------------------------------S--I-----E-----TS-----------V------------------E------EEMAEMLQ-----------------------LGIDCTEQH------------------------------PDK------------------------------------------------------------------------------R----------------PVMVEVVRR----------------IQE---------------LR-----QS---G---------A-D-R----------------------------VG----------------------------------------------------------------------------------------------------------------------------------------------
> AT1G48480.1 pacid=19656224 transcript=AT1G48480.1 locus=AT1G48480 ID=AT1G48480.1.TAIR10 annot-version=TAIR10
-----------------------------------MRVF--------------------FFPNS------S-----------------------------------MAIL--------S------V-----------FLSLL---------L-------------------L------S--------L------P-----L----P--------S----------------------------------TQ------------D-L-N-A---DRT---------------A---LLS----------------------LRSAV---------------GG--------RT---------F-----RW-----------N-------------I-K---Q-T---------------S-----P-----------------------------C--------------------N------------WAG-VK----------C---E-------------------------------------------S-N-------------------------------------------------------------------------------------------------------------------------------------------------------------------------------------------------------------------------------------------------------------------------------------------------------------------------------------------------------------------------------------------------------------------------------------------------------------------------------------------------------------------------------------------------------------------------------------------------------------------------------------------------------------R-VTA-----LRL-----PGVAL-----SGDI-PEG---IFGNL--TQ-----LRTLSL-R-----------------LNALS----------------------------GSLP----KDL-ST-SSN-LRHLYLQGNRF---SGEIP--------------------E--------------------------------------------------V-LF-----------------------------------------------------------------------------------------------------------------------------------------------------------------------------SL-SHLVRLNLASNSFTGEISS------GF---------------------T-NLTKL----------------------------------KTLFLENQLS-GSIPD-L--DL--P---L-VQFNVSNN-SLNGSIPKN--L-QR-FE-S----------DSFL------------------------------------Q--------TS-LC----G--K-P-L-------------K--L-------------C-PDE-E-T-V-------P---------------SQP-TSG-GNR---------------------------------------------------------------------TP------PSV---------------------EGSEEK-------K-K-K--N-K------------L-S----------------GGA-IAGI-VIGC-VV---GFA-----L-IV-LI------LM---VLC----R-K----KS--N--K-----RS------R---AVDIST--------------------------------------IKQQEP-EIPGD----------------KEAVD----------------------------------NGNVY------------SVS------------------------AAAA--A-AMTGNGK---A-SEGN-----------G-------P-AT--K----K-LVFF---------------------------G----N-A------------------------TK--V--FDLED---LLRA----------------SAEVL-GK-------GTFG------TAYKA-VL------------D-A-V---------T--------VVAVKRLK-DV----------M----MADK-E-FKEK------IELVGAM-D------HENLVPLRA--------YYFS--RDEKLLVYDFMPMGSL-SA-LL--H---------------------------G---N---R----------G--A---G-R-S-------------------PL-NWDV------------RSRIAI----------------GAARG-------------LDYLHS-Q--------------GT-----------------ST---SHGNIKSSNI---LL----------------TK-----------------SH------D-AK-VSDFGLA--------QLVGS-----S-AT-----------------------------------------------------------NP-----------------N------R-AT-GYR---APEV-----T--D---P---K--R---V-SQK-GDVYS------------------FGVVLLELI-TGKAP-------S-N--S-------V---M----------N------------------EE--G---V------------------------------D-L------------------------PR--------------WVKSVA---------RD-E------WRR-EVF--------DSE--------------------L---------L------------------------------------------S--L-----A------T-----------D------------------E------EEMAEMVQ-----------------------LGLECTSQH------------------------------PDQ------------------------------------------------------------------------------R----------------PEMSEVVRK----------------MEN---------------LR-----PY---S---------G-S-D-------------------QV-----------------------NEAD----------------------------------------------------------------------------------------------------------------------------
> Potri.017G130600.1 pacid=26983278 transcript=Potri.017G130600.1 locus=Potri.017G130600 ID=Potri.017G130600.1.v3.0 annot-version=v3.0
-----------------------------------MKPK----------------------PSL------------------------------------------LLLI--------T------F-----------F--VF---------LS------------------L------N--------S------F-----S----T--------V----------------------------------ES------------D-L-A-S---ERA---------------A---LVT----------------------LRDAV---------------GG--------RS---------L-----LW-----------N-------------L-S-----D---------------N-----P-----------------------------C--------------------Q------------WVG-VF----------C---D-------------------------------------------Q-K---------------------------------------------------------------------------------------------------------------------------------------------------------------G---------------------------------------------------------------------------------------------------------------------------------------------------------------------------------------------------------------------------------------------------------------------------------------------------------------------------------------------------------------------------------------------------S-----------------------------------------------------------------------------------------T-VVE-----LRL-----PGMGL-----SGRL-PV----ALGNL--TS-----LQSLSV-R-----------------FNALS----------------------------GPIP----ADI-GN-IVS-LRNLYLQGNFF---SGEIP--------------------E--------------------------------------------------F-LF-----------------------------------------------------------------------------------------------------------------------------------------------------------------------------RL-QNLVRLNLANNNFSGVISP------SF---------------------N-NLTRL----------------------------------DTLYLEEQFT-GSIPD-L--NL--P---L-DQFNVSFN-NLTGPVPQK--L-SN-KP-L----------SSFQ------------------------------------G--------TL-LC----G--K-P-L-------------V--S-------------C-NGA-S----------------------------------------------------------------------------------------------------------------------------------------------NGN-------G-N-D--D-K------------L-S----------------GGA-IAGI-AVGC-VI---GFL-----L-LL-MI------LI---FLC----R-R----KR--D--K-----TV------G---SKDVEL--------------------------------------PKEIAV-EIPSG----------------KAAGE----------------------------GGNVS---------------------------------------------AGHA--V-AVVK--------SEAK-----------S-------S-GT--K----N-LVFF---------------------------G----N-T------------------------AR--A--FGLED---LLKA----------------SAEVL-GK-------GTFG------TAYKA-TL------------D-V-G---------L--------VVAVKRLK-EV----------T----VPEK-E-FREK------IEGAGKM-N------HENLVPLRA--------YYYS--QDEKLLVHDYMPMGSL-SA-LL--H---------------------------G---N---K----------G--S---G-R-T-------------------PL-NWET------------RSGIAL----------------GAARG-------------IAYIHS-Q--------------GP-----------------AS---SHGNIKSSNI---LL----------------TT-----------------SL------E-AR-VSDFGLA--------HLAGL-----T-P------------------------------------------------------------TP-----------------N------R-ID-GYR---APEV-----T--D---A---R--K---V-SQK-ADVYS------------------FGILLLELL-TGKAP-------T-H--S-------Q---L----------N------------------DE--G---V------------------------------D-L------------------------PR--------------WVQSVV---------KE-E------WTA-EVF--------DLE--------------------L---------L------------------------------------------R--Y-----Q------T-----------V------------------E------EDMVQLLQ-----------------------LAIDCTAQY------------------------------PDN------------------------------------------------------------------------------R----------------PSMSKVRSQ----------------IED---------------LC-----RS---S---------S-Q-E-------------------HD-------IV--------------DDKPS---------------------------------------------------------------------------------------------------------------------------
> Potri.004G086100.1 pacid=26992035 transcript=Potri.004G086100.1 locus=Potri.004G086100 ID=Potri.004G086100.1.v3.0 annot-version=v3.0
-----------------------------------MKPR----------------------PTL------------------------------------------LVSI--------A------F-----------F--VF---------FS------------------L------N--------S------L-----S----T--------V----------------------------------ES------------D-L-A-S---ERA---------------A---LVT----------------------LRDAV---------------GG--------RS---------L-----LW-----------N-------------L-S-----E---------------N-----P-----------------------------C--------------------Q------------WVG-VF----------C---D-------------------------------------------Q-K---------------------------------------------------------------------------------------------------------------------------------------------------------------N---------------------------------------------------------------------------------------------------------------------------------------------------------------------------------------------------------------------------------------------------------------------------------------------------------------------------------------------------------------------------------------------------S-----------------------------------------------------------------------------------------T-VVE-----LRL-----PAMGF-----SGQL-PV----ALGNL--TS-----LQTLSL-R-----------------FNALS----------------------------GRIP----ADI-GD-IIS-LRNLYLQGNFF---SGEIP--------------------E--------------------------------------------------F-LF-----------------------------------------------------------------------------------------------------------------------------------------------------------------------------KL-QNLVRLNLANNNFSGVISP------SF---------------------N-NLTRL----------------------------------DTLYLEGQLT-GSIPD-L--NL--P---L-DQFNVSFN-NLTGRIPQK--L-SN-KP-A----------SAFQ------------------------------------G--------TF-LC----G--G-P-L-------------V--S-------------C-NGT-S----------------------------------------------------------------------------------------------------------------------------------------------NGG--------------D-K------------L-S----------------GGA-IAGI-VIGC-VI---GFL-----L-IL-LI------LI---FLC----R-R----KR--D-KK-----EV------G---SKDVEQ--------------------------------------PRESEV-EIPGE----------------KAAGG----------------------------SGNVS---------------------------------------------AGQT--G-AVVK--------SEAK-----------S-------S-GT--K----N-LVFF---------------------------G----N-A------------------------VR--A--FDLED---LLKA----------------SAEVL-GK-------GTFG------TAYKA-TL------------D-V-G---------M--------VVAVKRLK-EV----------T----VPEK-E-FREK------IEVVGNM-N------HENLVPLRA--------YYYS--RDEKLLVHDYMPMGSL-SA-LL--H---------------------------G---N---K----------G--S---G-R-T-------------------PL-NWET------------RSGIAL----------------GAARG-------------IAYIHS-Q--------------GP-----------------AN---SHGNIKSSNI---LL----------------TT-----------------SF------E-AR-VSDFGLA--------HLAGP-----T-P------------------------------------------------------------TP-----------------N------R-ID-GYR---APEV-----T--D---A---R--K---V-SQK-ADVYS------------------FGILLLELL-TGKAP-------T-H--T-------Q---L----------N------------------DE--G---V------------------------------D-L------------------------PR--------------WVQSVV---------RE-E------WSA-EVF--------DPE--------------------L---------L------------------------------------------R--Y-----Q------T-----------V------------------E------EDMVQLLQ-----------------------LASDCTAQY------------------------------PDN------------------------------------------------------------------------------R----------------PSMSEVRSR----------------MED---------------LC-----RS---S---------S-Q-E-------------------HD-------II--------------DDKSS---------------------------------------------------------------------------------------------------------------------------
> evm_27.model.AmTr_v1.0_scaffold00010.122
-----------------------------------MAAA---------------------LP--------------------------------------------LSLL---------------L-----------F--IL---------V--------------------------S--------T------L-----P----L--------S----------------------------------KP------------D-L-E-G---DRA---------------A---LLS----------------------LRNSV----------------G--------RA---------L-----QW-----------N-------------Q-S-----Q---------------S-----P-----------------------------C--------------------L------------WQG-VT----------C---E-------------------------------------------G-N-------------------------------------------------------------------------------------------------------------------------------------------------------------------------------------------------------------------------------------------------------------------------------------------------------------------------------------------------------------------------------------------------------------------------------------------------------------------------------------------------------------------------------------------------------------------------------------------------------------------------------------------------------------R-VTV-----LRL-----PGSGL-----AGQI-PVG---AFGNL--TH-----LRTLSL-R-----------------FNALS----------------------------GPLP----SDL-AL-CTD-LRNLYFQHNQF---SGEIP--------------------P--------------------------------------------------F-IS-----------------------------------------------------------------------------------------------------------------------------------------------------------------------------RL-QNLVRLNLAGNNFSGEIPA------SL---------------------N-SLTRL----------------------------------GTLYLEDKFT-GEIPQ-L--DL--PF--L-MQFNVSFN-ALNGSIPAK--L-VK-HG-S----------TAFE------------------------------------G--------MS-LC----G--P-P-L-------------A--D-------------C-PKT-T-T-D-------------------------------------------------------------------------------------------------------TPI-----NS-------------------------GSH-------S-G-R--K-K------------F-P----------------AGA-IAGI-VVGA-VV---ILL-----L-IV-LV------IL---YSK----R-K----RS--S--K-----RT------R---AVDIST--------------------------------------MKGT---DVASD----------------KAFPGDGE-------------------------------GGNIH------------GSA------------------------AAIP--K-EETVSGL---V-PKPE-----------I-------S-GG--K----K-LVFF---------------------------P----G-A------------------------QR--T--FDLEE---LLRA----------------SAEVL-GK-------GSFG------TAYKA-VL------------E-M-G---------T--------VVAVKRLK-DV----------V----IGHR-E-YAQQ------IEKVGSM-T------HENLVPLRA--------YYFS--KDEKLLVYDYMPMGSL-SA-LL--H---------------------------G---N---R----------G--A---G-R-T-------------------PL-NWET------------RSGIAL----------------GAARA-------------IEYLHS-Q--------------GS-----------------TV---SHGNIKSSNI---LL----------------TK-----------------DY------E-AR-VSDFGLA--------QLVSS-----S-A------------------------------------------------------------SP--------------TA-N------R-VI-GYR---APEV-----T--D---A---H--K---I-SQK-ADVYS------------------FGVLLLELL-TGKPP-------S-H--S-------L---T----------N------------------EE--G---V------------------------------D-L------------------------PR--------------WVQSVV---------RE-E------WTA-EVF--------DLE--------------------L---------L------------------------------------------R--Y-----Q------N-----------V------------------E------EDMVQLLQ-----------------------LAMDCAAQY------------------------------PDQ------------------------------------------------------------------------------R----------------PSMREVVQR----------------IEE---------------LR-----KS---L---------I-D-E-AEHNS-----------SQRT-------TSV-------------NDSAP-----------------------------------------PPSVLD----------------------------------------------------------------------------
> AT5G16590.1 pacid=19666509 transcript=AT5G16590.1 locus=AT5G16590 ID=AT5G16590.1.TAIR10 annot-version=TAIR10
-----------------------------------MKNK-------------------------------------------------------------------TLGL--------S------V-----------F--FF---------F--------------------------I--------C------L-----V----S--------V----------------------------------TS------------D-L-E-A---DRR---------------A---LIA----------------------LRDGV---------------HG--------RP---------L-----LW-----------N-------------L-T-----A---------------P-----P-----------------------------C--------------------T------------WGG-VQ----------C---E-------------------------------------------S---------------------------------------------------------------------------------------------------------------------------------------------------------------------------------------------------------------------------------------------------------------------------------------------------------------------------------------------------------------------------------------------------------------------------------------------------------------------------------------------------------------------------------------------------------------------G-----------------------------------------------------------------------------------------R-VTA-----LRL-----PGVGL-----SGPL-PI----AIGNL--TK-----LETLSF-R-----------------FNALN----------------------------GPLP----PDF-AN-LTL-LRYLYLQGNAF---SGEIP--------------------S--------------------------------------------------F-LF-----------------------------------------------------------------------------------------------------------------------------------------------------------------------------TL-PNIIRINLAQNNFLGRIPD------NV---------------------N-SATRL----------------------------------ATLYLQDQLT-GPIPE-I--KI---K--L-QQFNVSSN-QLNGSIPDP--L-SG-MP-K----------TAFL------------------------------------GNL---------LC----G--K-P-L-------------D--A-------------C-----------------P-------------VNGTGNGT-------------------------------------------------------------------------VTP---------------------------------GGK-------G-K-S--D-K------------L-S----------------AGA-IVGI-VIGC-FV---LLL-----V-LF-LI------VF---CLC----R-K----KK--K--EQV--VQS------R---SIEAA----------------------------------------------PVPTS----------------SAAV-----------------------------------AKESN------------GPPAV----------------------VANG--A-SENG------V-SKNP-----------A-------A-VS--K----D-LTFF---------------------------V----K-S------------------------FG--E--FDLDG---LLKA----------------SAEVL-GK-------GTFG------SSYKA-SF------------D-H-G---------L--------VVAVKRLR-DV----------V----VPEK-E-FREK------LQVLGSI-S------HANLVTLIA--------YYFS--RDEKLVVFEYMSRGSL-SA-LL--H---------------------------G---N---K----------G--S---G-R-S-------------------PL-NWET------------RANIAL----------------GAARA-------------ISYLHS-R--------------DA-----------------TT---SHGNIKSSNI---LL----------------SE-----------------SF------E-AK-VSDYCLA--------PMISP-----T-S------------------------------------------------------------TP-----------------N------R-ID-GYR---APEV-----T--D---A---R--K---I-SQK-ADVYS------------------FGVLILELL-TGKSP-------T-H--Q-------Q---L----------H------------------EE--G---V------------------------------D-L------------------------PR--------------WVSSIT---------EQ-Q------SPS-DVF--------DPE--------------------L---------T------------------------------------------R--Y-----Q-----SD-----------S------------------N------ENMIRLLN-----------------------IGISCTTQY------------------------------PDS------------------------------------------------------------------------------R----------------PTMPEVTRL----------------IEE---------------VS-----RS---P---------A-S-P-------------------GP-------LS--------------D-------------------------------------------------------------------------------------------------------------------------------
> Solyc08g082460.2.1 pacid=36151285 transcript=Solyc08g082460.2.1 locus=Solyc08g082460.2 ID=Solyc08g082460.2.1.ITAG2.4 annot-version=ITAG2.4
-------------------------------------------------------------------------------------------------------------------------------------------------------------------------------------------------------------------------------------------------------------------------------------------------------------------------------------------------------------------------M-----PW-----------S-------------------------------------------------------------------------------------------------------------------------------------------------------------------------------------------------------------------------------------------------------------------------------------------------------------------------------------------------------------------------------------------------------------------------------------------------------------------------------------------------------------------------------------------------------------------------------------------------------------------------------------------------------------------------------------------------------------------------------------------------------------------------------------------------------------------------------------------------------------------------------------------------------------------------------------------------------------P----TD----------------------------------------------------------------------------------------------------------------------------------------------------------------------------------------------------------------------------------------------------------------------------------------------------------------------------------------------------------------------------------------------------------------------------------------------------------------------------------------------------------------------------------------------------------------------------------------------------------------------------------------------------------------------------------------------------------------------------------------------------------------------IVG------------------------------------------------------------------------------------------------------------------------------------------------------------------------------------------------------------------------------------------------------------------------------------T----Q-LVFF--------------------------------G-D------------------------HG--G--YGLEE---LLRS----------------TAGVL-DK-------GVFG------TSYKS-EL------------P-E-K---------N--------AVAVKRLK-VG----------C----LAEE-E-FIEK------IGEVGMM-V------HENLLTLRA--------YCWH--QNEILLVYDYVRMGSL-AF-RL--H---------------------------G---N---E----------G--R---S-K-A-------------------SL-TWEV------------RSSIAY----------------GVARA-------------IEFLHS-R--------------GS-----------------DF---CHGNIRSSNV---FL----------------TD-----------------SL------SGVR-LSEFSIA--------RILSS-----D-T------------------------------------------------------------KL-----------------E------L-VA-GYR---APEV-----I--N---A---H--E---V-SQK-SDVYS------------------FGVLLLELL-TGKAP-------L-D--A-------F---T----------K------------------NK--G---V------------------------------D-L------------------------PK--------------WTRSMF---------QE-K------PVI-DVF--------DTL--------------------L---------L------------------------------------------L--Y-----F------S-----------V------------------S------K-------------------------------------------------------------------------------------------------------------------------------------------------------------------------------------------------------------------------------------------------------------------------------------------------------------------------------------------------------------------------------------------------------------------------
> AT3G02880.1 pacid=19663165 transcript=AT3G02880.1 locus=AT3G02880 ID=AT3G02880.1.TAIR10 annot-version=TAIR10
-----------------------------------MKYK-------------------------------------------------------------------RLSL--------S------V-----------V--FL---------F-------------------V------F--------Y------L-----A----A--------V----------------------------------TS------------D-L-E-S---DRR---------------A---LLA----------------------VRNSV---------------RG--------RP---------L-----LW-----------N-------------M-S---A-S---------------S-----P-----------------------------C--------------------N------------WHG-VH----------C---D-------------------------------------------A---------------------------------------------------------------------------------------------------------------------------------------------------------------------------------------------------------------------------------------------------------------------------------------------------------------------------------------------------------------------------------------------------------------------------------------------------------------------------------------------------------------------------------------------------------------------G-----------------------------------------------------------------------------------------R-VTA-----LRL-----PGSGL-----FGSL-PIG---GIGNL--TQ-----LKTLSL-R-----------------FNSLS----------------------------GPIP----SDF-SN-LVL-LRYLYLQGNAF---SGEIP--------------------S--------------------------------------------------L-LF-----------------------------------------------------------------------------------------------------------------------------------------------------------------------------TL-PSIIRINLGENKFSGRIPD------NV---------------------N-SATRL----------------------------------VTLYLERQLS-GPIPE-I--TL--P---L-QQFNVSSN-QLNGSIPSS--L-SS-WP-R----------TAFE------------------------------------GNT---------LC----G--K-P-L-------------D--T-------------C-EAE-S-----------P-------------NGGDAGGP-------------------------------------------------------------------------NTP---------------------------------PEK-------K-D-S--D-K------------L-S----------------AGA-IVGI-VIGC-VV---GLL-----L-LL-LI------LF---CLC----R-K----RK--K--EEN--VPS------R---NVEAPV---------------------------------------------AAATS----------------SAAI-----------------------------------PKETV----------------V----------------------VVPP--A-KATG------S---ES-----------G-------A-VN--K----D-LTFF---------------------------V----K-S------------------------FG--E--FDLDG---LLKA----------------SAEVL-GK-------GTVG------SSYKA-SF------------E-H-G---------L--------VVAVKRLR-DV----------V----VPEK-E-FRER------LHVLGSM-S------HANLVTLIA--------YYFS--RDEKLLVFEYMSKGSL-SA-IL--H---------------------------G---N---K----------G--N---G-R-T-------------------PL-NWET------------RAGIAL----------------GAARA-------------ISYLHS-R--------------DG-----------------TT---SHGNIKSSNI---LL----------------SD-----------------SY------E-AK-VSDYGLA--------PIISS-----T-S------------------------------------------------------------AP-----------------N------R-ID-GYR---APEI-----T--D---A---R--K---I-SQK-ADVYS------------------FGVLILELL-TGKSP-------T-H--Q-------Q---L----------N------------------EE--G---V------------------------------D-L------------------------PR--------------WVQSVT---------EQ-Q------TPS-DVL--------DPE--------------------L---------T------------------------------------------R--Y-----Q-----PE-----------G------------------N------ENIIRLLK-----------------------IGMSCTAQF------------------------------PDS------------------------------------------------------------------------------R----------------PSMAEVTRL----------------IEE---------------VS-----HS---S---------G-S-P-------------------NP-------VS--------------D-------------------------------------------------------------------------------------------------------------------------------
> Smo_132879 pacid=15408467 transcript=132879 locus=132879 ID=132879.v1.91 annot-version=v1.0
-----------------------------------MGLNEE-----------------------------------------------------------------------------L------I-----------A--VV---------V-------------------F------L--------L------V-----S----M--------G----------------------------------CS------------D-L-D-S---DRE---------------A---LLS----------------------FKEKA--------------DLK--------QT---------L---GSSW-----------T---------------G-----N---------------N-----P-----------------------------C------------T-D-----N------------WDG-VI----------C---N-------------------------------------------S-----------------------------------------------------------------------------------------------------------------------------------------------------------------D---------------------------------------------------------------------------------------------------------------------------------------------------------------------------------------------------------------------------------------------------------------------------------------------------------------------------------------------------------------------------------------------------N-----------------------------------------------------------------------------------------R-VVK-----LRL-----ENRRF-----PGVL-ENG----LGQL--TE-----LKVLSL-K-----------------GNNLT----------------------------GRIP----SDL-SR-CRR-LQKLYLNSNRL---EGSIP--------------------E--------------------------------------------------A-LL-----------------------------------------------------------------------------------------------------------------------------------------------------------------------------TL-QDLDRVDVSNNHLSGSIPA------AI---------------------G-GLRKL----------------------------------LTLRLEMSLT-GGVPD-VS-NI--PN--L-TDFNVSWN-NLSGPVPSA--M-AS-RY-P----------TAYF------------------------------------GN-------SA-LC----G--P-P-S-------------FA-P-------------C-PPK----------------------------------------------------------------------------------------------------------------------------------------------------------S-R-T--Q-K-------P------S----------------QQI-IVII-AVAV-IG---AFV-----L-IFSAL------FFG------Y--RYR----AS--S--K-----DV-------------------------------------------------------------------------------------------------------------------DKSDT---------------------------------------------------ATTGTE------K----K-----------E-------M-AS--G----D-IVFV---------------------------T----R-D------------------------AG--K--FQLAD---LLQA----------------SAELL-GK-------GSLG------STYKA-LC------------T-G-G------------------FVAVKRLV-DR---------TG----CSKK-V-FERR------MGIVGRM-T------HTNLLRLRAF-------YFYA--RIEKLLVYDYMPKGSL-HN-VL--H---------------------------G---N---P----------G--T-----P-S-------------------RL-SWSK------------RLKISL----------------GVARC-------------LKFLHH-Q-----------C---------------------KL---PHGNIKSSNV---LL----------------TE-----------------RY------E-AR-VSDFGLL--------PFVPS-----D-Q------------------------------------------------------------AL-----------------E--------KN-GYR---APEC-----Q--T---A---S--D---I-SRK-ADVFS------------------FGVILLELL-TGKLP-------A-E--E-------A---ASG-----QAGN------------------SS--K---M------------------------------D-L------------------------PS--------------WVIATV---------ND-E------WTS-AVF--------DNA--------------------I---------E------------------------------------------V---------------S-----------K------------------Q------EQMVGLLK-----------------------VAMACVTRA------------------------------AEE------------------------------------------------------------------------------R----------------PKMIQVVQM----------------IEE---------------VD-----AI---E---------V-S-P--------------------------------------------DLSY--------------------------------------------------------------------------------------------------------------I-------------
> Smo_74002_ pacid=15406662 transcript=74002 locus=74002 ID=74002.v1.91 annot-version=v1.0
-----------------------------------------------------------------------------------------------------------------------------M--------------LL-E-------I--------------------------------------------------------------A----------------------------------SA------------D---------DVS---------------S---LLA----------------------FRSAV--------------DPG--------NQ---------L----RSW-----------N-------------R-N-----T---------------N-----V-----------------------------C--------------------Q------------WTG-IK----------C---S-------------------------------------------NGT---------------------------------------------------------------------------------------------------------------------------------------------------------------T---------------------------------------------------------------------------------------------------------------------------------------------------------------------------------------------------------------------------------------------------------------------------------------------------------------------------------------------------------------------------------------------------G-----------------------------------------------------------------------------------------R-VRE-----LRV-----PGSSL-----SGTI-PNG---SIGGV--EE-----LRVISL-R-----------------MNRLS----------------------------GPFP----ADF-LR-LRQ-LRSMFLQNNNF---SGPLP--------------------R--------------------------------------------------D-FS-----------------------------------------------------------------------------------------------------------------------------------------------------------------------------VW-PSLVRLDVAFNHFDGQIPV------SL---------------------N-NLSRL----------------------------------ATLYAQNSFT-GGLAG-L--NL--PR--L-KQFSVANN-QLNGSVPAA--L-QA-FG-S----------DAFG------------------------------------GNQ---------IC----G--P-P-L-------------AE-D-------------C-VSS---A-P-------P---------------SP--AP--SST---------------------------------------------------------------------SP------TTT----------------------NTPGR-------K-H-K--K-G------------L-S----------------TGA-IVGI-VVGS-VV---GAL-----L-LL-LL------LF---FLC-C--R-R----KG--G--S-----PK------A---------------------------------------------------------AD----------------RSIEA----------------------------KGEEV-KDPDR-----------------------------------------------SVFA------Q----G-----------E-------P-EK--S----K-LIFS---------------------------E----G-A------------------------PY--K--FDLED---LLRA----------------SAEVL-GK-------GSVG------TAYKA-VL------------E-D-G---------S--------VVAVKRLK-DV----------S----ISGR-E-FEQQ------IQTIGRL-Q------HPNLVPLRA--------YYFS--KDEKLLVYDYMPMGSL-SA-LL--H---------------------------G---T---R----------G--A---G-R-T-------------------PL-DWVS------------RVRIAL----------------GAARG-------------ITYLHE-Q-----------G--GS-----------------NF---VHGNIKSSNI---LL----------------KK-----------------NY------D-AA-VSDFGLA--------QLFNS-----S-S------------------------------------------------------------AA-----------------S------R-IV-GYR---APEV-----A--E---T---R--K---S-TQR-SDVYS------------------FGVLLLELL-TGKAP-------T-Q--A-------S---L----------N------------------DE--G---I------------------------------D-L------------------------PR--------------WVQSVV---------RE-E------WTA-EVF--------DLE--------------------L---------M------------------------------------------R--Y-----Q------N-----------I------------------E------EEMVQLLQ-----------------------VAMACVATS------------------------------PDQ------------------------------------------------------------------------------R----------------PKMKDVVRM----------------IED---------------IR-----AV---D---------T-D-D-----------------GSRL-------PS--------------DKSE-------------------EKSNG-----------HTSPYSHTPGSDASQD--TPPKQQPLPPQQQQQ------------------------QP------------------------------
> Zm00001d048822_T001.1 pep chromosome:AGPv4:4:6009751:6012530:-1 gene:Zm00001d048822.1 transcript:Zm00001d048822_T001.1 gene_biotype:protein_coding transcript_biotype:protein_coding
------------------------------MVTL-LAFR-------------------------------------------------------------------------------LPP----L-----------FFFFL---------V-------------------L------L----P---L------------I----A--------A----------------------------------AA-----DDGNMPQE-G-A-E---AMA---------------A---LLN----------------------LKKSF--------------ADP------T-GR---------L----EAW-----------S-------------A-A-----SP-------------FA-----P-----------------------------C----------DAA-S-----P------------WPG-VQ----------C---Y-------------------------------------------------------------------------------------------------------------------------------------------------------------------------------------------------------------K---------------------------------------------------------------------------------------------------------------------------------------------------------------------------------------------------------------------------------------------------------------------------------------------------------------------------------------------------------------------------------------------------G-----------------------------------------------------------------------------------------S-LVG-----IRL-----THMNL-----SGTF-DFG---AVAKL--PR-----LHSVNL-K-----------------HNALS----------------------------GPLP----PSL-GT-LRG-LRALYLSSNNF---SGPIP--------------------A------A-------------------------------------------V-FA-----------------------------------------------------------------------------------------------------------------------------------------------------------------------------NM-RWLKKLYLDNNRITGPLPAD-----AI---------------------A-SAPRL----------------------------------IELHLDHQID-GPVPS-K--LP--DS--L-KRFNVSHN-RLSGSIPPS--VAVR-YD-A----------SSFA------------------------------------GN-------PG-LC----G--S-Q-G------------SDAAV-------------C-VAA-G-----------P-------------ALPPA-MP--S-----------------------------------------------------------------------PT------EA-------------------------DYA-------A-T-E--E-E--------------T--------------------SVFV-VVG---I---ILL-----V-ILLVS------GA---MVL-M--L-R----QD--E--R-----NS------------------------------------AAPAWDYY----AGTAVGAGASAS-KSAAP----------------RAGEMVA--------VDV---------------AGGSS---------------------------------------------------S----------HG----------------G-------R-RM--G----E-FVLL---------------------------N----D-H------------------------IP--A--FGLPD---LMKA----------------SAEVL-GN-------GTLG------SAYKA-AM------------R-N-G---------V--------TVAVKRLR-DM---------NR----VGRE-E-FEQH------VQMLGGL-H------HPNVLPPVG--------YHYR--KEEKLIVSEYMPRGSL-LY-IL--H---------------------------G---D---Q----------S--P---N-R-L-------------------IL-DWQG------------RLRVAV----------------GVVRG-------------LAFLHE-R-----------LG-IPAGRLVSMDGADFDAPPPPP---PHGNLKSGNI---LL----------------DA-----------------DM------E-PR-LVDYGFF--------PLVNA-----A-Q------------------------------------------------------------AP-----------------Q------A-MF-AFR---SPEG-----T--T---R---G--V---V-SAR-SDVYC------------------LGVVLLELV-TGRFP-------S-Q--Y-------L---LNA---------------------------RG--G---T------------------------------D-V------------------------VN--------------WAATAV---------AE-G------GER-DLV--------DPA--------------------I---------A------------------------------------------A--A-----G-------------------------------------R------DAAVSLLR-----------------------VGVRCANPE------------------------------PER------------------------------------------------------------------------------R----------------LSVAEAASM----------------VEE---------------IG-----AG---A---------S--------------------------------------------------------------------------------------------------------------------------------------------------------------------------------
> Bradi4g13300.1.p pacid=32790133 transcript=Bradi4g13300.1 locus=Bradi4g13300 ID=Bradi4g13300.1.v3.1 annot-version=v3.1
------------------------------MVTLILAFR-------------------------------------------------------------------------------LST----L-----------L--LL---------L-------------------A------GGR------V------T-----L------------------------------------------------AA------------E-P-A-A---EAA---------------A---LLR----------------------LKASL--------------TDP------N-KV---------L----EAW-----------S-------------A-S-----SP-------------ST-----P-----------------------------C----------NAT-H-----P------------WHG-VQ----------C---D-------------------------------------------------------------------------------------------------------------------------------------------------------------------------------------------------------------N---------------------------------------------------------------------------------------------------------------------------------------------------------------------------------------------------------------------------------------------------------------------------------------------------------------------------------------------------------------------------------------------------G-----------------------------------------------------------------------------------------G-LIG-----LRL-----VRHNL-----SGKF-DFG---ALANL--PG-----LHTINL-R-----------------HNAFA----------------------------GPLP----PSL-GT-VRS-LRALYLSHNAF---SGPVP--------------------G------D-------------------------------------------V-FG-----------------------------------------------------------------------------------------------------------------------------------------------------------------------------NM-RWLKKLYLDNNELTGPLPAA-----AI---------------------A-GAPRL----------------------------------LELHLDHRID-GPVPE-L--LP--AS--L-RLFNVSHN-RLTGSLPRA--VATR-FN-E----------SAFA------------------------------------GN-------PG-LC----G--A-P-G------------SGPGA-------------C-SPA-A-----------A-------------AKSPD-SP--APG---------------------------------------------------SMPMPMPP----------MT------PA-------------------------DYF-------A-V-E--E-E--------------T--------------------SVVV-VIG---I---ILL-----V-IALVT------GA---MVL-M--L-R----QD--E--R-----NS-----------------------------------APPPCYDTVPVSGSPTSKTMSISSA-NAQPP----------------RSSNAVA--------MEM---------------AGSSR---------------------------------------------GGGM----GG-------------------------G-------K-RA--D----E-FVLM---------------------------S----R-A------------------------SG--E--FGLQD---MMKA----------------SAEVL-GN-------GTLG------SAYKA-AM------------R-N-G---------I--------TVAVKRMR-DM---------NR----VGRE-E-FENH------LRMLCEL-R------HPNVLSPLG--------YHYR--KEEKLIVSEFMPRGSL-LY-VL--H---------------------------G---D---Q----------S--P---N-R-V-------------------VL-DWWA------------RLRIAV----------------GVARG-------------MAYLHE-K-----------LG-MPAMRFVSMDGADFDAPPPPP---PHGNLKSGNI---LL----------------DA-----------------EL------Q-PR-IVDYGFF--------PLVNA-----P-Q------------------------------------------------------------LA-----------------G------A-MF-AFR---SPEA-----N--T-------P--G---V-SAR-SDVYC------------------LGVVLLELV-TGRFP-------S-Q--Y-------L---VNV---------------------------RG--G---T------------------------------D-V------------------------VQ--------------WAAAAV---------LE-G------CEH-ELV--------DPV--------------------V---------A------------------------------------------A--A-----G------P----------AA------------------V------GGAVRMVR-----------------------VAGECTISA------------------------------PES------------------------------------------------------------------------------R----------------PNMAEAARM----------------VEE---------------VA-----NG---A---------S--------------------------------------------------------------------------------------------------------------------------------------------------------------------------------
> Pp3c2_30510V3.1.p pacid=32936459 transcript=Pp3c2_30510V3.1 locus=Pp3c2_30510 annot-version=v3.3
-----------------------------------MSVR--------------------ERPNAKY--------GDLQVKE----------RVTQLLYCG--IQSRLTVFER----LAL------V-----------L--FL---------F-------------------L------A--------L------D-----T----F--------G----------------------------------VA------------G-L-N-A---DGI---------------A---LLE----------------------FKKSITS-----------DAQ---------SA---------L----QNW-----------N-------------Y-V---D-D---------------T-----P-----------------------------C--------------------Y------------WNG-IT----------C---MKV----------------------------------------QGV--------------------------------------------------------------------------------------------------------------------------------------------------------------------------------------------------------------------------------------------------------------------------------------------------------------------------------------------------------------------------------------------------------------------------------------------------------------------------------------------------------------------------------------------------------------------D-----------------------------------------------------------------------------------------R-VVQ-----IVL-----PRKSL-----GGTL-SPY----LGNL--TY-----LAVVNL-D-----------------TNNFT----------------------------GQIP----GEL-FK-SPA-LSSLYLSDNNF---SGAIP--------------------T------AI------------CALGDQLRV-------IELNGNRLAGGFPDD-FLNCYG-----------------------------LRRLVLSYNFKGPIP-LGIG-----------------------------------------------------------------------------------------------------------------------SKL-TQLKRLDLSVNHFNGSIPE------DF---------------------G-NLTNLL-------------------------------PQFPLNLSNRFS-GAIPPSLA-NL---G--R-VLIDLSNN-NLSGPVPPDSYF-QA-QG-P----------TSYI------------------------------------GN-------AN-LC----G--S-P-L-------------KV-D-------------C-ASS-P-S-PS---L-SPF------DNIAG--TSA-----------------------------------------------------------------------------------------------------------------TGS-------F-S-K--R-P------------L-S----------------KAA-IIGI-GVGCAIV---GLL-----M-AS-IL------FY---FIL-R--K-L----HI--R--K-----KSLGLN----------------------------------------------------SPAR-S-DNA----SSLRGCLC---------S--------WRES---------------GGGSM-SADEDD------------------------------------------------------------------------------------E--N----D-LMHL---------------------------S------G------------------------VL--S--FSLEE---LLRA----------------SAYVL-GK-------SGVG------IIYKA-VL------------D-D-G---------T--------MVAVRRLG-EG---------GE----QRQK-E-FESE------VKTIAQV-R------HLNIVTLHS--------YSWR--AEEKLLIYDYVSNGNL-ET-AL--H---------------------------S---R---S----------N--A---S-K-G-------------------PL-TWEM------------RLQIAI----------------GAAQG-------------LAHIHE-------------CS-AR-----------------KY---VHGDIKPSNI---LL----------------DD-----------------CL------V-AR-IADFGLQ--------RLLSL-----A-EPE----SVREHGSSRG---DNDRA---SSVTPAPV-----VVP-----ELGRKRSL----TP--------RGAH--MV-V----PFL-MG-VYQ---APEA-----I--S---A---K--K---P-TQK-SDVYS------------------FGIVLLELL-TGTSP-------F-N--L-------L--------------A------------------AG--Q---V------------------------------D-L------------------------AS--------------RVRVAL---------QEKR------PFS-EIY--------DPS--------------------L---------L------------------------------------------N--S-----S------N-----------E------------------Q------TKMIETLQ-----------------------VALACTSAN------------------------------PDT------------------------------------------------------------------------------R----------------PKMKQVAES----------------LEQ---------------L------------------------------------------------------------------------------------------------------------------------------------------------------------------------------------------------------
> Pp3c11_1440V3.1.p pacid=32956822 transcript=Pp3c11_1440V3.1 locus=Pp3c11_1440 annot-version=v3.3
-----------------------------------MNFR--------------------ERKNSVI------FGAALPVS-------------CQYAWNQ--VSRRRTAFER----ATI------I-----------M--MI---------V-------------------L------A--------V------E-----V----L--------S----------------------------------VI------------G-L-N-A---DGI---------------A---LLE----------------------FKKAITS-----------DPH---------SA---------L----KNW-----------N-------------D-S---D-A---------------T-----P-----------------------------C--------------------R------------WNG-IR----------C---ARI----------------------------------------QGTM---------------------------------------------------------------------------------------------------------------------------------------------------------------E---------------------------------------------------------------------------------------------------------------------------------------------------------------------------------------------------------------------------------------------------------------------------------------------------------------------------------------------------------------------------------------------------E-----------------------------------------------------------------------------------------R-VLN-----ITL-----PGKEL-----GGTL-SPS----LGDL--VH-----LGLLNL-H-----------------TNKLT----------------------------GQIP----SKL-FA-ALN-LSRLYLSNNYL---TGDIP--------------------A------EI------------RNLGNQLRV-------LEIRSN-IITGLPAE-IVQCSR-----------------------------LRRLILSTNITGIVP-AGIG-----------------------------------------------------------------------------------------------------------------------SNL-TRLERLDLSSNHFIGTIPE------NF---------------------A-NLTEL---------------------------------QGTLNLSNRFS-GSIPQSLS-IL---R--N-VFIDFSNN-NLSGPIPSGSYF-QS-LG-L----------EAFD------------------------------------GN-------PA-LC----G--P-P-L-------------EI-N-------------C-APS-P-S-NT---A-PPP------FVNST--ASG-----------------------------------------------------------------------------------------------------------------SST-------S-H-K--K-S------------L-N----------------KTA-VIVI-AVISGSA---ALL-----M-AT-VG------FY---FFV-R--K-L----SL--A--K-----KTVSFP----------------------------------------------------SSPR-T-YNV----NGLRGCLC---------P--------RRDS---------------AGG----ASEED------------------------------------------------------------------------------------A--G----D-LVHL---------------------------S------G------------------------AF--F--FNLEE---LLRA----------------SAYVL-GK-------RGAR------VVYKA-VL------------D-D-G---------T--------IVAVRRLG-GG---------GE----HRHK-E-FEAE------VKIFAQV-R------HPHIVNLHS--------FYWT--ADEKLLVYDYVSNGSL-ET-AL--H---------------------------G---R---S----------E--G---L-K-R-------------------SL-TWKS------------RLRIAR----------------GAAQG-------------IAHIHE-------------FS-PK-----------------RY---VHGDIKPSNI---LL----------------DA-----------------YL------E-AR-IADFGLQ--------RLLAF-----V-EPE----PVKEFGSIRS---ETGRA---SAVSPA---------P-----EFGRRTS-----TP-----------F--VV-A----PFL-AD-VYL---APEA-----T--S---G---K--G---F-TQK-SDVYS------------------FGVVLLELL-TGRSP-------F-K--Q-------L--------------A------------------GG--E---L------------------------------D-L------------------------VS--------------WIRQAL---------QENR------NLS-EIF--------DPR--------------------L---------Q------------------------------------------K--A----DD------N-----------E------------------H------SQMIETLQ-----------------------VALACIAVD------------------------------PDD------------------------------------------------------------------------------R----------------PRMKQIAVL----------------FEK---------------LQ-----TS---R------------------------------------------------------------------------------------------------------------------------------------------------------------------------------------------
> Solyc05g009100.2.1 pacid=36145458 transcript=Solyc05g009100.2.1 locus=Solyc05g009100.2 ID=Solyc05g009100.2.1.ITAG2.4 annot-version=ITAG2.4
-----------------------------------MATS----------------LH-------------------------------------------------YTFL--------S------F-----------F--FL------------------------------------F---------------------T----L--------L----------------------------------ES------------T-P-N-P---DIA---------------P---LLA----------------------FKSAS-------------DET---------NS---------L----YNW-----------N-------------S-S-----T---------------D-----P-----------------------------C--------------------S------------WTG-VS----------C---L-------------------------------------------------------------------------------------------------------------------------------------------------------------------------------------------------------------N---------------------------------------------------------------------------------------------------------------------------------------------------------------------------------------------------------------------------------------------------------------------------------------------------------------------------------------------------------------------------------------------------N-----------------------------------------------------------------------------------------R-VSR-----LVL-----EGLNL-----KGSF---Q---NLVFL--KE-----LRVLSL-K-----------------YNNFS----------------------------GSVP-----NL-SN-LTA-LKLLFLSHNEL---SGEFS--------------------E--------------------------------------------------S-LT-----------------------------------------------------------------------------------------------------------------------------------------------------------------------------SL-FKLYRLDLSYNKFSGEIPA------KV---------------------N-HLTHL----------------------------------LTLRLEGGFS-GEISG-V--NL--PN--L-QEFNVSGN-KLVGEIPLS--L-SR-FP-V----------SAFS------------------------------------KN-------RV-LC----G--S-P-L-------------P--N-------------C-TAE-V-PRE-------P---------------SP------STGAIASPV---------------------------------------------SPKTTVAS----------SP------SS---------LPVT-----SATLSPKNTH-------H-S-S--G-K------------M-S----------------SLA-IIAI-ILGD-VL---VLC-----V-VC-IF------LY---CFF-C--I-R----KV--S--S-----QK------------NGSH---------------------------------------------ILEGE----------------KIVY-----------------------------------SSSPY------------PNTGQ----------------------------------------T----S-----------G-------F-ER--G----K-MVFF---------------------------E----G--------------------------AK--R--FELED---LLRA----------------SAEML-GK-------GGFG------TAYKA-VL------------D-D-G---------N--------VVAVKRLK-EL---------NV----CGKR-E-FEQQ------MEVLGRL-R------HPNLVSLKA--------YYFA--RDEKLLVYEFMTNGNL-FW-LL--H---------------------------G---N---R----------G--P---G-R-T-------------------PL-DWTT------------RLKIAA----------------GAARG-------------LAFIHN-S-----------CK-SL-----------------KL---THGNIKSTNI---LI----------------DK-----------------SG------N-AR-VSDFGLA--------IFATP-----S--------------------------------------------------------------SV-----------------P------K-TN-GYR---APEV-----A-LD---G---R--K---I-TQK-SDIYS------------------FGVLLLELL-TGKCP-------S-V--V-------D---NGS-----ATSY------------------GG--V---L------------------------------D-L------------------------PR--------------WVQSVV---------RE-E------WTA-EVF--------DLE--------------------L---------M------------------------------------------R--Y-----K------D-----------I------------------E------EEMVGLLQ-----------------------IAMACTSTS------------------------------PDQ------------------------------------------------------------------------------R----------------PKINYVVKM----------------IEE---------------LR-----GV---E---------V-S-P----------------------------SH--------------DTATD---------------------------------SVSD----SPAVSEDN---TCGAASQ----------------------------------------------------------------
> Potri.006G228400.1 pacid=27007871 transcript=Potri.006G228400.1 locus=Potri.006G228400 ID=Potri.006G228400.1.v3.0 annot-version=v3.0
----------------------------------------------------------------------------------------------ML----------SKQN--------F------L-----------S--IF---------F-------------------F------F--------S------C-----I----F--------S----------------------------------SS------------L-S-N-P---DFI---------------T---LLS----------------------FKSSL--------------DSS--------NA---------L----STW-----------V-------------N-S-----T---------------N-----P-----------------------------C------------I-D-----S------------WLG-VT----------C---H-------------------------------------------P-T---------------------------------------------------------------------------------------------------------------------------------------------------------------T---------------------------------------------------------------------------------------------------------------------------------------------------------------------------------------------------------------------------------------------------------------------------------------------------------------------------------------------------------------------------------------------------H-----------------------------------------------------------------------------------------R-VTK-----LVL-----ENLNL-----TGSI---D---ALSQL--TQ-----LRLLSL-K-----------------QNHLS----------------------------SAFD----LNF-SS-LKN-LKLLYLSHNRL---SGNFP--------------------S--------------------------------------------------G-IH-----------------------------------------------------------------------------------------------------------------------------------------------------------------------------SL-RRLRRLDLSYNYFYGEIPFP-----EL---------------------A-QMPRL----------------------------------LTLRLDFSFT-GKIGP-F--SL-SGS--I-LEFNVSNN-FLSGEIPAI--F-SR-FP-V----------SSFS------------------------------------GN-------KN-LC----G--K-P-L-------------AL-D-------------C-FHR-T-V-E-------S---------------EP------------------------------------------------------------------------------AK------PG----------------------DVGMKN-------K-K-K--K-G------------V-S----------------DWA-VFLI-ITVD-AV---TIL-----A-ALVTI------TC---CCY-F--K-K----RR--N--S-------------G---AQERI-------------------------------------------------------------------KRKVR------------L---------------AGSLN-SMGGF-----------------------------------------------YGAG-----------A-----------G-------G-GRD-E----V-MVVF---------------------------D----G-C------------------------KG--F--GDVDD---LLKS----------------SAELL-GK-------GFAG------TTYKV-VV------------D-G-G---------D--------MMVVKRVR-ER---------------RKRK-E-VDSW------LRIIGGL-R------HSNIVSLRA--------YYDS--NEELLLVYDFLPNGSL-HS-LL--H---------------------------G---N---R----------G--P---G-R-T-------------------PL-DWTT------------RLKLAS----------------GSALG-------------LAFLHG-Y-----------N--KA-----------------KH---FHGNLTSSNI---VV----------------DH-----------------LG------N-AC-VSDIGLH--------QLLHA-----A-S------------------------------------------------------------IS--------------------------NN-GYK---APELMNQNNV--S---Q---R--R---F-TQK-CDVYS------------------FGVILLEIL-TGKMP-------N-G--------------------------------------------EG--E---T------------------------------S-L------------------------VK--------------WVQRVA---------RE-E------WTW-EVF--------DFE--------------------L---------L------------------------------------------R--Y-----K------E-----------M------------------E------EEMVGLMQ-----------------------VALLCLAPF------------------------------PRD------------------------------------------------------------------------------R----------------PKMSMVHMM----------------IED---------------IR-----TK---G---------G-R-Q-LG-DR----------------------SSI------------MNDL---------------------SSDS------------------SPSLSEST---LNFTSGS----------------------------------------------------------------
> AT1G68400.1 pacid=19650535 transcript=AT1G68400.1 locus=AT1G68400 ID=AT1G68400.1.TAIR10 annot-version=TAIR10
-----------------------------------MAKS------------------------------------------------------SFF----------NKHL--------L------L-----------S--LL---------I-------------------L------L--------Q------S-----C----L--------L----------------------------------SS------------S-S-S-T---DSE---------------T---LLN----------------------FKLTA-------------DST---------GK---------L----NSW-----------N-------------T-T-----T---------------N-----P-----------------------------C--------------------Q------------WTG-VS----------C---N-------------------------------------------------------------------------------------------------------------------------------------------------------------------------------------------------------------R---------------------------------------------------------------------------------------------------------------------------------------------------------------------------------------------------------------------------------------------------------------------------------------------------------------------------------------------------------------------------------------------------N-----------------------------------------------------------------------------------------R-VTR-----LVL-----EDINL-----TGSI---S---SLTSL--TS-----LRVLSL-K-----------------HNNLS----------------------------GPIP-----NL-SN-LTA-LKLLFLSNNQF---SGNFP--------------------T--------------------------------------------------S-IT-----------------------------------------------------------------------------------------------------------------------------------------------------------------------------SL-TRLYRLDLSFNNFSGQIPP------DL---------------------T-DLTHL----------------------------------LTLRLESRFS-GQIPN-I--NL--SD--L-QDFNVSGN-NFNGQIPNS--L-SQ-FP-E----------SVFT------------------------------------QN-------PS-LC----G--A-P-L-------------L--K-------------C-TKL-S-S-D-------P---------------TK--PGR-PDEAKASPL---------------------------------------------NKPETVPS----------SP------TSI---------------------HGGDKS-------N-N-T--S-R------------I-S----------------TIS-LIAI-ILGD-FI---ILS-----F-VS-LL------LY---YCF-W--R-Q----YA--V--N-----KK------------KHSK---------------------------------------------ILEGE----------------KIVY-----------------------------------SSNPY------------PTSTQN---------------------------N-NNQN------Q----Q-----------V-------G-DK--G----K-MVFF---------------------------E----G--------------------------TR--R--FELED---LLRA----------------SAEML-GK-------GGFG------TAYKA-VL------------E-D-G---------N--------EVAVKRLK-DA--------VTV----AGKK-E-FEQQ------MEVLGRL-R------HTNLVSLKA--------YYFA--REEKLLVYDYMPNGSL-FW-LL--H---------------------------G---N---R----------G--P---G-R-T-------------------PL-DWTT------------RLKIAA----------------GAARG-------------LAFIHG-S-----------CK-TL-----------------KL---THGDIKSTNV---LL----------------DR-----------------SG------N-AR-VSDFGLS--------IFA-P-----S-Q------------------------------------------------------------TV-----------------A------K-SN-GYR---APEL-----I--D---G---R--K---H-TQK-SDVYS------------------FGVLLLEIL-TGKCP-------N-M--V-------E---TGH--------S------------------GG--A---V------------------------------D-L------------------------PR--------------WVQSVV---------RE-E------WTA-EVF--------DLE--------------------L---------M------------------------------------------R--Y-----K------D-----------I------------------E------EEMVGLLQ-----------------------IAMACTAVA------------------------------ADH------------------------------------------------------------------------------R----------------PKMGHVVKL----------------IED---------------IR-----GG---G---------S-E-A-------------------SP-------CN--------------DGIN----------------------------------SAVD----SPCLSEDT---CGGTTSQ----------------------------------------------------------------
> Potri.010G121700.1 pacid=26981673 transcript=Potri.010G121700.1 locus=Potri.010G121700 ID=Potri.010G121700.1.v3.0 annot-version=v3.0
-----------------------------------MALA---------------------KP-------------------------------IFL----------FPYM--------T------T-----------F--FL---------I-------------------S------L--------H------F-----S----L--------L----------------------------------QA------------S-S-N-P---DSE---------------P---LLQ----------------------FKTLS-------------DTD---------NK---------L----QDW-----------N-------------S-S-----T---------------N-----P-----------------------------C--------------------T------------WTG-IA----------C---L-------------------------------------------------------------------------------------------------------------------------------------------------------------------------------------------------------------N---------------------------------------------------------------------------------------------------------------------------------------------------------------------------------------------------------------------------------------------------------------------------------------------------------------------------------------------------------------------------------------------------D-----------------------------------------------------------------------------------------R-VSR-----LVL-----ENLNL-----QGS--SLQ---PLTSL--TQ-----LRVLSL-K-----------------RNNLS----------------------------GPIP----QNI-SN-LSA-LKLLFLSHNHF---SGTFP--------------------V--------------------------------------------------S-VP-----------------------------------------------------------------------------------------------------------------------------------------------------------------------------SL-SRLYRLDLSHNNFSGNIPV------IV---------------------N-RLTHL----------------------------------LTLRLEEQFT-GSISS-L--NL--PS--L-QDFNVSNN-RVSGEIPKS--L-SG-FP-E----------SAFA------------------------------------QSL------AG-LC----G--S-P-L-------------Q--A-------------C-KSL-A-S-D-------P---------------TR--PG--SDGAIASPLL--PG---------------------------------------TNPTSIVSS----------TP------SSV--------APNK-----P-TNTNHKIS-------K-T-S--T-K------------I-S----------------PLA-LIAI-ILGD-IL---ILA-----V-VS-LL------LY---CYF-W--R-N----YA--A--K-----MR----------NGKGSK---------------------------------------------LLETE----------------KIVY-----------------------------------SSSPY------------PN-------------------------------------------Q----P-----------G-------F-ER--G----R-MVFF---------------------------E----G--------------------------VE--R--FELED---LLRA----------------SAEML-GK-------GGFG------TAYKA-VL------------D-D-G---------N--------VVAVKRLK-DA---------NV----GGKR-E-LEQH------MEVLGRL-R------HPNLVSFKS--------YYFA--REEKLLVYDYMPNGSL-FW-LL--H---------------------------G---N---R----------G--P---G-R-T-------------------PL-DWTT------------RLKIAA----------------GAARG-------------LAFMHN-S-----------CK-AL-----------------KL---VHGNIKSTNI---LL----------------DK-----------------AG------N-AR-VSDFGLT--------LFASS-----T-N------------------------------------------------------------SA-----------------P------R-SN-GYR---APEA-----T-SD---G---R--K---Q-TQK-SDVYS------------------FGVLLLEIL-TGKCP-------S-I--V-------D---CGA-----GNGY------------------GG--P---V------------------------------D-L------------------------PR--------------WVQSVV---------RE-E------WTA-EVF--------DLE--------------------L---------M------------------------------------------R--Y-----K------D-----------I------------------E------EEMVGLLQ-----------------------IALACTTPS------------------------------PDH------------------------------------------------------------------------------R----------------PRMGHVVRM----------------IEE---------------IR-----GV---E---------M-S-P----------------------------CH--------------DTFD----------------------------------SVSD----SPCLSEET-----SGAGQ----------------------------------------------------------------
> Solyc11g069960.1.1 pacid=36153406 transcript=Solyc11g069960.1.1 locus=Solyc11g069960.1 ID=Solyc11g069960.1.1.ITAG2.4 annot-version=ITAG2.4
-----------------------------------MAAL----------------------FPN------------------------------QF----------SISK--------F------L-----------S--FS---------L-------------------L------I--------S------V-----F----F--------F----------------------------------TV------------S-H-S-D---DFS---------------A---LLA----------------------FKSQA--------------DTS--------NF---------L----SSW-----------S-------------R-N-----V---------------------P-----------------------------C--------------S-----S------------WIG-VK----------C---H-------------------------------------------P-I---------------------------------------------------------------------------------------------------------------------------------------------------------------T---------------------------------------------------------------------------------------------------------------------------------------------------------------------------------------------------------------------------------------------------------------------------------------------------------------------------------------------------------------------------------------------------R-----------------------------------------------------------------------------------------R-VVK-----IVL-----NHLNL-----TGSI---H---PLIHL--TQ-----IRHLSL-H-----------------HNSLS----------------------------SIPK----FDF----WPN-LKHVYLSHNKF---SGEFP--------------------S--------------------------------------------------G-IH-----------------------------------------------------------------------------------------------------------------------------------------------------------------------------HL-KRLRRLDLSFNEFSGEIPAK-----EL---------------------N-QLPHL----------------------------------ITLRLEFSLS-GSLGA-D--EK-IAS--V-KDFNVSGN-NFSGKIPNW--L-SK-FP-V----------AAFA------------------------------------GN-------VR-LC----G--Y-P-L-------------RT-I-------------C-PSE-M-V-D-------S---------------NPT----------------------------------------------------------------VMS----------TP------NS----------------------QFNFLD-------Q-R-K--K-N------------L-S----------------ENM-FLLI-VTLD-AI---GVM-----M-TVLVI------TW---CCY-Y--R-K----KN--Q--E-------------G---EIYRL-------------------------------------------------------------------RSTNR------------K---------------YNQDT-SSSSL---------------------------------------YHSF--E-YGIK-----------R-----------T-------S-DQF-A----T-MVCF---------------------------E----G-C------------------------KG--F--NKVDD---LLKA----------------SAEML-GK-------GSVG------TSYKVAIL------------D-Y-G---------D--------VVVVKRVI-EK----------L----KKMK-D-VDGI------LRLIGNL-R------YTNVVPLRA--------YYSS--KEELLLVYDFLPNGSL-HN-LL--H---------------------------G---N---R----------G--P---G-R-T-------------------PL-DWTT------------RLRYAL----------------GAAKG-------------LSFLHS-Y-----------N--KT-----------------KI---CHGNFTSSNI---LI----------------DH-----------------NG------N-AC-ISDICLH--------LLLQM-----P-I------------------------------------------------------------SS--------------------------NN-GYK---APELSNNVNT--N---K--NS--K---F-SQK-SDVYS------------------FGVVLLEIL-TGKIA-------T-S--------------------------------------------EG--D---T------------------------------S-L------------------------AK--------------WIQGVV---------NK-E------WTW-DVF--------DFE--------------------L---------A------------------------------------------R--Y-----K------E-----------R------------------E------DEMVALLK-----------------------VAMACLVAS------------------------------PKD------------------------------------------------------------------------------R----------------PKMIVVEEM----------------IED---------------IA-----KK---D---------N-R------------------------------------------------------------------------------------------------------------------------------------------------------------------------------
> Solyc07g065240.1.1 pacid=36160194 transcript=Solyc07g065240.1.1 locus=Solyc07g065240.1 ID=Solyc07g065240.1.1.ITAG2.4 annot-version=ITAG2.4
--------------------------------------M------------------------------DN-----------------------------------LLKF--------I------I-----------T--VL---------L-------------------S------L--------L------F-----I----R--------Y----------------------------------CN------------G-G-E-FI--ESK---------------S---FIK----------------------FLVAL--------------DPN--------NV---------L---NVDR-----------N-------------ALL-----S---------------Y-----P-----------------------------C------------C-Y-----K------------LHG-VK----------C---D-------------------------------------------S-R---------------------------------------------------------------------------------------------------------------------------------------------------------------S---------------------------------------------------------------------------------------------------------------------------------------------------------------------------------------------------------------------------------------------------------------------------------------------------------------------------------------------------------------------------------------------------E-----------------------------------------------------------------------------------------E-VIE-----IRL-----ENMNL-----SGVI-DAE---SLCKL--SN-----LRVLSL-A-----------------RNKIE----------------------------GTVP----ESI-SS-CKS-LTVLDLSSNFL---SGNSLVLM-----------------Q--------------------------------------------------S-LT-----------------------------------------------------------------------------------------------------------------------------------------------------------------------------RI-KNLKKLNISK-------------------------------------------------------------------------------------------------------------NNFTSSQH-ITSLHALRR--V-T--IK-E----------SSSS------------------------------------TT-------VS-D----------------------------------------------------------------------------------------------------------------------------------------------------------------------------------------------------------D-K-K--T-KNHH--------------------------------VSLM-VWVL-IS---LGT-----V-VVLVV------LV---FLY----M-RC---VG--T--V-----KD------K---EV--------------------------------------------IKEV-VDYPSP---------------RKTP--------------------------------------------------------------------------------------LDEVV--D---G-VCDT-----------E-------E-KS--S----E-LYFF---------------------------M----E-D------------------------VE--K--FTMDD---LLEA----------------TANLT-KQ-------GICS------SLYKV-HI------------S-R-S---------G--------VFAVKRLK-KL----------Q----VGFK-E-FSRT------MKKIGNL-K------HQNVLPLVA--------YYSS--NDEKMLIYKYQNSGSL-LT-LF--G---------------------------N---Y---A----------E--G---K-W---------------------NF-PWNL------------RLSIAV----------------GIARG-------------LAYLYR-S-----------SK-KGN----------------VI---PHGNIKPSNI---LL----------------NE-----------------NG------E-PL-ISEYGYY--------KFLDP-----D-K------------------------------------------------------------SC---------------L-Y------K-DN-GYT------------A--P---E---K--M---L-TEE-TDVYS------------------FGVILLELL-TGKVV-------E-K---------------------------------------------T--G---L------------------------------D-L------------------------VK--------------WVKSIV---------RE-E------WTG-EVF--------DSE--------------------V---------A------------------------------------------N---------------Y--------------------------------------------------------------------------------------------------------------------------------------------------------------------------------------------------------------EMNDLL-------------------------------------------------------------------------------------------------------------------------------------------------------------------------------------------------------------------------------------------
> Solyc11g071880.1.1 pacid=36152326 transcript=Solyc11g071880.1.1 locus=Solyc11g071880.1 ID=Solyc11g071880.1.1.ITAG2.4 annot-version=ITAG2.4
-----------------------------------MNRV--------------------------------------------------------------------LTF--------A------L-----------L--FI------S--F-------------------F------F--------I-----------------T--------T----------------------------------------VC------D---E-TV--TRD---------------A---LLK----------------------FLAEV--------------SNN--------NS-------TIL-GTNSGW-----------N-------------S-T-----S---------------D-----P-----------------------------CK-------------D-----K------------WHG-VT----------C---NAKT--------------------------------------------------------------------------------------------------------------------------------------------------------------------L-----------------------------------------------------------------------------------------------------------------------------------------------------------------------------------------------------------------------------------------------------------------------------------------------------------------------------------------------------------------------------------------------------------------------------------------------------------------------------------------------------------------------------------S-VEK-----IIL-----DGYDF----SSGTF-DAT---TICSVEAHT-----LFFLSL-K-----------------NGLLQ----------------------------GKNF----DSI-DK-CKH-LRHLVLGGNRF---SGSIP--------------------Q--------------------------------------------------S-FS-----------------------------------------------------------------------------------------------------------------------------------------------------------------------------RL-NNLKRLDISNNRLSGVLP-------DL---------------------S-RISGL----------------------------------IEFEAQNQLS-GEIPE-F--DF--SN--L-VAFNVSFN-NFSGSIPPE--G-DS-FP-V----------SSYM------------------------------------EN-------PL-LC----G--S-P-L-------------AR-N-------------C-SSL-S-------------------------------ED--------------------------------------------------------------------------SE------SADD-----------------------------------KPK--R-S------------L-SRD------------------EILM-YSGY-FL---IGL-----A-LVLLI------LL---CVY----RKR----KQ--K--Q-----QK------K---KESRIEA---MKKVA------------------------------------TVDHDS---------------TTTSMDQ--------------------------SKKGA-SNSDISSA------------------------------------------VISSDD------S----N-----------T-------A-VS--Q----S-LVVL--------------------------TS----PEA------------------------NN--G--LRFED---LLKA----------------PAELL-GR-------GKHG------STYKV-MC------------D-NPK---------M--------TLAVKRIK-DWS--------------ITGS-E-FKKR------MQKLDKI-R------HPNVLPAVA--------FYSS--RQEKLLVYEYQNNGSL-LL-LL--Q---------------------------G---I---Q----------T--G---Q-----------------------RF-HWSS------------RLSIAA----------------GIADA-------------LAFMHQ-E-----------LQ-HD-----------------RI---AHGNLKSSNI---FL----------------NN-----------------NM------E-PT-ISEYGLM--------SIAEI-----N-T------------------------------------------------------------TT-----------------A------S-NS-HYV---FPIT-----N--E---S---V--E---A-TFK-EDVYA------------------FGVILLELL-TGKVQ------------------------------------------------------ND--G---I------------------------------E-L------------------------AS--------------WVVSVL---------RE-E------WTV-EVF--------DRT--------------------L---------I------------------------------------------Q--E-----G------A-----------S------------------E------ERMVNLLQ-----------------------VAVKCVNHS------------------------------HEA------------------------------------------------------------------------------R----------------PSINQVALM----------------VTT---------------IR-----DE---D---------D-R-S--------------ID------------VS--------------TSTS--------------------------------------------------------------------------------------------------------------------------II
> evm_27.model.AmTr_v1.0_scaffold00088.155
-----------------------------------MYLT------------------------------RDI----------------------IL----------QLWL--------M------Y-----------I--MS---------L-------------------T------L--------F------L-----S----L--------N----------------------------------GE------------D-G-L-SE---TN---------------L---LMT----------------------FRQSI--------------DPT--------MD---------L---LTSW-----------N-------------GTE-----S---------------S-----C-----------------------------C------------S-G-----L------------WLG-IT----------C---N-------------------------------------------L-E---------------------------------------------------------------------------------------------------------------------------------------------------------------T---------------------------------------------------------------------------------------------------------------------------------------------------------------------------------------------------------------------------------------------------------------------------------------------------------------------------------------------------------------------------------------------------H-----------------------------------------------------------------------------------------S-VTQ-----IRL-----ENQKL-----RGRI-DAL---SLCKL--IS-----LQVLNL-A-----------------GNYIE----------------------------GNIP----EEL-SD-CKS-MTHLNLSNNRL---RGRIP--------------------R--------------------------------------------------S-LS-----------------------------------------------------------------------------------------------------------------------------------------------------------------------------AM-SELQSLDISNNNFSGYTD-------DL---------------------I-M---------------------------------------------KRV-GSRKH-A--EF--RY--G-LKKPVTIS-KFL--------K-AS-ES-L----------NALS------------------------------------QS-------PL------------Q-L-------------QK-G-------------P-PPP-------------P-------------------PP--------------------------------------------------------------------------PP------K-----------------------------------------------EH--------------------------------KMAW-YNGF-AI---MLL-----V-IATFI------LL---MLI----L-RK---KR--D--E-----KQ------G---NGKKIE------K-----------------------------------------EDI---------------QESPI----------KI-------------------------------------------------------------------------LMGDV--E---R-ESKK-----------E-------E-EQ--S----E-LVSF---------------------------V----E-E------------------------SE--R--FKMED---LLGS----------------TAELH-GQ-------SLCS------SLYKV-TF------------R-D-G---------T--------LLAVKRLK-KL----------Q----VTIE-E-FGGT------MLKIGNL-K------HPNILPLVG--------YHCS--RDEMLLIYRYQKHGSL-LS-LL-------------------------------------------------E--S---K-F-L-------------------EY-DWNY------------L---------------------------------------------------------------------------------------GSFKLCFL---I---------------------------------------------------------------------------------------------------------------------------------------------------------------------------------------------------------------------------------------------------------------------------------------------------------------------------------------------------------------------------------------------WFCSL-----------------------------------------------------------------------------------------------------------------------------------------------------------------------------------------------------------------------------------------------------------------------------------------------------------------------------------------------------------------------------------------------------------------------------------------------------------------------------------------------------------------------------------------------------------------------------------------------
> Potri.011G088000.1 pacid=27001030 transcript=Potri.011G088000.1 locus=Potri.011G088000 ID=Potri.011G088000.1.v3.0 annot-version=v3.0
-----------------------------------MWRR------------------------------RNC----------------------YL----------LLKA--------L------A-----------H--IT---------V--------------------------F--------F------F-----I----T--------A----------------------------------CS------------G-G-E-LS--ETE---------------S---FFT----------------------FMRAI--------------DPQ--------NV---------L---RISW-----------S-------------GIV-----P---------------H-----P-----------------------------C------------S-Y-----R------------WRG-VK----------C---N-------------------------------------------F-Q---------------------------------------------------------------------------------------------------------------------------------------------------------------P---------------------------------------------------------------------------------------------------------------------------------------------------------------------------------------------------------------------------------------------------------------------------------------------------------------------------------------------------------------------------------------------------P-----------------------------------------------------------------------------------------A-ITQ-----IRL-----DRQNF-----TGTI-DAD---SLCGL--QH-----LQVLSL-A-----------------KNHIQ----------------------------GNIP----HSI-LN-CRS-LTYLNLSSNFL---TGRVPV----------------------------------------------------------------------P-LF-----------------------------------------------------------------------------------------------------------------------------------------------------------------------------KL-KYLRTLDISNNYLTVIIP------------------------------------------------------------------------------------RPE-L--EF--KH--L-NHYSMKHS-AVKMYNLQK--L-A--IV-A----------DSVA------------------------------------LN-------ST-DA----G--S-V-E-------------H------------------PAD-------------P-------------------SN--------------------------------------------------------------------------GS------KP----------------------------------GS-G-K--R-KWYD--------------------------------KAIY-V-VP-LA---FGI-----V-FLSVL------AY---FVN----K-RF---SD--S--A-----KE------R---EI--------------------------------------------LKSL-AH--SP---------------QKTP---------------------------------------------------------------------------------------PPVP--Q---E-DLKP-----------K-------E-RC--S----E-LVFF---------------------------V----E-E------------------------KE--R--FGLDD---LFEA----------------TADLQ-SQ-------TPSS------SLYKV-KL------------G-N-I------------------VYAVKRLK-KL----------Q----VSFE-E-FGQT------MRQIGNL-K------HPNILPLVG--------YNST--DEEKLLIYKYQSSGSL-LN-LL--E---------------------------D---Y---I----------E--G---K-R---------------------EF-PWKH------------RLSIAI----------------GIARG-------------LDFIYR-N-----------PI-EHE----------------IK---PHGNIKLSNI---LL----------------DE-----------------NQ------E-PL-ISEYGFS--------TFLDP-----K-R------------------------------------------------------------VW---------------S-F------S-SN-GYT------------A--P---E---K--I---L-SEQ-GDVFS------------------FGIIMLELL-TGKTV-------E-K---------------------------------------------S--G---I------------------------------D-L------------------------PK--------------WVRSIV---------RE-E------WTG-EVF--------DKE--------------------F---------N------------------------------------------H---------------A-----------A------------------R------QYAFPLLI-----------------------ISLKCVSKS------------------------------PEE------------------------------------------------------------------------------R----------------PPMGEVMEK----------------IEE---------------VV-----NA---N---------E-E-F--------------T-------------IS--------------SMGS-------------------ILSSPPE------CILHSV----IPETWDTP-----GSNY-----------------------------------------------------------------
> evm_27.model.AmTr_v1.0_scaffold00077.75_
--------------------------------------ME---------------------------------------------------------------GNLFIVK--------L------C-----------S--FL---------S-------------------F------L--------A----FTV----------S--------Q--------------------------------GTNP------------S-L-N-D---DVL---------------G---LIV----------------------FKFDL-H-----------DPKN---------V---------L----SSW-----------S-------------EDD-----N---------------S-----P-----------------------------C--------------------N------------WFG-IQ----------C---N------------------------------------------PRTQRVTEILLNDLSLS--GKIGR-----GLVRLQFLRKLSLSNNYFSGTISPD-LAT----------------------------------------------------------------------------------------------IQSLRAVDFSGNNLTGEI----PD-QFF-----------------------KQCGSLRYVSFARNNFYGPV---------PRSL-TSCSSIS-----VLNFSSHLSG-----------------------------------------------------------------------------SLPEDIWS--LNTLRDLDLSGNEL----TGNIP----VGIG------SSFNLRTVNLRK-NQISGNL----------------PEDIGKCLL-----------LNSMDFSENSL-TGTVPVSLQ------------------------------------------------RLSLLTSLKLGKSITGLIPSWIS--MLKNLEVLDLSG--NMFSGEVPTSIG-ELKMLKSLSLSGNKFTGQIPDSLTMCVHLSEVDLSQN-GLIGIIPEGILAS-SIERLNLSQNGFTGSIPDITGS--NVFYQS-VKV-----IDL-----SENGL-----SGKI-PEA----FALS--SQ-----LVVLNL-S-----------------RNFLS----------------------------SEIP----AGI-GE-LKE-LEVLDLSQNRL---NGSIP--------------------L------KI------------GA-AIALTD-------LRLDRNFLSGGIPLE-IG-----------------------------------------------------------------------------------------------------------------------------------------------------------------------------KL-RSLGTLSLSKNNLSGPLPA------SL---------------------A-NLTSL----------------------------------HTLDLSFNLT-GTLPHQLG-NL--PH--L-LFLNLSHN-NLAGELPMGPAF-NT-LD-P----------TSLS------------------------------------GN-------PS-LC----G--A-L-L-------------NR-S-------------C-PAV---L-PK------P------------IVLNPDSTP--------------------------------------------------------------------------NSP-----QNS--------------L----PTTKSTSR---------H-K--K-I-----------IL-S----------------IST-LVAI-SAAA-LI---ALG-----V-VT-VT------LL---NM-----NAR----AHH----R--------------------------------------------------------------------A-DGA----------------LVLEPS-----------------------RSGSGSGVGSPLTS----------------------------------------------------------T----G-----------S-------G-QP--G----K-LVMF--------------------------------S-S----------------------------D--KDF-----SVGAHALL-----------DKHCEL-GR-------GGFG------AVYRA-PL------------P-D-G---------R--------PVAVKKLA-VSG--------LV----KSQS-E-FEKT------VRSLGRL-R------HPNLVHLHG--------YYWT--PQLQLLVYEYVGGGSL-YS-RL--H---------------------------E-------P----------G--G---K-----------------------AL-TWLE------------RFRVIL----------------GVARG-------------LAFLHE-S-----------C--RP-----------------AV---VHYNVKSSNV---LI----------------DE-----------------NG------E-AK-VGDFGLA--------RLLPM-----L-DRYV-------------------------------------------------------L-SS--------------KI-Q------S-AL-GYM---APEF-----A-CG---S---A--R---V-SEK-CDVYG------------------FGVLTLEII-TGRRP-------V-E--Y-------T--------------E------------------DD--V---V-I------------------------------L------------------------SD--------------SVRGAL---------EG-G------RVG-SCV--------DPR--------------------M---------G------------------------------------------P--A------------W-----------P------------------E------EVLVPLVK-----------------------LALICASQV------------------------------PSN------------------------------------------------------------------------------R----------------PAMGEVVHI----------------LEV---------------IG-----SP---P---------G-P-K-------------------EE-------S-----------------------------------------------------------------------------------------------------------------------------------------------
> LOC_Os10g35040.1 pacid=33098924 transcript=LOC_Os10g35040.1 locus=LOC_Os10g35040 ID=LOC_Os10g35040.1.MSUv7.0 annot-version=v7.0
-----------------------------------MAAV--------------------------------------------------------------------------------------V--------------------------------------------------------EG-VGW------P-----E----P--------E----------------------------------LE------------A-L-R-D---ERG---------------G---LVA----------------------LRDAL--------------RSG--------RD---------L---HSNW-----------T---------------------G---------------P-----P-----------------------------C---HG------GR-S-----R------------WYG-VA----------C---D-------------------------------------------G-D-------------------------------------------------------------------------------------------------------------------------------------------------------------------------------------------------------------------------------------------------------------------------------------------------------------------------------------------------------------------------------------------------------------------------------------------------------------------------------------------------------------------------------------------------------------------G-----------------------------------------------------------------------------------------R-VVG-----VQL-----DGAQL-----TGAL-PAG---ALAGV--AR-----LETLSL-R-----------------DNAIH----------------------------GALP-----RL-DA-LAR-LRVVDLSSNRF---SGPIP--------------------R--------------------------------------------------G-YA--------------------------------------------------------------------------------------------------------------------------------------------------------------------------------------------------------------------------------A-ALGEL----------------------------------TRLELQDLIN-GTLPA-F--EQ--DG--L-AVFNVSYN-FLQGEVPDTRAL-RR-FP-A----------TAFA------------------------------------HN-------LR-LC----G--E-V-V-------------RT-E-------------C-RRE---G-S-------PF------------DAAP--AGG-GGS---GSDG--G-------------------------------------------DRVFGARD------AAAP------PAR------------------------WRK-------P-I-R--F-R------------I-A----------------RWS-VVVI-ALIA-AL---VPF-----A-AV-LI------FLHH--------S-K----KS--R--V-----DK------A---AEQAG-------------------------------------------------------------------KKVS---------------------------------S-GSGNG---------------------------------------------SRSTTE------S----G-----------K-------G-AA--D----Q-LQFF---------------------------R----P-E------------------------KA--T--FSLDE---LFRS----------------TAEML-GK-------GRLG------ITYRV-AL------------H-A-GGGGGGGGGPV--------VVVVKRLR-NM---------GH----VPRK-D-FAHT------MQLLGKL-R------HENVVEVVA--------CYFS--KDEKLVVYDHVPGRSL-FH-LL--H---------------------------E---N---R----------G--E---G-R-T-------------------PL-PWPA------------RLAIAK----------------GVARG-------------LAYLHQ-T-----------LPLFH-----------------RP---PHGDLKSSNV---LVVFP--GPGGRGGG-GGDA-----------------VP------V-AK-LTDHGFH--------PLLPH--------------------------------------------------------------------HA-----------------H------R-LA-AAK---CPEL-----A-RG---R---R--R---L-SSR-ADVFC------------------LGLVLLEVV-TGKVP-------V----------------------------------------------DE--D---G------------------------------D-L------------------------AE--------------WARLAL---------SH-E------WST-DIL--------DVE--------------------I---------V------------------------------------------A--D-----R------G-----------R------------------H------GDMLRLTE-----------------------VALLCAAVD------------------------------PER------------------------------------------------------------------------------R----------------PKAHDVVRM----------------IDD---------------IA-----AG---S---------A-A-A----------------------------AGD------------GEATAG------------------RELALR---------------------------------------------------------------------------------------------------
> Zm00001d032613_T001.1 pep chromosome:AGPv4:1:232027828:232030613:-1 gene:Zm00001d032613.1 transcript:Zm00001d032613_T001.1 gene_biotype:protein_coding transcript_biotype:protein_coding
-----------------------------------MNGSKCD--------------------------------------------------RCKW----------RPWR--------------WL-----------VASWV---------LA-----------------VI------LER-GG-AEV------T-----E----L--------D----------------------------------LE------------E-R-R-N---ERR---------------D---LLV----------------------LRDTL--------------RSA--------LD---------L---HSNW-----------T---------------------G---------------P-----P-----------------------------C---HG------ER-S-----R------------WHG-VS----------C---D-------------------------------------------G-D-------------------------------------------------------------------------------------------------------------------------------------------------------------------------------------------------------------------------------------------------------------------------------------------------------------------------------------------------------------------------------------------------------------------------------------------------------------------------------------------------------------------------------------------------------------------G-----------------------------------------------------------------------------------------R-VVG-----VSL-----DGAQL-----TGTL-PRS---ALRGV--SR-----LEALSL-R-----------------GNALH----------------------------GALP-----GL-DG-LSR-LRAVDLSSNRF---SGPIP--------------------R--------------------------------------------------G-YA--------------------------------------------------------------------------------------------------------------------------------------------------------------------------------------------------------------------------------T-SLWEL----------------------------------ARLELQDLLN-GTLPA-F--EQ--HG--L-VVFNVSYN-FLQGEVPGTRAL-RR-FP-A----------SAFD------------------------------------HN-------LR-LC----G--E-V-V-------------NA-D-------------C-RDQ-E-G--------LPS------------SGAP--AYG-SSSPVV------------------------------------------------------------------RP------AGD---------------------GGRAAR-------K-HLR--F-R------------L-A----------------AWS-VVAI-CLIA-AL---VPF-----A-AV-FI------FLHH--------K-K----KS--Q--E-----VR-L----G---GRASGS----------------------ATGDNSD----HFLTPLSSATAFSFVTETL---------VLYNAKVTAAE-------DIKDK---------------VEVEQ-GRGSG------------------------------------------------SRS------T----E-----------S-------G-KG--A----E-LQLF---------------------------R----A-D------------------------GA--S--FDLDE---LFRS----------------TAEML-GK-------GRLG------ITYRV-AL------------Q-A-G---------P--------VVVVKRLR-NM---------SH----VPRR-D-FTHT------MQLLGKL-R------HENVVDLVA--------CFYS--KEEKLVVYEHVPGCSL-FQ-LL--H---------------------------G---N---R----------G--E---G-R-T-------------------PL-PWPA------------RLSVAQ----------------GMVRG-------------LAYLHK-S-----------LPYFH-----------------RP---PHGNLKSSNV---LVFFS--APNGK-----QQK-----------------QA------V-PK-LTDHGFH--------PLL-P-------H------------------------------------------------------------HA-----------------H------R-LA-AAK---CPEF-----ARRG---G---R--R---L-SSR-ADVYC------------------LGLVLLELV-TGKVP-------V----------------------------------------------EE--D---G------------------------------D-L------------------------AE--------------WARVAL---------SH-E------WST-DIL--------DVE--------------------I---------L------------------------------------------G--D-----R------G-----------R------------------H------GDMLRLTE-----------------------VALLCAAVE------------------------------PDR------------------------------------------------------------------------------R----------------PKLQDVIRM----------------IDD---------------IA-----GG---D---------G-S-E-----------L--------------------------------DRR-----------------------------------------------------------------------------------------------------------------------------
> Bradi3g29770.1.p pacid=32813478 transcript=Bradi3g29770.1 locus=Bradi3g29770 ID=Bradi3g29770.1.v3.1 annot-version=v3.1
-----------------------------------MNKQRRE-------------------------------------------------LRPRL----------RRWL--------L------V-----------LAVVL---------CS-----------------CM------ATT-AA-ADV------P-----L----S--------E----------------------------------LE------------A-Y-R-S---ERG---------------G---LVA----------------------LRDGL--------------RSA--------RD---------L---HSNW-----------T---------------------G---------------P-----P-----------------------------C---HG------DR-S-----R------------WYG-VS----------C---D-------------------------------------------A-D-------------------------------------------------------------------------------------------------------------------------------------------------------------------------------------------------------------------------------------------------------------------------------------------------------------------------------------------------------------------------------------------------------------------------------------------------------------------------------------------------------------------------------------------------------------------G-----------------------------------------------------------------------------------------R-VVA-----LSL-----RGAQL-----TGAL-PGN---ALSGV--TR-----LAALSL-R-----------------DNAIH----------------------------GALP-----GL-QG-LHA-LRVLDLSSNRF---SGPIP--------------------T--------------------------------------------------R-YA--------------------------------------------------------------------------------------------------------------------------------------------------------------------------------------------------------------------------------E-ALPEL----------------------------------ARLQLQDLLT-GTVPP-F--AQ--AT--L-RGFNVSYN-FLRGEVPDTLAL-RR-FP-A----------SAFA------------------------------------HN-------LE-LC----G--E-AVL-------------NA-P-------------C-DAS-S-------------------------DHAS--AFGSGGG---RRDG--G-----------------------------------------------PA---V------RP------DKD---------------------GGGEFS-------R-P-R--F-R------------L-A----------------AWS-VVVI-ALIA-AA---VPF-----A-AV-LI------FLHQ--------T-R----KS--R--R-----EVRL----G---GRRDTH----------------------AGG--------------------AAEAE-----------------------------IVKDK--------------KAAAEQ-GKDSG-----------------------------------------------SGSG------G----R-----------N-------A-QA--A----Q-LQFF---------------------------R----A-EDGDN-----------------KAGGL--G--LDLDE---LFRS----------------TAEML-GK-------GRLG------ITYRV-TLAA----------P-A-G---------A--------VVVVKRLR-NM---------GH----VPRK-D-FAHT------MQLLAKL-R------HENVVGVVA--------CYHS--RDEKLVVYDHVPGRSL-FQ-LL--H---------------------------G---N---R----------G--E---G-R-T-------------------PL-TWQA------------RLSIAK----------------GTARG-------------LVYLHR-S-----------LPFFH-----------------RP---PHGNLKSSNI---IVLFSS-SPDGK-----HHG-----------------HV------V-PK-LTDHGYH--------PLLLP-------H------------------------------------------------------------HA-----------------H------R-LA-AGK---CPEA-----R--G---K---R--R---L-SSR-ADVYC------------------LGLVLLEVV-TGKVP-------V-D--------------------------------------------EA--D---G------------------------------D-L------------------------AE--------------WARLAL---------SH-E------WST-DIL--------DAE--------------------I---------A------------------------------------------G--E-----R------G-----------L------------------H------GDMLRLTE-----------------------VALLCAAVE------------------------------PDR------------------------------------------------------------------------------R----------------PKMPDVVRM----------------IDA---------------IG-----DA---G---------H-G-E--------------------------------------------EGR--------------------RELAVR---------------------------------------------------------------------------------------------------
> Pp3c25_15360V3.1.p pacid=32979290 transcript=Pp3c25_15360V3.1 locus=Pp3c25_15360 annot-version=v3.3
NNR--RKSHGHLPINRMG-----------FRKGGAMPVI----------------------C--------------------------------LF-------------S--------H------A-----------A--IL---------G-------------------L------L--------I------L-----A----E--------S----------------------------------AA-VT---------S-L-S-P---DTH---------------T---LQL----------------------FQLSA-------------DPS---------LQ---------T----LNW-----------T---------------D-----R---------------D-----P-----------------------------C------------L-G-----R------------WTG-VS----------C---D---------------------------------------------E---------------------------------------------------------------------------------------------------------------------------------------------------------------V---------------------------------------------------------------------------------------------------------------------------------------------------------------------------------------------------------------------------------------------------------------------------------------------------------------------------------------------------------------------------------------------------G-----------------------------------------------------------------------------------------F-VRE-----IVL-----EGMHL-----TG---PIN---MLSNL--TQ-----LRLLSL-K-----------------DNALN----------------------------GSLP-----DM-IH-WRN-LRHLYLHNNKF---EGPLP--------------------D--------------------------------------------------S-IA-----------------------------------------------------------------------------------------------------------------------------------------------------------------------------AM-AKLLRFTASNNQLSGPIPA------TI---------------------S-KLAHL----------------------------------ATLRLEGQFS-GLIPP-I--QL--VN--L-SDFNISHN-QLVGSIPPS--L-ER-FG-A----------SAFQ------------------------------------QN-------PM-LC----GRLF-P-S-------------I--V-------------C-DG--------------------------------------------------------------------------------------------VMPKTVPS----------TQ------ST---------DPGMNLE-------------------K-R-K--P-G------------L-S----------------RGV-IIAI-VFGD-AA---VFL-----L-IS-VS------SV---AYY-W--R-K----CP--H--R-----HD------D---EKSPK--------------------------------------------K-LEEMD----------------MTLT-----------------------------------HYSPI------------KI-------------------------------------------S----S-----------E-------S-DR--G----N-LVFF---------------------------E----N--------------------------SN--R--FELSD---LLRA----------------SAEML-GK-------GSFG------TTYKA-VL------------E-N-C---------A--------VIAVKRMK-EV---------NA----SSKK-D-FELK------MDAIGRL-W------HPNVLPLRA--------FYFA--KEEKLLVYDYEPHGSL-HY-SL--H---------------------------G---N---Q----------R--L---D-R-T-------------------PL-DWSQ------------RFKIAL----------------GVAKA-------------LRYLHC-E-----------CG-KQ-----------------KI---AHGNIKSSNI---LL----------------DE-----------------NH------R-PL-VADFGLS--------LILSP-----T-A------------------------------------------------------------AA-----------------S------R-VA-GYH---APGH-----A--D---M---K--R---I-SQP-SDVYS------------------FGVVMLELL-TGKSP-------A-S--F-------H---P----------S------------------EK--G---I------------------------------D-L------------------------PK--------------WVQSVV---------RE-E------WTV-EVF--------DVE--------------------L---------K------------------------------------------R--H-----K------D-----------I------------------E------EDMVSMLQ-----------------------TALLCTEPI------------------------------PER------------------------------------------------------------------------------R----------------PKMTVVVAL----------------LEK---------------LS-----RD---Q---------S-H-F-----------------------------Y--------------DNN--------------------TPTC------------QSP----AASEADTS---V----------------------------------------------------------------------
> evm_27.model.AmTr_v1.0_scaffold00051.52_
-----------------------------------MKRG--------------------K-QT------------------------RSYGAATLVA--------HLVFL--------L------L-----------L--LL---------L--------------------------Q--------L-----LA-----A----A--------GAGT---SN---------------------------S------------S-A-E-G---DAL---------------A---LLA----------------------FKASA--------------DRL--------DV---------L-----RF-----------V-------------V-K-----KR-------------WD-----Y-----------------------------C--------------------G------------WPG-VK----------C---A-------------------------------------------------------------------------------------------------------------------------------------------------------------------------------------------------------------Q---------------------------------------------------------------------------------------------------------------------------------------------------------------------------------------------------------------------------------------------------------------------------------------------------------------------------------------------------------------------------------------------------G-----------------------------------------------------------------------------------------R-VVR-----LVL-----EGLGL-----NGTF-ADG---TLSKL--DQ-----LRVLSL-K-----------------GNALS----------------------------GPIP-----DF-SS-LSD-LKGLFLDYNRF---TGPFP--------------------T--------------------------------------------------G-LI-----------------------------------------------------------------------------------------------------------------------------------------------------------------------------SL-HRLRTIDLSHNNLSGPLPP------TL---------------------V-DLTRL----------------------------------YNLQLNDRFN-GTIPP-L--NQ--TS--L-AIFNVSNN-LLTGPVPITRAL-SL-FN-S----------TSFF------------------------------------GN-------PE-LC----G--N-G-I-------------GR-P-------------C-SQ--LGL-SP---R--PFF----------ITTAPE-AA----------------------------------------------------------Q--EPQ----------QP------EI---------DG-----------------I----AAP-P-K--K-Q-----------RS-R----------------KWV-AGAL-SIAG-VT---VCC-----L-FLLGL-----------GII----H-R----RR--K--R-----RM-NVGG----------------------------------------------------------EVE----------------EKLGAAE----------K---------------AASEA-GTEER---------------------------------------KGWR-----GMQ------Q----G-----------G-------G-KS--G----S-LTFC---------------------------A----G-E------------------------MQ--T--YTLEE---LLRA----------------SAEML-GR-------GTVG------TTYKA-VL------------E-S-Q---------L--------IVSVKRLN-GGR--------SV----MGRE-D-FERR------MHTLGNL-R------HPNLVPLRA--------YVHA--KDERLLIYDYQPNGSL-FS-LI--H---------------------------G---S---R----------S--A---R-A-K-------------------PL-HWTS------------CLKIAE----------------DVAQG-------------VAYIHQ-A-----------S---------------------PLV-HVHGNLKSLNV---LL----------------GS-----------------DF------E-AC-VTDYGLT--------PLLADGEGT-D-Q------------------------------------------------------------S---------------EE-T------A-AG-YYR---APEL-----T--K---S--NK--R---M-SSK-SDVYS------------------FGVLLLELL-TGKTP-------M-Q----------S---FLV-------------------------------S---M------------------------------D-L------------------------AR--------------WVRSVR---------AE-D------D---------------------------------------------------------------------------------------------G-----S------P-----------N------------------D------DKLLMLLN-----------------------IAVACLCPS------------------------------PDQ------------------------------------------------------------------------------R----------------PTMRQVLRM----------------IQE---------------VK-----ER---E---------T-G-W-------------------EP-------AV--------------LVPG-PCP---------------S--------------------------------------------------------------------------------------------------------
> Smo_409847 pacid=15405483 transcript=409847 locus=409847 ID=409847.v1.91 annot-version=v1.0
-YD----ARRVLKEME-------------------MFTSG-------------------GRDEQ--H-GHD--------------------------------GRTMERV--------R------S-----------L--LLE-LLEPEVYLEQ---------------------------------------------------Q--------G--------------------------------GTSE------------EVV-N-S---HRVCSDCHSLSDII---KG---IFVRDGS---RFHHFEKG---ASCGDHWSL-------------LGLG---------N---------T----SDW-----------T-------------VEN-----S--------------DR-----A-----------------------------CT-------------------D------------WKG-VI----------C---N------------------------------------------SDDSEVVELHLAGNGFT--GEISS----PALGQLASLRVLDVSKNRLVGSLPAE-LGLL-QSLQALDVSGRL---------------------------------------------TGSLPRD-L------------------------GNCSALRFLNAQQNQLQGPI----PP-QL------------------------GALQRLEILVLDNNRLSGSL---------PPSL-ANCSKLQ-----EIWLTSDVEGEIPQEVGAMQELRVFFVERRL------------------------------------------------------EGLIPPVFAN--CSSLELLALGENSL----GGRIP----DELG------RLENLVALSLYSLQQLEGPI----------------PPEIGNNSK-----------LEWFDINGNSLMHGSIPVSLLQLPRLATLQLSYFTSDRPVPEQLWNMTQLEFLGMGRTNSRGILSPIVGNLTRLRSLALNGRFEGSVPDELS--KCPRMETLILSD--NRLLGGVPRSLG-TLERLRLLMLDGNQLSGAIPEELGNCTNLEELVLERN-FFRGAIPESIARMAKLRSLLLYGNQLSGVIPAP-------ASPE-MID-----MRL-----HGNSL-----SGSI-PPS----VGNL--SK-----LSILYL-S-----------------NNKLD----------------------------GSIP----ATL-GQ-LRR-LTQVDFSENQL---TGGIP--------------------G------SL------------AS-CDSLQL-------LDLSSNLLSGEIPAS-IGEWTGFQTADKQALISSMTPAGVFPESTDAYRRTPGVLDLSAQLTGEIP-ASL------------------------------------------------------------------------------------------------------------------------GKL-AGVRELNLSHNRLSGGIPW------TL---------------------G-EMTSM----------------------------------AVLDLSFRIN-GMIPGGLA-RL--HL--L-KDLRVVFN-DLEGRIPET----LE-FG-A----------SSYE------------------------------------GN-------PG-LC----G--E-P-L-------------SR-P-------------C-E--------------------------------------------------------------------------------------------------------------------------------------------------------------------------------------------------------------------------------------------------------------------------------------------------------------------------------------------------------------------------------------------------------------------------------------------------------------------------------------------------------------------------------------------------G-------------------------------------------DGLV-----------D----V-GD-------GA--------TWWKE-NV------------S-N-G--------AF--------VVGFLGL-----------------------------------------------------------------------------------------L-AG-IL--R---------------------------K---H---------------------------------------------AR-QITR------------RGYILL----------------KPAKS-------------SSFL--------------------------------------------------------------------------------------------DY------Y-LN-FCSVKVQAQ-----FTLMPD-----L-EHFM---------------------------------------------------------QT--------------EY-E------D-AR-TLA---QPTL-----A-AR----------------AAW-NNIYA-------------------GT---------SKP-------H-E--F-------------------------------------------------V-L------------------------------C------------------------FL--------------LVESKY---------DF-GF----QR----------------------------------------------------------------------------------------------------------N-----------K------------------S------HMVLLVQS-----------------------VAAVQCSRS------------------------------VSE------------------------------------------------------------------------------EV--K-----------IPKGVEIVND----------------IEQ---------------NE--------------------------------------------TN-------FF--------------DPGE------------------------------------GV--------------------------------------------------------------------------------------
> Smo_431046 pacid=15419937 transcript=431046 locus=431046 ID=431046.v1.91 annot-version=v1.0
---------------------------------------------------------------------------------------------------------MMELM--------I------W-----------L--IL---------LST---------------------------------------------------L--------G--------------------------------SSTA------------S-L-N-A---HKA---------------G---VLV---------------------ALKRSL-------------LGLG---------N---------T----SDW-----------T-------------VEN-----S--------------DR-----A-----------------------------CT-------------------D------------WKG-VI----------C---N------------------------------------------SDDSEVVELHLAGNGFT--GEISS----VALGQLASLRVLDVSKNLLVGSLPAE-LGLL-QSLQALDVSGRL---------------------------------------------TGSLPRD-L------------------------GNCSALRFLNAQQNQLQGPI----PP-QL------------------------GALQRLEILV-HNNRLSGSL---------PPSL-ANCSKLQ-----EIWLTSDVEGEIPQEVGAMQELRVFFVERRL------------------------------------------------------EGLIPPVFAN--CSSLELLALGENSL----GGRIP----DELG------RLENLVALSLHSVQRLEGPI----------------PPEISNNSK-----------LEWFDINGNSLMHGSIPVSLLQLPRLATLQLSYFTSDRPVPEQLWNMTQLEFLGIGRTNSRGILSSIVGNLTRLRSLRLNGRFEGSVPDELS--KCTRMEMLILSN--NRLLGGVTRSLG-TLQRLRVLMLGGNQLSGAIPEELGNCTNLEELVLERN-FFRGAIPESIARMAKLRSLLLYGNQLSGVIPAP-------ASPE-IID-----MRL-----HGNSL-----SGSI-PPS----VGNL--SK-----LSILYL-S-----------------NNKLD----------------------------GSIP----ATL-GQ-LRR-LTRVDFSENQL---TGGIP--------------------G------SL------------AS-CDTLQL-------LDLSSNLLSGEIPAS-IGEWTGFQTADKQALISSMTPFGVFPESTDAYRRT---------------------------------------------------------------------------------------------------------------------------------------------L-AGVRELNLSHNWLSGGIPW------TL---------------------G-EMTSM----------------------------------AVLDLSFRIN-GTIPGGLA-RL--HL--L-KDLRVVFN-DLEGRIPET----LE-FG-A----------SSYE------------------------------------GN-------PG-LC----G--E-P-L-------------SR-P-------------C-E--------------------------------------------------------------------------------------------------------------------------------------------------------------------------------------------------------------------------------------------------------------------------------------------------------------------------------------------------------------------------------------------------------------------------------------------------------------------------------------------------------------------------------------------------G-------------------------------------------DGLV-----------D----V-GD-------GV--------TWWKE-NV------------S-N-G--------AF--------VVGFL--------------------------------------------------------------------------------------------------------------------------------E---A---------------------------------------------CK-AITR------------GGYILL----------------S----------------------------------------------------------------------------------------------------------------------------------------------------------------------------------------------------------------------------------------------------------------------------------------------IHS------------------DGT---------DRP--------------------------------------------------------------------------------------------------------------------------------------------------------------------------------------------------------------------------------------------------------------------------------------------------------------------------------------------------GALHAD------------------------------------------------------------------------------------------------------------------------------------------------------------------------------------------------------------------------------------------------------------------------------------------------------------------------------------------------------------------------------------
> Smo_90752_ pacid=15414945 transcript=90752 locus=90752 ID=90752.v1.91 annot-version=v1.0
-------------------------------------------------------------------------------------------------------------M--------I------W-----------L--IL---------LST---------------------------------------------------L--------G--------------------------------SSTA------------S-L-N-A---HKA---------------G---VLV---------------------ALKRSL-------------LGLG---------N---------T----SDW-----------T-------------VEN-----S--------------DR-----A-----------------------------CT-------------------D------------WKG-VI----------C---N------------------------------------------SDDSEVVELHLAGNGFT--GEISS----PALGQLTSLRVLDVSKNRLVGSLPAE-LGLL-QSLQALDVSGRL---------------------------------------------TGSLPRD-L------------------------GNCSALRFLNAQQNQLQGPI----PP-QL------------------------GALQRLEILVLDNNRLSGSL---------PPSL-ANCSKLQ-----EIWLTSGVEGEIPQEVGFMQELRVFFVERRL------------------------------------------------------EGLIPPAFAN--CSSLELLALGENSL----GGRIP----DELG------RLENLVALSLYSLQWLEGPI----------------PPEIGNNSK-----------LEWFDINGNSLMHGSIP-------------------------QLWNMTQLEFLGIGRTNSRGILSPIVGNLTRLRSLRLNGRFEGSVPDELS--KCPRMETLILSN--NRLLGGVPRSLG-TLERLRVLMLGGNKLSGAIPEELGNCTNLEELVLERN-FFHGAIPESIARMAKLRSLLLYGNQLSGVIPAP-------ASPE-IID-----MRL-----HGNSL-----SGSI-PPS----VGNL--SK-----LSILYL-S-----------------NNKLD----------------------------GSIP----ATL-GQ-LRR-LSQVDLSENQL---TGGIP--------------------G------SL------------AS-CDSLQL-------LDLSSNLLSGEIPAS-IG-----------------------------------VLDLSAQLTGEIP-ASL------------------------------------------------------------------------------------------------------------------------GKL-AGVRELNLSHNRLSGGIPW------TL---------------------G-EMTSM----------------------------------AVLDLSFRIN-GTIPGGLA-RL--HL--L-KDLRVVFN-DLEGRIPET----LL-FG-A----------SSYE------------------------------------GN-------PG-LC----G--E-P-L-------------SR-P-------------C-E--------------------------------------------------------------------------------------------------------------------------------------------------------------------------------------------------------------------------------------------------------------------------------------------------------------------------------------------------------------------------------------------------------------------------------------------------------------------------------------------------------------------------------------------------G-------------------------------------------DGLV-----------D----V-GD-------GA--------TWWKE-NV------------S-N-G--------AF--------VVGFLVV-----------------------------------------------------------------------------------------L-FT-CL--P---------------------------T---K---------------------------------------------RP-KKKR------------NKKMAV----------------VVSLV-------------NSVE--------------------------------------------------------------------------------------------EV------T-AG-VSEVSLH-----------------------------------------------------------------------------------------------------------------------------------------------------------------------------------------------------------------------------------------------------------------------------------------------------------------------------------------------------------------------------------------------------------------------------------------------------------------------------------------------------------------------------------------------------------------------------------------------------------------------------------------------------------------------------------------------------------------------------------------------------------------------------------------------------------------------------------------------------------------------------------------------------------------------------------------
> Bradi2g24920.1.p pacid=32779275 transcript=Bradi2g24920.1 locus=Bradi2g24920 ID=Bradi2g24920.1.v3.1 annot-version=v3.1
----------------------------------------------------------------------------------------------------------------------------------------------------------------------------------------------------------------------------------------------------------------------------------------------------------------------------------------------------------------------------------------------------------------------------------------------------------------------------------------------------------------------------------------------------------------------------------------------------------------------------------------------------------------------------------------------------------------------------------------------------------------------------------------------------------------------------------------------------------------------------------------------------------------------------------------------------------------------------------------------------------------------------------------------------------------------------------------------------------------------------------------------------------------------------------------------------------------------------------------------------------------------------------------------------------------------------------------------------------------------------------------------------------------------------------------------------------------------------------------------------------------------------------------------------------------------------------------------------------------------------------------------------------------------------------------------------------------------------------------------------------------------------------------------------------------------------------------------------------------------------------------------------------------------------------------------------------------------------------------------------------------------------------------------------------------------------------------------------------------------------------------------------------------------------------------------------------------------------------------------------------------------------------------------------------------------------------------------------------------------------------------------------------------------------------------------------------------------------------------------------------------------------------------------------------------------------------------------------------------------------------------------------------------------------------------------------------------------------------------------------------------------------------------------------------------------MKIVE----------------DIAFG-------------LLHLHQ-H-----------SSA-------------------GI---VHGNLKPSNV---LL----------------RP-----------------DC------E-SS-LTDYGLV--------PALLH-----S-S------------------------------------------------------------P------------------S------A-SL-LYR---APET-----R--F---A--SS--A-GGF-TAA-SDVYS------------------FGV----LL-TGRTP-------F-Q--E-------L---LQ--------------------------------A---D------------------------------D-I------------------------PA--------------WVRAAR---------DE-E------TAA-TE-------------------------------------------------------------------------------------SRGD----LA------A-----------R------------------P------RPMASAAR-----------------------RRSWTRWLQ------------------------------QKC------------------------------------------------------------------------------R----------------PAVTS--KI----------------MTK---------------AG-----QK---A---------S-V-T-------------------GHVL---WQQL--------------HACS-LQG---------------RITIVR--------RR--------PRTGKIGFRR--GSSSHCFSFRGSTG---------------------------PAGHYRGCRALQEE-TLH----------
> LOC_Os02g16790.1 pacid=33135800 transcript=LOC_Os02g16790.1 locus=LOC_Os02g16790 ID=LOC_Os02g16790.1.MSUv7.0 annot-version=v7.0
------------------------------------------------------------------------------------------------------------------------------------------------------------------------------------------------------------------------------------------------------------------------------------------------------------------------------------------------------------------------------------------------------------------------------------------------------------------------------------------------------------------------------------------------------------------------------------------------------------------------------------------------------------------------------------------------------------------------------------------------------------------------------------------------------------------------------------------------------------------------------------------------------------------------------------------------------------------------------------------------------------------------------------------------------------------------------------------------------------------------------------------------------------------------------------------------------------------------------------------------------------------------------------------------------------------------------------------------------------------------------------------------------------------------------------------------------------------------------------------------------------------------------------------------------------------------------------------------------------------------------------------------------------------------------------------------------------------------------------------------------------------------------------------------------------------------------------------------------------------------------------------------------------------------------------------------------------------------------------------------------------------------------------------------------------------------------------------------------------------------------------------------------------------------------------------------------------------------------------------------------------------------------------------------------------------------------------------------------------------------------------------------------------------------M-AR--E----E-TVRF---------------------------D----G-C------------------------CV--E--FDVCT---LMRG----------------AAEIL-GK-------GATA------TTYHV-AMGGDDVAGVVEEGK-A-G---------E--------VVVMKRMR-RR---------EG----TTRE-D-ERRKR---ELAREMGTW-R------HANVVSLCA--------FYAS--ADELLLVFDYVPNGSL-HS-LL--N---------------------------E---N---R----------G--P---A-R-V-------------------PL-EWQT------------RLKLAQ----------------DAAQG-------------HAYLHG-------------VS-GG-----------------KL---AHRHLT--------------------------------------------------------------WR--------RRRPP-----A-P-------------------------------------------------------------------------------------------------------------------------------------------------------------------TRR-P-------P----------------------------------------------------------------------------------------------------------------------------------------------------------------------------------------------------------------------------------------------------------------------------------------------------------------------------------------------------------------------------------------------------------------------------------------------------------------------------------PR--------------------------------------------------------------------------------------------------PP--------------------------------------------------------------------------------------------------------------------------------------------
> evm_27.model.AmTr_v1.0_scaffold00075.58_
-----------------------------------M----------------------------------------------------------------------------------VP-----L-----------F--LL---------L-------------------F-----FLSS----REL------------Q----V--------R----------------------------------SL------------A-E-S-E---DAS---------------A---LLA----------------------FRSSI--------------RGV--------RY---------L-----PW-----------N-------------M-T---Q-S---------------S-----P-----------------------------C--------------------S------------WLG-VI----------C---D------------------------------------------------------------------------------------------------------------------------------------------------------------------------------------------------------------DK---------------------------------------------------------------------------------------------------------------------------------------------------------------------------------------------------------------------------------------------------------------------------------------------------------------------------------------------------------------------------------------------------G-----------------------------------------------------------------------------------------R-VVA-----LKL-----PGKGL-----SGTI-PSM---TLGNL--TH-----LTILSL-R-----------------FNGFL----------------------------GALP----SDI-VK-CTN-LRSLYLQSNHL---SGNIP--------------------D--------------------------------------------------F-LF-----------------------------------------------------------------------------------------------------------------------------------------------------------------------------QL-HNLVNLDLAMNQFSGGIPA------QF---------------------N-DLTRL----------------------------------VTLDIDDRLE-GPIPA-L--KL--RH--L-KKFNVSFN-RLNGSVPSS--L-MS-FG-T----------ESFL------------------------------------GNS---------LC----G--A-P-LA---------------P-------------C-----------------P-------------------------------------------------------------------------------------------------------------------------------------------GG-R-T--S-G------------L-A----------------LGL-IIAI-ASAS-LA---VFI-----L-FHTAI------FL---FFC----K-K----KS--K--R----GGK-------------------------------------------------------------FGETN----------------RRTTV----------------------------ESSDS-TSKEY---------------------------------------------S-VTII------E----P-----------Q-------K-PK--N----R-LVFL---------------------------R----D-E------------------------KM--C--FGLED---LLRA----------------SAEVL-GN-------GSTG------TTYKA-VF------------E-M-G---------K--------VVVVKRLR-GVD--------------VGER-E-FVNQ------MKIIGKM-E------HENVATPSA--------YYFS--MDEKLLVYDYFPMGSL-HG-HL--K---------------------------G---D----------------------------------------------------------------------------------------------------------------------------------------------------------------------------------------------------------------------------------------------------------------------------------------------------------------------------------------------------------------------------------------------------------VSITL---------------------------------------------------------------------------------------------------------L--------------------------------------------------------------------------------------------------------------------------------------------------------------------------------------------------------------------------------------------------------------------------------------------------------------------------------------------------------------------------------------------------------------------------------------------------------------------------------------------------------------------------------------------------------------------------------------------------------------------------------------------
> Solyc03g019830.2.1 pacid=36136034 transcript=Solyc03g019830.2.1 locus=Solyc03g019830.2 ID=Solyc03g019830.2.1.ITAG2.4 annot-version=ITAG2.4
-----------------------------------MRRT-------------------------------------------------------------------------------I------L-----------F--FA---------L--------------------------F--------L------V-----V----E--------S----------------------------------AE------------F-F-P-N---ERD---------------A---LLQ----------------------LRDSV--------------NSSV-------VD---------L---HSHW-----------T---------------------G---------------P-----P-----------------------------C---YY------NQ-S-----K------------WAG-IS----------C---S-------------------------------------------------------------------------------------------------------------------------------------------------------------------------------------------------------------D---------------------------------------------------------------------------------------------------------------------------------------------------------------------------------------------------------------------------------------------------------------------------------------------------------------------------------------------------------------------------------------------------G-----------------------------------------------------------------------------------------H-VNQ-----LVL-----EGIQL-----TGSL-PPT---FLLHI--TY-----LTKISF-R-----------------NNLFY----------------------------GPVP-----NL-TG-LID-LEFVFLSDNRF---SGLIP-------------------------------------------------------------------------F----------------------------------------------------------------------------------------------------------------------------------------------------------------------------------------------------------GY---------------------V-ELKKL----------------------------------TDLELQGELE-GSIPP-F--NQ--QS--L-IGFNVSSN-KLEGPIPETPVL-KR-FS-K----------SSYE------------------------------------NN-------AN-LC----G--E-V-V-------------GI-P-------------C-SIS-------------P-------------------AS--------------------------------------------------------------------------PP------KA-------------------------PSE-------K-K-K--N-G------------L-K----------------VWS-IALI-AAAV-TV---LVL-----VSIM-FI------FF---RYF----R-R----SK--R--K-----GTQ-----G---EDKQG----------------------------------------------------------------------------------NIS---------------IENVV-KRSYW------------------------------------------------SKS------T----E-----------D-------P-EK--TL---D-LIFF---------------------------E----K-D------------------------MS--V--FDMDD---LLRA----------------SAEVL-GK-------GKLS------TTYKA-IL------------E-S-G---------S--------VVAVKRLK-EM---------NS----LSKK-E-FTQQ------IQLLGKL-K------HENLVEMMS--------FYYS--KDEKLIVYEYVPQGDL-FE-LL--H---------------------------E---N---R----------G--I---G-R-Q-------------------PL-NWTA------------RISIIK----------------DVAKG-------------LNFLHQ-S-----------LQ-SQ-----------------KV---PHGNIRSKNV---LI----------------QQDQN-------------KNY------H-SK-LTDYGFF--------PLLPS-----K-E------------------------------------------------------------SL-----------------R------K-LA-VGK---SPEF-----S--Q---G---K--K---L-TRK-ADIYC------------------FGILLLEVI-TGKIP-------G-E--L-------F---SP----------------------------EN--G---VTSY------------------------VDDD-L------------------------SE--------------WVRTVV---------NN-D------WST-DIL--------DME--------------------I---------L------------------------------------------A--Q-----K------E-----------G------------------Y------DEMLKLTQ-----------------------LALQCTDEA------------------------------PEK------------------------------------------------------------------------------R----------------PKMSEVLRR----------------IEE---------------IE-----LE---P---------K-N-L----------------------------VT--------------DVE--------------------DDSIS----------------------------------------------------------------------------------------------------
> Potri.004G066300.1 pacid=26989414 transcript=Potri.004G066300.1 locus=Potri.004G066300 ID=Potri.004G066300.1.v3.0 annot-version=v3.0
-----------------------------------MNLA-------------------------------------------------------AV----------TTYV--------V------L-----------FA-LY---------I-------------------AP-----MS-------V----HSL-----Y----Q--------S----------------------------------KE------------F-F-P-E---ERE---------------A---LMQ----------------------IRDLV--------------SST--------LD---------L---HGNW-----------T---------------------G---------------P-----P-----------------------------C---HK------NS-S-----Q------------WSG-IT----------C---S-------------------------------------------------------------------------------------------------------------------------------------------------------------------------------------------------------------N---------------------------------------------------------------------------------------------------------------------------------------------------------------------------------------------------------------------------------------------------------------------------------------------------------------------------------------------------------------------------------------------------W-----------------------------------------------------------------------------------------H-VVG-----LVL-----EGVQL-----TGSL-PPA---FLQNI--TI-----LANLSF-R-----------------NNSIY----------------------------GPLP-----NL-SN-LVH-LESVFFSYNRL---TGSIP--------------------S---------------------------------------------------------------------------------------------------------------------------------------------------------------------------------------------------------------------------------------------------------------EY---------------------I-ELPNL----------------------------------KQLELQQYLD-GEIPP-F--NQ--PT--L-TLFNVSYN-HLQGSIPDTDVL-RR-FS-E----------SSYD------------------------------------HN-------SN-LC----G--I-P-L-------------E--P-------------C-PVL-------------PP--------------APLVPP--------------------------------------------------------------PS----------PP------VS-------------------------PPQ-------N-K-K--R-K------------L-P----------------IWI-IALI-VVVV-AL---VPL-----M-VM-FV------FL---CCY----K-K----AQ--E--V-----ET-----PK---ERQAGD---------------------------------------------------------------------------------DSS---------------PEWTD-KKMPH------------------------------------------------SQS------T----E-----------D-------P-ER--RI---E-LQFF---------------------------D----K-N------------------------IP--V--FDLDD---LLRA----------------SAEVL-GK-------GKLG------TTYSA-NL------------E-S-G---------A--------VVAVKRVM-YM---------NS----LSKK-E-FIQQ------MLLLGRM-R------HENLVHIIS--------FYYS--KQEKLIVYEFVPDGSL-FE-LL--H---------------------------E---N---R----------E--A---G-R-V-------------------PL-NWAA------------RLSIIK----------------DIAKG-------------MAFLHQ-S-----------LP-SH-----------------KV---PHANLKSSNV---LI----------------HRDR--------------QSY------H-SK-LTNYSFL--------PLLPS-----R-K------------------------------------------------------------SS-----------------E------R-LA-IGR---SPEF-----C--Q---G---K--K---L-THK-ADVYC------------------FGIILLEVI-TGKIP-------E-E--T-------S---PAG--------N-E----------------EK--V---D------------------------------D-L------------------------SE--------------WVRMVV---------NN-D------WST-DIL--------DVE--------------------I---------L------------------------------------------A--S-----S------A-----------G------------------H------NEMLKLTE-----------------------IALQCTDME------------------------------PEK------------------------------------------------------------------------------R----------------PKMSEVLRR----------------IEE---------------ID-----RT---N---------Q-E-N--------------------------------------------D-------------------------------------------------------------------------------------------------------------------------------
> Potri.017G154700.1 pacid=26985256 transcript=Potri.017G154700.1 locus=Potri.017G154700 ID=Potri.017G154700.1.v3.0 annot-version=v3.0
-----------------------------------MDLA--------------------------------------------------VSNIFVV----------TTFV--------V------F-----------L--IF---------LS------------------ST-----MP-------V----HSL-----Y----Q--------T----------------------------------KV------------F-F-P-E---ERD---------------A---LMQ----------------------IRDSV--------------SST--------LD---------L---HGNW-----------T---------------------G---------------P-----P-----------------------------C---NQ------NS-G-----R------------WAG-II----------C---S-------------------------------------------------------------------------------------------------------------------------------------------------------------------------------------------------------------N---------------------------------------------------------------------------------------------------------------------------------------------------------------------------------------------------------------------------------------------------------------------------------------------------------------------------------------------------------------------------------------------------W-----------------------------------------------------------------------------------------H-VVG-----LVL-----EGIQL-----TGSL-PPT---FLQNI--TF-----LAYLSF-R-----------------NNSIY----------------------------GPLP-----NL-SN-LVL-LESVFFSYNRF---TGPIP--------------------S---------------------------------------------------------------------------------------------------------------------------------------------------------------------------------------------------------------------------------------------------------------EY---------------------I-ELPNL----------------------------------EQLELQQYLD-WEIPP-F--DQ--PT--L-TLFNVSYN-HLQGSIPDTDVL-QR-FS-E----------SSYD------------------------------------HN-------SN-LC----G--I-P-L-------------E--P-------------C-PVL-------------PL--------------AQLIPP--------------------------------------------------------------PS----------PP------IS-------------------------PPQ-------S-K-K--R-K------------L-P----------------IWI-VVLV-AVVS-TL---VAL-----M-VM-FV------FL---CCY----K-K----AQ--E--K-----ET-----PK---EHQAGE---------------------------------------------------------------------------------DGS---------------SEWTD-KKTAY------------------------------------------------SRS------A----E-----------D-------P-ER--SV---E-LQFF---------------------------D----K-N------------------------IP--V--FDLDD---LLRA----------------SAEVL-GK-------GKLS------TTYKA-NL------------E-S-G---------A--------VISVKRVE-YM---------DS----LSKK-E-FIQQ------MQLLGKM-R------HENLVQIIS--------FYYS--KEEKLIVYEFVPGGSL-FE-LL--H---------------------------E---N---R----------G--V---G-R-I-------------------PL-NWAA------------RFSIIK----------------DIAKG-------------MAFLHQ-S-----------LP-SH-----------------KV---PHANLKSSNV---LI----------------RRDR--------------LSY------H-TK-LTNYGFL--------PLLPS-----R-K------------------------------------------------------------LS-----------------E------R-LA-VGR---SPEF-----C--Q---G---K--K---L-THK-ADVYC------------------FGIILLEVI-TGKIP-------G-G--T-------S---PEG--------N-Y----------------EK--A---D------------------------------D-L------------------------SD--------------WVRMVV---------NN-D------WST-DIL--------DVE--------------------I---------L------------------------------------------A--S-----R------E-----------G------------------H------NEMMKLTE-----------------------IALQCTDMA------------------------------PEK------------------------------------------------------------------------------R----------------PKMSEVLIR----------------IEE---------------ID-----RT---N---------R-G-N--------------------------------------------D-------------------------------------------------------------------------------------------------------------------------------
> Pp3c6_14960V3.1.p pacid=32978540 transcript=Pp3c6_14960V3.1 locus=Pp3c6_14960 annot-version=v3.3
-----------MTETT-------------------QTGAR---------------------------------------------------------------SPFRPLP--------C------H-----------A--LL---------A-------------------V------F--------T----AFI----------L--------V--------------------------------VV--------------A-V-N-P---DGK---------------A---LLA----------------------FKAGL-D-----------DPTG---------I---------L----NSW-----------N-------------DAD-----P---------------Y-----P-----------------------------C--------------------S------------WDG-VT----------C---N------------------------------------------EN-LRVQLILLQDTQLS--GPIAP-----VLRNLSELRTLVLSRNNFFGPLPSE-VGQI-GSLWKLNVSDAL---------------------------------------------SGSLPSS-L------------------------GNLSRLRMLDLSKNAFTGEI----PP-NLF-----------------------RYCETLRYVSLAENGFTGVI---------PDTL-WSCT-----------------------------------------------------------------------------------------------------------TLVGVNVALNSL----QGTVP----PKLG------GLVHLEFLDVHR-NKLSGAI----------------------------------------------------PLQLA------------------------------------------------LLSNVIY----------------------------------------------------------------------------------------------------------------------------------------LDF-----SNNQL-----AGGI-PPA----IAAL--KL-----LNFVDF-S-----------------NNPIG----------------------------GSVP----SEI-GG-LTA-LE------------------------------------------------------------------R-------MGLSNMSLQGNIPAS-LV-----------------------------------------------------------------------------------------------------------------------------------------------------------------------------NL-TSLQNLDMSTNNLTGAIPP------EL---------------------G-QIAAM----------------------------------QDLFLQNSLN-STIPASLV-SL--LN--L-TGFNVSYN-RLSGRIPTTNAF-SR-FD-N----------SSYL------------------------------------GN-------SG-LC----G--P-P-L-------------SL-R-------------C-E----------------------------------------------------------------------------------------------------------------LE-----SSP----------------------EPRVH---------T-D--R-R-----------LL-S----------------VSA-LVAI-AAAG-FI---ALG-----V-VI-IA------LL---SI-----WAM----RKQ-N-----------------------------------------------------------------------QQPKT----------------EIL---------------------------VYE-STPP---SP----------------------------------------------------------D----V-----------N-------P-II--G----K-LVLF---------------------------N----N-T----------------------LPTR--F--EDW-----ETGTKALL-----------NKECLI-GR-------GSLG------TVYRA-TF------------D-D-G---------L--------SIAIKKLE-TLG--------RI----KNAE-E-FESE------MDNLGDV-R------HTNIVTLQG--------YYWS--SSMQLMLSDHIANRTL-AS-HL--H---------------------------Q---Q---P----------G--A---Q-T---------------------SL-VWSR------------RFRIAI----------------GIARG-------------LSCLHH-D-----------L--RP-----------------QV---LHLNLSSMNI---LL----------------DQ-----------------SF------E-PK-ISDFGLM--------KLLPI-----L-DTYA-------------------------------------------------------A-SR--------------KS-L------E-TR-VYS---APEL-----L-GP---Q---P--S---V-TPK-CDVYS------------------YGMVLLELM-TGRHP-------D-S--K-------P--------------D------------------GG--P---N-A------------------------------L------------------------VE--------------LVIRTL---------ES-G------NGP-NCF--------DPK--------------------L---------T------------------------------------------S---------------F-----------P------------------E------SEVVQVLK-----------------------LALVCTSQV------------------------------ASN------------------------------------------------------------------------------R----------------PTMGEAVQV----------------LES---------------IK-----PS---G---------S-W-T-------------------SR-------SP--------------SP------------------------------------------------------------------------------------------------------------------------------
> Pp3c5_8630V3.1.p pacid=32953567 transcript=Pp3c5_8630V3.1 locus=Pp3c5_8630 annot-version=v3.3
-----------MTESI-------------------QSGAP---------------------------------------------------------------SPCRPLP--------C------Y-----------V--LL---------A-------------------I------L--------T----AYV----------L--------V--------------------------------VA--------------A-V-S-S---DGE---------------A---LLA----------------------FKVGL-D-----------DPTG---------I---------L----NSW-----------N-------------GAD-----P---------------Y-----P-----------------------------C--------------------L------------WYG-VT----------C---N------------------------------------------ED-LKVQRLLLQGTQLS--GSISP-----VLRNLTELRTLVLSRNNFSGPLPTE-LGLI-GSLWKLNVSEAL---------------------------------------------SGALPAS-L------------------------GNLSRLRMLDLSKNALSGQI----PP-ALF-----------------------RNCETLRYISLAENRFFGAI---------PSTL-WSCT-----------------------------------------------------------------------------------------------------------TLEGVNVAYNGL----QGAVP----PEVG------ALVLLQFLDLHS-NEISGAI----------------------------------------------------PSQLA------------------------------------------------LLSNATY----------------------------------------------------------------------------------------------------------------------------------------LDF-----SHNQF-----AGGI-PRA----IAAL--TR-----LNVVDL-S-----------------NNPIE----------------------------GPIP----PEI-GN-LAA-LD------------------------------------------------------------------R-------LDLSSMRLQGTIPTT-FV-----------------------------------------------------------------------------------------------------------------------------------------------------------------------------NL-TSLQILNLSANNLTGRIPS------EL---------------------G-QIAGT----------------------------------RVLLLQNSLN-GSIPESLG-NL--AN--L-TSFNVSYN-SLSGRIPIANSF-AR-FD-N----------SSYL------------------------------------GN-------EG-LC----G--P-P-L-------------SV-R-------------C-G----------------------------------------------------------------------------------------------------------------SE-----SP------------------------PRMH---------N-S--R-R-----------LL-S----------------VSA-LIAI-VAAG-VI---ALG-----V-II-IT------LL---SI-----WAI----WKQ-N-----------------------------------------------------------------------QVPKT----------------EIL---------------------------VYE-STPP---SP----------------------------------------------------------D----V-----------N-------P-IV--G----K-LVLF---------------------------N----K-T----------------------LPTR--F--EDW-----EAGTKALL-----------NKECLI-GR-------GSLG------TVYRA-RF------------D-D-G---------L--------SIAIKKLE-ILG--------RI----NNAE-E-FESE------MDNLSDV-R------HSNLVTLQG--------YYWS--SSMQLILTDYIANGTL-AS-HL--H---------------------------P---Q---P----------G--T---Q-T---------------------SL-MWSR------------RFRIAI----------------GVARG-------------LSHLHH-D-----------L--RS-----------------QV---LHLNISSTNV---LL----------------DE-----------------SF------E-PK-ISDFGLI--------KLLPV-----L-DTYA-------------------------------------------------------A-SR--------------NF-H------A-VH-VYA---APEL-----G-GP---K---P--S---V-TPK-CDVYS------------------YGMVLLELV-TGRRP-------D-L--N-------S--------------D------------------DG--P---N-G------------------------------L------------------------AE--------------YVIRTL---------ES-G------NGP-DCF--------DPK--------------------L---------T------------------------------------------L---------------F-----------P------------------E------SEVVQVLK-----------------------LALVCTAQV------------------------------ASN------------------------------------------------------------------------------R----------------PTMGEAVQV----------------LES---------------IK-----PS---G---------S-W-T-------------------SR-------SP--------------SP------------------------------------------------------------------------------------------------------------------------------
> Potri.018G074300.1 pacid=27011344 transcript=Potri.018G074300.1 locus=Potri.018G074300 ID=Potri.018G074300.1.v3.0 annot-version=v3.0
-----------------------------------MSLI------------------------------------------------------FDS----------LTVI--------L------V-----------S--FL---------L-------------------L------L--------S------H-----G----R--------V----------------------------------DS------------E-P-V-Q---DKQ---------------A---LLA----------------------FLSKV--------------PHE--------NR---------L-----QW-----------N-------------A-S-----A---------------S-----V-----------------------------C--------------------T------------WFG-IE----------C---D-------------------------------------------A-N---------------------------------------------------------------------------------------------------------------------------------------------------------------Q---------------------------------------------------------------------------------------------------------------------------------------------------------------------------------------------------------------------------------------------------------------------------------------------------------------------------------------------------------------------------------------------------S-----------------------------------------------------------------------------------------F-VYS-----LRL-----PGVGL-----IGSI-PPN---TLGRM--SQ-----LRVLSL-R-----------------SNRLS----------------------------GEIP----SDF-SN-LTL-LRSLYLQNNVF---TGDFP--------------------P--------------------------------------------------S-LT-----------------------------------------------------------------------------------------------------------------------------------------------------------------------------RL-TRLSRLDLSSNNFTGSIPF------SV---------------------N-NLTHL----------------------------------TGLLLQNHFA-GSLPS-V--NP--LN--L-TDFNVSNN-SLNGSIPQV--L-AK-FP-A----------SSFS------------------------------------GN-------LQ-LC----G--R-P-L-------------P--P-------------C-NPF-F-P-S-------P---------------AP--SP--SEI---------------------------------------------------------PP----------GP---------------------------------PSS-------H-K-K--K-Q------------R-S----------------------------------------------------------------------R-----------------PA------K---TPKPTA------------------------------------------------------------------TARA----------VAVE---------------AGTSS-SKDDI------------------------------------------------TGG------S----A-----------E-------A-ER--N----K-LVFF---------------------------E----G-G------------------------IY--S--FDLED---LLRA----------------SAEVL-GK-------GSVG------TSYKA-VL------------E-E-G---------T--------TVVVKRLK-DV----------V----VTKR-D-FETQ------MEVLGKI-K------HDNVVPLRA--------YYYS--KDEKLLVSDFMPVGSL-SA-LL--H---------------------------G---S---R----------G--S---G-R-T-------------------PL-DWDN------------RMRIAM----------------STARG-------------LAHLHI----------------AG-----------------KV---IHGNIKSSNI---LL----------------RP-----------------DN------D-AC-VSDYGLN--------PLFGT-----S-T------------------------------------------------------------PP-----------------S------R-VA-GYR---APEV-----V--E---T---R--K---V-TFK-SDVYS------------------FGVLLLELL-TGKAP-------N-Q--A-------S---L----------G------------------EE--G---I------------------------------D-L------------------------PR--------------WVQSVV---------RE-E------WTA-EVF--------DVE--------------------L---------M------------------------------------------R--Y-----H------N-----------I------------------E------EEMVQLLQ-----------------------IAMACVSTV------------------------------PDQ------------------------------------------------------------------------------R----------------PAMQEVVRM----------------IED---------------MN-----RG---E---------T-D-D-----------------GLRQ-------SS--------------DDP----------------------SK------------GSESHT-PPPESRTP----PSTVTP----------------------------------------------------------------
> AT2G26730.1 pacid=19642997 transcript=AT2G26730.1 locus=AT2G26730 ID=AT2G26730.1.TAIR10 annot-version=TAIR10
-----------------------------------MASI-------------------------------------------------------------------SWVL-------NS------L--------------FS---------I-------------------L------L--------L------T-----Q----R--------V----------------------------------NS------------E-S-T-A---EKQ---------------A---LLT----------------------FLQQI--------------PHE--------NR---------L-----QW-----------N-------------E-S-----D---------------S-----A-----------------------------C--------------------N------------WVG-VE----------C---N-------------------------------------------S-N---------------------------------------------------------------------------------------------------------------------------------------------------------------Q---------------------------------------------------------------------------------------------------------------------------------------------------------------------------------------------------------------------------------------------------------------------------------------------------------------------------------------------------------------------------------------------------S-----------------------------------------------------------------------------------------S-IHS-----LRL-----PGTGL-----VGQI-PSG---SLGRL--TE-----LRVLSL-R-----------------SNRLS----------------------------GQIP----SDF-SN-LTH-LRSLYLQHNEF---SGEFP--------------------T--------------------------------------------------S-FT-----------------------------------------------------------------------------------------------------------------------------------------------------------------------------QL-NNLIRLDISSNNFTGSIPF------SV---------------------N-NLTHL----------------------------------TGLFLGNGFS-GNLPS-I--SL---G--L-VDFNVSNN-NLNGSIPSS--L-SR-FS-A----------ESFT------------------------------------GN-------VD-LC----G--G-P-L-------------K--P-------------C-KSF-F-V-S-------P---------------SP--SP--SLI---------------------------------------------------------------------NP------SN-------------------------RLS-------S-K-K--S-K------------L-S----------------KAA-IVAI-IVAS-AL---VAL-----L-LLALL------LF---LCL-R--K-R----RG--S--N-----EA------R---TKQPKP------------------------------------------------------------------AGVATR-------NVDLP---------------PGASS-SKEEV------------------------------------------------TGT------SSGMGG-----------E-------T-ER--N----K-LVFT---------------------------E----G-G------------------------VY--S--FDLED---LLRA----------------SAEVL-GK-------GSVG------TSYKA-VL------------E-E-G---------T--------TVVVKRLK-DV----------M----ASKK-E-FETQ------MEVVGKI-K------HPNVIPLRA--------YYYS--KDEKLLVFDFMPTGSL-SA-LL--H---------------------------G---S---R----------G--S---G-R-T-------------------PL-DWDN------------RMRIAI----------------TAARG-------------LAHLHV----------------SA-----------------KL---VHGNIKASNI---LL----------------HP-----------------NQ------D-TC-VSDYGLN--------QLFSN-----S-S------------------------------------------------------------PP-----------------N------R-LA-GYH---APEV-----L--E---T---R--K---V-TFK-SDVYS------------------FGVLLLELL-TGKSP-------N-Q--A-------S---L----------G------------------EE--G---I------------------------------D-L------------------------PR--------------WVLSVV---------RE-E------WTA-EVF--------DVE--------------------L---------M------------------------------------------R--Y-----H------N-----------I------------------E------EEMVQLLQ-----------------------IAMACVSTV------------------------------PDQ------------------------------------------------------------------------------R----------------PVMQEVLRM----------------IED---------------VN-----RS---E---------T-T-D-----D-----------GLRQ-------SS--------------DDP----------------------SK------------GSEGQT-PPGESRTP----PRSVTP----------------------------------------------------------------
> AT1G25320.1 pacid=19656810 transcript=AT1G25320.1 locus=AT1G25320 ID=AT1G25320.1.TAIR10 annot-version=TAIR10
--------------------------------------------------------------------------------------------------------MSVGSL--------L------F-----------M--FL---------L-------------------I------W--------N------F-----N----G--------E----------------------------------LN------------A-L-N-D---EGF---------------A---LLT----------------------LKQSISK-----------DPD---------GS---------L----SNW-----------N-------------S-E---N-Q---------------N-----P-----------------------------C--------------------S------------WNG-VT----------C---D-------------------------------------------------------------------------------------------------------------------------------------------------------------------------------------------------------------D---------------------------------------------------------------------------------------------------------------------------------------------------------------------------------------------------------------------------------------------------------------------------------------------------------------------------------------------------------------------------------------------------N-----------------------------------------------------------------------------------------KVVVS-----LSI-----PKKKL-----LGYL-PSS----LGLL--SN-----LRHLNL-R-----------------SNELS----------------------------GNLP----VEL-FK-AQG-LQSLVLYGNFL---SGSIP--------------------N------EI------------GD-LKFLQI-------LDLSRNSLNGSIPES-VLKCNR-----------------------------LRSFDLSQNLTGSVP-SGFG-----------------------------------------------------------------------------------------------------------------------QSL-ASLQKLDLSSNNLIGLVPD------DL---------------------G-NLTRL---------------------------------QGTLDLSHSFS-GSIPASLG-NL--PE--K-VYVNLAYN-NLSGPIPQTGAL-VN-RG-P----------TAFL------------------------------------GN-------PR-LC----G--P-P-L-------------KD-P-------------C-LPD-T-D-SS---S-T----------------SH---P---------------------------------------------------------F---VPDN------------------------------NEQ--------GG-GGS-------K-K-G--E-G------------L-S----------------KTA-IVAI-VVCD-FI---GIC-----I-VG-FL------FS---CCY-L--K-I----CA--R--R-----NS------V---DEEGYV-----------------------------------------LEK----EG----KEKKGSFC---FR----------------R---------------DGSESPSSENLE-----------------------------------------------------------------------------------PQ--Q----D-LVLL---------------------------D------K------------------------HI--A--LDLDE---LLKA----------------SAFVL-GK-------GGNG------IVYKV-VL------------E-D-G---------L--------TVAVRRLG-EG---------GS----QRCK-E-FQTE------VEAIGKL-R------HPNIVSLKA--------YYWS--VEEKLLIYDYIPNGSL-TN-AL--H---------------------------G---N---P----------G-MV---S-F-K-------------------PL-SWGV------------RLKIMR----------------GISRG-------------LVYLHE-------------FS-PK-----------------KY---VHGSLKLSNI---LL----------------GQ-----------------DM------E-PH-ISDFGLM--------HLSSI-----A-G-----------------TLEST-----TVDRPSNK-----------------------TASS--------IGS---SA-N------L-SS-FYL---APEA-----T--K--AT---V--K---P-SQK-WDVYS------------------FGVILLEMI-TGRLP-------I-V--F-------V--------------G------------------KS--E---M------------------------------E-I------------------------VK--------------WIQMCI---------DEKK------EMS-DIL--------DPY--------------------L---------V------------------------------------------P-ND-----T------E-----------I------------------E------EEVIAVLK-----------------------IAMACVSTS------------------------------PEK------------------------------------------------------------------------------R----------------PPMKHIADA----------------LTQ---------------IC-----LQ----------------------------------------------------------------------------------------------------------------------------------------------------------------------------------------------
> Pp3c1_6700V3.1.p pacid=32969767 transcript=Pp3c1_6700V3.1 locus=Pp3c1_6700 annot-version=v3.3
-----------MTGTE-------------------HLLTR---------------------------------------------------------------RSCSYII--------L------V-----------A--VI---------S-------------------L------L--------T----TLP----------G--------A--------------------------------EAIA----------------T-D---EGW---------------A---LLD----------------------FKNAI-S-----------DSRS---------T---------L----RTW-----------K-------------SED-----S---------------Y-----P-----------------------------C--------------------E------------WSG-IS----------C---D------------------------------------------KN-SHVTSINLRNAGLS--GTIAL-----ELHRLRKLRILILSENNFSGPIPPQ-LSEI-GSLWKLKLDHNL---------------------------------------------TGSIPGE-L------------------------SHLSNLRIFDLSYNALSGPI----ND-TIF-----------------------RTCRRLRFVSFAQNRLSGSL---------PGNL-RKCT-----------------------------------------------------------------------------------------------------------KLTGFDFSSNLL----NGNIT----IDIT------KLNDLTYINLQS-NSLSGPF----------------PQALSKLTA-----------LNYINMGNNHL-SGTLPEELG------------------------------------------------KLDYLKQLSVNNLFSGEVPADIV--SLPSLQHLDLSC--NSFTGRLHLNGS-GCASLRGLNLAENMFEGDMPLGLSNC------------------------------------------------------SQ-LVF-----LNL-----AKNEF-----NGSL-LPD----IGRL--AL-----LKFFDA-N-----------------GNQFV----------------------------GEIP----ANI-TG-LVS-ISALVLGNNKI---QGRIP--------------------R------EI------------GN-LRALEI-------LDLSGMKIEGAIPSE-LC-----------------------------------------------------------------------------------------------------------------------------------------------------------------------------NC-TALQKLDLSSNKMNGSIPA------EL---------------------S-NLSDL----------------------------------REIDLENSFT-GTIPSALG-NL--TG--L-AIFNVSYN-HLSGTIPRDRSL-AQ-FG-S----------SSFI------------------------------------GN-------SG-LC----G--E-P-L-------------SI-T-------------C-SEA---R-SP------P------------T--QPTSSPA-----------------------------------------------------------------------AGNPT-----TSP-------------------SPNTVTAA---------R-R--R-P-----------FL-T----------------GTA-ISAI-AITG-AL---VVG-----A-LI-IA------FL---SV-----RVW----RKQ-K--K-----------------------------------------------------------------------RA----------------ELV---------------------------SVK-ENID---DF----------------------------------------------------------S----S-----------Q-------A-SA--G----K-LVLF---------------------------N----G-V----------------------SSSL--Y--NEC----IKEGAGALV-----------DKKRIV-GA-------GSIG------TVYEA-NT------------S-D-G---------T--------TIAVKKLR-TLE--------RM----RDAE-E-FEVD------MRSLENV-R------HPNLVMVQG--------YYLS--TTLKLILSEFVPNGTL-SD-RL--H---------------------------D---L---N----------P--A---V-I---------------------SL-TWLQ------------RYTIGL----------------GIARG-------------LVRLHC-N-----------H--SV-----------------PI---MHFNLTSANV---LL----------------DE-----------------RL------E-AK-ISDYGLR--------KFLPI-----Q-NKYI-------------------------------------------------------S-SR--------------IF-H------E-TL-GYV---APEL-----A-CG---S---L--R---V-SEK-CDVYS------------------FGVVLLEIV-TGRKP-------C-E--E-------I--------------D------------------GA--T---V-L------------------------------V------------------------GD--------------YVRYKL---------EQ-G------NVW-ECV--------DPR--------------------L---------K------------------------------------------D---------------Y-----------D------------------G------FEVVNVIK-----------------------LALICTSQE------------------------------PST------------------------------------------------------------------------------R----------------PTMAEAART----------------LEE---------------SH-----GS---R---------S-V-P-------------------QD-------QQ--------------ECPD------------------------------------SN----SWSVQF----------------------------------------------------------------------------
> Solyc03g064010.2.1 pacid=36135783 transcript=Solyc03g064010.2.1 locus=Solyc03g064010.2 ID=Solyc03g064010.2.1.ITAG2.4 annot-version=ITAG2.4
-----------------------------------MN----------------------------------------------------------------------VVV--------I------V-----------I--LS---------F-------------------V------T--------F------S-----I----S--------A----------------------------------IF------------S-L-N-S---DGV---------------S---LLA----------------------LKSAISN-----------DPS---------HF---------L----SSW-----------S-------------E-L---D-S---------------S-----A-----------------------------C--------------------H------------WNG-IT----------C---DE------------------------------------------------------------------------------------------------------------------------------------------------------------------------------------------------------------N---------------------------------------------------------------------------------------------------------------------------------------------------------------------------------------------------------------------------------------------------------------------------------------------------------------------------------------------------------------------------------------------------D-----------------------------------------------------------------------------------------K-VIS-----ISL-----SSKNL-----SGYI-PSE----IGAL--SS-----LSILTL-S-----------------YNNFS----------------------------KPIP----IHL-FN-ATS-LHFLDLSNNAF---TGFLP--------------------Q------EI--------------------------------------------------------------------------------------------------------------------------------------------------------------------------------------------------------------------------TSL-VNLKHLDISANFLNGSLPQ------DL---------------------T-HLTLL---------------------------------TGTLNLSYRFS-GQVPATYG-KF--PV--T-LSLDLRHN-NLTGKIPSVGSL-LN-QG-P----------TAFS------------------------------------GN-------PF-LC----G--F-P-L-------------ET-P-------------C-AEP-E-A------Q-KP-----------------------------------------------------------------------------------PPNP--------NP------------------------------NEEEVG-------FVG-K-GK-------------SG-N----------------GSV-VVSL------IS---GVS-----V-VIGVM------FVSV-WVL------R----RK--W--K-----LD------E---GKMGK-------------------------------------------EKL----------------------------------------------------------E-KAEEGQ------------------------------------------------------------------------------------K--G----K-YVVL---------------------------D------E------------------------GF--G--MELED---LLRA----------------SAYVV-GK-------SRNG------IVYKV-VA------------G-G-G---------T--------VVAVRRLS-EGD--------VT----WKLK-E-FEME------VEAIGRV-Q------HPNLVRLRA--------YYYA--SDEKLLVTDFIRNSTL-HN-AL--H---------------------------G---G---L----------G--N---S-L-P-------------------PL-SWAA------------RLKIAQ----------------GTARG-------------LMHIHE-------------CN-PR-----------------KY---VHGNINSTKI---LL----------------DD-----------------DL------Q-AY-ISGFGLT--------RLVLG-----C-SKPIN------S-STK------------KLSTSQ------------------------IIVSP--------QN----ST-S------S-CT-MYM---APED-----R--V--PG---S--K---F-TQK-SDIYS------------------FGMVLLEIL-TGRLA-------N-G--G-------S------------EVE------------------DD--G---K------------------------------G-L------------------------ES--------------LVRKVF---------RQER------PLS-EII--------DPA--------------------L---------L------------------------------------------N--E-----V------H-----------A------------------K------KQVVAAFY-----------------------IALNCTELD------------------------------PEL------------------------------------------------------------------------------R----------------PRMRTVSDN----------------LDR---------------IR-----LQ----------------------------------------------------------------------------------------------------------------------------------------------------------------------------------------------
> Potri.016G050800.1 pacid=27013890 transcript=Potri.016G050800.1 locus=Potri.016G050800 ID=Potri.016G050800.1.v3.0 annot-version=v3.0
-----------------------------------MAVIP------F------------------------------------------------------------KVT--------A------C-----------L--IL---------F-------------------T------F--------T------N-----L----P--------L----------------------------------LS------------S-L-N-T---DGL---------------A---LLA----------------------LKAAITA-----------DPT---------DT---------L----ASW-----------S-------------E-T---D-P---------------T-----P-----------------------------C--------------------H------------WHG-IT----------C---I-------------------------------------------------------------------------------------------------------------------------------------------------------------------------------------------------------------N---------------------------------------------------------------------------------------------------------------------------------------------------------------------------------------------------------------------------------------------------------------------------------------------------------------------------------------------------------------------------------------------------D-----------------------------------------------------------------------------------------R-VTS-----LSL-----PDKNF-----TGYI-PFE----LGLL--GS-----LTRLTL-S-----------------RNNFS----------------------------KSIP----SHL-FN-ATT-LRFLDLSHNSL---SGPIP--------------------A------NV--------------------------------------------------------------------------------------------------------------------------------------------------------------------------------------------------------------------------VSL-EALTHLDLSSNCLNGSLPA------SL---------------------N-KLKSL---------------------------------TGALNLSYSFS-GEIPGSYG-FF--PV--M-VSLDLRHN-NLSGKVPLFGSL-VN-QG-P----------TAFA------------------------------------GN-------PS-LC----G--F-P-L-------------QT-A-------------C-PEA-V-N---------IT-------------VSD--NPE--------------------------------------------------------N----PKDP--------NP------------------------------VLFP-G-------SVG-K-VK-------------VK-T----------------GSV-AVPL------IS---GFS-----V-VIGVV------TVSV-WLY------R----KK--R--R-----AD------E---GKMGKE------------------------------------------EK-IEKGD-------------------------------------------------NNEVT-FNEEEQ------------------------------------------------------------------------------------K--G----K-FVVM---------------------------D------E------------------------GF--N--MELED---LLRA----------------SAYVV-GK-------SRSG------IVYKV-VV------------G-G-GGSGTAM--PT--------VVAVRRLS-EGD--------AT----WKLK-E-FESE------VEAIERV-H------HPNIARLRA--------YYFA--HDEKLLVSDFIRNGSL-YS-AL--H---------------------------G---G---P----------S--N---T-L-P-------------------VL-SWTA------------RLKIAQ----------------GTARG-------------LMYIHE-------------HS-PR-----------------KY---VHGNLKSTKI---LL----------------DD-----------------EL------Q-PY-ISSFGLT--------RLVWN-----S-SKFAT------S-ASK------------KQYLNQ------------------------TISSA--------MG--LKIS-A------P-SN-IYL---APEA-----R--V--SG---S--K---F-SQK-CDVYS------------------FGIVLMELL-TGRLP-------G-A--G-------S--------------E------------------ND--G---E------------------------------G-L------------------------ES--------------LVRKVF---------QEER------PLS-EII--------DPA--------------------L---------L------------------------------------------S--E-----V------H-----------A------------------K------KQVIAVFH-----------------------ISLNCTELD------------------------------PEL------------------------------------------------------------------------------R----------------PRMRTVSES----------------LDR---------------IK-----LH----------------------------------------------------------------------------------------------------------------------------------------------------------------------------------------------
> Potri.006G057500.1 pacid=27004083 transcript=Potri.006G057500.1 locus=Potri.006G057500 ID=Potri.006G057500.1.v3.0 annot-version=v3.0
-----------------------------------MSLIP------F------------------------------------------------------------KVT--------A------F-----------L--VT---------I-------------------T------F--------T------N-----L----R------F-L----------------------------------SL------------S-L-N-T---DGL---------------A---LLA----------------------LKAAITT-----------DPT---------DT---------L----ASW-----------T-------------E-T---D-P---------------T-----P-----------------------------C--------------------H------------WHG-IT----------C---I-------------------------------------------------------------------------------------------------------------------------------------------------------------------------------------------------------------N---------------------------------------------------------------------------------------------------------------------------------------------------------------------------------------------------------------------------------------------------------------------------------------------------------------------------------------------------------------------------------------------------H-----------------------------------------------------------------------------------------R-VTS-----LSL-----PNKNL-----TGYI-PSE----LGLL--DS-----LTRLTL-S-----------------RNNFS----------------------------KLIP----LHL-FN-AST-LRFLDLSHNSL---SGPIP--------------------A------KI--------------------------------------------------------------------------------------------------------------------------------------------------------------------------------------------------------------------------ESL-QALTHLDLSSNCLNGSLPA------SL---------------------I-KLKSL---------------------------------TGTLNLSYSFS-GEIPGSYG-FF--PV--M-LGLDLRHN-NLSGKVPLVGSL-VN-QG-P----------TAFA------------------------------------GN-------PS-LC----G--F-P-L-------------QT-P-------------C-PEA-V-N---------IT-------------ISD--NPE--------------------------------------------------------N----PKGP--------NP------------------------------VFIP-G-------SVE-N-VK-------------IK-T----------------ESI-AVPL------IS---GVS-----V-VIGVV------SVSA-WLY------R----KK--W--W-----AN------E---GKVGK-------------------------------------------EK-IDKSD-------------------------------------------------NNEVT-FKEEGQ------------------------------------------------------------------------------------D--G----K-FLVI---------------------------D------E------------------------GF--D--LELED---LLRA----------------SASVV-GK-------SRTG------IVYKV-VV------------G-G-RGSGTVV--PM--------VVAVRRLS-EDD--------AT----WKLK-E-FESE------VEAIGRV-H------HPNIARLRA--------YYFA--HDEKLLVSDFIRNGSL-YS-AL--H---------------------------G---G---P----------S--N---T-L-P-------------------VL-SWAA------------RLKIAQ----------------GTARG-------------LMYIHE-------------HS-PR-----------------KH---VHGNLKSTKI---LL----------------DD-----------------EL------Q-PY-ISSFGLA--------RLVSS-----G-SKFTT------S-ASK------------KLYLNQ------------------------TISSA--------TG--LKIS-A------P-YN-VYL---APEA-----R--V--SG---R--K---F-TQK-CDVYS------------------FGIVLMELL-TGRLP-------D-A--R-------P--------------E------------------ND--G---K------------------------------G-L------------------------DS--------------LVRNMF---------REER------PLS-EII--------DPA--------------------L---------L------------------------------------------S--E-----V------H-----------A------------------E------RHVVAVFH-----------------------IALNCTELD------------------------------PEL------------------------------------------------------------------------------R----------------PRMRTVSEN----------------LDC---------------IK-----LH----------------------------------------------------------------------------------------------------------------------------------------------------------------------------------------------
> AT2G42290.1 pacid=19639752 transcript=AT2G42290.1 locus=AT2G42290 ID=AT2G42290.1.TAIR10 annot-version=TAIR10
-----------------------------------MKL--------P------------------------------------------------------------SIL--------S------L-----------V--VS---------S-------------------I------F--------L------C-----M----S--------F----------------------------------CS------------S-L-N-S---DGL---------------S---LLA----------------------LKSAVDN-----------DPT---------RV---------M----THW-----------S-------------E-S---D-P---------------T-----P-----------------------------C--------------------H------------WSG-IV----------C---T-------------------------------------------------------------------------------------------------------------------------------------------------------------------------------------------------------------N---------------------------------------------------------------------------------------------------------------------------------------------------------------------------------------------------------------------------------------------------------------------------------------------------------------------------------------------------------------------------------------------------G-----------------------------------------------------------------------------------------R-VTT-----LVL-----FGKSL-----SGYI-PSE----LGLL--NS-----LNRLDL-A-----------------HNNFS----------------------------KTIP----VRL-FE-ATK-LRYIDLSHNSL---SGPIP--------------------A------QI--------------------------------------------------------------------------------------------------------------------------------------------------------------------------------------------------------------------------KSM-KSLNHLDFSSNHLNGSLPE------SL---------------------T-ELGSL---------------------------------VGTLNFSFQFT-GEIPPSYG-RF--RV--H-VSLDFSHN-NLTGKVPQVGSL-LN-QG-P----------NAFA------------------------------------GN-------SH-LC----G--F-P-L-------------QT-P-------------C-EKI-K-T---------PN------------FVAA--KPE--------------------------------------------------------GTQEL-QKP--------NP------------------------------SVIS-N-------DDA-K-EK-K----Q------QI-T----------------GSV-TVSL------IS---GVS-----V-VIGAV------SLSV-WLI------R----RK--R--S-----SD------G---YNS---------------------------------------------ET-KTTT---------------------------------------------------VVSE-FDEEGQ------------------------------------------------------------------------------------E--G----K-FVAF---------------------------D------E------------------------GF--E--LELED---LLRA----------------SAYVI-GK-------SRSG------IVYRV-VA------------A-E--------SSST--------VVAVRRLS-DGN--------DT----WRFK-D-FVNE------VESIGRI-N------HPNIVRLRA--------YYYA--EDEKLLITDFINNGSL-YS-AL--H---------------------------G---G---P----------S--N---T-R-P-------------------TL-SWAE------------RLCIAQ----------------GTARG-------------LMYIHE-------------YS-SR-----------------KY---VHGNLKSSKI---LL----------------DN-----------------EL------H-PH-VSGFGLT--------RLVSG-----Y-PKVTD-----HSLSSM------------TQSIDQ------------------------GFATR--------LS----VS-A------P-AA-AYL---APEA-----R--A-SSD---C--K---L-SHK-CDVYS------------------FGVILLELL-TGRLP-------Y-G--S-------S--------------E------------------NE--GE--E------------------------------E-L------------------------VN--------------VLRKWH---------KEER------SLA-EIL--------DPK--------------------L---------L------------------------------------------K--Q-----D------F-----------A------------------N------KQVIATIH-----------------------VALNCTEMD------------------------------PDM------------------------------------------------------------------------------R----------------PRMRSVSEI----------------LGR---------------IK-----------------------------------------------------------------------------------------------------------------------------------------------------------------------------------------------------
> AT3G57830.1 pacid=19658771 transcript=AT3G57830.1 locus=AT3G57830 ID=AT3G57830.1.TAIR10 annot-version=TAIR10
-----------------------------------MQF--------L------------------------------------------------------------RLL--------T------L-----------L--VS---------SY------------------F------F--------F------F-----I----N--------F----------------------------------SS------------S-L-N-P---DGL---------------S---LLA----------------------LKSAILR-----------DPT---------RV---------M----TSW-----------S-------------E-S---D-P---------------T-----P-----------------------------C--------------------H------------WPG-II----------C---T-------------------------------------------------------------------------------------------------------------------------------------------------------------------------------------------------------------H---------------------------------------------------------------------------------------------------------------------------------------------------------------------------------------------------------------------------------------------------------------------------------------------------------------------------------------------------------------------------------------------------G-----------------------------------------------------------------------------------------R-VTS-----LVL-----SGRRL-----SGYI-PSK----LGLL--DS-----LIKLDL-A-----------------RNNFS----------------------------KPVP----TRL-FN-AVN-LRYIDLSHNSI---SGPIP--------------------A------QI--------------------------------------------------------------------------------------------------------------------------------------------------------------------------------------------------------------------------QSL-KNLTHIDFSSNLLNGSLPQ------SL---------------------T-QLGSL---------------------------------VGTLNLSYSFS-GEIPPSYG-RF--PV--F-VSLDLGHN-NLTGKIPQIGSL-LN-QG-P----------TAFA------------------------------------GN-------SE-LC----G--F-P-L-------------QK-L-------------C-KDE-G-T--------NPK------------LVAP--KPE--------------------------------------------------------GSQILPKKP--------NP------------------------------SFID-K-------DGR-K-NK-------------PI-T----------------GSV-TVSL------IS---GVS-----I-VIGAV------SISV-WLI------R----RK--L--S-----ST------V---STP---------------------------------------------EK-NNTAA-------------------------------------------------PLDDA-ADEEEK------------------------------------------------------------------------------------E--G----K-FVVM---------------------------D------E------------------------GF--E--LELED---LLRA----------------SAYVV-GK-------SRSG------IVYRV-VA------------G-M-GSGTVAATSST--------VVAVRRLS-DGD--------AT----WRRK-D-FENE------VEAISRV-Q------HPNIVRLRA--------YYYA--EDERLLITDYIRNGSL-YS-AL--H---------------------------G---G---P----------S--N---T-L-P-------------------SL-SWPE------------RLLIAQ----------------GTARG-------------LMYIHE-------------YS-PR-----------------KY---VHGNLKSTKI---LL----------------DD-----------------EL------L-PR-ISGFGLT--------RLVSG-----Y-SKLIG------SLSAT------------RQSLDQ------------------------TYLTS--------ATT-TRIT-A------P-TV-AYL---APEA-----R--A-SSG---C--K---L-SQK-CDVYS------------------FGVVLMELL-TGRLP-------N-A--S-------S--------------K------------------NN--G---E------------------------------E-L------------------------VR--------------VVRNWV---------KEEK------PLS-EIL--------DPE--------------------I---------L------------------------------------------N--K-----G------H-----------A------------------D------KQVIAAIH-----------------------VALNCTEMD------------------------------PEV------------------------------------------------------------------------------R----------------PRMRSVSES----------------LGR---------------IK-----SD----------------------------------------------------------------------------------------------------------------------------------------------------------------------------------------------
> Zm00001d048741_T004.1 pep chromosome:AGPv4:4:4796510:4825085:1 gene:Zm00001d048741.1 transcript:Zm00001d048741_T004.1 gene_biotype:protein_coding transcript_biotype:protein_coding
SKRGKVVEEKLMQQNALLDELLVACICTDESACWAMARSWLDVQV-LELS--QYQ---TSRPEKQ---DDDMNGA-------QSSVGPESWPYHVLD---QQPHDLTALL------QKLHS--SDLVHETCEQHSHLLD-LLWSWLSPKLFLSAVSCFEEIQMIWPAGPHKLLAYGFELSRFQPISRLDAESTAAPIALSAAGGSAESGMMHFEAHKPSSTQHRSLIVVSTLCSRLPNIIV---TTISDST------------N-S-N-S---DLN---------------A---LLS----------------------FKSLITK-----------DPMG------A------------L----SSW-----------D-------------GDA-----S---------------N--RSAPH---------------------------FC--------------------R------------WNG-VT----------C---SSD----------------------------------------QHGSHVTALRLRAFGLE--GNISQ-----SLGNLSHLQTLDLSNNNLEGEIPSS-IGNL-FALHFLNLSVHL---------------------------------------------SGNVPQS-I------------------------GRLSELEILNFRDNDIVGSI----PS-SVL-N-----------------------LTGLTMLSATENYMTGRI---------PDWL-------------------------------------------------------------------------------------------------------------NLTDLTDLNLAWNNF----SGQIP----QALG------KLPNLARLTMQG-NQLEGLI----------------SPTLFNISS-----------LENLNLGYNKL-SGSLPPDIGF-----------------------------------------------TLPNIVAFSVCYKFEGPVPSSLS--NISVLQQLILHG--NRFHGRIPPNIG-VHGSLTNLELGNNQLQVVFLTPLVNCSHLKYLNLELN-NISGILPNAV----------------------------SNLSYE-LEA-----LLM-----GGNQI-----TGTV-PSG----IGRL--QK-----LQILDL-S-----------------DNLFT----------------------------GAVP----SSI-GK-LSS-LDSLVLFSNKF---DGEIP--------------------S------SL------------GN-LTKLTE-------LVLHSNDLHGSMPPS-LG-----------------------------------------------------------------------------------------------------------------------------------------------------------------------------NM-TILESIDLSYNRLSGQIPQ------EL-----------------------SMYSL---------------------------------TKFLNLSNFFS-GPISQQIR--L-LIS--L-GTMDLSSN-NLSGETPHT-------LG-S---CV-----TLFL---------------------------------YLQGN----------LL---QGL-HFPDV---------IQQFER-T-------------C-RNA---------------------------------------------------------------------------------------------------------------------SES--------------------IRSAATG---------KLRVVEEK-----------LM-Q----------------QNA-QLLLDEAASWSL-WELLVPPEARF-VAADIALCLRIIL---WLEGLAEKKRGHRTQRYLK--R--------------------------------------------------------------------------------------------------------------------------NNADS---------------------------------------------------------------TI--------------VKHVDFD--APTE--GA---Q-LLPD---------------------------D--K-KQD----------------------------E--LLLEDI--LLRA----------------------GRLEASDLCRSAG------QAWRVATLCPFGGPSLNALHK-N-G---------------KYRTLQAMEL--ESGVGRQLWKWAS--YCASEK---IAEQDGG-----------RY-----EMAVYALQCTSWLDQSQYQTS--RPEKQLDDDM--NGA--SSVLLQKH---------------------------SHETS---R----------ACMS--GNIS-HL----------------LDLLWSWLS--PAEEIINMYVRYLFSEDQEELV----------GIYASQLQHLCIR-----LNSLHT---MYKLF-----LS--------------------AV---EYLPFSSDNVSKAVLSRSRQKPTKY------DG-----------------DFSDVQHLQPPSSIPDFQMI------SWKLLR------A-----------------------------------------------------------LTHSN--------------TLFR------EFSLISMRR--VPELPHKLLALKQKLIS------REPEVSFEDWHEYYS-------LD------ATYRSWLKIEMMNAAVSP---------E----------M---LSA--------E------------------EK--G----------------------------------D--------------------------GR-------------PWLYAVESSPF-----EELHASAMLC-PSGECML---P---DAT--SCTA--------------L---------T------------------------------------------S--AL----S------TV----------S------------------E------DDLHRLLK------------VDVQVSSRDCIVALRCLAAEGYGLHE------------------------AND----------------------GGLAAVMAA------------------GFKGEL----------------------SR------FQ--------PGVSMAISRLDAWYGS---------VES----------TAAYIIR-CCLPETILRS----MQACIALS-AAGDDYSLDKCELVELVGSAESGMMH-LFSQQQLQEFLITMEFEEDRLP-------------------------------------------------------------------------------------------------------C--------------------
> Zm00001d041363_T002.1 pep chromosome:AGPv4:3:114363894:114369358:-1 gene:Zm00001d041363.1 transcript:Zm00001d041363_T002.1 gene_biotype:protein_coding transcript_biotype:protein_coding
----------------------------------------------------------------------------------------------------------------------M-----DLPENE-------LQRYIKDNGKP---M------------W----------------------------------------T--------AHNN---------------------------------------------N-IKE-E---DIR---------IITNNNT---FLG--------KGAFGEV-------YKGVL-------------DDNS-------------------LVAV-KKYIH---------NV------------KED-----AKEV----------IVH-----------------------------------CQI------------------NH------------RNVVRLIGY------C---------------------------------------------------------------------------------------------------------------------------------------------------------------------------I------------------------GE-----------NAL--------------------------------------------------------------------MM-----------------------------------------------------------------------------------------------------------------------------------------------------------------------------------------------------------------------------------------------------------------------------------------------------------------------------------------------------------------------------------------------------------------------VTE-----------YISRGNL-----SDILHSSE----ISSL---------ETRLSI-AIG--------------CAEALS----------------------------GDIP----ANL--------L------DDNL---TAKIS---------------------------DF------------------------------------------G-I-----------------------------------------------------------------------------------------------------------------------------------------------------------------------------------SKLLSTDNTLYTTHVLG------SI---------------------G-YMDPL------------------------------FARSGRLTSKSVYSFGVV---LL-EL--KA--VDGQISLTEN------------F-TQALA-KRKI-------REFY------------------------------DVKVADENS---------LR-DGIG--K---LA------------AK---------------CLAME--------------------------IEKRPEMKDV---------------------------------------------------------------------------------------------------------------------AE-QLRMFR-KTQYQ----------S----------------QEK-IFFF--------GW---------V------------------------R-RS---KQPPQMVQIH---KN-----RG------------------------------------------------------VLKAEV---------------QTQEV----------------------------SKVDK---------------------------------------------------DVHNV-------TV--------------VR-------D-RS--S----K-LYSF--------------------------------G-S------------------------SQ--G--IELEK---LLEA----------------SAEVL-GK-------GKYG------TTYKT-TL------------H-D-G---------S--------TLIIKRLK-TLD--------------VPEA-V-FKKR------IVAIGTI-E------HELVVPLRQ--------YYYS--KDEKLLVYDYFPNGSL-AS-NL--H---------------------------G---K---------------------D-V-K-------------------PV-GWET------------RSAIAL----------------SVARA-------------VAFIHS-T--------------NA-----------------AA---SHGNISSSNV---LL----------------TS-----------------NY------E-GL-VSEHGLK--------TLVS----------------------------------------------------------------------------------------------------------IPTL-----L--A---D---N--N---I-AQK-DDVYS------------------FGVILLEML-TSKSP-------I------------V---------------------------------TD--E---P------------------------------D-L------------------------VD--------------WVLSIP---------HE-H------WAT-QAF--------DKK--------------------L---------L------------------------------------------T--N-----K------T-----------V------------------V------EELVQFLK-----------------------LAIHCCDKN------------------------------PTM------------------------------------------------------------------------------R----------------PAMAEVVQR----------------IEG---------------IR-----------------RFYS--------------WE----------------------------------------------------------------------------------------------------------------------------------------------------------------
> Potri.017G119000.1 pacid=26983440 transcript=Potri.017G119000.1 locus=Potri.017G119000 ID=Potri.017G119000.1.v3.0 annot-version=v3.0
[truncated: 1,442,399 more chars]
