# Supplementary material for: Structural evolution drives diversification of the large LRR‐RLK gene family
Source: New Phytol. 2020 Feb 29;226(5):1492–505. doi: 10.1111/nph.16455 (PMC7318236; doi:10.1111/nph.16455)
Supplement: Supplementary file 1 — Dataset S1 Alignments used to infer clade‐specific trees. Dataset S2 Alignments used to infer clade‐specific trees after filtering. Dataset S3 Newick format clade‐specific tree files. Dataset S4 Sequence alignment from backbone tree. Dataset S5 Sequence alignment from backbone tree after filtering. Dataset S6 Models for backbone tree alignment partitions. Dataset S7 Newick format LRR‐RLK constraint tree. Dataset S8 Newick format LRR‐RLK backbone best tree. Dataset S9 Newick format files for bootstrap replicate trees used in backbone tree construction. Dataset S10 Alignments used to construct conversion trees shown in Fig. S19. Fig. S1 Clade I gene tree. Fig. S2 Clade II gene tree. Fig. S3 Clade III_VIIa gene tree. Fig. S4 Clade IV gene tree. Fig. S5 Clade V gene tree. Fig. S6 Clade VI gene tree. Fig. S7 Clade VIIb gene tree. Fig. S8 Clade VIII‐1 gene tree. Fig. S9 Clade VIII‐2 gene tree. Fig. S10 Clade IX gene tree. Fig. S11 Clade X gene tree. Fig. S12 Clade XI_XIIb gene tree. Fig. S13 Clade XIIa gene tree. Fig. S14 Clade XIIIa gene tree. Fig. S15 Clade XIIIb gene tree. Fig. S16 Clade XIV gene tree. Fig. S17 Clade XV gene tree. Fig. S18 Model of structural modifications found. Fig. S19 Phylogenetic trees of maize genes in clade XI_XIIb from different alignment domains. Fig. S20 Alignment showing sequence identity of a maize gene fragment to its paralog. Fig. S21 Backbone tree with gene names. Table S1 Genome annotation and assembly versions used in gene searches. Table S2 List of maize transcript variants used in gene searches. Table S3 All discovered genes, their respective clades, protein domains found in coding annotation, and domains found outside their coding annotation. Table S4 Gene expression analyses. Table S5 Genes used to construct backbone phylogenetic tree, their clades, and their constraint groups. Table S6 Gene family size in each taxon by clade. Table S7 Rate of gene structural variation by clade. [file NPH-226-1492-s001.zip › Man2019_LRR-RLKs_SupportingInformation/datasets/Dataset_S2_Filtered_Alignments/VIIb.input.align_out.fas]

> AT2G20850.1 pacid=19639158 transcript=AT2G20850.1 locus=AT2G20850 ID=AT2G20850.1.TAIR10 annot-version=TAIR10
MRSMRSG------------NCFFLSFALISLP---------LSALT-NPDVAAINSLFLALESPLLPGW-SGGDPSWQGVLC--------------------------NASQETISNGGELGVGLNMF-----------------------------------------------------------------------------------------------------------------------------------------------------------------------------------------TLKAMDFSNHIGSIPS---TLPVSQNLLSGNTGTIPE----SLSLKSSVLNLLSGK-------------------------IPDVFQDLGLMINILSSNNLSGPLPPSM-QNSLTSNHLSELQDLP---LKDVNFPIP---KL-----------------------LSIPNIKGGNLFNVTIAPSPSP--EPPSPSPNASAGHGAHVRSPPSDHHSPGEDSTSKRIIWISI--LGAFVVLALVCLLCGRKCREDEQ---LPHLTSPPSNTFNKDKSESK-QESHEIDMN--GNAMDLMHPSSIIKSHGTHFVAQQSSHENLIGT--MLSVYRAEGKLFAVRLDKKS-----PNHEEEGLELVNNDIRAIVQVSEHSQRLLIEYRNHDL----ID-----------------------DRLKIELSNVVRALAALYEICD----PPSIRNFKSANILLDDDIHVSCGLAPLISSGAVSQLSGQLLAAYGYGAPEF----EYGIYTMKCSVMLLRKSYDKKRD-RGEQFLRAPQLHDIDLKMVPSLKG------DYPAKSLSFADVISSEELSVVDINDNGNQYTGRR
> AT5G58150.1 pacid=19666337 transcript=AT5G58150.1 locus=AT5G58150 ID=AT5G58150.1.TAIR10 annot-version=TAIR10
MRLSLWG--------------SFFSFFV-------------HLSLD-PNTAYHLSSFFSAMRLPNSPQA-TFSSLSWPGVVCDS---SENVLHISASGLSSIPDNTIGKMSKQTLGKTS-LPSDLWSL-SLLESLNLSSRISEPLPSNIGFMSLHTLDLSFSISGKIPAAISNLVNLTTLKLHNDFQFGVPPELV-HCRSLLSIDLSSRLNESLPVGFG--------------------------------------------------SAF-----------------------------------------PLKSLNLSRLFQSLIG---VLHENETVLSERDGHILQLIPGHKNWSSIHLDSFVGHIFNGLSSAHKLGHLNLACRFRAQE-FPE-IGKLSALHYLLSRTNLTNIIPREI-SRSLKVSNLTHV--MLSVKIEVLLLDIPPLLEKLAMMQRFFSFLTFCNPNFSQ--ETIQRSINIRNNC---------------------------PFAAKPIITKKVKNTGKIG--LGLAI--SMAFLIGLLLILVALRVRKSRW----A-------LAINNTEPNSPD-----QHDST-----TDIKQATQIVMIDKMKMLAKANDRGTMLWE--KSPTYGAVGFRAALKIPSGT-----TLTDTEVSIAFERAINPLFPCIATEQRIAIEDDMQSLN----------------------------NGDD-SAPRLHKALTALFHGCI----PPMVGEVKAATILLDSSQRLAFGLVKLLDE-----QFPGSESLDGYTPPEQE---RNASPTLESSVLLVKKP---------EGDLNVGLVRQGQLRAIPTMQE------TVPEDEIAAVKIGYDLWTQVVLS-----------
> Bradi3g19650.1.p pacid=32818525 transcript=Bradi3g19650.1 locus=Bradi3g19650 ID=Bradi3g19650.1.v3.1 annot-version=v3.1
MARGGSS-------------NFFLAVAV------------ATAAQE-PNTAYFVSRFFSRMGLAAPSSG----AVSWPGVSCDG---EARVVAFAAAGMSPVPDDTVGKLARRSLGRTA-LPNDLWELGASLRGLNLSRAIRGALPNNVGFALLQVLDVSRGFSGPLPPALGSIAGLRVLDASHQFQGQVPGAVVLGCVSLVSMDLSSALDGDLP---------------------------------------------------------------------------------------------ELSPLRLAYLNLSGLLRSVSG---AFQEQSAILSNRSR----LNFSSGAGSSMYLSELVGE-FGLAGRFRNLRHMNLAFKLSLGNLLAS-MGEISALEYVLSSTELHEQIPGVLSSRTLKVKNVSVV--DLSILLRVLVLEIPSLVKKLASMERFFSYLTVCASELSP--QAFAAAARSRNDC---------------------------PIAVNPDNIKN-ARKGKLA--LAIVL--SLFFVLG--LLCLAVVCRRKKSDALPA-------QVSFKEEQGMSG-PFAFQTDST--TWVADVKVATSVVIFEKLSFFALANDRGTLLAE--RFPVYRGFGIQVAVKLVHGS-----VMADQDAARELERGIKPLVPTLAGDQRIAIEYENHNLDLPLGVQTTDWST-DTEDNNGGVATENI-TPEG-TATRFHKALAALFHGCI----PQIVRDVKASSIYFDYAMRLSFGLSMIAGTSADDD---LLRHSPGYAPPEFSDS-ENATATAKSSVLFIKKPLGDEYPDQKEASLDAAMVKGNQSSIIPKIRD------TGLERQMEALRIAYELCAQIVLEKVEE-------
> LOC_Os08g17410.1 pacid=33105220 transcript=LOC_Os08g17410.1 locus=LOC_Os08g17410 ID=LOC_Os08g17410.1.MSUv7.0 annot-version=v7.0
MGAR-----------------VFLAVAV-------------AAAQE-PNTAYFVSRFFAKMGRAAPASG---AAVGWPGVACDG---EGRVVEFSAAGMEAVPEDTVGKLARRSLGRAA-LPNDLWEVGASLLELNLSRAIRGDLPNNIVFAALQVLDVSHAFSGALPPALGSIAALRVLDASHLFQGQLLGTVISGWTNLSSMDLSGALDGDLP---------------------------------------------------------------------------------------------DLSPLLLSYLNLSGRLRSVIG---AFHEQKVILSNSSG----LNFSSGAGSSAYLGELTGE-FSVGNRFQNLKHLNLAFQLSVANLLVS-MGEISGLEFVLSSTGLHGQIPRELSSQSLKVRNISVV--DLSSILQVLVLEIPALVKKLVSMERFFSYLTVCASELSP--EAFAAAARSRNDC---------------------------PIAVNPDRIQS-GRKGKLA--LAIVL--SLFFVLG--LLCVAVACRRRKGDVLPA-------QVSFKEEPGISG-PFAFQTDST--TWVADVKVATSVVIFEKLSFFALANDRGTLLAE--RFPVYRGFGIQVAVKLVHGS-----AMADQDAARELERGIKPLVPTLAGEQRIAIEYENHNLDLPLGVQTTDWST-DTEDNNGGVATENI-TPEG-TATMFHKALAALFHGCI----PQIVRDVKASSIYFDCGMRLSFGLSMIAGTSTDNN---LLHHSPGYAPPEFSDS-ENAMATAKSSVLFIKKPLGDDYPGQKEASLNAAMVKANLPGIIPKIRD------TGLERQMEALRIAYELSAQIVLEKVEQ-------
> Zm00001d050148_T001.1 pep chromosome:AGPv4:4:69214939:69217467:1 gene:Zm00001d050148.1 transcript:Zm00001d050148_T001.1 gene_biotype:protein_coding transcript_biotype:protein_coding
GGRRRSA--------------AFLAVAVV-----------AAAAQE-PNTAYFVSGFFSKLGRAAPSSS-GANGVSWSGVSCDG---AGRVVAFVAAGMAAIPEDTIGKLARQVLGRTA-LPNDLWELGASLGALNLSGAIRGALPNNIGFARLKVLDISHAFTGALPQALGSIVGLQVLNASHQFQGQVPNAIVFGCVSVVAMDLSGALDGGLP---------------------------------------------------------------------------------------------DLSPLRLARLNLSGRLRSIIG---AFQEQRVILSNGSG----LNFSSGAGSAVYLGELTGE-FTIAGRFQNLRHVNLAHQLSNANLLVS-MGGISGLEYVLSSTGLHGQIPADFSSRVLKVRNISVV--DMSSLLHLLVLEIPALVKKLTSMDRFFSYLTVCASELSA--EAFATAAQSRNDC---------------------------PIAVNPDSIVS-GHKGKLV--LAVVL--SLFFVLG--LLCLAAACRGRKCDELPV-------QVSSFDEPAVSG-PFSFQTDST--TWVADVKVATSVVIFEKLSLFALANDRGTLLAE--RFPVYRGFGIQVAVKLVHGS-----AIGDQDAARELERGIKPLVPTVAGVQRIAIEYESHNLDLPLGVQATDWSG-DTEDNTGGVATEIV-TPEG-TATMFHKALAALFHGCI----PQIVRDVKASSIYFDCAMRLSFGLSMVAGTRAD-----LLHHSPGYAPPEFSGS-ENAAATAKSSVLFVKKPLGDEYPGQKEASLSAAMVKASLPSIIPKIRD------TGPERQMEALRIAYELSAQIVLEKVEED------
> AT2G24230.1 pacid=19641290 transcript=AT2G24230.1 locus=AT2G24230 ID=AT2G24230.1.TAIR10 annot-version=TAIR10
LGLGFWG--------------YFLSLFL-------------QSCQE-PNTGFFVSEFYKQMGLSSSQAY-FSAPFSWQGLFCDS--KNEHVIMLIASGMSQIPDNTIGKLSKQSLNKSA-LPSDFWSL-NTLKNLNLSFKISGSFSSNVGFGQLELLDISYNFSGAIPEAVDSLVSLRVLKLDHGFQMSIPRGLL-GCQSLVSIDLSSQLEGSLPDGFG--------------------------------------------------SAFPKLETLSLAGKIHG-------------------RDTDFADMKISFLNISGQFDSVTG---VFKETEVALSKRQGHISS---QVDNWFSVYLEELSG-VIKNLTLLKKLKHLNLAWRFNRGM-FPR-IEMLSGLEYLLSNTNLSGHIPREI-SKSLSTGHLAHI--ILSIKLVAVRLEIPSILEKLPWMERFFSFLTFCSGKFSA--ETLNRSFGSTNSC---------------------------PIAANPALFKK-STGGKLA--LAVTL--STMCLIG-ALIFVAFGCRKTKG----E-------DLSVKEEQSISG-PFSFQTDST--TWVADVKQANAVVIFEKLNIFSLSNDRDTLLAD--KFPVYRGFGIHVAVKLVHGS-----TLSDQEAARELEFGIKPLVPTIAGDQRIAIEYENQNLDLPFGVQTTDWTT-DTEEETDNG-TQNI-GTEGPVATRFHKALTALFHGCS----PPIIRDVKASSVYLDQNWRLSFGLAKVFGNGLDDE---IIHGSPGYLPPEFLQP-EHELPTPKSCVLFMKKPIEDDYLDEKDTNLSVSLVRKNQSKAIPKIQE------TGSEEQMEALKIGYDLSSQVVLEKSQ--------
> Potri.006G185100.1 pacid=27003957 transcript=Potri.006G185100.1 locus=Potri.006G185100 ID=Potri.006G185100.1.v3.0 annot-version=v3.0
MGFSFLR--------------SILSLFF-------------PLCQQ-PNTGFFISEFLKNTGLTSSPLY-SSASVSWQGVFCDA--KKEHVVEFLASGLSSIPDTTIGKLSKQTLNKTS-LPSDLWSL-GTLKVLNLSSQISGPLPNNIGFGALEIIDLSSNFSGEIPAAISSLGGLRVLKLDRGFEGSIPSGIL-SCQSLYFIDLSMKLDGSLPDGFG--------------------------------------------------AAFPKLKTLNLAGGIQG-------------------RDSDFSLMKITSLNISGSFQSVMG---VFQELEVMLSKQQGHISQVHFNSTNWSRVYLEQLSGEIFQDFSQAPNLKYLNLAFRFTKED-FPR-IDMLSELEYLLSKTSVTGHIPSEI-AQSLHTQHLSQI--RLTIKLQVVHLEIPSLLQKLPRMESYFSYLTLCGTEFSR--ETFQTHHGSLDSC---------------------------PIAANPGLFKK-THKGKLA--LGLAL--SLVFLAG--LLFLAFGCRKPKW----E-------QTSYKEEQNISG-PFSFQTDST--TWVADVKQANSVVIFEKLNIFALSNDRGTLLAE--KFPVYRGFGIHVAVKLVHGS-----TLTDQEAARELEYGIKPLVPTLAGDQRIAIDYENQNLDLPLGIQITDWSR-ETEEDDNNG-IQNV-GSEGLLTTRFHKALTALFHGCS----PPIIRDVKASSVYLDYNLRLSFGLARVLGNGLDEE---IARGSPGYVPPEFTDP-DNDSSTPKSCVLFIKKPIGDDYPGEKNSTLSVGLVRKSQSRAIPKIRN------TGPEREMEALKIGYDLSSQIVLETTQ--------
> Potri.018G107400.1 pacid=27009028 transcript=Potri.018G107400.1 locus=Potri.018G107400 ID=Potri.018G107400.1.v3.0 annot-version=v3.0
MGFGFFV--------------SILSLFF-------------PLCQQ-PNTGFFLSEFLKNMGLTSSPLY-FSASVSWQGVFCDA--KKEHVVKFLASGLSSIPDTTIGKLSKQTLNETS-FPSDLWSL-GFLNLLNLSSKISGPLPSNVGFGVLETIDLSSNFSGEIPAAISSLVSLRVLKLERGFEGSIPSGIL-SCQSLHFIDLSMKLDGSLPDGFG--------------------------------------------------AAFPKLKTLNLAGGIQG-------------------RDSDFSLMKITILNISGSFQSVMG---VFQELEVMLSKQEGHISQVQFNSTNWSRVYLDQLSGEIFHDFSHASNLKYLNLAFRFTEEE-FPR-IDMLSELEYLLSKTSLSGHIPSEI-TQSLHTQHLSRI--LLTIKLQVMQLEIPSLLENLPWMESYFSYLTLCASEFSP--ETFQSHSGSLDSC---------------------------PIAANPGLFHK-SHKGKLS--LGLAL--SVVFLAG--LLFLAFGCRKSKW----E-------QTSYKEEQNISG-PFSFQTDST--TWVADVKQANSVVIFEKSNIFALSNDRGTLLAE--KFPVYRGFGIQVAVKLVHGS-----TLIDQEAARELEYGIKPLVPTLAGDQRIAIDYENQNLDLPLGIRTTEWST-ETEEDHNNG-IQNV-GTEGLLTTRFHKALTALFHGCS----PPIIRDVKASSVYLDYNLRLSFGLAKIFGNGLDEE---IARGSPGYVPPEFTDP-DNDSPTPKSCVLFIKRPIGDDYAEEKNSTLSVGLVRKSESRAIPKIRN------TGPEREMEALKIGYDLSSQIVLETCQ--------
> Solyc07g005540.1.1 pacid=36161953 transcript=Solyc07g005540.1.1 locus=Solyc07g005540.1 ID=Solyc07g005540.1.1.ITAG2.4 annot-version=ITAG2.4
MGIGILG--------------SLLTVFF-------------PLCQQ-PNTGFFVSDFLQKMGVTK--VH-FSAHFSWQGVGCDS--KDENVVNLTAKSFSVIPDNTIGKLTKKYLNKTG-LPSDIWSL-GSLKYLNLSHHISGDLSSNVGFGVLEIMDFSVNFSGKIPDAISSLSSLHSLNLSKLFDSEIPSGIS-GCHSLESLDLSERLTG-FPNDFG--------------------------------------------------STFHKLKFLNLAEEILG-------------------KDSDFSRMDITHINISGLFKSVVG---LFEGPEVILSRQDGHISQVNFSSSDWSHVYLEHLSGEIIKELKNARNLLYLNLADRFSHQE-FPQ-TDMLSSLEYLLSGTSLIGQIPQEL-SSSLKIKHLSRI--PLSNRLLVVYLDIPPLVEILPRMERFFSYLTLCATEFSS--KTLLSAMGSSNGC---------------------------PIAANPALFHK-PHRGKLA--LALTF--SMVFLLG--LLFLAFGCRKTTW----A-------QNSYKEEQTISG-PFSFQTDST--TWVADVKQANSVVIFEKLNFFALSNDRGTLLAE--RFPVYRGFGIHVAVKLVHGS-----TMTDHEAARELEYGIKPLVPTLAGEQRIAIDYENQNLDLPLGVRTTDWST-DTEEEDDINSIQNV-GSEGLLTTRFHKALTALFHGCS----PPIIRDVKASSVYLDMNLRLSFGLAKIFGTGPEDE---ITRGSPGYIPPEFLHP-ESSSPTPKSGILFIKKPVEDDYPQHNDGNLGVGLVRNNESIVIQKIRG------TASQTQILALKIGYEVASHVVLESQ---------
> evm_27.model.AmTr_v1.0_scaffold00065.196
MGV--------------------------------------------PEG--------------------FAAPFSWRGVFCDT--QKENVLKLELSGSSVLPENTFAKLKKQSMNSTG-FSSDFWGLGGTLLSLNLSSRFFGILPSNIGFGFLKSFDLSFNFSGEIPASLSSLLSLQVLALGSSFEGNIPVQIL-SLKFLVAVDLSLRLVGEIPQNFS--------------------------------------------------ASLTGLKALNLAGGIQG-------------------RISDFSGLILESLNISGFFEPVLG---LFQESKVLISKQQGHISQISFNS-NWPNVFMLQLSGEIFTDLNKAHSLKHLNLAHRFSLQK-FPL-INDLKSLERLLSDTGLTGPIPQEI-SEKLHLLFLTTV----SLTLDHLYLEIPPLLESLPSMEKFFSYLTICYKNSLP--QTFPLSLGSTNGC---------------------------PIAADPNLFQT-TNRHRLE--LAITI--ATVCLAG--LVCLAFGCRRTRW----A-------QVPYKEEQNISG-PFSFQTDST--TWVADVKLATSVTMFEKMNIFALAHDRGTLLAE--RYPVYRGVGIHVAVKLINSS-----SINDQEAASALEHGIKPLVPTLAGDQRIAIKYEHQNMDLPIGGQITDWST-DTEEEYGGE-TQ---EKQS-LISRFHRTLTAIFHGCS----PPIIRDVKASSIYLDAQFRLSFGLAKIAGIEPENE---RFLGSPEYKPPEFDQN-PASLVSEKSAVLIIKKPLGDEYG-EGEVSLSVGLVRKKIWKAIQKIIG------TGSQEQMEGLRIGYESLDHIVLEVGQ--------
> DmPelle
MSGVQTA----------------------------------EAAQNQANGRTRSRSHLDNTMAIRLLPL-VRAQL-----------------------------------AHDAL----------WQQ---------------------------------------------------------------------------------------------------------------------------------------------------------------------------------------LA--TAVKLYPQVE-------QISSQQRGSASELNIWGGQYNHTVTLALKKLN-----------------------------------------------------------MR---ISDLHYIRSVPTISLRADSV--------------------------------------------------------GP-PFPSS------------------------------------------------------------------------------SGVSNSNNNRTST-TATEEIPSLESLIRAAELEIYAENGSPDNRLGQ--GFDVYRGKQLDVAIKMNYRSPNIDQMVELQQSYNELKYNIRDILAYIKGGKPCLVQLKGEARAHKA--Q----------------------NPLP-ALTQQFSSLTGIFTARG----TPLIGDIKPANILLDQCLKIGFGLVREGPKSLDAVEVNKVFGTKIYLPPEFR---NFRQLSTGVSVLLFRQVTDRVPENETKKNLDVQQWRQNR-ELLKHLAA-----PMGKELDMMAIEAGLLDQSNV--EFVD--------
> Pp3c4_26070V3.1.p pacid=32918823 transcript=Pp3c4_26070V3.1 locus=Pp3c4_26070 annot-version=v3.3
------------MKGYNGRFTPVLLVFL-------------GVAQT-LREEENFFAFLKSALPNLSSVF-TTIPTDWYPVYCIGLGAQRRIFRLYLGESNSIPNNTLGALSESVLNFRGEIPPDIFKL-SNLVHLGLANRLTGNVSNGVSLYQLSKLDLSGRLSGALPGSLGALQGLKFLDLHGNFSGPLPKLV--NTAYIRYLDLSSWITGGIQSETLNQELVYLLSRLSGVIPKGINSLWRLFLDLSDFEGLLQRMSSLNGSIPTNVTRLPYLRTLSVAHKLTGSLPSLWSI-IKVDCSFLGSIPEGLLASELTIFRLASKFSRIPS---NISEQQELLRSRTGEIPE----ALRLQSKYLALLNGSIPWGLTEITSLQHLSLTGGFEEGV-LPD-FSQMGSLEHLLSYSNIVGVIPASF-GEKLAQHRLNSITNLSWATLTSLYLTIPELISLT-YLSRLLSFLSGEVPSANQWGTLNPSSEGNPLLCGVVVDRVCP---YAP-PAPSPSLPL-FPSPDLSPSTER-SSKTKVGAIVGIAV--GAAVCLCASLSTLVLFHKKFKI----P-------D-----PSHLAG-SVTFESDPS--AWAAQVPLAASIIMFEKLNLFALQRHKDSIILD--GYPTFKGVGLQIVVKLYEGG-----PGNELEKAAQLEAGIRELVSVIVRGERLLVEFENYQRDPSEEAHHPHWTV-ETVDAEKF-------SVTE-ELSPIHRAVVALFHGCS----PNIVRDVTSSNILLDSQYHLACGLANLVESPRH--DTPVMGGTVGYVPPEYG---QTWKPTPRGSVLLIKRPTGHFFHDSYGGNLGVSMIKEKRYKCLPKLLA------TGVESEMLTLRIGYELTTQVVLHEVYM-------
> Pp3c26_4970V3.1.p pacid=32917256 transcript=Pp3c26_4970V3.1 locus=Pp3c26_4970 annot-version=v3.3
---------------------------------------------------------------------------------------------------------------------------------------------------------------------------------------------------------------------------------------------------------------------------------------------------------------------------------------------------------------------------------------------------------------------------------------------------------------------------------------------------------------------------------------------------------------------------------------------------------------------------------------------------------------------------------------------------------------------------------------------------------------------------------------------------------------------------MGGTVGYVPPGCG---QTWKATPGGSVLLVKTPIGREFHESCGGNLGVSQVKDQCFKCLPKLLA------SGVKSEMLTLRMGYELTTQVVLHEVSV-------
> Pp3c3_15220V3.1.p pacid=32940188 transcript=Pp3c3_15220V3.1 locus=Pp3c3_15220 annot-version=v3.3
------------MTGPTGKITLVVLILL-------------TAAQT-LREEENLIAFLRNVLPDYSLVF-SSVPTQWEGLTCIGLGAQQRIYTLNLGGLNSIPNNTLGALTATVLNFSGSIPYDIFNL-RNLMHLGLANRLTGILPQWI-LYQLLKLDLSELLSGALPNSLGNLRSLNVLDLHGNFTGPMPMLN--NTRFLRYLDLSSGITGNVPYQFSSQELAQLLSSLTGPILPEFNWLWQIVLDLSGFEGLLQRQASLHGMLPVSITKIPYLRSLSVAKRLWGPLPPLWSI-RFIDCSFFGPIPNGLLASELAVVRLTRWFSPIPG---NFTTLEELLSWNTGNIPE----TLNLPLTKLARLNGSIPMGLVKKTSLQHLSLAAEFEEGS-LPD-LSHAGSLVYLLSSCNRNGSIPDSV-GEQLVHHHVTPIENLSLTTITTFYLQIPALGSL--NLSSLLSFLTGEVPN--QWIKFANTSTGNSFLCG-IVNRPCPVGTSAPSPNPSPDPAL-PPLIDHPPIVRK-HRKDEAGAVLGIVI--GLCL-FCALLSTYMLFHKKFKK----P-------DN----SSYLTG-PLTFESDPC--GWACQVPQPASIIMFEKLNLFALQKHNDSQIAD--RYPTFKGTGFKIVVKLRDCG-----PANELEKAAQLEAGIRELVSVLVGGERLLVEFENHQRDSPD-THHPNWTK-EKEDAERF-------IVPE-ELAPIHRAVVALFHGSV----PSVVRDVTTANIMLDSQYHLACGLADLVESGKHCDSGPLMGGSPGYIPPEYT---QTWKATSRGSVLLVKPPTGQYFHESYGGNLGVTLIREKQYKCLPKLLA------TGVESEMLTLRIGYELVTQVVLHDVTC-------
> Pp3c8_2540V3.1.p pacid=32965030 transcript=Pp3c8_2540V3.1 locus=Pp3c8_2540 annot-version=v3.3
MPSRVAVYRHLVMAGPNATVTLLTTIVF-------------GVAQT---PETHLFNFLKNVLPDFKLYF-TSVPTDWQGVTCIGLGPRAQIRTLTLSGRNTILPDTLGALSSQFLNLSGEIPLDIYNL-SSLSFIRLAQRLTGGLSPMVSLVQLATLDISQLLSGPLPSKLGDLQFLEVLDLHSNFSENIPVLRQ-RNPVLQNLDLSSQLTGEVPWAFDLTTLKLLLSRLTGALTWQFERLEGLTLDISALEGFLKLKSSFNGSVPSSLIGLSDLQDLSVADRLGGSLPQLWSMISSLDCSFLGSVPAELFASPLVVVRLSGNFTALPE---NVSSKRELLHSNVGTIPK----SITLPAEKLSQLGGPLPRDFNGLSSINYLGLARSFEEGL-LPD-VTGMTKISYLLSSCSLGGPIPDSF-AAKLVSHHLNSIVSLSAAALESLFLVIPELASLA-SLRHVFSYLSGEVPNSKQWAAFGSASQGNPHLCGLVLEKPCS---SSP-PTPGTSGP------------HG-HRRLKVGAIIGIVL--GSIV-CCGFLTILLLFIKKPKL----T-------EV----SKYLSSLPVTFEADPS--TWAGQVPQAGSIIMFEKLNLFALKLHKDNQISD--GYPAFKGTGFQIVVKLYEGG-----PVNEYEKAAQLESGIRPLVTVLVGDERVLVEFENSSCELPSGQQNPDWSK-DTENPDFE-------TRND-VLSQVHRALVALFHGCC----PHLVRAVTSSNILLDSIYHLASGLGTLTVTGGPDSEAPAYCGSPGYSPPEYG---QLWKATTRGSLVLVKKPTSPYYHESYGGNLGVALIREKRYKCLPRLAS------SKVESEMLALRIGYEHSTQVVLQEFGAA------
> Pp3c12_16340V3.1.p pacid=32974491 transcript=Pp3c12_16340V3.1 locus=Pp3c12_16340 annot-version=v3.3
MPKRLAAVHQLHMTGPIEYLTLFILLFL-------------GVAET---NERSLFRFLDNVLPNYTALY-TTVPAEWPEITCIDRGQKAKIWSLNFSGRNTILPGTLGALTSTNLHLSGEIPEDIFNL-SSLTHLKLANKLGGGLADLVSLVQLGTLDLSQMLSGPLPQRLDSM-FLNVLDLHSNFSGRIPSMLS-LPNRLQTLDLSSQLIGEVNHAYELSQLKYLLSRLTEALPGHFDKLGALFLDF----------SSFYGSIPDSLTKLPELIQLSLANRLTGPLPPLWGVLMFLDCSLLGSIPEGLLASALEVVRLAGNFTPLPV---DFSAKRELLQNNNGSIPQ----KVTLRAQKLSHLGGNIPWNFFESSSLQYLGLGRSFEGGP-LLN-VTSVAKILHLLSSCKIKGSIPDLLAASDLQCHHLNSISSLFYMTLEYLFLAIPTLTELP-SLRYLFSYLTGEVPRS----GFNSSSQGNPELCGLILTKSCP---GSP-ETPIYLH----------------LRRRRVGAIAGIVI--GTIV-SCSFVIIALFLYKKPKL----P-------EV----SKYLSEVPMTFEADSN--SWAVQVPHPGSIIMFEKLNLFALRIHKDNQISD--HYPSYKGAGLKIVVKLFLGC-----PANEYEKVAQLEAGIRPLLSMLVGGERLLVEFENQRRELPEGNQDPDWSK-DTEHSDSV-------TKID-DLSPVYRALVALFHNCS----PQLVRDVTSSNILLDSLYHLAYGLASLITSENLL-ETPAICGAPGYLPPEYG---QAWKATTRGSVLLVKRPIG-HFHDSLSGHLGVSLMREKRYKCLPKLAC------TGVENEMLTLRIGYELSTQIVLQKLNS-------
> Smo_81473_ pacid=15408279 transcript=81473 locus=81473 ID=81473.v1.91 annot-version=v1.0
MRISRIA---------------VVAIISGLDP---------SASSG-AESRESLRIFLQGALPAQPAF--LSGSPRWPGVSCSD--TDSRVTRIDWQGWRSIPQDSIGRLDSLYLNSSGTLPTDLWDL-PQLQYLNLSRLLQGSMSIALGPSGLFFLDLSQHLAGQIPPSIGLLKSLVVLNLSRDFQDLVPGAIF-GCSFLRTLDLSYRISGVFPSG---------------------------------------------------LSHLVQLQALYLNNMLRN-------------------VSVGIWSMNVETLRLDGSLSLLPS---QVGAAKELLKNESGPVSS----DLAFQSAYLTRLSGPLPEKLTGFPSLVHLGLDNPFLESR-FPK-LQELKKLEYLLSATQLTGGIPEEI-GNQLKQHELNTLESLGSLVLTSMYLSIPSMARL-TQLQHLFSYLSGDLITF---------STGTVWAC---------------------------AECALPAR-NT-VPQHRVAVIVGIVTG-SAAALCVLAGLCYC----GVKF----N-------QEPTKEERSMSG-PFSSEMDPS--VWAAGVRDPHTIVMFEKLNLFSVQNSKDAQVPD--GCPVFQGIGIHVAVKLGEGIP----SEDVASACAQLAAGLKPVVPLMVGVERLLVDYQDYGRELPEGMPNTDWST-DTEHGQEG--TTNA-AVLA-VLPSVHRALTALFHGCS----PPVVGDVKASNVLLDAECRLATGLAQLVEIGT---------GEAGYVPPEFGSSGSSREMSPKASVLLVKRPVGDDYPGGNQGGVQTWLVKEKRFKALARVMQ-----GDEDMTEMLALRVAYETSTQVVLRSSISELVGGSF
> AT5G45800.1 pacid=19672805 transcript=AT5G45800.1 locus=AT5G45800 ID=AT5G45800.1.TAIR10 annot-version=TAIR10
M------------------FKLLLSLVSFSHS--------DTVCP--NGTFHQLTTVFRYVSGFNSSWF---SSNSAV------------ITHVVLPSRNTVSWNPIRNLTRRVLNSDGSLPTWLWSM-----------------------------------------------------------------------------------------------------------------------------------------------------------------------------------------PLVSVNLSRRFGSIRVPVGSVLSAKELLSFRKHAVN------FGFTNTTLHSLGV--------------------------LPLGLGSLSGLRHLISRCKINGSVKP-I-SGKLDYESMNSFVDFPNLNLQFLAFSVGDKYRK-----------------------FGKSALHGGD---FVFNDSKIPY---------HHRIHRLPHRHPPPVRQN-KHRTHTPLVIGLSSS-LGALIVIFAAAIILIRRRKSAT----KWAISNPTPLDFKMEK--SG-PFEFGTESGS-SWVADIKEPTAAVMASKMNLFKIVHGTESVISD--TCPLYRAVDLHVAIKLERIR-----DVDQNDAVTAFEATLKPLLTSIAGKEKLILEFANHRWELPAGETNVDWSA-DTESHVGD-------SSPE-KTNLIHRAIVGLYHVGT-------TGHLVATNILLTETLRISFGINNIARTGD-----------------------DTNKNNVEFSILFLKQG---------SDENKVRLVKERREEALSRLRL-----AGESVNEMVSLRIGYETVTQVLLRVS---------
> Potri.004G058500.1 pacid=26991461 transcript=Potri.004G058500.1 locus=Potri.004G058500 ID=Potri.004G058500.1.v3.0 annot-version=v3.0
MDV----------------FRFVFSLFVFVES-----------C---NSTQELVSKAFSSVSGFNLSWFHGPASNSHPS-----------ITEIRLPSRSSISWKYLKNMSQHIISSQGRVPAWFWSI-----------------------------------------------------------------------------------------------------------------------------------------------------------------------------------------KLREVNLSKGLGSVGSGIGSSISMKVLLSTRTNLDK------LGFGNEVIHDLGS--------------------------LPSGFANLTKLESLISSCNISGNITV-I-SGQLKYNTMNKFSDFPPLDLEFVLFLVGDKYNK-----------------------FGKSASHGGS---LIFNTSKTPTPTKP-----QSQPHETIKKYPPVYLHK-APKSAKTLIISVSS--TSAFLVSIAVCVFCMHRRKIA-----RWAISKPVQFTFKMDK--SG-PFSFETESGS-SWVADIKEPTSAIMSSKMNFFKIAQGKDSLLAE--RCPLYRAVDLHVAIKLENAR-----DLDHGDAVAIFEDSLKPLLPCIAGKEKLVLEFFNHRWELPTLKTNLDWSA-DTENQNIH--GSHVASPEE-KTNLTHRAVVGVYHAGS-------IGHLVASNILLSDSIRVAFGLRDVGQKNRSVG-------------------LDNKDCGFEYCVLIMEQG---------SGENGVRLVREGRGDAISRLRL-----GGDSTSEMVCLRVGYELETQVLLHC----------
> Potri.011G067900.1 pacid=27002020 transcript=Potri.011G067900.1 locus=Potri.011G067900 ID=Potri.011G067900.1.v3.0 annot-version=v3.0
MDV----------------FRFVVSLFVFVES-----------C---NSTQELVSKAFGSVSGFNLSWFHGSTSNSHPS-----------VTEIRLPSRSSISWHYLKNMSQHIISSRGQVPAWFWSI-----------------------------------------------------------------------------------------------------------------------------------------------------------------------------------------KLSDVNLSKRLGSIGFGISSSSSMKVLLSTRTNLVK------LGFANEVIHDIGS--------------------------LPSGFPNLTKLESLISSCKILGNIRV-I-SGQLKYNNMSKFSDFPPLDLMFVLFLVGDKYRK-----------------------FGKSASHGGS---LIFNTSKIPTPIKPR---NQTQLHKTIKKYPPIYLHK-TPKSTKTLVICVSA--TSSLVVSIAICVFCMHRRKIA-----RWAISKPVHLTFKMEK--SG-PFSFETESGS-SWVADIKEPTSAIMPSKMNLFKIVHGTDSLLAE--RCPLYRAVDLHVAIKLENAR-----DLDHDDAVALFEDSLKPLLPCIAGKEKLVLEFFNHRWELPTLKTNVDWST-DTENQNVH--RFHVASPEE-KTNLTHQAVVGVYHAGS-------TGQLVASNILLSDSLRVAFGLRNVGSSNKSVG-------------------LEKQDCGFELCVLIMKQG---------SEGNEVRLVREGRGDALSRLRL-----GGDSVSEMVCLRVGYELETQVLLHVL---------
> evm_27.model.AmTr_v1.0_scaffold00130.50_
------------------------------------------------------------------------------------------------------------------------------------------------------------------------------------------------------------------------------------------------------------------------------------------------------------------------------------------------------------------------------------------------------------------------------------------------------------------------------------------------------------------------------------------------------------------------------------------------------------------------------------------------------------------------------------------------------------------------ANHQWELPSGDPNVDWSM-DTEQQQQIN-SSNFPSNPE-KMGLTHRAVIGLFHAGS----RPTPGRVEPTTILLDESFRLACGLGSLGS--------------------------QATESSVEAAVLLVMMG---------SEEIAVGLVRAKQMKLIERLKR------VGPVGEMVCVWVGYEVETQVLLRAS---------
> evm_27.model.AmTr_v1.0_scaffold00130.49_
MAFAITV-H---------LLEILLASLSLTEE----------VC---NSSYKLVQIAFSSVTGFDLEFL-NFTVNSD------------RIREIKLPSKRSVSWMQLKNLTEKTLNSQGSIPGSFWLM-----------------------------------------------------------------------------------------------------------------------------------------------------------------------------------------PVTHLDLSADFGMVGSSKQIPHLPQLLLSARTNSFN------LSFKDRVLNKISESVLSQISGLSNLIKLSLAGNL--QS-LPSSVRALSGIQYMLSNCNISGSIKP-L-SSGLTHHSMSSFSDFPCISLKFVVFPIRDIFKR-----------------------FGVSAIQSGICS-SEFNSTCLPNHKQTHPKPS--------TKAKPTTNSA-THKSKGTN-IAIIASLSSASILALVIAVTCLYRRRNAI----SWAIPKP-PFTVKIEK--SG-PFSFETDSG--TWVADIKEPSSVVMFEKISLFSIAHSKESQLAE-ARSPLYRVVDMHVAIKLENAR-----EMDNVEAVAKLEEGLKPVMPLIAGTSTL----------------------------------------------------------------------------------------------------------------------------------------------------------------------------------------------SPL--------------
> Solyc02g072520.2.1 pacid=36157643 transcript=Solyc02g072520.2.1 locus=Solyc02g072520.2 ID=Solyc02g072520.2.1.ITAG2.4 annot-version=ITAG2.4
MKI----------------LTLFLSLFTFSKS---------ESCRNNTDVSSLVFKAFSSVYGFNISWF---SSNSSP------------ITEINLSSRTIVSWKYLKNLSHHSINSKGSVHPLFWSI-----------------------------------------------------------------------------------------------------------------------------------------------------------------------------------------SLVQVNLSKKLGAVAV--ARSSSSQRLLSFRTNLGS-----VFGFPNTSLHDIKF--------------------------LPFWFTNLTKLENLISSCNIYGNPKP-L-SHKLKHVHMDKLNDFPPLSLNFIFFEIPDQFAK-----------------------FGNSSFHAGH---LQIKN-LLPN-KSSQTTPTHKKM--LPLRHKPVKPNH-KPKSKKVLTVALSS--ASAFILVMGLVILCLYKRKQMR----KWLISKPIQIPFRMDK--SG-PFSFETESGN-SWVADIKEPSSAVMFEKMNLFKIAHGKESLLAE--RCPVYRAVDLHVAIKLEHAR-----ELSHDDAIALFEQSIKPLLPSIAGKEKLVLEFSNHRWELPTATTNVDWTT-DTELQNGS----QI-TSPG-KMEHTHRAVVGLYHAQS----KPVVGHLVLSNVLLADDFRIAFGLSR-----------------------------NQAEGSSEMDVLVLKIG---------SDETKVRLVKDGNADALSRLKL-----GGDSVSEMVCLRVGYEANRQVLLQHYLGTQ-----
> LOC_Os06g35200.1 pacid=33147152 transcript=LOC_Os06g35200.1 locus=LOC_Os06g35200 ID=LOC_Os06g35200.1.MSUv7.0 annot-version=v7.0
MPLHSHL--------------LLLALSTSVVA------GSVPSCAGGGGGAAIVAAAFRGVRNFQLP-------PGA-------------VRELRLPSRTAVAWAALANLSGAVLGAQGAIPGGFWRA-----------------------------------------------------------------------------------------------------------------------------------------------------------------------------------------PLRHVDVSGQLGALRV--VEASPRESLVSGRTGVAG------AALAGRVVARIR-------------------------------------------------AVPQGL-RRAVNRRAMQRFGDLPPLALRFVYFVVDGAVKK-----------------------FGHSAVHSGNTS-LVFSENSTAR-RPPPPSPPPSHPHRKNDTATPARRTT-SRKHSVVT-VAVVCGVVSVALLCLVGCVACGVLRRKNG----K-------EEEKRKAH--WG---GKDEEEVVAVAAAAAKGGSAAVLFERMELLAAEGGRESQLAERGRSAAYRAVDMHVVVRVDGAMA-VGEDDDPATAATAFRDALRPILPLIAGKEKLLLEYEKHRWELPAGRPDMDDTGGDIEVAE---------DKRS-ISDPTHRALIGLFQGWA-GSGRPVVGHLVPTNILLGEDLRISFGH--------------------------------PSDTTPEGSLVLIQAGW--------DEASSAGIIRDQKLDIVPRVRDEAGGPTSTVEREMVCLRVGYQSETQVVVRAPSSST-----
> Bradi1g40980.1.p pacid=32799303 transcript=Bradi1g40980.1 locus=Bradi1g40980 ID=Bradi1g40980.1.v3.1 annot-version=v3.1
MPLHSHV------------GLLLLLILSTAIP------DAVSSCAGRDRDAAIVAAAFRHVRNFQPST----VPATP-------------VTELRLPSRTAVAWAALANLSAATLGARGAIPGGFWRA-----------------------------------------------------------------------------------------------------------------------------------------------------------------------------------------PLRTVDVSRQLGSLRV--EEPNPRLSLVSGRTGVSG------VGLAVDAVARIR-------------------------------------------------QVPQGL-ARAVSRGAMQTFGDLPPLDVRFVYLVVKGAVKK-----------------------FGPSAVHAGNAS-LVFSKESTPR-KAPAPTPTHGRSKNKKDPARTEKSTT--KKHNMVV-VAVVCGVASVALLCLVLCVACGVLRRKNG----K-------EE--KKVQ-----QRGGNEEEVTVAAAATAKGASAAVLFERMELLSAAGGRESQLAERGRSAAYRAVDLHVVVRVEDGSMGRAEGDNP---AAAFREALRPILPLIAGREQLLLEYEKHRWELPSGWPDMDTGGGDIETAE---------DKRS-ISDPTHRALVGLFQGWA-GSGRAVVGHLVSTNVLLGDDLRISFGRG------------------------------GEEQGTPEGGVVLMQARW--------DEASSAGIIRDGKLDIVPRVHGEAAA-GPEAEREMVCLRVGYHSDTQVVVRASAAPA-----
> Zm00001d046178_T001.1 pep chromosome:AGPv4:9:69726535:69728853:1 gene:Zm00001d046178.1 transcript:Zm00001d046178_T001.1 gene_biotype:protein_coding transcript_biotype:protein_coding
MPLQVHP---------------LLLLLVSSLP-----SCAISSCAG--RDAAIVAAAFRHVRNFRAPR----TKAQP-------------VRALRLPSRTAVSWAALANLSAAAVGAQGAIPGGFWRA-----------------------------------------------------------------------------------------------------------------------------------------------------------------------------------------PLRAVDVSRQLGALRV---EPNPQQSLVSGRTGVDG------VGLSGVAVTRIR-------------------------------------------------AVPRGL-RRTLKRSGMRWFGDLPPLGVRSVYFVVDGAVTK-----------------------FGHSAVHAGNAS-LVFSGHSTE--PRPRPSPPHGKSKKSAGTSTESKATS-KRKHSIVA-VAVICGVVSLALLCLVGCVACGVLKRQKG----K-------DE--KKPQ--WG-EKGEEEKEED-VVVAAARGASAAVLFERMQLLAAAGGRESQLAERGRSAAYRAVDQHVVVRVEGAMAGLGEDDNPAAAATAFREALRPILPLIAGKEKLLLEYEKHRWELPAGRPDMDTGSGDIEAAE---------VKRS-ISDPTHRALVGLFQGWAGGSGAAVVGHLVPTNVLLCDDLRISFGHNND----------------------------PPSAATPEGGLVLMQAGW--------DEASSAGIIRDGKLDIVPRVRDEAAG-EAEAEREMVCLRVGYHADTQVVVRAPTPPGS----
> Bradi3g09150.1.p pacid=32820200 transcript=Bradi3g09150.1 locus=Bradi3g09150 ID=Bradi3g09150.1.v3.1 annot-version=v3.1
MPRRPRH------------LPLLPAIIIAATSTATTAASASTSCTL--LPADIVRKAFLDVINFRLPRH---RSARP-------------VRRLRFPSSTVPRWDELANLSSLTLGSEGELRGAFWRA-----------------------------------------------------------------------------------------------------------------------------------------------------------------------------------------PLRAVDLSGRLGALRF---EPSTRRSLVSGRTSVEG------VLLHGESLGVIG-------------------------------------------------KVPEGL-PRAVRRRSMARFDDFPRLDVEFIHFMVDRIVRK-----------------------FGPSALQAGNAL-LVVED----------PAPA-----------------T-GKKHRVVL-IVVVV--VAVAVAFLAGCVACGLNLRKKG----K-------DKD---GK--AA-AATWDEDE---VAVGAVKVAATAVVLERMELLAAAGGRESQLADAGRSAAYRAVDLHVVVRVEGPVAGIGEDDDAAATAAAFREALRPILPLIAGTQKLLLEYEKHRWELPAGSMDIESGIDPTDATEDT-------SNKP-IGDPTYQILIGLFQGSS---GRPIVGHLVPTNILLGDDLRISFVH-------------------------------PGSNETPEGGLVFVQAKW--------DEATSAGVIRNKKANIVARLREETE-TTRRTEREAECLQVGLHSETQVVVRAPD--------
> LOC_Os02g14480.1 pacid=33139737 transcript=LOC_Os02g14480.1 locus=LOC_Os02g14480 ID=LOC_Os02g14480.1.MSUv7.0 annot-version=v7.0
MPPMLHA---------------LLAVAVAATSSAATAPAAATSCTV-PLPAGIVTAAFKNVANFPLPR----RPSRP-------------VRRLAYSSRAVVGWAALGNLSGLTVGSEGDGGGALWRA-----------------------------------------------------------------------------------------------------------------------------------------------------------------------------------------PLRAVDVSRRLGALRL---GASARASLASRGTSVVG------VGLAGVVVGRIA-------------------------------------------------AVPEGL-RRTVRRQSMAKFDDLPPLDVEFIDFVVNTWVTK-----------------------FGRSALRAGNATSLVIEDNPP---AAPAPAPA--------------TMTS-GKKHRVVLIVVVVCGVSAAVFMALAGCVACGFSRRKRK----------------------KA-AAAWEDDE---VAVGAVKVAATAVLVERMELLAAAGGRESQLADVGRSAAYRAVDLHVVVRVDGAVAGVGGDGDVAAAAAGLREALRPILPLIAGKEKLLLEYEKYRWELPASSMDMETGA-DMDTTEQ--------DKKS-IDDPTYHILIGLFQGWAGSSGRPIVGNLVPTNILLDDDLRISYIH------------------------PVDS---NNGELTPESSLVFVQVRW--------DDSTSAGVIRNRKLNIVARLREEEEETMTVAEREMVCLQVGFHSESQVVVRAPPPGGAGETP
> Zm00001d053518_T001.1 pep chromosome:AGPv4:4:232854573:232857488:1 gene:Zm00001d053518.1 transcript:Zm00001d053518_T001.1 gene_biotype:protein_coding transcript_biotype:protein_coding
MPLRLAA-------------RVLLAAAAAAATSPSPVATATSACT---LRGEIVRAAFRQVANFPLPLP--RRRARH-------------VRRLRFPSRTAVDWDELGNLSGLTVGSHGRVGSSFWRA-----------------------------------------------------------------------------------------------------------------------------------------------------------------------------------------PLRAVDVSCRLEALRF--GHPGTRATLVSGRTSVEN------VGLSGVGVRAIG-------------------------------------------------AVPEGL-RGTVRQWNMATFTDLPPLALQVIHFAVDDTIRK-----------------------FGSSSVQAGDAL-RVVED-------APAPAPA-----------------S-GHKRRAVT-MALVS-VGAAVLVFLAACVACAMTRWNKK----K-------DKD---RK-----TAAWEDDE---VAVGALKLAAAAVVLERMELLAAAGGRESQLADTGRSAAYRAVDLHVVVRVEGAVAGVGEDADAAATEAAFREALRPILPLIAGDQKLVLEYEKHRWELPVGSMDTDICI-DAEAMED--------SRKP-AGDPTYRILVGLFQGWAGAGGRPIVGRLVPTNVLLGDDMRISFL------------------------PHPGG---GGGAETAEGRLVFVQARWG-------DAATSAGVVRNRKLNLVERLRDETA--GTGAERELLCLQVGFAAETQVVLRAAAGGVPPPPL
