# Supplementary material for: Structural evolution drives diversification of the large LRR‐RLK gene family
Source: New Phytol. 2020 Feb 29;226(5):1492–505. doi: 10.1111/nph.16455 (PMC7318236; doi:10.1111/nph.16455)
Supplement: Supplementary file 1 — Dataset S1 Alignments used to infer clade‐specific trees. Dataset S2 Alignments used to infer clade‐specific trees after filtering. Dataset S3 Newick format clade‐specific tree files. Dataset S4 Sequence alignment from backbone tree. Dataset S5 Sequence alignment from backbone tree after filtering. Dataset S6 Models for backbone tree alignment partitions. Dataset S7 Newick format LRR‐RLK constraint tree. Dataset S8 Newick format LRR‐RLK backbone best tree. Dataset S9 Newick format files for bootstrap replicate trees used in backbone tree construction. Dataset S10 Alignments used to construct conversion trees shown in Fig. S19. Fig. S1 Clade I gene tree. Fig. S2 Clade II gene tree. Fig. S3 Clade III_VIIa gene tree. Fig. S4 Clade IV gene tree. Fig. S5 Clade V gene tree. Fig. S6 Clade VI gene tree. Fig. S7 Clade VIIb gene tree. Fig. S8 Clade VIII‐1 gene tree. Fig. S9 Clade VIII‐2 gene tree. Fig. S10 Clade IX gene tree. Fig. S11 Clade X gene tree. Fig. S12 Clade XI_XIIb gene tree. Fig. S13 Clade XIIa gene tree. Fig. S14 Clade XIIIa gene tree. Fig. S15 Clade XIIIb gene tree. Fig. S16 Clade XIV gene tree. Fig. S17 Clade XV gene tree. Fig. S18 Model of structural modifications found. Fig. S19 Phylogenetic trees of maize genes in clade XI_XIIb from different alignment domains. Fig. S20 Alignment showing sequence identity of a maize gene fragment to its paralog. Fig. S21 Backbone tree with gene names. Table S1 Genome annotation and assembly versions used in gene searches. Table S2 List of maize transcript variants used in gene searches. Table S3 All discovered genes, their respective clades, protein domains found in coding annotation, and domains found outside their coding annotation. Table S4 Gene expression analyses. Table S5 Genes used to construct backbone phylogenetic tree, their clades, and their constraint groups. Table S6 Gene family size in each taxon by clade. Table S7 Rate of gene structural variation by clade. [file NPH-226-1492-s001.zip › Man2019_LRR-RLKs_SupportingInformation/datasets/Dataset_S2_Filtered_Alignments/V.input.align_out.fas]

> AT2G20850.1 pacid=19639158 transcript=AT2G20850.1 locus=AT2G20850 ID=AT2G20850.1.TAIR10 annot-version=TAIR10
-MRSMRSGDNN------------------ICFLGFLSFALI-------SLPS----LSLALPDDVAAINSLFLALESP-LPGWVASG--GES-----QGVLNASQVETILISANLGGEL-GVGLNMFTSLKAMFNIGG--SST-VSLQNLFSGNFTTIESLSSLKSSVMSLNNLSGKIPDVFQDLGLMINIDLSSNLSGPLPPSMQNLSTLTSLLLQNHLSGELDV-QDLP-LKDNVENLFNGPIEKLLSPNFIKGGLFNV-----------TIAPSPS-----PE---TPPSPTSP-----------KRPF-----FGPPS--------PNASAGHGQVRSPPSDHHPS------TPQGK-EDSFTSKRIIWISILGAFSF--VVLALVCLLCGRKCL----RKREDS-EQLSKPHLTSEYGRAREGSRSNASM---LPPSNTFNKD------------KEARPKERVG----------GASKLHGGAERSVGSESKQESHEIDMNGNAMD--LMH------------PSSIP----------------------PIKRVI-AKATEPAEASLKRTTSKSHGPLTAVKHFTVASLQQHNSFSHENLIGTGMLGSVRAELPGGKLFAVRKLDKKSPNHEEEGKFLELVNNIDRIRANIVQLVFSHSQRLIEYCRNGTHDLH-------IDDR--LKIESVVRIEAAKLELEICDPPSIHRNFKSANILLDDIRVHVSDCGLAPLISSGAVSQL-SGQLLAAYGYGAPEFE-YGIYTMKCDVYSFGVVMELLRKSYDKKRDRGEQFLVRWAIPQLHDIDALAKMVDPSLKGDYPAKSLSHFADVISRCVQSEPEYRPLMSEVVQDLSDMIQREHRRND-SNG-DNQYT-----GRR------------------------
> AT4G03390.1 pacid=19647073 transcript=AT4G03390.1 locus=AT4G03390 ID=AT4G03390.1.TAIR10 annot-version=TAIR10
-MAAKRS-------------------IYCLLLLPLLLSLLI-------WIPS----ISLAAPDDVAAINGLFAALGAP-VPGWIASG--GEA-----QGIINVSDIISTVNAANLQGEL-GDNLAKFTSIRGIFNIGG--SST-VTLQHFFSAQFTSIESLGTLSFNDMSLNDLSGELPDVFQNLVGLINLDISSNISGTLPPSMENLLTLTTLRVQNQLSGTLDV-QGLP-LQDNIENLFSGPIDKLLSPKFLHEGPFNATMINST-----STAPSLS-----PSLSPTKPAPTRP--------------F-----SGVPP--------PPNERNRGKVADGPSDSEGS------SSEKG-KNSSHTKKIILIAFAGVLVF--IILVLAILLLLPKCA----RRREHA-NRVFKPHQVGADRGSRENALENGTP--VLPPPGRSEKVQRE---------PFKKAGEE-------------PKVLHDLRLRRPAPISRQESQDIDFSM------LMP---------PPPPPPPPPPPPP-----------------LDEKVT-VMPIISPERPVKK-TSPKRLPLTSVKHYSIASLQQYESFAQENLIGSGMLGSVRARLPNGKLFAVKKLDKRASEQQQDHEFIELVNNIDMIRSNIVELVYAHDQRLVEYCSNGTQDGH-------SDDE--FKKKSTVSMGAARLELEVCEPPIIHRNFKSANVLLDDLSVLVSDCGLAPLISSGSVSQL-SGQLLAAYGYGAPEFD-SGIYTWQSDVYSFGVVMELLRMSYDRDRSRGEQFLVRWAIPQLHDIDALGKMVDPSLNGQYPAKSLSHFADIISRCVQSEPEFRPLMSEVVQDLLDMIRRERHGSGDSTA-D------------------------------------
> Solyc07g054500.2.1 pacid=36160413 transcript=Solyc07g054500.2.1 locus=Solyc07g054500.2 ID=Solyc07g054500.2.1.ITAG2.4 annot-version=ITAG2.4
-MGGKRS-------------------VLGCLSLEILVGILL-------IFAV----QLSDEPGDVAAINALHASLGSP-SPGWG-VS--DGQ-----QGVVEETNIITQLNAANLAGEL-GDNLASFSSLKTILNIGG--TSS-VTLQNIFSDDLTSISSLSSLSQSAMSLNGQTGELPDSFQGLTALVNLDLSSSFSGALPSSVGNLSSLTTLHVQNQLSGTLDV-QDLP-LADNVENLFSGPIQKLLSPNFKNTGPFNS-----------VSPLSPPNSSISPL---SPPTSFTRP-PP------PGSPF-----FKPPTSTQT---PPPSERKPGQKADGPSATAES------SSKGS-KK--SVKRVVWISIASVFSF--IILVLAILLFLPRCF----RERQET-NWS-RRHEIAP---DRENRRENGLL---VLPGHDVEKAP-----------PLVRPKEDQQ--PRRPTRTPMPQQEQELNVQNLRAVPKKDSSEINLSRIDID--SML----PPPPPPPPPPPPPPPPPF-----------------LQERVI-VKPIPPADNTAMK-FPHRPLPLTSVKSYTIASLQQYNSFSQDNLIGSGMLGTVRAELPNGKLLAVKKLDRRISNQQKDDEFLDLVNNIDGIRANVVELMYAHGQRLVEYCSSGTQDAH-------SEDE--FKQQSTIRMGAARLELEVCEPPIIHRNFKSVNLLLEELAVHISDCGLAPLISSGAVSQL-SGQLLTTYGYGAPEFE-SGIYTSQSDVYSFGVVMELLRMSYDRTRSRGEQFLVRWAIPQLHDIDALTRMVDPSLKGKYPLKSLSHFADIISRCVLPEPEYRPQMSEVVQDLIQMIRRESPSRSDE----E-----------------------------------
> Solyc12g010740.1.1 pacid=36148155 transcript=Solyc12g010740.1.1 locus=Solyc12g010740.1 ID=Solyc12g010740.1.1.ITAG2.4 annot-version=ITAG2.4
-MDGKRF-------------------VVCCLHLEILVWMLL-------AFVV----QLSDEPGDVAAINNLYASLGSP-SPGWGAVG--NGL-----QGVEENGSILTQLNAANLGGEL-GDNLGSFSSLRTLLNIGG--STN-VTLLHIFSAAFTSITSLSYLSRSAMSLNGHTGEIPDSFEGLTALVNLDLSSNLSGSLPPSVESLSSLTTLYLQNQLSGTLDV-QDLP-LKNNVENLFSGPIQKLLAPNFKKDGLFNS-----------SIAPSTP-----PTSSTAPPIS------------------------GSPTSAQT----PSSQSKPKTQTDGPSASAES------SSTGK-KKSLSVKRVIWISIAAVLSF--IILVLAILLCLPKCL----RKWHET-QRTPKHHEIAPYIGARENPGDSGSL---VQPGHDIEKA------------PLVVPPNEKQ--PRRPAPVPKPQDEQQVNVQTMTAVPKKDDSVINLGRLDID--LTP-----------PPPPPPPPPTL-----------------PQERVI-VEPIAPAKDTATR-LPTRPLPLTSVKSYTIASLQQYNSFSQDNLLGSGMLGSVRVELPNGKLLAVKKLDKRVCDQQTDDEFLDLVNNIDRIRANVVELMYAHGQRLVEYCCNGTQDAH-------CDDE--FKRQSTMRMGAARLELEVCEPPIIHRNFKSANLLLEELAVHVSDCGLASLISSGAVSQL-SGQLLTTYGYGAPEFE-SGIYTSQSDVYSFGVVMELIRMSYDRTRSRGEQFLVRWAIPQLHDIDLLTRMVDPALDGKYPIKSLSHFADIISRCVQHEREFRPPMSEVVQDLIQMIRRESHRRSDG----E-----------------------------------
> Zm00001d039097_T001.1 pep chromosome:AGPv4:6:169964430:169967225:-1 gene:Zm00001d039097.1 transcript:Zm00001d039097_T001.1 gene_biotype:protein_coding transcript_biotype:protein_coding
-MARPIWGRDVVATYHDCLSLTGAG----PREQLMEGTAMN-------ARFPRASGFVLGGVIDVSAINGLYVALGSP-KPGWSASG--GES-----QGVTTGSSITSISNAANLGGQL-G-SLGNFTSITEILNIGG--SED-VTLQNIFSDQLTSIVSLSKLHSTAMSLNDHDGKLPDTFD-----------------------SLTELVNLHMQDQLSGTLDV-QDLS-LKDYVQTFSVVKMRIICFDQFLRSCTYQT-----------------------------------------------------------------------------------------------SNE-----------------------------------------------------------------------------------------------------------------------------------------------TL-------------------------------------------------------------------------------------------------------------------------------------------------------------------------------------------------------------L----------------------------------------------------------------------------------------------------------------------------------------------------------------------------------------------------------------L
> Zm00001d048247_T001.1 pep chromosome:AGPv4:9:153133300:153141097:-1 gene:Zm00001d048247.1 transcript:Zm00001d048247_T001.1 gene_biotype:protein_coding transcript_biotype:protein_coding
----------------------------------------------------------------------------------------------------------------------------------------------------------------------------------------------------------------------------------------------------------------------------------------------------------------------------------------------------------------------------------------------------------------------------MEEQFEQ-------HQPFT---------SFP-SN---------------------EVN------------------DMKPIYESTTVDIESLA-SPASIN--LKP------------PPKIEQNKSF----------------DDDDDFS-NKTA----------ANRSNITPMKATVYSVADLQMADSFSFDNLVGEGTFGRVRAQFNGGKVLAIKKLDITVMPFQSSDDFAELVSNISKLHPNLNELVYMHGQHLVDFHRNGSHDLH-------LSDE--YSKASSIKIGSARLELEICSPSIIHKNFKASNILLSEFNPHLSDTGLASFIPD-AEFQA-AEQ---SAGYTAPEVDMTGQYTLKSDVYSFGVVMELLRRPFDSSRPRSEQSLVRWAAPQLHDIDALDRMVDPALKGLYPAKSLSRFADVLALCVQPEPEFRPPMSEVVQALVRLVQRANMTKR-MLD-GGDTS------RGPDDQD------------QYFI---
> AT1G11130.1 pacid=19651428 transcript=AT1G11130.1 locus=AT1G11130 ID=AT1G11130.1.TAIR10 annot-version=TAIR10
-MSFT------------------------RWEVFFGLSVLA-------LTMP----FSAGVLRDVSAINNLYITLGAP-SHHWLAFG--GEK-----QGVVDSSNITERIPGMKVGGGL-SDTLADFSSIQVMFSISG--TQA-SSIRNLSSSRFTNIFTLSFLSDSELSLGSLSGEIPDYFQQLSKLTKLDLSSILEGHLPSSMGDLASLKILYLQDKLTGTLDV-EDLF-LTDNVENLFSGPIPNLLKPNFKKDGPFNT-----------SIITPPP-----PPV--VDPPPATHRAPPRPVSGVPPAPFPLQPQHPPPSPPLV--WSPPSSDNGGGVSGQPTLQSPP------SGSGS------GKFWSTQRIILVVSSVAIIVLVSLCVTLWRCC----RS------KIYNRYYSGARK-DLQRPYFNKPP---SQPTPTMGKVSRE---------PMVKPFDGYGAGDRKYG-YPMPQRAE--ESRRAMPPTSYYNK--DVNTPQKP--LQQ------------PPRQ----------------------FQSNDTA-SK--------RAAHFPPGLNSSSSATVFTIASLQQYNNFSEENIIGEGSIGNVRAELRHGKFLAVKKLSNTINRTQSDGEFLNLVSNVLKLKGHILELLYNFGQRLVEYCPNGSQDAH-------LDRK--LHKKTVINIGASKLQLEVCQPPVVHQNFKSSKVLLGKLSVRVADSGLAYMLPPRPTSQM-A-------GYAAPEVE-YGSYTCQSDVFSLGVVMELLRRPFDRTRPRGHQTLAQWAIPRLHDIDALTRMVDPSLHGAYPMKSLSRFADIISRSLQMEPGFRPPISEIVQDLQHMI--------------------------------------------------
> Pp3c4_12460V3.1.p pacid=32922663 transcript=Pp3c4_12460V3.1 locus=Pp3c4_12460 annot-version=v3.3
-MGVGVS------------AARGIL---SPGAGILLCCALI-------SFLS----SVCGFPSEVNALNTMFVDFNQDPKTGWDRNN--GTA-----YGIVSDNFVVSKIPGLGLNGKMQVWVLQNLRRLQVVVYISG--DKQ-SSLNQLINNLFSGL-QFDQMRSEVINLSNQDDKLSQLSTALVKLRILDLSNKLEGGLLDSVKTMTALQTLNLQNKLSGQLPASVQLH-LQTNIENNFTGYLSNFRPQTYKYGGQLEL------------HAPPPP-----PG---TPTR---------------------------------------------------------------SSAGSVE----SSFSAWFTITRIVVVAAAALVLALLSICFWFC--IFRNRPNTSP-KDPEANRSI-----QRPW--------FIPRF-SRPN------------TSREKSNGVF------------------EPAPLVKGVVEEAKVSKASPSLKA--LKA------------PPSF-RGSSL-----------------LLPSAT----------SSTGITEEVTKSSILATAFSVADLQAANSFSQDNLIGEGNMGEVRAESPDGQFLAVKKLNSNACMVQHEDDFLRVVEGLARLQSSAVALVYAHDQRLVEYFGRGSHDKH-------FSNE--NSKGSVIKIGSARLKLEVCAPPVVHRNFSSANILLDELNPHISDCGLAILASSGSESEV-SAQLTTSFGYSAPEYAMFGTYTVKSDIYSFGVVMELLRKPFDSTRPRSEQSLVRWATPQLHDIDALARMVDPALKGMYPAKSLSRFADVVALCVQPEPEFRPPMSEVVQSLVRLIQRASMSKR-G---LELAT-----QTDTPNNEF-----------SENSV--
> Solyc06g063150.2.1 pacid=36128634 transcript=Solyc06g063150.2.1 locus=Solyc06g063150.2 ID=Solyc06g063150.2.1.ITAG2.4 annot-version=ITAG2.4
-MS--------------------------LVVKVALLFFIF-------NGCS----FINADPSDGSALRVMYSSLNSPGQTKWSSEG--GES-----KGITSGNRVTEQISGLGLSGSM-GYQLTSLTSVTNFLNLGN--QYQ-PYVKRLNAGGFTVLYSVSQITSQYLNVSHQQGELNDMFGSLSSLNTLDISFSMTGKLPQSFKSLTSMKKIYLQNQFTGNIDV-ANLP-LGDNIENQFTGGIEKFKKMQKSTS-TGSS-----------EPATPAN-----KS---------------------------------TQS-------------HKSGGNGNPSS-GGG------KSDSG-E----KSGISGGGVAGVVIS--VSVVGAVAVICII------KKRRRKSS-TDIEKLD-------VQPFVPETHEPSLYPTY-SGSFTRLSSVYIT---LLTVDASSCK------------------DTKLSQAPSIASMEAIE-TPTVVS--LRP------------PP-INTHKSI-----------------GGDEIS-EKLI--------VPQKKTRTAERKVVQFSIEDVQIADSFGLENLIGDGSIGSVRAHFDSGKVLAVKKLYSSELR--NPEDFLKMIPEISQLDPNVTELIYSDEQHLVEFHRNGSHDFH-------QMDE--DNSQTSVQIGTARLELEACSPSLVHKNIKSENILLADLNPHLSDSGLANLMAD-VDQGL-NHNI--ESGYGAPEAAISGKCTTKSDVYSFGVVMELCRKPFDSTRPRSEQSLVRWATPQLHDIDALEKMVDPSLSGLYSVKSLSRFADVIALCVQLEPEFRPPMSEVVQVLVRLVQRANMSKR-LHN-NDQD---------------------------------
> LOC_Os03g27990.1 pacid=33133785 transcript=LOC_Os03g27990.1 locus=LOC_Os03g27990 ID=LOC_Os03g27990.1.MSUv7.0 annot-version=v7.0
-MGKPSSS-----------SGSGMA---SVGFTGVVAMLMA-------TAFL----GVTADSDDVTALNTFYTSLNSPSQTNWVAQN--GQS-----LGITSGSRVITKLPGMGLKGTL-GYNMNVMTALVELANLGG-GDYN-PNLERLNENSFTTLYSISQMASKYLNLGHQS-SINVMFNQLTNLATLDLSDTFSGTLPDSFSNLTSLTMLHLQDRFTGTIDV-SDLP-LTDNVQNQLSGAIDKLKGSNLQISGSFSN-----------SPVSPAP----------SSPPSTTSQ--------------------SPPR--------QPSTRNPRNRNRNPPIGSNGDNGNGDGDGGG-R----SSKIGGGAVAGIVIS--LVVLGAMVGFFVF------KRKSTRHQ-HGGDPEK-------NEPLT-------LRPIA-SG---------------------KFN------------------QLRTISIISPTAKEGLQ-KTVSMN--LKP------------PSKIDLHKSF-----------------DENDLT-NKPV---------LAKNVDLSSIRATAYTVADLQMAESFSADNLIGEGSFGRVRAEISDHKVLAVKKINVSAFPSKPSDFFIDLVAKISKLNPNLSELDYLHGQYLAEFYRNGSHDFH-------LSDG--YSKPSSVKIGSARLEMETCSPSIIHKNFKSSNILLNELNPHVSDCGFAELIPN-QELQE-SDE---NSGYRAPEVTMSGQYSQKSDVYSFGVVMELLRKAFDRSQPWPQQSLVRWASPQLHDIDALDQMVDPALEGLYPAKSLSRFADAIALCVQPEPEFRPPMSEVVQSLVRLVQRSSMGSV-LSG-GESIS------RRYDNS-------------GDYT--F
> Bradi1g21040.2.p pacid=32802076 transcript=Bradi1g21040.2 locus=Bradi1g21040 ID=Bradi1g21040.2.v3.1 annot-version=v3.1
-MTGA--------------RGRSGA---VGIGAGVVLLFLA-------TASL----GANANSNDMTALNVFYTTMNSPPQKNWVSQN--GQS-----NGITLGSRVTTKLSGMGLNGTL-GYNMNLLTALVQLMNLGG-SDYN-PNLEKLNAGHFTTTYSISQMFAKDLNLAHQS-TISDMFNQLTNLTTMDLSYAFSANIPQSFNSLTSLTTLYLQNQFSGTIDV-ANLP-LTDNIANRFTGWVDKLKKRTLQTAGSFSN-----------GPAPPPP-----PG---TTSPPQGPQ---------------------RP-------------ALPSRNGN-----NGS------SDSGS-K----HSKLKGGAVAGIVIC--LLVVSAIVAFFVI------KRKSWKLS-RGRDPEQ-------NEPLS---------PLA-SG----------------------LK------------------QMKSIKIISTIGKDQLQ-KTVSMS--LKP------------PTKIDMHKSF-----------------DENDLT-SKSV----------TRKISLSSIRTPAYTVADLQVAGSFSANNFISEGSFGRVKAQLNDQKVLAVKKINFSAFPSYPSDLFIELVANISRLNPNLAELVYSHGQCLVEFYENGSHDLN-------LVDD--QSKPSNVKIGSARLELETCSPSVIHKNFKSSNILLNELNPHLSDSGYADLIPN-QEFQE-SEE---NSGYRAPELTMSGQYSLKSDVYSFGVVMELLRKPFDRSRPRSEQSLVRWATPQLHDIDALDQMVDPALQGLYPSKSLSRFADAIALCVQAEPEFRPPMSEVVQSLVRLVQRANITRM-SSS-ENY-------SRRHSES-------------GDYV--L
> Zm00001d022155_T001.1 pep chromosome:AGPv4:7:171391092:171396068:1 gene:Zm00001d022155.1 transcript:Zm00001d022155_T001.1 gene_biotype:protein_coding transcript_biotype:protein_coding
-MA-------------------------GGVAVGVVALFLA-------AASF----GANANSNDVNALNVFYTTMNSPPQTNWVSQN--GQS-----LGVTSGSRVTAKLSGMRLNGTL-GYNMNQLTALVQLMNLGG-SDYN-PNLQSLNAVNFTTVYSISQMVARDLNLDHQS-NINDMFSQLTNLTTLDLSYTFSGDIPHSFNSLTSLKTLYLQNKFNGTIDV-TDLP-LTDNVENQLTGWIDKLKGNNLQTSGSFNN-----------GPAPPPP-----PS---PLSPPSTNT---------------------PPP--------SRQHAVPSSAGK-----NTP------SENGG-K----HSKLGGGAVAGIIIC--LLVVSAIVAFLVI------KRKSWRLS-QGQDPEQ-------NEPLS---------PFA-SGLK-------------------QMK------------------SIKSIKIVSTMGKEELQ-KTVSMS--LKP------------PTKIDLHKSF-----------------DENDTT-NKAI----------SRNVSLSSITIPAYTVADLQMAGSFSPDSFIGEGSVGRVKAKFGDQKVMAVKKINFSVFPSHPSDLFIELVANISMLNPNLAELAYSHGQCLAEFYRNGSHDFH-------LKDE--HSKPSNVKIGSARLELETCSPSVVHKNFKSSNILLGELTPHLSDSGFAGLLAN-QEFQE-SDE---NSGYRAPEVILAGQYSLKSDVYSFGVVMELLRKPFDRTRPRPEQSLVRWATPQLHDIDALDQMVDPALQGLYPSKSLSRFADAIALCVQPEPEFRPPMSEVVQSLVRLVQRANMTRM-HES-Q---------SRRHGESG------------GDYE--F
> LOC_Os07g42626.1 pacid=33117402 transcript=LOC_Os07g42626.1 locus=LOC_Os07g42626 ID=LOC_Os07g42626.1.MSUv7.0 annot-version=v7.0
-MKR---------------GGGGAA---MAVATGAVMLFLA-------ATLS----GVSANSDDVNALNVLYTSMNSPSQTNWVSQN--GQS-----LGITSGSRVTAKLSGMGINGTL-GYNMNLLTSLVELTKLGG-SDYN-PNLERLNAENFTSIYSISQMIARILNLGHHA-TTNDMFNQLTNLTTLDLSYTLSGNIPQSFNSLTNLRKLNLQNGFNGTIDV-ADLP-LTDNVANQFTGWIDKLKKKNLQTNGSFGS-----------GPSPPPP-----PY---QSPPYKSPP-------------------YKSPQ--------SRQPAPPTTTVN-----NNP------SDDGR-K----HSKLSGGAIAGIVVC--LVVVGAIVAFFVI------KKKYWSLP-RGGDPEQ-------KEPLS---------PIV-SGFK------------------DSLK------------------QMKSIKIISTIGKEELQ-KTVSMN--LKP------------PTRIDLHKSI-----------------DENDVT-SKSF----------TRKISFSSIRTPAYTVADLQVAGSFCADNLIGEGLFGRVKAKFNDHKVLAVKKINFSAFPGHPSDLFIELVANISRLNPSLSELVYSHGQCLAEFYRNGSKDLH-------LVDD--QSQPSSVKIGSARLELETCSPSVIHKNFKSSNIFLNELNPHLSDSGFADLIPN-RESQV-SDE---DSGYRAPEVTMSGQYSVKSDVYSFGVVMELLRKPFDRSRPRSEQSLVGWATPQLHDIDALDQMVDPALQGLYPSKSLSRFADAIALCVQSEPEFRPPMSEVVQLLVRLVQRANMTRM-CGA-DGHSW------RRDGES-------------RDQEP-W
> Bradi1g60397.2.p pacid=32793661 transcript=Bradi1g60397.2 locus=Bradi1g60397 ID=Bradi1g60397.2.v3.1 annot-version=v3.1
-MA-------------------------TDAITGLAALLLA-------TAFV----MVTADSDDVTALNTLYTTLHSPWQTSWVSQN--GQS-----LGITSNSRVIAKLPGMGLGGTL-GYNMNILTALTELMNLGG-NDYN-PNLERLNEKNFTTLYSISHMATKYLKLGHQS-NVNVEFNQLTNLTTLDLSYTFSGTLPESFSSLTTLTTLYLQNRFTGTLGV-SDLP-LTDNVANQFSGWIEKLKSGNLQTSGSFSN-----------SPATPQA----------TPPQRPSPT--------------------RNPT--------DSNNSHSTDSKNNPSSGSNGGNG---VSDGG------KRKVGGGGVAGIVIS--LVVLGAMLAFFVI------KWKSMRRQ-HEEDLEK-------NVPLT---------HLA-SG---------------------KFK------------------QLRPMNTVSPAGKEGLQ-RTVSMN--LKP------------PSKIGFHKSS-----------------DKNDHL-NKSV---------ETKKTNLSSIRATAYTVADLQMAESFSTNNMIGEGTFGRVRGQLSNQKVLAVKKINSSTLPTNPSDFFIELVANISKLNPNLSELKYAHGQCLADFYRNGSHDFH-------LSDG--YNEPSSVKIGSARLELETCVPSVIHKNFKSANILLTELNPHVSDCGFADLIPN-QELQE-SDE---NSGYRAPEVAMSGQYSEKSDVYSFGVVMELLRKAFDSSRPWSQQWLARWAAPQLHDIEALEQMVDPALEGLYLAKSLSRFADAIALCLQAEPEFRPPMSEVVQSLLRLVQRSGVRAV-ELA-D---------SRRRHES--------------------
> Bradi1g72430.1.p pacid=32806715 transcript=Bradi1g72430.1 locus=Bradi1g72430 ID=Bradi1g72430.1.v3.1 annot-version=v3.1
-MGRRRRG-------------GGMLDAPWLPLLLLVC-----------CAWPQKQILVSADANDVTVLNTLFTSLNSPGQKGWQASG--GQS-----QGITSGSSVTAKLPSLGLSGNL-AYNMNTMGSVVEIMQLGGGQAYNTDKLERLNAGQFTNLYSIFSMSKKYLNLNHQQGKMTDVFSNLDSLTTVDLSFSLTGDLPDSFTALSSLKTLYLQNQFSGSINV-ANLP-LTDNIANRFTGWISQLKKNSLQTDGSWTS-----------GPAPPPP-----PY---TAPP--------------------------ANR-------------RKSPGQKNDG-----------SSSSG-G----KSGIGGGGVAGIIIS--LLVVGAVVAFFVI------RKRKRKAT-MEEHFEQ-------HQPFT---------SFP-SN---------------------QVK------------------DVKPFEESATIDVESLA-SPASAS--LKL------------PPKIERHKSF-----------------DDDDFS-NKPV----------PKKSNAKPIKATVYSVADLQIADSFSMDNLVGEGTFGRVRSQFNDGKVLAVKKLDSTVMPFHSSDDFVELVSNISKLHPNLNELEYMHGQHLVHFHRNGSHDLH-------LSDE--YSKPSSVKIGSARLELEVCSPSIIHKNFKSSNILLSEFNPHLSDAGLASFIPD-AEFQA-AEQ---SAGCTAPEVDMTGQYTLKSDVYSFGVVMELLRKPFDSSKSRSEQSLVRWASPQLHDIDALDRMVDPALKGLYPAKSLSRFADVLALCVQPEPEFRPPMSEVVQALVRLVQRANMTKR-MLD-GDTSG-------RGDDQD------------QDFI---
> LOC_Os03g08550.1 pacid=33131376 transcript=LOC_Os03g08550.1 locus=LOC_Os03g08550 ID=LOC_Os03g08550.1.MSUv7.0 annot-version=v7.0
-MGRA--------------------DAPWLPLLLLCSSCCF-------CIWPQKQILVAADPNDVTVLNTLFTSLNSPGQKGWQASG--GQS-----QGITSGSSVTAKLPSLGLSGNL-AYNMNTMGSLIEIMQLGGGQQYNTNKLERLNAGQFTNLYSIFSMSNKYLNLNHQQGNITDVFSSLYSLTTLDLSFSLAGDLPQGFTSLSSLKKLYLQNQFTGYINV-ANLP-LDDNVANHFTGWISQLKKNNLQTDGSWSN-----------GPAPPPP-----PY---SAPPP-------------------------PNR-------------PNSPGQNNG------------GSSSG-G----SSGIGGGGVAGIIIS--LLVVGAVVAFFVI------RRRKRRAA-LEEHFEQ-------HQPFT---------SFP-SN---------------------EVK------------------DMKPIEESTTIDVESLP-SPASFS--LKP------------PPKIERHKSF-----------------DDDDLS-NKPV----------LKKTNVAPIKATVYSVADLQMAESFSMDNLVGEGTFGRVRAQFTGGKVLAVKKLDSTVMPFHSSDDFAELVSDISKLHPNLNELVYMHGQHLVDFHRNGSHDLH-------LSDE--YSKPSSVKIGSARLELEICSPSIIHKNFKSSNLLLSEFNPHLSDAGLASFISD-AEFQA-AQQ---SAGCTAPEVDMTGQYTLKSDVYSFGVVMELLRRPFDSTRPRSEQSLVRWATPQLHDIDALDRMVDPALKGLYPAKSLSRFADVLALCVQPEPEFRPPMSEVVQALVRLVQRANMTKR-MLD-GDTSS------RRTDDQE------------QDFI---
> Zm00001d030551_T001.1 pep chromosome:AGPv4:1:143317201:143322716:-1 gene:Zm00001d030551.1 transcript:Zm00001d030551_T001.1 gene_biotype:protein_coding transcript_biotype:protein_coding
-MA----------------------TAAWAAWLLILT--CF-------GAWTPRQILVAAAANDVTALNTLFTSMNSPGQQGWKVSG--GES-----QGITSGSSVTAKLPNLGLSGNL-AYNMNTMDSLVELMHLGGGQQYNNKKLERLNAEQFSSVYSISTMPNKYLNLNHQSGDITDIFSNLPSLTTVDLSSSLTGNLPQSFTSLSSLKTLYLQNQLTGSINV-ANLP-LDDNVANRFTGWIEELKKNSLQTDGSWST-----------GSAPPPP-----PF---TAPPRS------------------------RNR-------------RKSPGQHSNGSN---------NSSSG-G----SSSIGAGAIAGIIIS--VLVVGALVAFFLI------KRNKRKSA-MPEHYEQ-------RQPFN---------SFP-SN---------------------EVK------------------NMKPIEEATTVEVESLP-SPAAVN--LKP------------PPKIERNQSF-----------------DDDDFA-NKPV----------AMKSNAAPVKATVYSVADLQMADSFNMDNLIGEGTLGRVKAQFSDGKVLAVKKLNSTTLPRQSSDDFYELVSNISKLHPNLSELVYMHGQHLVDFHRNGSHDMH-------LSDD--YNKPSSVKIGSARLELEICSPSIIHKNFKSSNILLTELNPHISDAGHSSFVPD-AEFQA-SDQ---GSGYSAPEVEMSGQYTLKSDVYSFGVVMELLRKPFDSSRPRSEQSLVRWATPQLHDIDALDQMVDPALKGLYPAKSLSRFADVIALCVQPEPEFRPPMSEVVQALVRLVQRANMTRR-MLD-GEEAS------RRPDDQE------------QEFV---
> Zm00001d027934_T001.1 pep chromosome:AGPv4:1:17945836:17961437:1 gene:Zm00001d027934.1 transcript:Zm00001d027934_T001.1 gene_biotype:protein_coding transcript_biotype:protein_coding
-MARR--------------RGGGGGVVRVRRLLLLSLTCCS-------SIWPGGRIFAAADPNDLNVLNTLFTSLNSPGQTGWQANG--GQS-----KGITSGSGVTKQLPNLSLTGNL-AYNMNNLGSLVELMQLGGGGQYNNMKLEKLNAGQFGNLYSISTMPNKYLNLNHQQGNISDVFSNLYSLSELDLSFSLTGDLPQSFTGLSSLKKVY----------------------------------------------------------------------------------------------------------------------------------------------------------------------------------------------------------------------------------------------------------------------------------------------------------------------------------------------------------------------------------------------------------------------DA------------------------------------------------------------------------------------LFF-----------------ILM---PH----------------------------------------------------------------------------------------------------------------------------------------------------------------------------------------
> Zm00001d028881_T001.1 pep chromosome:AGPv4:1:49574147:49575303:1 gene:Zm00001d028881.1 transcript:Zm00001d028881_T001.1 gene_biotype:protein_coding transcript_biotype:protein_coding
-------------------------------------------------------------------------------------------------------------------------------------------------------------------MGDETLNLGKHSGQLTDMFSQLPKLSTLDLSFRFSGSLPKSFQHLKDLKTLNVESQFSGHIDV-AKLP-LED------------------------------------------------------------------------------------------------------------------------------------------------------------------------------------------------------------------------------------------------------------------------------------------------------------------------------------------------------------------------------------------------------------------------------------------------------------------------------------------------------------------------------------------------------------------------------------------------------------------------------------------------------------------------------------------------------------
> LOC_Os10g25090.1 pacid=33101576 transcript=LOC_Os10g25090.1 locus=LOC_Os10g25090 ID=LOC_Os10g25090.1.MSUv7.0 annot-version=v7.0
-MA------------------------AWAWPLVFLVS-CC-------CSWTQRRILVAATANDVTVLNALFTSLNSPGQRGWQVNG--GAS-----QGITSGSSVTAKLPSLGLSGNL-AYNMNTMESLVELMQLGGGQNYNNKKLERLNAGQFANVYSISTMPKKYLNLNHQQGNMTDVFSNLPSLSTLDLSLSLTGDLPQSFTSLSSLKTLYLQNQFTGSINV-ANLP-LDNNVGNRFTGWINELKKNSLQTDGSWST-----------GPAPPPP-----PF---TAPPPS------------------------RNR-------------KKSPGRHSNG--SGS------SSSSG-G----NSGLRAGAIAGIIVA--LLVIGAVVAFFLI------KR-KRKGT-RQEHVEQ-------RQPFN---------SYP-SN---------------------EVK------------------DVKPIPESTKIEVEPLP-SPVAVS--LKP------------PPKIERNQSFD---------------DDDDDFS-NKPV----------AKKSNSASVKATVYSVADLQMADSFNMDNLVGEGTFGRVRAQFSDGKVLAVKKLNSTVLPSQSSDDFFDLVSNISKLHPNLNELVYMHGQHLVDFHRNGSHDMH-------LPDE--YSKPSSVKIGSARLELEICSPSIIHKNFKSSNILLTEFNPHVSDAGLASSVPD-SEFQA-SDQ---GSGYSAPEVDMTGQYTLKSDVYSFGVVMELLRKPFDSARLRTEQSLVRWATPQLHDIDALDRMVDPALKGLYPAKSLSRFADVIALCVQPEPEFRPPMSEVVQALVRLVQRANMTRR-MID-GEEGS------RRPDDQD------------QEFV---
> AT3G13065.1 pacid=19658971 transcript=AT3G13065.1 locus=AT3G13065 ID=AT3G13065.1.TAIR10 annot-version=TAIR10
-MGPNL-----------------------QRIVLVFIACFG-------IFTS----VVLAKSQDVSALNDAYKSMNSPSKKGWSSSG--GDS-----DGITKGSSVTEKVSGRGLSGSL-GYQLGNLKSLTYLVKLNG--NYQ-DKLTYLDSEDFNNVYSVSLMNDSYLNLGRNNGELSDMFQKLPKLETIDLSSQLTGKLPQSFANLTGLKTLHLQEQFKGSINA-RDLPQIDDNVANQFTGWINELKNGNLETGGKWSS-----------GRAPSPP-----PG---TRHIDRN---------------------------------------------------SSG------GGGGS-S----KALTLGVIIAVSSIG--GLILFAGLIALIS------RRKNSNDSSHFFDDEKGTNR---SKPL--------FTPQS-SQMLQFDN-------------MEEFK------------------NQKTVDSNTSLETKSVK-RTSSVS--FKN------------SPTF--------------------HLIPSTQVA-ATPD-------RSSTSQDSPDTRGVKAFSLADLQNTSCFSPNRLLGEGTIGRVKAKFQDGRKFAVKEIDSSLLGKGNPEEFSHIVSSISSIHKNMAELVYSQGRNMVEYFTSGSHRFH-------LSDD--FSKPTTIRIGTAKIELETCSPPLVHKNIKSSNILLNELNPRLSDYGLANFHHR-TSQNL-------GVGYNAPECTDPSAYTQKSDVYSFGVVMELLRKPYDSGRPKAEQSLVRWAKPQLKDMDTLDEMVDPALCGLYAPESVSSFADIVSICVMTEPGLRPPVSNVVEALKRLV--------------------------------------------------
> LOC_Os09g38700.1 pacid=33143327 transcript=LOC_Os09g38700.1 locus=LOC_Os09g38700 ID=LOC_Os09g38700.1.MSUv7.0 annot-version=v7.0
-MQR------------------------------------------------------------------------------------------------IHDSS---NLSGLGLSGTL-GYQLSSLKSVTKFVKLNG--EYQ-PNVVQ-------------------LNLGKQSGQLTDMFSQLPKLTTMDLSFSFSGNLPPSFQYLKNLKTLDVESQFSGHINV-AKLS-LEDNVKNKFTGWISKLKSDNLETGGSWSS-----------GPAPPGM---------------------------------------------------------------EKES-SAG------SSNGR-D----DSGINGFAIGAMVIA--VLLAALILLSVLR------RNHSSPVSSHYYTDESGRR------------------------------------------------------------------------NSSAVNMKSLE-HSPSMG--CKT------------PPAV-PRKSM-----------------SDNEFE-NKLN----------HSRRSTDPISLMNHSSSDLQAAGNFSSNRQLGQGTTGCVRAKYADGRVLAVKKFDPLSFS--GSSDFMDTVNGIAKLRTNISELVYSPGHYMVDYHMNGSYDFH-------LSDD--YSRPTTVRICTAHLELEVCSPPVLHKNIKSSNVLLADLNPHLSDCGLSFFYED-ASENL-------GPGYSAPECSRPSAYVMKSDVYSFGVIMELLRKPYDSSKPRTEQCLVKYVAPQLHDSDALGSLADPALRGLYPPKALSRFADCIALCVQADPEFRPSMSEVVQSLLRCVQRTISNRG-MAG-YLSNS------QRSDISDW------------------
> Zm00001d006335_T001.1 pep chromosome:AGPv4:2:204943685:204948597:1 gene:Zm00001d006335.1 transcript:Zm00001d006335_T001.1 gene_biotype:protein_coding transcript_biotype:protein_coding
-MARRRRP--------------------LPPPLLVWLAVLF-------SAVA----PAVAKKSDVAALNVMFNSMNKPSQSGWKSSGDDDDE-----KGIESGSSVTENLSGLELSGSL-GYQLSSLKSVTKFLNLNG--DYQ-PNVVELNYGSLTGVYSISQMGDETLNLGKHSGQLTDMFSELPKLSTLDLSFRFSGSLPKSFQHLKDLKTLNVESQFSGHIDV-AKLP-LEDNLQNKFTGWISKLKDSNLQIGGQWSS-----------GSAPPGM---------------------------------------------------------------EKGSALEG------SSGGG-G----RSGVNGIAIAAVVIA--VLVAALILLSVLK------RNRSSS-SSHYLMDE------------------------------------------------------------------------------SAINMKPLE-HSSSIS--STT------------PSAM-PIKPI-----------------SDNEFE-NKLN----------YSRRSTDPVNLVAYSSSDLQAAGSFHSSRLLGQGTIGGVKAKYADGTVLAVKKFDPLSFS--GSSDFMDLVNSISKLHPNISVLVYSPGHYMVDYNMNGSYDFH-------LSDD--YSKPTTVRIGTACLELDACSPPVIHKNIKASNVLLADLNPHLTDCGLAYFYED-PSQSL-------GPGYDPPECTRPSGYVMKSDVYCFGVVMQLLRKPYDSSKPRAEQSLVKFVGPQLHDTNALEALADPGLRGLYPPKALSRFADVLSRCVQSDPELRPSMSEVVQLLLQCVQRTTSNRR-LGG-HRTVS------QRSDDSDW------------------
> Bradi4g37900.1.p pacid=32788827 transcript=Bradi4g37900.1 locus=Bradi4g37900 ID=Bradi4g37900.1.v3.1 annot-version=v3.1
-MAHRR-----------------------PPPIARLAVILS-------VVVA----VAVAKKGDVEALNVLFTSMNKPSESGWKADGDDDDE-----KGIDSGSDVTEDLSGLGLSGTL-GYKLSSMKSVTKLVNLNG--DYS-PNLVQLNQGSFSGLFSISKMSDETLNLGKHNGQLADIFSHLPKLSTMDLSFRFSGNLPHSFQSLTGIKTLNLEDQFSGHIDI-AKLP-LDDNLQNKFTGWISKLKDDSLETGGPLSS-----------GSAPPGM---------------------------------------------------------------MKGSSAVS------SSSGG-N----DGGINGFAIGAMVIA--VLLAALILLSVLK------RKRSSPVSSHYYMDDSG--------------------------------------------------------------------------HSSTIDMKSLE-NSSSMD--CRT------------PPAV-PRKSI-----------------NDNEFE-NKLN----------NSRRISDPISPVTYLSSDLQTAGSFHSSRLIGQGTTGRVKAKYVDGRVLAVKKFDPLSFS--GSSDFMEIVNSISKLRANICEIVYSPGYYMVNYQSSGSYEFH-------LSDD--YSKPTTVRIGTARLELEVCSPSVIHKNVKSSNVLLADLNPRLSDCGLTFFYED-TSESL-------GPGYSAPECTRSSGYVMKSDVYSFGVVMELLRKAYDSSKPRAEQCLVKFVTPQLHDIDALGTLADPALRGLYPPKALSRFADVIARCVQSDPEFRPSMSEVSQMLTGCIQRTTSNRR-IGG-PLSTS------QRSDTSDW------------------
> Potri.014G001200.1 pacid=27034996 transcript=Potri.014G001200.1 locus=Potri.014G001200 ID=Potri.014G001200.1.v3.0 annot-version=v3.0
-MH--------------------------HSLVGFLIVSLG-------ILTT----LVHSKSDDVSALNVMFTSLNSPSKSGWKSRG--GDS-----EGIQSGSSVTQKLSGLGLTGSL-GYQLSNLKSVTYFVKLNN--DYQ-PNTVNLDSNGFTNVYSISQMTKQYLNLNHKNGQLSDMFQKLTKLKTMDLSHSISGNLPQSFSALKSLSTFHLQDKFTGTLDV-AALP-LKDNVEDEFTGWVDSLEGDNLETGGSWSS-----------GHAPRGK-------------------------------------------------------------------SSSA------HEKGG-G----KKGMSGLAIALIVVA--SLVVLVLLLLLFS------RKRSSPSS-NFLDEEKGSR----HRAFT---------PLS-SQELSNH---------TIASIKKEFK------------------GIYLTDFQHH----------------FMP------------PPSN-FSQSI-----------------NDNQFA-SCLN------------PGRNTSVRAVAFSLTDLQTAGNFAPGRLIGEGSLGRVRAKYPDGKVLAVKTIDLSLLQGAKPEDFSEIVTSISKVHPNIAELAYAQGHSMIEYFRNGSHGFH-------VADD--YSKPTTVRIGTARVELEVCSPSFIHKNIKSSNILLNELNPCLCDYGLENFHHR-TSQNL-------GVGYNAPECTKPPAYTMKSDVYSFGVVMELLRKPFDSSRPKSEQCLVRWATPQLHDIDSLEKMVDPALRGLYPPKSVSRFADIIALCAQAEPEFRPPMSEVVQALVRLVQRSSMNLR-----DDITI-----SSQMEDSDY------------------
> Potri.007G002600.1 pacid=27014781 transcript=Potri.007G002600.1 locus=Potri.007G002600 ID=Potri.007G002600.1.v3.0 annot-version=v3.0
FMY--------------------------HSLLGFLIVSLV-------ILTT----LVYSKSEDVSALNVMFTSLNSPSKSGWQSSG--GDS-----EGIQSGSSVTQKLSGLGLTGSL-GYQLSNLKSVTYFVKLKN--DYQ-PNAATLDSNGFTSVYSISQMTKQNLNLNQKNGQLSDMFQKLSKLKTLDLSHSISGNLPQSFSALSSLSTLHLQDEFTGTIDV-ARLP-LKDNIKDEFTGWVDSLNGDNLETGGAWSS-----------GPAPRGK-------------------------------------------------------------------SSSA------HGKGS-G----KGGMNGLAIALIVLA--SLVVVGLLIILLS------KRRSSPSS-NFLEEDNGSW----HRAFT---------PLS-SHELSND---------TRAAIKKEFK------------------EIEPINLSGSIDIKNLQ-KAPSVG--YKP------------PPSD-FSESI-----------------SDNEFA-IRLN------------AGRNTSVRSIAFSLTDLQTAGNFASGRLIGEGSLGPVRAKYPDGKVLAVKKIDSSLFQG-AKQEFSEIATSISKVHQNIAELVYSQGHSMIEYFRNGSHEFH-------VSDD--YSKPTTVRIGTARVELEVCSPSFIHKNIKSSNILLLELNPCLCDYGLANFHHR-TSQNL-------GAGYNAPECTKPSAYTMKSDVYSFGVVMELLRQPFDSSKPKSEQCLVRWATPQLHDIDALDKMVDPALRGLYPPKSVSRFADIISLCAQVEPEFRPPMSEIVQALVRLFQ-------------------------------------------------
> AT1G78980.1 pacid=19650025 transcript=AT1G78980.1 locus=AT1G78980 ID=AT1G78980.1.TAIR10 annot-version=TAIR10
-MT--------------------------QKLVRLVIVSLA-------ITVT----LLQAKNQEVSALNVMFTSLNSPSKKGWKANG--EDS-----EGVKKGSSVTEQLSGFELGGSR-GYLLSNLKSLTTFLKLKG--NYQ-PNIANLDSEELDNVYSLSQMKNQSINLGQKNGELPDMFQKLSKLETLDFSLKLSGKLPQSFANLTSLKKLHLQDRFTGDINV-RNLA-IDDNVEDQFEGWINELKDDSLLTGGDWST-----------ETAPPPP-----PG---VKYGRK----------------------------------------------------SSG------SKDGG-G----ITAGTGMVIAGACLG--VLVLIIVLIALVS------KKKSSLSP-HFIDEDNSHH----TPKFK---------SLT-SHGSAQE---------LRVDFGNDYK------------------DGKSGDSGDE----NIH-RIGSKG--LKH------------YVSS-RVMSF-----------------TDTEFA-NKL-----------NAKRTTSTRSAVEFELSDLQSAANFSPGNLLGEGSIGRVRAKYSDGRTLAVKKIDSTLFDSGKSEGITPIVMSLSKIRQNIAELVYSQGHNMVEYFRNGSHEFH-------LSDC--FSKPTTVRIGTARVELEACSPSVMHKNIKSSNILLADLNPRLSDYGLSKFYLR-TSQNL-------GEGYNAPEARDPSAYTPKSDVYSFGVVMELLRVPFDGEKPRPERSLVRWATPQLHDIDALSNIADPALHGLYPPKSLSRFADIIALCVQVEPEFRPPMSEVVEALVRMVQRSSMKLK-----DDLSS-----SYRAHDD-------------YDY----
> evm_27.model.AmTr_v1.0_scaffold00005.65_
-M------------------------------------------------------------------------------------------------------------------------------------------------------------------------------------------------------------------------------------------------------------------------------------------------------------------------------------------------------------------------------------------------------------------------------------------------------------------SLYVI-----IAASVESQ------------------------------EQKSK-AAPITD--LKP------------PPVE-WQK------------------IASDRTS-GKP----------GAGKRTKAPITATSYAVAELQTANSFSQECLVGEGSLGRVRADFSNGKILAVKKIDSSALSLQEEDNFLEAVSNMSRLRPNITTLLYAHGQHLVEYFGNGTHDMH-------FTDD--NSKATAVRIGTARLELEVCLPSVVHRNFKSANILLEELNPHLSDCGLAALTPN-TERQV-STQMLGSFGYSAPEFAMSGIYTVKSDVYSFGVVMELLRKPLDSSRQRSEQSLVRWATPQLHDIDALAKMVDPALKGIYPAKSLSRFADIIALCVQPEPEFRPPMSEVVQALVRLMQRASMNKR-RSS-DESGI-----AFKMPDYEQ-----------LEMSF--
> DmPelle
-MSGVQTA--------------------------------------------------EAEAQN---------------------QA-RSRS----------LDNTMARLLPLPVRAQLC-------AHLDAL-------DQQ----------TAVLYDQV-------EQISSKRGRSSNEF-----LNIWGGQYHTVQTLFALFKKLKLHNAMRL-----------KDYV-SEDH------KYIRSVPTSELRAAPSSAK-----------VNNGPPF-----PSSSGVSNSNNNR------------------------------------------TSTTATEEPSL------ESLGN-----------------------IHISTV-------------QR----------------------------------------------------------------------------------------------------------------------------------------------------------------------------------AAESLLEIDYAELENADGWSPDNRLGQGGFGDVRGKWKQLD-VAIKVMNYRSPNIDELQQSYNELKYLNSIRDNILALYYIGGKPCVQLMKGGSEARRAH-----KAQN--PLPATQFSIGTARIYLTARGTPLIHGDIKPANILLQCLQPKIGDFGLVREGPKSLDAVV-ENKVFGTKIYLPPEFRNFRQLSTGVDVYSFGIVLEVFRQVTDRVENETKKNLLDYVKQQWRQMELLEKHLAAPM------KELDMCMCAIEHCTALDPQDRPSMNAVLKRFEPFVTD------------------------------------------------
> Smo_83207_ pacid=15412562 transcript=83207 locus=83207 ID=83207.v1.91 annot-version=v1.0
----------------------------------------------------------------------MFHRLFS------------GTK--------RR-------------------------------LNLSQ--AYQ-PQLQEIFVSNVSLLPNITLIVALCRDVSHQIGTIPDVFQNFSNLNLLDVSFQLTGSLPSSFAGLISISVMHVQNKLSGDINV-SDLP-LADNVENQFNGWVSSLRSPNLR-----------------------------------------------------------------------------------------------------------------------------------------------------------------------------------------------------------------------------------------------------------------------------------------------------------------------------------------------------------------------------------------------------------------------------------------------------------------------------------------------------------------------------------------------------------------------------------------------------------------------------------------------------------------------------------------
> Zm00001d053676_T001.1 pep chromosome:AGPv4:4:238814470:238849085:-1 gene:Zm00001d053676.1 transcript:Zm00001d053676_T001.1 gene_biotype:protein_coding transcript_biotype:protein_coding
---------------------------------------------------------------------------------------------------------------------------------------------------------------------------------------------------------------------------------------------------------------------------------------------------------------------------------------------------------------------------------------MASATCT--VFVLLVVGLVLRS------RK-------------------------------CSCSPKSTSN----------------------------------------------------------HAKTLPAN--MET---V--------PTANEVLYSWSSLL--IGSDTSSSNGITSERVP-----------KIKSWFKASKKLLTAKQFPAADILAAKDFNEECFIGEGLTGRVRGEFSDGQLLAIKRIDMVDLSLSEQDELMDMLWNVSRLKPNISALVYVFEHCALEYAENGSDDIF-------APAT--RSMASAMKIGVAYLEIKLSS-------------VLAML--------------------------------------------------PLSLVIEQMKLIFTV---------------------------------------------LVLFCL------------------------------------------------------------------CF---
> Potri.016G048700.1 pacid=27012534 transcript=Potri.016G048700.1 locus=Potri.016G048700 ID=Potri.016G048700.1.v3.0 annot-version=v3.0
-----------------------------------------------------------------------------------------DEV-----F-----------------------------------------------------GAMPNRLSCFTVIVFAILALQAATNP-PD-------------EHD-------------------------------------TVNIQSHFSGVVTQFQLPNLWIDGRFYE-----------GANYPAWKL---PLD--NGSIWKN-------------------------------------------CNGPSSTESSAIEYLKVK--RT-Q----EEKTGP-------------------------------------------------------------------------------------------------------------------------------------------------------------------------------------------------------------------------------------------------------------------------------------------------------------------------------------------------------------------------------------W-KSKIVAFESAIGDTGYIAPEHEEPVTDNTKGDIYAFGVLLELLRRPFDSSRPRKEQSLVKGASSRLHDNE-------------------FNSDDVVSLCIQSEKFFRPPMSEIVSSLTSLRQKFTAAKS-GAM-EGAEVDHFERSFRSTNTRFITS-T------PSYISV-
> Potri.004G005300.1 pacid=26992740 transcript=Potri.004G005300.1 locus=Potri.004G005300 ID=Potri.004G005300.1.v3.0 annot-version=v3.0
------------------------------------------------------------------------------------------------------------------------------------------------------------------------------------------------------------------------------------------------------------------------------------------------------------------------------------------------------------------------------------------------------------------------------------------------------------------------------------------------------------------------------------------------------------------------------------------------------------------------------------------------MMAVKKIDNAALSLQEEDNFLEAVSNMSHLRPNIVSLVYVHGQRLVEYIANGSHDIH-------FADD--GSKTSAVRVGTARLELEVCLPSVVHRNLKSANILLEELNPHLSDCGLAALTPN-TERQV-STQMVGSFGYSAPEFALSGIYTVKSDVYSFGVVMELLRKPLDSSRVRSEQSLVRWATPQLHDIDALAKMVDPILNGMYPAKSLSRFADIIALCVQPEPEFRPPMSEVVQALVRLVQRASVVKR-RSS-DESGF-----AYRTPDHEA-----------IDSSF--
> LOC_Os02g10110.1 pacid=33135689 transcript=LOC_Os02g10110.1 locus=LOC_Os02g10110 ID=LOC_Os02g10110.1.MSUv7.0 annot-version=v7.0
-MAAAA-----------------------LPRLLLAAAVLC-------AAFA----PVSGFPSDALGLWELYRTLDSPWQSGWTSQG--GRGGEQRPHGVLRDSSIVANISGLGVGGWL-GLELLKFYSLKILVFIAG--ERN-PSVEYLNAAQFESIPSLPWLHTKYLNLSHKSGIIGDVFVNMESLGTMDLSFSFSGDLPTSFSSLKNLHHLYLQHEFTGSVIL-ADLP-LSSNIENSFSGYVGTFESPELRIDGQFQPGFKRASPSFTRSAHSPPT-----PHPPPSSPPPPMS---------------------------------PPPPAVKENLKHKPEPLKPSLSSSMYNQHRK-S----HSRVTAAAIATVTGT--AFVLLIVGLVLKS---------------------------------------CTYSPKSTAN----------------------------------------------------------NAKSPPAN--VEK---V--------PKANEVLYSWNSLM--NDCEASSSDVIKPERAM-----------KTKVWAKTSKNFLTAKQFQAVDILAARNFSKECFIGEGFTGQVRGDFPGGQLLAIKKINMVDLSLSEQDELIDMLGKMSNLKPNISALVYVFGHCALEYAENGSDDIF-------SAAT--RSRASAMKIGVAYLEMSTCSPPVVHGNIKATNILLAQLMPYLSHCGLARLSQFVSAIRTDSEALNSGKGYVAPELTDPATDSIKADIYSFGVILVLLQKAFDSSRRQNEQFLVDWASPHLHNLDSLERITDPRIHASMPPQAISTLGNIILLCIKKSPELRPPMTVITDKLLKLVQSTGLQKT-STTTQHLEVDAQEPSFKTTRPYFEPS-TVSQSATGGCISQ-
> Bradi3g06990.1.p pacid=32823337 transcript=Bradi3g06990.1 locus=Bradi3g06990 ID=Bradi3g06990.1.v3.1 annot-version=v3.1
-MSAAS--------------------------HLLAVVVLY-------AAFS----SATSFPSDAIGIWALYRALESPWQSGWTSMG--GGYGERGLHGIIKDSCVVANISGLGVGGWL-GPELLKLHSLKELVFIAG--EPT-PNVEYLNAAKFVSVPSLPYLHSKYMNLSYNSGIIGDVFVNMESLVTMDLSFSFGGDLPRSFSSLNDLHYLYLQHEFTGSVIL-ADLP-LVANIENHFSGYVGTFEFPELRIDGHFQPGFKHSSSSFTRTTHSPPP-----PH-RLQPPPPSLP---------------------------------PPSPAAKQNLKHRPKPPQSSVGASLQSHQRK-S----HSRVTAAAIASVACT--VFVLFVVGLVLKS------WK-------------------------------CTSGPKSTAD----------------------------------------------------------NIKSLPAN--LE----V--------PKANDVMYSWSSLMIGRGTSSSNNNGIKPGRVP-----------KRKSWVKTSKNLLPAKQFLAVDILAARNFNEECLIGEGFTGRVRGDFPDSQLLAIKKINMIDLSLSEQDELMDILWNMSRLKPNISSLVYVFGHCALEYAENGSEDLF-------SAAT--SSRASAMKIGVAYLEMLTCSPPVAHGNIKATNILLAQLMPYLSHCGLAKFSHFVSATRMDSEALSGAKGYAAPELNGPGTDNIKADIYSFGVILVLLQKAFDSSRKQNEQFLVDWASPHLHDLDSLERITDPRIRVSMPPKAISALGNVILLCIKQSPDFRPPMTVITDKLVKLVQSTGIQKT-NAA-QKLEVDAQDPSFITTRPYFEPS-TVSQGATESCISR-
> AT3G02130.1 pacid=19663618 transcript=AT3G02130.1 locus=AT3G02130 ID=AT3G02130.1.TAIR10 annot-version=TAIR10
-MTSLPSS--------WFF------DVVFSLCLLCFASCLAKI-----TVLADSSVLLKTVPGSLTGLRVLSLPFNSPNSQNWLQ-GGRGEAKLKILSGVNDELKAVYNVSFNKLSGRI-PQGLNNMTSLKILAVIFG--PTSLASLVALNSWQLQQIGSLKKMAATYLSIANNTGQIPQSFGQLHSLDVLDLSSHLSGGIPHDFVNLKNLTVLLLNNNLSGPIPSGA--T-FAVNVSSNLSGPVSTNGLKCSTVSGPYLR-----------------------PCHSLTTPSSDSR--------------------------------DSTGDSITQDYASSPVENAPS------QSP--------KGGFNSLEIASIASA--SAIVSVLIALVILFFYT--RK---------------------WHPKSK--------------------------------------------------------------IMATTKRETM-----FMD--IGV------------P------------------------------------------------------------ITFDNVVRAGNFNASNLIGNGGFGATKAEISQDVVVAIKRLSI--GRFQGVQQFHAEIKTLGRLRPNLVTLIYAETEMFVNYLPGGNEKFQ-------------ERSTDVHKIDIARLALDQCVPRVLHRDVKPSNILLDDCNAYLSDFGLARLLGT-SETHA-TTGVAGTFGYVAPEYAMTCRVSDKADVYSYGVVLELLKKALDPSVSYGGFNIVQWACMLLRQGRA-KEFFTAGLWDAGPHDDLVEVLHLAVVCTVDSLSTRPTMKQVVRRLKQLQPPS----------------------------------------------C
> AT5G06820.1 pacid=19672013 transcript=AT5G06820.1 locus=AT5G06820 ID=AT5G06820.1.TAIR10 annot-version=TAIR10
-MKTKQ-----------------------QLRFLATILLTT-------ILFV----LAKTDPLEVLALQDLYKSLRNPEQRGWRLEG--GEA-----LGISSGSSIVDQLRELKLLGSL-GNQLQHLHNLKILVFLEG--EFG-PNATHINAYNLTSIFSLPLMTSQSLNLSHSSGPLGNVFSGLQ-IKEMDLSFNLTGDLPSSFGTLMNLTSLYLQNRLTGSVIY-ADLP-LADNIEDQFSGIISHFQSPHLWIWGKFHV-----------EPNYKPWKF---PLD--VRPLIQN-------------------------------------------DTGYPTTESSAIMFPRPETQKK-K----KKGIGAGSTFLLVGG--LALLGTFFALFAV------RMHRRAQNLAAIHRSNNSIA--------------YSLPVSTGREYPVAT----------------------------------------------------EDNPQIKR--FQP------------PPAPQL---RH-LPS---------PPVRIDKSA-----------RRKSFSATCQYPSFAKLFSAAELQLANCFSEENLLGEGPLGSVRAKLPDGQFAVVRNIPMSSLSLHEEEQFTEVLQTASKLRPNIVTLLFINGEHLVEYVGHLSYNAH---------DE--VYKPSLLRIGVARLDLSSFCPPIAHSDLKATNILLEELTPRIADCGLASLRPL-TSNSVASEIAIQNTGYIAPEHGQPGSSGTKSDTYALGVLLELLRKAFDSSRPRGEQLLVKWASTRLHDRRSLEQMIDGGIAGTFSSRVASQYADIISLCTQAEKEFRPPVSEIVEALTALIQKQNKEAS-SSVA---KTDPFSKSFCSTRTRFISS-T------FSYLSS-
> Potri.006G190700.1 pacid=27006304 transcript=Potri.006G190700.1 locus=Potri.006G190700 ID=Potri.006G190700.1.v3.0 annot-version=v3.0
-MA-------------------------------------------------------------IIALQDLYKALSNPPQKEWRLDG--GES-----TGVSAGPSVIYKLQGLNLSGFL-GTQLHYLHSLKHLVSIVG--EYA-PNATHINAYYLSSILSLPGVELRHLNLSHSSGPIGNVFTGLQNLKEIDLSYNFTGDLPSSFGSLTNLTKLFLQNQFTGSVVY-ANLS-LTDNIQTHFSGVITQFQLPDLWIDGQFHI-----------GANYPPWNY---PSD--NGSIGQN-------------------------------------------FNGPPTTESSAMEYIKV---EH-K----KKRLGPGGIVFAVGV--VALVVTAAIFIAM------RIRSRH-----------------------------SCSIRTTRGQNLAS----------------------------------------------------EVNPQ-----LLP------------PRSPSLLFPTH-IPRI--------CHNRNEKNS-----------ARKSF-LIYKAPVSANIYTLTELQLANNFGEENLLGEGSLGSVRAEFQNGQIFVVKNINMVSLSFQEEEQFLDVIWTASRLRPNIVTLIYVHGQHLVDYIRDLSHDVH---------SD--GYKPSILNIGVARLELSTFSPPISHGNVKAANVLLKELMPRLCDTGLAILRPL-TSNSA-SEIAIGDTGYIAPEHGEPVTDNTKSDIYAFGVLLELLRRPFDGSRPRAEQSLVKWASSRLHDNESLIQMVDPGIKRTLPSKTLSRFADVVLLCIQPDKFFRPPMSEIVSSLTSVLRKFTAAKS-GAM-EGAEVDPFERSFCSTYSRFITS-T------PSYISV-
> evm_27.model.AmTr_v1.0_scaffold00022.230
-MCKER-----------------------FWSLFLLLSLWA-------ILLS----IVVAEESDVRALQDIYVSLNFPFQIGWNSIG--RES-----MGISSVSAVTSDIHGLGLTGTL-GYQLSNLASLKALVNIHD--ASQ-SNITYLNAYNFNSLYSISELSSASLNVSHSSGPIGDIFNKLQNLSLLDLSFNFTGDLPLSFITLSKLSNLFLQNYLSGSVDF-SHLP-LSDNVENYFSGWIKEFDSPYLRISGLFQN-----------GAPQSSH-----PFS--ELPSGVVE-----------------------PKHNIT----NKPLTVPGAFVSLPSDQ---------NCERD------HKRLVAGLMIGVAAA-GVLIIVGSLCFIFACY----HR---------------------SFPKKMLCAS-CTLPITTSEASKMRV--------------------------------------------------KVNPSPHEFE--LKP------------PPGQLKRK-------------------SCERAA-----------ARKSMGKRRRGPLNAVSYSLADLQTANSFGPESFVGGGSLGCVKAQFPDGKVLAVKYINLQGLYIQEQDAFLEMIYCLSELKPNIASLQYIQGQKLVDYIVNGTYDAH-------RSGP--CSKIKAVDIHIARLELSGGLTPIIHGNLKSENIMFEYRNPRLTDCGLATLMPS-------KHHVSGSFGCTPPEVVISGVYIEKSDIYNFGVVLELLRVPLD--RGKWQQSLVDWATPQLHDIDALVKMVDPALSGIFPKNLFS---------------LSPGYFKI-----------------GVSG-------------------------------------
> evm_27.model.AmTr_v1.0_scaffold00005.64_
-M-----------------------------------------------------------------------------------------------ETV-------------------------------------------------------------------------------------------DLSFNLTGDLPNSFGSLSNLSTLYLQDQLTGPVNL-SSVP-LSDNIEKRFSGWIEKFKTPNLSISGSFDT-----------GPAPPPP-----PY---TSPPPNRAHN----------------------------------------TSGTPTTKPRP------EDQKN-K----EEKLAAGAIVGMVMG--SLLMVVAAIFAIVFCL---RK---------------------------------------------------------------------------------------------------------------------------FP----------------------------------------------------------------------------------------------------------------------------------------------------------------------------------------------------------------------------------------------------------------------------RSKKEN------------------------NGSGSTKSIS----VVA----------------------------------SKG-------------------------------------
> Solyc06g063360.2.1 pacid=36130374 transcript=Solyc06g063360.2.1 locus=Solyc06g063360.2 ID=Solyc06g063360.2.1.ITAG2.4 annot-version=ITAG2.4
-MMMMISP---------------------CTFLCWIILTSS-------FNID----VVLSKSQQVSALNDMYQYLKPHSKDGWKSNG--DDS-----TGVKSGSDVTENLSGLGLTGSL-GFQLDKLDKVTYFVKLKD--NYQ-PRTQHLDSGQFGTVYSISQMTEKSMNLNHKSGSLSDLFGKLTKLTEMDISYSISGSLPQSLKSLSSLSKLHIQNQFTGSINV-ADLE-LDDNVANQFNGWINELKDKKLETGGSWST-----------GSAPPPP-----PG---QKAKPHTRN----------------------------------------------------------SDKES-G----KSGLGIGAIAGILLG--VLLLLSVIIALLS------RKRSSSSS-HFIEEDKFSR----RQTFT---------PLA-SQELSSS---------VRANMQEDFR----------------------------VAEKHLQ-TSSSMV--LKRLNSV--------PPSD-HVKSA-----------------NDKEFA---------------NPMKQNSSVKLDHYPLVDLQNASNFASSRLLGEGSIGRVMAKYPDGKVLAVKKIDSSFFRDGQCTEFTEIVGNMSKLHTNIAEVIYSQGHNMIEYFRNGSYEFH-------VSDD--FSKPTTVRIGVARLELEVCSPSCLHGNIRTSNIVLAELNSRLCECGMAMFHQR-SSKNL-------DAGYTAPECTKPSAFTLKSDVYSFGVVMELLRKPFDSSKPRLEQCLAEWASPQLHDLDALEQMADPALRGLYPPKSLSRFANVTALCVQPEPEFRPQMSEVV----RLVQKSNMSQR-GDD-DD----------------------------------Y
> Solyc03g059020.1.1 pacid=36136313 transcript=Solyc03g059020.1.1 locus=Solyc03g059020.1 ID=Solyc03g059020.1.1.ITAG2.4 annot-version=ITAG2.4
-MAAKQR-----------------------------LVVFA-------ILLF----QAVAIVEEVEALRNFYRSLNCPTQNNWKLEG--DEL-----TGVSHQSSVIDKLQGLSLTGNLQGDQLVRLQHLKHLLSFHG--ENS-TNLTDLNAAYFNTIHTVTSMKHRHLNLSQLSGPLPDVFGGFDNLIMMDLSHNFSGDLPVSFQTLMNLSR----------------------NIEDHFSGVIESFQNNSLWIGGQFRI-----------GVNYPPWKF---PTD--VMPNEQN-------------------------------------------ISSPPTTESSAIEYPSHESGDN-R----KKRPGSGGIVIMVVG--AVMTVIAAVFVAV------RTRSTKQTLDSIGGSLSSLQ---------------SLPISASQGSLVAE----------------------------------------------------YDRPDSSS-----------------SDSPPLISSWK-LPP---------APTMTIKMS-----------NRRSFSKKCKIPICAKLYAVADLQLASNFSPNNLLGEGTLGSVRADFPDGQILAVKNIKTVALSITEEEQFMEVIRTVSHLRPNIVALVYVNGNHLLEYIRKVTDDAH---------NV--LCMPTLLRIGVSRLNLTSCVPSITHNNLKATNILLEDLNPRLCDCGLAVLKPL-ASNNVASEIAIADSGYVAPEHVKRGSGNPKADIFSFGVLLELLRRPFDSSRPKGEQSLVEWASSKLHDSESLLEMVDPTIMRIISTRALSTYADIISQCIQPQKEFRPQMAEVVQSLVSLLQMSGQEKA-KSGKETAEVDPCDRSFRSTNSHFFAS-T------ASYLSI-
> evm_27.model.AmTr_v1.0_scaffold00025.294
----------------------------------------------------------------------------------------------------------------------M-GYQLRSLTSLTYLMRLEG--DYN-PNVLHINAGGFTVVYSISSMTDKYLNLGHQNGQLNDMFGNLRKLRVLDLSFSISGNLPQSFGSLSSLNTLRLQNQFTGPIDV-ASIP-LDEHLENKFGGWIEELKHKSIQTSGSWSS-----------GSAPPPPNS---PGG--SEHGRSSS------------------------------------------GTKSDSVKSSK------GGERD-K----KSGLSGVAIAGIVIG--VLVVAGILVAFLV------RRSSSS---HYLNEENLSQ----CRPFS---------PLV-SH---------------------EFK------------------ELRTMESSSSITMKTLQ-NSSSMA--LKP------------PPSD-RLKSF-----------------NETDFA-NKF-----------NAKRSNTPISAISYSFPDLQKAGSFGANHLIGEGSVGRVKAQFADGKLMVVKKIDPAALPRDSTEDFMGVISNISRLHPNITELVYTHGQRLVELLRTGSHKFH-------LSDD--YSNPTTIRIGTARLELEVCSPSAVHKNIKSANILLTELNPHLSDCGLASFRSN-ADHQV---------GYNAPECTTVDTYTLKGDVFSFGVVMELLRKPFDSFKPRSEQYLVRWATPQLHDIDALAKMVDPALRGLYPPKSLSRFADVIALCVQPEPEFRPPMSEVVQALVRLVQRSSMNKR-SAI-SASGLDDPGASRRTDDSD------------SEYMY-Y
> Solyc02g081070.2.1 pacid=36156458 transcript=Solyc02g081070.2.1 locus=Solyc02g081070.2 ID=Solyc02g081070.2.1.ITAG2.4 annot-version=ITAG2.4
-MNRNSCK--------D-----------TLFPLLPLVVIGF-------YSSF----VAEGNPNDLQALQVLYASLNNPSQSNWKSNG--GES-----KGITQASSVVSQIPDLGLNGTL-GYMLNGLTSLKNLLGIHD--SYQ-PNLTSLNANNISNIYSFAGMVTSYLNLSHSSQTIGELFSNHSDLGTLDLSSNFSGDLPSSFSSLTNLSTLHLENQLSGPLNI-IDLP-LTNNVAKHFNGWINELLSPNFIYDGSFAN-----------GPAPPPP-----PY---TAPPPGRSR--------------------HNRS-------------HSPPSSRTRPGSDGP------PSPGD-K----KKGLTTGAIVGIALG--SSLAILFALVALVFCFRRGKGKEIA-----------------------------------TRPSTG--SLPVT-----DKVNMEVQ------------------------------EQRAKPVVAVAD--LKP------------PPTE---K------------------VTVEMIQ-GKN----------GSVRRVKSPITASAYTVAALQTANSFSQENLIGEGSLGRVRAEFPNGKIMVIKKIDSAALSLQEEDNFLEAVSNMSRLRPNIVQLIYAHGQRLVDHVANGSHDMH-------FADE--RSELTAVRVGTARLELEVCLPSVVHRNFKSANILLEELNPHLSDCGLAALTPN-TERQVSSTQMIGSFGYSAPEFALSGIYTVKSDVYSFGVVMELLRKPLDSSRVRSEQSLVRWATPQLHDIDALSKMVDPALNGMYPAKSLSRFADIIALCVQPEPEFRPPMSEVVQALVRLMQRASVVKR-RSS-DESAF-----TYKTPDHET-----------VDMP---
> Solyc03g123740.2.1 pacid=36135243 transcript=Solyc03g123740.2.1 locus=Solyc03g123740.2 ID=Solyc03g123740.2.1.ITAG2.4 annot-version=ITAG2.4
-MR--------------------------LLPLSLLIGILL-------YCAY----CAIADPNDASALRVLYSSLNSPGQTKWNANG--GES-----TGITSGNRVTEKISGLGLSGSL-GYQLTSLTSVTNFINLGN--QFQ-PNVQRLNAAGFNGLYSISQMTSRYLNVSHQQGQVTVMFDSLSSLDTLDFSFSMTGDLPQSFKALTSMNKMYLQNQFTGTIDV-ANLP-LDDNVEKHFTGWVDHLKG--TKSNGSWNS-----------GSAPPPP-----PG---TPPASR-------------------------PH-------------HKSGGNNSPSD-GGS------SGDGG-G----KSGIGGGAIAGIVIS--VLVVGAIVAFFVI------KKRLKRSS-TDIEKHD-------DQPFA---------PLAPPQ---------------------EVH------------------ELKTNEASSAPIMKVFE-APAVVN--LRP------------PP-IERHKSF-----------------DEADIA-AKPI--------VPPKKVNTAKIDARQYSIADLQMAESFNVDNLIGEGSFGRVRAQFDDGKVLAVKKINSSALQ--NPEDFLDIVSEISRLNPNVTELVYSHGQHLVEFHKNGSHDFH-------LSDE--ESKPTSVKIGTARLELEVCSPSLVHKNIKSANIVLAELNPHLSDCGLASLIAD-ADQAL-NHNT--GSGYGAPEVAMSGLCTIKSDVYSFGVVMELLRKPFDSARTRSEQDLVRWATPQLHDIDALAKMVDPALEGLYPVKSLSRFADVIALCVQPEPEFRPPMSEVVEALVRLVQRANMSKR-TFG-ADQGT-----SRGETDG-------------PDYEP--
> Potri.011G010500.1 pacid=27001086 transcript=Potri.011G010500.1 locus=Potri.011G010500 ID=Potri.011G010500.1.v3.0 annot-version=v3.0
-MAL------------------------KHFELLLFVFVLI-----F-GFPV----LVQCTANDVQALQSMYSSLNSPSQTSWKSIG--GES-----KGITEGSAVVSQISGLGLDGTM-GYMLSNLMSLRTFLDIHD--PYQ-PNLTSLNAINFSNLYSISTMVSSYLNVSRSSQSIGDVFHNLSLLSTMDVSFNLSGDIPSSFSSLSNLSTLNVQNQLTGSLNA-TGLP-LTTNVANNLSGWIQELSSPNFIYNGSFDN-----------GPAPPPP-----PY---TSPPSGKSH--------------------RNRT-------------HPGSGAPRTSSSDGQ---------SE-S----DKGISVGAIVGVALG--SVVLVLIALLALVFCIKKHQGKEID-----------------------------------PLASRG--SRPAT-----YYTGAEMQ------------------------------EPRVKNMAAVTD--LKP------------PPAE---K------------------LVAERLL-GNS----------GSIKRMKSPITATSYSVASLQTANSFSQEFIIGEGSLGRVRGDFPHGKIMAVKKIDNAALSLQEEDNFLEAVSNMSHLRPNIVSLVYVHGQRLVEFIANGSHDIH-------FADD--GSKTSAVRVGTARLELEVCLPSVVHRNFKSANILLEELNPHLSDCGLAALTPN-TERQV-STQMVGSFGYSAPEFALSGIYTVKSDVYSFGVVMELLRKPLDSSRVRSEQSLVRWATPQLHDIDALAKMVDPALNGMYPAKSLSRFADIIALCVQPEPEFRPPMSEVVQALVRLVQRASVVKR-RPS-DDSGF-----AYKTPDHEA-----------IDSAF--
> AT4G22130.1 pacid=19648831 transcript=AT4G22130.1 locus=AT4G22130 ID=AT4G22130.1.TAIR10 annot-version=TAIR10
-MAIGDR---------------------AMFTVLLLFIASI-------SGFS----VVRCVPSDVQALQVLYTSLNSPSQTNWKNGG--GES-----KGITEGSAVVTDISDLGVSGTL-GYLLSDLKSLRKLVGIHD--TYQ-PNLTSLNARNLSNLYSISAMGSSYMNVSGSTMSIGDIFADHKSLATLDLSHNFSGDLPSSLSTVSTLSVLYVQNQLTGSIDV-SGLP-LKTNVANHFNGSIKELSSQTLIYDGSFDN-----------VPASPQP--------------------------------------------------------ERPGKKETPSGSKKP------SEESD-S----GKGLSGGVVTGIVFG--SLFVAGIIALVLYLCLHKKK-RKVRGSTR-------------------------------ASQRSL-----------PLSGTPEVQ------------------------------EQRVKSVASVAD--LKS------------SPAE---K------------------VTVDRVM--KN----------GSISRIRSPITASQYTVSSLQVANSFSQENIIGEGSLGRVRAEFPNGKIMAIKKIDNAALSLQEEDNFLEAVSNMSRLRPNIVPLAYTHGQRLVEYVGNGNDDTH-------TNDD--RSMNTAVKVGTAKLELEVCLPSIVHRNFKSANILLEELNPHLSDSGLAALTPN-TERQV-STQVVGSFGYSAPEFALSGIYTVKSDVYTFGVVMELLRKPLDSSRTRAEQSLVRWATPQLHDIDALSKMVDPSLNGMYPAKSLSRFADIIALCIQPEPEFRPPMSEVVQQLVRLVQRASVVKR-RSS-DDTGF-----SYRTPEHEH-----------VDISF--
> LOC_Os06g42800.1 pacid=33147901 transcript=LOC_Os06g42800.1 locus=LOC_Os06g42800 ID=LOC_Os06g42800.1.MSUv7.0 annot-version=v7.0
------------------------------------------------------------------------------------------------------------------------------------------------------------------------------------MFGNLTALSELDVSFNLNGNLPISLRSLSNISGIYLQNQLSGTVNV-SNLS-LTTNIANNFSGSIQEFSSSHLILGGSFLN-----------VPSSPPS-----TI---TSPPQGQ------------------------PD-------------FPQGPTTAPNIPEIP------IDQGSDK----KQRLRTGLVIGIVIG--SMAAACGVLFALVLCLHNVRKSKDGGISE-------------------------------SKDVAS--TFAVI----DRASNREIW------------------------------DHTQQ-DAPVSS--SVL------------PPMG---K------------------MTPERVY-STN---------SSMSKKMKVSVTANPYTVASLQVANSFCQDSLLGEGSLGRVKADFPNGKVLAVKKIDSASLSLYEEDNFLEVVSSISRLRPNIVPLAYVHGQRLVEHIGNGTHDIH-------FFDD--TSKITHMRIGTARLELEVCLPPVVHRNLKSANILLKEYSPHLSDCGLAALTPN-PEREV-STEVFGSFGYSAPEFAMSGIYTVKSDVYSFGVVMELLRKPLDSSRERSEQSLVTWATPQLHDIDALAKMVDPAMDGMYPAKSLSRFADIIALCVQPEPEFRPPMSEVVQQLVRLVQRASMVRR-QSG-EDVGL-----SYRGPDREGGT---------ADAI---
> Zm00001d046655_T001.1 pep chromosome:AGPv4:9:100666621:100672101:1 gene:Zm00001d046655.1 transcript:Zm00001d046655_T001.1 gene_biotype:protein_coding transcript_biotype:protein_coding
-MKP------------------------RTATLAAGLLQLV-------ALAA----VAEADAGDVAALGNLYSSWNSPARAGWSASG--GAA-----TGVSSGSAVTSKLSGMELNGTL-GYQLSSLQALKTMLNLHD--SYQ-SNLTYLNAKNFSNLYSISNLVSEYLNLSHSFQEIGELFGSLSSLSELDISFNLTGNLPFSMGSLSKLSSLYMQNQLSGTVDV-SNIS-LATDIASNFSGMIQEFSSPNLIVAGSFVN-----------MPASPPQ-----AL---TPPPNPRGR----------------------PD-------------DRRGPTSAPTVPETP------IDPDD-K------KMQTGPLVGIAVG--SIAAASCVLFALVLCLHNARKKPDDGSSE-------------------------------AK-----------------ASSREVM------------------------------DSSHD-NAAVAT--SDL---------QLIQPAG---K------------------MTPDDRAHGPN---------GCTAKRPKTVTTVSSYTVAALQVANSFCQDSLLGEGSLGRVKAVFPNGKVLAVKKIDSASLSLYEEDNFLAVVSNVSRLRPNIVPLAYVHGQRLAEYVGNGTHDMH-------FSDDDGKTTRATARIGTARLELEVCLPPVVHRAFKSSNILLDEYSPRLSDCGLAALSPNETEREA-FAGVVGSFGYSAPEFAMSGTYTAKSDVYSFGVVMELLRKPLDSSRERSEQSLVRWATPQLHDIDLLAKMVDPALDGLYPAKSLSRFADIIAICVQSEPEFRPPMSEVVQQLVRLMQRASIVRR-QSD-DQLGY-----SYRVPERDGGGTV-------GDVVVA-
> Zm00001d036775_T001.1 pep chromosome:AGPv4:6:100470264:100476233:1 gene:Zm00001d036775.1 transcript:Zm00001d036775_T001.1 gene_biotype:protein_coding transcript_biotype:protein_coding
-MKS------------------------RTATLAVGILLLV-------ALVV----VAEADAGDVAALGNLYSSWNSPAQTGWSASG--GAA-----AGVSSGSAVTSKLSGMELNGTL-GYQLSSLQALKTMLNLHD--SYQ-SNLTYLNAKNFSNLYSISNLVSEYLNLSHSFQEIGELFGSLNSLSELDVSFNLTGNLPFSMGALSKLSSLYMQNQLSGTVDV-SNIS-LATNIADNFSGMIQEFSSPNLIVGGSFVN-----------MPASPPS-----TL---KPP----------------------------LE-------------EPQGPVSAPTSPDTP------IDQDD-R------KIQTGPLIGIAVG--SIAAASCVLFVLVFCLHNARRRNDDEISE-------------------------------PKDLVG--SLAVI---ETAASSREVL------------------------------NNNHE-NSAVAT--SDL------------QHAG---KMM----------------MTPDRVLHDTT-------NGSSTAKRPKVPVTVTSYTVADLQVANSFCEDSLLGEGSLGRVKAGFPNGKVLAVKKVDDSALSLYGEDAFLELVSNVSRLRPNIVPLTYVHGQRLVEYVGNGTRDVQHC-----LSDDEGASKKTTVRIGTARLELEVCIPPVVHRTFKASNILLEEYSPHLSDCGLAALTTV-----V-SPEAVGSFGYSAPELAMSGTYTAKSDVYSFGVVMELLRKPLDSSRERSEQSLVRWAAPQLHDIDLLARMVDPALDGLYPSKSLSRFADIIAICVQPEPEFRPPMSEVVQQLVRLMQRAAIIRR-QS--DDLGY-----SYRVPDRDGGAAA-------GDVL---
> Zm00001d015649_T001.1 pep chromosome:AGPv4:5:103214832:103229126:1 gene:Zm00001d015649.1 transcript:Zm00001d015649_T001.1 gene_biotype:protein_coding transcript_biotype:protein_coding
-----------------------------------------------------------------------------------------------------------------------------------------------------------------------------------------------------------------------MQNQLTGSVNV-RGLS-LTTNIANNFSGWIKEFSSPDVTLEGSFAN-----------GPAPPPP-----PF---MPPPPQRPR--------------------NRPK-------------HPQGPGDAPKGSESH------TVQSN-K----KQGLGTGPLVGIIAG--SIVAVLCVFLLLLCCMCNAQKRTDDASSE-------------------------------SKDFGG--PLTVI----ERASSREIP------------------------------EQM-D-DTSIAT--VKL------------PPAE---K------------------MTPERVY-GKN----------GSVRKTKVPITATPYTVASLQVANSFCQDSLLGEGSLGRVKADFPNGKVLAVKKIDSAALSLQEEDNFLEAVSSMSRLRPNIVPLTYVHGQRLVEYIVNGTHDMH-------FSVE--ISRKTIVRIGTARLELEVCMPSLVHRNLKSSNILLEEHNPHLSDCGLAALTPN-TERQV-STEVFGSFGYSAPEFAMSGIYTVKSDVYSFGVVMELLRKPLDSSRERSEQSLVRWATPQLHDIDALARMVDPALNGMYPAKSLSRFADVIALCVQPEPEFRPPMSEVVQQLVRLMQRASIVRR-QSG-EELGF-----SYRVPEREGDL---------RDISF--
> Bradi3g06590.1.p pacid=32819558 transcript=Bradi3g06590.1 locus=Bradi3g06590 ID=Bradi3g06590.1.v3.1 annot-version=v3.1
-----------------------------MAAALFGLLVAL-------AAAA----TAGATSSDAAALGNLYTSWNSPSQAGWSASG--GAG-----QGVSNGSGVTEKLAGTGLNGSL-GYELSNLYSLKTLLNIHG--SYQ-PNLTYLNATNFSNLYSISNMASEYLNISHSSQQIGDLFRNLNSLSELDISFKLTGDLPNSIGSLSNISSLYMQNQLTGPVNV-SGLG-LTTNIANNFSGWIKEFSSPDVILGGSFAN-----------GPAPPPP-----PF---MPPPPRRPR--------------------NRPN-------------NSGGSGNAPKGSESS------TGQGD-K----KQGLQTGALVGIIVG--SILAALCVLLVLVLCIRNARKRKDDSSSE-------------------------------SKDFVG--PLSVI----QEASDREIA------------------------------EHGHE-NTSVAA--MKV------------LPAE---K------------------MTPERVY-GIN----------GSMRKAKVPITATPYTVASLQVANSFCQDSLLGEGSLGRVKADFPNGKVLAVKKIDSAALSLQEEDNFLEVVSSMSRLRPNIVPLTYVHAQRLVEYIGNGTHDMH-------FSDE--MSRKTIVRIGTARLELEVCLPSVVHRNFKSSNILLEEHNAHLSDCGLAALTPN-TERQV-STEVVGSFGYSAPEYSMSGIYTVKSDVYSFGVVMELLRKPLDSSRERSEQSLVRWATPQLHDIDALAKMVDPALNGMYPAKSLSRFADIIALCVQPEPEFRPPMSEVVQQLVRLMQRASIVRR-QSG-EELGF-----SYRAPEREGDM---------RDISF--
> LOC_Os02g09740.1 pacid=33134964 transcript=LOC_Os02g09740.1 locus=LOC_Os02g09740 ID=LOC_Os02g09740.1.MSUv7.0 annot-version=v7.0
-MA-------------------------ALAAALVGFLLAV-------SSAP-----AGATASDAAALGNLYSSWNSPSQAGWSAGG--GAG-----QGISSGAGVTERLAGVGLDGSL-GYELSSLFSLKTLLNLHG--SYQ-PNLTYLNATNLSNLYSISNMVSEYLNVSHSSQQIGDLFGSLNSLSELDVSFKLTGDLPNSLGSLSNLSSLYMQNQLTGSVNV-SGLS-LTTNIANNFNGWIQEFSSPDLTLGGSFTN-----------GPAPPPP-----PF---MPPPPRRPR--------------------NRPS-------------HPRGSGDAPEGSVSP------AGQGD-K----KQGLQTGPLVGIVAG--STVGALCALLLLVFCIRNAQKRKDDTSSN-------------------------------SKDFVG--PLSVI----ERASNREIP------------------------------EQSPE-NTSVAT--MKI------------SPAE---K------------------MTPERIY-GKT----------GSMRKTKVPITATPYTVASLQVANSFCQDSLLGEGSLGRVKADFPNGKVLAVKKIDSSALSLQEEDNFLEAVSSMSRLRPNIVPLTYVHGQRLVEYIGNGTHDVH-------YSDE--LSRKTIVRVGTARLELEVCLPSVVHRNFKSSNILLEEHNPHLSDCGLAALTPN-TERQV-STEVFGSFGYSAPEFAMSGIYTVKSDVYSFGVVMELLRKPLDSSRERSEQSLVRWATPQLHDIDALAKMVDPALNGMYPAKSLSRFADIIALCVQPEPEFRPPMSEVVQQLVRLMQRASIVRR-QSG-EELGY-----SYRAPEREGDM---------RDLSF--
> AT1G53730.2 pacid=19652122 transcript=AT1G53730.2 locus=AT1G53730 ID=AT1G53730.2.TAIR10 annot-version=TAIR10
-MRENW-----------------------AVVALFTLCIVG-------FELR----FIHGAASDTSALNTLFSGMHSPAQTQWTAAA--GQN-----RGVTSGSRVTQKLSGLELSGTLGGYMLDKLTSLTELLSLGG--DYQ-PNLQRLNANQFTAAYSLSQITPKYLNLGHQKGQIAIDFSKLDSLTTLDFSFSFTNSLPATFSSLTSLKSLYLQNQFSGTVDV-AGLP-LETNIANDFTGWISSLKG-TLIKDGSFNT-----------GPAPPPP-----PG---TPPIRG------------------------SPS-------------RKSGGRESRSSDEST------RNGDS-K----KSGIGAGAIAGIIIS--LLVVTALVAFFLF------RRKSKRSSPMDIEKTD-------NQPFT----------LA-SN---------------------DFH------------------ENNSIQSSSSVETKKLD-TSLSIN--LRP------------PP-IDRNKSF-----------------DDEDST-RKPI--------AVKKSTVVVPSNVRLYSVADLQIAGSFSVDNLLGEGTFGRVRAEFDDGKVLAVKKIDSSALPHGMTDDFIEMVSKIANLDPNVTKLVYAHGQHLVEFHKNGSHDFH-------LSEE--ESKAVSVKIGTARLELEVCSPSIVDKNIKSANILLSELNPHLSDSGLASFLPT-ANELL-NQT---DEGYSAPEVSMSGQYSLKSDIYSFGVVMELLRKPFDSSRSRSEQSLVRWATPQLHDIDALAKMVDPALKGLYPVKSLSRFADVIALCVQPEPEFRPPMSEVVQALVVLVQRANMSKR-TVG-VDPSQ-----RAGSADTT------------SDYM---
> Pp3c6_26930V3.1.p pacid=32976271 transcript=Pp3c6_26930V3.1 locus=Pp3c6_26930 annot-version=v3.3
-MA-------------------------RVSAAIFLWTLAI-------SCVS----LVHGAPSDVSSLNTMFTGLNNDPKTNWVQSA--SNN-----LGITEFTFVTSKLSNMGLNGKVEGWVLQKLQLLSVLLHLNS--EGM-RNMTALDSYQLTSFYLLINVPTISIKLNNKTGTLGLIFSKLVNLVTLDNFNAITGGIPKEMGDLASLQFLNMQNKLTGSIPASAGLQFLDTDVSNMLTGYLPDLNPKNFRYGGQLNN------------QAPPPP-----PY---TAPPP--------------------------PP-------------KPVS--------TFP------AHPSQAE----SSFLTVPTIVGIVVE--AILVLAAIGISVWFF--AIRKRSERTKPLDIESNQSS-----RRTW--------FLPLI--------------PPGTEKTPKKKVF------------------EPA-----------------------LKV------------PPAF-----------------------NTEEAK----------FKIEVGGEVIKSRINVTEFSVAELQTANS----------PLGCVPANFPNSQVLAVKKLDTKASMVKNKDDFLSVVDGLAWLQTNCAELVYVHGQRLVKYITD-------------------NSMGSMVKIGCARLEMEIVSPPVVHRNFKSANIFLDELNPHVTDCGLAALAPSSAERQV-CCTIAGSFGYSPPEYTMSGTYDVKGDVYSFGVVMELIRKPLDRGHEPFEQNLVRWATPQLHDIGALERMVDPVLEGAYPAKSLSRLADVVASCVQPEPEFGPPVSEVVQSLVRLMQRAALS--------------------------------------------
> Pp3c5_8240V3.1.p pacid=32954912 transcript=Pp3c5_8240V3.1 locus=Pp3c5_8240 annot-version=v3.3
-MRGAVVD----PMKGD--ILGGMG---RPNGGTILYVLVI-------SFIA----LVNGAPNDVSALNTMFTGFNSDPKTNWVQNA--GTN-----LGVTDGTFVTSKLSNMGLNGKVEGWVLQKFQHLSVLLHLAS--GEM-PKLTELDSYQLTSFYLIINIPTTSIKLNNKSGTLGQVFSKLTNLITLDISNAITGPIPEGMGDMVSLRFLNMQNKLTGPIPDTANIPSLETDVSNALTGFLPNLNPKNFRYGGPLNT------------QAPPPP-----PF---TPPPPSKNP-----------KPI------PPPP-------------HPGS--------RTP------DTAPKAE----GGIVSGAAIAGIVVG--AILVLAAIFIAVWFF--VVRKRSELTKPLDLEANHSS-----RRTW--------FLPLI--------------PAGKEKPPKMKVF------------------EADTFEK--EVEEPKIKALPPLKS--LKV------------PPAL-----------------------KVEEAT----------YKVESEGKVNKSNITAREFSVAELQAADSFSEDNLLGEGSLGCVRAEFPDGEVLAVKKLDTTASMVRNEDDFLSVVDGLARLQTNSNELVYAHGQRLVKFISRGTHELH-------GSAD--SPKESVVKIGCARLEFEIVSQPVVHRNFRSSNILLDELNPHVSDCGLAAFTPSSAERQV-SAQVLGSFGYSPPEFSTSGMYDVKSDVYSFGVVMELMRKPLDSSRPRSEQNLVRWATPQLHDIDALARMVDPALEGAYPAKSLSRFADIVALCVQPEPEFRPPISEVVQSLVRLMQRAALSKR-RHE-YNAGV-----PQTDMED-------------SDYL---
> Pp3c16_2580V3.1.p pacid=32986691 transcript=Pp3c16_2580V3.1 locus=Pp3c16_2580 annot-version=v3.3
-MTELAAK-GAIPKKQDIIGKREMA----AAGAVLYTLVAL-------LCAS----LVDGAPNDVSTLNFMFTDMNNNPRTNWVQSA--GNN-----LGITDGGFVSSKLSNLGLNGKVEGWVIQKFSRLTTLLGFDS--SAL-SKLTDINSNQFKSFYGLYDCPGKSIKFNNKDGTLGQIFTKLVNVVTFDISNEISGSIPGQIGNMASLQFLYLQNKLTGQLPTSANLPLLDTDVSNQITGYLPNFKPRNLRTDGAISK------------NAPPPP-----PY---TAPPPPRRR-------------------------------------------------ANP------PSAPSGS----SSFLTGPRIAGIVVV--IVLVLAAIIIAVWFL--AIRKRSKRTKKPDVEASNHSN----RRSFR-------FPPLF-PTKTEKT-SFGAKKVGKEKTSKAKIF------------------EPETLVTKTEEPKKILKATPPVKA--LKV------------PPAF-----------------------KGEDPV-AKSK------ATGGGSKVTKRNIAATAFSVADLQAADSFSPNNLLGEGRMGCVRADMPDGQILAVKKLDPKASMIQNEDDFLSVVEGLAHLQAHAAELVYAHDQRLVKYISRGTYDLH-------GTEE--NTKGSMVKIGAARLELEVCSPPVVHRNFKAANILLDELNPHVSDCGLAAFAPSGVERQA-SAQLLGSVGYSAPEYSMSGTYTVKSDVYSFGVVMELLRQPLDSSRPRSEQSLVRWATPQLHDIDALARMVDPALEGVYPAKSLSRLADIVALCVQPEPEFRPPMSEVVQSLVRLMQRATLSIK-RSSGSDMGP-----SSPSDIQEYD-----------------
> Solyc12g055720.1.1 pacid=36148491 transcript=Solyc12g055720.1.1 locus=Solyc12g055720.1 ID=Solyc12g055720.1.1.ITAG2.4 annot-version=ITAG2.4
-MR-----------------------LLLLLAVVLLVAILV-------NFSS----FVNGDPSDASVLRVLYTTLNSPGQTKWSANG--GES-----TGITSGNNVTEKLSGLGLSGSL-GSQLDSLKSVTNFINMGS--QYQ-PNVQRLNASGFSGLYSISQMTSQYLNVSHQQGSVIVSFDLLSALNTLDFSFSMAGNLPQSFRSLTSMNKMYLQNQFSGTIDV-ANLP-LGNNVENQFTGWIDQLKG--VQSNGSWIS-----------GPAPPPP-----PG---TPPANN-------------------------PN-----------RDHKSR--------ENS------SNPGS-K----KSGIGGGGVAGIVIS--ILVVGAIVAFFII------KKRSRRSS-SDIEKLD-------KQPLA---------PLT-SQ---------------------KVE------------------ELKPYQISSTVSVGTFE-TPTAVT--LRP------------PP-IDRLKSF-----------------DEVDIS-PKPI--------VPPKKINTAQISATQFSIADLQIADSFNVENLIGEGSIGRVCAQFDDGKVLAVKKINSSALQ--NHEDFLNIVSEISQLHPNIIELVYSHGQYLVEFHKNGSHDFH-------LSDE--DSKPASVKIGAARLELEVHSPSMVHKNIKSANILLLELNPHLSDSGLASLIND-ADQAL-NHNT--GSGYGAPEVAMYGQCTIKSDVYSFGVVMELLRTPFDSERPRSEQSLVRWATPQLHDIDALAKMVDPALKGLYPVKSISRFADVIALCVQSEPEFRPPMSEVVEALVRLVQRANMSKR-TYS-IDRSS------RGETDS-------------QDNQP--
> Smo_110362 pacid=15406714 transcript=110362 locus=110362 ID=110362.v1.91 annot-version=v1.0
----------------------------------------------------------------------------------------------------------------------M--------------------------------------------------------------------------------------------------------------------------------------------------------------------------------------------------------------------------------------------------------------------------------------------EK----------------------------------------------------------------------YH----------------------------------------------------PPIQ----------------------KTSGNLV------------LSTKAKELDHHIAAASFSCVEIQAARNFGKHNLIGEGLLGSVRSEFPSGQVFAIKKLDSTSSYFKDEETLRRIISSISSLRGNIVELCFVKNQCFVPYFSTGTHDHH-------SSPE----KTSQMKVGAARLELEVASPVTVHRNFKSANILLQEFNPFVSDTGLAALIPLSLERQI-SSQMLGSFGYSAPEYALAGIYTVKSDVYSFGVLMELLREPLDSSRPRSELSLVAWAVPKLNDLDTLASIVDPKLEGMYAAKALSRYAEIITQCVQAEAVDRPAMSEVVQSLAGLMQRAGTNKK-TVS-REMPLQQ--SPGRAPLRNSGNEVSFEKSFESDSI-K-
> Potri.004G005400.1 pacid=26992686 transcript=Potri.004G005400.1 locus=Potri.004G005400 ID=Potri.004G005400.1.v3.0 annot-version=v3.0
-------------------KHFELF----LF-VSVIKVLIF-------GFPV----LVQCTANDVQALQVMYTSLNSPSQTTWKSNG--AES-----KGITEGSAVVSQISGLGLDGTM-GYLLANLMSLRTLLDLRD--SYQ-PNLTSLNAKNLSNIYSMSSMVSSYLNISRSAQSIGDVFLNLSLLATMDLSFSFSGDLPSSFNSLSNLSTLNVQNQLTGSLNV-TGLP-LTTNVANNFSGWIQELSSPNFIYDGSFDN-----------GPSPPPP-----PY---TPPPPGKSH--------------------RNRT-------------HPGSGAPVTPSSDGQ------PSQSD-------KGISVGAIVGVALG--SLVLVLIVLLALVFCIKKHKSKE-----------------------------------------IG--PLAT------RGSRPADT------------------------------DDKYE---------------------------------------------------------------------------------------------------------------------------------------------------------------------------------------------------------------------------------------------------------TT-------------------------------------------------------------------------------------------------------------------------------------------------------------------
> Smo_112070 pacid=15410383 transcript=112070 locus=112070 ID=112070.v1.91 annot-version=v1.0
-MK------------------------------------------------------------------------------------------------------------------------------------------------------------SI-----------------------------------------------------------------------------------------------------------------------------------------------------------------------------------------------------------------------------------------------------------------------------------------------------------------------------------------------------------------------------------------------------------------------------TPTPGKASKLQIAVPAISIAELQAANSFSQENLVGEGALGRVRAEI-DDKIVAVKKLDTSAPMVQNEDEFIKVVSNLARLRSNITELVYTHSQRLVDFVEYGTFEVH-------CSDE--SSRRSQVKIGAARLELEVYHPAIVHRNFKSVNILLEELNPRVSDCGLAALAPYGAERQV-SSQMLVSFGYSAPEFAMSGVYTVKSDVYSFGVVMELLRKSLDSSRSRAEQSLVRWAVPQLHDIDALSRMVDPALKGIYPAKSLSRFADIISSCVQPEPEFRPPMSEVVQALVRLMQRASLSKR-RTA-DDLGS-----SQRSLDR---Y---------SDSSA--
> Bradi1g35477.1.p pacid=32798176 transcript=Bradi1g35477.1 locus=Bradi1g35477 ID=Bradi1g35477.1.v3.1 annot-version=v3.1
-MKEGERS---------------MA---APAADAALAGLLL-------ALVT----VVGADAADVAALVNLYTSWNSPAQTGWSAGG--GAA-----MGVSSGSAITSNLSGMGLNGTL-GYQLSDLVALKTMLNLHD--AYQ-PNLTYLSASNFSNLYSISNMLSVYLNLSHSFQEIGELFGNLNSLSELDVSFNMSGNLPMSFISLSNLSSLYMQNQLSGTVNV-SNLS-LTTNIANNFSGLIGELSSPNLTLGGSFIN-----------MPASPPP-----TL---MPPPQS-PL--------------------DQPE-------------YPQAPISFPDRPQIP------NNQGR-K----KQGLQTGRLIGVVVG--SIAAGSCILFVLVFCLHNVHRRKDGGSSE-------------------------------SKDHVG--SLAVI----DRGSNREIL------------------------------DKSHQ-DASVAT--STL---------P--QPTG---K------------------MTPERVY-GTN---------GSPAKKIKVPSAATSYTVASLQVANSFCQDSLLGEGSLGRVRADFPNGKVLALKKIDSAALSLYEEDHFLEVVSNISRLRPNIVSLTYVHGQRLVQYIGNGTHDLH-------FSEE--ASKNTAVRIGTARLELEVCLPPVVHRNLKSSNILLEEYSPHLSDCGLAALSPN-PEREV-STEVVGSFGYSAPEFAMSGTYTVKSDVYSFGVVMELLRKPLDRSRERSEQSLVGWATPQLHDIDALAKMVDPAMDGMYPAKSLSRFADIIALCVQPEPEFRPPMSEVVQQLVRLLQRASMLRR-QSA-EDLGS-----SYRAPEREGGGAA-------WDAF---
> Pp3c3_19490V3.1.p pacid=32942006 transcript=Pp3c3_19490V3.1 locus=Pp3c3_19490 annot-version=v3.3
-MG----------------PAKQSL----GVGLLLCSVVIL-------SVVS----SVQVQPVDTTGLISMWYDLKQSQSTGWTQNA--GQQ-----YGVVDGSSVTEKIGSRGLNGNFNSYFQNAFKKLRIFANIEG--NQQ-TSLTQMINNKLTGL-QFDQLGATVVNLSNNTGNMPNYFNVIVNVETFDVSYQLEGTLPDSILNLAKLRFLNLQNKFNGKLPDDSRLN-LQTNIENQFTGNYSGLPS-NSRVGGRLTF-------------PPPPA-----PG---TPAPRT----------------------------------------------------PSP------SGTSNGS----SSHLPLGAIIGIAAG--GAVLLLLLALGICLCC---RKRSKKAL-GDPEATTSS-----RRPW--------FTPPL-SAKSQSDPIFGSK---EKKSSKHRVF------------------EPAPLDK-GAADEPVVKASPPVKV--LKA------------PPSFKGISGLG-------------AG-----------------HSKATIGKVNKSNIAATPFSVADLQAANSFSQDNLIGEGSMGRVRAEFPNGQVLAVKKIDSSASMVQNEDDFLSVVDSLARLQANTAELVYIHDQRLVEYVSRGTNELH-------FSGE--NTKASVIKIGSARLELEVCAPPVVHRNFKSANILLDELNPHVSDCGLAALAPSGSERQV-SAQMLGSFGYSAPEYAMSGTYTVKSDVYSFGVVMELLRKPLDSSRPRSEQSLVRWATPQLHDIDALARMVDPSLKGIYPAKSLSRFADIVALCVQPEPEFRPPMSEVVQALVRLMQRASLSKR-RSE-SAVGI-----ESNEPSETSL-----------------
> Solyc02g078780.2.1 pacid=36158836 transcript=Solyc02g078780.2.1 locus=Solyc02g078780.2 ID=Solyc02g078780.2.1.ITAG2.4 annot-version=ITAG2.4
-MC--------------------------GLYMKILFVFAV-------FAVQ----NCQGFPRDVFAINSLYTSLGYP-LPGWVPYG--GDL-----HGVLVNSNVTGVLNDSNLGGEL-SEGIGSFASIIQILNIGG--SSN-ITLKTLSSGQLTSIDNISSLGQTDLSLNNHNGVIPDAFLQLKTLINMDLSGSLSGQLPPSMGTLSSLTTLHLQNQLSGILDV-QDLA-LTDNIENSFSGPIPKLLSPTFRRAGPFNT-----------TIIPSPPMI--SPS-----PAPFAL----------------------SPGLA-----PSLPYIVPPGQELQPSEGQNS------SNS--------TKHVKLIAIAGLVSL--VILGLGVCLLMSQFC----KRRRET-QKETKRHETYDHSKAKGNPKHDQSL---QNPCYDAEKG--------------LRPVAGNGKAQGRNMSMNTSEAV---LQKDVKSSISYKDDELEMESMISD--VLP------------PPPPPFLQTL-----------------SAERMV-VNPILPLI----TSGKHAMKNVNSAEFFTIASLQQYNSFSQDNLIGGGMLGTVRAESPK-KLLAVKKLDTAMTKRQSDQEFVEMVSNISKLQENIVNLVYSHGQRLVEYCRSGTHEAH-------LDDQ--IHRKSTVRVQAARLELEVCQPPIVHLNFKSSNVLLDELAVHMSDCGLAPLMSSDSIRQL-Q-----GSGYGAPELE-LGNYTCQSDVYSFGVVMELLRQSYDRSRPRGEQLLVRWAIPRLHDIDALSRMVDPSLNGCYPSKSLSRFADIISLCIQSEPEFRPPISEIVQNLLQMI--------------------------------------------------
> Potri.001G161600.1 pacid=27040664 transcript=Potri.001G161600.1 locus=Potri.001G161600 ID=Potri.001G161600.1.v3.0 annot-version=v3.0
-MMENWRR------------------------VELVLTLLV-------CVLG----CVNGAPNDASALRVMFSSMNSPGQTQWSANG--GQN-----KGITSGSRVTEKLPGLALSGSL-GYQLDSLTAVMNLLNLAG--AYQ-PNLQRLNANKLSGIYSISLMRSTYLNLGHQQSQLGDMFGQLTSLSTLDVSFLLTGDLPESFSSLSSMKSMYLQSQFTGAIDV-ANLP-LENNVANRFTGWISQLNS-NLQKDGNWNS-----------GPAPPPP-----PG---TPPAHK------------------------GPS-------------QKSGGNDSSS--GSG------AGGGS-K----KSGIGAGGIAGIIIS--IFLVGGIVAFFLV------KRRSRRSS--DIEKLD-------NQPLA---------PLSSTN---------------------DVP------------------EMKSMQTSSAVNTKIFD-TSASIN--LRP------------PP-IDRHKSF-----------------DEEEFS-PKPV---------VVKKPVTTPINVTSYSVADLQMAGSFSVDHLLGEGLFGRVRAEFDDGKVVAVKKLDSATLPSDMSDDFTEIVASISLLHPNVTELVYSHGQHLVEFHKNGSHDFH-------LSDE--YSKPISVKIGTARLELEVCSPSIVHKNIKSANILLTELNPHLSDSGLASCLPH-ADQVL-NQNA--GSGYGAPEVAMSGHYTLKSDVYSFGAVMELLRKPFDSSRPRSEQSLVRWATPQLHDIDALSKMVDPELKGLYPVKSLSRFADVIALCVQPEPEFRPPMSEVVQALVRLVQRANMSKR-TIG-NEQGE-----TPRAVNPDT-----------QDYMS--
> Potri.003G073700.1 pacid=26998010 transcript=Potri.003G073700.1 locus=Potri.003G073700 ID=Potri.003G073700.1.v3.0 annot-version=v3.0
-MMENWRG------------------------VVLLVSLLV-------CIFG----CVNGAPNDASALRVMYISLQSPGQTQWSANG--GQN-----KGIISGSRVTEKLPSLGLPGSL-GYQLTSLTAVTNLMYLAG--NDQ-PNLQQLNANQFSGIYSISQLPSKYLNLGHQQNQLGDVFGQLPSLSTLDLSFSLTGDLPQSFSSLSSMTSMYLQNQFTGSINV-ASLP-LENNVGNRFTGWISQLNS-NLQKDGNWNS-----------GPAPPPP-----PG---TPPTPK------------------------GPS-------------HKSGGNASPS--GSG------AGGGS-K----KSGIGGGGIAGIIIS--IFVVGGIVAFFLV------KRRSRRSS-LDLEMLD-------NQPFA---------PLSSTN---------------------DIQ------------------EMKSMQNSSMVNTKTFD-TPASTN--LRP------------PP-IDRHKSF-----------------DEEEFS-PKPV---------VVKKPVAAPVNVTSYSVADLQMAGSFSVDHLLGEGSFGRVRAEFDDGKV-AVKKLDSGILPSHMSDDFMEMVSSISLLHPNVTELVYSHGQHLVEFHKNGSHDFH-------LSDE--YSKPISVKIGTARLELEVCSPSIIHKNIKSANILLTELNPHLSDAGLASSLHN-ADQVL-NYNA--GSGYSAPEVAMSGHYTLKSDVYSFGAVMELLRKPFDSSRPRSEQSLVRWATPQLHDIDSLSKMVDPELKGLYPVKSLSRFADVIALCVQPEPEFRPPMSEVVQALVRLVQRANMSKR-TIG-NEQGE-----TPRADNPDT-----------QDYMS--
> Smo_76873_ pacid=15418861 transcript=76873 locus=76873 ID=76873.v1.91 annot-version=v1.0
----------------------------------------------------------------VNGLKILYGSWNSP-RSGWNSPG--GES-----QGVLTGPRVTSKLPGQNLGGSL-GYALDQLRNLKILLNLSQ--AYQ-PQLQEMYSNQLT-LYSLKDLWSTKIDVSHQIGTIPDVFQNFSNLNLLDVSFQLTGSLPSSFAGLISISVMHVQNKLSGDINV-SDLP-LADNVENQFNGWVSSLRSPNLRDGGNFST-----------SPAPPPP-----PF---TPPPPP-------------------------PR--------------AQAGGKSPGAKSSP------RQSKDAE----SGGLSQGTMAGIIVA--LVLAAVIAGLVAVCYM---RKRKGK---PDLEKKM-------ESSW--------LTPHN------------------APAKVKELKM-----------------------------EQKTRLSPPEKV--LKP------------PP------------------------LKTPAAE-----------RSPIKHKNSKASVAATSYSVADLQAANSFAQENLLGEGSLGRVRAELQNGTPLAVKKLDASGSTVQTNEEFLAFVSTIARLRTNVTELVYAHGQRLVEYFNRGTHEMH-------VLDE--TSKRSQVKIGAARLELEVCSPAVVHRNFKSANILLDDMSPHLTDCGLAALRKN---WQV-AAQMLGSFGYSAPEFAMSGVYTVKSDVYSFGVVMELLRKPLDSSRARSEQSLVRWATPQLHDIDALSKMVDPALKGIYPAKSLSRFADVISSCVQPEPEFRPPMSEVVQSLVRLMQRASLSKR-SSG-DELGG-----SQRSMHDP------------SDY----
> AT3G14350.1 pacid=19661418 transcript=AT3G14350.1 locus=AT3G14350 ID=AT3G14350.1.TAIR10 annot-version=TAIR10
-MTENR-----------------------VVLALLILCIVG-------FEPS----FIHGASSDTSALNIMFSSMNSPGQSQWTASG--GQN-----KGITSGSRVTQKLPSLGLSGSL-GFMLDKLTSVTEFMNLGG--DYQ-PNLERLNANQFTSAYSISMMAPKYLNLAHQK-QLAIDFTKLTSLSILDLSSAFIGSLPNTCSSLTSAKSIYLQNQFSGTIDI-ATLP-LENNIANRFTGWIDSLKG-NLQKDGLLNS-----------GPAPPPP-----PG---TPPISKS-----------------------SPT-------------PKSGNRGNRSNGDSS------NSKDS-S----KSGLGAGGVAGIVIS--LIVVTAVIAFFLI------KRRSKRSSSTDIEKTDNNI----NQPII----------LA-SN---------------------DFHQ-----------------ENKSVQNPPLVETKKLD-TSLSMN--LRP------------PP-SERHKSF-----------------DDDDSTMRKPI--------VAKKAAVVVPSNVNTYTVSDLQVANSFSVDNLLGEGTFGRVRAQFEDGKVLAVKKIDSSALPTDTADDFTEIVSKIAHLDENVTKLDYSHGQHLVEFHRNGSHDFH-------LAEE--ESKPIPVKIGTARLELEVCSPSIVHKNIKSANILLSELNPHLSDSGLASFLPT-ANELL-NQN---DEGYSAPETSMSGQYSLKSDVYSFGVVMELLRKPFDSTRSRSEQSLVRWATPQLHDIDALGKMVDPALKGLYPVKSLSRFADVIALCVQPEPEFRPPMSEVVQALVVLVQRANMSKR-TVG-VGSGS-------------------------NDYM---
> LOC_Os07g37810.1 pacid=33118329 transcript=LOC_Os07g37810.1 locus=LOC_Os07g37810 ID=LOC_Os07g37810.1.MSUv7.0 annot-version=v7.0
-MVKSK-------------------SLPMIASAAVFLLLLS-------AALP----LSQSYEQDVFAINGLYTALGSP-SPGWITNG--NEG-----QGVEVVSNITSTLNAANLGGQL-GNTLGNFTSLITLLNIGG--TDN-ITLQRFFSGQLSSISTLSTLTLTGLSLNNHSGEIPDAFSTLTGLANLDFSSNLTGPLPPSMGNLTALTSLHIQNQIIGLLNV-QDLP-LQDNIENLFSGPVVKLENPNFKKDGPFNT-----------SIAPSAL-----PPA-APTPLPSVS-----------------------PPAGHV------PTKEPSNSSIAPAGN---------AP-SR------KNNVSAMKFVGYILV--GVVSAVVLVLMVMFCLSKYKERKSR-DDVYTKNQLGRSPQKLGEPKIKEVSDPPVKLKNNAGKASNVI--------SHTREEQKLNVST-----AAASDAVYDSSAAPRVVTMEQKEHVIDMEKKDNF--VDE---------QLHPPQS--------------------AVLRTEKVT-VHPSVRTR-KGRVPSAGKLDLTTTVKSFSIASLQQYNSFNEENLIRDSRFGKVLAELPDGELLEVLKIDAANSRI-PADAFLELVVNISELTPNILGLVYAFDQRLVEHCSKMTHDEH-------YVDD--SNKGSALQVGAAKLQLDGCQPPIVHQNFEPSIVLLSTLVVHISECGLAALSSR-SVSQL-SGRMRTLFHYEAPEVHESGLLSDRSDVYSFGVVMELLRKPYDSSRPRAEQHLVRWATSQLYDIDAISKMVDPSIRGQCSEKALSRFVDIISSCIQHEPEFRPSMSEVVQDLTRMVSDATKASM------------------------------------------
> Pp3c23_14050V3.1.p pacid=32950310 transcript=Pp3c23_14050V3.1 locus=Pp3c23_14050 annot-version=v3.3
-MAW------------------------KLLELHLGLVMVL-------FVLT----CVHAIPKDVTALNSLYISLEEPAQTLWNSSG--GGG-----LGVITGSNVTEHLNQKGLSGNL-GYSLTALQQLLILVGIQG--NSQ-PLVRLLNGGVITNIHSLKELTNTELNLSHKQNGVPDVWTQLTSLRLLDLSFELTGSLPRSIGDLSALTSLNVENHLTGNLPLSSNLTNLQYNLQNRFTGWLPNLNPRDVRISGNFSN-----------QPAPPPP-----PY---TPPPPRQPA----------------------PR-----------------RIPPPLRQRTP------AAASSEK----SGFWTGGRIAGVAVV--VLLLFAAAILCFLYV--SWRRRGERGV----RDNAGR-----KHSW--------LQPIF-FKEKSVQSSFG--DLGVTEASGEKIA----------------------------SPQEMRKNASPMKTQELKA------------PPSF---KS------------------NGENGP-SKTP-----PSRPPPARSAKAIVPAIAYSVADLQAANSFAQENLIGEGSLGRVRGEFTDGQVHAVKKLDSSSPLVQNEQDFLGILSGMARLRGNITELVYAHGQRLVQYISRGTNDIH-------TKDE--DTKRTAVKIGAARLELEVCLPAVVHRNFKSANVLLDELNPHLTDCGIAALTPLGSDRQV-STQMLGSFGYSAPEYAMSGIYTVKSDVYSFGVVMELLRKPLDSTRLRAEQSLVRWATPQLHDIDALAKMVDPALKGIYPAKSLSRFADIIALCVQPEPEFRPVMSEVVQALVRLMQRASLNKR-RSG-DDLGA-----SNRSMDRQYD----------SDSST--
> Potri.013G144600.1 pacid=26995350 transcript=Potri.013G144600.1 locus=Potri.013G144600 ID=Potri.013G144600.1.v3.0 annot-version=v3.0
-MGVKRSGRVCL--------------NLEIYGKFFIGFVLI-------CTAR----ISVGVPSDVTAINSLYISLGSP-VPGWVGTG--GEG-----QGIVNVSEIQSVLNGANLGGEL-GDNLGMFASIISILNIGG--SSN-VTMQNLFSDNFTSIDSLSTLTLKAMSLNDFSGEIPDAFQALPGLINLDLSNNLSGQLPSSFIDLASLTTLRLQDQLSGTLDV-QDLP-LRDNVENLFSGPIDKLLAPNFRNDGPFNT-----------SSAPLPAPTSPSPY---TPPLSGA-----------------------PPS--------PSSRRTPGKQADAPSSSEKS------SS-GG-K----NKRVVWISIAGVLLF--VILALALVLLIPRCS----RRRWED-SRIFKRHQVG------ENPRDNGSL---VRPTNQNEKVPKE---------TTQKPKEDHP----------KPQNMHMRNEPKMNPAPNRDNHLMAIGRADLD--FMA---PPPPPPPPPPPPPPPPPPP-----------------PVENVI-VKPIVPAEVSSGKPSRKTQIPLTSARSFNIASLQQYSSFSQENLIGGGMLGSVRAQLPNGKLLAVKKLDKRTAEQQKDVEFIELVNNIDRIRANVVELMYAHGQRLIEYCSNGSQDAH-------SDDE--FKKKSAIKMEAARLELEVCQPPVIHRNFKSANVLLDDLDVRVSDCGLASLISSGSVSQL-SGQLLTAYGYGAPEFE-SGIYTIQSDVYSFGVVMELLRKSYDRTRTRGEHFIVRWAIPQLHDIDTLSKMVDPALNGEYSAKSLSNFADIISRCVQSEPEFRPQMSEVVQDLTDMIRRDRPSNE-SIG-D------------------------------------
> Potri.019G103900.1 pacid=27026935 transcript=Potri.019G103900.1 locus=Potri.019G103900 ID=Potri.019G103900.1.v3.0 annot-version=v3.0
-MGVKRSGREDL--------------NLEIYGKFFTAFVLI-------CTAR----ISVGVPSDVTAINSLYLSLGSP-VPGWVSIG--GEG-----QGVLNVSEIQSVLNGANLGGEL-GDNLGMFASIRSILNIGG--SSN-VTMQTFFADNFTSIDSLSSLTLKDMSLNDFSGEIPDAFQSLPGLINLDLSNNLSGQLPSSFVDLASLTTLRLQDQLSGTLDV-QDLP-LRDNIENLFSGPIDKLLAPNFRKDGPFNS-----------STSPVPAPMSPPPS---TPPPPSAPP-PT------PTPPF-----WVPPS--------PPSRKTPGKQADGPSSAEES------NS-GG-KKFLTTKRLVWISIAGVLLF--VILALALGLLIPKCS----RTRKEA-SRIFKQHQVGAYKGNRENPRDNGSS---AQPTNQIEKVPKE---------TLQQPKEDHP----------KPQNVHKRNEPKMDLALKRDDYLIDVSRLDSD--FTL----PPPPPPPPPPPPPPPPPP-----------------PVENVI-VKPNVPAEASSGKPSRKTRTLLTSAKSFTIASLQQYKSFSQENLIGEGMLGSVRAQLPDGKLLAVKKLDKRTAEQQKENEFIELVNNIDRIRANVVELMYAHGQRLIEYCSSGSQDAH-------SDDE--FKRKSAIRMGAARLELEVCQPPVIHRNFKSANVLLDDLDVRVSDCGLASLISSGAVSQL-SGQLLTAYGYGAPEFE-SGIYTVQSDVYSFGVVMELLRKSLDRTRNRGEQFLVRWAIPQLHDIDTLSKMVDPSLNGEYSAKSLSHFADIISRCVQSEPEFRPPMSEVVQDLTDMIRRDRPSKE-SIS-D------------------------------------
> LOC_Os02g04430.1 pacid=33138366 transcript=LOC_Os02g04430.1 locus=LOC_Os02g04430 ID=LOC_Os02g04430.1.MSUv7.0 annot-version=v7.0
-----------------------------MQFRLVILVLLLSCSRAFPFPIP----FFGPFPQDVDAINELYASLGSP-DHGWASSG--MEA-----QGVQLGPNITAELRGAGLGGKL-SETLGKFTAMTALLSIGG--VES-PAVKQ-----------------------------------------LNLSSSLSGKLPDSMAKLNSLSTLHVQNQLTGTLDV-GDLP-LKDDIENLFSGPIEKLINPKFLRNGHLTIPTMP-------GSSPTPDTI---PG---SPPTPAAA--------------------VAAPRSGAS---HPPIYVIPA-TPHGAAQGDPP---------RH------GKKVSPAKAAGFSIL--AAGSLTIAVVLIVFAVS--KRRRET--SLHGGFLRGVEM---------------STPDWSGKPSGQS-------------------------------------------AVVKVDKE--QSTVAEEK------------------DTKGSISSYQ--------------------------------KNVQESLQNHPLQFKFTIFTVASLQQYNSFSEQNLMRQTLFGKILAEQQDIK-FAVLKLDEAMARM-PVDEFLRMVQRISELQPNIEELACVHGQRLVKHFSDETDDMHLKKLASSDDPA--AKITPAVAVEAAKLELEGGQRQVVHQHFRPEHVLVGEMRVRVSGCGLAAAVKSGLDLQ--SECWLDALSYEPPEAA-AAPWTDKGDVYSFGVVMQLLRRPYDGARPRGERRLVAWASSRLHDLTALEKMADPRLGTPATVRSMSRFADVISRCTQQEAEFRPAMSQVVQDLRRALQPARDACGQQSCS-------------------------------------
> Zm00001d015202_T001.1 pep chromosome:AGPv4:5:79027844:79031672:1 gene:Zm00001d015202.1 transcript:Zm00001d015202_T001.1 gene_biotype:protein_coding transcript_biotype:protein_coding
-MRSGTR-----------------L---GVAAAAVVCAWLASCSRAFPFPIP----LLEPYQKDVDAINGLYAALGSP-DAGWTGSG--REA-----QGVQDGPNVTADLRGAGLRGEL-SQTLGDLTAVTELLGIGG--ARS-PALAR-----------------------------------------LDVSSSLGGELPDSMAKLSSLST----------------------DVENQFSGLIDKLLSPKFLRDGHFTIPT---------------------PA---APPSPATQ--------------------DDAPPS------------------------------------GH------RGRVSPATAAGFSVL--AAGSLGAVVAVLLFTAS--RRRRERERALRVGCLRGAEM---------------CAPSA-VREARLR-------------------------------------------AAAKLEKDGRHYSAAEEKIERTPRDC---------VEAAGSSLKH----------------SSNGGIV----------VGGSEAQQEQPRSASFTLFTVASLQQHGGFSRQDLVRETCFGKIAADRPTGSKLSVLKLDSDAART-PVPEFLEAVRGVAGLRPNVEQLVCVHGQRLVRHFSDRADGVRLEHGASTSGPD--ENETRAVAVEAAKLELEGAGKQVVHRHFRPEHVLVGELRVSVSGCGLAPLVAE----R--SDCCGVATSYEPPEAGGGAAWTPKGDVYSFGVVMQLLRRPYDGARARGERRLVPWASARLYDLAALRKMADPRLGAPPPVRSLSRFADVISRCIQPEAEFRPAMSQVAQDLRRTLENARAVTGTGSG-GSAQV--------------------------------
> Bradi3g03200.3.p pacid=32813702 transcript=Bradi3g03200.3 locus=Bradi3g03200 ID=Bradi3g03200.3.v3.1 annot-version=v3.1
LMETMRGT-----------IAPAG-----ILLCLTFCSVLESCSQMFPFPIP----FFGSYQQDVDAVNELYVSLGLP-DRGWSASG--EER-----QGVQVGPNITAELRGTGLEGKL-SDALGKLNAITRL----------------------------------------------------------DISSNLTGKLPDTMAKLGSLSTLHVQNRLTGTLDV-GDLP-LKDNVENLFSGPIEKLLTPKFLKNGHFTLP----------GSSPSSSS----ST---SPPSAAQ----------------------------------PHINVIPAVTSQGTADSGGP---------RH------GKKVSPAKAAGFSVL--AAGSLTFAVLVTMFTVS--KQRQER--STHGGYLRRIVM---------------NTPSW---PPMLD-------------------------------------------AAANLEKE--HCTVTAEEEIVGPSAH---------PPVKNSSMST----------------IVADNTV----------QGSSEEDSQSDLQFPFRFFTLASLQQCDSFGHENLMRETRLGKVIADHPESK-LAVLKLRDTAAEM-ATDEFLENVQTIAGLEPNVEELVCVHGQRLVKHFSDHTDDMH----------G--DSFKPAIAVDAAKLELDSQAAVVVHGSFRPEHVLIGSRRVRVSGCGLTPFAPP-----P-PSGTGDSELWRDDDDGGGGVRAAMGDVYDFGAVMELLRRRHEGARPQGERDLVPWAAARLHDLSALRRMADPRLMSVPAVRSLSRFADIVSRCVQREAEFRPAMAEVVQDLRRAMEEAAAVES------------------------------------------
> Potri.004G037000.1 pacid=26990358 transcript=Potri.004G037000.1 locus=Potri.004G037000 ID=Potri.004G037000.1.v3.0 annot-version=v3.0
-MGFVKCG-------------------------VAFVLVVA-------FMAS----FSVSYPFDVIAMNSLYVSMEYP-NIGWIALG--LDG-----QGVSVLSNITSKLNGLNLGGTL-NSDFGLFTSIVEIIDIGG--DLS-STMRNFSARQFSRIDTLYSLTQLDLSFHNQTGEIPDVFPEMTSLINLDLSGNLSGQLPPSMGILSSLTTLHLQNRLTGTLDV-QDLP-LEYNVENLFSGPIEKLLGPNFRKDGPFNT-----------SIILSPP-----PA---LSPFPGSL----------------------------------PAAEAPWKQANGTSASETP------KYERS-KGFFTSNRVVWIAVTGVV----VIIILGSCLLISTCY----RGRKES--IDIERHDVGTYKSRIDEPNSKSSF-----ERNNQEKVTKE---------SIAKLQDQYGPDNRRQEAYPKAQGEQDMDLKRMAAYSKKKMDGIIMTGVVAN--FMP---------LPAPPSS----------------------VPTDNII-ANPIGHTS--HKKSHSTETLSSYSVKIFTIATLQKYSSFSEENFVGEGTLGSVRAELPGGKLLAVKKLNGAASKQQTDEEFLQLVSSISKLQDNILEFVYNHGQRLVKYCENGTYDAH-------ADEE--IHRKTAIRLGAARLQLEVCQPPIVHWNFKSSNILLDKLVARVSDCGLSPLKSSGSATEL-SGRFLTSHGYGAPELE-LGSYTCSSDVYSFGVVMELLRKSYDRSLSRGEQSLVRWAIHQLHDIDALSRMVDPSLHGAYPVKSLSRFADIISRCIQGEPEFRPPVSEIVQDLLHML--------------------------------------------------
> Potri.011G045600.1 pacid=27001603 transcript=Potri.011G045600.1 locus=Potri.011G045600 ID=Potri.011G045600.1.v3.0 annot-version=v3.0
-MGFVKCG-------------------------VFFVSVAV-------LMAS----FSVSYPNDVTAMNSLFVSLQYP-QIGWVAMG--SDA-----QGVGVFSNITSTLNGLNLGGTL-NNDFNKFTSIIDIVDIGG--DSA-STLRNFSARQFTRIDTLNSLGQLDLSFHNQIGGIPDVFQQMTSLSNLDLSGNLSDQLPPSMGTLSSLSTLHLQNRLTGTLNV-QDLP-LEYNVENLFSGPIEKLLDPNFRKDGPFNT-----------SIIPSPP-----PA---ISPFPSLP----------------------------------PVAEAPQKQANGPSASVTL------KSGRS-KGFFASKRVIWIAVIGVVV---IIIILGLCLLMSTCC----KGRKAN-EEDNERHNVSVYKSHIDEPISKSSF-----ERNNQEKVTKE---------STVKLQDQYGQEARRQEAYPKAQGEQDIDLKRMAAYSKQKMDGINMTSMDAN--FMP------LQPLPPPPPS----------------------LPIGNVI-ANPIGHAA--HEKSHSTGTLSSHFPRIFTIATLQQYNSFSEENFVGEGTLGSVRAELPSGKLLAVKKLNSGASKQQTDEEFLQLVSSISKTQDNIVEFVYNHGQRLVEYCKNGTYDAH-------ADDE--IHRKSAVRLGAARLQLEVCQPPIVHWNFKSSNILLDKLVARVSDCGLAPLKSSGFATEL-SGRVLSAHGYGAPELE-LGSYTSKSDVYSFGVVMELLRKSYDRSLSRGEQSLVRWAIHQLHDIDALSRMVDPSIKGACPVKSLSRFADIISRCVQWEPEFRPLMSEIVQDLLCML--------------------------------------------------
> evm_27.model.AmTr_v1.0_scaffold00003.339
-MGNLS-----------------------IIITVLIGALFL-------PSIP----FSHCYVQDVFAINSLYAALDSP-PPGWVALG--GDM-----QGVQTFANITAVLNAANLGGQL-GAALGNFTSLITILNIGA--TDS-PHLQQLFSDQFITISSLSELSLLDMSLNDLTGPIPDAFQALSSIINLDLSNNITGQLPASMQDLSSLTTLHLQNQLSGILDV-ENLP-LKNHIENLFSGPIPALFNPDFVKDGPFNT-----------TPAPSPP-----PHV--ISPPPISN----------------------SPV----------SEVPPRMHAQGPSSTQSG------SDLGS-RKFLATKNIVGLSAAGA-----VIIAFVVCSLIFIAC----RKRKSR-NRPSKTQEMGK-----ESPKKQLLAD-LVRPSNPSKKDHEG------------------------------------------RVQKQGDEHHVNMVATDAN--LKQ------------PPGENATK------------------MPVKKLT-WRPI-----------QKNPNNSISAVPYTIASLQQFNSFAQENLIGEGSLGRVRAKLFDGKLLAVKKLDIPSPLMQSDETFLELVSSISKLRVNIAELVYSHGQQLVEYYGNRTHEAH-------LGDE--VGRKSVLKVGVSRLALEACEPPVAHQNFKSANILFEEMSARLSDCGLSALISSDLMSPI-PSLALGSFGYSPPEVSMSGAYTLQSDVYCFGVVMELLRKPFDRERPRGEHSLVRWAAPQLHDIEALSKMVDPALSGNYPAKSLSRFADIISLCVQPEPEFRPPMSEIVQALVRMIQRENPTNK-NSR-SNGGLDP---EHHASSSR-------------------
> Bradi1g24567.2.p pacid=32794476 transcript=Bradi1g24567.2 locus=Bradi1g24567 ID=Bradi1g24567.2.v3.1 annot-version=v3.1
DMRKSVRS-----------------SLPLIAHAAVLLLL---------SALP----LSQTLDQDVFAINGLYTALGSP-APGWVANG--TEN-----QGVTVMTNITNKLTGISLAGQL-GNTLANFTSLISLLNIAG--TDN-VTVQQLFSGKLSSISTLSTLTLTAMSLNSQAGDIPDVFSSHTGLANLDFSANLTGPLPPSMGNLTALTSLHIQNQISGTLNV-QDLP-LQDNIENLFSGPVPKLLSPSFQKDGPFNT-----------SIAPSPS-----PLPGAPGPLPSLP-----------------------PSTGHV------PSKEPTKSSGVPNGN---------SPTSG------ANTVRTAKFVGYILV--GVVSAVIIVLMVMFCSSKYKERKSK-NNVYTKSQIGREPQRLGEPKIKEVSDHLVKPANTVGKASNTV--------SNSKEELKVNASK------KAPNVVYDARAAPGVITKKQKEHVIDMEKTDNF--VEE---------PVHFLQP--------------------VAPHTEKAI-ISASVRTK-KGRVPSLGKIDLKTNVKSFSVASLQQYNSFSEDNLIRDSRFGKVQAELPDGEILEVLKIDVDNSRV-PVDVFLELVVNISELSPNILGLVYAFEQRLVEHCSKMTHDEH-------YVDE--PSNASALQVEAAKLQLDGCQRPIGHQNFEPSVILLSTLAVQISECGLALL------SQL-PGSLRALFHYEAPEVHESRSFSDRSDVYSFGVVMELLRKPFDSSRPRAEQHLVRWATPQLYDIDAISKMVDPCIRGQCSDKALSRFADVISRCIQHEPEFRPPMSEVVQDLTRMISDATKASM------------------------------------------
> Zm00001d036678_T001.1 pep chromosome:AGPv4:6:97425061:97430084:-1 gene:Zm00001d036678.1 transcript:Zm00001d036678_T001.1 gene_biotype:protein_coding transcript_biotype:protein_coding
-----------------------------------------------------------------------------------------------------------------------------------------------------------------------------------------------------------------------MQDQLSGTLNV-QGLP-LKDNIENIFSGPVASLLNPNFKKDGPFNT-----------T---SAS-----PPS--TGPDPTLT-------------PAPNTSSTPAPAPPSP-SRATPPPKTTSNYPEGSTTRDST------SS-SR------KHNTSTLKIVGFVLA--GVVLFIVIVFLVLFCLSKYQGRQSR--YDRNRSQLGGVHHR-VEPQIKPPP---VQQSNDIKE--GET--------PDRRV-HQLSSSA---------------AALPKKSPENQKEHIINFDQTDSD--LFH-------VSLPPPPPPP-------------------PLTPIERVA-ANLIVPLE--KRYIPPPKTSSSTSSASFSVASLQQYDSLREENVIRESRLGRVLAELPDGKLLEVLKIGNANGRI-SVDDFLEQIECISDIKPNILELVYAYGQRLVEHFSRTTDDAH-------DGKD--TESASALQVGSGKLELHSFHSPIVHQNFEPANVLLKKFSVCVAECGLAELMTSSSVTQL-SGRMRASLDYEAPEFQDYGVISERGDVYSFGVVMELLRKPYDSSRPRHEQHLVRWASWQLHDIESLSKMVDPPIRGQCSEKALSHFADIISRCIQRQPEFRPPMSDIVQDLTRLVNATGEESE------------------------------------------
> evm_27.model.AmTr_v1.0_scaffold00005.63_
MVCNQ---------------------------YFGLFVTFA-------LLFL----PVHPTQSDVGALEILYNALNDPVQTGWKSNG--GES-----KGISSGTAVTSQIPGLGLSGTL-GYGLSGLLSLITLVGLHD--IYQ-PNTTFLNANNFSNLYSISGMTSNYLNASHSSQSIGDLFTNLQDLSAL---------------------------------------------------------------------------------------------------------------------------------------------------------------------------------------------------------------------------------------------------------------------------------------------------------------------------------------------------------------------------------------------------------------YGL---------------------------------------------------------------------------------------------------------------------------------------------------------------------------------------------------------------------------------------DSSL-------------------------------------------------------------------------------------------
> Bradi1g31600.1.p pacid=32792607 transcript=Bradi1g31600.1 locus=Bradi1g31600 ID=Bradi1g31600.1.v3.1 annot-version=v3.1
-MRRARVS------------GGGGG----GSPVLLLVLAAA-------LAPR----QASAVAADVSAINGLYVSLGSP-KPGWIPNG--GEL-----QGVVTGSAITKTMNAANLGGQL-S-NLGNFTSITTILNIGG--SED-LTLQTLFSAQLTSISSLSNLKSSAMSLNAHDGKLPDAFDSLVGLVNLDISANFTGVLPPSVKNLSSLTTLRIQDQLSGTLDF-QDLP-LKDNVENLFSGSVPKLLNPTFKKDGPFNT-----------TIAPSAS-----PPSASAGPAPTPTGT-PTLTPTGPPTPTPTGPPERAPSPPSPLSKAPPSSETPSNSSDGSTARDST------SS-SR------KHNSSALKIAGFVLL--VVVLFIAIVLLIIFCLSKYQERQSR--YDYNRTQLGRVHHR-VEPQIMPAS---VQQKDDVKKGPGET--------LDRRDRELRSAAA---------------AALPKKSPESRKEHIINLDRTDSD--LFA-------AVPPPPPPPPLP-----------------PLLNVGKVA-VNPIVPPE--KRHSPPPRTSTLTSATPFSVASLQQYSNFREENVIRDSRLGKVLAELPEGKLLEVMKIDNANGRV-SVDDFLELVAHISEIKPNILELVYAYGQRLVNHFGRKTDDAH-------DGEE--IHNASALQISSGKLQLESFQPPIVHQNFEPANVLLDKLSVCVAECGLAKLMPSSSVTQL-SGRMRTLLSYEAPEFQESGIITERGDVYSFGVVMELLRKPYDTSRPRHEQHLVRWAGFQLHDIESLSKMVDPVIRGQCSEKALSRFADIISRCIQREPEFRPPMSAIVQDLASIINASGEESE------------------------------------------
> LOC_Os06g45020.1 pacid=33149022 transcript=LOC_Os06g45020.1 locus=LOC_Os06g45020 ID=LOC_Os06g45020.1.MSUv7.0 annot-version=v7.0
-MRGGTVR------------RGGGV----GLRALVVVAVAA-------AALV----VARADAADVSAINGLYISLGSP-KPGWSGNG--SEL-----QGVVTGSSITSTMNAANLGGQL-G-GLGNFTSIVTILNIGG--TED-VTLQHIFSAQLTSISSLAKLKNADMSLNDQNGQLPDAFGSLTGLVNLDISSNLTGVLPPSMKNLSSLTTLHMQGRLSGTLNV-QDLP-LKDNIENLFSGPVPKLQSPNFKKDGPFNT-----------SIAPSAS-----PPSTPGGPAPTPTPTPPSPSPTGPPTPSPTNPL--EPSPPPP-SSSAPPSRTPSNSSDGPTTRDNI------SS-SK------KQNSSTLKIVGFVFL--GVVLFIVTVLLVIFCLSKYQERRSR--YDYNRSQLARVHHT-VEHRINPSI---VQPRDDAKKDQQSL------------------------------------AAVPKKPLESQREHIINLARTNSE--LFA-------VDPPPPPPPPFL-----------------PPFPVEKVT-VNPVVPPE--KRYISPPRINKPTSATSFSVASLQQYSSFREENLIRKSRLGKVLAEFPEGKFLEVMKIDNTNGRI-SVDEFLDLVQLVSDIRPNIHELVYAYGQRLVNHFSTKTDDAH-------DREG--VDSTSALQVGSGKLELESFQPPIVHQNFEPANVLLNKFSVRVAECGLEKLLASSSVTQL-ADRMHSLLNYEPPEFRESGIVTEQGDVYSFGVVMEILRKPYDSSLPRAEQHLVRWANSQLHDIESLSRMVDPSIQGQCSEKALSRFADIISGCIR-EPQFRPPMSEVVQDLARMVNETGEESE------------------------------------------
> Zm00001d046889_T001.1 pep chromosome:AGPv4:9:108887959:108896845:-1 gene:Zm00001d046889.1 transcript:Zm00001d046889_T001.1 gene_biotype:protein_coding transcript_biotype:protein_coding
-MQRAPER------------RRGAG----PLLLLALLVALA-------AAPR----LVRAVATDVSAINGLYMSLGSP-LPGWTGNG--GES-----QGVVTGSSITGTMNAANLGGQL-G-SLGNFTAITSLLNIGG--TED-VTLQSLFSAQLTSISSLSKLENTAMSVNGHNGDLPDTFDSLNRLVNLDISSNLSGVLPSSMKNLASLTSLHMQDQLSGTLNV-QDLP-LKDNIENLFSGPVASLLNPNFKKDGPFNT-----------SIVPSAS-----PPS--TGPAPTPAASP--------PTPAPTTSSTPAPAPSFP-SRSPPPPKTTSNSSEGSTTRDST------SP-SK------KHSTSTLKIVGFVLA--GVVLFIIIVLLVLFCLSKYQERRSR--YDHNRSQQARVHHR-VEPQIKPPP---VQQSNDLKKGSGEV--------LDRRG-HELSSST---------------AALAKKSPENQKEHVINFDRTDSD--LFP-------VSLPPPPPPP-------------------PLPPIERVI-ANPIVPPE--KRYSPPPKTSSSTSATSFSIASLQQYNSFREENVIRESRLGKVLAELPDGKLLEVLKIDNANGRI-SVDDFLEEVECILDIKPNILELVYAYGQRLVNHFSRTTDDTH-------DGED--TESASALQVGSGKLELASFQPPIVHQNFEPANVLLKKFSVCVAECGLAELMPPSSVTQL-SGRMRALLNYEAPELQDSGVVSERGDVYSFGVVMELLRKPYDSSRPRHEQHLVRWASSQLHDIESLSKMVDPSIRGQCSEKALSRFADIISRCIQQQPEFRPPMSEIVQDLARLVNATGEESE------------------------------------------
> Zm00001d053761_T001.1 pep chromosome:AGPv4:4:240633406:240644815:1 gene:Zm00001d053761.1 transcript:Zm00001d053761_T001.1 gene_biotype:protein_coding transcript_biotype:protein_coding
-M--------------------GAA----PVLVLLLLVAAA-------ALPR----RASAAAGDVSAINGLYVALGSP-KPGWSASG--GES-----QGVTTGSSITSIFNAANLGGQL-G-SLGNFTSITEILNIGG--SED-VTLQNIFSDQLTSIVSLSKLHSTAMSLNDHDGKLPDTFDSLTELVNLDISSNFSGPLPPSLGSLTSLTTLHMQDQLSGTLDV-QDLS-LKDNVENMFSGPVPKLLNPNFKNDGPFNT-----------SIAPSTS-----PSS-PTGS-PTQT-----------------------PSSSSSPSGSPSPSNAASNSSSGSTARNSN------STSSK------KKKPSTLRTVGYVLL--AIVLFIVLALLVVFCLSKYQERQTR--RDYSMAQLGR-HQRAEEPKSKQAS---VQSRHDAKKGLSEV--------PERKKPREINLAV---------------PVAIEKPPEKRKEHVINLERTESE--IFA-------AAPPPPPPPPPPPPPPPTPPPPSPPPRLPSPPPAEKVT-VNPIVRPV--KRVNTPPRTGPSTSATSFSVASLQQYNSFQEQNLIRESRLGKVLAELPEGKLLEVMKIDNANGRI-PVDDFLELVACISDIRPNILELVYAYEQRLVNHFSRKTLDVH-------EGED--IDNPSALQIHAAKLELDTCEPPLVHQNFDPANVLLNRCSVRVAECGLAELMASGSVTQL-SGRMRALLNYEAPEIHDSEPFTQRSDVYSFGVVMELLRKPYDSSRPRAEQHLVRWADSQLHDMKSLSEMVDPSIRGECSVILLSCFADIISRCIQPGPEFRPAMSQIVQDLARIVGASSEVSE------------------------------------------
> Zm00001d015435_T001.1 pep chromosome:AGPv4:5:90052984:90074520:-1 gene:Zm00001d015435.1 transcript:Zm00001d015435_T001.1 gene_biotype:protein_coding transcript_biotype:protein_coding
-----------------------------------------------------------------------------------------------------------------------------------------------------------------------------------------------------------------------MQDQLSGTLNV-QDLP-LKDNVENMFSGPVPKLLNPNFKNDGPFNT-----------SIAPSTS-----PSSTPTGSRPTQT-----------------------PSSSSSPSGSPPPSSAASNSSSGSTARNSN------SPSSK------KNKSSPLRTVGYVLL--AIVLFIVLVLLVIFCLSKYQERQSR--RDYSTSQLGRVHQRVEEPKSKQAS---VQSKHEAKKGSSEV--------PERKKPREINLAV---------------PVAIEKPPEKRKERVINLERTESE--IFA-------AAPPPPPPPPPPPPPP-TPPPPPPPPRLPSPPPVEKVT-VNPIVLPE--KRVSTPPRTGPSTSATSFSVASLQQYNSFQEQNLIRESRLGKVLAELPEGKLLEVMKIDNANGRI-PVDDFLELVARISDIRPNILELVYAYEQRLVNYFSRKTHDVH-------EGED--LDEPSALHIHAAKLELDTCEPPVVHQNFEPANVLLNRCSVRVAECGLAQLMASGSVTQL-SGRMRALLNYEAPEIHESEPFTRQSDVYSLGVVMELLRKPYDSSRPRDEQHLVRWANSQLHDMESLSKMVDPSIRGECSVILLSRFADIISQCIQPGPEFRPAMSQIVQDLARIVGASGAVSE------------------------------------------
> LOC_Os02g07960.3 pacid=33136584 transcript=LOC_Os02g07960.3 locus=LOC_Os02g07960 ID=LOC_Os02g07960.3.MSUv7.0 annot-version=v7.0
RMAAGGRC---------CFGAPAAV----LVLPLLLLIAAA-------ALPR----RALAAAADVAAINGLYVALGSP-APKWTANG--GDG-----QGVVIGSNIDSIFNAANLEGQL-G-SLGNFTSITTILNIGG--TED-VTLQHFFSDQLTSITSLSMLQSTDMSLNDHDGKLPDAFGSLTGLVNFDISSNFSGSLPPSLGSLSSLTTLHMQDQLSGTLDV-QDLP-LKDNIENLFSGPVPKLLNPNFKKDGPFNT-----------SIAPSAS-----PSSTPTGSTPTQT-----------------------PSSPSS-SGTPSPSSSPSNSSGGSTARDSS------SPSSR------KHKSSTLRIVGYVLL--AIVLFIVTVLLVIFCLSKYQERQSR--RDYTTSQVGRVHQRVEEPKVKQAS---VQSRNDAKKGSTEV--------PERRQVREINLAV---------------PAALEKPPEKRKEHVINLQRSETE--IFA-------STPPPPPPPPPPPPPPPPPPPPRPPPPPPPPPPVEKVI-VNPIVKPE--KRVSTPPRTGPSTSATSFSVASLQQYNSFEEGNLIRESRLGKVLAELPEGRFLEVMKIDNANDRI-PVDEFLELVASVSDIRPNILELVYAYGQRLVNHFSRKTHDVH-------EGEE--LDGASALQVGAAKLDLESCEPPVVHQNFEPANVLLNGFSVRVAECGLAELTLSGSVTQL-SGRMRALLNYEAPEIHEAGTFTYRSDVYSFGVVMELLRKPYDSSRPRAEQHLVRWADSQFHDIESISKMVDPSIQGECSEKVLSRFADIISRCIRPEPEFRPSMSEIVQDLARIISVTSEESE------------------------------------------
> Bradi3g05670.1.p pacid=32816170 transcript=Bradi3g05670.1 locus=Bradi3g05670 ID=Bradi3g05670.1.v3.1 annot-version=v3.1
RMGGG------------CFGRPAVR----VMLQLMLLIAAA-------ALLP----RALALPADVAAINGLYVALGSP-TTGWTANG--GEG-----QGVIIGSNIDANYVAATMEGQL-G-SLGNFTSITSILNITG--TDD-VTLQSLFSDQLTSIASISKLRSTAMSLNDHDGQLPDAFSLLVGLVNLDISSNFSGPLPTSLGSLSSLTTLRMQNQLSGTLNA-QDLP-LKDNVENLFSGPVPKLLNPNLKKDGPFNT-----------SIAPSAS-----PSLTPTGPTPTQT-----------------------PSSPSS-SSGTPSSNTPSNSSGGSTARDSR------SASSG------KHKSSTLRTVGYVLL--SIVLFIVVVLLVIFCLSKYQERQSRRERDYTTSQVGRVRQRAEEPKVKQAS---VQSRNETKKDSAEV--------PNRKQAREINLAI---------------PAAPDKPPEKRKEHVINLERTESD--IFA-------AAPLPPPPPPPPPPPPP-PPPP-LPSPPPPPPPVEKLI-VNPVVRQE--KRVVTPPRTGPSTSATSFSVATLQQYNSFEEGNLIRESRMGKVLAELPEGRLLEIMKIDNANGRI-PVDDFLELVACISDIRPNILELVYAYEQRLVNHFSRKTHDVH-------EGDD--LGSASALQVGTAKLELDTCEPPVVHQNFEPANVLLNGFSVRVAECGLSELMLSGSVTQL-SGRLRALLNYEAPEIQESGTFTDRSDVYSFGVVMELLRKPYDSSRPRAEQHLVRWADSQLHDIDSLSKMVDPSIRGECSEKVLSRFADIISRCVPPEPEFRSPMSDIVQDLARMLSDTGEESE------------------------------------------
