# Supplementary material for: Structural evolution drives diversification of the large LRR‐RLK gene family
Source: New Phytol. 2020 Feb 29;226(5):1492–505. doi: 10.1111/nph.16455 (PMC7318236; doi:10.1111/nph.16455)
Supplement: Supplementary file 1 — Dataset S1 Alignments used to infer clade‐specific trees. Dataset S2 Alignments used to infer clade‐specific trees after filtering. Dataset S3 Newick format clade‐specific tree files. Dataset S4 Sequence alignment from backbone tree. Dataset S5 Sequence alignment from backbone tree after filtering. Dataset S6 Models for backbone tree alignment partitions. Dataset S7 Newick format LRR‐RLK constraint tree. Dataset S8 Newick format LRR‐RLK backbone best tree. Dataset S9 Newick format files for bootstrap replicate trees used in backbone tree construction. Dataset S10 Alignments used to construct conversion trees shown in Fig. S19. Fig. S1 Clade I gene tree. Fig. S2 Clade II gene tree. Fig. S3 Clade III_VIIa gene tree. Fig. S4 Clade IV gene tree. Fig. S5 Clade V gene tree. Fig. S6 Clade VI gene tree. Fig. S7 Clade VIIb gene tree. Fig. S8 Clade VIII‐1 gene tree. Fig. S9 Clade VIII‐2 gene tree. Fig. S10 Clade IX gene tree. Fig. S11 Clade X gene tree. Fig. S12 Clade XI_XIIb gene tree. Fig. S13 Clade XIIa gene tree. Fig. S14 Clade XIIIa gene tree. Fig. S15 Clade XIIIb gene tree. Fig. S16 Clade XIV gene tree. Fig. S17 Clade XV gene tree. Fig. S18 Model of structural modifications found. Fig. S19 Phylogenetic trees of maize genes in clade XI_XIIb from different alignment domains. Fig. S20 Alignment showing sequence identity of a maize gene fragment to its paralog. Fig. S21 Backbone tree with gene names. Table S1 Genome annotation and assembly versions used in gene searches. Table S2 List of maize transcript variants used in gene searches. Table S3 All discovered genes, their respective clades, protein domains found in coding annotation, and domains found outside their coding annotation. Table S4 Gene expression analyses. Table S5 Genes used to construct backbone phylogenetic tree, their clades, and their constraint groups. Table S6 Gene family size in each taxon by clade. Table S7 Rate of gene structural variation by clade. [file NPH-226-1492-s001.zip › Man2019_LRR-RLKs_SupportingInformation/datasets/Dataset_S2_Filtered_Alignments/I.input.align_out.fas]

> AT2G19210.1 pacid=19638167 transcript=AT2G19210.1 locus=AT2G19210 ID=AT2G19210.1.TAIR10 annot-version=TAIR10
-----------VHY----------------------------------------------------------------------------N-----FLSLIIFACFFAVFVL----------------LVRAQ---D-QSG--------F--VSIDCGIPEDS-S--YND-ETT-DIKYVSDAA-FVE---SG----TIH-SI-DPEF---QTSSLE--KQF-----QNVS------FP------E----GN---RNYDV-KPPQGKGF-KYLIRTRFMY-GNY----------D------------N-LGKAP-------DFDLYLG------FNIWDS-VT----IDN-ATTI------VTKEIIHTLRS---DHVHVLV------------DKNRG-TPFLSALEIR----LL-KSNT-YE---TP----YD---SLILFK-----------W-DLG---GLG---ALPVRYKDDVFDRIWIP-----------------LRF--PKYTIF------NA----SLT-IDS-NNN--EGFQP-ARFVMNTA-T-SPE-DLSQD--IIFSWEP---------KDPTW-KYFV----------YMHFAEV-VEL-PSNE--TREFKVLLNEKEI----NMS-S-FS---PR-YLY------TDT-------LFVQN-----PVS-----GPKLE-F-RLQ--------QTP-------------RST-LP--------PIINAIETY-RVN-EFL-QS----PTDQQDVDAIMRIKSKYGV-----KKS-WL------GDPCAPVKYP-WKDINCSYVDNE-SP-------RIISVNLSSSGLTGEIDAAFSNLTLLHIL----------------------------------------------DLSNSLT-GKIPDFLGNLHNLTELNLEG-KLSGAIPV-K--LLERSNKKLILL--RIDGNPDL------CVS---ASCQ--------ISDEKTKKNVY---IIPLVASVVGV-LGL-VLAI---ALFLL----YKKRHRR---------------------------GG----------------SGGVRAGPLDTTKRYYKYSEVVKVTNNFERVLGQGGFGKVYHGVL-NDDQVAVKILSESS---A--QGYKEFRAEVELLLR--------VHHKNLTALIGYCHE-GKKMALIYEFMANGTLG-DYL-S------GEK------SYVLSWEERL--QISL-DAA------QGLEYLHNGCK--PPIVQ-RDVKPANILINEK--LQAKIADFGLSRSVAL-DG-NNQDTTA-VAGTIGYLDPEYHLTQ-KLSEKSDI-YSFGVV--LLEVVSGQPVIARSRT---TAENIHITDRVDLMLS----T-G-DIRGIVDPKL----GERFDAGSAWKITEVAMACASSSSKNRPTMSHV-VAELKESVSRA-----------------------RAGGG------SGASSV-------------------TDP--AMT------------------------N-----------FDS-------GMFPQAR----
> Pp3c4_18720V3.1.p pacid=32920910 transcript=Pp3c4_18720V3.1 locus=Pp3c4_18720 annot-version=v3.3
------------------------------------------------------------------------------------------MGY--LVFRVVLALLALNAQG-----------------TWGQVL------D--------M--ISIDCGAARK-----YTD-PVT-NISWAPDDE-YIS---AG---QTVA-AVPVTDGS------------YSEL--GSLY------FP-----EK----RE---KFYVV-PI-KP-NS-TYIIRSSYWY-GNY----------D------------Q-MNTPP-------KFNIAID------STTLSF-VD----MSQFGDQA------KQVEVIYRTKVS-ATTISYLF----------KDSTSKG-TPFISSLVFS----QVPDRSY-SYPRTLE----GN---FMILWQ-----------R-NYG---G-----SVWIRYPDDVLDRLWAPWVES------------------SPLTTI------ST----PTP-VDD---NT-YFLKP-VSKVMQTA-V-TSP-T----------LSPVVLPV----------NSGASDASAMEATLYFYFAEL-DASA-NAT--SRSFVLDYQK--T--------------------------GTTTL------I-NPYNATEGAFRSS---VWGYS-T-FSITSNSVITMTPA----P--------GSIN-P--------PLMNALEIYLNRP-DAVA------GTNELDVAALEKIKVALS-------LTGW------GGDPCLP---VPLSWVLCS--PVTATEA-----ARVISVRLSRYNLTGIIPVEFAELTALQTL--WLDNNKLVGNI--------------------PNLQK-LQQLKSLHLNDGLS-GSIPDSLSFIPTLEELFLQN-NLTGTVPD-A--LK---SKSGLNL--NINGNPVCG-----------PTCSN--P--------GPGSKS--N-VGLIAGVVGGVVGVLVVGGI---LLFCF----CRKRRTTEGMGQKL----PKSNSD-PYKSGGKGKGKGKGGVSNFAVPD--------LSGTNGQGAKPFSHAEIKAATSNFSTQIGAGGFGPVYYGKLANGREVAVKVSDMNS---R--QGAAEFNNEVQLLSR--------VHHRNLVSLLGYCQE-DGKQMLVYEYLHKGTVR-EHL-------WGSP---LATKEPLDWKQRL--DVSL-NAA------QGLEYLHTGCS--PIIIH-RDIKSSNILLTDK--YVAKVADFGLSRLGPEESSGATHVSTV-VKGTAGYLDPEFWSTN-HLSERSDV-FSFGVV--LLEVLCGRQPINNGLP---DKSQSNIVEWVRNSLL----A-G-DIESILDPAVRD---CHPNMDSVWKVAELAIQCVEPRGIHRPWMRDV-VKELREAIVLE-----DGDSGAL----------------------SEMDRSNNIGT---------------SSTPAPYMEG--NS---------D-------DV----------SLNFEHYR---KGPQVR----
> Pp3c4_18780V3.1.p pacid=32920071 transcript=Pp3c4_18780V3.1 locus=Pp3c4_18780 annot-version=v3.3
----MPE-RIHSKKLEDWT-ERRS------IQELRITCTS--------SSGAA-----ALIRARVQFI---------------------KMGY--LGFIVVLALLALNAQG-----------------TWGQVL------D--------M--ISIDCGAARK-----YTD-PVT-TISWTPDDE-YIS---AG---QTVA-AVPVTDGS------------YSEL--GSLY------FP-----EK----RE---KFYVV-PI-KP-NS-TYIIRSSYWY-GNY----------D------------Q-TNTPP-------KFNIALD------STTLGF-VD----MSQFGDQT------LQAEVVYRTKVS-ATTISYLF----------KDSTSKG-TPFISSLVFS----QVPDGSY-AYPRTLE----GN---FMILWQ-----------R-NYG---G-----SVWIRYPDDVLDRLWAPWVES------------------SPLTTI------ST----LTP-VTD---SG-YFAKP-VSKVMQTA-V-TSP-T----------LSPVVLPV----------NSGANDASAMEATLYFYFAEL-DASA-NAT--SRSFLLDSQ---P--------------------------ASPTL------I-NPYNATEGAFRSS---VWGYS-K-FSMTSNSVVTMTPA----P--------GSIN-P--------PLMNALEIYLNRP-DAVA------GTNELDVAALEKIKVALS-------LTGW------GGDPCLP---VPLSWVLCS--PVTATEA-----ARVISVRLSRYNLTGIIPVEFAELTALQTL--WLDNNKLVGNI--------------------PNLQK-LQQLKSLHLNDGLS-GSIPDSLSFIPTLEELFLQN-NLTGTVPD-A--LK---NKSGLNL--NINGNPVCG-----------PTCSN--P--------GPGSKS--N-VGLIAGVVGGVVGVLVVGGI---LLFCF----CRKRQTTEGMGQKL----PKSNSD-PYKSGGKGKGKGKGGVSNFAVPD--------LSGTNGQGAKPFSHAEIKAATSNFSTQIGAGGFGPVYYGKLANGREVAVKVSDMNS---R--QGAAEFNNEVQLLSR--------VHHRNLVSLLGYCQE-DGKQMLVYEYLHKGTVR-EHL-------WGSP---LATKEPLDWKQRL--DVSL-NAA------QGLEYLHTGCS--PIIIH-RDIKSSNILLTDK--YVAKVADFGLSRLGPEESSGATHVSTV-VKGTAGYLDPEFWSTN-HLSERSDV-FSFGVV--LLEVLCGRQPINNGLP---DKSQSNIVEWVRNSLL----A-G-DIESILDPAVRD---CHPNMDSVWKVAELAIQCVEPRGIHRPWMRDV-VKELREAIVLE-----DGDSGAL----------------------SEMDRSNNIGT---------------SSTPAPYMEG--NS---------D-------DV----------SLNFEHYR---KGPQVR----
> Pp3c4_18360V3.1.p pacid=32922635 transcript=Pp3c4_18360V3.1 locus=Pp3c4_18360 annot-version=v3.3
-----------SKKLEDWT-ERRS------IQELRITCTS--------SSGVA-----ALRRARLQFI---------------------KMGY--LGFRVVLALLALNAQG-----------------TWGQVL------D--------M--ISIDCGAARK-----YTD-PMT-TISWTPDDK-YIS---AG---QTVA-AVPVTDGS------------YSEL--GSLY------FP-----EK----RE---KFYVV-PI-KP-NS-TYIIRSSYWY-GNY----------D------------Q-TNTPP-------KFNIAID------STALGF-VD----MSQFGDQA------QQAEVIYRTKVT-ATAISYLF----------KDSTSKG-TPFISSLVFS----QVPDGSY-AYPRTLE----GN---FMILWQ-----------R-NYG---G-----SVWIRYPDDVLDRLWAPWVES------------------SPLTTI------ST----LTP-VTD---SG-YFLKP-VSKVMQTA-V-TSP-T----------LSPVILPV----------NSGANDASAMEATLFFYFAEL-DASA-NAT--SRSFLLDFQ---S--------------------------ATPTP------I-NPYNDSQGAFRSS---VWGYS-K-FSITSNSVVTMTPA----P--------GSIN-P--------PLMNALEIYLNRP-DAVA------GTNELDVAALEKIKVALN-------LTGW------GGDPCLP---VPLPWVLCS--PVTATEA-----ARVISVRLSRYNLTGIIPVEFAELTALQTL--WLDNNKLVGNI--------------------PNLQK-LQHLKSLHLNDGLS-GSIPDSLSFIPTLEELFLQN-NLTGTVPD-A--LK---NKSGLNL--NINGNPVCG-----------PTCSN--P--------GPGSKS--N-VGLIAGVVGGVVGVLVVGGI---LLFRF----CRKRQTTKGMEQEL----PKSNSD-PYKSGGKGKGKGKGGVSNFAVPD--------LSGTNGQGAKPFSHAEIKAATSNFSKQIGAGGFGPVYYGKLANGREVAVKVSDMNS---R--QGAAEFNNEVQLLSR--------VHHRNLVSLLGYCQE-DGKQMLVYEYLHKGTVR-EHL-------WGSP---LATKEPLDWKQRL--DVSL-NAA------QGLEYLHTGCS--PIIIH-RDIKSSNILLTDK--YVAKVADFGLSRVGPEESSGATHVSTV-VKGTAGYLDPEFWSTN-HLSERSDV-FSFGVV--LLEVLCGRQPINNGLP---DKSQSNIVEWVRNSLL----A-G-DIESILDPAVRD---CHPNMDSVWKVAELAIQCVEPRGIHRPWMRDV-VKELREAIVLE-----DGDSGAF----------------------SEMDRSNNTGT---------------SIIPAAFKRG--NS---------DDH-YSVMDS----------SSNLERIN---VGHQVR----
> Pp3c15_1540V3.1.p pacid=32927112 transcript=Pp3c15_1540V3.1 locus=Pp3c15_1540 annot-version=v3.3
-----------------------------------------------------------------------------------------------------------------------------------------------------------------------------------------------------AVA-AVPVTDGL------------YSEL--SSLY------FQ-----EK----RE---KFYVV-PI-KP-NS-TYIIRSSYWY-GNY----------D------------G-TNTPP-------KFNFAID------STRISV-ID----ISQLADEP------QHAEVIYRTKGT-ATNISYLF----------QDSTSKG-TPFISSLVFR----QVPDLSY-SYSRRLG----GN---FMILLE-----------L-NYG---G-----YAVIRYPDDAFDRLWTPWVEP------------------PTLTTI------SI----VTP-VFD---SG-YFIKP-VSEVMQTA-I-TSP-T----------LSLVKLPV----------NYSTHGLDSISATLYCYIAEL-DASA-NAT--SRSFRLELGG--T--------------------------DGAML------F-NPYNDTGGAFISS---VWGTA-E-YLISSDTVVSLIPE----P--------GSIF-P--------PLLNALEIYLNLP-DAVA------GTNELDVAAMEKIKVALR-------LTGW------GGDPCLP---VPHSWVSCS--PATKSSA-----ARVISVRLSGYNLTGIIPADFANLTALQTLIQWLDNNKLDGII--------------------PNLQT-LQQLKSLHLNDALI-GSIPNSLSFIPTLEELFLQN-NFNGTVPD-A--LK---NKPWLKL--NINGNPACG-----------PTCST--P----FTNSDSGSKP--N-VGLIVGV--------VVASF---IL---------------------------------------------------AV------------------------AEIKAATSNFSKQIGSGGFGPVYYGKLANGREVAVKVSDVNS---H--QGAAEFNNEVQLLSR--------VHHKNLVSLLGYCQE-DGQQMLVYEYLHKGTVR-EHL-------WERP---LA-KEPLDWKQRL--DVSL-NAA------QGLEYLHTGCS--PNIIH-RDIKSNNILLTDK--YVAKVADFGVLRLGPEESSGATHVSTV-VKGTIGYLDPEFLSTN-QLSVKSDV-FTFGVV--LLEVLCGRQPINNGLL---DKSQSDIVEWVRNLML----A-G-DIESILDPTIRD---CHPNMDSVWKVAELAIQCVEPLGIHRPFMRDV-VKQLHEAIVLE-----DGHLGTF----------------------SEMDRSNNTRT---------------SIASAEYNRG--NS---------DEH-YSGNDP-------------------------------
> Pp3c4_27350V3.1.p pacid=32922497 transcript=Pp3c4_27350V3.1 locus=Pp3c4_27350 annot-version=v3.3
---------------------------------------------------------------------------------------------------------------------------------------------------------------------------------------------------------------------------------------------MQF-----D----GN------------------------LVVY-T-Y----------N------------G-------------ST-----------TAVWSS------------------------------------------------------------TA--SNGFVRSS--FL-ADAV-YG--------------KLNMYGGNG--------N-DMP---SNLSQSTLNLQYPFPPESA-WKP----------------------------------NVS-------LDD------YPYLP--------A------------------------------------EYYI----------------------NQGS---------------------------------NLVT---------------------------------GDGKF-N-LSL------------------------GRD-----------CKLQFLEI----------------HTENKT-----------------SKQVIWEPV----PSSCRLMDTVYWSTSPIG---NNTVS-------WVLKLLSDG----GALVVDMSKNRLWSSIIS----------------------------------------------TSEKT-ST-------------------AISWW---------------------------------------------------------------------IVVGVLSGF-FSLIVVGV---AFWYF----YARK---------------------RLLDPVD------------------RAFQRKMKT-AGFSQTLYTESRIKQATDNFGNKIGQGGFGDVFYGKLEDGQEIAAKVLSSTS---C--QSKQEFYNEIELLST--------VHHKYLVSLLGYRCS-HNQQILVYEYLGGGDLR-QRL-Q------GND---AK-ENPLTWKQRT--SIIL-QVA------EGLEYLHDKCC--PSIIH-RDVKSNNILLTNK--LVAKVADFGLSKIRTLDQEEATHITTI-VKGTPGYLDPEYHEKG-VLTAKSDV-YAYGIV--LMEVLTGCNQ--------------GIVHRVADAWS----E---NLETLPDPNL----QGDFDTQEFAKLVELSLWCARIRNEERPFMRQV-VQTLREIG---V-------------------GP--------------MDTSR-----------------------ISFPDE-------------------------------RHFYN-------DV-PGSEELAK
> Solyc09g060110.2.1 pacid=36133508 transcript=Solyc09g060110.2.1 locus=Solyc09g060110.2 ID=Solyc09g060110.2.1.ITAG2.4 annot-version=ITAG2.4
-----------EL-----------------------------------------------------------------------------HWW--YYSWFLLSSIFIKVAF-----------------CD-PE-------G--------F--LSLSCGGNTT-----YVD--SS-NITWTPDGA-YIS---AG----NMT-TVDFIE--GSSSS-------T-----LPIF------FPD-----S----PR---RKYKI-PV-KN-SS-LVLVRTQFVY-KNY----------D------------G-HNKPP-------AFSVSLG------RAITTN-VN----LT--HTDP------WIEEFIWRVD---KDILSLFH-----------SLQGGG-FPVISSLELR----PL-PQEA-YSNAL-G----DFPDKLLRKCY-----------I-NCG---Y-----NWPLRYPIDQYDRIWD----GDEDFSPFH----VSSGF-DIQANF------NV----SV-----------LKEGP-PVAVLQTGRV-LAR-WND----MTYKFPIDH-QG----------DYHI----------VLYFAGI-LPVS-PS------FDVLINEDIV--------------------------QSNYT------V-NRWEVSSLFFTMK---GIESL-N-ITLKTVHYY--------------------------------PYINALEVY-EIL-DIPL------ETSSTTVSALQVIQQSTGL------DLDWED------DPCSP---KSWEHIECE--AN-----------LVTSLEFFDVNLR-SISPTFGDLLDLKSL--DLHNTSLAGEIQIGSLQHLKKLLSFQLTAFGSELED-LINLQILDLHNSFQ-GTVPESVGELKDLHLLNLEN-KLQGPLPQ-S--L----NRESLQV--LSSGNLCLSFTMSLCNEFSRPTIET--PQVTVFAPTKHKRHN--R-FIVIVGAVGGAVFVLFIVFI---SVLLY----MRRRKSG------------DTYAS-RTAAEMKNWN----------------------------AAKVFSYKEIKAATNNFKEVIGRGSFGSVYLGKLPDGKQVAVEVRFDKT---Q--LGADSFINEVSLLSQ--------ISHPSLVSLEGFCHE-SKQQILVYEYLPGGSLA-DNL-------YGAM---SK-KLTLSWVRRL--KIAV-DAA------KGLDYLHNGSE--PRIIH-RDVKSSNILLDAD--INAKVSDFGLSKQVTQSDA--THVSTV-VKGTAGYLDPEYYSTR-QLTEKSDI-YSFGVV--LLELICGREPLSHSGS---PDSF-NLVLWAKPYLQ----A-G-AF-EIVDESIK----GTFDTESMRRAALIASRSVERDALRRPSIAEV-LAELKDAYSIQ-----LSYL----------------------------ASEGL-----AN---------------------------------------------------------------------------
> evm_27.model.AmTr_v1.0_scaffold00089.16_ pacid=31549614 transcript=evm_27.model.AmTr_v1.0_scaffold00089.16_ locus=evm_27.TU.AmTr_v1.0_scaffold00089.16_ ID=evm_27.model.AmTr_v1.0_scaffold00089.16.v1.0 annot-version=v1.0
-----------GF-----------------------------------------------------------------------------QGF--ALFGLVLISAFCTSVF-----------------GN-QE-------G--------F--LSLSCGANTS-----FVD--AW-NISWISDGA-YIT---VG----NTT-TVSFND--GNSTP-------S-----VSLF------FPD----NS----EG---RKFRL-PV-NN-TA-TVLVRGRFYY-KNY----------D------------G-LNRPP-------YFGVSLG------TTTVAT-VN----LS--RFDP------WVEEFVWPVGK--KETLPFLL-----------PRTGGG-TPVISSLEVR----PL-PAGA-YKNGT-G----EFLSNSLRKRF-----------V-NCG---Y-T---NGSLRYPWDSYDRIWD----PDMNFSPTR----TSTGF-EIQQQL------NF----ST-----------IQESP-PARVLQSARV-LAR-REI----LSYYFEFDK-MG----------DYYL----------GLYFAGI-LPVS-ST------FDILINGVVV--------------------------EANYS------I-EKSKASAFFLMQK---AVSSL-N-ITLRNISFY--------------------------------PQVNALEVY-EMV-EIRL------ECSSTAVSALQVIQESSGA------DLGWQD------DPCSP---TQWKHVGCQ--ES-----------LVVSLDLSGLNLR-SINPTFGDLLDLQTL--DLHNTSLTGPIQLDSLQELQILLSFRLTSFGSDFSR-LTFLQIIDLQNSLE-GTVPESLGSLPNLHLLNLEN-KLQGTLPQ-S--L----NKQTLEV--RISGNLCLSFTPSTCVNVQPPTIQT--PQVTYFNMRKKHGHH--R-NAIIIGAVAGGAFALMILGL---FIFMC----TRRSKQS------------DDNPS-TSGTDMRSWN----------------------------AAKIFSYKEIRSATNNFKEVIGRGSFGSVYLGKLTDGKQVAVKVRFDRT---Q--LGSDSFVNEVYLLSQ--------VRHQNLVSLEGFCHE-SKQQILVYEYVPGGSLA-DNL-------YGSN---SK-KRTLNWVRRL--KIAV-DAA------KGLEYLHNGSN--PRIIH-RDVKSSNILLDLE--MNAKVCDFGLSKQVAQADA--THVTTV-VKGTAGYLDPEYYSTQ-QLTEKSDV-YSFGVV--LLELICGREPLSHSGS---PDTY-NLVLWAKPYLQ----A-G-AF-EIVDDNLK----GIFDLESMRKVALIASRSVERDASQRPTMAEV-LSELKDAYSIQ-----LASL----------------------------AASGH-----SG---------------------------------------------------------------------------
> Potri.002G242700.1 pacid=27024341 transcript=Potri.002G242700.1 locus=Potri.002G242700 ID=Potri.002G242700.1.v3.0 annot-version=v3.0
--MSCP--SGSAF-----------------------------------------------------------------------------KCF--LLGFVLLCSLW-TVGF-----------------CN-QDDT----FG--------F--LSLSCGGTTG-----YVD--AS-NISWVSDGA-YIS---SG----KTT-SIDYIE--GTSSS-------N-----SPLF------FPD-----D----KS---PKYKL-PVKKNSSS-MVLVRARFVY-KNY----------D------------R-LGKPP-------VFSVSLG------TAITST-VN----LT--GNDP------WIEEFVWPVNY--KDTLSFLH-----------SVPHGG-SPVISSLEVR----PL-PRGA-YHTGM-R----DFPNKSLRKAY-----------I-NSG---Y-----NESLRYPLDPYDRIWD----ADQSYTPFH----VSSGF-NFLLGF------NL----SS-----------VIESP-PPAVLQTARV-LAR-TDV----LTYNLPLDA-LG----------DYYI----------ILYFAGI-VPAS-PS------FDVLVNGDVV--------------------------QSNYH------V-KMSEASALHLTQK---GIENL-N-ITMKSISFY--------------------------------PQINAIEVY-EIV-DIPL------ESSSTTVSALQVIQQSTGL------DLGWED------DPCSP---TMWEHIGCE--GS-----------IVTSLELSDINLR-SISPTFGDLLDLKTL--DLHNTSLAGEIQLGSLQHLEKLLSFQLTSFGTELEN-LVSLQILDLQNSLD-GIVPDDLGELEDLHLLNLEN-KLQGTLPQ-S--L----NRESLEV--RTSGNLCLSFSTLSCNDVSSPSIET--PQVTIFTKKKPDKNT--H-MAIMLGAIGGTLLALIVISL---SVLLY----MRRERTE------------ITYSE-R-AVDMRNWN----------------------------AARIFSYKEIKAATNNFKEVIGRGSFGSVYLGKLSDGKLVAVKVRFDKS---Q--LGADSFINEVYLLSQ--------VRHQNLVCLEGFCHE-SKQQILVYEYLPGGSLA-DQL-------YGPN---SQ-KVSLSWVRRL--KIAA-DAA------KGLDYLHNASD--PRIIH-RDVKCSNILLDKE--MNAKVCDFGLSKQVMQADA--THVTTV-VKGTAGYLDPEYYSTQ-QLTEKSDV-YSFGVV--LLELICGREPLRRSGT---PDSF-NLVLWAKPYLQ----A-G-AL-EIVDENLK----GTFDVESMRKAAIVAVRSVERDASQRPTIAEV-LAELKEAYSIQ-----LSFL----------------------------ASFDM----------------------------------------------------------------------------------
> AT5G48740.1 pacid=19667930 transcript=AT5G48740.1 locus=AT5G48740 ID=AT5G48740.1.TAIR10 annot-version=TAIR10
-----------------------------------------------------------------------------------------------MLFWVLLSS-FCVFCF-----------------SS-PD-------G--------F--LSLSCGG-SS-----YTA--AY-NISWVSDND-YIE---TG----NTT-TVTYAE--GNSTS-------S-----VPIL------FPD-----P----QG---RQYKL-PVRKD-LS-SVLIRATFVY-RNY----------D------------S-QNSPP-------AFHVSLG------RRITST-VD----LR--TNDP------WIEELVWPVN---NDSLLLLL-----------AVKGRG-IPVISSLEVR----PL-PLGS-YKYSL-E----GSPDIILRRSY-----------I-NSG---Y-T---NGTIRYPSDPFDRIWD----PDQSYSPFH----ASWSF-NGLTKL------NS----FN-----------ITENP-PASVLKTARI-LAR-KES----LSYTLSLHT-PG----------DYYI----------ILYFAGI-LSLS-PS------FSVTINDEVK--------------------------QSDYT------V-TSSEAGTLYFTQK---GISKL-N-ITLRKIKFN--------------------------------PQVSALEVY-EIL-QIPP------EASSTTVSALKVIEQFTGQ------DLGWQD------DPCTP---LPWNHIECE--GN-----------RVTSLFLSKINLR-SISPTFGDLLDLKTL--DLHNTSLTGAIQVGSLKDLQKLLSFQLESFGSELED-LVNLEVLDLQNSLQ-GSVPETLGKLKKLRLLNLEN-NLVGPLPQ-S--L----NITGLEV--RITGNPCLSFSSISCNNVSS-TIDT--PQVTIPINKKQRKQN--R-IAILLGVSGGALFATFLVFV---FMSIF----TRRQRNK------------ERDIT-RAQLKMQNWN----------------------------ASRIFSHKEIKSATRNFKEVIGRGSFGAVYRGKLPDGKQVAVKVRFDRT---Q--LGADSFINEVHLLSQ--------IRHQNLVSFEGFCYE-PKRQILVYEYLSGGSLA-DHL-------YGPR---SK-RHSLNWVSRL--KVAV-DAA------KGLDYLHNGSE--PRIIH-RDVKSSNILLDKD--MNAKVSDFGLSKQFTKADA--SHITTV-VKGTAGYLDPEYYSTL-QLTEKSDV-YSFGVV--LLELICGREPLSHSGS---PDSF-NLVLWARPNLQ----A-G-AF-EIVDDILK----ETFDPASMKKAASIAIRCVGRDASGRPSIAEV-LTKLKEAYSLQ-----LSYL----------------------------AASAH-----TD---------------------------------------------------------------------------
> Pp3c3_28930V3.1.p pacid=32942027 transcript=Pp3c3_28930V3.1 locus=Pp3c3_28930 annot-version=v3.3
------------MARIL-------------------------------------------------------------------------STM--SLSAGLISMSVFTLVL-----------------QLNAQP------G--------F--INIDCGANAP-----NHD-TSI-NMTWTTDS---------E---YTTA-GINAVD--ESETA-------FFYITQNTIK------F-P----GP----RN---KSYML-PV-VR-NK-TYLVRAGFIP-QN----------------------------PPP-------EFDIFIE------ATRIKT-VD----SFN-GDV---------VEVVLKATR---DDMYVLV-----------RTDPSD-VPYISSLELR----PL-DPGM-YALVE-K----GY---LLRMDR-----------N-FGA---D-K---LSIVRYPDDPFDRIWLG--ENAPGTTINT----TQPVA-PG----------SA----SNK--------------P-PMAVMMSAKL-LRG-SQY----PPWLANVD---------------YYV----------VLYFAEI-DARM-NST--SRRFDVSLDSKPW--------------------------VVDFS------I-LLASGSSGLFTTL---QVEKT-Y-AAIAQVTNLTFNPC----V--------DSTGL---------PMLNAYESY-QIF-EEVQ------GRT--------FLPDAMAIEIKQ-NLSDWS------GDPCFP---YPYNWLACT--LDSSGP-------RISTLNLASMNLSGPIATSIANLTAVTTI--WMSNNLLSGPI--------------------PDLSQ-MKSLSHLGLQHSLT-GEIPQWLVDLPMLQELFLQD-HLEGSVPK-F--G-----NKQLIM--NISGNDIL------CEGYHSEEI---------SDRTSAYRKS--H-VLSIVVETLGCLLVLMAIYVIYNRCN------RHMESGKKMDKQ----------------------------------------------HSFQNHTQVFSLRELRVASKNFSKKIGEGGFGPVYYGKLADGQEVAIKVSNGIS---K--QGQSEFFTEVDLLSR--------IHHKNLVSLIGYCQE-KDNQTLIYEYFPNGSLR-DHL-------YGPS---AT--TPLSWNTRV--HIAL-DAA------QGLEYLHLACR--PNIIH-RDVKSSNILLTDR--MEAKVSDFGLSKLALQAEG-VSHISTL-VKGTAGYLDPEYYISQ-KLTVKSDV-YSFGVV--LLELVCGRPPMSLSNP---NKKL-SITEVVRPHLQ----A-G-NLQEIVDPDLR----SDFSLESMWKVIEIAMTSVEPKENHRPNMQEV-VQELREAAAIE-----QQRSAKV-----------------------GLRSDGR-----------------------------------------------QSNA----------SEVTARGP-PCLKF-------
> Pp3c3_25390V3.1.p pacid=32941734 transcript=Pp3c3_25390V3.1 locus=Pp3c3_25390 annot-version=v3.3
-----------KFAKAM-------------------------------------------------------------------------QML--VLLQLLVLFGIMDNSV-----------------AVNAET------G--------F--VSFMCGASSD-----YFS-QSD-GISWTSDAA-YAP-----P--ISKAFSLPNQASL------------------LTLA------FPP-DASSP----SG---RSFSN-LV---PPS-LSLVRATFAY-GNY----------D------------S-LNKPP-------VFGVSIG------ATMYST-IN----LN--VQDP------WVEEIILNAD----QEQAFLI-------------AMDG-IPVISLLELR----PL-PPRS-YNRAS-S----SL-GVALKKVY-----------I-DCG---SEA---MKITRYPDDRYDRIWD----PD-----HY----YLDGS-TTSTH-------SI----SRK-LKT---SA-VTDDC-PLIVLQSNRF-NYH-NQT----LSYSLPLSKPNG----------KYLM----------NAYFGEL-YNTTGPT------FIMTVNGAVL--------------------------TTVVG------W-PPLSGAEFTATQA---ASSWW-N-ISLLPVI--------G----------------A--------PQINGLEVY-EII-QLMH------VSNQRDARALNLIELNFNIQ----VLLDWAL----GSDPCFP---VPWRGVICN--TV----------GVVTSLDLSNSQLSGDVAGLFQDFTSLESL--NASGNNLVGHV--------------------QNLTKRFQSLRDLDLSDQLS-GTL-DVFATL-NLHYLNIAN-QFSGPLPG-R--L----TQPGLVV--ITSGNPCIQYSTDPCV----PSLASSTPQSVERNAIRSSKHY--S-KSVITGVVMGISAAVLAIAA---AGFTG----CRRYKLKRELINA------FQEAG-TVNILEKELTLGK-------------------------NAKRFSFLELENATNRFKQILGEGNLGLVFRGRLQDGTDVAIKMRADGL---Q--LDADSFLNEVSLLSK--------VRHQNLVLLIGFCLE-CKKQLLVFEFMSGGSLK-DHL-------YGPL---SK-IQPMSWEQRL--TSVI-GAA------VGLEHLHRGCE--FNIIH-RNVKSSNILLGPN--YFSKVADFCLSKPASHNEK------SL-VGGTAGYLDPEYFNTS-QLTDRSDV-FSFGVV--LMEILCGREPLSSDST---PEEY-NLVAWVRPALQDDIPK-G-DT-SVVDKALR----NQFVLQSLAIVANVALQCTEKEGANRPSMTQV-VRELRRAADIELLLPTNKDSSSH----------------------QSLQSTSGTTT------------KHKTYHSAEL------------------------------------YPTRSKNISQIR---------
> Pp3c12_16180V3.1.p pacid=32973137 transcript=Pp3c12_16180V3.1 locus=Pp3c12_16180 annot-version=v3.3
-----------RFAKTT-------------------------------------------------------------------------QML--LLLQGLVLLEV-----------------------VNAQT------G--------F--TSLVCGAPSD-----YIS-QSD-GISWTSDTA-FAP-----P--ISKTFSLPSNSSL------------------RTLS------FPP-DASRP----SG---RSYSI-LV---PFG-LSLVRATFTY-GNY----------D------------T-LNKPP-------VFGVSIG------ATMFST-IN----FN--TQDP------WVEEMILNAA----EVQTFLI-------------SMDG-IPVISLLEFR----PL-PPGA-YNHAS-S----SL-GVALKKIY-----------I-DCG---SEA---MKNTRYPDDNYDRIWN----SD-----QY----YLDAS-TSSTH-------SI----THD-LNT---SA-VADAA-PMTVLQSNRF-NFR-NQS----LSYSLPLAKPNG----------KYLM----------NTYFSEL-HGAVGPT------FKLSVNEAVL--------------------------MTVGG------L-PPLSVSEFTVTQA---ASWWW-N-ISLLPVS--------G----------------A--------PLINALEIY-ETV-QLQH------ISNKKDARALNLIKLSFNAQ----ILLDWSL----GSDPCFP---VPWRGISCD--TT----------GIVTSLDLSRSQLSGDVAGLFQDFTRLEYL--NVSGNNLFGRI--------------------PDLKGRFQSLKVLDLSDQLT-GTL-DGFATL-NLHYLNIAN-QFSGPIPE-K--F----DQPGLVL--ITLGNPCIQYATNPC-----PSVTDHKPQPVGISA-RRSGHH--S-RSLVVGVVSGTLAALLVIAA---AGIIC----CHRYKLQRELMDA------SEEAG-TVNILEKDLTLDM-------------------------DAKRYSFQELENATNHFKQTLGEGNLGPVFRGRLLDGTDVAIKMRSDGL---Q--LNADSFLKEISFLSK--------VRHQNLVLLKGYCLE-CKKQLLVFEFMSGGSLK-DHL-------YGSL---SK-VQPMSWEQRL--TSAL-GAA------AGLEHLHRGGD--LKTIH-RNVKSSNILLGLN--YVSKVSDFGLSKPAVHAEK--TDISTF-VRGTAGYLDPEYFNTS-QLTDKSDV-FSFGVV--LMEILCGREPLSSDCA---PEEY-NLVAWVRPALINSIPK-G-DT-SVVDKALG----NQFILQSLTVVANVAFQCTEKEGANRPTMTEV-VRELKRALDIEYLLPSNK-SSPQ----------------------QCVRSIPKSIN------------KQKSCHFAEI------------------------------------YPSLSENIRPIH---------
> Pp3c1_23040V3.1.p pacid=32969542 transcript=Pp3c1_23040V3.1 locus=Pp3c1_23040 annot-version=v3.3
-----------DSL-------------------------------------------------------------------------W--GVLA-LLFCMVSVPGAWSVVD----------------------PKTD------------F--LHLDCGASKE-----YTD-KH--GITWHPDDA-FVS---TG----KIARNLPNTDWP----------------EEKALY------FK-----------GESRTKNFTL-P--VKPRS-IYIMRLGFYH-GGY----------D--------------KSMSPP------SFQLGLD------STIFET-VS----ILD-VSDR------FIHEVTFQTAA--RNETSLLV-----------QDPSGS-TPFISNIALRAIEKSM--VSE-FITGWLD----TN---QIVTTQ----T------F-YLGG--SQI--NKNIIKHLGDPYDRYWYP--SANGSYTNSYP-MRYASIISCTSTPVGIQAKSDTR-IGTSS-VPIYLSET-------PQDVLRSG-M-T--TNGN----LTIDLDSSVSF-----------KAYI----------QYYFVEL--DL-TTNK-TDRSFYLVGPGETE---------------PF-LVN----------------VVNRT-----------RE------T-LKLYGVYND--SANIGPGSKFFYPDPFRTS-MKG-------PILTAMEIY-KIC-DPLV-----APTNDRDWAAIESIKVDMNLT-------SWR------GDPCLPKPHH-W--INCSSVDKTENP-------AVLTVVLSAENLTGAISPSFNDLLDLTTL--KLDGNSLTGQL--------------------PDLSA-LTNLKTLHLQDALS-GPLPEWLAFLPKLRELIVQN-NFSGKIPS-AF------SSKNWNF--TYYGNPLL------------ATLPAS-PST--------------N-TAAIVGGVAGGVAFVAIVVA---LVYYLV---CRRNRRPAKDMDTL---IVGNSNP--------NIVSKEININL--------------TSNIHGGARKFSPDEIVAATANYKKVIGRGGFGPVYYGRLTDGREVAVKVLDKES---R--QGETEFLNEVDILSR--------VHHKHLVNLVGYCRVPGMQMMLIYEYIHRGSLR-DHL-SGTVTSEGSA---NSGPDVLDWKTRL--NIAL-HAA------SGLEYLHKGCS--PSLIH-RDVKSSNILITTK--YEGRLTDFGLSRLVGD-ED-ITKVVTF-VKGTAGYLDPEYFSTN-VLSAKSDV-FSFGVV--LLELITGRLPVDRSKPTEW-----NICDWVRASLA----Q-G-NIEAILDPAVR---ASHPNVDALWKVAEIALQSVEPRSKHRPTINEV-VLELTGAIALE--------------------GS------------ASNDSSYG--------------------------------------------------LELR-----------------KF---------
> Pp3c1_23020V3.1.p pacid=32971160 transcript=Pp3c1_23020V3.1 locus=Pp3c1_23020 annot-version=v3.3
-----------DSL-------------------------------------------------------------------------W--GVLA-LLFCMVSVPGAWSVVD----------------------PKTD------------F--LHLDCGASKE-----YTD-KH--GITWHPDDA-FVS---TG----KIARNLPNTDWP----------------EEKALY------FK-----------GESRTKNFTL-P--VKPRS-IYIMRLGFYH-GGY----------D--------------KSMSPP------SFQLGLD------STIFET-VS----ILD-VSDR------FIHEVTFQTAA--TNETSLLV-----------QDPSDS-TPFISNIALRAIEKSM--VSE-FITGWLD----TN---QIVTTQ----T------F-YLGG--SQI--NKNIIKYPGDPYDRYWYP--SVIESNENEYP-LRCASAIICTSTPVGLQAKSDTR-IGTSS-VPIYLKGT-------PQDVLRSG-M-T--TNGN----LTIDLNPSEPF-----------KAYI----------QYYFVEL--DL-TTNK-TDRIFNLLEPGETE---------------PS-LLN----------------VVNET-----------GA------T-LKLYGVNLT--EANIKQQSRIFYPDPFRTS-MKG-------PILTAMEIY-KIC-DPLV-----APTNDRDWAAIESIKVDMNLT-------SWR------GDPCLPKPHH-W--INCSSVDKTENP-------AVLTVVLSAENLTGAISPSFNDLLDLTTL--KLDGNSLTGQL--------------------PDLSA-LTNLKTLHLQDALS-GPLPEWLAFLPKLRELIVQN-NFSGKIPS-AF------SSKNWNF--TYYGNPLL------------ATLPAS-PST--------------N-TAAIVGGVAGGVAFVAIVVA---LVYYLV---CRRNRRPAKDMDTL---IVGNSNP--------NIVSKEININL--------------TSNIHGGARKFSPDEIVAATANYKKVIGRGGFGPVYYGRLTDGREVAVKVLDKES---R--QGETEFLNEVDILSR--------VHHKHLVNLVGYCRVPGMQMMLIYEYIHRGSLR-DHL-SGTVTSEGSA---NSGPDVLDWKTRL--NIAL-HAA------SGLEYLHKGCS--PSLIH-RDVKSSNILITTK--YEGRLTDFGLSRLVGD-ED-ITKVVTF-VKGTAGYLDPEYFSTN-VLSAKSDV-FSFGVV--LLELITGRLPVDRSKPTEW-----NICDWVRASLA----Q-G-NIEAILDPAVR---ASHPNVDALWKVAEIALQSVEPRSKHRPTINEV-VLELTGAIALE--------------------GS------------ASNDSSYGNFS--------------SSA-----------------------------EIHGT-----------------QFLPWAR----
> Pp3c4_2350V3.1.p pacid=32922008 transcript=Pp3c4_2350V3.1 locus=Pp3c4_2350 annot-version=v3.3
-----------------------------------------------------------------------------------------------------------------------------------------------------------------------------------MNTAA-------------QAA---------------------------DAMS------FSL--------------------------------LLRPTFTN-TSFFV-----------------------------------------------------------------------------------------------------------------------------------------------------------------------------------------------------------------------------------------------------------------------------------------------------------------------------NLYFAEL-KVLT-AGQ--TRVFDIFINNVLK--------------------------FPLVN------IFSLAENA-----LY---KPVQL-S-TNLTLTANAEINITIS-PV--------DGTSLG--------PLVNALEIH-SLH-RIQS------RTLDRDALAIENVKKSFE------LTDSWT------GDPCLL---LPYDWLNCT---AAFPP-------RVTAVMLSNNNLTGPIPAGLKDLTDLTTL----------------------------------------------RLFNKLT-GSIPSWLALLPNLTELDLRN-DLSGRVPE-A--LL---TNSALAF--RFEGNSRL------C----------------VNATSCPGDKS--N-VGVVVGVVVGTVAVAIIVALVV-VYFFW----SARKKRAPLEKIP-------------------------------------------LQGGENPRGSKFTYAQVMFATKNNHKMLGKGGFGPVYYGKLQDGQEVAVKVSSKVS---A--QGSREFINEIDLLTK--------VHHKNLVTLVGYCND-GNNLMLMYEYMPLGSLQ-DHL-------YGSI---KKEKKLLDWPTRI--HIAL-QAA------QGLEYLHRGCS--PAIFH-RDVKSNNILLGHK--MVAKVADFGLSKSTNSNEA-VSHVSTM-VKGTMGYLDPDYFNTN-QLTEKSDV-YSFGIV--LLELICGRAPLVPDLP---EQER-RLDQWARPYLS----N-E-NIQMIVDPSFG----DKYHLESVWRVAELAMQSVEPRGIHRPKMREV-VQELRETYAMV-----EGAH--------------------------------------LVDAHQRPWWNNENLDSPDF----------------------YSDAHAQSST--GSSNALHSGENFRLISR------
> evm_27.model.AmTr_v1.0_scaffold00056.180 pacid=31568238 transcript=evm_27.model.AmTr_v1.0_scaffold00056.180 locus=evm_27.TU.AmTr_v1.0_scaffold00056.180 ID=evm_27.model.AmTr_v1.0_scaffold00056.180.v1.0 annot-version=v1.0
--------------------------------------------------------------------------------------------------------------------------------------------------------------------------------------------------------------------------------------------------------------------------------------------------------------------------------------------------------------------------------------------------------------------------------------------------------------------------------------------------------------------------------------------------------------------------------------------------------------------------------------------------------------------------------------------------------------------------------------------------------------------------------------------------------------------------------------------------------------------------------------------------------------------------------------------------------------------------------------------------------------------------------------------------------------------------------------------------------------------------------------------MSGSQAFTYSEIVSITNNFQNAIGRGGYGTVFHGCLKDGRQVAVKIRSDSS---R--QGLKEFMAEIELLMR--------VHHKYLTTFLGFCED-GNNMILIYEYMSNGNLQ-ETL-S------NGN---S--SRIMNWEQRL--KIAL-GAA------QGLEYLHCGCK--PPIIH-RDVKTSNILLNER--MEAKLADFGLSKAWPN-EV-DTHISTA-VVGTPGYVDPEYYITN-KLNEKSDV-YSFGIV--LLEILSGQPSIIIDGQ---TQERIHIVQWITPNLE----K-G-DIQSVVDRRM----QGGYDMNSVWKVAEIAMACTQKIGIKRPTMSEV-VNELKGSLNLE-----FARSS-------------KTNSR------RQSRSQ-------------------PMN--SSD------------------------PIEFE-------DDS-------LFYPSPR----
> Pp3c10_1880V3.1.p pacid=32902732 transcript=Pp3c10_1880V3.1 locus=Pp3c10_1880 annot-version=v3.3
-----------GMLGT-------------------------------------------------------------------------------GIMCTWSVAVLSIFLC---------------ICNVRGQ-----SSGA-------P--LNIDCGA-----TGSYID-SIT-GLTWEIDAP-YIT---TG----KTA-TVSASSWV----------QNF---EAKSLY------FN------D----TR--RKNYKL-PVVSN---TEYLLKAIFYY-GNY----------D------------N-AANPP-------SFQLALD------GLI----VD---DVST-ASDD----GQYYTELLYVSKG---TSTSFLV-----------RTSPQS-TPFVSAISLIA-SGKL--TSV-YVNQYKSYI-VDG---VIRTIK-----------V-NMGA--------TTIVRYPQDPWDRMWFP-----------H----------SKFPNLLL----STT---TIETLTS-TLTQVDAWDA-PKVLWQTA-VSTST-DL---SLMPVGWNGTLDI-----------GYFSS-----------YYAEIAPTIV------PRSFIIQ--------------PAFS------QMS------TRVSWNGSITDYNGSDLYGGPVTPA-TC------N-VAM--------SNT-------------GTT-VRG-------PILSGFSFF-TIR-SQKL-----SRTNDQDAVAIDKIISSFNLT-------EWT------GDPCLP---TPHDWVTCSDTGGWTQP-------QVTALNLSRYNLVGNIPPALGDLVALTSL--KLDNNKLTGGL--------------------PYLSS-ITNLEVLNLDNNLS-GELPTWLGEFRKLQELTLQN-NFSGTIPA-N---------PKFIFP-----NPQL---IDNVSNIK-------------PGPTPNKGVI----AGAIVGGVVGVALIVLIVFVI-----------IRRK---------------SHNSTNTNAAAREFVGGAK----------------------------VFTHAEVSFATKKFQTEIGKGGFGPVYYGKLRDGQEVAVKV-CKES------QGTGEFFNEVEVLSK--------LRHKNLVTLIGYCQE---EQILIYEFMENGSLH-DHL-------FGKYTA-GN----LDWTTRL--NIAL-DAA------QGLAYLHTGCG--ESIVH-RDIKSTNILLTAK--FGAKVADFGVTKLIGD----DSKVFTL-VKGTAGYLDPEYYTTH-FLTLKSDI-FSFGVV--LLELLTGRACIDRSNP---SNMHPNICDWVRKTL-----KHG-DVREVLDPAMTKS-VPGPSLEAAWKVAEIAMQCVEPRSIHRPTILRV-VEELHLALKVE----------------------------------EQNSSS---------------------------------------------------EYSIK---------------SFSVVASGR----
> Pp3c13_4780V3.1.p pacid=32931675 transcript=Pp3c13_4780V3.1 locus=Pp3c13_4780 annot-version=v3.3
------------------------------------------------------------------------------------------------------------------------------MEASTSG------VK-DYL----------------------------------ITDEP-V---------------------------------------------------------------------------------------------------------------------------------------------------------------L-LED--------------------------------------------STGIK-----DYLITDKTVSPE--N-------------------------GRSEQ------HS------------------------------------------------------------------G---------------------------------------------------------------------------------------------------------QGYYDFLP------------P----------TTNS---------------------SDSS----------------------------------KDSS-I--------------------VK-SS----KCSIVES-------------------------------------------------------------------------SHSTVRSSKS----------------------------------------------------------WGNTSAT-DAMSEFMKDWVE---------DTSSKIP--A-G------------------------------------------------YKAPKS--------------------------------------VRSKSLSDLNPFRVLV------------------------------------------------IQEYTWKRVMAITRDKEITVGHGSFGVVYKGTLENKTHVAVKILAATS---K--QGDLEFYNEVELLSK--------LNHINLVKLLGCCQE-NRKRVLVYEYAEEGCLY-EYL-H------G--------GRPLDWKTRL--RIAL-DSA------RGIEYLHFGCT--PRIIH-RDIKSRNILVAKG--SVAKVADFGLSKLTGEGDNDQSEFITD-VKGTPGYLDPEYCRTN-TLNHNSDI-YSFGVV--LLEIATGKKPTVDA---------AHISEWVKAQMK----SAGV---KVIDPKL----GNEYNIKSAKTVINLALSCLHQCSKNRPDIREV-VKRLGAAADEA-----SKNPK-------------------------------------------------KNIWFA-----------------------------------------------------------
> Pp3c7_25750V3.1.p pacid=32924609 transcript=Pp3c7_25750V3.1 locus=Pp3c7_25750 annot-version=v3.3
-----------ANWFTAGR----------------------------------------------------------------------------FAIGLLVLLGLHAP-------------------LSEAQ---N--NG--------F--VNIDCGAEAE-----YTD--TS-GITWIPDAP-FVT---TG---QISH-NV-SSQIYA--------SKRH-----SSLY------FP-----------GL--SKFYTL-NATND---TAYIVRITFLY-GKY----------D------------G-RLRSPT-------FQLLID------TVNLGL-I-----LTD-GSDT-----TVVKEIIVTAVS---ANIYLLA----------PLQVGID-VPFINSIELR----PL-GSRM-YPKT-------RQ---GYMMIN---NY------Y-NFGG--------D-DVSFPQDKYDRTWWN-----------------FSA--PDARSL-V----STQ---DVT-VTD---G-FSRDEA-PLEVLNTA-IVWQKVNFI----MSLNASGGI-------------NYVV----------LLWFAEI-----QVNQ--IREFEVGIDGNWQE--------------PI--------NVKNTVGK--------------MYEAY---QWGYP-S-VNLTSTSYLGLRST----N--------RSQ-LG--------PILNGLEVY-FVS-DPVL-----PRTDVRDVAAIEAVKKHW-------NLSTWT------GDPCLS-----YSWITCS---LDIIP-------RIVELNLTSYNLSGSIPDELGNLTELTSL--SLEHNALMDSI--------------------PDLSA-LTILQKLHLQDSLT-GEFPAWVETLPALEELFVED-NLTGYVPP-N--LL---NKRSLLF--TYT-SPFL------CTGTR-TSCTPLA-----SPMTSSITST----VTIVIGCVVGGLGVTLLI-F---VAILISR--WRKRKKG----------GDPVH---VAKGQTM----------------------------------AYSFIEVKEATNDFIDQIREGGLGPVYKGRLSNGTEVAVKR--------I--HGAVEFFNEVVVLAR--------VNHRNLTSLVGYCRE-GQEQALLYEYSSNNELG-TYL-------HG--------GKLLSWSTRL--AIAL-DAA------QGLEYLH---N--NCIIH-GDVKPANILLTSKT-VVAKVVHFGFANFSCERDT-TLQLHNADAKGTDGYLDPEFLENN-RLTEKSDV-YGFGVV--LLELISGQEPINMTVL----ARDPSLIEWMRPLIA----A-G-ELKVVVDPAL----GDDYNLDAMWKMVELGMMCVEPRDYHRPSMTEV-VQEIRDAIVIE---------------------------------E-------------------------GSSVT------------------------------------------------------AR--GL
> AT2G19230.1 pacid=19640327 transcript=AT2G19230.1 locus=AT2G19230 ID=AT2G19230.1.TAIR10 annot-version=TAIR10
-----------GNF----------------------------------------------------------------------------N-----FLPLVSFASFVVVLV-----------------LVCAQ---D-QSG--------F--VSIDCGIPEDS-S--YYD-EKT-DIKYISDAA-FVE---SG----TIH-SI-DSKF---QKKNLE--KQF-----QKVS------FP------E----GK---KNYDV-QPPQGKGF-KYLIRTRFMY-GNY----------D------------N-LGKAP-------DFDLYLG------VNLWDS-VT----LEN-STTI------VTKEIIYTLRS---DKVHVLV------------DKERG-TPFLSVLELR----LL-KNNI-YE---TA----SD---SLMLYR-----------W-DLG---ATG---DLPARYKDDIFDRFWMP-----------------LMF--PNFLIL------NT----SLM-IDP-TSS--NGFLP-PSVVMSTA-V-APM-NSSEQ--IMVYWEP---------RDPNW-KFYI----------YIHFAEV-EKL-PSNE--TREFSVFLNKEQI----DTT-SVFR---PS-YLY------TDT-------LYVQN-----PVS-----GPFLE-F-VLR--------QGV-------------KST-RP--------PIMNAIETY-RTN-EFL-DL----PTDQNDVDAIMKIKTKYKV-----KKN-WL------GDPCAPFGYP-WQGINCSYTANN-PP-------RIISVNLSFSGLTGQIDPVFITLTPLQKL----------------------------------------------DLSNRLT-GTVPDFLANLPDLTELNLEE-KLTGILPE-K--LLERSKDGSLSL--RVGGNPDL------CVS---DSCR----------NKKTERKEY---IIPSVASVTGL-FFL-LLAL---ISFWQ----FKKRQQ-----------------------------------------------TGVKTGPLD-TKRYYKYSEIVEITNNFERVLGQGGFGKVYYGVL-RGEQVAIKMLSKSS---A--QGYKEFRAEVELLLR--------VHHKNLIALIGYCHE-GDQMALIYEYIGNGTLG-DYL-S------GKN------SSILSWEERL--QISL-DAA------QGLEYLHNGCK--PPIVH-RDVKPTNILINEK--LQAKIADFGLSRSFTL-EG-DSQVSTE-VAGTIGYLDPEHYSMQ-QFSEKSDV-YSFGVV--LLEVITGQPVISRSR----TEENRHISDRVSLMLS----K-G-DIKSIVDPKL----GERFNAGLAWKITEVALACASESTKTRLTMSQV-VAELKESLCRA-----------------------RTSGD------SGDISF-------------------SEP--TEM------------------------NVSMT-------VDP-------GVLPQPRNEPV
> Solyc03g121230.2.1 pacid=36135379 transcript=Solyc03g121230.2.1 locus=Solyc03g121230.2 ID=Solyc03g121230.2.1.ITAG2.4 annot-version=ITAG2.4
-----------TRD--------------------------------------------------------------------------------------LIFTFLICISLF----------------ALEANAQID-QSG--------F--ISIDCGIPRGS-N--YTD-VAT-GLQYVSDSA-FVD---TG----SNA-TI-SSEF---HSDDLE--QQL-----YTLS------FP------Q----GK---RNYTI-RVAEGKGK-KYLIRASFLY-GNY----------DG-----------K-SQLLI-------NFDLHLG------VDFWTT-IQ----IVN-ASVP------LYEEIIHILSS---DFVQVLV------------NKDRG-TPFVSALELR----LL-NSTI-YK---TT----SG---SLQTFV-----------L-DLG---STA---TQIVRYQDDIYDRLWWP-----------Y-----NND--ENTISL------ST----TST-IDN---T--NSYLP-PTKVLSTA-I-AAD-NDTDG--ISLWWEP---------ANSTD-EYYI----------YLHFAEI-E---ANHV--NRQFNIYVDGELY----QG--S-FA---PD-YM-------SVTTIFS-T--SALK-----PK--------DRH-Q-ISL--------NKT----G--------NSI-RH--------PTINAIELYKVVK-QII-NP----QTNDLDVEAIMNVKSTYEV-----KKN-WQ------GDPCGPVADI-WKGVTCNFNGD--LP-------TVISLDLSSSELQGAISPYIISLTKLETL----------------------------------------------NMSNQLT-GEVPPNLSQLAFLQELDLSN-LLTGKVPA-NLGLLEKSRNGSLDL--RYDEFSP-------------------------PPPPKDEISPPPDFLAGIIASVVVL-GVL-ALLL---LLWFI----IRRMKNKK------------------------GKITET------------ETTVQSPKIALELKNRQFTYSQVLHMTNNFQRVLGKGGFGTVYLGYV-DNRDVAVKMLSPSS---V--QGFKEFQAEASLLMS--------IHHKNLISIVGYCVE-GNHIGIIYEYMANRSLD-MQL-S------DRN---PN-A--LTWEERL--HIAL-DAA------QGLEYLHHGCQ--PSIIH-RDIKSSNILLDDK--FQAKLADFGLSRTLPT-GE-GSHVTTI-IAGSPGYLDPDYYRTN-KLTEKSDV-YSFGVV--LLEIITGRHLL----G---KHDKIYVITWVNGMIND---N-G-DVSKVIDPRL----GGQVDLNSAKRIVALAMACVSLEPTNRPAISLV-VTIIKQCL--------------------------RQMIE------NYDSN-------------------------------------------------------------------------------------
> Solyc03g093380.1.1 pacid=36133964 transcript=Solyc03g093380.1.1 locus=Solyc03g093380.1 ID=Solyc03g093380.1.1.ITAG2.4 annot-version=ITAG2.4
-----------DFK---------------------------------------------------------------------------LQKY--FLFPLLVLLAITLLTHCSP-------------------PVYD-QSG--------F--VSIDCGLPENS-T--YSG-SMF-PVTYTSDEM-FIN---TG----VNA-RL-LPKFI---SNYTE--IYL-----ETVS------FP------Q----GK---RNYNL-RSSKDKDS-KFLIRAFFMY-GNY----------D------------N-KSHVP-------KFDLHIG------TELWDT-IQ----LDN-SSHV------VTKEIIHVFST---NYTNVLV------------NTGNG-TPFISALELR----RF-RNSM-YP---SE----YE--ISLELKM-----------Y-NFVG--------TMPLRYSFDAYDRIWEA-----------------LQL--PEWDSV------ST----RRE-VDR---DIENDFYP-PTLAMGTA-A-TPL-NST---TWTLSWGP---------ADPNI-DYHT----------YLYFAEL-VSL-LPNQ--TRKFDVIINSETA------SWEEFE---PE-YLT------TFV-------MSDKR-------------KASNF-N-YTL--------RQT----N--------NST-LP--------PLINALEVY-AAK-RFF-KV----HTDENDVDAIMEIKRTYDV-----KK-NWQ------GDPCLPKDYT-WEGLRC-NYSSSNST-------RIIGLDLSSSGLSGDIPSSLSNLTALQYL----------------------------------------------DLSDDLT-GPIPSSLAGFAFLRFLNLTG-KFWGSIPL-G--LAEKANNETLLL--SMDGVPLIKN---QCQS---AQCT--------------KKKL----SIPVVASVAVL-LMLLIVAI---TIYYF----TKRKGDKRV-------------------------------------------------DSFDSRSQRFSYTKIVSMTNNFEKILGRGGFGLVYHGYLDN-KEVAVKMLAE--------TGYKEFQIEAELLGR--------VHHRNLISLVGYCYE-GAYMALVYEYMANGTVK-EHL-N------GPK---S-----LTWIERL--QVAL-NGA------EGLDYLHNGCT--PPIVH-RDVKSTNILLDDN--FHAKLADFGISRAFSV-DE-SSFVSTA-VVGTIGYLDPEYAHLQ-KLHEKSDV-YSFGVV--LLELITGQPPVITS-------KNCHITQWVGNSLT----T-G-DVADVIDPSL----DGTYDSELVEKYVRLAISCCSPSSANRPTMHYV-SSRLEEYLEAA-----TEATK----------G--------YI---EDSTTIPY-----------------DSN-----------------------------------------FSN-------KF---------
> AT1G51800.1 pacid=19652222 transcript=AT1G51800.1 locus=AT1G51800 ID=AT1G51800.1.TAIR10 annot-version=TAIR10
-----------AFS----------------------------------------------------------------------------SCF---LL--VLLQIF-SALL-----------------LCLAQ---D-QSG--------F--ISLDCG-SPRE-T-SFRE-KTT-NITYISDAN-FIN---TG----VGG-SI-KQGY---RTQF-Q--QQT-----WNLS------FP------Q----GI---RNYTL-N--LTIGD-EYLIRANFLH-GGY----------D------------D--KPST-------QFELYLG------PNLWST-VT----TTN-ETEA------SIFEMIHILTT---DRLQILV------------KTGNA-TPFISALELR----KL-MNTT-YL---TR----QG---SLQTFI-----------A-DV----GAT--VNQGYRYGIDVFDRVWTP-----------Y-----NFG---NWSQI------ST----NQS-VNI---N--NDYQP-PEIAMVTA-S-VPT-DPDAA--MNISLVG---------VERTV-QFYV----------FMHFAEI-QEL-KSND--TREFNIMYNNKHI------Y-GPFR---PL-NFT------TSS-------VFTPT-----EV----VAANGQY-I-FSL--------QRT----G--------NST-LP--------PLLNAMEIY-SVN-LLP-QQ----ETDRKEVDAMMNIKSAYGV-----NKIDWE------GDPCVPLDYK-WSGVNCTYVD-NETP-------KIISLDLSTSGLTGEILEFISDLTSLEVL----------------------------------------------DLSNSLT-GSVPEFLANMETLKLINLSG-ELNGSIPA-T--LLDKERRGSITL--SIEGNTGL------CSS---TSCATT--------KKKKKNTV----IAPVAASLVSV-FLI-GAGI---VTFLI----LKRKKRTKLG-L------NPNSGT--GTTPL------H------------SRSHHGFEPPVIAKNRKLTYIDVVKITNNFERVLGRGGFGVVYYGVLNN-EPVAVKMLTEST---A--LGYKQFKAEVELLLR--------VHHKDLTCLVGYCEE-GDKMSLIYEFMANGDLK-EHL-S------GKR---G--PSILTWEGRL--RIAA-ESA------QGLEYLHNGCK--PQIVH-RDIKTTNILLNEK--FQAKLADFGLSRSFPL-GT-ETHVSTI-VAGTPGYLDPEYYRTN-WLTEKSDV-FSFGVV--LLELVTNQPVIDMK------REKSHIAEWVGLMLS----R-G-DINSIVDPKL----QGDFDPNTIWKVVETAMTCLNPSSSRRPTMTQV-VMDLKECLNME-----MA----------------RNMGS------RMTDST-------------------NDS--S-I------------------------ELSMN-------FTT-------ELNPGAR----
> AT4G29990.1 pacid=19644840 transcript=AT4G29990.1 locus=AT4G29990 ID=AT4G29990.1.TAIR10 annot-version=TAIR10
-----------TRL----------------------------------------------------------------------------R-----LLSWISITSCVCLVF--------------------AQ---D-QSG--------F--ISIDCGIPDDS-S--YTD-EKT-NMKYVSDLG-FVE---SG----TSH-SI-VSDL---QTTSLE--RQF-----QNVS------FP------E----GK---RNYDI-RPQQGKGF-KYLIRTRFMY-GNY----------D------------G-FSKTP-------EFDLYIG------ANLWES-VV----LIN-ETAI------MTKEIIYTPPS---DHIHVLV------------DKNRG-TPFLSVLEIR----FL-KNDT-YD---TP----YE---ALMLGR-----------W-DFG---TAT---NLQIRYKDDFYDRIWMP-----------------YKS--PYQKTL------NT----SLT-IDE-TNH--NGFRP-ASIVMRSA-I-APG-NESNP--LKFNWAP---------DDPRS-KFYI----------YMHFAEV-REL-QRNE--TREFDIYINDVIL----AEN---FR---PF-YLF------TDT-------RSTVD-----PV------GRKMN-E-IVL--------QRT----G--------VST-LP--------PIINAIEIY-QIN-EFL-QL----PTDQQDVDAMTKIKFKYRV-----KKN-WQ------GDPCVPVDNS-WEGLECLHSDNNTSP-------KSIALNLSSSGLTGQIDPAFANLTSINKL----------------------------------------------DLSNSLT-GKVPDFLASLPNLTELNLEG-KLTGSIPA-K--LLEKSKDGSLSL--RFGGNPDL------CQS---PSCQ---------TTTKK-KIGY---IVPVVASLAGL-LIV-LTAL---ALIWH----FKKRSRR---------------------------GTIS------------NKPLGVNTGPLDTAKRYFIYSEVVNITNNFERVLGKGGFGKVYHGFL-NGDQVAVKILSEES---T--QGYKEFRAEVELLMR--------VHHTNLTSLIGYCNE-DNHMALIYEYMANGNLG-DYL-S------GKS------SLILSWEERL--QISL-DAA------QGLEYLHYGCK--PPIVH-RDVKPANILLNEN--LQAKIADFGLSRSFPV-EG-SSQVSTV-VAGTIGYLDPEYYATR-QMNEKSDV-YSFGVV--LLEVITGKPAIWHSR-----TESVHLSDQVGSMLA----N-G-DIKGIVDQRL----GDRFEVGSAWKITELALACASESSEQRPTMSQV-VMELKQSI---------------------------FGRV------NNRSDH-------------------KDP--VRM------------------------V-TMN-------LDT-------EMVPRAR----
> Potri.019G094200.1 pacid=27025777 transcript=Potri.019G094200.1 locus=Potri.019G094200 ID=Potri.019G094200.1.v3.0 annot-version=v3.0
-------------------------------------------------------------------------------------------------------------------------------------------------------------------------------------------------------M-IV-PPEHHL-TIPYFG--DMM-----NSLT------FP------E----GK---MNYTL-KPIQGKNQ-NYLVRAFFYY-GNY----------D------------S-ENQAQI------NFDLYLG------VNYWTT-VQ------P-VKDT--PW--KYYINIHYSVT---DTIYVLV------------NTGSG-VPFINGLDLR----FM-NDSP-YR---SM----NG---SLLPEY-----------C-----YCFSH-----AFRYKDDVYDRIWWF----------D------NLD--DAVSII------NTE--ANID-I-G---S-DNPCRL-PVEVLRTA-V-QPR-NGLNS--LSYNKKLW------YPEYFPH-EFLV----------FFHFAEI-EQI-APGE--IREFNITLNGL-------NY-GPFT---LE-YLK----------------PLTIR-----SNIS--QVQEDQV-R-FSI--------DAT----L--------RSH-LP--------PILNAFEIF-KLW-PLP-DS----PTNQTDVDAIMAIKKAYKI-----DRVNWQ------GDPCLPL-TT-WSGLQCN---NDNPP-------RIISLNLSSSQLSGNIDVSLLSLTAIQSL----------------------------------------------DLSNELT-GTVPEAFAQLPNLTSIYLSG-KLTGAVPH-G--LKEKSNNGQLQL--SLEGNLDL------CKM---DTCE------------KKK--F----SVSVIASVISV-SVL-L-LL---SIITI----FWRLKG---------------------------------------------VGLSRKELSLKSKNQPFTYTEIVSITNNFQTIIGEGGFGKVYLGNLKDGRQVAVKLLSQSS---R--QGYKEFLAEVQLLMI--------VHHRNLVSLIGYCNE-HANMALVYEYMANGNLK-EQLL--------EN---S--TNMLKWRERL--QIAV-DTA------QGLEYLHNGCK--PPIVH-RDLKSSNILLTKN--LHAKIADFGLSKAFAT-EG-DSHVITV-PAGTPGYIDPEFRASG-NLNKKSDV-YSFGIL--LCELITGQPPLIRGH-----QGHTHILQWVSPLIE----I-G-DIQSIIDPRL----QGEFNTNCAWKALEIALSCVPPTSTQRPDMSDI-LGELKECLAME-----MS---------------------------SEMSMR-------------------GS-----V------------------------EMSLV-------LGT-------DMAPNLR----
> Potri.019G109600.1 pacid=27025398 transcript=Potri.019G109600.1 locus=Potri.019G109600 ID=Potri.019G109600.1.v3.0 annot-version=v3.0
------------------------------------------------------------------------------------------------------MLEIISLIVWFSLLTKFE--------------------G--------F--ISIDCGAEED-----YLD-GDT-GITYITDKD-FIS---TG----KNV-FV-APEYNL-TTLYYG--NMI-----NSLI------FP------E----GK---RNYTL-KPREGKNQ-NYYVRAFFYY-GNY----------D------------S-KNHAH-------KFDLYLG------VNYWAT-VG--------VEDR--QW--KYYNIIHYSVT---DTIYLLV------------NTGFG-VPFINGLDLR----FM-NDSP-YR---SK----NG---SLSPVE-----------A-DLGGHQTQS-----PIRYNDDVYDRTWRV----------DV-----NLI--DSVS-I------GTE--TNID-IQG---S-DDPYRL-PVEVLRTA-V-QPR-NGLNS--LSYNYTLV------YTENFTP-EFRV----------YFHFAEI-EQI-APGK--LREFTITLNGL-------KY-GPFT---LE-YLK----------------PLTKG-----PYKL--QVPEDQV-R-FSI--------DAT----L--------RSD-LP--------PILNAFEIC-ILW-PLP-HS----PTNQTDVDAIMAIKKAYKI-----DRVDWQ------GDPCLPL-TT-WTGLQCN---NDNPP-------RIISLNLSSSQLSGNIAVSLLNLTSIQSL----------------------------------------------DLSNELT-GTVPEAFVQLPDLTILYLSG-KLTGAVPH-S--LKEKSNSGQLQL--SLDGNLDL------CKL---DTCE------------KKQRSF----PVQVIASVISV-SVL-L-LL---SIITI----FWRLKR-----------------------GRLNVLLSS------------SVGLS---LSLKSKNQPFTYTEIVSITNNFQTIIGEGGFGKVYLGNLNDGRQVAVKLLSQSS---R--QGYKEFLAEVQLLMI--------VHHRNLVSLVGYCNE-KENMALVYEYMENGNLK-GQLL--------EN---S--TNMLNWRARL--QIAV-DAA------QGLEYLHNGCR--PPIVH-RDLKSSNILLTEN--LQAKIADFGLSKAFAN-EG-DSHVTTV-PAGTPGYIDPEFRASG-NLNKKSDV-YSFGIL--LCELITGQPPLIRGH-----QGHTHILQWVSPLVE----R-G-DILSIIDPRL----QGEFSTNCAWKALEIALSCVPPTSIQRSDMSDI-LGELKECLAME-----MS---------------------------SEISMR-------------------RS-----V------------------------EMSLV-------LGT-------NMVPNIR----
> Potri.019G110400.1 pacid=27026842 transcript=Potri.019G110400.1 locus=Potri.019G110400 ID=Potri.019G110400.1.v3.0 annot-version=v3.0
----------------------------------------------------------------------------------------------------MIL-----------------QHSCSDIDV-CAF---S-FIG--------F--ISIDCGAEED-----YLD-RNT-GISYKTDKD-FIS---TG----KNM-IV-APEYSN------R--KLV-----DSLT------FP------E----GK---RNYTL-KPREGKNQ-NYYVRAFIYY-GNY----------D------------S-KNQTQ-------MFDLYVG------VNYWAT-VD-----IN-VEDM--FA--TYYGIIHYSVT---DTINVLV------------NTGSG-VPFINGLDLR----FM-NDSP-YR---SM----NG---SLLPRV-----------A-DLGGDPTKT-----SMRYKDDVYDRIWRL----------DV-----NLN--DSVS-I------STE--TNID-IQG---S-DNPCRL-PVEVLRTA-V-QPR-NGLNS--LSYNYTR-------YTEN--S-EFHV----------FFHFAEI-EQI-APGE--IREFTITLNGL-------NY-GLFT---LE-YLK----------------PLTIG-----PYKL--Q---DQV-R-FSI--------DAT----L--------RSD-LP--------PILNAFEIF-KLG-PLP-DS----PTNQTDVDAIMAIKKAYKI-----DRVDWQ------GDPCLPL-PT-WSGLQCK---NDNPP-------RIISLNLSSSQLSGNIAVSLLNLRAIQSL----------------------------------------------DLSNELT-GIVPEAFAQLPYLTILYLSG-KLTGAVPH-S--LKEKSSSGQLQL--SLEGNPDL------CKM---ATCE------------KKPRSF----PVPVIASVIPF-HTL-VSLL---KYWNI----YRFIKKMKFS-F----------------ARRLNVSLSS------------SVGLSRKELSLKSKNQPFTYTEIVSITNNFQTIIGEGGFGRVYLGNLKDGHQVAVKLLSQSS---R--QGCKEFFGGVQLLMI--------VHHKNLVSLVGYCNE-HENMALVYEYMANGNLK-EQF-----------------TNMLNWRERL--QIAV-DTT------QGLEYLHNGCR--PPIVH-RDLKSSNILLTEN--LQAKIADFGLSKAFAT-EG-DSHVITE-PAGTNGYIDPEFRASG-NLNKKSDV-YSFGIL--LCELITGQPPLIRGH-----QGHTHILQWVSPLVE----R-G-DIQSIIDPRL----QGEFNTNCAWKALEIALSCVPPTSRQRPDMSDI-LGELKECLAME-----MS---------------------------SKMSMH-------------------DS-----V------------------------EMNLV-------LDT-------DMTPNLR----
> Potri.019G094700.1 pacid=27026274 transcript=Potri.019G094700.1 locus=Potri.019G094700 ID=Potri.019G094700.1.v3.0 annot-version=v3.0
-----------DSG----------------------------------------------------------------------------QILLSYIRVWVILLLLSATFQNSKLAAKTAQDKKRKL----AA---E-NSG--------F--ISIDCGAEED-----YLD-WKT-GITYKTDKD-FIS---TG----KNM-FV-APEYQL-TTFYYG--NMV-----NSLT------FP------E----GK---RNYTL-KPRQGKNQ-NYYVRAFFYY-GNY----------D------------S-KNQTQI------KFDLYLG------VNYWAT-VV----------DM--QW--IYYNIIHYSVT---DTIYVLV------------NTGSG-VPFINGLDLR----FM-NDSP-YR---TM----NG---SLLPMV-----------A-DLGGHPTQG---YKTIRYKDDVYDRIWRF----------DV-----NLT--DSVS-N------GTE--TNID-IQG---S-DDPCRL-PVEVLRTA-V-QPR-NGLNS--LSYSYPSP------HTENFTP-EFLV----------FFHFAEIFEQT-AIGK--LREFTITLNGL-------NY-GPFT---LE-YLK----------------PLTIR-----SNIT--QVQEGQV-R-FSI--------DAT----L--------RSD-LP--------PILNAFEIF-KLL-PLP-DS----PTNQTDVDAIMAIKEAYKI-----DRVDWQ------GDPCLPL-IT-WTGLQCN---DDNPP-------RIISMNLSSSQLSGNIAVSLLNLTAIKSL----------------------------------------------NLSNELT-GTVPEAFAQLPDLTILDLSG-KLTGAVPH-S--LKEKSNNGQLKL--SLDGNLDL------CKL---DTCE------------KKQRSF----PVPVIASVISV-LVL-L-LL---SIITI----FWRLKR-----------------------VRWNVSLSS------------SVGLSRKELSLKSKNQPFTYVEIVSITNN------------------------------------------------------------------------------------------------------------------------------------------------------------------------------------------SK---------------------------------------------------------------------------------PLLE----K-E-DLEKYI------------------------------------------------------------------------------------------------------------------------------------------------------------LAT------------------
> Potri.019G094600.1 pacid=27025629 transcript=Potri.019G094600.1 locus=Potri.019G094600 ID=Potri.019G094600.1.v3.0 annot-version=v3.0
----------------------------------------------------------------------------------------------------MAF----------------------------AY---K-KMG-----------ISIDCGADED-----YTD-RET-GISYKTDKD-FIS---TG----KNK-VV-APEYNL-TTLYYG--KMV-----NSLI------FP------E----GE---RNYTL-KPIQGKNQ-NYYVRAFFRY-GNY----------D------------S-KNQTQI------KFDLYIG------VNYWAT-VE-----ET-FENK--YW--INYDIIHYSVT---DTIYVLV------------NTGFG-VPFISGLDLL----FM-NDSS-YR---SM----NG---SLLRRV-----------A-DLGGEVSLG-----TIRYPDDVYARIWQL----------DV-----SLT--DSVSNI------STEAITNID-IQG---S-DNRCRL-PVEVLRTA-V-QPR-NGLKS--LSYTYTSP------YKENFTP-EFLV----------FFHFAEI-EQI-AGGK--LREFTITLNGL-------KY-GLFT---LE-YLK----------------PLTIG-----PYKL--QDQEGLV-R-FSI--------DAS--------------SD-LP--------PILNAFEIF-ELL-PLH-DS----PTNQTDVDAIMAIKEAYKI-----NRGDWQ------GDPCLPR-TT-WTGLQCN---NDNPP-------RIISLNLSSSQLSGNIAVSLLNLTSIKSL----------------------------------------------DLSNELT-GTVPEAFAQLPNLTILYLSR-KLTGAVPY-S--LKEKSKSRQLQL--SLDGNPDL------CKL---DTCE------------KKQGSF----PVPVIASVIS--------------------------------------------------------------------------------------NQPFTYTEIVSITNNFQTIIGEGGFGKVYLGNLNDGRQVAVKLLSQSS---R--QGYKEFLAEVKLLII--------VHHRNLVSLVGYCNE-QENMALVYEYMANGNLK-DHLL--------EN---S--TNMLNWRARL--QIAV-DAA------QGL-----------------------TLVPESFFLHFCYANF---------------------VGLTGII--ELAASG-NLNKKSDV-YSFGIL--LCELITGQPPLIRGH-----QGHTHILQWVSPLVE----R-G-DIQSIIDPRL----QGEFSTNCAWKALEIALSCVPPTSIQRPDMSDI-LGELKECLAME-----MS---------------------------SEISMR-------------------GS-----V------------------------EMSLV-------LGT-------DMAPNLR----
> Potri.019G094300.1 pacid=27025374 transcript=Potri.019G094300.1 locus=Potri.019G094300 ID=Potri.019G094300.1.v3.0 annot-version=v3.0
----------------------------------------------------------------------------------------------------MAF----------------------------AY---K-KMG-----------ISIDCGADED-----YTD-RNT-GISYKTDKD-FIS---TG----KNK-VV-APEYDL-TTLYYG--KMV-----NSLI------FP------E----GE---RNYTL-KPIQGKNQ-NYYVRAFFRY-GNY----------D------------S-KNQTQI------KFDLYIG------VNYWAT-VE-----ET-FENK--YW--INYDIIHYSVT---DTIYVLV------------NTGFG-VPFISGLDLL----FM-NDSS-YR---SM----NG---SLLRRV-----------A-DLGGEVSLG-----TIRYPDDVYARIWQL----------DV-----NLT--DSVSNI------STEAITNID-IQG---S-DNRCRL-PVEVLRTA-V-QPR-NGLKS--LSYTYTSP------YKENFTP-EFLV----------FFHFAEI-EQI-AGGK--LREFTITLNGL-------KY-GLFT---LE-YLK----------------PLTIG-----PYKL--QDQEGLV-R-FSI--------DAS--------------SD-LP--------PILNAFEIF-ELL-PLH-DS----PTNQTDVDAIMAIKKAYKI-----DRVDWQ------GDPCLPRITT-WTGLQCN---NDNPP-------RIISLNLSSSQLSGNIDVSLLSLTTIQSL----------------------------------------------DLSNELT-GTVPEAFAQLPHLTILYLSR-KLTGAVPY-S--LKEKSKSRQLQL--SLDGNLDL------CKI---DTCE------------KKQGSF----PVPVIASVISV-SVL-L-LL---SIITI----FWRLKR-----------------------GRLNVSLSS------------SVGLS---LSLKSKNQPFTYTEIVSITNNFQTIIGEGGFGKVYLGNLNDGRQVAVKLLSQSS---R--QGYKEFLAEVQLLMI--------VHHRNLVSLVGYCNE-KENMALVYEYMANGNLK-DQLL--------EN---S--TNMLNWRARL--QIAV-DAA------QGL-----------------------TLVPESFFLHFCSANF---------------------VGLTGII--ELAASG-NLNKKSDV-YSFGIL--LCELITGQPPLIRGH-----QGHTHILQWVSPLVE----R-G-DIQSIIDPRL----QGEFNTNCAWKALEIALSCVPPTSIQRPDMSDI-LGELKECLAME-----MS---------------------------SEISMC-------------------GS-----V------------------------EMSLV-------LGT-------DMAPNLR----
> Potri.019G111100.1 pacid=27026217 transcript=Potri.019G111100.1 locus=Potri.019G111100 ID=Potri.019G111100.1.v3.0 annot-version=v3.0
-----------DGG----------------------------------------------------------------------------QILHSYTKVWVILLLLSATLRNSKLAAKTEQDKIRKL----AA---E-NSG--------F--ISIDCGAEED-----YLD-RDT-AITYITDKD-FIS---TG----KNV-FV-APEYNL-TTLYYG--NMI-----NSLI------FP------E----GK---RNYTL-KPREGKNQ-NYYVRAFFYY-GKY----------D------------S-KNQTH-------KFDLYLG------VNYWAT-VG--------VEDR--QW--KYYNIIHYSVT---DTIYVLV------------NTGSG-VPFINGLDLR----FM-NDSP-----------------------------------------------------YNDDVYDRTWRL----------DV-----NLI--DSVS-I------GTE--TNID-IQG---S-DDPYRL-PVEVLRTA-V-QPR-NGLNS--LSYNYTLV------YTENFTP-EFRV----------YFHFAEI-EQI-APGK--LREFTITLNGL-------KY-GPFT---LE-YLK----------------PLTKG-----PYKL--QVPEDQV-R-FSI--------DAT----L--------RSD-LP--------PILNAFEIF-ILW-PLP-HS----PTNQTDVDAIMAIKKAYKI-----DRVDWQ------GDPCLPL-TT-WTGLQCN---NDNPP-------RIISLNLSSSQLSGNIAVSLLNLTSIQSL----------------------------------------------DLSNELT-GTVPEAFVQLPDLTILYLSG-KLTGAVPH-S--LKEKSNSGQLQL--SLDGNLDL------CKL---DTCE------------KKQRR-------------------------------------------------------------------RLNVSLSS------------SAGLS---LSLKSKNQPFTYTEIVSITNNFQTIIGEGGFGKVYLGNLNDGRQVAVK-LCQSS---N--QGYKEFLAEVQLLKI--------VHHRNLVFLVGYCNE-KENMALVYEYMANGNLK-DQLL--------EN---S--TNMLNWRARL--QIAV-DAA------QGLEYLHNGCR--PPIVH-RDLKSSNILLTEN--LQAKIADFGLSKAFAN-EG-DSHVTTV-PAGTPGYIDPEFRASG-NLNKKSDV-YSFGIL--LCELITGQPPLIRGH-----QGHTHILQWVSPLVE----R-G-DIQSIIDPRL----QGEFSTNCAWKALEIALSCVPPTSIQRPDMSDI-LGELKECLAME-----MS---------------------------SEISMR-------------------GS-----V------------------------EMSLV-------LGT-------DMAPNLR----
> Potri.019G094800.1 pacid=27025750 transcript=Potri.019G094800.1 locus=Potri.019G094800 ID=Potri.019G094800.1.v3.0 annot-version=v3.0
---------------------------------------------------------------------------------------------------------------NSKLAAKTEQDKIRKL----AA---E-NSG--------F--ISIDCGAEED-----YLD-GDT-GITYITDKD-FIS---TG----KNV-FV-APEYNL-KTSYYG--NMI-----NSLI------FP------E----GK---RNYTL-KPRQGKNQ-NYYVRAFFYY-GNY----------D------------S-KNQAH-------KFDLYLG------VNYWAT-VG--------VEDR--QW--KYYNIIHYSVT---DTIYVLV------------NTGSG-VPFINGLDLR----FM-NDSP-YG---SK----NE---SLSPVE-----------A-DLGSHQPQS-----PIRYNDDVYDRTWRL----------DV-----NLI--DSVS-I------GTE--TNID-IQG---S-DDPYRL-PVEVLRTA-V-QPR-NGLNS--LSYNYTLV------YTENFTP-EFRV----------YFHFAEI-EQI-APGK--LREFTITLNGL-------KY-GPFT---LE-YLK----------------PLTKG-----PYKL--QVPEDQV-R-FSI--------DAT----L--------RSD-LP--------PILNAFEIF-ILW-PLP-HS----PTNQTDVDAIMAIKKAYKI-----DRVDWQ------GDPCLPL-TT-WTGLQCN---NDNPP-------RIISLNLSSSQLSGNIAVSLLNLTSIQSL----------------------------------------------DLSNELT-GTVPEAFVQLPDLTILYLSG-KLTGAVPH-S--LKEKSNSGQLQL--SLDGNLDL------CKL---DTCE------------KKQRSF----PIQVIGSVISV-SVL-L-LL---SIITI----FWRLKR-----------------------GRLNVSLSS------------SVGLS---LSLKSKNQPFTYTEIVSITNNFQTIIGEGGFGKVYLGNLNDGRQVAVK-LCQSS---N--QGYKEFLAEVQLLKI--------VHHRNLVFLVGYCNE-KENMALVYEYMANGNLK-DQLL--------EN---S--TNMLNWRARL--QIAV-DTA------QGLEYLHNGCR--PPIVH-RDLKSSNILLTEN--LQAKIADFGLSKAFAN-EG-DSHVTTV-PAGTPGYIDPD-----------------FGIL--LCELITGQPPLIRGY-----QGHTHILQWVSPLVE----R-G-DIQSIIDPRL----QGEFSTNCAWKALEIALSCVPPTSIQRPDMSDI-LGELKECLAME-----MS---------------------------SEISMR-------------------GS-----V------------------------EMSLV-------LGT-------YMAPNLR----
> Potri.019G109400.1 pacid=27025328 transcript=Potri.019G109400.1 locus=Potri.019G109400 ID=Potri.019G109400.1.v3.0 annot-version=v3.0
-----------DSG----------------------------------------------------------------------------QILLSYIKVWVILLLLSATFQNSKLAAKTAQDKKRKL----AA---E-NSG--------F--ISIDCGAEED-----YLD-GDT-GITYKTDKD-FIS---TG----KNK-VV-APEHNL-TTLYYG--NMA-----NSLT------FP------E----GK---RNYTL-KPRQGKNQ-NYYVRAFFYY-GNY----------D------------S-KNQTQI------KFDLYIG------VNHWTT-VV----------DM--QW--TYYEIIHYSVT---DTIYVLV------------NTGFG-VPFINGLDLR----FM-NDSP-YR---SM----NG---SLIPKV-----------A-DLGGDPTLG-----AMRYKDDVYDRIWRL----------DV-----NLN--DSVS-N------STE--ANID-IQG---S-DDPCRL-PVEVLRTA-V-QPR-NGHNS--LSYSYTLR------HRENFTP-EFLV----------FFHFAEI-EQI-APGE--RREFTITLNGL-------NY-GPFT---LE-YLK----------------PLTIG-----PYKL--QVPEDQV-R-FSI--------DAT----L--------RSD-LP--------PILNAFEIF-KLW-PLP-DS----PTNQTDVDAIMAIKEAYKI-----DRVDWQ------GDPCLPL-TT-WTGLLCN---DDNPP-------RIISLNLSSSQLSGNIAVSLLNLTAIKSL----------------------------------------------DLSNELT-GTVLEAFAQLPHLTILDLSG-KLTGAIPH-S--LKEKSNSRQLQL--RFGYHLQR------LQL----ICM------------LIKQPFN---TYEVNTSILYV-STL-V-FP---FIFNI----Y------IIHII--------------------------------------------KELSLKSKNQPFTYTELVSITNNFQTIIGEGGFGKVYLGNLKDGRQVAVKLLSQSS---R--QGYKEFLAEVQLLMI--------VHHKNLVPLIGYCNE-HENMALVYEYMANGNLK-EQLL--------VP---E--LFFLHFCSANGGLIGI-IEL------AGLEYLHNGCR--PPIVH-RDLKSSNILLTEN--LQAKIADFGLSKAFAT-EG-DSYVITV-PAGTPGYIDPEFRASG-NLNKKSDV-YSFGIL--LCELITGQPPLIKGH-----QGHTHILQWVSPLVE----R-G-DIQSIIDPRL----QGEFSTNCAWKALEIALSCVPLTSRQRPDMSDI-LGELKECLAME-----MS---------------------------SEMIMR-------------------GS-----V------------------------EMSLV-------LGT-------DMAPNLR----
> AT2G19190.1 pacid=19638266 transcript=AT2G19190.1 locus=AT2G19190 ID=AT2G19190.1.TAIR10 annot-version=TAIR10
-----------AML----------------------------------------------------------------------------K-----SLSSILFTSFALLFF-----------------LVHAQ---D-QSG--------F--ISIDCGIPDDS-S--YND-ETT-GIKYVSDSA-FVD---SG----TTK-RI-AAQF---QSSGFD--RHL-----LNVS------FP------Q----SK---RSYDV-PTPRGKGF-KYLIRTRFMY-GNY----------D------------D-LGRVP-------EFDLYLG------VNFWDS-VK----LDD-ATTI------LNKEIITIPLL---DNVQVVV------------DKNAG-TPFLSVLEIR----LL-LNTT-YE---TP----YD---ALTLLR-----------L-DYS---KTG---KLPSRYKDDIYDRIWTP----------RI-----VSS--EY-KIL------NT----SLT-VDQ-FLN--NGYQP-ASTVMSTA-E-TAR-NESLY--LTLSFRP---------PDPNA-KFYV----------YMHFAEI-EVL-KSNQ--TREFSIWLNEDVI----SPS---FK---LR-YLL------TDT-------FVTPD-----PVS-----GITIN-F-SLL--------QPP----G--------EFV-LP--------PIINALEVY-QVN-EFL-QI----PTHPQDVDAMRKIKATYRV-----KKN-WQ------GDPCVPVDYS-WEGIDCIQSDNTTNP-------RVVSLNISFSELRGQIDPAFSNLTSIRKL----------------------------------------------DLSGTLT-GEIPAFLANLPNLTELNVEG-KLTGIVPQ-R--LHERSKNGSLSL--RFGRNPDL------CLS---DSCS---------NTKKKNKNGY---IIPLV--VVGI-IVVLLTAL---ALFRR----FKKKQQR---------------------------GT-----------------LGERNGPLKTAKRYFKYSEVVNITNNFERVIGKGGFGKVYHGVI-NGEQVAVKVLSEES---A--QGYKEFRAEVDLLMR--------VHHTNLTSLVGYCNE-INHMVLIYEYMANENLG-DYL-A------GKR------SFILSWEERL--KISL-DAA------QGLEYLHNGCK--PPIVH-RDVKPTNILLNEK--LQAKMADFGLSRSFSV-EG-SGQISTV-VAGSIGYLDPEYYSTR-QMNEKSDV-YSLGVV--LLEVITGQPAIASSK-----TEKVHISDHVRSILA----N-G-DIRGIVDQRL----RERYDVGSAWKMSEIALACTEHTSAQRPTMSQV-VMELKQIV---------------------------YGIV------TDQENY-------------------DDS--TKM------------------------L-TVN-------LDT-------EMVPRAR----
> Potri.019G110600.1 pacid=27024960 transcript=Potri.019G110600.1 locus=Potri.019G110600 ID=Potri.019G110600.1.v3.0 annot-version=v3.0
-------------------------------------------------------------------------------------------------------------------------------------------------------------------------------------------------------M-FV-APKYNY------W--KLV-----DSLS------FP------E----GK---RNYAL-KPREGKNQ-SYYVRALFHY-GNY----------D------------S-KNQGQI------MFDLYIG------VNYWDT-VD-----IN-VEDK--LA--TYYDIIHYSVT---DTIYVLV------------NTGSG-VPFINGLDLR----FL-NDSP-YR---SM----NG---SLRPWV-----------A-DLGGHQTQN-----STSYNDDVYNRYWRL----------DV-----NLN--DSVS-I------STE--TNID-IQG---S-GNPCRL-PVEVLRTA-V-QPR-NVLNS--LSYNRTLW------YPKNFTP-EFLV----------FFHFAEI-EQI-APGE--IREFTITLNGL-------NY-GLFT---LE-YLK----------------PLTIR-----SNIT--QVQEGQV-R-FSI--------HAT----L--------RSD-LP--------PILNAFEIF-QLW-PVP-DS----PTNQTDVDAIMAIKKAYKI-----DRVDWQ------GDPCLPL-PT-WSGLQCN---NDNPP-------RIISLNLSSSQLSGNIAVSLLNLRAIQSL----------------------------------------------DLSNELT-GTVPEAFAQLPELTILYLNG-KLTGAVPY-S--LKEKSNSGQLQL--SLDGNLDL------CKM---DTCE------------KKQRSF----LVPVIASVISV-SVL-L-LL---SIITI----FWRLKR---------------------------------------------VGLSRKELSLKSKNQPFTYTEIVSITNNFQTIIGEGGFGKVYLGNLKDGHQVAVKLLSQSS---R--QGYKEFLAEVQLLMI--------VHHRNLVSLVGYCNE-HENMALVYEYMANGNLK-EQLL--------EN---S--TNMLNWRERL--QIAV-DAA------QGLEYLHNGCR--PPIVH-RDLKSSNILLTEN--LQAKIADFGLSKAFAT-EG-DSHVITD-PAGTLGYIDPEFRASG-NLNKKSDV-YSFGIL--MCELITGQPPLIRGH-----KGHTHILQWVSPLVE----R-G-DIQSIIDSRL----QGEFSTNCAWKALEIALSCVPSTSRQRPDMSDI-LGELKECLAME-----MS---------------------------SKMSMC-------------------DS-----V------------------------EMNLV-------LGT-------DMAPNLR----
> Potri.019G110800.1 pacid=27025222 transcript=Potri.019G110800.1 locus=Potri.019G110800 ID=Potri.019G110800.1.v3.0 annot-version=v3.0
-------------------------------------------------------------------------------------------------SNRLVF---------------SNQNSE----------------G--------F--ISIDCGAEED-----YLD-RNT-GISYKTDKD-FIS---TG----KNM-FV-APEYNL-P----T--RFK-----NSVT------FP------E----GK---RNYTL-KPRQGKNQ-NYYVRAFFYY-GNY----------D------------S-KNKTQ-------MFDLYLG------VNRWAT-VN-----IN-VEDM--FT--TYSDIIHYSVT---DTIYVLV------------NTGSG-VPFINGLDLR----FM-NDSP-YR---NM----NG---SLRPRV-----------A-DLGGHQTQS-----STRYKDDVYDRIWRF----------DV-----NLN--DSVS-I------STE--TNID-IQG---S-DNPCRL-PVEVLRTA-V-QPR-NGLNS--LSYNYTLG------YTEN--S-EFLV----------FFHFAEI-EQI-APGE--IREFTITLNGL-------NY-GLFT---LE-YLK----------------PLTIG-----PYKL--Q---DQV-R-FSI--------DAT----L--------RSD-LP--------PILNAFEIF-ELG-PLP-DS----PTNQTDMFSISILLNAIGF-----------------GATNINI-KF-TSLLFEN---NNNKI-------CLFRRNLSSSQLSGNIAVSFLNLTAIQSL----------------------------------------------DLSNELT-GTVPEAFAQLPDLTILYLSG-KLTGAVPH-S--LKEKSNSGQLQL--SLEGNLDL------CKM---DTCE------------NKKRSF----LVPVIASVVSV-SV----LL---SIITV----IWRLKR-----------------------GRLNVSLSS------------LVGLSRKELSLKSKNQPFTYTEIVSITNNFQTIIGEGGFGKVYLGNLKDGRQVAVKLFSQSS---R--QGYKEFLSEVQLLMI--------VHHRNLVSLVGYCNE-HENMAVVYEYMANGNLK-EQLL--------EN---S--TNMLNWRERV--QIAV-DAA------QGLEYLHNGCR--PPIVH-RDLKSSNILLTEN--LQAKIADFGLSKAFAT-EG-DSHVITN-PAGTPGYIDPEFRASG-NLNKKSDV-YSFGIL--LCELITGQPPLIRSH-----QGHTHILQWVSPLVE----R-G-DIQSIIDPRL----NGEFNTNCAWKALEIALSCVPPTSTQRPDMSDI-LGELKECLAME-----MS---------------------------SQMSMR-------------------NS-----V------------------------KISLV-------LDT-------NMAPNLR----
> AT1G51805.1 pacid=19649477 transcript=AT1G51805.1 locus=AT1G51805 ID=AT1G51805.1.TAIR10 annot-version=TAIR10
-----------ESH-------------------------------------------------------------------------------------RVFVATFMLILH-----------------LVQAQ---D-QPG--------F--INVDCGLLPRD-S-PYNA-LGT-GLVYTSDVG-LVS---SG----KTG-KI-AKEF---EENN-S--TPN-----LTLY------FP------D----GA---RNYNL-N--VSRDT-NYMIKATFVY-GNY----------D------------G-HKDEP-------NFDLYLG------PNLWAT-VS---------RSE------TVEEIIHVTKS---DSLQVLA------------KTGDF-IPFINILELR----PL-KKNV-YV---TE----SG---SLKLLF-----------K-YF----SDS---GQTIRYPDDIYDRVWHA-----------S-----FLE--NNWAQV------ST----TLG-VNV---T--DNYDL-SQDVMATG-A-TPL-NDSET--LNITWNV---------EPPTT-KVYS----------YMHFAEL-ETL-RAND--TREFNVMLNGNDL------F-GPYS---PI-PLK------TET-------ETNLK-----PE----ECEDGAC-I-LQL--------VKT----S--------KST-LP--------PLLNAIEAF-TVI-DFL-QV----ETDEDDAAAIKNVQNAYGLI----NRSSWQ------GDPCVPKQYS-WDGLKCSYSD-STPP-------IINFLDLSASGLTGIIAPAIQNLTHLEIL----------------------------------------------ALSNNLT-GEVPEFLADLKSIMVIDLRG-NLSGPVPA-S--LL--QK-KGLML--HLDDNPHI-----LCTT---GSCMHK------G-EG-EKKSI----IVPVVASIVSL-AVI-IGAL---ILFLV----FRKKK--------------ASKV---EGTLPSYMQASD------------GRSPRSSEPAIVTKNKRFTYSQVVIMTNNFQRILGKGGFGIVYHGFVNGVEQVAVKILSHSS---S--QGYKQFKAEVELLLR--------VHHKNLVGLVGYCDE-GENMALIYEYMANGDLK-EHM-S------GTR---N--RFILNWETRL--KIVI-DSA------QGLEYLHNGCK--PLMVH-RDVKTTNILLNEH--FEAKLADFGLSRSFPI-GG-ETHVSTV-VAGTPGYLDPEYYKTN-RLTEKSDV-YSFGIV--LLEMITNRPVIDQS------REKPYISEWVGIMLT----K-G-DIISIMDPSL----NGDYDSGSVWKAVELAMSCLNPSSTRRPTMSQV-LIALNECLVSE-----NS----------------RGGAS------RDMDSK-------------------SS-----L------------------------EVSLT-------FDT-------DVSPMAR----
> Potri.019G109900.1 pacid=27025080 transcript=Potri.019G109900.1 locus=Potri.019G109900 ID=Potri.019G109900.1.v3.0 annot-version=v3.0
----------------------------------------------------------------------------------------------------VILLLLSATFRNSKLAAKTEQHKKRKL----AT---E-NSG--------F--ISIDCGAEED-----YLD-RNT-GISYKSDKD-FIS---TG----KNK-VV-APEYSY------R--KLV-----NSLT------FP------E----GK---RNYTL-KPREGKNQ-NYYVRAFIYY-GNY----------D------------S-KNQTQ-------MFATY----------YWNT-SG-----LT-I------G--TQWILMSKILT---DTIYVLV------------NTGSG-VPFINGLDLR----FM-NDSP-YR---TM----N--------------------------------------RFYNDDVYDRIWRL----------DV-----NLN--DSVS-I------STE--TNID-IQG---S-DNPCRL-PVEVLRTA-V-QPR-NGLNS--LSYNYTR-------YTEN--S-EFHV----------FFHFAEI-EQI-APGE--IREFTITLNGL-------NY-GLFT---LE-YLK----------------PLTIG-----PYKL--Q---DQV-R-FSI--------DAT----L--------RSD-LP--------PILNAFEIF-KLW-PLP-DS----PTNQTDVDAIMAIKKAYKI-----DRVDWQ------GDPCLPF-TT-WSGLQCN---NDNPP-------RIISLNLSSSQLSGNIVVSLLNLTAIQSL----------------------------------------------DLSNELT-GTVPEAFAQLPDLTILYLSR-KLTGVVPR-S--LKEKSNSGQLQL--SLEGNLDL------CKM---DTCE------------NKKRSF----RVPVIASVISV-SV----LL---SIIII----FWRLKR-----------------------GRLNVSLSS------------LVGLSRKELSLKSKNQPFTYTEIVSITNNFQTIIGEGGFGKVYLGNLKDGRQVAVKLFSQSS---R--QGYKEFLAEVELLMI--------VHHRNLVSLVGYCNE-HENMALVYEYMANGNLK-EKLL--------EN---N--TNMLNWRERL--QIAV-DAA------QGLEYLHNGCR--PPIVH-RDLKSSNILLTEN--LQAKIADFGLSKAFTT-EG-DSHVITD-PAGTPGYIDPEFQASG-NLNKKSDV-YSFGIL--LCELITGQPPLIRGH-----KGHTHILQWVSPLVE----R-G-DIQSIIDPRL----QGEFNTNCAWKALEIALSCVPPTSTQRPDMSDI-LGELKECLVIE-----MS---------------------------SKMSMR-------------------DS-----V------------------------KISLV-------LGT-------DMAPNLR----
> evm_27.model.AmTr_v1.0_scaffold00056.177 pacid=31568401 transcript=evm_27.model.AmTr_v1.0_scaffold00056.177 locus=evm_27.TU.AmTr_v1.0_scaffold00056.177 ID=evm_27.model.AmTr_v1.0_scaffold00056.177.v1.0 annot-version=v1.0
-------------------------------------------------------------------------------------------------------------------------------------------MG--------F--ISIDCGSS-EH-H--HED-ALT-KIHYTYDAE-YID---TG----ISA-TI-NNLY---NISSLS--RQF-----WSTS------FP------K----GK---RNYNL-Y-PVVDNH-RYLIRASFMY-GNY----------D------------G-LNELP-------EFELYLG------VNHWET-VK----VTN-ASEE------IWTEIISLATA---DSIAVLV------------NTGFS-TPFISVLELR----SV-DHEM-YTSV-TK----ST---SLTTFG-----------W-DMG--ASGG---ATQIRYDQDPYDRIWK-------------------SM---NLQSQ------GFL--ITSF-VIQCVAS--NGFNP-PSIVMQTA-S-QPS-HSSNN--LEFYWPID-------NCESKS-SFHF----------AFHFAE------LKVL--NETETRELNIFIN----DGQ-R-WN---PR-PIIPPLRALTVS---------TKE-----AWT-----LSDGL-R-VSI--------NKT----D--------MST-LP--------PILNAFEIY-RLK-DLS-LF----TTDNQDVAALLDIKDKLGL-----KNKSWV------GDPCLPQEYQ-WDSLTCNQEQN---P-------RVISLDLSASRLEGEIPASIADLSVLESL----------------------------------------------NFSNKLT-GTIPESLADLTELKSLDLSQ-NLSGQVPM-A--LIEKNTSGALVL--RIHENSNL------SIT---NSYQP-------PRQTKSKKTV-----AILVISVASA-VSL-LFAL---VVGLI----VKKIKVSLQY----------------LIPPFRSKREEK------------LCNKERDDTPKPDATRAFTHAEIVKITNDFEKVIGKGGYGPVFYGCLENGHEVAVKLLSQES---Q--QGYKEFLAEVKLLIR--------IHHKYLVSFIGFCDE-GPEKILVYEYMSKGNLK-EIL-S------DKN---RN-SVSLNWEQRL--RIAL-SVA------QGLEYLHCGCK--PPIIH-RDVKTVNILLNEN--LEAKVADFGLSRLGPT-ED-DTHIWTI-AAGTPGYVDPEYNITN-KLTEKSDV-YSFGIV--LLELISGQPAIILD------EERLHIVHWVTPKIK----T-G-DIVSVVDPRL----QGEYDINSMWKAVEIALACTPETAVRRPTISDV-IGELRGCVELE------SSCR-------------RRTSR------TEYHTS-------------------S-P--ITA------------------------SINME-------KEP-------GFDPSPR----
> AT1G05700.1 pacid=19656759 transcript=AT1G05700.1 locus=AT1G05700 ID=AT1G05700.1.TAIR10 annot-version=TAIR10
-----------EEF---------------------------------------------------------------------------------RFLYLIYSAAFALCLV---------------V-SVLAQ---D-QSG--------F--ISIDCGIPSGS-S--YKD-DTT-GINYVSDSS-FVE---TG----VSK-SI----------PFTA-QRQL-----QNLS------FP------E----GS---RNYTL-IPIQGKGK-KYLIRASFMY-GNY----------D------------G-ENGSP-------EFDLFLG------GNIWDT-VL----LSN-GSSI------VSKEVVYLSQS---ENIFVLG------------NKGKG-TPFISTLELR----FLGNNTT-YD---SP----NG---ALFFSR-----------W-DLR---SLM---GSPVRYDDDVYDRIWIP-----------------RNF--GYCREI------NT----SLP-VTS---D-NNSYSL-SSLVMSTA-M-TPI-NTTRP--ITMTLEN---------SDPNV-RYFV----------YMHFAEV-EDLSKPNQ--TREFDISINGVTV------A-AGFS---PK-YLQ------TNT------FFLNPE-------------SQSKI-A-FSL--------VRT----P--------KST-LP--------PIVNALEIY-VAN-SFS-QS----LTNQEDGDAVTSLKTSYKV-----KK-NWH------GDPCLPNDYI-WEGLNCS-YDSLTPP-------RITSLNLSSSGLTGHISSSFSNLTMIQEL----------------------------------------------DLSNGLT-GDIPEFLSKLKFLRVLNLEN-TLTGSVPS-E--LLERSNTGSFSL--RLGENPGL------CTE---ISCRKS-----------NSKKL----VIPLVASFAAL-----------FILLLLSGVFIRNRRNKSV-----------------NSAPQT-------------------------SPMAKSENKLFTFADVIKMTNNFGQVLGKGGFGTVYHGFYDN-LQVAVKLLSETS---A--QGFKEFRSEVEVLVR--------VHHVNLTALIGYFHE-GDQMGLIYEFMANGNMA-DHL-A------GKY------QHTLSWRQRL--QIAL-DAA------QGLEYLHCGCK--PPIVH-RDVKTSNILLNEK--NRAKLADFGLSRSFHT-ES-RSHVSTL-VAGTPGYLDPLCFETN-GLNEKSDI-YSFGVV--LLEMITGKTVIKESQ-----TKRVHVSDWVISILST---N---DVNNVIDSKM----AKDFDVNSVWKVVELALSSVSQNVSDRPNMPHI-VRGLNECLQRE-----ES-------------N-------------KNY---------------------------------------------------------------------------------------
> evm_27.model.AmTr_v1.0_scaffold00056.182 pacid=31568429 transcript=evm_27.model.AmTr_v1.0_scaffold00056.182 locus=evm_27.TU.AmTr_v1.0_scaffold00056.182 ID=evm_27.model.AmTr_v1.0_scaffold00056.182.v1.0 annot-version=v1.0
----------------------------------------------------------------------------------------------------------------------------------------------------------------------------------------------------------------------------------------------------------------------------------------------------------------------------------------------------------------------------------------------------------------------------------------------------------------------------------------------------------------------------------------------------------------------------------------------------------------------------------------------------------------------------------------------------------------------------------------------------------------------------------------------------MDIKDKLRL-----TNRSWA------GDPCLPEDYP-WDALTCNEAPN---R-------RIITLDLSGSGLNGEIPASIANLNELTSL----------------------------------------------NLSNQLT-GPIPESFAHLTKLKSLDLSR-NLTGLVPS-T--LIDKNDSGVLLL--SIFQNPSL------LRP---NSSE--------PTPKKSKKNM-----FIVVISVSAT-IVL-LFAF---AFVLI----MKTRKIN---------------------------GEEK------------LCNKQTDDTPKPDATRAFTHAEIVKITNDFEKVIGKGGYGPVFYGCLENGHEVAVKLLSQES---Q--QGYREFLAAVELLMR--------IHHKYLVSLIGFCDE-GPEKILVYEYMSKGNLK-EIL-S------DKN---RN-SVSLNWEQRL--RVAL-SVA------QGLEYLHYGCK--PPIVH-RDVKTSNILLNEK--LEAKLADFGLSRFGPT-EG-DTHISTT-VMGTPGYVDPEYYITN-QLNVKSDV-YSFGIV--LLEIISGQPAIIKE------EEAIHIVQWVTPKVV----R-G-DIESVMDPQL----QGGYDINSAWKAAEIALACTSQSAMQRPTMSDV-ISELKGCIELE-----RSRLK-------------RRSSR------KESFT----------------------------------------------------SISME-------SEI-------LFHPSTR----
> evm_27.model.AmTr_v1.0_scaffold00056.189 pacid=31568283 transcript=evm_27.model.AmTr_v1.0_scaffold00056.189 locus=evm_27.TU.AmTr_v1.0_scaffold00056.189 ID=evm_27.model.AmTr_v1.0_scaffold00056.189.v1.0 annot-version=v1.0
-----------ERP----------------------------------------------------------------------------KLIFCHLLGLLCFTYVVC----------------------------G-QDG--------S--VYLDCGYM-GA-E--YLD-PST-TIHYTSDAM-YID---TG----EPM-TI-NN-------SSLS--TQY-----QSLA------FK------Q----GK---RNYNV-T-GLTHNR-TYLIRAWFVH-GNY----------D------------S-SFQLP-------KFDLYLG------VDHWFT-VN----PQN-FKDQ------VWTETMSIIMT---EYVAVLV------------NIDLG-TPFISALELR----PL-AGSM-YPVV-NP----SR---SLTTLV-----------R-DIG---SSS---DTAVRYMLDPYDRVWEP-----------Y-----TSK---DWVPL------NF----SSF-VID--SN--DELQP-PAVVMETA-A-QPS-DPNGS--ISVSWDPP-------TWDPDS-PFFF----------CFYFFE------STPG--SRIVVVELN---------GA-E-WD---------------TMNTTIN-TWLCTKE-----PER-----RFSQY-H-VTF--------RAP----S--------ASS-FP--------PILNGYEVY-VAN-MRS-QL----ATDAGDVAALMDIKDKLRL-----TNRSWT------GDPCFPEDYS-WDALTCNQAPN---R-------RIIALDLSGSGLNGEIPASIANLNELTSL----------------------------------------------NLSNQLT-GPIPERFAHLTKLTSLDLSR-NLTGLVPS-T--LIDKNNSGVLLL--RIFQNPSL------LRP---NSSE--------PTQKKSKKNV-----FIVVISVSAT-MVL-LFAF---AFILI----MKRRKIN---------------------------GTKI------------LSMRNRKNSSNSDGARAFTHSEIVKITNDYEKVIGQGGYGTVFYGRLADGREVAVKILSKDS---R--QGVKEFSAEVKLLMR--------VHHKYLASLIGFSEE-DKEKILVYEYMPKGNLY-SIL-S------DKR---SN-SIVLNWEQRI--QIAL-SAA------QGLEYLHYGCK--PSIVH-RDIKTSNILLNEK--FEAKLADFGLSRFGPT-EG-DTHISTT-VMGTPGYVDP----------------------------------------------------------------------------------------------------------------------------------------------------------------------------------------------------------------------------------------------------------
> evm_27.model.AmTr_v1.0_scaffold00056.185 pacid=31568326 transcript=evm_27.model.AmTr_v1.0_scaffold00056.185 locus=evm_27.TU.AmTr_v1.0_scaffold00056.185 ID=evm_27.model.AmTr_v1.0_scaffold00056.185.v1.0 annot-version=v1.0
-------------------------------------------------------------------------------------------------------------------------------------------------------------------------------------------------------M-TV-DN-------PSSS--TQY-----QSLA------FK------Q----GK---RNYNV-T-DLSPNS-TYLIRAWFMH-GNY----------D------------S-SFRLP-------KFDLYLG------VDRWFT-VT----LQT-FQDQ------VWTETMSTIVT---DYVAVLV------------NTDLG-TPFISALDLR----PL-ASSM-YPVV-NA----SR---SLTTLV-----------K-DIG---SLS---HTALRYKLDPYDRVWEP-----------Y-----TSI---DWVAV------NF----SSF-LVD--SN--DEYQP-PAVVMETA-A-RPS-DPNGS--ISISWDPP-------TWDPDS-PFFF----------CFYFFE------SAPG--LRIVVVKLN---------GK-E-WD---------------TVNTTIK-KRLCTKE-----PER-----RFSQY-Q-VTF--------SAP----S--------ASS-FP--------PILNGYEVY-VAN-ERS-QL----ATDAGD------------------------------------------------------------------------------------------------------------------------------------------------------------------------------------------------------------------------------------------------------------------------------------------------------------------------------------------------------------------------------------------------------------------------------------------------------------------------------------------------------------------------------------------------------GM--------------------------------------------------------------------------------------------------------------------------------------------------------------------------------------------------------------------------------------------------------------------------------------
> DmPelle
-----------SGVQTA-------------------------------------------------------------------------------------------------------------EAEAQAQ---N-QNG-----------------------SRSHLD--NT-----------------------------------------------------MAIL------LPL--------------AQLAHL----------------------------------D------------A--------------------------LDVWQQ-------LA-------------------------------------------------------TAV-------KL------YPDQVEQIS--SQ--------------------QR--G-------------RSASNEFLNIWGG----------QYN---------------------HT--------VQT---------------------L------------------------------------------------FALFKKL------------------------------------------KLH----------------------------------------NAMRL--------IKDYV--SE-----------IP-------VPTISELRAA--------------DSSAKVN------------------------------NGPPFP-----------S---------------------------SGV-----SN-------------------------------------------------------SNNRT----------------------STTATIPSES--L-----------------NIHI------------STVQRAA-------------SL---L--------------------------------------------------------------------------------------------------EIDYAELENATDGWSPDLGQGGFGDVYRGKWKQ-LDVAIKVMNYRS---N-DQELQQSYNELKYLNS--------IRHDNILALYGYSIK-GGKPCLVYQLMKGGSLE-ARL-R----HKAQNPA-------LTWQQRF--SISL-GTA------RGIYFLHTARG--TPLIH-GDIKPANILLDQC--LQPKIGDFGLVREGPK---LDAVVEVNKVFGTKIYLPPEFRNFR-QLSTGVDV-YSFGIV--LLEVFTGRQVTDRVPE---NETKKNLLDYVKQQW-----R---NRMELLEKHLAA--PMGKELDMCMCAIEAGLHCTALDPQDRPSMNAVFVTD------------------------------------------------------------------------------------------------------------------------------------
> AT1G51810.1 pacid=19649167 transcript=AT1G51810.1 locus=AT1G51810 ID=AT1G51810.1.TAIR10 annot-version=TAIR10
------------------------------------------------------------------------------------------------------------------------------------------------------------------------------------------------------------------------------------------------------------------------------------------------------------------------------------------------MWIT-VN---------TDN------TIKEILHVSKS---NTLQVLV------------KTGTS-IPYINTLELR----PL-ADDI-YT---NE----SG---SLNYLF-----------V-YY----SNL---KGYIEYPDDVHDRIWKQ-----------I-----LPY--QDWQIL------TT----NLQ-INV---S--NDYDL-PQRVMKTA-V-TPI-KASTT--MEFPWNL---------EPPTS-QFYL----------FLHFAEL-QSL-QANE--TREFNVVLNGNVT------F-KSYS---PK-FLE------MQT-------VYSTA-----PK----QCDGGKC-L-LQL--------VKT----S--------RST-LP--------PLINAMEAY-TVL-DFP-QI----ETNVDEVIAIKNIQSTYGL-----SKTTWQ------GDPCVPKKFL-WDGLNCNNSDDSTPP-------IITSLNLSSSGLTGIIVLTIQNLANLQEL----------------------------------------------DLSNNLS-GGVPEFLADMKSLLVINLSG-NLSGVVPQ-K--LI--EK-KMLKL--NIEGNPKL-----NCTV---ESCVNK-----DEEGGRQIKSM----TIPIVASIGSV-VAF-TVAL---MIFCV----VRKNN--------------PSN----DEAPTSCMLPAD---------------SRSSEPTIVTKNKKFTYAEVLTMTNNFQKILGKGGFGIVYYGSVNGTEQVAVKMLSHSS---A--QGYKQFKAEVELLLR--------VHHKNLVGLVGYCEE-GDKLALIYEYMANGDLD-EHM-S------GKR---G--GSILNWGTRL--KIAL-EAA------QGLEYLHNGCK--PLMVH-RDVKTTNILLNEH--FDTKLADFGLSRSFPI-EG-ETHVSTV-VAGTIGYLDPEYYRTN-WLTEKSDV-YSFGVV--LLVMITNQPVIDQN------REKRHIAEWVGGMLT----K-G-DIKSITDPNL----LGDYNSGSVWKAVELAMSCMNPSSMTRPTMSQV-VFELKECLASE-----SS----------------R-------------------------------------------------------------------EVSMT-------FGT-------EVAPMAR----
> LOC_Os09g17890.1 pacid=33142995 transcript=LOC_Os09g17890.1 locus=LOC_Os09g17890 ID=LOC_Os09g17890.1.MSUv7.0 annot-version=v7.0
-----------------------------------------------------------------------------------------------------------------------------------------------------------------------------------------------------------------------------------MGLR------GP------NA---------KL-L-P-----------------------------------------------------------------------------------------------------------------------------------------------------------------------------------------------------------------------------W-------------------------------------------------------------------------------------------------------------------------------------------------------------------------------------------------------------------T-TTL--------A----------------------------------------------------PETCERRIDTIMAIKIEYGI------KKNWM------GDPCFPTEFA-W-----------------------------------------------------------------------------------------------------------------------------------------------------------------------------------------------------------------------------------------------------NDDPTREPEHESAS----ASINNHG----------------DVLQKVESRQFTYKELEKLTNHFEQFIGQGGFGSVYYGCLEDGTEIAVKMRSDSS---S--HGLDEFFAEV---------------------------------------LNSAESS-KFD-K------GNN---VV-GEGLNWRTRV--RVVV-EAA------Q-----ERVCD--L-----------------------------FSRVKCR-DW-EP-----------------------KLTESSDV-YSFGVV--LLEIAIGESPILPELS--------HIVHRVKNKIA----T-G-NISLVADTRL----RGSYEVSSMWKVVDTALLCTTDIGTQRPTMAAV-VALLKESLALE-----ETRAD------------------------STFSGATGT-----------------ASAS-------------------------------------TTSSM-------NFGPLARRS--
> LOC_Os09g18540.1 pacid=33143547 transcript=LOC_Os09g18540.1 locus=LOC_Os09g18540 ID=LOC_Os09g18540.1.MSUv7.0 annot-version=v7.0
-----------ARPVLRRRR-----------------------------------------------------------------------------------------------------------------P---------------------ECAARRRG-G-RWRR-----GLAWSADAT---GRR-RG----SAA---GSKGCG----------------------------GPG----------GG---RSSLL-PV------NPSLPRAPLLR-GEFL---------D--VKAAAR--QRG-KRCHPV--------------------------------------------------------------------------------PGSS--------SAKSS-----KGSL-FNVMDTILV-------GLGMAS---PS------L------------RTLETRYPNDVFDRFWTPV----------Y--S-------TEWLNI------STNGYYSDDHIRV------------PRDVLRTA-ITTSA---S--VHLNITVHAASVG--QLPP-PTERAYFH----------FLHFASF-EQQ-------QRQFEIYSGKVKWKKQ-----NNIS---VY-ELYSM--SYSSSG------LYMLS-------------------N-VSL--------VAT----N--------DSV-LP--------PLLNAIEIYYSIP--------HDTITSPDD------------------------------G---------------------------------------------------------------------------------------------------------------------------------------------------------------------------------------------------------------------------------------------------------------------------------------------------------------------------------------------THVTTPS---SLK-----------------------------------------------------------------------------------------------------------------------------------------------------------------------------------------------------------------------------------------------------------------------------------------------------------------------------------------------------------------------------------------------------------------------------------------------------
> LOC_Os09g17970.1 pacid=33140666 transcript=LOC_Os09g17970.1 locus=LOC_Os09g17970 ID=LOC_Os09g17970.1.MSUv7.0 annot-version=v7.0
-----------------------------------------------------------------------------------------------------------------------------------------------------------------------------------------------------------------------------------------------------------------------------------------------------------------------------------------------------------------------------MIGAAVA---RWTGATN------------DVGGK------------------------------------------------------------------------------------W-----------------------------------------------------------------------------------------------------------VV----------LAGYARG-----HGCR--WR----------------------------------------------------DGKRV---------DGGLP----------------------------------CP--------SVMVA-------------------------VDAIMGIKLEYGI------KKNWT------GDPCFPAQLA-WDGIKCSSVSGNNTA-------RIIYF------------------------------------------------------------------------------------------------------------------------------FGSDGDM------CNKT------------INPPPSRKKVAI---IAIAVVVPVSAI--VLILAYL---I--------WRQKRKPKILSYNLVSTDDPPREPELDIAP----ASRNNHG----------------GTLLKVENRQFTYKELEKFTNNFERFIGQGGFGPVFYGCLEDGIEVAVKIRSESS---S--HGLDQFFAEVQSLTK--------VHHRNLVSLVGYCWE-KGHLALVYEYMARGSLC-DHL-R------GNN---GV-SDSLNWRTRV--RVVV-EAA------QGLDYLHKGCS--LPIIH-GDVKTSNILLSQN--LQAKIADFGLSKSYVS-ET-QTHISVT-PAGSAGYMDPEYFHTG-RLTESSDV-YSFGIV--LLEIATGESPILPGLG--------HIVQRVKNKVA----S-G-NISLVVDARL----GDAYDVSSMWKVVDTALLCTTDIGAQRPTMAAV-VAQLKESLALE-----QTCEY------------------------SALSGTTGT-----------------SD-T-------------------------------------TVSLA-------NVGPLAR----
> Pp3c3_380V3.1.p pacid=32942958 transcript=Pp3c3_380V3.1 locus=Pp3c3_380 annot-version=v3.3
-----------AESEVI------------------------------------------------------------------------RTPIGI-------------------------------LGTTSSR------VA-VWLKENRFE-IVNDHGDRSTP---SYVA-FETIGRTYVSNKP-VIHVKYKGE-------KVFSPEAV--CAMVLENMKVL---AEVYLSVLITVSIPGCFNYTQRRTAGFEGDHSAAL----------AYLVSNALLFGGTLNVTEVIATSGDSEIEKIKLKHEKD-VTRHPRLKKQVERVKLALS------SSMEAT-FHDSL-LDGFDFESSISCKGDVQEVVLIGGSSRIPKVQQLVDFFNGAVLRNGIRVGVKVEPWINPLVLDVTVVPR--NTT-IPVLRETVFFDNQLGMLIKIYEGERRT------DNELDGPPAPRGV-QIRVRFDLNTDNKL-------------------YVSAT-----------DKHS-G------FSE---DNER-------------------------------------------------------------------------------------------------------IFE-----------------------------------------------------------------------------RDGG-----------------EIDENFR-SQ----------------------------------------------------FA-------EYN--------------------PHEAYETSRP----------------------------------------------------------PTSGSTE-SS---------------------SSKQP----G--------------EYSS---------------------------------SRA--------------------------------------YESSNTDESSS-------------------------------------------------YEDNVKNFSWDQVQDMTNGLSSTLGKGGFGVVYLGKLSNGKKVVVKVLDESS---Q--QGIPEFVNEVNLLRS--------ANHGNLVRLLGYCQD-VKK-VLIYEFAEEGTLW-DHL-H------G--------KRSLDWKQRL--SIAL-QTA------CGLEYLHTGCN--PTIFH-RDIKSENILITRR--MNAKVADFGISKVGSDQDNRRTHVTTM-IKGTLGYLDPEYLRTG-QLTDKSDV-YSFGVL--LLEIVTGRKPIQNS------EKITSIIDWVNKQ----------KGKAVADPFI----EGNFNPKALKQVLNIAKQCTQSSGVDRPEMKRV-VRML-EAAQAA-----E-DEK-------------------------------------------------KSSWS------------------------------------------------------------
> LOC_Os09g17910.1 pacid=33143176 transcript=LOC_Os09g17910.1 locus=LOC_Os09g17910 ID=LOC_Os09g17910.1.MSUv7.0 annot-version=v7.0
-----------ALLV--------------------------------------------------------------------------------SFVVFVLAAA-------------------------HGA------VG--------F--LSIDCGLDGNYSS-GYKD-PDE-GITYVPDG-TYVD---AG----ENH-RV-AADREGRLRSD------------LTVS------FP------S----GV---RNYAL-PTVAG---AKYLVRVIAFY-GNY----------D------------G-KNSS-----SL-QFDLYLG------VNYWNT-VS-----AD---------GDEVYEAMFVAWA---SWAPVLV------------NTGGG-TPFVSSVNLR----TL-GSGVYHP-VLAA----NQ---SMCLFD-----------R-NMGS--NVS-----ILRYPDDPYDRYW-------------------KMRSDPTWKNL------STA---S-T-IEQ---NDN--FVV-PLPVMQTA-I-EASNNDT---IIKVTRK--D---------KTAHKCMI----------FAYLADF-----QNSQ--LRQFNITLS--------DTKPLLYS---PP-YLS------AGI-------VDISDWDMP---------NNGMY-T-ITL--------EPT----S--------ASK-LP--------PMLNAFEIY-TLI-PSDN-----PMTFPRD---------------------------------------S-WDGVKCSNP-SDNTS-------RIISLDLSNSNLHGPISNNFTLFTALEHL----------------------------------------------N------------------------LAG-QLNGPIPD-S--LCRKNNTGTFLL--SFDSDRDT------CNKSI--------P-GINPSPPKSKLVF---VGI--------------------------------------------VSADVPHSEPELEIAP----ASRKYHE----------------DGLQRVENRRFTYKELEKITNKFSQCIGQGGFGLVYYGCLEDGTEVAVKMRSELS---S--HGLDEFLAEVQSLTK--------VHHRNLVSLIGYCWE-MDHLALVYEYMSQGTLY-DHL-R------GNN---GA-RETLSWRTRV--RVVV-EAA------QGLDYLHKGCS--LPIIH-RDVKTQNILLGQN--LQAKIADFGLCKTYLS-DT-QTHISVA-PAGSAGYMDPEYYHTG-RLTESSDV-YSFGVV--LLEIVTGESPMLPGLG--------HVVQRVKKKID----A-G-NISLVADARL----IGAYDVSSMWKVVDIALLCTADIGAHRPTMAAV-VVQLKESLALE-----EARAD------------------------SGFKGSIGTL----------------SD-T-------------------------------------TISTS-------TFGPSAR----
> LOC_Os09g18230.1 pacid=33144344 transcript=LOC_Os09g18230.1 locus=LOC_Os09g18230 ID=LOC_Os09g18230.1.MSUv7.0 annot-version=v7.0
-----------ALLA--------------------------------------------------------------------------------GFTVFVLAASVPAT----------------------GQ-----QDG--------F--LSIDCGLEGDK-N-GYTD-NSN-GIVYTPDGAPYVD---TG----VTN-NV-SAQYVTW----DR--------ALNTLS------FP------LT--FGE---RNYAL-PTVPG---AIYLVRLRFAY-GNY----------D------------N-MNSE-----SV-QFDLFLG------VNKWDE-VYAN---KD---------KEYSSEAMFVAWA---SWASVLV------------NTYQG-TPFVNTVELR----QL-DSMLHFR-KIMG----NS---SIYLYE-----------R-NMGP--SSRDN--PIIRYPNDTYDRFWYP-----------W-----GSEDDPTYSNL------SAP---S-TLIPP---SPS--YAV-PSPVLETA-V-VPADNNS---VLSIIQTN-D---------KEIHEYLV----------LVHYADF-----QSTL--QRQFQAYSNGDPIQG-GGPYVADYT---GQ------------T-------VGTIDWISAE--------TSGKY-N-ITL--------AAT----D--------SSQ-LP--------PIVNAFEVY-GRI-PLDN-----PSTFPTDVDAIMTIKFEYGI------KKNWM------NDPCFPSNLV-WNGVRCSTG-SDNTM-------RIISLDLSNSNLHGSISNNFTLLTALEYL----------------------------------------------N------------------------LSG-QLSGTIPS-S--LC-ENNAGSFVFF-SYLFNVDI------GDN-----------------------------------------------------------------------------HLDSTYGPEFLNAP----GSTKNHW----------------DHMQKTENRRFTYEELEKYTDNFERLIGHGGFGQVYYGCLEENIEVAVKMRSESS---Q--HGLDEFLAEVQSLTK--------VHHRNLVSLVGYCWE-NDHLALVYEYMSGGNLC-DHL-R------GKI---SV-GESLNWATRL--RILL-EAG------QGLDYLHKGCN--LPIIH-GDVKTNNILLGQN--LKAKIADFGLSKTYHS-DT-QTHISAT-AAGSVGYIDPEYYNTG-RLMESSDV-YSFGVV--LLEVVTGEPPIIPGHG--------HIVQRVKQKIV----T-G-NISSIADARL-----DAYNVSSMWKVVDTAMMCTADVAAQRPVMATV-VAQLKEGLALE-----EAHEE-----------------------RVDLENIA-------------------SD-I-------------------------------------VSSVS-------TFGPSPR----
> Bradi4g28510.3.p pacid=32783136 transcript=Bradi4g28510.3 locus=Bradi4g28510 ID=Bradi4g28510.3.v3.1 annot-version=v3.1
-------------------------------------------------------------------------------------------------TAIHVA----------------------------GQ------PG--------F--LSIDCGLEAEF-S-PRKD-DDT-GIVYVSDG-PYVD---GG----ENH-KV-ASGYD--WGTSNQ--------HYHTLS------FP------S----GL---RNYTL-PTESG---AKYLLRLQFYH-GDY----------D------------G-KISS-----SV-QFDLHLG------TNYWET-CKVT---------------YWWSEAIFVAWA---SSVPVLV------------NTGGG-TPFVNSVLLR----KL-DATL-YP-QVNA----DR---SMAMYK-----------A-NMGS--SATS----VIRFPDDPYDRFW-------------------FSSTSSLWTNI------STR---R-T-IRS---GNN--FAV-PLSILQTA-V-AAIDNGT---NLNIMTNP-E---------ASSFQPMV----------FLHFADF-----QNSQ--LRQFDIHVN--------DDELYQYA---LN-YLT------ASN-------VYTSGRYKA---------TGGKYHN-ITL--------VPT----N--------ISE-LP--------PMINAYEIY-GLI-THNT-----SRTFPRDVEVIMAIKLEYGV------MKNWM------GDPCFPVKYA-WDGVNCSSNTTGSTA-------RITSLDLSNSTLHGVISDNFSMLTELEYL----------------------------------------------D------------------------LSG-RLSGPIPD-S--LC-KNNGGSLIL--RYDSDENT------CNKT------------ISLSPSRNRAAI---ISISVVVPVVVV-AVLILSYV---I--------WRGK-KPKIS------KHDPPREPEL---PNV-RGSRKCQG----------------DPLPNIENRQFTYKELEKFTNKFGRFIGQGGFGLVYYGRLEDNTEVAVKMRSESS---S--HGLDEFLAEVQSLTK--------VHHSNLVSLVGYCCE-KDHLALVYEYMSRGNLC-DHL-R------D-----------LQLGTRV--RIVL-DAA------QGLDYLHKGCS--LPIIH-RDVKSSNILLGQN--LRAKIADFGLCKTYLS-DT-QTHISTN-AAGSAGYFDPEYYHTG-RLTKSSDV-YSFGVV--LLEIATGEPPIAPSHG--------HIVQRVKQMVA----T-G-NISSVADARL----GGSYEVTSMWKVVDTAMACTSDAAIGRPTMAAV-VAQLKESLALE-----EARQD--------------------------RVSPV-------------------SD-T-------------------------------------AVLVS-------TFGPSAR----
> Zm00001d020185_T003.1
--------PVNALAF--------------------------------------------------------------------------------LVLLLLFAPVAVSQQ------------------------------G--------F--LSIDCGLDADS-S-GYTD-KVT-GIVYVSDG-SYVD---AG----ENH-RI-APDLETFEGSS------------QTLS------FP------S----GQ---RNYAL-PTVAG---TRYLARATFAY-GNY----------D------------G-KNSS-----AL-EFDLHLG------ANYWQT-VY---PNAR---------SSNAHEAVFVAWA---GWTPWLV------------NTGRG-TPFVSVLELR----PL-GAAL-YP-LVTP----GL---VVSTFT-----------I-NMGG--SVS-----TTRYPDDPYDRFW------------------AMDEASPRWVNL------STT---R-P-IQP---DTS-SYAV-PSRVLQTA-V-AAASNNT---AAALTAMNWQY--------DTKYSFMI----------FLHFTDF-----VHSQ--IRQFDILINENE----SGPKFTAYN---DTCYLI------PTH-------VHT-ESYRA---------AGGKY-N-VTL--------AAT----K--------ASV-LP--------PMLNALEIY-VRV-PYES-----PTTLPQDLDAIMAIKTEYGV------RKNWM------GDPCFPIKYA-WDGVKCSNA-SGNTS-------RITSLDLSNSSLHGTISNDFTLLTALENL----------------------------------------------D------------------------LSY-KLSGSIPD-S--LP----------------------------------------------------TL---PSLRVLKESLLV-CTLLLYYL---L----------------------VPTHGSTRDPEPDNAS----GIKKSYG----------------YNLNITENRQFTYKELEKFTNNFKKFIGQGGFGPVYYGRLEDDTEVAVKMRSESS---S--HGLDEFLAEVQSLTK--------VHHRNLVSLIGYCWE-EDHLALVYEYMPQGSLF-DHL-R------GKN---GV-SEALNWRKRV--QVVL-EAA------QGLDYLHKGCS--LPIVH-RDVKTNNILLGQN--LQAKIADFGLSKTYLS-DT-QTHISVT-PAGTAGYMDPE---------------------------------------------------------------------------------------------------------------------------------------------------------------------------------------------------------------------------------------------------------
> Zm00001d020183_T002.1
---------------------------------------------------------------------------------------------------------------------------------------------------------------------------------------------------------------------------------------------------------------------------------------------------------------------------------------------------------------------------------------------------------------------------------------------------------------------------------------------------------------------------------------------------------------------------------------------------------------MI----------FLHFTDF-----QDTQ--LRQFDILINENQ----SGPKLTAYN---DTWYLT------PTH-------VHT-KSYRA---------DDGKY-N-VTL--------AAT----K--------ASV-LP--------PMINALEIY-IRV-PYES-----PTTLPQDVDAIVAIKTEYGL------SRNWM------GDPCFPIKYA-WDGVKCSNA-SGNTS-------RITSLDLSNSSLHGTISKNFTLLTALENL----------------------------------------------D------------------------LSY-KLIGSIPDES--LC-KNYTGPLIF--SRDFDGSA------CNK-------------PSPSPSRNKVAI---IAISVVVPVLVL-IVLLFTYF---I--------WWAKRKSNVQP---VPTHGPTRDPEPDNVS----GSQKSYG----------------YNMNKTENRQFTYKELEKFTNNFKKFIGQGGFGPVYYGRLEDDTEVAVKMRSESS---S--HGLDEFLAEVQSLTK--------VHHRNLVSLIGYCWE-KDHLALVYEYMSQGSLF-DHL-R------GKN---GV-SQALNWRKRV--QVVL-EAA------QGLDYLHKGCS--LPIVH-RDVKTNNILLGQN--LQAKIADFGLSKTYLS-DT-QTHISVT-PAGTAGYMDPEYYLTG-RLSESSDV-YSFGVV--LLEVATGEAPTVPGRG--------HVIQRVKQKVA----T-G-DVGSIADSRL----GSAYDISSMWKVIDTAVMCTADSAAQRPTMATV-VVQLKESLALE-----ETREKG----------------------SSNRVSRG-------------------SD-I-------------------------------------EAMAS-------TLGPFAR----
> LOC_Os09g19140.1 pacid=33140820 transcript=LOC_Os09g19140.1 locus=LOC_Os09g19140 ID=LOC_Os09g19140.1.MSUv7.0 annot-version=v7.0
-----------EFLA--------------------------------------------------------------------------------FFAVLVLATAVVPAV---------------------SQ------QG--------Y--LSIDCGLEAN--S-SYQD-DNR--ILYVPDG-PYVD---GG----ENH-KV-AAEYASFQRPD------------QTLS------FP------S----GV---RNYTL-PTAAG---SKYLVRLVFVY-GNY----------D------------G-KNISSSSAAAL-RFDLYLG------LSRWTT-VQGT---GS---------GGEVHEAVFVAWA---SWAPVLV------------NTGSG-TPFVSTVELR----PL-VDSL-YP-AVMA----NQ---SLAMLR-----------R-NMAA--NN------FIRYPDDPYDRYW-------------------PMNADPAWANL------STT---S-T-IKT---GST--FAV-PSSVLQTA-V-TPSGNST---VLNVISWQ-D---------TTAKEYVV----------YLHFADF-----QSSK--LREFDAYPD-------ANQVVYNYT---PH-YLL------SSS-------VYT-PLFRA---------IAGEY-N-ITL--------AAT----A--------NSA-LP--------PMLNAFEIY-FLI-TYDG-----TTTFSKDFDTIMAIKLEYGV------KKNWM------GDPCFPPEFA-WDGIKCRNT-SGNIM-------RIISIDLSNSNLFGVISNNFTLLTALEKL----------------------------------------------N------------------------LSG-QLNGPIPD-S--LC-KNNAGQFVFYVSYGSDGNM------CNKT------------IVP-------------------------------------------------------------TYVPPQVPDIKTSP----ERKTNPF----------------DPLQITESRQFTYEELKKFTNNFQQFIGRGGFGNVYYGCLENKTEVAVKMLSEFS---E--NGLDQFLAEVQSLTK--------VHHKNLVSLVGYCWE-KDHLALAYEYMARGNLC-DHL-R------GKF---GV-GDTFNWVTRV--RVVL-DAA------QGLEYLHKGCN--LPIIH-GDVKTNNVLLGEN--LKAKIADFGLSKTYIS-ET-QTHISTSNAAGTMGYIDPEYYHTG-RLTESSDV-YSFGVV--LLEVATGEPPILPGSG--------HIIQRVKQKVA----S-G-NISLVADARL----KDLYDISSMWKVVDTAMLCISEVATQRPTMSTV-VLQLKESLALE-----EARDS-----------------------RDITTSSV-------------------SD-A-------------------------------------MDVLS-------KFGPSAR----
> LOC_Os09g18010.1 pacid=33143868 transcript=LOC_Os09g18010.1 locus=LOC_Os09g18010 ID=LOC_Os09g18010.1.MSUv7.0 annot-version=v7.0
-------------------------------------------------------------------------------------------------------------------------------------------SG--------A--AAIATG-----------------------EGGPLVAVGLGG----GN-----------------------------------------------------------------------------------------------D------------L-HNGD---AAVV------LG-------KTW-------------------------------CWA---S-------------------------------------------------------------------------------------------------RYPGDQYDRFW------------------QLGYSSPTWKNL------STV---S-A-ITQ---DSI--YTV-LLTIIQTA-V-EAVGNNT---MLNITWQD-QT--------PRGRGLKF----------FMYFADF-----QNSQ--LRQFNVSFN--------DVEPYQYS---PP-YLT------TGV-------LYNSGWSTA---------TDGNY-N-ISL--------VPT----A--------ASK-LP--------PMINALEIY-TLI-SHDN-----PTTFPVDFETIMAIKLEYGI------KKNWM------GDPCFPEKFA-WEGVKCSNS-SSNTA-------RIISL----------------------------------------------------------------------N------------------------LSC-QLNGPVPD-S--LR-KNNTGSFIF--SFNSDGNM------CNKPI-----------IVPSPPGKRSAT---LAILIVVPATVI-VVLVLVFL---I--------WRQKRNSNYS------TEDPTRDRSNQLENSL--EKSQNHG----------------DVLQIVENRQFTYIELEKVTNKFENHIGQGGFGPVYYGCLEDNTEVAVKMRSELS---S--HGLDEFFAEVQNLTK--------VHHRNLVSLIGYCWE-RDHLALVYEYMAQGSIC-DRL-R------GIF---VE-NQHASHYSIL--TITF-HIY------EGLDYLHKGCS--LPIIH-RDVKTSNILLGKN--LQAKIADFGLSKTYLG-ET-QTHISVT-PAGTAGYIDPEYYQTG-RFTESSDV-YSFGIV--LLEIATGEPPIISGQG--------HIVQRVKNKIV----A-G-DISLIADARL----DGAYDISSMWKVVDTALQCTVDVVAQRPTMATV-VAQLKESLALE-----ESRED------------------------SGFMGSTSTV----------------SD-N-------------------------------------TFSTS-------RFGPSAR----
> LOC_Os09g19510.1 pacid=33140555 transcript=LOC_Os09g19510.1 locus=LOC_Os09g19510 ID=LOC_Os09g19510.1.MSUv7.0 annot-version=v7.0
----------------------------------------------------------------------------------------------------------------------------------------------------------------------------------------------------------------------------------------------------------------------------------------------------------------------------------------------------------------------------------------------------------------------------------------------------------------------------------------------------------------------------------------------------------------------------------------------------------------------------------------------------------------------------------------------------------------------------------------------------------------------------------------------------MAIKVEYGV-----LNKNWM------GDPCYPTQYA-WEGVKCKNS-SENIP-------RIISIDLSNSNLHGVISSNFTSLTALEYL------------------------------------------------------------------------------------------------------YESNGDM------CNKT------------TSLTRSKNRAAI---LAISVAAPMLVV-IALFVGYL---M--------WKAKRKPNTS------AYNPPRVPEPMNAP----VSEKYHW----------------DHLEKNENRQFTYEELEKFTNNFQRLIGQGGFGCVYHGCLEDHTEVAVKIHSENS---R--HGFSEFLAEVQSLSK--------VHHKNLVSLVGYCSE-KAHLALVYEYMSGGTLF-DHL-R------DKT---GV-GESLNWASRV--RILL-EAA------QGLDYLHTGCN--RPIIH-RDVKTSNILLGQN--LQAKIADFGLSKVYVS-DT-QTHMSAT-AAGSMGYIDPEYYLTG-RITESSDI-YSFGVV--LLEVVTGERPIIQGQG--------HIIQRIKMKVV----A-G-DISSIADARL----RGDYDVNSIWKVVEIAMLCTEPVAAQRPTMASV-VAELKDSLV---------------------------------------PDPP-------------------PHHA-------------------------------------VAMSP-------TFGPSAR----
> LOC_Os09g18360.1 pacid=33142034 transcript=LOC_Os09g18360.1 locus=LOC_Os09g18360 ID=LOC_Os09g18360.1.MSUv7.0 annot-version=v7.0
-----------APML--------------------------------------------------------------------------------LFAALMLASLSEAAAD-----------------GIGGQ------SG--------F--VSIDCGREANY-S-DYKD-PKT-GIVYVSDE-PYIDA-GAG----ENH-RI-SATAT--TAADSY--------LLQTLS------FP------S----GP---RNYAL-PTVAG---TKYLVRLGFLY-GNY----------D------------G-ENSSSS-ASSL-RFDLHLG------AQRWAT-VDVVVQTGG---------ISRMYEVVFMGWA---RWAPALV------------NVGGG-TPFVSSVELR----PI-DDEL-YP-SVKT----SE---SLSLFK-----------S-DMG----ADTT--TLTRYPADEHDRIW-------------------KGTGNPGSTDI------STQ---E-K-IQS---ENS--FEV-PLPVLQTA-ITTPGGNDT---TLTVAWQ--DT--------RSSSEYMV----------FLHFADF-----QKIQ--PRQFNVTLNDIPI---SNGRSLMFS---PS-PLD------SSS-------VYSSDGYRA---------DDGNY-N-LVL--------RRT----A--------ASA-LP--------PMLNAMEIY-TVI-THDS-----PRTFHKDFDAIMDIKYEYGI------KKNWM------GDPCFPSEFI-WDGIKCSTAGDDNTS-------RIISLDLSQSNLQGVVSINFTFLTALNYL----------------------------------------------N------------------------LSG-QLNGPVPD-S--LC-KNIAGLYIF--SYTSDGDI------CNNR------------TSSSRSTNRSTI---LAISIVTPVLAV-AIL-LAFL---L--------WRAKGKHNVS------TFDPPRVPDPKKAP----GSTTDHW----------------SHLPINGSRQFTYEELKNFTLNFQRFIGQGGFGHVYYGCLEDGSEVAVKMRSESS---L--HGLDEFLAEVQSLTK--------VHHRNLVSLVGYCWE-EHYLALVYEYMPSGSLC-DHL-R------GKR---DV-GETLNWAKRV--RIML-EAA------QGLEYLHKGCN--LPIIH-GDVKTNNVLLGEN--LKAKLADFGLSKMYIS-DS-QTHISVT-AAGTVGYIDPEYYQTG-RLTESSDV-YSFGVV--LLEVVTGELPILAGHG--------HIVQRVERKVT----S-G-SIGLVADARL----NDSYDISSMWKVVDTAMLCTTDVAIQRPTMSTV-VLQLKECLALE-----EARED-----------------------RN-RAGPT-------------------ND-A-------------------------------------VDVVS-------TFGPSAR----
> LOC_Os09g18159.1 pacid=33142552 transcript=LOC_Os09g18159.1 locus=LOC_Os09g18159 ID=LOC_Os09g18159.1.MSUv7.0 annot-version=v7.0
--------------------------------------------------------------------------------------------------------------------------------------------------------MS-------------------------------------------------------------------------------------------------------------------------------------------------------------------------------------------------------------------------------APVLV------------NTGGG-TPFVSTVELR----PF-ESLA-YP-T--D----NQ---SLSLYE-----------K-SMRS--GADVD---IIRFPDDQYDRYWYA-----------W----ELTGNDPYS-NI------STQ---S-A-IEL---NTT--FMV-PLRVLQTA-F-VP----------------------------------------------------------DNK--TREFTVSID-------SGMQSGPIS---PP-YLK------GWS-------II--NWSSD---------SE-DL-S-IKL--------VAT----A--------TSS-LP--------PILNAYEVY-SRI-IHEY-----PMTFSQDFDAIMAIKHEYGI------RKNWM------GDPCYPSNSV-WDGVECTNPGDDKTM-------RIISLDLSNSELQGQISYNFTLFSALKYL----------------------------------------------N------------------------LSC-QLTGTIPD-Y--LR-KSN-GSIVF--SYESDGDM------CKKP------------ITSS-SRNRAAT---LAVYVAAPVLVV-AMLVVAYL---I--------WRAKRKPHFS------TDDSPTVPEQISPP----GHWTNHW----------------DHLQKPENRRFTYEELAKFTDSFKCLIGHGGFGNVYYGCLEDNTEVAVKMRSESS---S--HGLDEFLAEVQSLTK--------VNHRNLVSLIGYCWE-KDHLALVYEYMSSGNLS-DYL-R------GKT---SM-GGTMNWATRV--RVML-EAA------QGLEYLHKGCN--LPIIH-GDVKTNNILLGGN--LKAKIADFGLSKTYHS-DS-QTHISAI-AAGSMGYIDPEYYITG-RLTESSDV-YSFGVV--LLEVTSGEPTIIPGNG--------HIVERVKQKMV----T-G-NISSVADARL----GGSYNVNSMWKVLDAAMMCTADIAAQRPMMSAV-VMQLKESLELE-----EAHGD-----------------------MGDMENIA-------------------RD-N-------------------------------------KFSMS-------MLGPSAR----
> LOC_Os09g18020.1 pacid=33141171 transcript=LOC_Os09g18020.1 locus=LOC_Os09g18020 ID=LOC_Os09g18020.1.MSUv7.0 annot-version=v7.0
-----------ALLV--------------------------------------------------------------------------------LVAVLVFEAAVRAD----------------------GQ------TG--------F--LSIDCGLEADD-S--YPD-DLT-GITYVPDG-HYTD---AG----ENH-KV-TTVYRAWWGPD-R--------TLYTVS------FP------SA--EGQ---RNYSL-PNDVR---SKYLVRLKFLY-GNY----------D------------G-LDSS-----SL-KFNLTLG------VKHWDT-VSDTTDGND---------GYNVHEAVFVAWA---SWAPVLI------------NIGQG-TPFMSMVELR----PL-GILP-YP-AVMG----NV---SLSLYV-----------S-NVGS--SPDDD--KLVRYPDDQYDRFW------------------STDEAHPLSTNI------STQ---T-T-IQA---STE--FAV-PSPVLQKA-I-VPSGNSM---KLVFFSDQVD---------VLLHNHFV----------ILHFADF-----QNNK--SREFTVSID-------NGVQSSPYS---TP-YLK------GLS-------VTG-GWSSN---------SEGKY-N-FTI--------AAT----A--------TSA-LP--------PILNAYEVY-GRI-IHDN-----PTTFSQDFDAIMAIKYEYGI------KKNWM------GDPCFPPEFV-WDGVKCSDAG-DKIM-------RIISLDLSNSKLNGSISNFFTLFTALKYL----------------------------------------------N------------------------LSC-QLNGTIPD-S--LL-KNN-GSIDF--SYESDGNM------CKTH------------ATPSLSRN---T---LAVSVVAPVLVL-AILVLAYL---I--------WRAKRKLNTS------STDLAMVPELMGAP----GHITNHW----------------DHLQKPENRRFTYQELEKFTENFKHLIGHGGFGHVYYGCLEDSTEVAVKMRSKLS---S--HGLNEFLAEVQSLTK--------VHHRNLVCLVGYCWE-KEHLALVYEYMSRGNLC-DYL-R------GKT---GM-GEILNWKTRV--RVAL-EAA------QGLDYLHKGCN--LPIIH-GDVKTNNILLGQN--FKAKIADFGLSKTYHS-DS-QTHISAA-AAGSMGYIDPEYYTTG-RLTESSDV-YSFGVV--LLEITTGEPPIIPENG--------HIVQRVKQKIV----S-G-NISSVADAHL----GGAYNVSSMWKVVNIAMMCTTDIATQRPKMGDV-VVQLKESLDLV-----EVHGD-----------------------RGDMENLA-------------------SD-T-------------------------------------MSSMS-------TFGPSAR----
> LOC_Os09g18260.1 pacid=33140990 transcript=LOC_Os09g18260.1 locus=LOC_Os09g18260 ID=LOC_Os09g18260.1.MSUv7.0 annot-version=v7.0
-----------PFFI--------------------------------------------------------------------------------PPSVCAL--------------------------------------G--------F--LSIDCGLEGDD-S--YPD-DQT-GITYVPDG-PYVD---SG----ENH-RV-TTVYR-YWGQDYR--------TLKTLS------FP------SA--SGK---RNYSL-PTNVG---DKYLVRLEFLY-GNY----------D------------S-MDSS-----LL-KFNLSLG------VNHWNT-VNDTTDDQD---------GYNFYEAVFVAWA---SWAPVLI------------NIGQG-IPFVSTVELR----LL-GTLP-YP-AIIG----NQ---SLSLYV-----------R-SIGS--SADDD----MRYPDDQYDRYWIM-----------G----ETTGAADMS-NI------STP---T-I-IPP---SVP--FAV-PSPILQKA-V-VPADNSM---KLVFHSDQLD---------AQLRDHLV----------ILHFADF-----QNNK--SREFTVSID-------SGVQSGPFS---PP-YLK------VLS-------ITT-DWSSD---------TEGKY-N-FTL--------TAT----S--------TSS-LP--------PILNAYEVY-GRI-IHDN-----PMTFSQDFDAIMAIKYEYGI------RKNWM------GDPCFPPEFA-WDGVECSSDG--KTM-------RIISLDLSNSELHGLISNNFTLLTALKYL----------------------------------------------N------------------------LSC-QLNGAIPD-S--LR-RKN-GSMVL--SYESGGDM------CKKP------------VSPS-SRNRAAA---LAVSVVVPMLAV-AILGLAYL---F--------WRAKRKHN---------NDPPTVLELTGAP----GHKTNHW----------------DRLQKPENRRFTFEELQKFTDNFKRLIGHGGFGHVYYGSLEDSTEVAVKMRSESS---L--HGLDEFLAEVQSLTT--------VHHRNLVSLFGYCWD-DDHLALVYEYMSSGNLC-DYL-R------GKT---SM-TETFNWATRV--KIAL-EAA------QGLDYLHKGCN--LPIIH-GDVKTNNILLGRN--LKAKIADFGLSKTYHS-DS-QTHISASIAAGSMGYIDPEYYTTG-RLTESSDV-YSFGVV--LLEVTTGEPPIIPGNG--------HVVQRVKQKIV----T-G-NISSIVDTRL----GGSYNVSSMWKVLDAAMMCTTNIAAERPTMATV-VMQLKESLELE-----EAHGE-----------------------RGDMENQA-------------------RD-N-------------------------------------TYLMS-------TFGPLAR----
> evm_27.model.AmTr_v1.0_scaffold00056.186 pacid=31568379 transcript=evm_27.model.AmTr_v1.0_scaffold00056.186 locus=evm_27.TU.AmTr_v1.0_scaffold00056.186 ID=evm_27.model.AmTr_v1.0_scaffold00056.186.v1.0 annot-version=v1.0
-----------------------------------------------------------------------------------------------------------------------------------------------------------------------------------------------------------------------------------------------------------------------------------------------------------------------------------------------------------------------------------------------------------------------------------------------------------------------------------------------------------------------------------------------------------------------------------------------------------------------------------------------------------------------------------------------------------------------------------------------------------------------------------------------------------------------------------------------------------------------------------------------------------------------------------------------------------------------------------------------------------------------------------------------------------------------------------------------------------------------------------MRKRKTSSNSDGAQTFTHSEIVKITNDYEKIIGKGGYGPVFYGRLDDGREVAVKILSKES---H--QGAKEFSNEVKLLMR--------VHHKYLASLIGFSEE-GKEKILVYEYMSKGNLN-SIL-S------DKS---SS-SKVLNWEQRI--QIAL-SAA------Q---------------------------------------------------------------------------------------------------------------------------------------------------------------------------------------------------------------------------------------------------------------------------------------------------------------------------------
> LOC_Os09g19136.1 pacid=33143340 transcript=LOC_Os09g19136.1 locus=LOC_Os09g19136 ID=LOC_Os09g19136.1.MSUv7.0 annot-version=v7.0
-----------------------------------------------------------------------------------------------------------------------------------------------------------------------------------QPDLG---GKG-RG----V---------------------------------------GP--------------------------------------------------------------------------PS--------------------------------------------------------------------------------AGSG--------G------------------------------------------------------------------YPNDTHDRFWSQV----------YIDI-------TPSHNI------STNDYYSNDYIYV------------PEDVLRTA-VTTSA---S--VPLNIT---------QSPNWPTDWTYFH----------FLHFANF-EQQ-------LRQLDIYYGKNKWE---------YS---PL-SLSSM--TYSPI-------VASLC-------------------N-ISI--------VAT----N--------TSV-LP--------PMLNAIEIYFGIP--------RNSATSPDD------------------------------GNKAVIQTFR-W----CD---------------RVVDIAL--------LCT---------------------------------------------------------EASDRPT---MSMVVAQLKDALALEEAR-------PK----------------------SSHI----------------------------------------------------------------------EDHK--------------------------------------------------------------LYTETE-----------YQASGGGPLVTGITKDG---ATKL--------------------YTIVVK-----------------------DGHPLAL--------DLS------------G-----------LVWST---------DAS------------------RSTVLP-YECECVEIILSSSLPHKARRRGGGGGRA------GSSHGWSIN-----GICRPNFLHWLLRSSSRANL-YRHRRP--ALEIIVLATA-------------------------------GV--------------------------------TEEEEETTKPAMALL-LSDV-----------------------------------------------------------------------------------------------------------------------------------
> evm_27.model.AmTr_v1.0_scaffold02958.1__ pacid=31571281 transcript=evm_27.model.AmTr_v1.0_scaffold02958.1__ locus=evm_27.TU.AmTr_v1.0_scaffold02958.1__ ID=evm_27.model.AmTr_v1.0_scaffold02958.1.v1.0 annot-version=v1.0
-----------------------------------------------------------------------------------------------------------------------------------------------------F--ISIDCGSSE-----DDYE-DLT-GIHYTNDTI-YVD---AG----MPK-NV-DPNFN---NTSLP--RQF-----QTVS------F----------PVGK---RNYNIFPVSKN---SLYLIRAWFMY-GNY----------D------------HI-NTNP-------QFYLYLG------INPWAT-IK----VNDPRQ-------QLSVEILSTART---ESIAVLV--------N----IGFG-TPFISALELR----PL-ETSMYYSFDS-G----ST---YLTTFY-----------W-DLG----------------------------------------------------------------------------------------------------------------------------APNE-TATI-----------------------------------------------------------------------------------------------------------------------------------------------------------------------------------------------------------------------------------------------------------------------------------------------------------------------------------------------------------------------------------------------------------------------------------------------------------------------------------------------------------------------------------------------------------------------------------------------------------------------------------------------------------------------------------------------------------------------------------------------------------------------------------------------------------------------------------------------------------------------------------------------------------------------------------------------------------------------------------------------------------------------------
> evm_27.model.AmTr_v1.0_scaffold00023.239 pacid=31573785 transcript=evm_27.model.AmTr_v1.0_scaffold00023.239 locus=evm_27.TU.AmTr_v1.0_scaffold00023.239 ID=evm_27.model.AmTr_v1.0_scaffold00023.239.v1.0 annot-version=v1.0
-------------------------------------------------------------------------------------------------------------------------------------------------------------------------------------------------------------------------------------MH------FY-----AG----N----------------------------------------------------------INLRP-------E---GKG------PNHTNI-IV----IS-------------------------------------------------------------------------------------------------------------------------------------------------------------------------------------------------------------I-LG--------------------------------------------------------------------------------------------------------------------------------------------------------------------------------------------------------------------------------------------------------------------------------------------------------------------------------------------------------------------------------------------------------------------------------------------------------------------------GSLLLIIVIIT---CCFFF----VRRKKHQ---DN-------EKDDA-SGLQPPRK-------------------TTSSQSEGPAETAHFFTYEEIEDATGKFQKRIGSGGFGTVYYGRLNDGKEIAVKVLSSNS---Y--QGKKEFSNEVSLLSR--------IHHRNLVAFLGYCQE-EGKSILVYEYMHNGTLK-EHL-------YGPL---TQ-ERAIDWIKRL--EIAE-DAA------KAIEYLHTGCI--PSIIH-RDLKSSNILLDKH--MRAKVSDFGLSKLAVDAS---SHVSSM-VRGTVGYLDPEYYISQ-QLTEKSDV-YSFGVI--LLELISGQEAISNESF---GVHCRNIVQWARFRID----N-G-DIQSIIDTSLQ----GNLNVQSVWKIAEKAMQCVQPHGRDRPPISEV-LKEIQDAISIE-----RGSE----------------------------SE--D-----SSEGVSRD-----SRH-SSL-----NL------ATN--------DPGVSDTF----VSSFDDD--PIVLPTAR----
> Pp3c15_3950V3.1.p pacid=32929766 transcript=Pp3c15_3950V3.1 locus=Pp3c15_3950 annot-version=v3.3
-------------------------------------------------------------------------------------------------MAGLLLSGLWFLGL---------------LRSSLAG---G--PGD-------F-HVAIDCGGYLN-FS------NSI-NQTWLADNF-FS----GG----KVA-NVSHPENF---------PRQQ----ERSLY------FPI----SH----GK---KNYEI-SVPVA----RYMIQMFFAY-NNF----------D------------N-LSHSP-------SFDVSVEGTVVFWRYPWADDSD------N---------YGAYSDLYAFIHD---GSATIFY------------SIGTD-APVIGSLELL----TV-DDAA-YNSSST-----GQ---NIILAN---------YGVS--G---DSS--FGPGYDNVTDLGGRSWVV-------------DDDYTTNLKQ--F-L------TS----AHN-IVG-ANVAPNYW---PVRLYQTCRYEQQP---G--VPITYNYLVDAKL-----------DYQI----------WFHFAEIDPNI-TAAG--QRVFNVTVNNVAV----------IT------GLDLF--QKAGLNTAFD--VVYTV-----------RNLTEGLLV-ISL----------------------------IPLGS-----PLICGVEVL-AVL-QADI------AINVTEAAAMHALKNALNV----PERMGWN------GDPCAPTEWDAWEGVTC-NLAADGSS------LVITHMNIADQGLSGVLPAQLTDLSHLVSL----------------------------------------------NASSKVS-GPLPATLGA-SNLVSLDLSF-ALEGPIPV-T--L----------------------------------------------------------------------------------------------------------------------------------------------------------------------------------------------G------------------S------------PG--------MQHLRLNN--------------------------NRL-A------G----------------PV-----------------------------PESIYAIGVHGGYINLAEN-------------------QG---------LCGVPSLPDCAYKWKHEGMSSAVKAVLAIGVLLAAAIVVCG-----------------AYVYIQRKKAQ----Q---DYNFNLPHQLVER-TKWYQQHKMTKQADLE-----------------GVSMIQSSIPNRF-------------------GF-----------SSNITSRE-----------------------------------------------------------------------------------
> Pp3c9_5240V3.1.p pacid=32912341 transcript=Pp3c9_5240V3.1 locus=Pp3c9_5240 annot-version=v3.3
-------------------------------------------------------------------------------------------------MAGLLVLGLWLLGL---------------LHSSLA----A--HGD-------Y-HVLIDCGGYHN-FS------NSV-NQTWMADNF-FS----GG----AVA-NVSIPQNF---------PRQQ----ERSLY------FPI----SQ----GK---KNYDI-NVPVG----RYMIQMFFAY-NNY----------D------------N-MSHSP-------SFDVSVEGTVVFWRFPWSDDSD------N---------YGAYSDLYAFIHD---GSATIFY------------SIGTD-APVIGSLELL----QV-DDAA-YNASST-----GQ---NAILVN---------YGIS--G---NSS--FGPGYDNVTDFGGRSWEA-------------DDTYTNNVKA--L-L------TS----TRN-VVG-ANVEPNYW---PEKLYETCRYEQLP---N--VPIIYSYLVDAKL-----------DYQI----------WFHFAEIDPNV-TAAG--QRVFNVTVNNVVV----------LA------GLDLF--QKVGLDTAFD--FAYTL-----------RNLTGGSLV-ISL----------------------------VPQGS-----PLICGIEVI-AVL-QADI------ATNVTEATAMHALKTSLNV----PERMGWN------GDPCAPTEWDAWEGVTC-NLAADGSS------LVITHMNIADQGLSGVLPPELTYLSHLISL----------------------------------------------NASSKIS-GPFPATFGE-GSLVSLDLSF-ALEGPIPP-S--M----------------------------------------------------------------------------------------------------------------------------------------------------------------------------------------------G------------------S------------PR--------MQHLRLNN--------------------------NRL-A------G----------------PV-----------------------------PESVYAIGVHGGYVNLADN-------------------QG---------LCGVPSLPDCPYKWKHEGMSPAAKAVLIIGVLLAAAIIVGG-----------------AYVYIQRRKAQ----E---DYNFNLPHQLVER-TKWYQQHKMTKQADPE-----------------GVSMIQSSIPNRF-------------------GF-----------SSNIAARE-----------------------------------------------------------------------------------
> Smo_131152 pacid=15422452 transcript=131152 locus=131152 ID=131152.v1.91 annot-version=v1.0
------------------------------------------------------------------------------------------------------------------------------------------------------------------------------------------------------------------------------------------------------------------------------------------------------------------------------------------------------------------------------------------------------------------------------------------------------------------------------------------------------------------------------------------------------------------------------------------------------------------------------------------------------------------------------------------------------------------------------------------------------------------------------------------------------------------------------------------------------------------------------------MLKELEE--------------------------------------------------------------------------------------------------------------------------------------------------------------------AIGI----------------------------------------------------------------------------------------------KIAEGGFGYVYRGTLINRQEVAIKVRSSTS---S--QGLREFTAELTLLSK--------IRHPNLVPLLGYCTE-GQHEMLVYPYMSNGTLQ-DRL-------YGEA---AT-RKPLDWQTRL--SIAI-GAA------RGLNFLHTSGP--RPIIH-RDVKSSNILLDDS--MNARVADFGFSRFAPQ-ED-DSLVSVE-VRGTTGYLDPEYYMTQ-VLTTKSDV-FSFGVV--LLEIVCGREPLNLRRP---RSEA-SLVDWV-----------T-NIQSIIDPSIS----ASYTPEAMWRVVEVAYASVETCSARRPDMAGV-VKELDDALIIE-----NNASQYM----------------------LSMDS----------IGSFRR-----SSSIKAF-----PV---------------PFDP----------SPAFSETL-DSPHPR------
> Smo_133089 pacid=15405286 transcript=133089 locus=133089 ID=133089.v1.91 annot-version=v1.0
-----------------------------------------------------------------------------------------------------------------------------------------------------------------------------------------------------------------------------------------------------------------------------------MFFVY-GNY----------D------------R-KSRPP-------NFDVSVEGTVVFWRYPWSDEEA------K---------NGVYSDLYTFIDD---GDAKIFY------------SIATD-SPVIGALEIV----SV-DPQS-YSSLAT-----GT---DVILVN---------YGFT--G---LKA--FGAGVSREGDKLGRAWEP-------------DATLATTFGESFY-L------RT----DDP-IKN-AEVAPNYF---PQRLYQSAHTLTSP---G---SIEFMFTVDTSL-----------DYML----------WFHFAEIDTAV-TASG--QRVFDVFINSEAA----------FS------EVDVY--KEAGSFAAYD--LFHVL-----------KNLTGSALN-VTL----------------------------SPRGT-----PILNGLENY-AIL-PMDL------STSVDEVLAMLALKESLRV----PERMGWN------GDPCAPFNWDTWEGVTC-NYAPDGKS------LVITRLDLSGQGLKGTINDKITSLKHLRYL----------------------------------------------NMSNNLR-GSIPSGLGN-DNLETVDLSS-DLTGSIPE-S--L----------------------------------------------------------------------------------------------------------------------------------------------------------------------------------------------G------------------Q------------AQ--------LVKVLLNN--------------------------NEL-N------G----------------QV-----------------------------PLTLYTIGVRGGFFK------------------------------------------------------------------------------------------------------------------------------------------------------------------------------------------------------------------------------------------------------------------------------------------------------
> LOC_Os09g18040.1 pacid=33143585 transcript=LOC_Os09g18040.1 locus=LOC_Os09g18040 ID=LOC_Os09g18040.1.MSUv7.0 annot-version=v7.0
--------SAGDFIG-------------------------------------------------------------------------------------------------------------------AGR-----AIG--------F--ISIDCGLEAD--S-SYLG-DLT-GLTYVPDG-PYID---GG----ENQ-KV-TTVYRRWWGPDTR--------TLHTVS------FP------SA--KGQ---RNYSL-PTHIG---SKYLVRLDFLY-GNY----------D------------G-MDNP-----SL-KFNLTLG------VKHWDT-VSDTTDGND---------GYNVHEAVFVAWA---S------------------------------------------------------------------------------------------------------------------------------------------------------------------------------------------------------------------------------------------------------------------------------------------------------------------------------------------------------------------------------------------------------------------------------------------------------------------------------------------------------------------------------------------------------------------------------------------------------------------------------------------------------------------------------------------------------------------------------------------------------------------------------------------------------------------------------------------------------------------------------------------------------------------------------------------------------------------------------------------------------------------------------------------------------------------------------------------------------------------------------------------------------------------------------------------------------------------------------------------------------
> Zm00001d021829_T001.1
----------------------------------------------------------------------------------------------------------------------------------------------------------------------------------------------------------------------------------------------------------------------------------------------------------------------------------------------------------------------------------------------------------------------MAAR----SL----------------------LL---------------------------------------------------------------------------------------------------------------YA-L----------------------------------------------------------------------------------------------------------------------------------------------------LLLALATA----A--------PS-----------------------------H------GLT-Q-ADVAKRLKEVLSERRGE-MLDSWNG----DGDPCSP---STWEGFSCE--PKDGAQ-------VVVKLNFSSKKLQGPIPAEIANLTELNE----------------------------------------------IHLQYNFT-GFIPASFSAFRHLLKLSVICPLLNNKQPD-G--F-----SSGVNF--SYGGCATQEYYSSPAEEYQ-------------SPPAVASQKV-----YVIGGVAGGSLACTVALGSFF-VCF--------NKRERRSPKKDC----SSTTNP-VFQECSIH-------------------------NTTNPAVQQLSLKAIQTATSNYKTMIGEGGFGAVYRGALANGQEVAVKVRSSSS---T--QGTREFNNELRLLSA--------VWHENLVPLIGYCCE-KDQQILVYPFMSNGSLQ-DRL-------YGEA---SK-RKVLDWPTRL--SVCI-GAA------RGLVYLHNFAG--RCIIH-RDIKSSNILLDHS--MCGKVADFGFSKYAPQ-EG-DSNPSME-VRGTAGYLDPEYYSTQ-VLSTRSDV-FSFGVV--LLEIVTGREPLDVKRP---RHEW-SLVEWAKPYIR----E-Y-KIEEMVDPGIK----GQYCSEAMWRVLEVASVCTEPFSTFRPTMEDV-LRELEDALIIE-----NNASEYM----------------------RSIESTGT-------LGSNRYL----SIDRKMF---------ASGSAR--------IES----------MKGNLQAM-PSL-PR------
> evm_27.model.AmTr_v1.0_scaffold00034.21_ pacid=31549496 transcript=evm_27.model.AmTr_v1.0_scaffold00034.21_ locus=evm_27.TU.AmTr_v1.0_scaffold00034.21_ ID=evm_27.model.AmTr_v1.0_scaffold00034.21.v1.0 annot-version=v1.0
-----------------------------------------------------------------------------------------------------------------------------------------------------------------------------------------------------------------------------M-----GTLS------FP---------EGLV---KNYTFGHVTQG---SKNLLRASFYY-GNY----------D------------RR-NAPP-------TFDLLLD------ADKWAT-VD----TA-DSP--------VFFELVYTAKR---DGISVLA--------QTSKD---Q-IPFINTLEIR----GL-DSGM-YSHIS-S----EY---VLSNSL-----------L-AFG---ANC---E--V-----------------------------------------------------------------------------------------------------------------------------------------------------------------------------------------------------------------------------------------------------------------------------------------------------------------------------------------------------------------------------------------------------------------------------------------------------------------------------------------------------------------------------------------------------------------------------------------------------------------------------------------------------------------------------------------------------------------------------------------------------------------------------------------------------------------------------------------------------------------------------------------------------------------------------------------------------------------------------------------------------------------------------------------------------------------------------------------------------------------------------------------------------
> Smo_31809_ pacid=15419914 transcript=31809 locus=31809 ID=31809.v1.91 annot-version=v1.0
-------------------------------------------------------------------------------------------------------------------------------------------------------------------------------------------------------------------------------------------------------------------------------------------------------------------------------------------------------------------------------------------------------------------IRRLTLK-----------------------------------------------------------------------------------------------------------------------------------------------------------------------------------------------------------------------------------------------------------------------------------------------------------------------------------------------------------------------EVV-----------------------------------------------------------------------------------------------------------------------------------------------------------------------------------------------------------------------------------------------------------------------------------------------------------------------------------------------------NATNCYKTMIGEGGFGTVFYGTL-SGQAVAVKARSSSS---I--QGTREFNTELNLLSR--------IQHENLVPLLGFCAE-DEQEILIYPYMPNGSLQ-DRL-------YGEG---FK-RKPLDWPTRL--SIAL-GAA------KGLSFLHAGGD--LSIIH-RDIKSSNILLDQS--MTAKVADFGFSKFAPQ-DG-DSVVSLE-VRGTAGYLDPEYYLTQ-ELTVKSDV-YSFGVV--LLEVICGREPLSIDRP---RSEW-SLVEWARPYIQ----D-T-NIEAIVDSSIS----SSYSPEAMWRVLEVAMLSVQPHSSRRPSMSDI-VRELEDALIIE-----NNASQFM----------------------ASIDS-------------------------------------------------------------------------------------
> LOC_Os09g19500.1 pacid=33142069 transcript=LOC_Os09g19500.1 locus=LOC_Os09g19500 ID=LOC_Os09g19500.1.MSUv7.0 annot-version=v7.0
-----------AFIVP-------------------------------------------------------------------------------FFAAFVL--AVSPAV---------------------GQ-----RPG--------F--LSIDCGLEANYSG-GYTD-DNY-GIAYVPDG-AYVD---GG----KNG-RVDAAEYEENMRAD------------QTLS------FP------S----GV---RNYTL-PTVAG---AKYLVRVVAVY-GNY----------D------------G-KNSS----STL-QFDLHLG------VNYWKT-VFDF---PD---------AYVVHEALFVAWG---NQAPVLV------------NTGQG-TPFVNRVELR----PL-EDAL-YPDHVKA----NQ---SMN--------------------------------TYPSDPYDRYW------------------AEDS-NPMWGYL------NSK---R-D-IQP---ESI--TEV-PSAVLQKA-V-QVAGNGR---MLNITWEG----------NTPDLQVTV----------FLHFADF-----QKSQ--PRQFNIYFN-------SYDKPYLYS---PS-YLA------AGV-------VYSPSWYGE---------SDGEF-N-VTL--------VAT----A--------KSV-LL--------PMLNAYEIY-TPI-KHKT-----PMTFSKD------------------------------------------------------------------------------------------------------------------------------------------------------------------------------------------------------------------------------------------------------------------------------------------------------------------------------------------------------------------------------------------------------------------------------------------------------------------------------------------------------------------------------------------------KKAANLKCTTTHIE-HI-AT--------------------------------------------------------------------------------------------------------------------------------------------------------------------------------------------------------------------------------------------------------------------------
> Pp3c2_37290V3.1.p pacid=32934501 transcript=Pp3c2_37290V3.1 locus=Pp3c2_37290 annot-version=v3.3
-----------GRACSV------------------------------------------------------------------------------LLIAALVCASQ----V---------------LFTSAA----D--GAP-------F-ALRIACGSDSESYS------PET-GYLWSKDMN-YT----GG----SSG-NLTTVSRI---------ASQL-----KTIY------FGM----PD----GS---ENYNL-SVPNG----QYLIRMYFSF-GFK----------D------------N-SGREP-------EFEISMEGTLVYLTRGWSTVVD------N-----------EYVDSLVHIND---GAATIFH------------SSGHG-SPVIASIEIL----QI-NDDA-YNMGTP-----SS---NFIMRT---------VKVT--G---AEK--SGYGSSLQADPWGRYWAT-------------DTTLFTPGSSVNS-L------HT----KYN-ISK-FNNPPNIY---PEAIYQSA-TTTGP---E--NKLSYTIPVLPNQ-----------NYSI----------WLHFAEIEDSV-TAPN--ERVFNVMANGLPL----------FQ------VVDIV--KMAGGVRTAL--VLNKT-----------VLVEGKTLT-ISL----------------------------EPLGE-----ISINAFEVY-QLI-PREQ------PTSSDNVWALQSMKQGLEL----PSRVGWN------GDPCIP-QLHAWYGVNC-EFDAAVGT------WFITGLALDSQGLKGRIDDSIVNLQRLQSL----------------------------------------------NMSNVLT-GVIPESLGHVSSLVTLDLSY-RLNGSIPA-S--L----------------------------------------------------------------------------------------------------------------------------------------------------------------------------------------------G------------------Q-----------LPK--------LQELLLND--------------------------NQL-V------G----------------EV-----------------------------PPALGAFPIRGGVLNLANN-------------------DG---------LCGV-GLRSCNT------MSHRQKSGIVIGVIIGFMVLILG-----------------GYLCWKRRM------------NMLRGAQRLPR-DAPYAKARTTFVRD--------------------VQMARNTLANHF-------------------SR-----------PSPYSEST------------------------------------------------------------------------PLNPH------
> LOC_Os09g19390.1 pacid=33143660 transcript=LOC_Os09g19390.1 locus=LOC_Os09g19390 ID=LOC_Os09g19390.1.MSUv7.0 annot-version=v7.0
-----------A-----------------------------------------------------------------------------------------------------------------------GD------------------------------------------------------D---SG----TN-------------------------------S------Y-------------------------------------------------------------------------------------------------------------------------------------------------------------------------------------------------------------------------------------------------QDR-W-------------------------------------------------------------------------------------------D---------------------------LGHLVEI-----ER-----------------------------------IL-----------------------------------SHGLI-------------------------------------------------------------S-----PSYFPYSVDAIWAIKVEYGI------KKNWM------GDPCFPSQFK-WDGVECRNT-SDNIP-------RIISIDLSNSNLHGVISSNFTLLTALEYL----------------------------------------------N------------------------LSG-QLNGPIPD-S--LC-KLNEGSLVF--SYGSNGDV------CNK-------------TNLPGSKKRAAI---LAISIAAPVLVV-VSLLIAYL---I--------WRAKGKSNIS------------------IP----GSEKYHW----------------DRLQKNENRHFTYDELKKLTDNFQQFIGEGGFGCVYHGYLEDNTEVAVKIRSEKS---S--HGFNEFLAELESLTK--------VRHKNLVSLVGYCSE-KAHLALIYEYMPRGNLF-DLL-R------V----------------------------------------------------------------------------------------KPHISQA------DLTDPE---------------------------------------------------------------------------------------------------------------------VAASLALH-----P------------------------------------------------------SS-------------------------------------------T-------SMCPTTMI---
> evm_27.model.AmTr_v1.0_scaffold00056.193 pacid=31568260 transcript=evm_27.model.AmTr_v1.0_scaffold00056.193 locus=evm_27.TU.AmTr_v1.0_scaffold00056.193 ID=evm_27.model.AmTr_v1.0_scaffold00056.193.v1.0 annot-version=v1.0
----------------------------------------------------------------------------------------------------------------------------------------MD-KG--------I-------------------------------------------------------------------------------------------------------------VTGLINN---RRYLIRAWFLH-ANY----------D------------SI-FKLP-------KFDLYFG------VDFWYN-VR----FKSFYD-------LVWTEIISLSKA---NSMAILV--------N----IGLG-TRFISALELR----IL-PDNM-YTIVN-S----SS---SLTTYW-----------L-DVG---SLS---PINLR------------------------------------------------------------------------LVMART--------------------------------LPSS-LVFL----------MFV-------------------------------------------------------------------------------DS--RSQNK------------------------------------------------------------------------------------------------------------------------------------------------------------------------------------------------------------------------------------------------------------------------------------------------------------------------------------------------------------------------------------------------------------------------------------------------------------------------------------------------------------------------------------------------------------------------------------------------------------------------------------------------------------------------------------------------------------------------------------------------------------------------------------------------------------------------------------------------------------------------------------------------------------------------
> LOC_Os09g17880.1 pacid=33140601 transcript=LOC_Os09g17880.1 locus=LOC_Os09g17880 ID=LOC_Os09g17880.1.MSUv7.0 annot-version=v7.0
-----------APFL--------------------------------------------------------------------------------FAVLVLATTTLHGVV---------------------GQ-----KAG--------F--VSIDCGLEGTS-G--YTA-EDT-GIVYVSDG-PYVD---TG----ENH-RL-LPGEEQRERRY------------LTVS------FP------S----GV---RNYSL-PTVAG---AKYLVRVAS-----Y----------S------------T-CTSG----RPT-GRDTVSN------SSYW------------------------FREAMFVAWA---SWVPVLV------------NTGRG-TPFVSAVELR----PL-GGEL-YP-ALNAI--QSQ---SMRLVQ-----------T-NMGP--SKSRI-----RYPDDPYDRRL-------------------RMQLDRTWKNL------STA---S-T-IKD---TSL-DYAV-PLPVMQTA-A-EAVSNET---SLAITGEY----------KAPMGQLEV----------FMHFADF-----QNSQ--IRQFSISFN-------K-KASVQMR---PS-YLA------TDT-------LHST--YKA---------TGGVC-T-MTL--------TST----S--------EST-LR--------PMLNAFEVY-SVI-PRDN-----PMTFPRD------------------------------------------------------------------------------------------------------------------------------------------------------------------------------------------------------------------------------------------------------------------------------------------------------------------------------------------------------------------------------------------------------------------------------------------------------------------------------------------------------------------------------------------------GP--------MMLG-QA-SATVSSS--------------------------------------------PPRPGAD--------------------------------------------------------LG-----LGPPRPWPEA-----------------------------------------------------------------------------------------------------------------------------------------
> Potri.001G191700.1 pacid=27043974 transcript=Potri.001G191700.1 locus=Potri.001G191700 ID=Potri.001G191700.1.v3.0 annot-version=v3.0
------------------------------------------------------------------------------------------------------------------------------------------------------------------------------------------M--------------SI----------------------------------FT------E--------------------------IVKL-----ANQ-----------------------SR------------HFNISLN------GKYWSD------------------------------------------------------------TP--SYL---------------YT------------------------------------------------------------------------------------------------TT--------VFS------------PS-----A-L--------------------------------------------------------------------------------------------------------------------------------------TGGKH-T-FSI-----------------------FKSR-----------------------------------------VNAIASTKSTYGI------RSNWH------GDPSAPRNYV-WKSLNCSYNDHTAPP-------RIISFS-------------------------------------------------------------------------------------------------------MPE------------------------------------------------------KEKK----N-TVVVVVALRAA-AFVLAAGL--AIVLCC----LKRKKKQSL-----------------------------------------VSNSEASGKPLEGKSRQFTSSDVLKMT-NFGRILGKGGFGTVNHGYLND-TQAAVKMLTPSS-----VQGYKEFEAEVKLFLR--------VHHRNLTNLVGYCHE------------------------------GTK--------------------------------MGLVY-----------------------------------------------------------------------------------------------------------------------------------------------------------------------------------------------------------------------------------------------------------------------------------------------------------------------------
> LOC_Os09g19229.1 pacid=33141549 transcript=LOC_Os09g19229.1 locus=LOC_Os09g19229 ID=LOC_Os09g19229.1.MSUv7.0 annot-version=v7.0
-----------ALFL--------------------------------------------------------------------------------FLAAIVLAAASPAV----------------------GQ-----PAG--------F--LSIDCGLEANY-S-GYKD-TDT-GIVYVSDD-PYVD---TG----KNH-RI-SADST------QR--------FYQTIS------FP------T----GE---RNYAL-PTVYG---DKYIVRVMI---------------------------------SRNS-MISLLQFALHLG------ANYWDT-VQ------D---------STEVYEALFMAWA---SWAPVLV------------NTDQG-TPYASAIELR----PL-GNEL-YP-AVMA----NQ---SMRMSI-----------C-RMG----QTDS--SITRFPDDQHDRYW-------------------TTPTNPMWANL------STT---S-D-IQE---ESS-LFGV-PSAILQKA-VTV-VGNGT---MLNVTWE--D---------RLFIEFMV----------FLHFADF-----QDSK--IRQFNVYFN--------NDSPLLYT---PL-YLA------ADY-------VYSVVWYSS---------TNGKF-N-ITL--------VAT----A--------KSL-LP--------PMLNAYEIY-TLI-AHST-----PTTFSKDFDVIMAIKFEYGI------KKNWM------GDPCSPSQFA-WDGVICRNT-SDNIP-------RIISLDLSNSNLHGVISNNFTLLTALENL----------------------------------------------N------------------------LTG-QLDGTIPD-S--LC-KLNAGSFIF--SYNSDQDV------CNK-------------TSPSSSRSRATI---LAISIAAPVMVV-AILGTSYM---I--------WRVKRKSNFF------AYNPPRVLEHTNAS----RNEKYHW----------------DHLQENENRQFTYEDLEKITDNFQLIIGEGGSGRVYHGRLEDNTEVAVKMLSGTS---S--SGLNGFLAEVQSLTK--------VHHKNLVSLVGYCSE-KAHLALVYEYMSRGNLF-DHL-R------GKS---GV-GENLNWAMRV--RVLL-DAA------QGLDYLHKGCN--KSIIH-RDVKTSNILLGQN--LRAKIADFGLSKTYIS-DS-QSHMSAT-VAGSMGYIDPEYYHTG-WITENSDV-YSFGVV--LLEVVTGELPILQGHG--------HIIQRVKQKVD----S-G-DISSIADQRL----GSDYDVSSMWKVVEIALLCTEPVAARRPSMAAV-VAQLKDSLTLE-----EAREE-----------------------RGLKENPT-------------------DE---------------------------------------VAMLP-------TSGPSAR----
> LOC_Os09g19350.1 pacid=33140517 transcript=LOC_Os09g19350.1 locus=LOC_Os09g19350 ID=LOC_Os09g19350.1.MSUv7.0 annot-version=v7.0
------------------------------------------------------------------------------------------------------------------------------------------------------------------------------------------------------------------------------------------------------------------------------------------------------------------------------------------------------------------------------------------------------------------------------------------------------------------------------------------------------------------------MPTNPMWANL------STT---S-N-IQE---EST-MFGV-PSAILQKA-VTV-AGNGT---MLNIMSE--D---------RSFFEFMV----------FLHLADF-----QDNK--IRQFNVYFN--------SDNPLPYI---PQ-YLA------ADY-------VYSRNWYSS---------TDGKF-N-ITL--------AAT----A--------KSL-LP--------PMLNALEIY-TLV-AHST-----PTTFSKDFDAIMAIKFEYGI------KKNWM------GDPCSPSRFA-WDGVICRNT-SDNIP-------RIISLDLSNSNLHGVISNNFTLLTALENL----------------------------------------------N------------------------LTG-QLNGTIPD-S--LC-KLNAGSFIF--SYNSDQDL------CKK-------------TSPSSSRSRATI---LAISIAAPVMVV-AILGLSYL---I--------WRVKRKSNIF------AYNPPRVPEPTNAS----RNEKYHW----------------DHLQENENRQFTYKELEKITDNFQLIIGEGGFGRVYHGRLEDNTEVAVKMLSGTS---S--SGFNGFLAEVQSLTK--------VHHKNLVSLVGYCSE-KAHLALVYEYMSRGNLF-DHL-R------GKS---GV-GENLNWAMRV--RVLL-DAA------QGLDYLHKGCN--KSIIH-RDVKTSNILLGQN--LRAKIADFGLSRTYIS-DS-QSHMSAT-VAGSMGYIDPEYYQTG-WITENNDV-YSFGVV--LLEVVTGELPILQGHG--------HIIQRVKQKVD----S-G-DISSIADQRL----GDDYDVNSMWKVVEIALLCTEPVAARRPSMAAV-VAQLKESLTLE-----EARQE-----------------------RGLKENPT-------------------DDVV-------------------------------------VAMVP-------TFGPSAR----
> LOC_Os09g19400.1 pacid=33144213 transcript=LOC_Os09g19400.1 locus=LOC_Os09g19400 ID=LOC_Os09g19400.1.MSUv7.0 annot-version=v7.0
-------------------------------------------------------------------------------------------------------------M---------------------TA-----YAG--------F--LSIDCGLEADS-G-AYTD-IDR-GIFYVPDG-PYVD---AG----ENH-EV-AADLKGHIRPD------------LTVS------FP------S----GM---RNYTL-PTDAG---SKYLVRVVAVY-GNY----------D------------G-KNNS----VGL-QFNLHIG------TNYWDT-VQ-----AD---------GRQVYEALFVAWG---SWAPVLV------------NTGQG-TPFASSVELR----PL-GSEL-YP-AVMA----NQ---YIRLYR-----------R-NLGP--TTASV--HAGRYPNDPFDRYW------------------HQDTNNPMWENL------TTT---SIN-IKL---ESS--FEV-PAAILKDA-V-QVAGNST---ILNIKWQD----------NT-GRQFAV----------FLHFADF-----QDSQ--VREFNVYFN-------S-GPPNKYR---PH-YLA------AGF-------VYSTRWYRA---------IDGDF-N-VTL--------AAT----P--------ESV-LP--------PMLNAYEIY-TLI-SMTL-----PPHFNKT------------------------------------------------------------------------------------------------------------------------------------------------------------------------------------------------------------------------------------------------------------------------------------------------------------------------------------------------------------------------------------------------------------------------------------------------------------------------------------------------------------------------------------------------DNYSRIDVRLI-----------------------------------------------------------------------------------------------------------------------------------------------------------------------------------------------------------------------------------------------------------------------------------
> Solyc06g062450.2.1 pacid=36131195 transcript=Solyc06g062450.2.1 locus=Solyc06g062450.2 ID=Solyc06g062450.2.1.ITAG2.4 annot-version=ITAG2.4
-----------LKGF-----------------------------------------------------------------------------L--FVWLIAFSLA----------------------TIAVAQN--NQ-TG--------F--ISLDCGIPA-----RSNYTDTT-GLFYTSDVG-YVS---GG----VKN-NI-SSKYQ---SNSLE--RQF-----LTVS------FP----------TGT---KNYTLTPAQGN---SRYLIRASFFY-GDY----------D------------NG-DRFP-------YFDLYIE------EKYWIT-IS----I---YNAS----IPIQEEIIHTPSN---ASINILV--------K----LDTT-TPFISALELR----PL-NNTI-YKAI--L----NS---SMELFI-----------L-DFG---SLT---NQYVRYSNDAWDRVWRP-----------FQLP--------GTLII------NT----TEE-ILQ---N--TF--QLPLSVMSTA-L-IPDPSPD---TLTFFW---------YSTNATD-KYYL----------YFHFAEV-VKL-SETE--TREFSIYVNDNLYYGP---------------LSPA---YLSTTT------VYTVN----------P--GSGIE-RYVLI--------NKT----E--------SST-LP--------PLINAIEIF-R----------------------------------------------------------------------------------------------------------------------ELRGYK--------------------PDT--------------------------------------------------------------------------------------------------------------------------------------------------------------------------------------------------------------------------------------------------------------------------------------------------------------------------------------------------------------------------------------------------------------------------------------------------------------------------------------------------------------------------------------------------------------------------------------------------------------------------------------------------------------------------------------------------------------
> Solyc11g072930.1.1 pacid=36152772 transcript=Solyc11g072930.1.1 locus=Solyc11g072930.1 ID=Solyc11g072930.1.1.ITAG2.4 annot-version=ITAG2.4
-----------ASSYF----------------------------------------------------------------------------L--LLVLVLSVFSVSADV--------V----------------------------------SLDCGSSE-----AYTDHE-T-SIDWLGDVD-YVA---NG----ESH-VV-PS------NNSIS--HVM-----DTLV------F----------TSRT---KNFLIDEIEKG---GKVLIRASFHY-GNY----------D------------GK-SNPP-------SFALQFD------GNHWAS-VS----TMSDQL--------VYYETIYVVKG---DYLTVLA--------QTEEN---Q-FPFISALEVR----GL-DSTM-YSHVD-D----NH---ALFLRR-----------V-AFG---SNK---T--IRNTDDPYDRIWAP-----------GS-G-------SSIETL------TS----DAS-TID---T--SHGDQPPQQVLQNA-I-STNNSLS---IISWN---------MNFLPIDN-VIYM----------NMYFSEV-TQL-DDNQ--TRSFRIFQDTESISEP---------------ILPP---YEDFIQ------MYVSN---------VT--VSPST-V-FSV--------VRT----T--------NST-LP--------PLINALEIF-TTSNALSD------GTNTQDVETLISLQKEFEV-----LQG-WI------GDPCLPSPFT-YDWINCS---SSDPP-------RITALYLSKF--------------------------NLSGSL--------------------PDFSS-MDALETIDLSNNLD-GPIPDFFGTLPNLKELNLAN-KFSGPVPA------------------------SL---------------------------------------------------------------------------------------------------------------------------------------------------------SNKNGL--------------TLDT--------S----------------------------------------------------------------------GNS---------DLCSS--SESCQNNDSSS-----PGNDQPTTGST-NNNKKK-K--KKKNNLPI---ILGTTISAFLLLWAIV------------------------------------------GIF--------------------------AILHYKNKRAATSLINPG-----------------------------------QASGGSTPFVDRV---QMSEKIEKN----------------------PEV-TA------HDHENSTNV---------------------------------------------------------------------------------
> Potri.005G043700.1 pacid=27029933 transcript=Potri.005G043700.1 locus=Potri.005G043700 ID=Potri.005G043700.1.v3.0 annot-version=v3.0
-----------AGCLV----------------------------------------------------------------------------L--LLFLALLSFSGNAD---------V----------------------------------SVDCGASD-----SYAD-E-N-SIVWIGDDD-LFK---NG----QSE-VV-QP------SNPAS--HVM-----STLV------F----------TTLK---KNYSI-TADKG---SLVLVRASFFY-GNY----------D------------KR-SSPP-------SFDLLFD------GNNWAT-VK----TSLDQL--------VYYEVMYVVKS---DTTSILA--------QTQPN---Q-FPFISALEVR----NL-DSKM-YGDVD-P----NY---ALFLRS-----------I-AYG---ANT---T--VRFPDDGYDRIWVP-----------ERVG-------SGLVSV------AS----DAI-LID---VA-NAPDNPPPEVLQNA-I-TTSNTSA---SITLN---------PGFPDQDV-SVYM----------NLYFSEV-TEL-DATQ--KRSFNAYIDNIKSSEP---------------IIPP---YEAAKE------VSA-N---------FT--ASANT-S-ISL--------VST----T--------DST-LP--------PLINAMEVF-FVSDRLTD------GTNSKDVEGLGELQNTFSV-----LQEYWS------GDPCLPSPYT-WERISCS---NDAIP-------RVTALDLSSL--------------------------DLSGPL--------------------PDFSS-MDALVTIDLHNSIT-GPIPDFLGALPNLKDLNLAD-SFSGPIPQ------------------------SI---------------------------------------------------------------------------------------------------------------------------------------------------------SSNKKL--------------KFVA--------S----------------------------------------------------------------------GNP---------DLCVS--GKSCQ--PTST-----DG-----TVIT-STPSGG-R--KKSNKLPV---ILGTIIPIFVFFWAIV------------------------------------------GF----------------------------LVHHKRRTAAIAAITAG-----------------------------------KTGGANRPSV---MTGQAGEAVINE----------------------IRV-NI------QDQTASENGD---------------------------------------------------------------------QSVPQQ-----
> Zm00001d041573_T002.1
--------MRSAPST--------------------------------------------------------------------------------VLVLVVIL------VA----------------VRVHGQF--DP-QG--------F--ISIDCGVAE-----AYQDPDDR-GLTYVSDAG-FVD---AG----EGL-NA-PVRPP-YVDKGLA--QRY-----LNVY------FPV---VTGAARTRT---RSYTLRPVAQG---SRNLVRATFYY-GNY----------D------------GL-NSRP-------AFDLHLG------VSRWAT-VN----VTSNTG-------VYIFEAVTVSPA---DFMQV-------------------------------------------------------------------------------------------------------------------------------------------------------------------------------------------------------------------------------------------------------------------------------------------------------------------------------------------------------------------------------------------------------------------------------------------------------------------------------------------------------------------------------------G-RS-----------------------------------------------------------------------------------------------------------------------------------------------------------------------------------------------------------------------------FSSFHI--------------GLAF----------------------------------------------------------------------------------------------------------------------------------------------------------------------------------------------------------------------------------------------------------------------------------------------------------------------------------------------------------------------------------------------------------------------------------------------------
> Potri.012G039600.1 pacid=27050449 transcript=Potri.012G039600.1 locus=Potri.012G039600 ID=Potri.012G039600.1.v3.0 annot-version=v3.0
----------MPTFRV-------------------------------------------------------------------------------------------------------------------------------------------------------------A-NLSFLK----------------------------------------------------------------------------YSTMPYVRD---EQSQV------------------------------------------------FDLQFD------GNYWAT-VN-----------A----IHTLYEAIFTVKA---NNTSILA--------QTMPN---Q-VPFISALELR----SL-LPDM-YSQAA-P----NY---AMFLNL-----------V-AYG---AND---T----------------------------------------------------------------------------ISI-------------------------------------------------------------------------------------------------------------------------------------------------------------------------------------------------------------------------------------------------------------------------------------------------------------------------------------------------------------------------------------------------------------------------------------------------------------------------------------------------------------------------------------------------------------------------------------------------------------------------------------------------------------------------------------------------------------------------------------------------------------------------------------------------------------------------------------------------------------------------------------------------------------------------------------------------------------------------------------------------------------------------------------------------------------------------
> Pp3c3_260V3.1.p pacid=32942878 transcript=Pp3c3_260V3.1 locus=Pp3c3_260 annot-version=v3.3
-------------------------------------------------------------------------------------------LLRY--------------------------------------PRVD------------F--FYLECGAEDQN-TDNY-------SIIWSPHNA-FVS---TG---IGSNLKV---------------WSEM-----QTLY------FS-----------GE--AKNFTI-PENPR---QVYILRETFQI-G------------D-------------------------------------------------------------------------------RNETSLLVQ------------DASGTAPFISALALRGT-----D-------------------------------------L-HI--------------------LD--WLN--------------------------------KNQT-------------------------------------------------------------------------------------------------------------------------------------------------------------------------------VTM---------------Q------------TP--------------------------------------------------------------------NEHCTP-----------S------------------------------VAA--------------------------------------------------------------------------------------RLSAA----S----------------------------------------------------------------------------------------------WKRN--------------------------------------------------------------TF---------------------------------------RTDPSL-----E------------------------------VVG---------------------------------VG-----------ITPAKPV-------DPS------MGL---------LPPYVGTPNPKSSS--------------------------------------------------------------------------------------------------------------------------------------------------------------------------------------------------------------------------------------------------------------------------------------------------------
> Potri.013G030800.1 pacid=26995198 transcript=Potri.013G030800.1 locus=Potri.013G030800 ID=Potri.013G030800.1.v3.0 annot-version=v3.0
-----------ASCLV----------------------------------------------------------------------------F--LL-LAFFAFSANAD---------V----------------------------------FFDCGASD-----TYTD-G-N-SIEWMGDGD-MFQ---DS----QAE-VV-QS------SKTMS--PVM-----STLV------F----------TTRK---KNYSF-SENKG---NPLLVRASFFY-GNY----------D------------KK-SSPP-------SFDMHID------GNDWVT-VK----TSLDQL--------VNYEVVYVSKG---DTTSILA--------QTQPN---Q-FPFISALEVR----NL-DSKM-YNYLD-P----NY---ALFLRS-----------V-AYG---AKE---T--VRLPDDAYDRIWVP-----------ATVD-------SGITSV------AS----DAI-TID---VV-NAPDNPPQAVLQNA-I-TISSTSD---SISIN---------PGFPDQEV-SIYM----------NLYFSEV-TQL-DTTQ--NRSFKAYIDKKPVSDP---------------IIPP---YGEVTE------TFI-N---------FT--ASSNT-S-FSL--------AAN----P--------DST-LP--------PLVNAMEVF-YISDRLTD------GTNSKDVEGLSELQKVFSD-----ALHEWS------GDPCLPSPYT-WEWISCS---NDTIP-------RITALDLSNF--------------------------DLSGEL--------------------PDFSS-MDALVTINLQNSIN-GLIPDFLGSLPNLKELNLAD-YFSGTIPP------------------------SI---------------------------------------------------------------------------------------------------------------------------------------------------------STNKKL--------------KLVV--------S----------------------------------------------------------------------GNP---------NLCVS--GQSCQ--PTST-----DG-----TTSS-SIPSGR-R--KKSNKLPV---ILGTTIPIFVIFWAIV------------------------------------------GF----------------------------IVHHKRKTAAIIAITTG----------------------------------------------------------------------------------------------------------------------------------------------------------------------------------------
> Potri.013G030100.1 pacid=26994485 transcript=Potri.013G030100.1 locus=Potri.013G030100 ID=Potri.013G030100.1.v3.0 annot-version=v3.0
-----------TSCHV----------------------------------------------------------------------------L--LF-LALFVFSANAD---------V----------------------------------SIDCGASE-----SYTD-E-N-SITWRGDDD-IFQ---SS----FSE-VV-QS------SNTVS--HVM-----STLV------F----------TSRK---KNYFI-SVDKG----PLLVRASFYY-GNY----------D------------RK-LSPP-------SFDLLID------GNHWTK-VI----TSLDKL--------LYYEVVYVVES---DATTILA--------QTQPN---Q-FPFISALEVR----SL-DPKM-YSYVD-P----KY---ALFVRS-----------F-AYG---ASA---T--VRYPDDVYDRIWVP-----------ESGG-------TGVISV------AS----EAI-SYE---V--NVPEEPPEAVLQNA-I-TTSSLS---------------------------------------------QKV-TDL-DTTQ--KRSFRIYIDNNPKSEP---------------IIPP---YGKVTE------MLI-N---------YT--ASSNT-S-FSL--------VST----L--------DST-LP--------PLINAMEVF-SVSDPLVV------GTNSKDVGGLVELQTQFSV-----LQG-WY------GDPCLPSPYT-WDWISCS---NDVIP-------HVTALDLSSF--------------------------GLSGQL--------------------PDFSS-MDSLVTIDLHNSFS-GPIPDFLGAFPYLEELNLAD-SFSGPIPP------------------------SI---------------------------------------------------------------------------------------------------------------------------------------------------------SSNKTL--------------KLVV--------S----------------------------------------------------------------------GNP---------GLCVS--GKSCK--PTST-----DG-----TKSS-PTPSSS-S--KKSSKLPL---ILGTTIPSFMIFWAIV------------------------------------------AF----------------------------ILHHRRKKAAIAAITAG-----------------------------------KAAGSNMPSQGQGMMGKMGEAAANE----------------------DVVSKL------HEVKDHVLGN--------------------------------------------------------------------------------
> Potri.013G030700.1 pacid=26995046 transcript=Potri.013G030700.1 locus=Potri.013G030700 ID=Potri.013G030700.1.v3.0 annot-version=v3.0
-----------TSCHV----------------------------------------------------------------------------L--LF-LALFVFSANAD---------V----------------------------------SIDCGASE-----SYTD-E-N-SITWRGDDD-IFQ---NS----FSE-VV-QS------SNTVS--HVM-----STLV------F----------TSRK---KNYFI-RVDKG----PLLVRASFYY-GNY----------D------------RE-LSPP-------SFDLLID------GNHWTK-VI----TSLDQL-----------------------------------------------FPFISALEVR----SL-DPKM-YSYVD-P----KY---ALFVRS-----------F-AYG---ARA---T--VRYPDDVYDRIWVP-----------ESGG-------TGVISV------AS----EAM-SYE---V--DVPEEPPEAVLQNA-I-TTSSLS---------------------------------------------QKV-IDL-DTTQ--KRSFRIYIDNNPKSEP---------------IIPP---YGKVTE------MLI-N---------YT--AASKT-S-FSL--------VST----L--------DST-LP--------PLINAMEVF-SVSDPLVV------GTNSKD--------------------------------------------------------------------------------------------------------------------------------------------------------------------------------------------------------------------------------------------------------------------------------------------------------------------------------------------------------------------------------------------------------------------------------------------------------------------------------------------------------------------------------------------------------------------------------------------------------------------------------------------------------------------------------------------------------------------------------------------GL------H-----------------------------------------------------------------------------------------
> Potri.013G030400.1 pacid=26994191 transcript=Potri.013G030400.1 locus=Potri.013G030400 ID=Potri.013G030400.1.v3.0 annot-version=v3.0
-----------------------------------------------------------------------------------------------------------------------------------------------------------------------------------------------------------------------------M-----STLV------F----------TSRK---KNYFI-RVDKG----PLLVRASFYY-GNY----------D------------RK-LSPP-------SFDLLID------GNHWTK-VI----TSLDQL--------LYYEVVYVVES---DATSILA--------QTQPN---Q-FPFISALEVR----SL-DPKM-YNYVD-P----KY---ALFVRS-----------F-AYG---ASA---T--VRYPDDVYDRIWVP-----------ESGG-------TGVISV------AS----EAI-SYE---V--DVPEEPPEAVLQNA-I-TTSTF----------------------------------------------------------------------------------------------------------------------------------------------------------------------------------------VF-GIAVAVI-----------------------------------------------------------------------------------------------------------------------------------------------------------------------------------------------------------------------------------------------------------------------------------------------------------------------------------------------------------------------------------------------------------------------------------------------------------------------------------------------------------------------------------------------------------------------------------------------------------------------------------------------------------------------------------------------------------------------------------------------------------------------------------------------------------------------------------------------------------
> LOC_Os09g18620.1 pacid=33143508 transcript=LOC_Os09g18620.1 locus=LOC_Os09g18620 ID=LOC_Os09g18620.1.MSUv7.0 annot-version=v7.0
--------------MV-------------------------------------------------------------------------------------------------------------------------------------------------------------T-NISYVSDDA-YIA---TG----EKH-DI-SSGYP-W----QY--KAD-----RSLS------FP----------SGG---RNYTIPSAARG---RKYLVRARFMH-GDY----------D------------GGAVKPV-------KFDLNIG------LDFWYK-VT----VSD---AA----IPYTAEAIAVTVA---SSLSVLL--------DT-GH---G-TPFISSLELR----PM-GSDM-YTDAT-A----NQ---SLGLVT-----------I-NMG---AAN---T----------------------------------------------------------------------------LRIFKSA-F-PPK---------------------------------------------LYY------------------------------------------------------------------------------------------------------------------------------------------------------------------------------------------------------------------------------------------------------------------------------------------------------------------YGVL-----------------------------------------------------------------------------------------------------------------------------------------------------------------------------------------------------------------------------------------------------------------------------------------------------------------------------------------------------------------------------------------------------------------------------------------------------------------------------------------------------------------------------------------------------------------------------------------------------------------------------------------------------------------------------------------
> Bradi4g04089.1.p pacid=32784037 transcript=Bradi4g04089.1 locus=Bradi4g04089 ID=Bradi4g04089.1.v3.1 annot-version=v3.1
-----------APAIATGLP---------------------------------------------------------------------LSLP--VLLLLFLLCLVSPELV----------------VPVHGQL--DD-LG--------F--VSIDCGIKEGT---SYPDSDNR-TMMYVSDTD-FVD---AG----AGS-NA-DVSPP-YVDPDLA--VRY-----RNVS------FP------------M---RSYTLRGLTQG---AKYLVRCSFYY-GNY----------D------------KL-NSPP-------AFDLYLG------VNRWAT-VN----VTAADS-------TYILEAVTVSPA---EFLQVLV--------N----IGLG-APFISGHELR----PV-EAVM-YPEATVN----QT---LLLLSL-----------P-P-------------AARFP---YNRY--------------------------------------------------------YFWRSP--KVYRSR-L-GAG----------------------------------------------------------------------------------------------TSV---DKSGQT------VAVCG---------GV--FSGLD-R--------------------------------------------------------AIGG------YAVERRQIRLSS---------------------------------Q-WTDLLVT---GDHPD-------RHKVLDIGSSCVCTSRSASVSRVQVLVCV--GL---CCSGSA--------------------SRSKG-RSVRCITEGEDRLDHGVHVRFTGASSS------AD-KSEGSVAD------------------VMDGFVSL---------------------------------------------------------------------------------------------------------------------------------------------------------FSKAFI--------------DLGL--------S-------------------------------------------------------------------------------------------------------------------------------------------------------------------------------------------------------------------------------------------------------------------------------------------------------------------------------------------------------------------------------------------------------------------------------------------
> LOC_Os09g22300.1 pacid=33142281 transcript=LOC_Os09g22300.1 locus=LOC_Os09g22300 ID=LOC_Os09g22300.1.MSUv7.0 annot-version=v7.0
-------------------------------------------------------------------------------------------------------------------------------------------------------------------------------------------------------------------------------------------------------------------M-------------------------------------------------------------------------------------------------------------------------------------------------------------------------------------------------------------------------------W--------------------------------------------------------------------A-I-------------------------------------------------------------------------------------------------------------------------------------------------------------------------------------------------------------------------------------------------------------------------------------------------------------------------------------------------------------------------------------------------------------------F--------------------------------------------------------------------------------------------------------------------------------------------------------------------------------------------------------------------------------------------------------------------------------------------------------------------------------------------------------------------------------------YYITG-RLTESSDV-FSFGVV--LLEVTSGKPPIIPENG--------HIIERVRQKMV----T-G-NINSVADARL----GGSYNINSMWKVLDAAMMFTADSCSK--------ANDVGRGHAIE-----G---------------------------KSGIGGSSWGH-------------------------------------------------------------G-------RHGKCSKR---
> AT3G46270.1 pacid=19662943 transcript=AT3G46270.1 locus=AT3G46270 ID=AT3G46270.1.TAIR10 annot-version=TAIR10
-----------ESP----------------------------------------------------------------------------HGV--LLLAFISTLAIVHLVQ------------------AQDQ------KG-----------ISIDCGT-----TGSYVD--SN-NVTWVGDKG-FVT---TG----ESI-NI-TD-VT---------TKP-----INTLY------FPT----------GQ---TNYTNIPVTKG---RKTLVRTKYYY-ENY----------D------------D-KFSPP-------SFDIVYD------GKHRDS-VD----ITESLLDDED--TFYFSEVIFAPAS---ENISVLLR------------TSPSDNPFISSIEVY----SF-DDGM-YKDL-----GPEE---GLILYQ-----------I-TYGA--------KKLISYPLDPFGRLWSP----------------SASGDNTALTDL------ST----SAPSIDI---T--GASNKPPEIVMSKA------LSGD---GLIISDLPLPSTAT---------LVYL----------ALYFSEP-QSL-GRTQ--KRSFNVFLDDMQVGSH---------PIVPV------FGKATQLVLRD---VEATSG------------------SQIVL--------KST----D--------DSV-LP--------TMINGLELY-SIS-----NN-------QHG-----------------------------GS---------------------------------------------GG--------------------------------------------------------------------KS----------------------GG---G-----------------------------------------------------------------------------------------------------------------------------------------------------------------------------------DNGGGG---------G-------QSGGG---N--NGGTN--------LKGGK------KKNSLPLILGVT--FASVFVILWSAFVVNILRK----R-------QN------AKP-----VS--N-TAPTTSTERGIGTGTSPLFGQEMA-------SDTNDSYVVQN------------------------EQH-------------------------------------------------------------------------------------------------------------------------------------------------------------------------------------------------------------------------------------------------------------------------
> AT3G46280.1 pacid=19662369 transcript=AT3G46280.1 locus=AT3G46280 ID=AT3G46280.1.TAIR10 annot-version=TAIR10
----------MEA------------------------------------------------------------------------------------LLYVITLFSLSALT------------------VTLG------ES-----------ISIDCGS-----TGSYVD--SN-NVTWVGDKG-FVT---NG----EPM-KI-PD-VV---------KKP-----INTLY------FPT----------GQ---TNYTNIPVTKG---QKTLVRTKFYY-ENY----------D------------A-KFSPP-------SFDVIYD------GKHRDS-IV----ITESLLNDEE--TFYFSEVIYVPEN---KNISVLLR------------TSPSDNPFISSIEVY----SL-DTGM-YDDL-----GPNE---GLILHD-----------I-AYGA--------KELISYPLDPYGRVWLA----------------LGSQDST-LTDL------TT----SAPSIDI---T--GASNKPPEIVMSKA------LSGV---GLVLSDQTLPLTGV---------PVYL----------VLYFSEP-QSL-GRTQ--RRSFNVFLDNTQVGSR---------PIVPV------FGKATQFILRD---VVATSA------------------SQIVF--------QST----D--------DSV-LP--------PLINGLELY-SIS-----NT-----SPDSG-----------------------------GG---------------------------------------------GG--------------------------------------------------------------------DQ----------------------GG---GS------------------------------------------------------------T--------------------------------------------------------------------------------------------------------------------DDSEGSG---------G-------AKQAK---NLGKGGAK--------SSGGK------KNNKLPLILGVT--FASAFAVLASAFAA-IWKK----R-------QN------AKS-----QS--NSTVPNTSTEHGTGTGMSPLVGQQFA-------SDMTDSYVVED------------------------GHH-------------------------------------------------------------------------------------------------------------------------------------------------------------------------------------------------------------------------------------------------------------------------
> AT3G46260.1 pacid=19660644 transcript=AT3G46260.1 locus=AT3G46260 ID=AT3G46260.1.TAIR10 annot-version=TAIR10
-----------ES------------------------------------------------------------------------------GL--LLLAFLSTLVTVHQFH-----------------IIQAQ------EG-----------ISIDCGT-----TGSYVD--SN-NVTWVGDKG-FVT---TG----ESI-NI-TD-VV---------KKP-----INTLY------FPT----------GQ---TNYTNIPATKG---RTTLVRTKFYY-KNY----------D------------E-NYSPP-------SFDVVYD------GKHRNS-IA----MTDSLFSDEE--TFHYSEVIFAPAN---ENISVLVR------------TSPSDNPFISSIEVY----RF-DAGM-YDDL-----GPEE---GFILYK-----------N-AYGA--------TKLISYPLDPYGRLWSP----------------KGSQDYPGLIDL------TT----SAPSIDI---T--GALNKPPEIVMTKA------MSGD---GFIMSGLNLPSTLL---------PVYL----------ALYFSEP-QSL-GRTQ--KRSFTVFLDGMQVGSH---------PIVPV------FGKATQVVLRD---IMASSE------------------SQLVF--------KST----D--------DSG-LP--------TIISGLEVY-SIS-----NY-----K-DHG---------------------------------------------------------------------------------------------------------------------------------------------------------------------------------------------------------------------------------------------------------------------------------------------------------------------------------------------------------------------SGGG---------G-------QSGSS---N--NG-------------------------KFLLNLCKC--FINNF------FSWSI--K----Q-------IT------SHP-----KI--HKIFPSFSKQ---PKGNKLNLKKYYF-------EDSECVFIF------------------------------------------------------------------------------------------------------------------------------------------------------------------------------------------------------------------------------------------------------------------------------------------------------
> AT4G00280.1 pacid=19646986 transcript=AT4G00280.1 locus=AT4G00280 ID=AT4G00280.1.TAIR10 annot-version=TAIR10
-----------ARLM------------------------------------------------------------------------W-------------------------------------------------------------F----------------AVHD-Q-------LEDLE-------EG---REVS-SL---------------VPSL-----QPMT-----SFP------Q----GN---RNYNV-QPPQGKGF-EYLIIT---------------------------------------------RF------------------VN----------------------------------------------------------------EVE----------------------------------------------------------------------------------------------------------------------------------------------------------------------------------------------------------------------------------------------------------------------------------------------------------------------------------------PI---------------------------------------------------------------------------T------------------------------I---------------------------------------------------------------------------------------------------------------------------------------------------------------------------------------------------------------------------------------------------------------------------------------------------------------------------------------------------------------------------------------------------------------------------------------------------------------------------------------------------------------------------------------------------------------------------------------------------------------------------------------------------------------------------------------------------------------------------------------------------------------
> AT1G28340.1 pacid=19657455 transcript=AT1G28340.1 locus=AT1G28340 ID=AT1G28340.1.TAIR10 annot-version=TAIR10
----------MLR----------------------------------------------------------------------------------FILASLLLSSF----S---------------LYSSLA----R--PAP-------Y-ALRISCGARKNVRT------PPT-YALWFKDIA-YT----GG----VPA-NATTPTYI---------TPPL-----KTLY------FPI----SE----GP---NNYNIVRVPKG----HYSVRIFFGL-VDQ----------P------------S-FDKEP-------LFDISIEGTQISLKSGWSSQDD------Q-----------VFAEALIFLLG---GTATIFH------------STGHG-DPAILSIEIL----QV-DDKA-YSFGEGW----GQ---GVILRT---------ATLT--G---TGK--SRFDEDYRGDHWGRFW----------------NRMRSFGKSADSPR------ST----EET-IKK-ASVSPNFY---PEGLYQSALVSTDD---Q--PDLTYSLDVEPNR-----------NYSV----------WLHFAEIDNTI-TAEG--KRVFDVVINGDTF----------FE------DVDII--KMSGGRYAAL--VLNAT-----------VTVSGRTLT-VVL----------------------------QPKGG-----HAINAIEVF-EII-TAEF------KTLRDEVSALQKMKKALGL----PSRFGWN------GDPCVP-PQHPWSGANC-QLDKNTSR------WFIDGLDLDNQGLKGFLPNDISKLKHLQSI----------------------------------------------NLSENIR-GGIPASLGSVTSLEVLDLSY-SFNGSIPE-T--L----------------------------------------------------------------------------------------------------------------------------------------------------------------------------------------------G------------------E-----------LTS--------LRILNLNG--------------------------NSL-S------G----------------KV-----------------------------PAAVGGRLLHRASFNFTDN-------------------AG---------LCGIPGLPACGPH-----LSSGAKIGIAFGVSLAFLLIVAC-----------------AMIWWKRRQ------------NILRAQQIAAR-GAPYAKKRTHVSHD--------------------IQMSRHGHNNHG-------------------QA-----------RTAVENGP------------------------------------------------------------------------SLLS-------
> AT3G46240.1 pacid=19665086 transcript=AT3G46240.1 locus=AT3G46240 ID=AT3G46240.1.TAIR10 annot-version=TAIR10
----------MHA-------------------------------------------------------------------------------------------------------------------------------G-----------VNIDCGT-----SLPGVD--NN-NLKWVGDQD-FIT---SG----DSA-TI-SSTTV---------EKS-----LTTLY------FPT----------GD---SNYSNIPVTKG---GKVLVRTMFYY-GNY----------D------------G-KSSTP-------SFSVVFE------GKHRGT-LS----IS-SAFEP------YLLELIFSPAG---GETSVFVR------------TSSSSNPFVSSIEVV----DL-DDGM-YAEL-----GPGE---------------------------------------------GRFWLP------------------SEINILVTGI------QS----TAVSIDT---S--GASNKPPESVLRNS------WTGE---GLSLVDPTLPSAGV---------PVYL----------AMYFSEP-L----ESS--LRSFNIFFGGKQVGRG---------PVVPL------FGKATQVVVRD---VVASSS------------------TLLTL--------WST----S--------SAL-LP--------PMINAAELY-VIS-----KG-----TSEST-----------------------------GGN------------------------E------------------TGS--------------------------------------------------------------------GS----------------------GS---GS------------------------------------------------------------G--------------------------------------------------------------------------------------------------------------------GSGGGGS---------G-------SSGSG---S-GSGGT---------SKGGTGGGSTGKSSKLPIILGVV--SPVAFVLVAYVFIAIILAN----R-------RK------VRL-----QA--L-AMPTSTVA-TMGTGPSTLFTQQMD-------NDSTSNQPTNE------------------------MGEI---------------------------------------------------------------------DDLT------G----------------------------------------------------------------------------------------------------------------------------------------------------------------------------------------
> AT1G24485.3 pacid=19652298 transcript=AT1G24485.3 locus=AT1G24485 ID=AT1G24485.3.TAIR10 annot-version=TAIR10
----------MES------------------------------------------------------------------------------SM--AQASLICLLLSFSIIM------------------LSNA------AD-----------ISIDCGS-----SSSHID--AD-NRTWVGDTD-FVA---TG----LTS-KF-VP-FS---------KFPA---ELTTLY------FPT----------GE---TNYTNIPVEKG---GKVLVRTRFLY-GDY----------D------------E-ESTYP-------TFDVVYD------GKHRYS-VV----TT-----TFE--TVTESEAIFIPEN---GNISVFFR------------TLSSKTPFVSTIEVR----RL-DDSM-YTDL-----GPKE---GFILQQ-----------I-AYGA--------QELVRFPYDPYDRIWMP----------------A----SVFASHL------TS----SATSIDT---T--GADNRPPEIILRTS------WSQK---DMAFYDIKLPFSGV---------TFYI----------VIYFSEP-LSL-GSDQ--KRSFNVYYEDKQVGSD---------LIVPP------FGAVTQASLRD---VVKTEL------------------AYLTF--------EAT----P--------DST-LD--------PLINALELY-VIS-----NSGNGNSTSTSG-----------------------------GGSPS-P------------GGGSGSPPS------------------TGG--------------------------------------------------------------------GSSPP----------------STGGG---GG------------------------------------------------------------S--------------------------------------------------------------------------------------------------------------------PSKGGGG---------G-------KSGGS---NNGDGGTNKASEEKSADSSGKSGEEK-SSSNLALPLGIS--LPTLLSLVWKYFI---------------------------KP-----RR--H---PESECS---ATQTEYKFTSEYG-------KRNSSECWAMT------------------------TTYIY--------------YMRIH-HHSSPSNICYSFFLLIYLLDVIYTISV---------SSYVSHIFILKQKSLTIMKPKFGY----------------RY---------------------------------------------------------------------------------------------------------------------------------------------------------------------
> evm_27.model.AmTr_v1.0_scaffold00132.8__ pacid=31550612 transcript=evm_27.model.AmTr_v1.0_scaffold00132.8__ locus=evm_27.TU.AmTr_v1.0_scaffold00132.8__ ID=evm_27.model.AmTr_v1.0_scaffold00132.8.v1.0 annot-version=v1.0
-----------QTAAI---------------------------------------------------------------------------------------------------------------------PS-NP-NG----------SILLGCRPPS-----------------WDPESPFYF------------------------------------YF------------FA------EM--------RNRNL-----------------------------------------------SR------------EVNIYIN------GDLWSK-------------------------------------------------------------------IIR-----------------------AS--------------------F-------------------------R-WVG----------------------------------TI-----------------------PERRSQD--------------------------------------------------------------------------------------------YQ---------------------------------------------------IDI--------RAT----E--------TSD-LP--------PILNALELY---------------------------------------------------------------------------------------------------VAN-------------------------------------------------------------------------------------------VAS----------------------------------------------------------------------------------------------------------------------------------------------------------------------------------------------------------------------------------------------HH-----------------------------------A--------------------------------TDA-------------------------RD--------------------------------------------------------------------------------------------------------------------G-------------------------------------------------A--------------------------------------------------------------------------------------------------------------------------------------
> Pp3c1_9180V3.1.p pacid=32970035 transcript=Pp3c1_9180V3.1 locus=Pp3c1_9180 annot-version=v3.3
---------FPQRFILQGF----------------------------------------------------------------------------FWFFLLILQYVH---------------------LSEAQ---D--TL--------VTTLSIDCGATAE-----YKD--AN-NITWVPDDS-FIR---TG---VKVP-NA-TSQVDS--------YRRY-----QSSY------FP------E----KA--NKFYDL-PATNG---TTYLVRTTFVH-VNL----------T------------K-DTQSDTT-----SFQLHID------STNVAI-INQSKLFNN-SSNW-----THVEEVIMSAVA---KNIYVLA----------R---EIG-VPFINSIELR----AL-DPQM-YQKV-------HQ---GYMLIT---NY------Y-DMGG--------DQDVSYPIDVYDRLWLKNP--------------ISNV--PGYRNLSV----TTS---NVT-TGD---STLSPDNA-PERVLNTA-IDWPKTNVS----IPFNVSEDG-------------NYVV----------LLWFAEL-----PDDG--RRIFEVGVDGIWSA--------------PI--------SQLGVAEF--------------SLRAY---EWGYD-S-LNLSRTSQISFNAT----E--------DSN-QG--------PILNAMEVY-KVS-EPIQ-----PRTDDRDVAAIDAIKEHWA------SLSRWA------ADPCLY-----YKWVSCS---LVPIP-------RITSLDFVGFNLTGSIPGALSNLSELIFL--SFENNSLSGPV--------------------PDLSF-LTKLEQLHLQNNLT-GQFPAWVVNLASLQVLRVEG-NFTGYVPQ-S--LF---NKTRFTF--TYTSSPTN------CTALR-DAETPSE-----SSKTPSGTSL----LGILFGCMAAGFGASIIFGL---VCVFVLK--PRRAKE------------DPEAGSDGAKGPLI----------------------------------GYSFMDVVNATNNFKEQIGEGSYGPTYKGRLSDGKEVLVKR--------S--RSTLQFLAEVEHLSK--------IRHRNLVSLLGYCKE-SQEQILVYEYLSNGDLR-TYL-------HG--------EKPLSSSARL--AIAL-DVA------LGLQYLHVGRN--PGIIH-RNVKPANILL-SKK-MVAKVADFGFVEFTGEKDS-KLRGYSVDLTGITGYLDPEFVTGNCHLTDKSDV-YGFGVT--LLELITGKEVIDKTVT----NRDPLLIEWMRPLLA----A-G-KIKDVVDPSL----DDDYDEECMCKVAKLGMMCVEPRALDRPTMADV-VADLREAMGEM---------------------------------E-------------------------ESA--------------------------------------------------------------
> AT2G28990.1 pacid=19640142 transcript=AT2G28990.1 locus=AT2G28990 ID=AT2G28990.1.TAIR10 annot-version=TAIR10
-----------KIH--------------------------------------------------------------------------------------LLLAMIGTFVV-----------------IIGAQ---D-QEG--------F--ISLDCGLPSDE-S-PYDD-SFN-GLTFTSDST-FIQ---TG----KID-SV-DKDL---NINL-S--KQY-----LTLY------FP------E----GK---RNYSL-D--VKRGT-TYLIVVSFVY-GNY----------D------------G-LNRDP-------NFDIHLG------PNKWKR-ID----LDG-EKEG------TREEIIHKARS---NSLDILV------------KTGET-LPIISAIEIR----PL-RNNT-YV---TQ----SG---SLMMSF-----------V-YL----SNS---DASIRYADDVHDRIWSP-----------F-----NGS---SHTHI------TT----DLN-INN---S--NAYEI-PKNILQTA-A-IPR-NASAP--LIITWDP---------LPINA-EVYL----------YMHFAEI-QTL-EANE--TRQFDVILRGNFN------H-SGFS---PT-KLK------VFT-------LYTEE-----PM----KCGSEGC-Y-LQL--------VKT----P--------NST-LP--------PLINAIEAY-SVI-EFS-QL----ETSLSDVDAIKNIKNTYKL-----NKITWQ------GDPCLPQDLS-WESIRCTYVDGSTSP-------TIISLDLSKSGLNGSIPQILQNFTQLQEL----------------------------------------------DLSNSLT-GPVPIFLANMKTLSLINLSG-NLSGSVPQ-A--LLDKEK-EGLVL--KLEGNPDL------CKS---SFCNTE-----------KKNKF----LLPVIASAASL-VIV-VVVV---ALFFV----FRKKKA------------SPSNL---HAPPS--MPVSN------------PGHNSQSESSFTSKKIRFTYSEVQEMTNNFDKALGEGGFGVVYHGFVNVIEQVAVKLLSQSS---S--QGYKHFKAEVELLMR--------VHHINLVSLVGYCDE-GEHLALIYEYMPNGDLK-QHL-S------GKH---G--GFVLSWESRL--KIVL-DAA------LGLEYLHTGCV--PPMVH-RDIKTTNILLDQH--LQAKLADFGLSRSFPI-GN-EKNVSTV-VAGTPGYLDPEYYQTN-WLTEKSDI-YSFGIV--LLEIISNRPIIQQS------REKPHIVEWVSFMIT----K-G-DLRSIMDPNL----HQDYDIGSVWKAIELAMSCVSLSSARRPNMSRV-VNELKECLISE-----TS----------------RIGEG------RDMESK-------------------GS-----M------------------------EFSRD-------IYN-------EVIPQAR----
> Bradi4g28531.1.p pacid=32791603 transcript=Bradi4g28531.1 locus=Bradi4g28531 ID=Bradi4g28531.1.v3.1 annot-version=v3.1
--------------------------------------------------------------------------------------------------------------------------------------------------------------------------------------------------------------------------------------------------------------------------------------------------------------------------------------------------------------------------------------------------------------------------------------------------------------------------------------------------------------------------------------------------------------------------------------------------------------------------------------------------------------------------------------------------------------------------------------------------------------------------------------------------------------------------------------------------------------------------------------------------------------------------------------------------------------------------------------------------------M------CNKP------------FTPSSSRNRTTI---LLIWTVVPVLAV-ALLVLSYV---I--------WRQKIKPQIS------TQDPPREPELV-AP----GSEKGHG----------------DQLKNTENRRFTYKELEKFTNKFERFIEQGGFGMVYYGCLEDNTEVAIEMRSESS---S--HGLDEFLA-----------------------------E-KDHLALVYEYMYRGNLC-DHL-------------------------------------------TGLDYLHKGCS--LPIIH-GDVKTSNILLGQN--LQAEIADFGLCKTYLS-DT-QTNRSTV-ATGTAGYIEPEY---------SRDV-YSFGVV--LPEIVTGERPVLSNHG--------HIVQRVKRKIA----A-G-KISPVNDGRL----GDTYDVSSMWKVVDTANN-------GR--CGGT-LVQLRASLALE-----EVRED----------------------------SGVGGS---------------FAS-T-------------------------------------VALVS-------TVGPSAR----
> Zm00001d033269_T001.1
----------------------------------------------------------------------------------------------------------------------------------------N------------F-------------------------GPK-------------------KQH---------------------------RALS------NP------S---------GGVAA-----------------------------------------------------P---------------------------------------------------ALVLSSS--RRRLDR--------------------APLPSQGHGR---------------------------------------------H-------------------------RP-------------------------------------QS----SRT----------------PGHI---A----------------------------------------------------------------------------------------------------------------------------------------GGGRR-H------------RAT----D------------LA--------SL----------------QF----GTDESS----------------------WHA-----G----------FLSIDC-------------------GLDAESSGYTDK-------VTDIMYI---------------------------------SDGSY-------VDAGEHRI---APDTL--------------RLSCVVPV----LHCRVQ------------SADC------CHAR--AACSTT--------------------------------------------------------------------------------------------------------------------------------------------------------SNVFTSL--------SP-Q----------------------VCSSKVAR--------------------------RQL-------------------------RS----------------SGGHFIHS-----P----------------KQ----------------------TTAMSSQP--------DPQ---------------------------------------------------------Q----QGG-KFSEI----------------------------------------------------------------------------------------------------------------------------------------------------------------------------------
> Bradi4g16682.1.p pacid=32787293 transcript=Bradi4g16682.1 locus=Bradi4g16682 ID=Bradi4g16682.1.v3.1 annot-version=v3.1
------------------------------------------------------------------------------------------------------EAAF---------------------------------------------------GG---------------------GEAG--------------SG-GAASP-------------------------------------------------------------------------------------------------------------------------------------------------------------------AAR---EGGGV-------------ASGGVA-SP---------------------------------------------------------A---APE---GG-------------D----ATIEGEEEQ----LLKAA-TTTTTS------SS------------------SKRP---------------------------------RG----------QG-A----------SSH---------------------------------------------------------------------GHGRQGK---------------------------------------------------------------IY-KYV-SIDP--------GSPDAPIMHAL------------ALSFASGHVQGGDPCLP---SPWSWVQCT--ASKPQP-------RVVSIDLSGKNLTGSIPPELAALPCLVQI--RLDNNMLTGPI--------------------PDLSA-ASNL-------------------------------------------------------------------------------------------------------------------------------------------------------------------------------------------------------------------------------------------------------------------------------------------------------------------------------------------------------------------------------------------------------------------------------------------------------------------------------------------------------------------------------------------------------------------------------------------------------------------------------------------------------------------------------------------------------
> AT5G59616.1 pacid=19672653 transcript=AT5G59616.1 locus=AT5G59616 ID=AT5G59616.1.TAIR10 annot-version=TAIR10
--------------------------------------------------------------------------------------------------------------------------------------------------------------------------------MEW------------SS--------------------------------------------------------------SNNNQ----------------YYLY-GHF---------AE----------------------------------------------IQ----------------------------------------------------------------ELQ-------TNDT----------------------------------E-NM------------------------WNR----------------------------------QV--------IAD------------P--------L-IPP------------------------------KFTI----------YTIFSQS---------------------------------------PS------------------------------------TCEGGKC-S-FQL--------RRT----N--------RST-LP--------PLLNAFEVY-TVI-QFPQ-----IETNENDVVAVQNIKTTYEI-----SRNSWQ------GDPCVPRQFM-WEGLNCS-------------------------------------------------------------------------------------------------------------------------------------------------------------------------------------------------------------------------------------------------------------------------------------------------------------------------------------------------------------------------------------------------------------------------------------------------------------------------------------------------------------------------------------------------------------------------------------------------------------------------DMSTRPRITSL----------------------------------------------------------------------------------------------------------------------------------------------------------
> AT3G46410.1 pacid=19661599 transcript=AT3G46410.1 locus=AT3G46410 ID=AT3G46410.1.TAIR10 annot-version=TAIR10
----------------------------------------------------------------------------------------------------------------------------------------------------------------------------------------------------------------------------------------------------------------------------------------------------------------------------------------------------------------------------------------------------------------------------------------------------------------------------------------------------------------------------------------------------------------------------------------------------------------------------------------------------------------------------------------------------------------------------------------------------------------------------------------------------------------------------------------------------------------------------------------------------------------------------------------------------------------------------------------------------------------------------------------------------------------------------------------------------------------------------------------------------------MTSNFQRALGEGGFGIVYHGYLNGSEEVAVK---------------------VELLLR--------VHHTNLVSLVGYCDE-RGHLALIYEYMSNVDLK-HHL-S------GKH---D--VSILKWSTRL--RIAI-DAA------LGLEYLHIGCR--PSMVH-RDVKSTNILLDDQ--FTAKIADFGLSRSFQL-GD-ESHISTV-VAGTPGYLDPE---TG-RLAEMSDV-YSFGIV--LLEMMTNQRVIDQN------REKRHITEWVALVLN----R-G-DITKIMDPNL----YGDYNSNSVWKALELAMSCANPSSEKRPSMSQV-ISVLKECLTSE-----NL----------------MRNKN------HDMESD-------------------SS-----L------------------------ELTKS-------FDT-------EVVPRAR----
> AT3G46350.1 pacid=19665002 transcript=AT3G46350.1 locus=AT3G46350 ID=AT3G46350.1.TAIR10 annot-version=TAIR10
-----------NSS----------------------------------------------------------------------------HEL---LLTAL-IATF-AIFH-----------------LVQAQ---E-QEG--------F--ISLDCGLAPTE-PSPYTE-PVT-TLQYSSDSN-FIQ---SG----KLG-RI-DTSL---QTFF-L--KQQ-----TTLY------FP------D----GI---RNYNL-T--VKQGT-NYLIRARFTY-GNY----------D------------G-RNMSP-------TFDLYLG------PNLWKR-ID----MTK-LQNKV----STLEEITYIPLS---NSLDVLV------------KTNTT-IPFISALELR----PL-PSNS-YI---TT----AG---SLRTFV-----------F-CF----SNS---VEDIRFPMDVHDRMWES-----------Y-----FDD---DWTQI------ST----SLT-VNT---S--DSFRL-PQAALITA-A-TPA-KDGPS--YIGITFS---------TSSEE-RFFI----------YLHFSEV-QAL-RANE--TREFNISINGESV------A-DLYR---P-------------------------------------------------L--------SRT----Q--------SST-HP--------PMINAIEIF-LVS-ELL-QS----ETYENDVIAIKKIKDTYGL-----QLISWQ------GDPCVPRLYK-WDGLDCTDTDTYIAP-------RITSLKLSSKGLTGTIAADIQYLTSLEKL----------------------------------------------DLSDKLV-GVVPEFLANMKSLMFINLTK-DLHGSIPQ-A--LRDREK-KGLKI--LFDGDKND-----PCLS---TSCN-------------PKKKF----SVMIVAIVAST-VVF-VLVVS-LALFFG----LRKKKT-------------SSHVK--AIPPSPTTPLEN------------VMSTSISETSIEMKRKKFSYSEVMKMTNNFQRALGEGGFGTVYHGDLDSSQQVAVKLLSQSS---T--QGYKEFKAEVDLLLR--------VHHINLLNLVGYCDE-RDHLALIYEYMSNGDLK-HHL-S------GEH---G--GSVLSWNIRL--RIAV-DAA------LGLEYLHIGCR--PSMVH-RDVKSTNILLDEN--FMAKIADFGLSRSFIL-GG-ESHVSTV-VAGSLGYLDPEYYRTS-RLAEMSDV-YSFGIV--LLEIITNQRVIDKT------REKPHITEWTAFMLN----R-G-DITRIMDPNL----NGDYNSHSVWRALELAMSCANPSSENRPSMSQV-VAELKECLISE-----NS----------------LRSKN------QDMSSQ-------------------RS-----L------------------------DMSMN-------FDT-------KDVPSAR----
> AT3G46400.1 pacid=19660000 transcript=AT3G46400.1 locus=AT3G46400 ID=AT3G46400.1.TAIR10 annot-version=TAIR10
-----------ESS----------------------------------------------------------------------------HRF---LLVALTVAS--SIIH-----------------LVQA------QAG--------F--ISLDCGLSPNE-QSPYVE-LET-GLQFLSDSS-FIQ---SG----KIG-RI-DASL---ESKY-P--RSQ-----TTLY------FP------D----GI---RNYNV-N--VYKGT-NYLIRATINY-GNY----------D------------G-LNISP-------RFDLYIG------PNFWVT-ID----LEK-HVGGD-----TWEEIIHIPKS---NSLDVLI------------KTGTS-TPIISVLELR----SL-PNNT-YI---TE----SG---SLKSIL-----------S-YL----SVS---TKVIRYPDDFYDRKWVP-----------Y-----FES---EWRQI------ST----ILK-VNN---T-INGFLA-PQEVLMTA-A-VPS-NASVP--LSFTKDL---------EFPKD-KLYF----------YFHFSEI-QPL-QANQ--SREFSILWNGEII------I-PTLS---PK-YLK------AST-------LYSVS-----PF----VCEVGKC-L-LEL--------KRT----Q--------NST-LP--------PLLTAIEVF-TVI-DFP-QS----KTNEDDVSAIKNIKDTHGL-----SRVSWQ------GDPCVPRQFL-WEGLSCNDKNVSASP-------RITSLNLSSSGLVGTIPSGIQNFTLLEKL----------------------------------------------DLSNNLT-GLVPEFLAKMETLLFIDLRK-KLNGSIPN-T--LRDREK-KGLQI--FVDGDNT-------CL-----SCV-------------PKNKF----PMMIAALAASA-IVV-AILV--LILIFV----FTKKKW-------------STHME--VILPT-----MD------------IMSKTISEQLIKTKRRRFAYSEVVEMTKKFEKALGEGGFGIVYHGYLKNVEQVAVKVLSQSS---S--QGYKHFKAEVELLLR--------VHHINLVSLVGYCDE-KDHLALIYEYMPNGDLK-DHL-S------GKQ---G--DSVLEWTTRL--QIAV-DVA------LGLEYLHYGCR--PSMVH-RDVKSTNILLDDQ--FMAKIADFGLSRSFKV-GD-ESEISTV-VAGTPGYLDPEYYRTS-RLAEMSDV-YSFGIV--LLEIITNQRVFDQA------RGKIHITEWVAFMLN----R-G-DITRIVDPNL----HGEYNSRSVWRAVELAMSCANPSSEYRPNMSQV-VIELKECLTTE-----NS----------------MKVKK------NDTDAG-------------------SS-----L------------------------ELSLS-------FDT-------EVVPTAR----
> Zm00001d038485_T001.1
--------------------------------------------------------------------------------------------M--------------------------------------------------------------------------------------------IID-------------AI-------------------------------------------------------------------------------------------D------------------------------------------WLV-------LST-----------------------------------------------------------------------------------------------------------------------TEKVR---NIYDDLFEV-----------------------------------------------------------PSKVMQTA-I-TPR-DATSS--INFYWNSKGSSL----------GYIP----------VFHFSEV-----QAGA-VVRQFNININGKRF----TSH-DYYT---PR-HLE------SGY-------VYGTR-----PYT-----NQIRY-N-VSI--------VKT----D--------TST-LP--------PIINADEIF-IVI-STT-NV----GTDSED------------------------------G----------WDGLTCS-YAISDPP-------KITALNMSFSGLTGDISSAFANLKAVQSF---------------------------------AD----------------------------------------------------------------------NPDL------CTNAG-DSCQTA-P--------QGKSKL----VIYYVAVP----MALIVVAL--AVLLCCL---LRRRKTRGLAD--------------VSVKPRDKTPTSLAS----------MAADEHRLSSLRLENRRFTYEDLEMITDSFKRVIGRGGFGYVYEGFLEDGTQVAVKMRSQSS---N--QGAKEFLTEAQILTR--------IHHKNLVSMVGYCKD-GVYMALVYEYMSEGSLQ-EHI-A------GKR---------LTWGQRL--RIAL-ESA------QGLEYLHRGCN--PPLIH-RDVKTSNILLNAK--LEAKVADFGMSKALDR----DTYASTNTLVGTPGYVDPEYLETM-QPSTKSDV-YSFGVV--LLELVTGRPPILHS------PQPTSVIQWARQHLA----R-G-DIEVVVDASM----GGNHDVNSVWKAAEVALQCTEQASAQRPTMGDV-VAQLLECLDLE----KRSANESFGDDGSATASLARLPSAPYPTLRRATSSEGADDGDPSDAVISNAGAGLTSNNDASVAGGLSDAQLAPGEGSFDDRFGAATDLRIGKNYVPDLFDMYSAGIMQMAIPTLRTQGL
> Zm00001d020184_T001.1
--------PVNVLAF--------------------------------------------------------------------------------LVLLLLFAPVAVSQQ---------------------GTPRLDDRTG--------F--LSIDCGLDASY-S-GYKD-KVT-GIVYVSDG-SYVD---AG----ENH-RI-APDLESFQGRA------------QTLS------FP------S----GQ---RNYLL-PTVAG---TRYLARATFAY-GNY----------D------------G-KNSS-----AL-EFDLHLG------ANYWQT-VY---PNAR---------SSDVYEAVFVAWA---GWAPWLV------------NTGHG-TPFVSVLELR----PL-GAEL-YP-LVTP----GL---VVSMFA-----------I-NMGG--SVS-----MTRY---------------------------------------------------------------------------------------------------------------------V----------FLHYCG-------------------------------------------------------------------THRE---------VG-----------------------------------------------------------------------------------------------------------GPPCF-----------------------------------------------------------------------------------------------------------------------------------------------------------------------------------------------------------------KRTSVS-CLL---------------------------------------------------------------------------------------------------------------------------------------RGLANF---VSS-----------------------------------------------------------------------------------------------------------------------------------------------------------------------------------------------------------------------------------------------------------------------------------------------------------------------------------------------------------------------------------------------------------------------------
> evm_27.model.AmTr_v1.0_scaffold00056.191 pacid=31568329 transcript=evm_27.model.AmTr_v1.0_scaffold00056.191 locus=evm_27.TU.AmTr_v1.0_scaffold00056.191 ID=evm_27.model.AmTr_v1.0_scaffold00056.191.v1.0 annot-version=v1.0
------------------------------------------------------------------------------------------------------------------------------------------------------------------------------------------------------------------------------------------------------------------------------------------------------------------------------------------------------------------------------------------------------------------------------------------------------------------------------------------------------------------------------------------------------------------------------------------------------------------------------------------------------------------------------------------------------------------------------------------------------------------------------------------------------------M-----KETPFG------GK---QQDSPFWTGFSIKE----------------------------------------TLK----------------------------------------------NLSNLLT-GPIPERFAHLTKLKSLDLSR-NLTGLVPS-T--LIDKNDSGVLLL--SIFQNPSL------LRP---NASE--------PTQKKSKKNV-----FMAVISVSAT-MVL-LFAF---AFILI----RKRRKIN---------------------------GTKI------------LRMRKRKNSSNSDGARPFTHSEIVKITNDYEKVIGQGGYGTVFYGRLADGREVAVKILSKES---R--QGVKEFSAEVKLLMR--------VHHKHLASLIGFSEE-DKEKILVYEYMPNGNLY-SIL-S------DKR---SN-SKVLNWEQRI--QIAL-SAA------QGLEYLHYGCK--PPIVH-RDIKTSNILLNEK--FEAKLADFGLSRFGPK-EG-DTHISTT-VMGTLGYVDPEYYITN-QLNVKSDV-YSFGIV--LLEIISGQPAIIKE------EEAIHIVQWVTPKVV----R-G-DIESVMDPQL----QGEYDINSAWKAAEIALACTSQSAMQRPTMSDV-ICELKGCIELE-----RSHLK-------------RRSSR------KESFT----------------------------------------------------SISME-------SAI-------LFHPSTR----
> Pp3c11_6890V3.1.p pacid=32956769 transcript=Pp3c11_6890V3.1 locus=Pp3c11_6890 annot-version=v3.3
-----------AESKRI------------------------------------------------------------------------RAAIGI-------------------------------LGTSNSR------VG-IWLEEHRFE-ISNDHGKRSTP---SYVA-FETVERKFLDDKP-MIHVEYKGE-------KVFSADEV--YSMVLGKMKDL---VEVYLSVDASVSVPYCFNSAQRSVAGLETESIAAL----------AYTLENIVVFGGSLDVTEVKATSGDGQIHEIEQKHERD-ITSHPRVKNEAKRVKIALS------SEMETT-IQDSL-LEDFDFHSSIACKADVNEVLLIGGSSHIPKLRSLAEFFDETKLRCGISYCFR--AFSDYLVVDVTMHPR--NTS-IPKSSEQLFHDDQDSICIQVYEGESRT------YNELSGLPAPYGV-QILVRFDIDACGIL-------------------TATVK-----------DKTTGGIANSE-VNH---DNEHCRRL-PIQVYHPA-SESPQSDESITQIISESSRPDEPSN--ILENSSE-GFTNVAQAVDEGEPGEYFQELGLDLEHSFEERSQEFCVS-HAY-----SFDPPEVFESIIPE-----LLQGSSNS-------LECELQEIAAPPQESEHTKESRS-Q-VSL--LEKIIDTVTVV-TSKLLFDEFKDNG-LSLEEFGCFLPALDSLDIAKEVK-EQV-QMKRSVVEDPSDAQVLHDLKMETAPADDE------QPTSHD--------HFK-------SYGVDNTSESKSREISRNIELNLPDEVSDSSQAIVFQEFSELPHA---------------------------------------------YPARTSRS-AAMERSLQGLPELPAQSSSDLKSNSLTPF-S-GLEGSAHEFSEPLAYHYGSSAELVP---ACKSS--NASESG----HHEAYERSTS--------------------------------------YRSSSTSDISSEEFTLRGDGSEQTSTADSPQANARSAS------------WPQVRSIDSIFEDPVKNYHWDEVLAMTDNWESKLGKGGFGAVFLGKLQDGREVAVKVLDASS---Q--QGTNEFLNEVNLLKR--------VNHVNLVRLLGFCDE-KRQ-VLIYEFAEEGSIW-DHL-Q-----VG--------GKPLEWKQRL--NIAL-HSA------CGLEYLHTGCS--SRIIH-RDIKSQNILLTKS--MVAKVADFGLSKLGSDQDNMKTHVTTM-VRGTLGYLDPEY-------------------V--FF-----------------------------TQCD----GFSG---------------------------------------------------------------------------------------------------------------------------------------------------------------------------------------
> AT3G45920.1 pacid=19658723 transcript=AT3G45920.1 locus=AT3G45920 ID=AT3G45920.1.TAIR10 annot-version=TAIR10
---------------------------------------------------------------------------------------------------------------------------------------------------------------------------------------------------------------------------------------------------------------------------------------------------------------------------------------------------------------------------------------------------------------------------------------------------------------------------------------------------------------------------------------------------------------------------------------------------------------------------------------------------------------------------------------------------------------------------------------------------------------------------------------------------------------------------------------------------------------------------------------------------------------------------------------------------------------------------------------------------------------------------------------------------------------------------------------------------------------------------------------------------------------------------------------------------------------------------------------------------------------------------------------------------------------------------MVH-RDVKSINILLDEE--FKAKISDFGLSRSFQVGGD-QPQVSTV-VVGTLGYLDPEYYLTS-ELSEKSDV-YSFGIL--LLEIITNQRVIDQT------RENPNIAEWVTFVIK----K-G-DTSQIVDPKL----HGNYDTHSVWRALEVAMSCANPSSVKRPNMSQV-IINLKECLASE-----NTR---------------ISRNN------QNMDSG-------------------HSS--DQL------------------------NVTVT-------FDT-------DVKPKAR----
> evm_27.model.AmTr_v1.0_scaffold00132.7__ pacid=31550609 transcript=evm_27.model.AmTr_v1.0_scaffold00132.7__ locus=evm_27.TU.AmTr_v1.0_scaffold00132.7__ ID=evm_27.model.AmTr_v1.0_scaffold00132.7.v1.0 annot-version=v1.0
-------------------------------------------------------------------------------------------------------------------------------------------------------------------------------------------------------------------------------------------------------------------------------------------------------------------------------------------------------------------------------------------------------------------------------------------------------------------------------------------------------------------------------------------------------------------------------------------------------------------------------------------------------------------------------------------------------------------------------------------------------------------------------------------------------------------------------------------------------------------------------------------------------------------------------------------------------------------------------------------------------------------------------------------------------------------------------------------------------------------------------------------------------------------------------------------------------------------------------------------------------MKKTLN-FVLLA------DNS---SN-SEVLNWEQRI--QIAL-SAT------QGLEYLHYGCK--PPIVH-RDVKTSNILLNEK--LEAKVADFGSARFGLT-DG-DSHITTT-VAGTQGYVDPEYVSTH-KLNEKSDV-YSFGIV--LLEIISGQPAIIKE------EETIHIVQWVTPRFV----R-G-KIENVIYPRL----HGKYDINSAWKAAEIALACTPQAAIKRPTMSDV-VSELRGCLKLA-----HSHLK-------------RRNLR------TESFTA-------------------S-T--TLP------------------------SNILE-------SET-------MFDPSAR----
> LOC_Os05g32660.1 pacid=33158084 transcript=LOC_Os05g32660.1 locus=LOC_Os05g32660 ID=LOC_Os05g32660.1.MSUv7.0 annot-version=v7.0
-----------RLHLALLAA---------------------------------------------------------------------------LLTLA-----------------------------AAAQP--PF-RG--------YY-YLLDCGAAA-----STTD-S-R-GLEWLPDGG-YVT---GG----EPH-QL-PD------QGLLD--PAL-----ATRD------FP--------HEPGK---KFYEL-PVDRN---RRYLLRPTFFY-G------------A------------SS-PPPP-------VFDLIVD------GTFWTA-VN----TTDDVLAG----SASYYEAVFGASG---RNMSFLG--------VNPDYT-SA-GPFINALQVI----QL-HDSV-YNATNFT----TS---AMGLIA-----------T-KFG---STD---G-VERYPNDTFNRYWQP-----------FPDS--------KH-AV------SS----THN-VTS---A--DFWNLPPPGVFNTA-L-VAE-QDA---PLVLQW--------PPIPLQND-SYYV----------ALYFADT-VSE----S--SRTFNVYINDYSFYEG----------------LTV---TSAGLS------VFATQ---------WI--LSGLT-R-VIL--------API--------------SG-LP--------PLINAGEVF-GLF-PLGG------YTFPRDAHALEAIKRSLQN-----IPDDWN------GDPCMPHGYA-WTGVTCD---KGQIP-------RVISLNFSSMGLSGYLSSDIARLTALTDI--SFANNSLSGPI--------------------PNLSN-LRNLTRLHLQDKLN-GTVPQTLGIITSLRELFLQN-ELDGAVPL------------------------NL---------------------------------------------------------------------------------------------------------------------------------------------------------LLNQGL--------------TYQF--------LP---------------------------------------------------------------------GNN---------FF-------------------------------P-RPPR------------------------------------------------------------------------------------------------------------------------------------------------------------------------------------------------------------------------------------------------------------------------------------------------------------------
> Zm00001d010480_T001.1
----------MPARPLLVAA----------------------------------------------------------------------AVF--LLLLPV-------------------------HVAIVAAQ--GF-RG--------FS-YLLNCGAAS-----PTTD-S-R-GLRWDPDGD-YVS---AG----TPG-VV-SL------SGLIN--PTL-----ATLT------FP--------LRYGA---KFYEL-PVDRN---RRYLIRPTFFY-GALF-------ASS------------SA-PPPP-------VFDLIVD------GTFWTA-VN----TTDDALAG----AASSYEGVFPASG---RNMSFLG--------VNPDYT-DA-RPFISALQVI----QL-DDSV-YNATDFP----TS---AMGLIA-----------T-KFG---STG---G-IERYPNDSFDRYWQP-----------FPDD--------KH-AV------SS----TQN-VTS---A--DFWNLPPPDVFNTA-F-IAE-QDA---PLVLQW--------PPVPLQND-SYYV----------ALYFADT-LPD----N--SRTFDVYINDYLFFKD----------------LNV---TSAGLS------VFATQ---------WI--LSGLT-T-IIL--------KSA----S--------PSA-LP--------PLINAGEVF-GLF-PVGR------LTYARDVLALESIKKSLQN-----IPEDWN------GDPCMPSGYS-WTGVTCD---EGSKI-------RVISLNFSSMSLSGFLSPDIAKLTALTDI--SLAHNMLSGPI--------------------PNLSN-LRNLQRLHLQEQLS-GSVPETLGTINTLREIFLQY-NLTGTVPE------------------------NL---------------------------------------------------------------------------------------------------------------------------------------------------------LNNTGL--------------TYTF--------LP---------------------------------------------------------------------GNS---------FS-------------------------------P-KPPH------------------------------------------------------------------------------------------------------------------------------------------------------------------------------------------------------------------------------------------------------------------------------------------------------------------
> Bradi2g26467.1.p pacid=32775013 transcript=Bradi2g26467.1 locus=Bradi2g26467 ID=Bradi2g26467.1.v3.1 annot-version=v3.1
-----------PRLLALLAA----------------------------------------------------------------------AAL--FLLLP-----------------------------LAAGQ--RF-RG--------FS-YLLDCGAPS-----PTTD-R-R-GLSWNPDGP-YVS---AG----TPR-EL-PV------QGLLD--PTL-----GTLA------FP--------HRPAA---KFYTL-PVDRN---RRYLLRPTFFY-G------------S------------SS-PPPP-------VFDLIVD------GTFWTA-VD----TTADSLAG----SASHYEAVFPARG---RSMTFLG--------VNPNYT-DS-GPFINALQVI----QL-DDSV-YNATDFG----RS---AMGLIA-----------T-KFG---STG---D-VERYPDDSFDRYWQP-----------FSDS--------KH-AV------SS----THN-VTS---A--DFWNLPPPDVFNTA-L-VAK-QNA---PLVLQW--------PPMPLQND-SYYV----------ALYFADT-LAD----S--SRTFDVYINDYSFFKD----------------LPV---TSAGLS------VFATQ---------WI--LSGLT-R-VIL--------TSS--------------SV-LP--------PLINAGEVF-GLF-PIGK------LTITRDALALESVKRNLQN-----IPDDWI------GDPCMPRGYA-WTGVTCD---EGEFI-------RIVSLNFSSMGISGSLSPDIANLTALTNI--SFANNSLSGPI--------------------PDLSK-LNKLQRLHLYDKLN-GTIPQTLGTIQVLRELFLQN-ELVGTVPL------------------------NL---------------------------------------------------------------------------------------------------------------------------------------------------------LNNQGL--------------NSQF--------VP---------------------------------------------------------------------GNQ---------FS-------------------------------P-KPPR------------------------------------------------------------------------------------------------------------------------------------------------------------------------------------------------------------------------------------------------------------------------------------------------------------------
> Solyc09g075730.2.1 pacid=36132785 transcript=Solyc09g075730.2.1 locus=Solyc09g075730.2 ID=Solyc09g075730.2.1.ITAG2.4 annot-version=ITAG2.4
-----------SFFC-----------------------------------------------------------------------------F--SF-LLSLFIFPSASQS--------------------------L-RG--------V---LIDCGAVV-----DSVV-N---EQNWVSDYG-YVS---AG----KPK-NL-TV------DV-LD--YTL-----STVT------FPL---K-N--NVFK---KFYEV-PVYRG---GKYLVRTTYFY-GGV----------N------------GN-LNPP-------VFDQIVD------GTFWSP-VN----TTEDYWKG----MSSYYEGIFKAVG---KTMSVLA--------ANSLTD--S-DPFISALELV----LV-SDSL-YNSTDFN----IY---GLTLIT-----------S-SFG---NNG---S-IIKYPDDEFDRYWEP-----------YGQ---------HS-PA------ES----FSH-VSV---S--GIWNHPPAKVFRTR-L-TVP-KPE---AMELLW--------PPAPLPNA-TYYI----------ALYFADD-QNS-FSG----RAFNISINDIVFYPN----------------LNV---APAGMV------VFASQ---------WP--LSGIT-K-ITL--------TPV----I--------GSS-VG--------PLINAGEVF-EVL-PLGG------KTHTRDVIALEKLKESFKN-----PPPDWH------GDPCLPPQYQ-WTGVTCA---GGSRI-------RVTSLNLTSMGLSGSISPSIARLTALNHI--WLADNNLTGSI--------------------PDLSS-LSILETLHLEDQLS-GEIPHSLGNIMSLNEIFLQN-NLSGQIPS------------------------SL---------------------------------------------------------------------------------------------------------------------------------------------------------LGKPTL--------------NLRT--------TP---------------------------------------------------------------------GNP---------LL-------------------------------S-QPPK------------------------------------------------------------------------------------------------------------------------------------------------------------------------------------------------------------------------------------------------------------------------------------------------------------------
> AT3G19230.1 pacid=19662197 transcript=AT3G19230.1 locus=AT3G19230 ID=AT3G19230.1.TAIR10 annot-version=TAIR10
-----------SL-------------------------------------------------------------------------------F--FFLLLCFSIS-------------------------HALP--PP-RG--------F---FLNCGSSS-----STNL-N---EIEYTPDEG-FIS---VG----NTT-TI-KQ------KD-LV--PIL-----STLY------FP------D--KSSR---KHYNF-PVAKT---SKYLIRTTYYY-GNF----------D------------GK-NNPP-------VFDQIIG------GTKWSV-VN----TSEDYAKG----QSSYYEIIVGVPG---NRLSVLA--------KNAHTS--S-SPFISSLDVQ----SL-EDTM-YNSTDLG----SY---KLSLIA-----------N-SFG---GDG---E-IISYPDDKYNRLWQP-----------FSDQ--------KHLTV------TS----RSR-INP---S--NFWNIPPAEAFVEG-F-TAS-KGK---PLELQW--------PPFPLPAT-KYYV----------ALYFQDN-RSP-GPMS--WRAFDVSVNGLSFLRK----------------LNV---STNGVM------VYSGQ---------WP--LSGQT-Q-ITL--------TPA----K--------DAP-VG--------PFINAGEVF-QIL-PLGG------TTNIKDAIAMEDLLESIMK-----PPVDWS------GDPCLPRANS-WTGLTCS---KDKIA-------RVISLNLTNLGLSGSLPPSINKMTALKDL--WLGKNKLTGPI--------------------PDLSP-MTRLETLHLEDQFT-GAIPESLAKLPSLRTLSIKN-KLKGTIPS------------------------VL---------------------------------------------------------------------------------------------------------------------------------------------------------LQRKGL--------------TIQA--------SP----------------------------------------------------------ENM-------PSTN---------NT------------------------------------------------------------GQFRVANS-----------------------------------------------------------------------------------------------------------------------------------------------------------------------------------------------------------------------------------------------------------------------------------
> Bradi4g32170.1.p pacid=32789180 transcript=Bradi4g32170.1 locus=Bradi4g32170 ID=Bradi4g32170.1.v3.1 annot-version=v3.1
----------MPFSLLA-------------------------------------------------------------------------------VLLV----GAAIQI-----------------HGADALP------G--------H---QINCGAGS-----EHAA-G---NVTWVPDGR-FVT---VG----NAT-DI-KS------PG-TM--PML-----SSLY------FP------D--TSAR---KYYVL-PAEKK---AKYLVRTTYFY-GGF----------D------------GG-ESPP-------VFDQIIE------GTRWSQ-VD----TAADYAMG----RATYYEAVVRAMG---KEVSVLA--------RSAATAPGK-SPFISALEVV----PL-EDSV-YNSTDFA----SY---ALSTIA-----------H-SFG---HDG---SSVISNPGDQFNRYWEP-----------YSDG-------SRP-VV------ES----QGS-VEP---A--ALWNKAPEDVFRRG-V-TAS-RGE---TLELQW--------PPALLPAA-NYYL----------ALYFQDN-RTP-SPLS--WRVFDVAVNGQAFFAG----------------LNV---STAGSM------LYGAQ---------WP--LSGQT-K-ITL--------TPA----P--------GSP-VG--------PVINAAELM-MVV-PLGG------RTNPRDVIGMEALARGFVS-----PPSDWR------GDPCLPQGNS-WTGVACS---QEPLA-------RVISLNLTNFNVGGSISDHIANLTAISSI--WLAGNNLTGTI--------------------PDMSP-LHHLASLHLENRLT-GPILQSLGTLPKLQELFVQN-NLQGIIPS------------------------NL---------------------------------------------------------------------------------------------------------------------------------------------------------KNRMGI--------------TFEY--------TP---------------------------------------------------------------------GNT---------LS-------------------------------------------------------------------------------------------------------------------------------------------------------------------------------------------------------------------------------------------------------------------------------------------------------------------------------------------------------
> Zm00001d005894_T001.1
----------MPFSVLAG--------------------------------------------------------------------------A--LVLLV----GV-----------------------ADALP------G--------Y---QISCGATS-----DKVA-G---NVTWVADGA-FIH---AG----KVA-EL-DS------PG-VM--PML-----SSLY------FP------PDASSAA---KYYAV-PAAMH---ARYLVRTTYYY-GGF----------D------------GG-GAPP-------VFDQIID------GTRWSA-VD----TAGGYARG----LATYYEAVVEAAG---KELSVLA--------RSAATAPGR-SPFISALEVV----PL-EESV-YSAVNFT----AY---ALSTVA-----------H-SFG---HNG---S-IIGYPDDRFNRYWEP-----------YSDG-------GIP-VV------ES----QAS-VAT---E--AFWNKPPEAVFRRG-L-TAS-RDK---SLELQW--------PPAPLPAA-SYYL----------ALYFQDN-RGP-SALS--WRVFDVAVNGQPFFAG----------------LNV---STAGCM------VYGVD---------WP--LSGQT-R-ITL--------TPA----L--------ESP-VG--------PLINAAELM-MVV-PLGG------RTHPRDVIGMQELARGFTN-----PPSDWR------GDPCLPQGNS-WTGVTCN---QDPLA-------RVTGLNLTNFRVGGSISNNIANLTAISSI--WLVGNNLTGPI--------------------PDLNH-LLHVVSLHLEDGLT-GPLPESLGNLTRLEELSVQN-SLQGTIPS------------------------SI---------------------------------------------------------------------------------------------------------------------------------------------------------RNRAAVD------------PRFRF--------QPTQ--MKISTSVHLLNYAHRPLCRRISHSRLFALLGFSMT-PPNPSPLLSSRPNPSLPKERW-------SGDK---------ESYLV---DDVE--PLPI-----PL----TVPET-EPMSRE-ELDRRLSCDVE---IDECKTVSYEWTGKCR-----------------------Q----------------GTGL----------------------------VSYFRKKGKETIC-------------------------------------------KCVPCA-----GIAAE---------------------------------------------------------------------------------------------------------------------------------
> LOC_Os09g28470.1 pacid=33142566 transcript=LOC_Os09g28470.1 locus=LOC_Os09g28470 ID=LOC_Os09g28470.1.MSUv7.0 annot-version=v7.0
----------MPLSLLA-------------------------------------------------------------------------------VVLVFGIAGA-----------------------ADGLS------G--------Y---QISCGATS-----EKVV-G---DVTWVPDGR-FVS---VG----NVS-DV-RS------PG-VL--PVL-----SSLY------FP------D--TSAR---KYYVV-PAERK---RKYLVRTTYFY-GGF----------D------------GG-SAPP-------VFDQIIE------GTRWSE-VD----TAGDYARG----LATYYEAVVLATE---KEVSVLA--------RNAATK--S-SPFISALEVS----PL-EDSV-YNSTDFE----SY---ALSTIA-----------H-SFG---HDG---SAAVSYPGDRFNRFWEA-----------HSDG--------MP-VV------ES----QAS-VSQ---A--AFWNKPPEDVFRRG-V-TTAGRGE---SLELQW--------PPAPLPAA-SYYL----------ALYFQDN-RAP-GPLS--WRVFDVAVNGETFFAG----------------LNV---STAGSM------LYGDK---------WP--LSGRT-K-ITL--------TPA----P--------GSP-VG--------PVINAAELM-MVV-PLGG------RTHPRDVIGMQALARGFDN-----PPADWA------GDPCLPQGNS-WTGVTCT---QEPLA-------RVVSLNLTNFKVGGSISDGIANLTAISSI--WLVGNNLTGPI--------------------PDMSL-LHHLVSLHLENRLT-GQIPPSLGSMPRLRELFVQN-ALQGAIPI------------------------SF---------------------------------------------------------------------------------------------------------------------------------------------------------KNKTGF--------------MFQY--------AP---------------------------------------------------------------------GNN---------LS-------------------------------------------------------------------------------------------------------------------------------------------------------------------------------------------------------------------------------------------------------------------------------------------------------------------------------------------------------
> evm_27.model.AmTr_v1.0_scaffold00126.66_ pacid=31551905 transcript=evm_27.model.AmTr_v1.0_scaffold00126.66_ locus=evm_27.TU.AmTr_v1.0_scaffold00126.66_ ID=evm_27.model.AmTr_v1.0_scaffold00126.66.v1.0 annot-version=v1.0
---------MHPSSMLVV--------------------------------------------------------------------------F--PVVVHQFHSIFSTSTSTSTMLSLVCLLG---LSLTHAVP--PP-TG--------F---LIDCGASN-----QTHD-G---ALLWIPDDG-FIY---TG----TKA-TL-PS------PHPLR--PTL-----STLH------F----------TAAH---KHYTF-PVIKG---SRYLLRTTYFY-GSF----------D------------NL-TSPP-------VFDQIID------GTKWST-VN----TTFAYSKG----LSSYYEIIISASG---KTLSLLV--------RNKHTEPDR-SPFINAIELE----WL-PDSL-YNATDFS----KY---ALSTIA-----------H-WFG---GSE---P-VIKYPEDKFNRFWQP-----------FTTS-------RYQ-EV------RS----KVE-ALE---T--DFWNLPPNKVFENG-L-AAK-EKD---GIRLQW--------PALELPRA-SYYV----------ALYFQDE-RSN-G--N--WRVFDIVVNGKVFYKG----------------LNV---TTAGVN------VFAAQ---------WL--LEGAT-Q-IEL--------HPV----A--------GSE-VG--------PIINAAEMF-QLL-VLHG------RTVTRDLIAMEDLARSLNN-----PPPDWR------GDPCMPKENS-WKGVTCS---DGDHI-------RVLSLNLTGFGLSGKIPPSIANLTAIKSI--WLGNNNLTGSL--------------------PDLKP-LKELVSLHLENNFG-GNIPRSWGYLDNLQEIFLQN-NLKGSMPL------------------------SL---------------------------------------------------------------------------------------------------------------------------------------------------------TQKTGI--------------NLKI--------TP---------------------------------------------------------------------GNH---------IT-------------------------------------------RRA---------------------------------------------------------------------------------------------------------------------------------------------------------------------------------------------------------------------------------------------------------------------------------------------------------
> AT3G05990.1 pacid=19663857 transcript=AT3G05990.1 locus=AT3G05990 ID=AT3G05990.1.TAIR10 annot-version=TAIR10
-----------S-PL-----------------------------------------------------------------------------L--LL-LLTVFSLLSSSLSQP--------------------S--PP-SA--------I---LIDCGASS-----SSVI-D---GRQWQPDET-FVS---SG----TPK-NV-SD------QV-LD--EIL-----FTVS------FPL---SLD--GTHH---KFYVM-SVSRG---WKYMIRTTYYY-GGV----------N------------GK-TPPP-------VFDQIVD------GTLWGI-VN----TTADYADG----LASYYEGVFLAQG---KSISVVA--------SNSYTT--S-DPFISALELV----RL-DGTL-YNSTDFT----TV---GMSLVA-----------H-AFG---YSG---P-IIRFPDDQFDRFWEP-----------YSL---------NS-TV------PN----NRK-LEV---S--GFWNLPPSRIFNTD-L-RAT-QVQ---PLEFTW--------PPMPLKMA-TYYI----------ALYFAHD-SDS-MGDG--SRVFDVSVNGITYYKE----------------LSV---TPAGAV------IFASR---------WP--LEGLT-T-LAL--------SPR----S--------GSN-LP--------PLINGGEMF-ELL-SLGG------KTLVRDVTALNAIKNSFKN-----APADWS------GDPCLPKNYS-WSGISCS---EGPRI-------RVVALNLTNMGVSGSLAPAVAKLTALSSI--WLGNNSLSGSL--------------------PDFSS-LKRLESLHFEDLFS-GSIPSSLGGVPHLRELFLQN-NLTGQVPS------------------------NL---------------------------------------------------------------------------------------------------------------------------------------------------------LQKPGL--------------NLRT--------S----------------------------------------------------------------------GNP---------FL-------------------------------T-QPSR------------------------------------------------------------------------------------------------------------------------------------------------------------------------------------------------------------------------------------------------------------------------------------------------------------------
> evm_27.model.AmTr_v1.0_scaffold00025.383 pacid=31566533 transcript=evm_27.model.AmTr_v1.0_scaffold00025.383 locus=evm_27.TU.AmTr_v1.0_scaffold00025.383 ID=evm_27.model.AmTr_v1.0_scaffold00025.383.v1.0 annot-version=v1.0
-----------SLSL-----------------------------------------------------------------------------F--FIWFIALPAFLNAQSP-----------------------------G--------L---LLDCGAPR-----PTSE-A---GLQWLPDSD-FIN---TG----NTT-SL-ST------PH-IR--TTL-----SSLY------FP------D--TKAR---KFYVL-PVIKG---ARYLVRTTFFY-GSF----------D------------GG-ETPP-------IFDQLVE------GTLWST-VN----TSSDYALN----LSSYYEIMVQATG---KSLSVLA--------RNSLTR--S-HPFISSLELT----QI-GNSV-YNSTDFS----QH---ALATVA-----------D-SFG---YGG---P-IIRYPDDHFDRFWGP-----------FTDS--------SP-TV------NK----TGN-VSS---T--GFWNMPPARIFKTS-L-TSN-LPN---PLELQW--------PLFPLPNS-SYYV----------ALYFED---NR-EIGS--SRVFNVSVNGVTFFRN----------------LNV---TTSGVV------VFATM---------WP--LSGHI-Q-IVM--------TPA----E--------GST-VG--------PLINGGEIL-QVL-MLGG------RTVTRDVIALEVMKRSLAK-----VPLDWQ------GDPCLPRQYS-WTGVTCS---EGSRI-------RVIALNLTGLGLSGSLSPRIANLTALSDI--WLGNNNLSGSI--------------------PDFSP-LRRLVSLHLENQFS-GEIPPTLGNISGLRELWLQN-NLTGVVPN------------------------SL---------------------------------------------------------------------------------------------------------------------------------------------------------QTKPGL--------------DLRV--------SP---------------------------------------------------------------------GNR---------LV-------------------------------N-SMPGAA-T--------------------------------------------------------------------------------------------------------------------------------------------------------------------------------------------------------------------------------------------------------------------------------------------------------------
> Potri.010G090800.1 pacid=26983006 transcript=Potri.010G090800.1 locus=Potri.010G090800 ID=Potri.010G090800.1.v3.0 annot-version=v3.0
-----------PPPS-----------------------------------------------------------------------------L--II-LISLFSLLSLSSSQP--------------------P--PL-LR--------T---LIDCGATV-----PSTI-N---GLQWIPDTG-YIT---SG----TSK-NL-TI------PV-LH--QTL-----STVS------FPL---Q-N--NLHR---KFYVV-SVFRG---AKYMIRSTYFY-GGI----------N------------GN-DPLP-------VFDQIVD------GTLWSV-VN----TTGDYSDG----MASYYEGVFLARG---KTMSFIA--------ANSYTE--S-DPFISALEFV----IL-GNSL-YNSTDFK----QV---GLSLVA-----------H-SFG---HK----E-VIRYPDDQFDRVWEP-----------FG----------EP-VI------PP----SKN-VSV---S--GIWNLPPSKIFETE-F-AMG-RSS---LRELRW--------PPVPLPNS-MYYI----------ALYFADD-HNS-STGG--SRMIDVGINGVPYYKN----------------LSV---TPAGAV------VFATK---------WP--LSGPT-T-VAL--------SPA----T--------GSS-VD--------PLINGGEVF-EVI-ALGE------RTLTRDVIALEALKSSLQN-----APLDWN------GDPCMPLQYS-WTGITCS---EGPRI-------RVVTLNLTGMGLSGSLPPSIARLTALADI--WLGNNTLSGSI--------------------PDLSS-LKMLETLHLEDRFT-GEIPLSLGNIKGLRELFLQN-NLTGQIPN------------------------NL---------------------------------------------------------------------------------------------------------------------------------------------------------L-KPGL--------------NLRT--------S----------------------------------------------------------------------GNQ---------FL-------------------------------A-PPPS------------------------------------------------------------------------------------------------------------------------------------------------------------------------------------------------------------------------------------------------------------------------------------------------------------------
> Potri.008G150200.1 pacid=27039869 transcript=Potri.008G150200.1 locus=Potri.008G150200 ID=Potri.008G150200.1.v3.0 annot-version=v3.0
-----------SPPS-----------------------------------------------------------------------------L--II-LISVFSILSLSTSQP--------------------P--PL-RR--------T---LIDCGATV-----PSTI-N---GLQWILDTG-YIT---GG----TAK-NL-TV------PV-LN--HTL-----STVS------FPL---Q-N--NLRR---KFYVV-NVFRG---AKYMIRSTYFY-GGI----------N------------GN-DSPP-------VFDQIVD------GTLWSV-VN----TTEDYRDG----MSSYYEGVFLARG---KTMSFIA--------ANSYTE--S-DPFISALEFV----IL-ENSL-YNSTDFK----QA---GLSLVA-----------H-SFG---HN----E-RIRYPDDQFDRVWEP-----------FGAN--------DS-TI------SS----SKN-VSV---S--TIWNLPPTKIFETE-L-TTS-RSS---PQEMNW--------PPVPLPNS-TYYI----------ALYFAHD-HNS-SPGG--SRIIDISINGVPYYKN----------------MTV---TPAGVV------IFANK---------WP--LGGLT-K-VAL--------TPA----T--------GLS-ID--------PMINGGEVF-DVI-ALGG------RTLTRDVIALEALKSSFQN-----TPHDWN------GDPCMPRQFS-WTGIACS---EGPRI-------RVVTLNLTSMGLSGSLPLSIARLTALTGI--WLGNNTLSGSI--------------------PDFSS-LKMLETLHLEDQFT-GEIPLSLGNIKDLRELFLQN-NLSGQIPN------------------------NL---------------------------------------------------------------------------------------------------------------------------------------------------------IGKPGL--------------NLRT--------S----------------------------------------------------------------------GNQ---------FL-------------------------------S-PSPS------------------------------------------------------------------------------------------------------------------------------------------------------------------------------------------------------------------------------------------------------------------------------------------------------------------
> evm_27.model.AmTr_v1.0_scaffold00056.187 pacid=31568288 transcript=evm_27.model.AmTr_v1.0_scaffold00056.187 locus=evm_27.TU.AmTr_v1.0_scaffold00056.187 ID=evm_27.model.AmTr_v1.0_scaffold00056.187.v1.0 annot-version=v1.0
-------------------------------------------------------------------------------------------------------------------------------------------------------------------------------------------------------------------------------------------------------------------------------------------------------------------------------------------------------------------------------------------------------------------------------------------------------------------------------------------------------------------------------------------------------------------------------------------------------------------------------------------------------------------------------------------------------------------------------------------------------------------------------------------------------------------------------------------------------------------------------------------------------------------------------------------------------------------------------------------------------------------------------------------------------------------------------------------------------------------------------------------------------------------------------------------------------------------------------------------------------------------------------------------------------------------------------------------------------------------------------------YYITN-KLNVKSDV-YSFGIV--LLEIISGQPAII-E------EEAIHIVQWVTPKVV----R-G-EIDSVIDPKL----QGDYDINSAWKAAEIALACTPQSAIKRATMSDV-IGELRGCIQLE-----RSRLK-------------RRSSR------KESFT----------------------------------------------------SISLE-------SEI-------LFDPSAR----
> Solyc01g108270.2.1 pacid=36139439 transcript=Solyc01g108270.2.1 locus=Solyc01g108270.2 ID=Solyc01g108270.2.1.ITAG2.4 annot-version=ITAG2.4
-----------STSI-----------------------------------------------------------------------------F--LLWLVSIPLTIHAAI---------------------DVN--QP-QG--------F---LLNCGGNE-----KIQQ-D---SLTYGPDDR-FIK---TG----NKS-EI-KQ------EG-LV--PLL-----SSVH------FP------A--DAEE---KFYNF-PVNKG---KKLIIKTIYYY-GGF----------D------------GG-TEPP-------IFDQIID------GTKWN--IN----TSADYADG----LSSYYEVIMVAQN---KVLRILA--------RNEHTT--S-DPFISAIEVL----YL-DDSL-YNTTDFG----KY---ALVTLA-----------H-SFG---SHD---K-LT-FPDDKYNRHWDP-----------LVDD--------NP-VV------TS----QAS-VTP---T--TFWNMPPEKVFENS-V-TAS-RGK---SLVVNW--------PNFPLPKT-YYYL----------ALYFQDN-RTP-SLYS--WRVFDVLVNGVKFFSN----------------LNV---TTSGVT------VYSTT---------WP--LEGET-K-ITL--------VPA----N--------TSP-VG--------PVIAAGELF-QLL-PLAG------RTLTRDVSVMTDLRKSFNK-----KPQDWH------GDPCLPKDKS-WSGVTCS---SGTNA-------RIIALNLTNAGISGALPPSISKLTALSHL--WLGSNELTGQI--------------------PDLSS-LQNLETLHLENQLE-GSIPESLGKLPKLREVFLQN-RLKGSVPG------------------------SL---------------------------------------------------------------------------------------------------------------------------------------------------------RNKNGI--------------NLKV--------S---------------------------------------------------------------------PGNE---------VS-------------------------------------------------------------S-----------------------------------------------------------------------------------------------------------------------------------------------------------------------------------------------------------------------------------------------------------------------------------------
> Potri.009G102300.1 pacid=26986716 transcript=Potri.009G102300.1 locus=Potri.009G102300 ID=Potri.009G102300.1.v3.0 annot-version=v3.0
-----------SLSI-----------------------------------------------------------------------------F--LLWLVCIPLSVHP------------------------LP--AP-GG--------F---QLNCGASE-----DITH-G---NLKYIPDKG-FIS---VG----NKS-AI-KT------AD-VL--PVL-----STLF------FP------D--TSAK---KYYVL-PVIKG---GKYLVRTTYYY-GGY----------D------------GG-KEPP-------VFDQIIQ------GTKWST-VN----TTEDYANG----MSSYYEIIVASLA---KTLSVLA--------RNVHTT--S-SPFISALEIE----YL-GNSV-YNSTDFS----KY---ALVTVA-----------D-NFG---ADE---E-IIGFPDDQFNRLWQP-----------YIDQ--------NP-VV------EC----QNN-ISS---S--EFWNFPPQRAFASA-I-TTS-RGK---TIKIQW--------PPVSLPST-KYYI----------ALYFQDN-RTP-SPYS--WRVFSVSINGQNFYKD----------------LNV---TANGVT------VYGSE---------WP--LSGQT-E-ITL--------TPG----N--------NIP-VG--------PVINAGEIY-HIL-PLGG------RTLTRDVMAMENLARRFVN-----PPSDWS------GDPCLPPENS-WTGVKCS---QDKLA-------RVVALNLTSMGISGSLPSSLANLTAVTHI--WLGGNKLSGSI--------------------PNLST-LKELQTLHLENKLE-GTIPQSLGHLGQLHELFLQN-NLDGRVPD------------------------SL---------------------------------------------------------------------------------------------------------------------------------------------------------RNKKGL--------------NIQY--------E---------------------------------------------------------------------LWTK---------LL-------------------------------------------------------------SFSYCFSMI---------------------------------------------------------------------------FI----------------------------------------------------------------------------------------------------------------------------------------------------------------------------------------------------
> LOC_Os03g08610.1 pacid=33128458 transcript=LOC_Os03g08610.1 locus=LOC_Os03g08610 ID=LOC_Os03g08610.1.MSUv7.0 annot-version=v7.0
-----------PIPIA----------------------------------------------------------------------------F--LFLLPLLLAASSHATASSH-------------ATASVVP--QP-RG--------F---YINCGSEK-----EEQI-G---SIKWIQDEG-FIA---VG----NMS-AV-DK------PN-IL--PLL-----ATVY------FP------D--ATAR---KYYQL-PVVKG---SRYLVRTTYFY-GGF----------D------------GG-DVPP-------VFDQIVD------GTRWSA-VN----TTDNFRRG----MSTYFEMVAEAQG---KTMSVLA--------RRADTR--S-SPFISALELV----SL-DDSM-YNTTDFD----KY---VMSTVA-----------S-RFG---AKG---E-IVSYPDDQYNRYWAP-----------FTDA--------NP-TV------ES----HSA-ITP---E--EFWNVPPAKALRAG-V-TTS-RGK---KLSVQW--------PPVELPAA-TYYV----------ALYFQDS-RTA-SPYS--WRVFDVAVNGKEFFRE----------------LNA---SAAGVM------VYSTM---------MP--LSGKM-E-IVL--------TPN----E--------TSP-VG--------PLINAGEIY-QIV-PLGG------RTATRDVVAMEELARSIKN-----PPPDWA------GDPCLPRQNS-WTGVICS---EGSPV-------RVVSLDLKNHGLSGSLPDSIGNLTGMKNI--YFGGNKLTGSI--------------------PDLSS-MHILEELHFEGQLS-GPISPSLGTLTNLKELYLNN-NLTGQIPE------------------------SL---------------------------------------------------------------------------------------------------------------------------------------------------------KNKPEL--------------DMRT--------E----------------------------------------------------------------------GNK---------LN-------------------------------------------------------------------------------------------------------------------------------------------------------------------------------------------------------------------------------------------------------------------------------------------------------------------------------------------------------
> Zm00001d048245_T003.1
-----------ASRIASFP------------------------------------------------------------------------SF--LAFVVVTVATLFPSSSSQQ-------------QPAAAVP--QP-RG--------F---YISCGSDK-----DVQV-G---SIKWAKDEG-FTA---VG----NAS-AI-NK------PH-LL--PLL-----AALY------FP------D--ATAR---KYYQL-PVVKG---TRYLVRTTYFY-GGF----------D------------GG-KEPP-------VFDQIVD------GTLWSA-VN----TTDNYRRG----MSTYFEMVAQGQG---KTMSVLA--------RRPDTA--S-SPFISALEVI----DL-ADSM-YNTTDFS----RF---TMTTVV-----------S-RFG---SKG---D-IVSYPDDPYNRYWAP-----------FADA--------NP-MV------ES----HSS-ISP---D--DFWNQPPAKALKAG-I-TTS-RGK---KLAVQW--------PTTELPAA-TYYV----------ALYFQDP-RTA-SPFS--WRVFDVAVNGNDFFRG----------------LNA---SAAGVM------VYSSM---------MQ--LSGKT-E-ILL--------TPN----E--------TSP-VG--------PLINAGEIY-QIV-PLGG------RTATRDVVAMEDLASSLKN-----LPPDWA------GDPCLPQQHS-WTGVECS---QGSPV-------RVLSLDLKNHGLSGSLPDSIVHLTGMKTI--YLSGNNLSGPI--------------------PDLSS-MHALTAVRLDSQFS-GTINPSMEKLANLKELHLNN-NLTGKIPD------------------------GL---------------------------------------------------------------------------------------------------------------------------------------------------------KNKAGL--------------DLRC--------KE----------------------------------------------------------Q-L-------RGTN---------LNE-----------------------------------------------------ADKEEIMS-----TMLH-------------------FNDE----------------GRGL---------------------------KTSKFVR---------------------------------------------------------------------------------------------------------------------------------------------------------------------------------------------------
> Bradi1g72337.1.p pacid=32804185 transcript=Bradi1g72337.1 locus=Bradi1g72337 ID=Bradi1g72337.1.v3.1 annot-version=v3.1
-----------PIPIA----------------------------------------------------------------------------F--SLLPLLIVVTTFPSSSAAA-------------TAAPAVP--QP-RG--------L---HMNCGADK-----ELHI-G---SIKWVPDAA-FIA---VG----NAS-SV-NK------PS-VL--PVL-----STLH------FP------D--ATAR---KYYNI-PAAKG---SRYLVRTTYFY-GGA----------D----------------DPP-------VFDQIVD------GTLWSA-VN----TTDSARRG----MSTYFELVAQAQG---KSMSVLA--------RRNDTT--S-SPFISSLEVV----TL-EDSM-YNATDFG----KF---VLSTVA-----------N-ALG---TKG---D-IFSYPDDQYSRYWAP-----------FMDG--------NP-TV------ES----HTA-ISP---A--DFWNQPPPKALKGG-L-TTS-RGK---NLTVQW--------PPLELPAT-SYYV----------VFYFQDS-RTA-SPYS--WRVFNVAVNGKDFFRG----------------LNA---TAAGVM------VYANM---------MQ--LAGKT-E-ILL--------TPN----E--------TSP-VG--------PLINAAEIY-QIV-PVGG------RTATKDVVAMEELARSLKN-----TPPDWA------GDPCLPPQNS-WTGVKCS---ADAPV-------RVLSLDLKNHSLSGSLPDSFGNLTGLNTI--FLSGNKLSGPI--------------------PDLSN-MQSLAALHLDDQFS-GAINPSLGVLVNLKELFLNN-NLSGQIPL------------------------VL---------------------------------------------------------------------------------------------------------------------------------------------------------KTKPGL--------------VMKI--------E----------------------------------------------------------------------GNK---------LV-------------------------------------------------------------------------------------------------------------------------------------------------------------------------------------------------------------------------------------------------------------------------------------------------------------------------------------------------------
> Smo_148915 pacid=15411616 transcript=148915 locus=148915 ID=148915.v1.91 annot-version=v1.0
------------------------------------------------------------------------------------------------------------------------------------------------------------------------------------------------------------------------------------------------------------------------------------------------------------------------------------------------------------------------------------------------------------------------------------------------------------------------------------------------------------------------------------------------------------------------------------------------------------------------------------------------------------------------------------------------------------------------------------------------------------------------------------------------------------------------------------------------------------------------------------------------------------------------------------------------------------------------------------------------------------------------------------------------------------------------------------------------------------------------------------------------------------------------------------------------------------------------------------------------------MGGGTLM-EHL-------YGSK---S----PLDWKARV--KIAV-GAA------TALDYLHNGSD--SKIIH-RDVKSTNILLDSG--MNAKVADFGLSKHVTRIDA--THVTTL-VKGTVGYLDPEYYASN-QLTEKSDV-YSFGVV--LLELICGREPLSDRVP---ADQY-SIITWARPYLL----S-G-SYNEVVDRNIA----GRFSIGSMAIFANVAAKSVARDPNERPKMSQV-LRDLKEAQAFE-----TAM--------------------------------------------------------------------------------------------------------------------
> evm_27.model.AmTr_v1.0_scaffold00056.194 pacid=31568343 transcript=evm_27.model.AmTr_v1.0_scaffold00056.194 locus=evm_27.TU.AmTr_v1.0_scaffold00056.194 ID=evm_27.model.AmTr_v1.0_scaffold00056.194.v1.0 annot-version=v1.0
--------------------------------------------------------------------------------------------------------------------------------------------------------------------------------MS-------------------------------------------------------------------------------------------------------------------------------------------------------------------------------------------------------------------------------------------------------------------------------------F---G---------------------------------------------------------------------------------------------------------------------------------------------------------------------------------------------PT--------------------------------------------E------------------------------------------------------------------------------------------------------GD-----------------------------------------------------------------------------------------------------------------------------------------------------------------------------------------------------------------------------------------------------------------------------------------------------------------------------------------------------------------------------------------------------------------------------------------G------------------------------------------------------------------------------------------HISTA-AVGTLGYVDPEYHTQY-TLNEKSDV-YGFGIV--LLELITGQPAIIIN------ERKIHIVQYIVSELA----N-G-AIVRVVDPRL----QGEYDIDLMWKAAKTALACTPDTAKQRPNMSTV-ISELRICIELEWSRLRGSRKE------------------------FKLSSTPTD----------------SSN--KEIEQ--------------------------------------------AYDPLPR----
> AT2G14510.1 pacid=19641739 transcript=AT2G14510.1 locus=AT2G14510 ID=AT2G14510.1.TAIR10 annot-version=TAIR10
-----------ETR----------------------------------------------------------------------------NKF---ML--LACATF-SIMS-----------------LVKSQ---N-QQG--------F--ISLDCGLPSKE-S--YIE-PSS-NLTFISDVN-FIR---GG----KTG-NI-QNNS---RTNFIF--KPF-----KVLY------FP------D----GI---RNYSL-S--VKQGT-KYLIRTLFYY-GNY----------D------------G-LNTSP-------RFDLFLG------PNIWTS-VD----VLI-ADVG----DGVVEEIVHVTRS---NILDILV------------KTGTS-TPMISAIELR----PL-RYDT-YT---AR----TG---SLKSMA-----------F-YF----TNS---DEAIRYPEDVYDRVWMP-----------Y-----SQP---EWTQI------NT----TRN-VSG---F-SDGYNP-PQGVIQTA-S-IPT-NGSEP--LTFTWNL---------ESSDD-ETYA----------YLFFAEI-QQL-KVNE--TREFKILANGVDY------I-D-YT---PW-KFE------ART-------LSNPA-----PL----KCEGGVC-R-VQL--------SKT----P--------KST-LP--------PLMNAIEIF-SVI-QFP-QS----DTNTDEVIAIKKIQSTYQL-----SRISWQ------GDPCVPKQFS-WMGVSCNVIDISTPP-------RIISLDLSLSGLTGVISPSIQNLTMLREL----------------------------------------------DLSNNLT-GEVPEFLATIKPLLVIHLRG-NLRGSVPQ-A--LQDREKNDGLKL--FVDPNI-----------------TRR--------GKHQPKSW----LVAIVASISCV-AVT-IIVL---VLIFI----FRRRK--------------SSTR-------------------------------KVIRPSLEMKNRRFKYSEVKEMTNNFEVVLGKGGFGVVYHGFLN-NEQVAVKVLSQSS---T--QGYKEFKTEVELLLR--------VHHVNLVSLVGYCDE-GIDLALIYEFMENGNLK-EHL-S------GKR---G--GSVLNWSSRL--KIAI-ESA------LGIEYLHIGCQ--PPMVH-RDVKSTNILLGLR--FEAKLADFGLSRSFLV-GS-QAHVSTN-VAGTLGYLDPEYYLKN-WLTEKSDV-YSFGIV--LLESITGQPVIEQS------RDKSYIVEWAKSMLA----N-G-DIESIMDPNL----HQDYDSSSSWKALELAMLCINPSSTQRPNMTRV-AHELNECLEIY-----NL----------------TKIRS------QDQNSS-------------------KS-----L------------------------GHTVT-------FIS-------DI-PSAR----
> AT2G14440.1 pacid=19640988 transcript=AT2G14440.1 locus=AT2G14440 ID=AT2G14440.1.TAIR10 annot-version=TAIR10
-----------ETR----------------------------------------------------------------------------SKL---ML--LACATF-SIIS-----------------LVKSQ---N-QQG--------F--ISLYCGLPSNE-S-PYIE-PLT-NLTYISDVN-FVR---GG----KTG-NI-KNNS---DIDFTS--RPY-----KVLY------FP------E----GI---RNYSL-S--VKQGT-KYLIRTLFFY-GNY----------D------------G-LNTSP-------RFDLFLG------PNIWTS-VD----VQK-VDGG----DGVIEEIIHVTRC---NILDILV------------KTGTT-TPMISAIELR----PL-RYDT-YT---AR----TG---SLKKIL-----------F-YF----TNS---GKEVRYPEDVYDRVWIP-----------H-----SQP---EWTQI------NT----TRN-VSG---F-SDGYNP-PQDVIKTA-S-IPT-NVSEP--LTFTWMS---------ESSDD-ETYA----------YLYFAEI-QQL-KANE--TRQFKILVNGVYY------I-D-YI---PR-KFE------AET-------LITPA-----AL----KCGGGVC-R-VQL--------SKT----P--------KST-LP--------PQMNAIEIF-SVI-QFP-QS----DTNTDEVIAIKNIQSTYKV-----SRISWQ------GDPCVPIQFS-WMGVSCNVIDISTPP-------RIISLDLSSSGLTGVITPSIQNLTMLREL----------------------------------------------DLSNNLT-GEVPEFLATIKPLLVIHLRG-NLRGSVPQ-A--LQDRENNDGLKL--L------------------------R--------GKHQPKSW----LVAIVASISCV-AVT-IIVL---VLIFI----FRRRK--------------SSTR-------------------------------KVIRPSLEMKNRRFKYSEVKEMTNNFEVVLGKGGFGVVYHGFLN-NEQVAVKVLSQSS---T--QGYKEFKTEVELLLR--------VHHVNLVSLVGYCDK-GNDLALIYEFMENGNLK-EHL-S------GKR---G--GPVLNWPGRL--KIAI-ESA------LGIEYLHIGCK--PPMVH-RDVKSTNILLGLR--FEAKLADFGLSRSFLV-GS-QTHVSTN-VAGTLGYLDPEYYQKN-WLTEKSDV-YSFGIV--LLEIITGQPVIEQS------RDKSYIVEWAKSMLA----N-G-DIESIMDRNL----HQDYDTSSSWKALELAMLCINPSSTLRPNMTRV-AHELNECLEIY-----NL----------------TKRRS------QDQNSS-------------------KS-----S------------------------GHTVT-------FIS-------DI-PSAR----
> AT3G46330.1 pacid=19659965 transcript=AT3G46330.1 locus=AT3G46330 ID=AT3G46330.1.TAIR10 annot-version=TAIR10
-----------KNL----------------------------------------------------------------------------CWV---FLSLFWFGVF-LIIR-----------------FAEGQ---N-QEG--------F--ISLDCGLPLNE-P-PYIE-SET-GIQFSSDEN-FIQ---SG----KTG-RI-PKNL---ESEN-L--KQY-----ATLY------FP------D----GI---RNYDL-R--VEEGR-NYLIRATFFY-GNF----------D------------G-LNVSP-------EFDMHIG------PNKWTT-ID----LQI-VPDG------TVKEIIHIPRS---NSLQILV------------KTGAT-IPMISALELR----PL-ANDT-YI---AK----SG---SLKYYF-----------M-YL----SNA---TVLLRYPKDVYDRSWVP-----------Y-----IQP---EWNQI------ST----TSN-VSN---K--NHYDP-PQVALKMA-A-TPT-NLDAA--LTMVWRL---------ENPDD-QIYL----------YMHFSEI-QVL-KAND--TREFDIILNGETI----N-T-RGVT---PK-YLE------IMT-------WLTTN-----PR----QCNGGIC-R-MQL--------TKT----Q--------KST-LP--------PLLNAFEVY-SVL-QLP-QS----QTNEIEVVAIKNIRTTYGL-----SRISWQ------GDPCVPKQFL-WDGLNCNITDISAPP-------RIISLNLSSSGLSGTIVSNFQNLAHLESL----------------------------------------------DLSNSLS-GIVPEFLATMKSLLVINLSG-KLSGAIPQ-A--LRDRER-EGLKL--NVLGNKEL------CLS---STCID-----------KPKKKV----AVKVVAPVASI-AAI-VVVI----LLFV----FKKK----------------------------------------------MSSRNKPEPWIKTKKKRFTYSEVMEMTKNLQRPLGEGGFGVVYHGDLNGSEQVAVKLLSQTS---A--QGYKEFKAEVELLLR--------VHHINLVNLVGYCDE-QDHFALIYEYMSNGDLH-QHL-S------GKH---G--GSVLNWGTRL--QIAI-EAA------LGLEYLHTGCK--PAMVH-RDVKSTNILLDEE--FKAKIADFGLSRSFQVGGD-QSQVSTV-VAGTLGYLDPEYYLTS-ELSEKSDV-YSFGIL--LLEIITNQRVIDQT------RENPNIAEWVTFVIK----K-G-DTSQIVDPKL----HGNYDTHSVWRALEVAMSCANPSSVKRPNMSQV-IINLKECLASE-----NTR---------------ISRNN------QNMDSG-------------------HSS--DQL------------------------NVTVT-------FDT-------DVKPKAR----
> AT1G51830.1 pacid=19651661 transcript=AT1G51830.1 locus=AT1G51830 ID=AT1G51830.1.TAIR10 annot-version=TAIR10
------------------------------------------------------------------------------------------------------------------------------------------MTV--------F--FINDC---------------------------------------------------------------------------------------------------------------------------------------------------------------------------------------------------------------------------------------------------------------------------------------------------------------------------VRFPDDVYDRKWYP-----------I-----F-Q--NSWTQV------TT----NLN-VNI---S--TIYEL-PQSVMSTA-A-TPL-NANAT--LNITWTI---------EPPTT-PFYS----------YIHFAEL-QSL-RAND--TREFNVTLNGEYT------I-GPYS---PK-PLK------TET-------IQDLS-----PE----QCNGGAC-I-LQL--------VET----L--------KST-LP--------PLLNAIEAF-TVI-DFP-QM----ETNEDDVTGINDVQNTYGL-----NRISWQ------GDPCVPKQYS-WDGLNCNNSDISIPP-------IIISLDLSSSGLNGVITQGIQNLTHLQYL----------------------------------------------DLSDNLT-GDIPKFLADIQSLLVINLSG-NLTGSVPL-S--LL--QK-KGLKL--NVEGNPHL-----LCTD---GLCVNK------G-DGHKKKSI----IAPVVASIASI-AIL-IGAL---VLFFV----LKKKT--------------QSK-----GPPAAYVQASN------------GRSRRSAEPAIVTKNKRFTYSEVMQMTNNFQRVLGKGGFGIVYHGLVNGTEQVAIKILSHSS---S--QGYKQFKAEVELLLR--------VHHKNLVGLVGYCDE-GENLALIYEYMANGDLK-EHM-S------GTR---N--HFILNWGTRL--KIVV-ESA------QGLEYLHNGCK--PLMVH-RDIKTTNILLNEQ--FDAKLADFGLSRSFPI-EG-ETHVSTA-VAGTPGYLDPEYYRTN-WLTEKSDV-YSFGVV--LLEIITNQPVIDPR------REKPHIAEWVGEVLT----K-G-DIKNIMDPSL----NGDYDSTSVWKAVELAMCCLNPSSARRPNMSQV-VIELNECLTSE-----NS----------------RGGAI------RDMDSE-------------------GS-----I------------------------EVSLT-------FGT-------EVTPLAR----
> AT1G51820.1 pacid=19651633 transcript=AT1G51820.1 locus=AT1G51820 ID=AT1G51820.1.TAIR10 annot-version=TAIR10
-----------ERH-------------------------------------------------------------------------------------FVFIATYLLIFH-----------------LVQAQ---N-QTG--------F--ISVDCGLSLLE-S-PYDA-PQT-GLTYTSDAD-LVA---SG----KTG-RL-AKEF---EPLV-D--KPT-----LTLY------FP------E----GV---RNYNL-N--VTSDT-NYLIKATFVY-GNY----------D------------G-LNVGP-------NFNLYLG------PNLWTT-VS---------SND------TIEEIILVTRS---NSLQVLV------------KTGIS-IPFINMLELR----PM-KKNM-YV---TQ----SG---SLKYLF-----------G-YI----SNS---STRIRFPDDVYDRKWYP-----------L-----F-D--DSWTQV------TT----NLK-VNT---S--ITYEL-PQSVMAKA-A-TPI-KANDT--LNITWTV---------EPPTT-QFYS----------YVHIAEI-QAL-RANE--TREFNVTLNGEYT------F-GPFS---PI-PLK------TAS-------IVDLS-----PG----QCDGGRC-I-LQV--------VKT----L--------KST-LP--------PLLNAIEAF-TVI-DFP-QM----ETNENDVAGIKNVQGTYGL-----SRISWQ------GDPCVPKQLL-WDGLNCKNSDISTPP-------IITSLDLSSSGLTGIITQAIKNLTHLQIL----------------------------------------------DLSDNLT-GEVPEFLADIKSLLVINLSG-NLSGSVPP-S--LL--QK-KGMKL--NVEGNPHI-----LCTT---GSCVKK------KEDGHKKKSV----IVPVVASIASI-AVL-IGAL---VLFLI----LRKKR--------------SPKV---EGPPPSYMQASD------------GRLPRSSEPAIVTKNRRFSYSQVVIMTNNFQRILGKGGFGMVYHGFVNGTEQVAVKILSHSS---S--QGYKQFKAEVELLLR--------VHHKNLVGLVGYCDE-GDNLALIYEYMANGDLK-EHM-S------GTR---N--RFILNWGTRL--KIVI-ESA------QGLEYLHNGCK--PPMVH-RDVKTTNILLNEH--FEAKLADFGLSRSFLI-EG-ETHVSTV-VAGTPGYLDPEYHRTN-WLTEKSDV-YSFGIL--LLEIITNRHVIDQS------REKPHIGEWVGVMLT----K-G-DIQSIMDPSL----NEDYDSGSVWKAVELAMSCLNHSSARRPTMSQV-VIELNECLASE-----NA----------------RGGAS------RDMESK-------------------SS-----I------------------------EVSLT-------FGT-------EVSPNAR----
> AT1G51850.1 pacid=19649533 transcript=AT1G51850.1 locus=AT1G51850 ID=AT1G51850.1.TAIR10 annot-version=TAIR10
-----------ERH-------------------------------------------------------------------------------------CVLVATFLLMLH-----------------IVHAQ---D-QIG--------F--ISVDCGLAPRE-S-PYNE-AKT-GLTYTSDDG-LVN---VG----KPG-RI-AKEF---EPLA-D--KPT-----LTLY------FP------E----GV---RNYNL-N--VTSDT-NYLIKATFVY-GNY----------D------------G-LNVGP-------NFDLYFG------PNLWTT---------------------------------------VLI------------KTGIS-IPFINVLELR----PM-KKNM-YV---TQ----GE---SLNYLF-----------V-YI----SNS---STRIRFPDDVYDRKWYP-----------Y-----F-D--NSWTQV------TT----TLD-VNT---S--LTYEL-PQSVMAKA-A-TPI-KANDT--LNITWTV---------EPPTT-KFYS----------YMHFAEL-QTL-RAND--AREFNVTMNGIYT------Y-GPYS---PK-PLK------TET-------IYDKI-----PE----QCDGGAC-L-LQV--------VKT----L--------KST-LP--------PLLNAIEAF-TVI-DFP-QM----ETNGDDVDAIKNVQDTYGI-----SRISWQ------GDPCVPKLFL-WDGLNCNNSDNSTSP-------IITSLDLSSSGLTGSITQAIQNLTNLQEL----------------------------------------------DLSDNLT-GEIPDFLGDIKSLLVINLSG-NLSGSVPP-S--LL--QK-KGMKL--NVEGNPHL-----LCTA---DSCVKK------GEDGHKKKSV----IVPVVASIASI-AVL-IGAL---VLFFI----LRKKK--------------SPKV---EGPPPSYMQASD------------GRSPRSSEPAIVTKNRRFTYSQVAIMTNNFQRILGKGGFGMVYHGFVNGTEQVAVKILSHSS---S--QGYKEFKAEVELLLR--------VHHKNLVGLVGYCDE-GENMALIYEYMANGDLK-EHM-S------GTR---N--RFTLNWGTRL--KIVV-ESA------QGLEYLHNGCK--PPMVH-RDVKTTNILLNEH--FQAKLADFGLSRSFPI-EG-ETHVSTV-VAGTPGYLDPEYYKTN-WLTEKSDV-YSFGIV--LLELITNRPVIDKS------REKPHIAEWVGVMLT----K-G-DINSIMDPNL----NEDYDSGSVWKAVELAMSCLNPSSARRPTMSQV-VIELNECIASE-----NS----------------RGGAS------RDMDSK-------------------SS-----I------------------------EVSLT-------FDT-------ELSPTAR----
> AT1G51880.1 pacid=19656573 transcript=AT1G51880.1 locus=AT1G51880 ID=AT1G51880.1.TAIR10 annot-version=TAIR10
-----------KSI----------------------------------------------------------------------------HGF---LL--FLITAY-VILE-----------------SVQAQ---D-QLG--------F--ISLDCGLVPKN-A-TYTE-KTT-NITYKSDAN-YID---SG----LVG-RI-SAEY---KAQL-Q--QQT-----WTVS------FP------E----GE---RNYNF-N--LTAKS-RYLIRATFTY-GNY----------D------------G-LRQVP-------KFDIHIG------PSKWTS-VK----LDG-VGNG------AVLEMIHVLTQ---DRLQILV------------KTGKG-IPFISSLELR----PL-NNNT-YL---TQ----SG---SLIGFA-----------V-FF----SAT---PTFIRYDEDIHDRVWVR-----------Q-----FGN---GLKSI------ST----DLL-VDT---S--NPYDV-PQAVAKTA-C-VPS-NASQP--LIFDWTL---------DNITS-QSYV----------YMHFAEI-QTL-KDND--IREFNITYNGGQN-----VY-SYLR---PE-KFE------IST-------LFDSK-----PL----SSPDGSF-S-LSF--------TKT----G--------NST-LP--------PLINGLEIY-KVL-DLL-EL----ETDQDEVSAMINIKATYDLS----KKVSWQ------GDPCAPKSYQ-WEGLNCSYPN-SDQP-------RIISLNLAENKLTGTITPEISKLTQLIEL----------------------------------------------DLSKDLS-GEIPEFFADMKLLKLINLSGLGLNSTIPD-S--IQQRLDSKSLIL--ILSKTVTKTV----------------------TLKGKSKKVP----MIPIVASVAGV-FAL-LVIL---AIFFV----VRRK---------------NGESN--KG----------------------------TNPSIITKERRITYPEVLKMTNNFERVLGKGGFGTVYHGNLED-TQVAVKMLSHSS---A--QGYKEFKAEVELLLR--------VHHRNLVGLVGYCDD-GDNLALIYEYMANGDLK-ENM-S------GKR---G--GNVLTWENRM--QIAV-EAA------QGLEYLHNGCT--PPMVH-RDVKTTNILLNER--YGAKLADFGLSRSFPV-DG-ESHVSTV-VAGTPGYLDPEYYRTN-WLSEKSDV-YSFGVV--LLEIVTNQPVTDKT------RERTHINEWVGSMLT----K-G-DIKSILDPKL----MGDYDTNGAWKIVELALACVNPSSNRRPTMAHV-VTELNECVALE-----NA----------------RRQGR------EEMHTS-------------------GY-----V------------------------DFSRS-------SAS-------EFSPGAR----
> AT1G51890.1 pacid=19651455 transcript=AT1G51890.1 locus=AT1G51890 ID=AT1G51890.1.TAIR10 annot-version=TAIR10
-----------R--------------------------------------------------------------------------------F---LS--FLIFVF-AVLG-----------------LVQAQ---D-QSG--------F--ISLDCGLVPTE-I-TYVE-KST-NITYRSDAT-YID---SG----VPG-KI-NEVY---RTQF-Q--QQI-----WALS------FP------E----GQ---RNYNF-S--LTAKR-KYLIRGTFIY-GNY----------D------------G-LNQLP-------SFDLYIG------PNKWTS-VS----IPG-VRNG------SVSEMIHVLRQ---DHLQILV------------KTGET-TPFISSLELR----PL-NNNT-YV---TK----SG---SLIVVA-----------L-YF----SPT---PPFLRYDEDVHDRIWIP-----------F-----LDN---KNSLL------ST----ELS-VDT---S--NFYNV-PQTVAKTA-A-VPL-NATQP--LKINWSL---------DDITS-QSYI----------YMHFAEI-ENL-EANE--TREFNITYNGGEN-----WF-SYFR---PP-KFR------ITT-------VYNPA-----AV----SSLDGNF-N-FTF--------SMT----G--------NST-HP--------PLINGLEIY-QVL-ELP-QL----DTYQDEVSAMMNIKTIYGLS----KRSSWQ------GDPCAPELYR-WEGLNCSYPN-FAPP-------QIISLNLSGSNLSGTITSDISKLTHLREL----------------------------------------------DLSNDLS-GDIPFVFSDMKNLTLINLSGKNLNRSVPE-T--LQKRIDNKSLTL--IRDET-----------------------------GKNSTNV------VAIAASVASV-FAV-LVIL---AIVFV----VIRKKQ-------------RTNEA--SG-PRSFTTGTV------------KSDARSSSSSIITKERKFTYSEVLKMTKNFERVLGKGGFGTVYHGNLDD-TQVAVKMLSHSS---A--QGYKEFKAEVELLLR--------VHHRHLVGLVGYCDD-GDNLALIYEYMEKGDLR-ENM-S------GKH---S--VNVLSWETRM--QIAV-EAA------QGLEYLHNGCR--PPMVH-RDVKPTNILLNER--SQAKLADFGLSRSFPV-DG-ESHVMTV-VAGTPGYLDPEYYRTN-WLSEKSDV-YSFGVV--LLEIVTNQPVMNKN------RERPHINEWVMFMLT----N-G-DIKSIVDPKL----NEDYDTNGVWKVVELALACVNPSSSRRPTMPHV-VMELNECLALE-----IE----------------RKQGS------QATYIK-------------------ES-----V------------------------EFSPS-------SAS-------DFSPLAR----
> AT1G51870.1 pacid=19651350 transcript=AT1G51870.1 locus=AT1G51870 ID=AT1G51870.1.TAIR10 annot-version=TAIR10
-----------KSL----------------------------------------------------------------------------HFC---LL--FMIVSF-TVSR-----------------PVEAQ---D-QAG--------F--ISLDCGLVPKE-T-TYVE-TST-NITYKSDAN-YTD---SG----LVG-KI-NDAH---KTLV-Q--QPL-----WALS------FP------E----GE---RNYNF-N--LTVNS-TYLIRGTFLY-GNY----------D------------G-LNQSP-------SFDLHIG------ASKWTS-VN----IVG-VTDT------VMPEIIHVLTQ---KRLQVLV------------KTGKT-TPFISSLELR----PL-INNI-YI---AE----SG---SMVLQN-----------V-YFP---SDS---TSIVRYDEDIHDRVWNP-----------V-----SDD---DSSSI------ST----DLQ-VQT---N--NLYDV-PQFVMKTA-A-IPK-DASAP--WSLVWTI---------DNTTA-LSYV----------YMHFAEI-QDL-KAND--LREFDITYNGGKL-----WF-SQFR---PN-KLS------ILT-------MFSQV-----PL----TSSNGEY-N-FTF--------EMT----S--------NST-LP--------PLINALEIY-TGL-EIL-QL----QTDKDEVSAMMNIKTTYDLS----KKISWQ------GDPCAPQLYR-WEGLDCSYPD-TEAS-------RIISLNLNASGLNGTITSDITKLTQLSEL------------------------------------------------------------------------------------------------------LGEKVKMNP----------------------TAKKESKKVP----IVPIAASVAGV-FAL-IVIL---AIFFI----VKGK---------------KGKSA--EGPPLSVTSGTA------------KSETRSSNPSIMRKDRKITYPQVLKMTNNFERVLGKGGFGTVYHGNMED-AQVAVKMLSHSS---A--QGYKEFKAEVELLLR--------VHHRHLVGLVGYCDD-GDNLALIYEYMANGDLR-ENM-L------GKR---G--GNVLTWENRM--QIAV-EAA------QGLEYLHNGCT--PPMVH-RDVKTTNILLNAQ--CGAKLADFGLSRSFPI-DG-ECHVSTV-VAGTPGYLDPEYYRTN-WLSEKSDV-YSFGVV--LLEIVTNQPVINQT------RERPHINEWVGFMLS----K-G-DIKSIVDPKL----MGDYDTNGAWKIVELGLACVNPSSNLRPTMAHV-VIELNECVAFE-----NA----------------RRQGS------EEMYTR-------------------SS-----T------------------------NFSHT-------SAS-------EFSPGAR----
> AT1G51860.1 pacid=19651328 transcript=AT1G51860.1 locus=AT1G51860 ID=AT1G51860.1.TAIR10 annot-version=TAIR10
-----------KSL----------------------------------------------------------------------------HWF---LH--LLIIAF-TVLR-----------------SVEAQ---N-QAG--------F--ISLDCGLVPKE-T-TYTE-KST-NITYKSDVD-YID---SG----LVG-KI-NDAY---KTQF-Q--QQV-----WAVS------FP------V----GQ---RNYNV-N--LTANN-KYLIRGTFVY-GNY----------D------------G-LNQFP-------SFDLHIG------PNKWSS-VK----ILG-VTNT------SMHEIIHVVPQ---DSLEVLV------------KTGPT-TPFISSLEVR----PL-NNES-YL---TQ----SG---SLMLFA-----------V-YFP---SSS---SSFIRYDEDIHDRVWNS-----------F-----TDD---ETVWI------ST----DLP-IDT---S--NSYDM-PQSVMKTA-A-VPK-NASEP--WLLWWTL---------DENTA-QSYV----------YMHFAEV-QNL-TANE--TREFNITYNGGLR-----WF-SYLR---PP-NLS------IST-------IFNPR-----AV----SSSNGIF-N-FTF--------AMT----G--------NST-LP--------PLLNALEIY-TVV-DIL-QL----ETNKDEVSAMMNIKETYGLS----KKISWQ------GDPCAPQLYR-WEGLNCSYPD-SEGS-------RIISLNLNGSELTGSITSDISKLTLLTVL----------------------------------------------DLSNDLS-GDIPTFFAEMKSLKLINLSGPNLNLTIPD-S--LQQRVNSKSLTL--ILGENLTLTP------------------------KKESKKVP----MVAIAASVAGV-FAL-LVIL---AIFFV----IKRKNV-------------KAHKS--PGPPPLVTPGIV------------KSETRSSNPSIITRERKITYPEVLKMTNNFERVLGKGGFGTVYHGNLDG-AEVAVKMLSHSS---A--QGYKEFKAEVELLLR--------VHHRHLVGLVGYCDD-GDNLALIYEYMANGDLR-ENM-S------GKR---G--GNVLTWENRM--QIAV-EAA------QGLEYLHNGCR--PPMVH-RDVKTTNILLNER--CGAKLADFGLSRSFPI-DG-ECHVSTV-VAGTPGYLDPEYYRTN-WLSEKSDV-YSFGVV--LLEIVTNQPVIDKT------RERPHINDWVGFMLT----K-G-DIKSIVDPKL----MGDYDTNGAWKIVELALACVNPSSNRRPTMAHV-VMELNDCVALE-----NA----------------RRQGS------EEMYSM-------------------GS-----V------------------------DYSLS-------STS-------DFAPGAR----
> AT1G51910.1 pacid=19649715 transcript=AT1G51910.1 locus=AT1G51910 ID=AT1G51910.1.TAIR10 annot-version=TAIR10
-----------KTM----------------------------------------------------------------------------NGF---LL--LSTIAF-AVFH-----------------LVQAQ---S-QSG--------F--ISLDCGLIPKD-T-TYTE-QIT-NITYISDAD-YID---SG----LTE-RI-SDSY---KSQL-Q--QQT-----WTLS------FP------E----GQ---RNYNF-N--LKANL-KYLIRGTFVY-GNY----------D------------G-LNQMP-------KFDLHIG------PNKWTS-VI----LEG-VANA------TIFEIIHVLTQ---DRLQVLV------------KTGQT-TPFISSLELR----PL-NNDT-YV---TQ----GG---SLMSFA-----------I-YF----PKT---AYFLRYSDDLYDRVWVP-----------F-----SQN---ETVSL------ST----NLP-VDT--SS--NSYNV-PQNVANSA-I-IPA-EATHP--LNIWWDL---------QNINA-PSYV----------YMHFAEI-QNL-KAND--IREFNITYNGGQV-----WE-SSIR---PH-NLS------ITT-------ISSPT-----AL----NSSDGFF-N-FTF--------TMT----T--------TST-LP--------PLINALEVY-TLV-ENL-LL----ETYQDEVSAMMNIKKTYGLS----KKISWQ------GDPCSPQIYR-WEGLNCLYLD-SDQP-------LITSLNLRTSGLTGIITHDISNLIQLREL----------------------------------------------DLSDDLS-GEIPDFLADMKMLTLVNLKGPKLNLTVPD-S--IKHRINNKSLKL--IIDENQSS--------------------------EKHGIKFP----LVAILASVAGV-IAL-LAIF---TICVI----FKREKQ-------------GSGEA--PT--------RV------------NTEIRSSYQSIETKDRKFTYSEILKMTNNFERVLGKGGYGRVYYGKLDD-TEVAVKMLFHSS---AE-QDYKHFKAEVELLLR--------VHHRHLVGLVGYCDD-GDNFALIYEYMANGDLK-ENM-S------GNR---S--GHVLSWENRM--QIAM-EAA------QGLEYLHNGSR--PPMVH-RDVKTTNILLNEL--YQAKLADFGLSRSSPV-DG-ESYVSTI-VAGTPGYLDPE---TN-LLSEKTDV-YSFGVV--LLEIITNQPVIDTT------REKAHITDWVGFKLM----E-G-DIRNIIDPKL----IKEFDTNGVWKAVELALSCVNPTSNHRPTMPHV-VMELKECLDSE-----IA----------------RKQGS------QDMFSR-------------------DS-----I------------------------ELTFS-------PTG--------FSPGPR----
> AT1G51620.2 pacid=19654344 transcript=AT1G51620.2 locus=AT1G51620 ID=AT1G51620.2.TAIR10 annot-version=TAIR10
----------------------------------------------------------------------------------------------------------------------------------------------------------------------------MT-------------EA--TG------------------------------------LR-----FFS-------------------------------KFI-------------------CCD----------------------------------------------AD--------------------------------------------------------------------------D------------------------------------------------------------------------------------------------------ST--------IEY-----------------------------E--------------------------------------------------------------------------------------PY----------------------------------------------------------------------------------------------VY-------------------------------------------------------------------------------------------------------------------------------------------------------------------------------------------------IPA-N----------------------------------------------------------------------------------------------------------------------------------------------------------------SYSYAEVTKITNKFNRVHGKGGFGVVYRGVLNK-QQVAVKMLNRAS---N-----------VHDFVK--------VRHKNLVSLIGYCDD-GEHLALIYEFVANGDLN-DQL-S------GKF------GNVPSWETRL--KIII-GVA------QGLEYLHSELR----ILH-RYVKPTNILLGEN--FEAKLADFGLSRSSPT-NP-DIQASNKIKPGRDPYLHHQYFNSN-RLNQTSDI-YSFGIV--MLEMITNQPVVDNK------RESPHISKWVDLKVA----K-G-DTLEIVDLRL----NNDFERDSVRKAMDIACSCAAR-AHNRPSMSQV-VIELNECLALE-----MARSNGR--------G-------------ETTQTQ------------------------------------------------------------------------------------
> AT2G28970.1 pacid=19638670 transcript=AT2G28970.1 locus=AT2G28970 ID=AT2G28970.1.TAIR10 annot-version=TAIR10
-----------MSH--------------------------------------------------------------------------------------LLLAIIGTFAV-----------------IVGAQ---K-QEG--------F--ISLDCGFPIEE-S-PYSD-PST-GLTFTSDST-FIQ---TG----ESG-RV-DKEL---NKIF-R--KPY-----LTLY------FP------E----GK---RN-------------------------------------------------------------------------------------------------------------------------------------------------------------------------------------SLRNSF-----------V-HC----STS---DSEIRYDDDSYDRVWYP-----------F-----FSS---SFSYI------TT----SLN-INN---S--DTFEI-PKAALKSA-A-TPK-NASAP--LIITWKP---------RPSNA-EVYF----------YLHFAEI-QTL-AANE--TREFDIVFKGNFN------Y-SAFS---PT-KLE------LLT-------FFTSG-----PV----QCDSDGC-N-LQL--------VRT----P--------NST-LP--------PLINALEAY-TII-EFP-QL----ETSLSDVNAIKNIKATYRL-----SKTSWQ------GDPCLPQELS-WENLRCSYTNSSTPP-------KIISLNLSASGLTGSLPSVFQNLTQIQEL----------------------------------------------DLSNSLT-GLVPSFLANIKSLSLLDLSG-NFTGSVPQ-T--LLDREK-EGLVL--KLEGNPEL------CKF---SSCNPK-----------KKKGL----LVPVIASISSV-LIV-IVVV---ALFFV----LRKKKM-------------PSDA---QAPPS--LPVED------------VGQAKHSESSFVSKKIRFAYFEVQEMTNNFQRVLGEGGFGVVYHGCVNGTQQVAVKLLSQSS---S--QGYKHFKAEVELLMR--------VHHKNLVSLVGYCDE-GDHLALIYEYMPNGDLK-QHL-S------GKR---G--GFVLSWESRL--RVAV-DAA------LGLEYLHTGCK--PPMVH-RDIKSTNILLDER--FQAKLADFGLSRSFPT-EN-ETHVSTV-VAGTPGYLDPEYYQTN-WLTEKSDV-YSFGIV--LLEIITNRPIIQQS------REKPHLVEWVGFIVR----T-G-DIGNIVDPNL----HGAYDVGSVWKAIELAMSCVNISSARRPSMSQV-VSDLKECVISE-----NS----------------RTGES------REMNSM-------------------SS-----I------------------------EFSMG-------IDT-------EVIPKAR----
> AT5G59650.1 pacid=19670657 transcript=AT5G59650.1 locus=AT5G59650 ID=AT5G59650.1.TAIR10 annot-version=TAIR10
-----------DSP----------------------------------------------------------------------------CWL---LL--LLLGAF-AIIG-----------------CVQAQ---D-QQE--------F--ISLDCGLPMTE-PSSYTE-SVT-GLRFSSDAE-FIQ---TG----ESG-KI-QASM---ENDY-L--KPY-----TRLY------FP------E----ER---RNYSL-S--VDKNR-KYLIRARFIY-GNY----------D------------G-RNSNP-------IFELHLG------PNLWAT-ID----LQK-FVNG------TMEEILHTPTS---NSLNVLV------------KTGTT-TPLISALELR----PL-GNNS-YL---T-----DG---SLNLFV-----------I-YL----NKT---DGFLRYPDDIYDRRWHN-----------Y-----FMV--DDWTQI------FT----TLE-VTN---D--NNYEP-PKKALAAA-A-TPS-NASAP--LTISWPP---------DNPGD-QYYL----------YSHFSEI-QDL-QTND--TREFDILWDGAVV------E-EGFI---PP-KLG------VTT-------IHNLS-----PV----TCKGENC-I-YQL--------IKT----S--------RST-LP--------SLLNALEIY-TVI-QFPRQL---TSLSSTSVVAVKNIEAAYKL-----SRIRWQ------GDPCVPQKYA-WDGLNCSNTDVSKPP-------RVLSLNLSSSGLTGIIAAAIQNLTHLEKL----------------------------------------------DLSNTLT-GVVPEFLAQMKSLVIINLSG-NLSGPLPQ-G--LR---R-EGLEL--LVQGNPRL------CLS---GSCTEK----------NSKKKF----PVVIVASVASV-AII-VAVL---VIIFV----LSKKK--------------SSTVG--ALQPPLSMPMV---------------HDNSPEPSIETKKRRFTYSEVIKMTNNFQRVVGEGGFGVVCHGTINGSEQVAVKVLSQSS---S--QGYKHFKAEVDLLLR--------VHHTNLVSLVGYCDE-RDHLALIYEFLPKGDLR-QHL-S------GKS---G--GSFINWGNRL--RIAL-EAA------LGLEYLHSGCT--PPIVH-RDIKTTNILLDEQ--LKAKLADFGLSRSFPI-GG-ETHISTV-VAGTPGYLDPEYYQTT-RLGEKSDV-YSFGIV--LLEIITNQPVIDQS------RSKSHISQWVGFELT----R-G-DITKIMDPNL----NGDYESRSVWRVLELAMSCANPSSVNRPNMSQV-ANELKECLVSE-----NL----------------RENMN--------MDSQ-------------------NS-----L------------------------KVSMS-------FDT-------ELFPRAR----
> AT2G28960.1 pacid=19638322 transcript=AT2G28960.1 locus=AT2G28960 ID=AT2G28960.1.TAIR10 annot-version=TAIR10
-----------EGR---------------------------------------------------------------------------RQRL---L--VFIFGAL-AITH-----------------LVQAQP-PD-QRG--------F--ISLDCGLPVNE-S-PYTD-PRT-GLTFSSDAD-FIL---SG----LRG-EA-GDD----NTYI-Y--RQY-----KDLY------FP------D----GI---RNYNL-K--VEQGI-NYLIRAGFGY-GNY----------D------------G-LNVYP-------KFDLHVG------PNMWIA-VDEFG---------------KDREIIYMTTS---NLLQILV------------KTGST-IPMISTLELR----PL-RNDS-YL---TQ----FG---PLDLIY----------RA-YS----SNS---TGFIRYPDDIFDRKWDR-----------Y-----NEF----ETDV------NT----TLN-VRS---S--SPFQV-PEAVSRMG-I-TPE-NASLP--LRFYVSL---------DDDSD-KVNV----------YFHFAEI-QAL-RGNE--TREFDIELEEDII------Q-SAYS---PT-MLQ------SDT-------KYNLS-----PH----KCSSGLC-Y-LKL--------VRT----P--------RST-LP--------PLISAIEAF-KVV-DFP-YA----ETNPNDVAAMKDIEAFYGL-----KMISWQ------GDPCVPELLK-WEDLKCSYTNKSTPP-------RIISLDLSSRGLKGVIAPAFQNLTELRKL----------------------------------------------DLSNSFT-GGVPEFLASMKSLSIINLNW-DLTGPLPK-L--LLDREK-NGLKL--TIQGNPKL------CND---ASCKNN-----------NNQTY----IVPVVASVASV-LII-IAVL---ILILV----FKKRR--------------PTQV---DSLPT-------------------VQHGLPNRPSIFTQTKRFTYSEVEALTDNFERVLGEGGFGVVYHGILNGTQPIAVKLLSQSS---V--QGYKEFKAEVELLLR--------VHHVNLVSLVGYCDE-ESNLALLYEYAPNGDLK-QHL-S------GER---G--GSPLKWSSRL--KIVV-ETA------QGLEYLHTGCK--PPMVH-RDVKTTNILLDEH--FQAKLADFGLSRSFPV-GG-ETHVSTA-VAGTPGYLDPEYYRTN-RLNEKSDV-YSFGIV--LLEIITSRPVIQQT------REKPHIAAWVGYMLT----K-G-DIENVVDPRL----NRDYEPTSVWKALEIAMSCVNPSSEKRPTMSQV-TNELKQCLTLE-----NS----------------KRGVR------EDMGSR-------------------SS-----V------------------------EMSTS-------FTT-------EINPKAR----
> AT2G29000.1 pacid=19641571 transcript=AT2G29000.1 locus=AT2G29000 ID=AT2G29000.1.TAIR10 annot-version=TAIR10
-----------EGH----------------------------------------------------------------------------RGL---LL-ALIVNIF-SIVH-----------------LVHAQ---N-PEG--------F--ISLDCGLPAKE-S-PYTE-STT-SLVFTSDAN-FIS---SG----IST-KL-PKHD---D----Y--KPY-----NFLY------FP------D----GT---RHYDL-S--VKQGT-NYLIRASFVY-GNY----------D------------G-RNIMP-------RFDLYIG------PNIWAV-VS----LDL-YSPE--------EEIIHMTKS---TSLQILV------------KTGPT-TPFISTLELR----PL-RNDN-YI---TQ----SG---SLKLMQ-----------M-CM----TET---VSTLRYPDDVYDRLWYT-----------D-----GIY---ETKAV------KT----ALS-VNS---T--NPFEL-PQVIIRSA-A-TPV-NSSEP--ITVEYGG---------YSSGD-QVYL----------YLHFAEI-QTL-KASD--NREFDIVWANNIK------K-LAYK---PK-VSQ------IDT-------LLNTS-----PN----KCDNTFC-K-AFL--------VRT----Q--------RST-LP--------PLLNAYEVY-ILV-EFP-YS----ETHPDDVVAIKKIKAAYGL-----KIISWQ------GDPCLPREYK-WEYIECSYTNNSIPP-------RIISLDLSNRGLKGIIEPVLQNLTQLEKL----------------------------------------------DLSIRLS-GEVPEFLANMKSLSNINLSW-NLKGLIPP-A--LEEKRK-NGLKL--NTQGNQNL------CPG---DECK------------RSIPKF----PVTTVVSISAI-LLT-VVVL---LIVFI----YKKKK--------------TSKVR--HRLPI-------------------------TKSEILTKKRRFTYSEVEAVTNKFERVIGEGGFGIVYHGHLNDTEQVAVKLLSHSS---T--QGYKQFKAEVELLLR--------VHHTNLVNLVGYCNE-EDHLALVYEYAANGDLK-QHL-S------GES---S--SAALNWASRL--GIAT-ETA------QGLEYLHIGCE--PPMIH-RDVKTTNILLDEH--FHAKLADFGLSRSFPV-GV-ESHVSTN-VAGTPGYLDPEYYRTN-WLTEKSDV-YSMGIV--LLEIITNQPVIQQV------REKPHIAEWVGLMLT----K-G-DIKSIMDPKL----NGEYDSSSVWKALELAMSCVNPSSGGRPTMSQV-ISELKECLIYE-----NS----------------RKEGR------SEVDSK-------------------SS-----I------------------------ELSTS-------FTA-------EVTPDAR----
> AT5G59670.1 pacid=19672172 transcript=AT5G59670.1 locus=AT5G59670 ID=AT5G59670.1.TAIR10 annot-version=TAIR10
-----------ESS----------------------------------------------------------------------------FGL---L---LALLTL-TIIH-----------------IVQAQ---D-PQG--------F--ISLDCGLPANE-TSPYTE-TQT-GLLFSSDAT-FIQ---SG----KTG-RV-QANQ---ESKF-L--KPY-----RTLY------FP------E----GV---RNYNL-S--VFKER-KYLIAASFLY-GNY----------D------------G-HNIAP-------VFDLYLG------PNLWAK-ID----LQD--VNG------TGEEILHIPTS---NSLQILV------------QTGET-TPLISSLELR----PM-RTGS-YT---TV----SG---SLKTYR-----------L-YF----KKS---GSRLRYSKDVYDRSWFP-----------R-----FMD---EWTQI------ST----ALG-VIN---T--NIYQP-PEDALKNA-A-TPT-DASAP--LTFKWNS---------EKLDV-QYYF----------YAHYAEI-QDL-QAND--TREFNILLNGQNL----SVT-GPEV---PD-KLS------IKT-------FQSSS-----PI----SCNGWAC-N-FQL--------IRT----K--------RST-LP--------PLLNALEVY-TVI-QFP-RS----ETDESDVVAMKNISASYGL-----SRINWQ------GDPCFPQQLR-WDALDCTNRNISQPP-------RITSLNLSSSRLNGTIAAAIQSITQLETL----------------------------------------------DLSYNLT-GEVPEFLGKMKSLSVINLSG-NLNGSIPQ-A--LR---K-KRLKL--YLEGNPRLIK--------------------------PPKKEF----PVAIVTLVVFV-TVI-V------VLFLV----FRKKM--------------STIVK--GLRLPPRTSMVD------------VTFSNK-------KSKRFTYSEVVQVTKNFQRVLGKGGFGMVYHGTVKGSEQVAVKVLSQSS---T--QGSKEFKAEVDLLLR--------VHHTNLVSLVGYCCE-GDYLALVYEFLPNGDLK-QHL-S------GKG---G--NSIINWSIRL--RIAL-EAA------LGLEYLHIGCT--PPMVH-RDVKTANILLDEN--FKAKLADFGLSRSFQG-EG-ESQESTT-IAGTLGYLDPECYHSG-RLGEKSDV-YSFGIV--LLEMITNQPVINQT------SGDSHITQWVGFQMN----R-G-DILEIMDPNL----RKDYNINSAWRALELAMSCAYPSSSKRPSMSQV-IHELKECIACE-----NT----------------------------GISKN-------------------RS-----LE---------------------YQEMNVS-------LDT-------TAVPMAR----
> AT5G59660.1 pacid=19671147 transcript=AT5G59660.1 locus=AT5G59660 ID=AT5G59660.1.TAIR10 annot-version=TAIR10
VFLIFP--DDYKNS----------------------------------------------------------------------------LGL---LF--LLV----SIIH-----------------IVRAQ---D-QQG--------F--ISLDCGLPANE-LSPYEE-SFT-GLRFSSDEK-FIR---SG----KNG-RI---------------------------E------NP------Q----GY---AK-------------------PFVY-GNY----------D------------G-FDLKP-------KFDLYLG------PNLWAT-VD----LQT-EVNDWG---------------------------------------------YTANIGFG----IM-GNGS-YI---TK----SG---SLNLLS-----------T-YL----SKS---GSDLRYMKDVYDRTWVS-----------Y-----GASFRTGWTQI------YT----ALE-VNN---S--NNYAP-PKDALRNA-A-TPT-NASAP--LTIEWPS---------GSPSQ-E-------------------------------VPGTNITF----------FS-DPII---PK-KLD------ITS-------VQSVT-----PK----TCQEGKC-S-LQL--------TRT----N--------RST-LP--------PLLNALEIY-AVI-QFP-QS----ETNEIDVIAIKKIEAMYES-----SRINWQ------GDPCVPQHFI-WDGLNCSNTDISTPP-------RITSLNLSSSGLTGNIAAAIQNLTQLEKL----------------------------------------------DLSNNLT-GGVPEFLGNMKSLSFI---G-NLSGSIPQ-T--L---QK-KRLEL--FVEGNPRL------CLS---DSCRKP-----------PKKKI----HVAIVASVASA-AIV-VAVL---ILFLI----LRKRK--------------STIVQ--GQHLPPSTSTVD------------VTFANK-------KSKRFTYLEVIKMTNNFQRVLGKGGFGMVYHGTVKGSDQVAVKVLSQSS---T--QGYKQFKAE----------------------------------ALIYEFLPNGDLK-QHL-S------GKG---G--KSIINWSIRL--QIAL-NAA------LGLEYLHIGCI--PPMVH-RDVKTANILLDEN--FKAKLADFGLSRSFQV-RG-ESYDSTF-VAGTPGYLDPEYYPTS-RLAAKSDV-YSYGIV--LLEMITNQPVIS---------EKYHITEWVGSKLN----R-G-DIIEIMDPNL----GGVYDSNSAWRALELAMSCADPSSSKRPTMSQV-INELKECLVCE-----NS----------------RMSKT------RGMEYQ---------------------------------------------------EMNIS-------LDT-------SVVPGARY-PM
> AT5G59680.1 pacid=19667689 transcript=AT5G59680.1 locus=AT5G59680 ID=AT5G59680.1.TAIR10 annot-version=TAIR10
-----------ERS----------------------------------------------------------------------------LEL---LL--LLIRTL-AIIH-----------------ISQAQ---S-QQG--------F--ISLDCGLPANE-PSPYTE-PRT-GLQFSSDAA-FIQ---SG----KIG-RI-QANL---EADF-L--KPS-----TTMY------FP------D----GK---RNYNL-N--VEKGR-NHLIRARFVY-GNY----------D------------G-RDTGP-------KFDLYLG------PNPWAT-ID----LAK-QVNG------TRPEIMHIPTS---NKLQVLV------------KTGET-TPLISVLEVR----PM-GSGT-YL---TK----SG---SLKLYY-----------E-YF----SKS---DSSLRYPDDIYDRQWTS-----------F-----FDT---EWTQI------NT----TSD-VGN---S--NDYKP-PKVALTTA-A-IPT-NASAP--LTNEWSS---------VNPDE-QYYV----------YAHFSEI-QEL-QANE--TREFNMLLNGKLF------F-GPVV---PP-KLA------IST-------ILSVS-----PN----TCEGGEC-N-LQL--------IRT----N--------RST-LP--------PLLNAYEVY-KVI-QFP-QL----ETNETDVSAVKNIQATYEL-----SRINWQ------SDPCVPQQFM-WDGLNCSITDITTPP-------RITTLNLSSSGLTGTITAAIQNLTTLEKL----------------------------------------------DLSNNLT-GEVPEFLSNMKSLLVINLSG-DLNGTIPQ-S--LQ---R-KGLEL--LYQGNPRL------ISP---GS-TET----------KSGKSF----PVTIVASVGSA-AIL-IVVL---VLVLF----LRKKK--------------PSAVE--VVLPRPSRPTMN------------VPYANSPEPSIEMKKRKFTYSEVTKMTNNFGRVVGEGGFGVVCHGTVNGSEQVAVKLLSQSS---T--QGYKEFKAEVDLLLR--------VHHTNLVSLVGYCDE-GDHLALIYEFVPNGDLR-QHL-S------GKG---G--KPIVNWGTRL--RIAA-EAA------LGLEYLHIGCT--PPMVH-RDVKTTNILLDEH--YKAKLADFGLSRSFPV-GG-ESHVSTV-IAGTPGYLDPEYYHTS-RLSEKSDV-YSFGIV--LLEMITNQAVIDRN------RRKSHITQWVGSELN----G-G-DIAKIMDLKL----NGDYDSRSAWRALELAMSCADPTSARRPTMSHV-VIELKECLVSE-----NS----------------RRNMS------RGMDTL-------------------SS-----P------------------------EVSMI-------FDA-------EMIPRAR----
> AT2G04300.1 pacid=19639639 transcript=AT2G04300.1 locus=AT2G04300 ID=AT2G04300.1.TAIR10 annot-version=TAIR10
-----------KTH---------------------------------------------------------------------------PQAI---LLCVLFFITF-GLLH-----------------VVEAG---N-QEG--------F--ISLDCGLSPNE-P-PYVD-AAT-DLTYTTDND-FVQ---SG----KTG-TI-DKEL---ESTY-N--KPI-----LQLY------FP------E----GV---RNYTL-N--VTLGT-NYLIRASFVY-GNY----------D------------G-LNKEL-------EFDLYLG------PNLWAN-VNAVYLMNG-VTT---------EEIIHSTKS---KVLQVLI------------KTGES-IPIINSLELR----PL-INDT-YN---TQ----SG---SLKYLF-----------N-YF----STS---RRIIRYPNDVNDRHWYP-----------F-----FDE--DAWTEL------TT----NLN-VNS---S--NGYDP-PKFVMASA-S-TPI-SKNAP--FNFTWSL---------IPSTA-KFYS----------YMHFADI-QTL-QANE--TREFDMMLNGNLA------L-ER--------------------------------------------------------------------------------------------------ALEVF-TVI-DFP-EL----ETNQDDVIAIKNIQNTYGV-----SKTSWQ------GDPCVPKRFM-WDGLNCNNSYISTPP-------TITFLNLSSSHLTGIIASAIQNLTHLQNL----------------------------------------------DLSNNLT-GGVPEFLAGLKSLLVINLSG-NLSGSVPQ-T--LL--QK-KGLKL--NLEGNIYL-----NCPD---GSCVSK-----DGNGGAKKKNV----VVLVVVSIALV-VVL-GSAL---ALFLV----FRKRK--------------TPRN-----------EVS--------------RTSRSLDPTITTKNRRFTYSEVVKMTNNFEKILGKGGFGMVYHGTVNDAEQVAVKMLSPSS---S--QGYKEFKAEVELLLR--------VHHKNLVGLVGYCDE-GENLSLIYEYMAKGDLK-EHM-L------GNQ---G--VSILDWKTRL--KIVA-ESA------QGLEYLHNGCK--PPMVH-RDVKTTNILLDEH--FQAKLADFGLSRSFPL-EG-ETRVDTV-VAGTPGYLDPEYYRTN-WLNEKSDV-YSFGIV--LLEIITNQHVINQS------REKPHIAEWVGVMLT----K-G-DIKSIIDPKF----SGDYDAGSVWRAVELAMSCVNPSSTGRPTMSQV-VIELNECLASE-----NS----------------RRGMS------QNMESK-------------------GS-----IQ---------------------YTEVSTN-------FGT-------EYTPEAR----
> AT3G46370.1 pacid=19660910 transcript=AT3G46370.1 locus=AT3G46370 ID=AT3G46370.1.TAIR10 annot-version=TAIR10
-----------------------------------------------------------------------------------------------------------------------------------------------------------------------------------------------------------------------------------------------------------M---RNYNL-S--VHKET-KYLIRVTSNY-GNY----------D------------G-RNEPP-------RFDLYLG------PNFWVT-ID----LGK-HVNGD-----TWKEIIHIPKS---NSLDVLI------------KTGTT-TPIISTLELR----SL-PKYS-YN---AI----SG---SLKSTL-----------A-FL----SES---TEVIRYPNDFYDRMWVP-----------H-----FET---EWKQI------ST----NLK-VNS---S--NGYLL-PQDVLMTA-A-IPV-NTSAR--LSFTENL---------EFPHD-ELYL----------YFHFSEV-QVL-QANQ--SREFSILWNGMVI------Y-PDFI---PD-YLG------AAT-------VYNPS-----PS----LCEVGKC-L-LEL--------ERT----Q--------KST-LP--------PLLNAIEVF-TVM-NFP-QS----ETNDDDVIAITKIKDTHRL-----NRTSWQ------GDPCVPQLFS-WAGLSCIDTNVSTPP-------RIISLNLSSSGLTGNIATGIQNLTKLQKL----------------------------------------------DLSNNLT-GVVPEFLANMKSLLFIDLRK-KLNGSIPK-T--LLDRKK-KGLQL--FVDGDDDKGD-DNKCLS---GSCV-------------PKMKF----PLMIVALAVSA-VVV-IAVV--MILIFL----FRKKKK-------------SS---------------LG------------ITSAAISEESIETKRRRFTYSEVVEMTKNFQKTLGEGGFGTVYYGNLNGSEQVAVKVLSQSS---S--QGYKHFKAEVELLLR--------VHHINLVSLVGYCDE-RNHLALIYECMSNGDLK-DHL-S------GKK---G--NAVLKWSTRL--RIAV-DAA------LGLEYLHYGCR--PSIVH-RDVKSTNILLDDQ--LMAKIADFGLSRSFKL-GE-ESQASTV-VAGTLGYLDPEYYRTC-RLAEMSDV-YSFGIL--LLEIITNQNVIDHA------REKAHITEWVGLVLK----G-G-DVTRIVDPNL----DGEYNSRSVWRALELAMSCANPSSEHRPIMSQV-VIDLKECLNTE-----NS----------------MKIKK------NDTDND-------------------GS-----L------------------------ELSSS--------DT-------EAVPCAR----
> AT1G07560.1 pacid=19656872 transcript=AT1G07560.1 locus=AT1G07560 ID=AT1G07560.1.TAIR10 annot-version=TAIR10
-----------KNL----------------------------------------------------------------------------RGL---LL-AFLVLSL-GISD-----------------FLRAQ---D-QQG--------F--ISLDCGLQADE-S-PYTE-PLT-KLTFTSDAD-FIK---SG----KSG-KI-QNVP---GMEY-I--KPY-----TVLY------FP------D----GV---RNYTL-I--VIQGT-NYLIVAMFTY-GNY----------D------------N-LNTHP-------KFDLYLG------PNIWTT-VD----LQR-NVNG------TRAEIIHIPRS---TSLQILV------------KTGTT-TPLISALELR----PL-RNNT-YI---PQ----SG---SLKTLF-----------V-HL----TDS---KETVRYPEDVHDRLWSP-----------F-----FMP---EWRLL------RT----SLT-VNT---SDDNGYDI-PEDVVVTA-A-TPA-NVSSP--LTISWNL---------ETPDD-LVYA----------YLHVAEI-QSL-REND--TREFNISAGQDVN------Y-GPVS---PD-EFL------VGT-------LFNTS-----PV----KCEGGTC-H-LQL--------IKT----P--------KST-LP--------PLLNAIEAF-ITV-EFP-QS----ETNANDVLAIKSIETSYGL-----SRISWQ------GDPCVPQQLL-WDGLTCEYTNMSTPP-------RIHSLDLSSSELTGIIVPEIQNLTELKKL----------------------------------------------DFSNNLT-GGVPEFLAKMKSLLVINLSG-NLSGSVPQ-A--LLNKVK-NGLKL--NIQGNPNL------CFS---SSCN------------KKKNSI----MLPVVASLASL-AAI-IAMI---ALLFV----CIKRRS-------------SSRK-----------------------------GPSPSQQSIETIKKRYTYAEVLAMTKKFERVLGKGGFGMVYHGYINGTEEVAVKLLSPSS---A--QGYKEFKTEVELLLR--------VYHTNLVSLVGYCDE-KDHLALIYQYMVNGDLK-KHF-S------GS--------SIISWVDRL--NIAV-DAA------SGLEYLHIGCK--PLIVH-RDVKSSNILLDDQ--LQAKLADFGLSRSFPI-GD-ESHVSTL-VAGTFGYLDHEYYQTN-RLSEKSDV-YSFGVV--LLEIITNKPVIDHN------RDMPHIAEWVKLMLT----R-G-DISNIMDPKL----QGVYDSGSAWKALELAMTCVNPSSLKRPNMSHV-VHELKECLVSE-----NN-------------------RT------RDIDTS-------------------RS-----M------------------------DINLS-------FGT-------DVNPKAR----
> AT1G07550.1 pacid=19656555 transcript=AT1G07550.1 locus=AT1G07550 ID=AT1G07550.1.TAIR10 annot-version=TAIR10
-----------DTC----------------------------------------------------------------------------TRL---LF--AACATL-SILH-----------------LVQSQ---N-QQG--------F--ISLDCGLASNE-S-PYNE-ANS-NLTYISDAD-FIQ---GG----KTG-NV-QKDL---LMKL-R--KPY-----TVLY------FP------D----GI---RNYSL-N--VKQDT-NYLIRVMFRY-GNY----------D------------G-LNNSP-------RFDLYLG------PNIWTT-ID----MGK-S--G----DGVLEEIIHITRS---NILDILV------------KTGTS-TPMISSIELR----PL-LYDT-YI---AQ----TG---SLRNYN-----------F-YF----TDS---NNYIRYPQDVHDRIWVP-----------L-----ILP---EWTHI------NT----SHH-VID---S-IDGYDP-PQDVLRTG-A-MPA-NASDP--MTITWNL---------KTATD-QVYG----------YIYIAEI-MEV-QANE--TREFEVVVNNKVH------F-DPFR---PT-RFE------AQV-------MFNNV-----PL----TCEGGFC-R-LQL--------IKT----P--------KST-LP--------PLMNAFEIF-TGI-EFP-QS----ETNQNDVIAVKNIQASYGL-----NRISWQ------GDPCVPKQFL-WTGLSCNVIDVSTPP-------RIVKLDLSSSGLNGVIPPSIQNLTQLQEL----------------------------------------------DLSQNLT-GKVPEFLAKMKYLLVINLSG-KLSGLVPQ-A--LLDRKK-EGLKL--LVDENMI---------------CVSC--------GTRFPTA-------AVAASVSAV-AII-ILVL---VLIFV----LRRRK--------------PSAG-------------------------------KVTRSSFKSENRRFTYSDVNKMTNNFQVVIGKGGFGVVYQGCLN-NEQAAIKVLSHSS---A--QGYKEFKTEVELLLR--------VHHEKLVSLIGYCDD-DNGLALIYELMGKGNLK-EHL-S------GKP---G--CSVLSWPIRL--KIAL-ESA------IGIEYLHTGCK--PKIVH-RDVKSTNILLSEE--FEAKIADFGLSRSFLI-GN-EAQ-PTV-VAGTFGYLDPEYHKTS-LLSMKSDV-YSFGVV--LLEIISGQDVIDLS------RENCNIVEWTSFILE----N-G-DIESIVDPNL----HQDYDTSSAWKVVELAMSCVNRTSKERPNMSQV-VHVLNECLETC-----E-----------------KWRKS------QEVDLS-------------------SP-----L------------------------ELSIV-------VDT-------EINPKAR----
> AT1G49100.1 pacid=19650502 transcript=AT1G49100.1 locus=AT1G49100 ID=AT1G49100.1.TAIR10 annot-version=TAIR10
-----------EKY---------------------------------------------------------------------------FHGV---L--CVFIITV-AFIH-----------------VVQAQ---D-PNG--------F--ITLDCGLLPDG-S-PYTN-PST-GLTFTSDSS-FIE---SG----KNG-RV-SKDS---ERNF-E--KAF-----VTLY------FP------D----GE---RNYNL-N--VTQGT-NYLIRAAFLY-GNY----------D------------G-LNTVP-------NFDLFIG------PNKVTT-VN----FNA-TGGG------VFVEIIHMSRS---TPLDILV------------KTGTT-TPMISTLELR----PL-RSDT-YI---SA----IG--SSLLLYF-----------G-YL----NDS---GVVLRYPDDVNDRRWFP-----------------FSY--KEWKIV------TT----TLN-VNT---S--NGFDL-PQGAMASA-A-TRV-NDNGT--WEFPWSL---------EDSTT-RFHI----------YLHFAEL-QTL-LANE--TREFNVLLNGKVY------Y-GPYS---PK-MLS------IDT-------M---S-----PQPDSTTCKGGSC-L-LQL--------VKT----T--------KST-LP--------PLINAIELF-TVV-EFP-QS----ETNQDEVIAIKKIQLTYGL-----SRINWQ------GDPCVPEQFL-WAGLKCSNINSSTPP-------TITFLNLSSSGLTGIISPSIQNLTHLQEL----------------------------------------------DLSNDLT-GDVPEFLADIKSLLIINLSG-NFSGQLPQ-K--LI--DK-KRLKL--NVEGNPKL-----LCTK---GPCGNK-----PGEGGHPKKSI----IVPVVSSVALI-AIL-IAAL---VLFLV----LRKKN--------------PSRS------------KEN------------GRTSRSSEPPRITKKKKFTYVEVTEMTNNFRSVLGKGGFGMVYHGYVNGREQVAVKVLSHAS---K--HGHKQFKAEVELLLR--------VHHKNLVSLVGYCEK-GKELALVYEYMANGDLK-EFF-S------GKR---G--DDVLRWETRL--QIAV-EAA------QGLEYLHKGCR--PPIVH-RDVKTANILLDEH--FQAKLADFGLSRSFLN-EG-ESHVSTV-VAGTIGYLDPEYYRTN-WLTEKSDV-YSFGVV--LLEIITNQRVIERT------REKPHIAEWVNLMIT----K-G-DIRKIVDPNL----KGDYHSDSVWKFVELAMTCVNDSSATRPTMTQV-VTELTECVTLE-----NS----------------RGGKS------QNMGST-------------------SSS-----------------------------EVTMT-------FDT-------EVNPVAR----
> AT3G21340.1 pacid=19662259 transcript=AT3G21340.1 locus=AT3G21340 ID=AT3G21340.1.TAIR10 annot-version=TAIR10
-----------EYH---------------------------------------------------------------------------PQAI---RLCALIFISFYALLH-----------------LVEAQ---D-QKG--------F--ISLDCGSLPNE-P-PYND-PST-GLTYSTDDG-FVQ---SG----KTG-RI-QKAF---ESIF-S--KPS-----LKLY------FP------D----GF---RNYTL-N--VTQDT-NYLIKAVFVY-GNY----------D------------G-LNNPP-------SFDLYLG------PNLWVT-VD----MNG-RTNG------TIQEIIHKTIS---KSLQVLV------------KTGTS-SPMINTLELR----PL-KNNT-YN---TQ----SG---SLKYFF-----------Y-YF----SGS---GQNIRYPDDVNDRKWYP-----------F-----FDA--KEWTEL------TT----NLN-INS---S--NGYAP-PEVVMASA-S-TPI-STFGT--WNFSWLL---------PSSTT-QFYV----------YMHFAEI-QTL-RSLD--TREFKVTLNGKLA------Y-ERYS---PK-TLA------TET-------IFYST-----PQ----QCEDGTC-L-LEL--------TKT----P--------KST-LP--------PLMNALEVF-TVI-DFP-QM----ETNPDDVAAIKSIQSTYGL-----SKISWQ------GDPCVPKQFL-WEGLNCNNLDNSTPP-------IVTSLNLSSSHLTGIIAQGIQNLTHLQEL----------------------------------------------DLSNNLT-GGIPEFLADIKSLLVINLSG-NFNGSIPQ-I--LL--QK-KGLKL--ILEGNANL-----ICPD---GLCVNK-----AGNGGAKKMNV----VIPIVASVAFV-VVL-GSAL---AFFFI----FKKKK--------------TSNSQ--DLGPSSYTQVSE------------VRTIRSSESAIMTKNRRFTYSEVVTMTNNFERVLGKGGFGMVYHGTVNNTEQVAVKMLSHSS---S--QGYKEFKAEVELLLR--------VHHKNLVGLVGYCDE-GENLALIYEYMANGDLR-EHM-S------GKR---G--GSILNWETRL--KIVV-ESA------QGLEYLHNGCK--PPMVH-RDVKTTNILLNEH--LHAKLADFGLSRSFPI-EG-ETHVSTV-VAGTPGYLDPEYYRTN-WLNEKSDV-YSFGIV--LLEIITNQLVINQS------REKPHIAEWVGLMLT----K-G-DIQNIMDPKL----YGDYDSGSVWRAVELAMSCLNPSSARRPTMSQV-VIELNECLSYE-----NA----------------RGGTS------QNMNSE-------------------SS-----I------------------------EVSMN-------FDI-------GATPDAR----
> AT3G46340.1 pacid=19661099 transcript=AT3G46340.1 locus=AT3G46340 ID=AT3G46340.1.TAIR10 annot-version=TAIR10
-----------EFP----------------------------------------------------------------------------HSV---LLVVLIIATF-AISN-----------------LVQAE---E-QEG--------F--ISLDCGLPPNE-VSPYIE-PFT-GLRFSSDSS-FIQ---SG----KIG-KV-DKSF---EATT-L--KSY-----MTLY------FP------D----GK---RNYNL-I--VKQGK-TYMIRATALY-GNY----------D------------G-LNISP-------KFDLYIG------ANFWTT-LD----AGE-YLSGV------VEEVNYIPRS---NSLDVLV------------KTDTS-TPFLSLLELR----PL-DNDS-YL---TG----SG---SLKTFR-----------Y-YL----SNS---ESVIAYPEDVKDRIWEP-----------T-----FDS---EWKQI------WT----TLK-PNN---S--NGYLV-PKNVLMTA-A-IPA-NDSAP--FRFTEEL---------DSPTD-ELYV----------YLHFSEV-QSL-QANE--SREFDILWSGEVA------Y-EAFI---PE-YLN------ITT-------IQTNT-----PV----TCPGGKC-N-LEL--------KRT----K--------NST-HP--------PLINAIEFY-TVV-NFP-QL----ETNETDVVAIKDIKATYEL-----NRITWQ------GDPCVPQKFI-WEGLDCNSKDALTLP-------RITSLNLSSTGLTGNIAAGIQNLTHLDKL----------------------------------------------DLSNNLT-GGVPEFLASMKSLSFINLSK-NLNGSIPQ-A--LLKREK-DGLKL----SVDEQI-----RCFP---GSCV------------ITKKKF----PVMIVALVSSA-VVV-ILVV--LVLIFV----FKKKK--------------PSNLE--DLPPSSNTPREN------------ITSTSISDTSIETKRKRFSYSEVMEMTKNLQRPLGEGGFGVVYHGDINGSQQVAVKLLSQSS---T--QGYKEFKAEVELLLR--------VHHINLVSLVGYCDE-RDHLALIYEYMSNKDLK-HHL-S------GKH---G--GSVLKWNTRL--QIAV-DAA------LGLEYLHIGCR--PSMVH-RDVKSTNILLDDQ--FTAKMADFGLSRSFQL-GD-ESQVSTV-VAGTPGYLDPEYYRTG-RLAEMSDV-YSFGIV--LLEIITNQRVIDPA------REKSHITEWTAFMLN----R-G-DITRIMDPNL----QGDYNSRSVWRALELAMMCANPSSEKRPSMSQV-VIELKECIRSE-------------------------NKT------QGMDSH-------------------SS-----F------------------------EQSMS-------FDT-------KAVPSAR----
> AT3G46420.1 pacid=19662484 transcript=AT3G46420.1 locus=AT3G46420 ID=AT3G46420.1.TAIR10 annot-version=TAIR10
-----------ESL----------------------------------------------------------------------------KKL---LLVAL-IAT--SAIH-----------------LVQAQ---N-QDG--------F--ISVDCGLSPNE-VSPYIE-PFT-GLQFTTDSN-FIE---TG----KLG-RI-QASL---EPKY-R--KSQ-----TTLY------FP------D----GI---RNYNL-T--VTQGT-NYLIRARAIY-GNY----------D------------G-LNIYP-------KFDLYIG------PNFWVT-ID----LGK-YVNG------TWEEIIYIPKS---NMLDVLV------------KTGPS-TPLISSLVLR----PL-ANAT-YI---TQ----SG---WLKTYV-----------V-YL----SDS---NDVIRYPDDVYDRIWGS-----------Y-----FEP---EWKKI------ST----TLG-VNS---S--SGFLP-PLKALMTA-A-SPA-NASAP--LAIPGVL---------DFPSD-KLYL----------FLHFSEI-QVL-KANE--TREFEIFWNKKLV------Y-NAYS---PV-YLQ------TKT-------IRNPS-----PV----TCERGEC-I-LEM--------IKT----E--------RST-LP--------PLLNAVEVF-TVV-EFP-QP----ETDASDVVAIKNIKAIYGL-----TRVTWQ------GDPCVPQQFL-WNGLNCNSMETSTPP-------RITSLDLSSSGLTGSISVVIQNLTHLEKL----------------------------------------------DLSNNLT-GEVPDFLANMKFLVFINLSK-NLNGSIPK-A--LRDREN-KGLKL--IVDKNVDN------CSS---GSCT-------------QKKKF----PLLIVALTVSL-ILV-STVV-------------------------------------------------------------------------------------IDMTNNFQRALGEGGFGVVYHGYLNGSEQVAVKLLSQSS---V--QGYKEFKAEVELLLR--------VHHINLVSLVGYCDD-RNHLALVYEYMSNGDLK-HHL-S------GRN---N--GFVLSWSTRL--QIAV-DAA------LGLEYLHIGCR--PSMVH-RDVKSTNILLGEQ--FTAKMADFGLSRSFQI-GD-ENHISTV-VAGTPGYLDPEYYRTS-RLAEKSDI-YSFGIV--LLEMITSQHAIDRT------RVKHHITDWVVSLIS----R-G-DITRIIDPNL----QGNYNSRSVWRALELAMSCANPTSEKRPNMSQV-VIDLKECLATE-----NS----------------TRSEK------DMSSHS-------------------SD-----L------------------------DRSMN-------FYT-------DMVPRAR----
> AT5G16900.1 pacid=19670352 transcript=AT5G16900.1 locus=AT5G16900 ID=AT5G16900.1.TAIR10 annot-version=TAIR10
-----------EDR----------------------------------------------------------------------------H--------RYLFFIF-AIIH-----------------YVQA------QQG--------F--ISLDCGLPSNE-P-PYIE-PVT-GLVFSSDAD-HIP---SG----ISG-RI-QKNL---EAVH-I--KPY-----LFLY------FP------D----GL---RNYTL-D--VLQNR-RYMIKAVFVY-GNY----------D------------G-YNDYP-------SFDLYLG------PNKWVR-VD----LEG-KVNG------SVEEIIHIPSS---NSLQILV------------KTGNS-LPFISALELR----LL-RNDT-YV---VQ----DV---SLKHLF-----------R-YY----RQS---DRLIRYPDDVYDRVWSP-----------F-----FLP---EWTQI------TT----SLD-VNN---S--NNYEP-PKAALTSA-A-TPG-DNGTR--LTIIWTL---------DNPDE-QIHL----------YVHFAEL-EPV-GENTDFTRTFYFVVNGKIS-----YD-ESIT---PL-DLA------VST-------VETV-----------VKCDGGNC-S-LQL--------VRS----E--------AS---PGR-----VPLVNAMEAF-TAI-KFP-HS----ETNPDDVISIKVIQATYEL-----SRVDWQ------GDPCLPQQFL-WTGLNCSYMNMSTSP-------RIISLDLSSHKLTGKIVPDIQNLTQLQKL----------------------------------------------DLSNKLT-GGVPEFLANMKSLLFINLSN-NLVGSIPQ-A--LL--DR-KNLKL--EFEGNPKL------CAT---GPCNSS--------SGNKETTV----IAPVAAAIA----IF-IAVL---VLIIV----FIKKR--------------PSSIR--ALHPS------------------------RANLSLENKKRRITYSEILLMTNNFERVIGEGGFGVVYHGYLNDSEQVAVKVLSPSS---S--QGYKEFKAEVELLLR--------VHHINLVSLVGYCDE-QAHLALIYEYMANGDLK-SHL-S------GKH---G--DCVLKWENRL--SIAV-ETA------LGLEYLHSGCK--PLMVH-RDVKSMNILLDEH--FQAKLADFGLSRSFSV-GE-ESHVSTG-VVGTPGYLDPEYYRTY-RLTEKSDV-YSFGIV--LLEIITNQPVLEQA------NENRHIAERVRTMLT----R-S-DISTIVDPNL----IGEYDSGSVRKALKLAMSCVDPSPVARPDMSHV-VQELKQCIKSE-----NLR--------------LRTGLN------QVIDSK-------------------SS---------------------------------------------------------------
> AT4G20450.1 pacid=19647995 transcript=AT4G20450.1 locus=AT4G20450 ID=AT4G20450.1.TAIR10 annot-version=TAIR10
-----------EGI----------------------------------------------------------------------------HKL---IF-LALIWIF-LITN-----------------IVDAQ---D-QQG--------F--ISLDCGMPRNE-S-SYTD-EST-GLNFSSDAD-FIS---SG----KSG-TIEDSDS---GVKY-I--KPY-----KQLY------FP------E----GA---RNYNL-T--VMQGT-HYLIRAVFVY-GNY----------D--------------LKQRP-------KFDLYLG------PNFWTT-IN----LQD-PSGGFYIWDGTVEEVIHMPKS---NNLDILV------------KTGTT-TPFISSLELR----PL-RDDT-YT---TT----TG---SLKLIS-----------W-YF----RKPFPLESIIRHPDDVHDRLWDV-----------Y-----HAD--EEWTDI------NT----TTP-VNT---T-VNAFDL-PQAIISKA-S-IPQ-VASDT--WSTTWSI---------QNPDD-DVHV----------YLHFAEI-QAL-KPSD--TREFSILWNKNTI-----IR-DYYS---PL-EFM------ADT-------V---------PIRTSSKCDDGFC-S-LDL--------TRT----K--------SST-LP--------PYCNAMEVF-GLL-QLL-QT----ETDENDVTTLKNIQATYRI-----QKTNWQ------GDPCVPIQFI-WTGLNCSNMFPSIPP-------RITSIDFSNFGLNGTITSDIQYLNQLQKL----------------------------------------------DLSNNLT-GKVPEFLAKMKLLTFINLSG-NLSGSIPQ-S--LLNMEK-NGLIT--LLYNGNNL------CLD---PSCESE-----TG-PGNNKKKL----LVPILASAASV-GII-IAVLL-LVNILL----LRKKK--------------PSKA---------------------------------SRSSMVANKRSYTYEEVAVITNNFERPLGEGGFGVVYHGNVNDNEQVAVKVLSESS---A--QGYKQFKAEVDLLLR--------VHHINLVTLVGYCDE-GQHLVLIYEYMSNGNLK-QHL-S------GEN---S--RSPLSWENRL--RIAA-ETA------QGLEYLHIGCK--PPMIH-RDIKSMNILLDNN--FQAKLGDFGLSRSFPV-GS-ETHVSTN-VAGSPGYLDPEYYRTN-WLTEKSDV-FSFGVV--LLEIITSQPVIDQT------REKSHIGEWVGFKLT----N-G-DIKNIVDPSM----NGDYDSSSLWKALELAMSCVSPSSSGRPNMSQV-ANELQECLLTE-----NS----------------RKGGR------HDVDSK-------------------SS-----L------------------------EQSTS-------FGP-------EHIPDAR----
> LOC_Os01g59560.1 pacid=33120854 transcript=LOC_Os01g59560.1 locus=LOC_Os01g59560 ID=LOC_Os01g59560.1.MSUv7.0 annot-version=v7.0
--------------------------------------------------------------------------------------------------MAISLPSVFGCLN---------------------D------SG----PHNRF--LSIDCGYTDSA-G--YDD-KNT-MLPYVSDKG-YIK---GG----KTF-SI-LSQYMKEAANKQE----------ETLS------FP------D----GQ---RNYTL-PTNRS---KKYLIRATFTY-GNY----------DGR--------NSS-ESGSPF------LFGLHIG------INFWTM-VN----LTKLPSSN-----TIWKELIMVAPG---NSVSVLI------------NNELG-TPFISTLDLR----PL-QDTM-YPFV-NV----SV---AVSYFS-----------Q-RYG---QVN---DVITRYPEDVYDRFWEG----------------AFHTRSYPWINL------NT----TQE-VKRLPGD--EKFMV-PNTILQKA-S-TINITFS---WLNITVRGANNLLG-----LGDLELLP----------VFHFAEI------ASN-TTRLFDIYSDSE------ELF-ANFS---PS-PFQ------VDSMYQNGRFLPGVSS------------------T-FTL--------RKQ----P--------TSQ--P--------PLINAFEVY-SLV-RI--------ATASDD---------------------------------------------------GEQN---------------------------------------------------------------------------------------GLN-SDIFVY--TLYS--------------------------RAKWIE--------P-------FVN------CDL------------------------------------------------------AGKS---------------KEHD--------------------------DYDMYEEDTPLHTDTRRFTYTELKTITNNFQSIIGKGGFGMVYHGILDNGEEVAVKVLRETSITLS-----KDFLPEVQILSK--------VQHKNLVTFLGYCHN-KKCLALVYDFMARGNLQ-EVL-R------G-----------------------------------GLEYLHESCT--PPIVH-RDVKTANILLDKN--LVAMISDFGLSRSYT--PA-HTHISTV-AAGTVGYLDPEYHATF-HLTVKADV-YSFGIV--LLEIITGQPSVLVD------SEPVHLPNWVRQKIA----E-G-SIHDAVDSRL----RHQYDATSIQSVIDLAMSCVENTSTDRPSMTDI-VIKLKECLPAG-----TGEMQLV----------SRSYKQK-----EAMDAD-----IARQFQLLISGVSIESIEGN---------------------SSGTTELRYPSGSSGACSGSGEAGEAVWVAPRLE----
> AT1G67720.1 pacid=19650614 transcript=AT1G67720.1 locus=AT1G67720 ID=AT1G67720.1.TAIR10 annot-version=TAIR10
-----------GLCLAQ--------------------------------------------------------------------------LA--VTCLFLVPFVLSQV-------------------T-----------E--------F--VSIDCGCSSN-----YTD-PRT-GLGWVSDSE-IIK---QG----KPV-TLANTN--WNSMQ-------Y-----RRRD------FP-----TD----NK---KYYRL-ST-KE-RR-RYIVRTTFLY-GGL----------G------------S-EEAYP-------KFQLYLD------ATKWAT-VT----IQE-VSRV------YVEELIVRATS---SYVDVV------------CCAITG-SPFMSTLELR----PL-NLSM-YATDY-E----D--NFFLKVAA-----------V-NFG---APN---MDALRYPDDPYDRIWE----SDINKRPNY----LVGVA-PGTTRI------NT----SKT-INT---LT--REYP-PMKVMQTA-V-VGT-QGL----ISYRLNLEDFPA----------NARA----------YAYFAEI-EELG-ANE--TRKFKLVQPYFPD--------------------------YSNAV------V-NIAENANGSYTLY---EPSYM-N-VTLDFVLTFSFGKT----K--------DSTQ-G--------PLLNAIEIS-KYL-PISV------KTDRSDVSVLDAIRSMSP-------DSDWAS---EGGDPCIP---VLWSWVNCS---STSPP-------RVTKIALSRKNLRGEIPPGINYMEALTEL--WLDDNELTGTL--------------------PDMSK-LVNLKIMHLENQLS-GSLPPYLAHLPNLQELSIEN-SFKGKIPS-A--L----LKGKVLF--KYNNNPEL------------------------QNEAQRK-HF--W-QIL--GISIAAVAILLLLVG--GSLVLL----CALRKTKRADK--------GDSTE-TKKKGLVAYSAVR--------------GGHLL-DEG--VAYFISLPVLEEATDNFSKKVGRGSFGSVYYGRMKDGKEVAVKITADPS---S--HLNRQFVTEVALLSR--------IHHRNLVPLIGYCEE-ADRRILVYEYMHNGSLG-DHL-------HGSS----D-YKPLDWLTRL--QIAQ-DAA------KGLEYLHTGCN--PSIIH-RDVKSSNILLDIN--MRAKVSDFGLSRQTEEDL---THVSSV-AKGTVGYLDPEYYASQ-QLTEKSDV-YSFGVV--LFELLSGKKPVSAEDF---GPEL-NIVHWARSLIR----K-G-DVCGIIDPCIA----SNVKIESVWRVAEVANQCVEQRGHNRPRMQEV-IVAIQDAIRIE-----RGNEN-G----------------------LKSSSSSS-----SKAQSSRK-----TLLTSFL-----ELE--------------SPDI---------SRNSL--------APAAR----
> Potri.008G181200.1 pacid=27039531 transcript=Potri.008G181200.1 locus=Potri.008G181200 ID=Potri.008G181200.1.v3.0 annot-version=v3.0
-----------AL-YSH--------------------------------------------------------------------------FL--VLYLFFVSSVICQV-------------------T-----------E--------F--ISIDCGGTSN-----YTD-PRT-GLAWVSDNGTIMK---YG----KSS-EAQVSN--GNT-Q-------Y-----QRRD------FP-----ID----SN---KYYTL-GT-KE-RR-RYLVRATFQY-GSS----------E------------N-EDAYP-------KFDLYLD------TTKWST-MV----VLD-ASRV------YVKEMIIRAPS---SSIDVI------------CCATTG-SPFISTLELR----PL-NLSM-YATDF-E----D--NFFLEVAA-----------V-NFG---ALS---KDAIRYPDDPYDRIWG----SDLEKRQNY----LVGVA-PGTVRI------NT----SRY-VDT---RT--REYP-PVKVMQTA-V-VGT-EGI----LSYRLNLEDFPA----------NARA----------YAYFAEI-EDLG-ANE--TRKFKLQQPFLSD--------------------------YSNAV------V-NIAENANGSYTLY---EPSYM-N-VSLDFVLSFSFAKT----R--------DSTL-G--------PLLNAIEIS-KYL-KIEP------KTDSKDVTVLNALRFLSA-------ESAWAN---EQGDPCVP---AHWEWVNCS---STTPP-------RITKIALSGKNLKGEIPPEINNMEQLTEL--WLDGNFLTGPI--------------------PGISN-LVNLKIVHLENKLN-GPLPKYLGSLPKLQALYIQN-SFSGEIPS-E--F----LTGKVIF--NYEHNPGL------------------------HKEARKKMHL--K-LIV--GISIGILAGLLVVVI--GSLLFL----RNLQRKTSHKKSEV----QGNSLR-ASTKPSTAYSVAR--------------GWHMM-DEG--VSYYIPLPELEEATKNFSKKIGRGSFGTVYYGQMKDGKEVAVKIMADSS---T--HLTLQFVTEVALLSR--------IHHRNLVPLLGYCEE-EHQRILVYEYMHNGTLR-DHI-------HGPV----N-QKRLDWLARL--QIAE-DAA------KGLEYLHTGCN--PSIIH-RDVKTSNILLDIN--MRAKVSDFGLSRQAEEDL---THVSSV-ARGTVGYLDPEYYANQ-QLTEKSDV-YSFGVV--LLELVSGKKPVSTEDF---GSEL-NIVHWARSLIR----K-G-DVMSIVDPVLI----GNAKIESIWRIAEVAIQCVEQRAFSRPRMHEI-ILAIQEANKIE-----KGTD--G----------------------SQKQQSAS-----SKAQSSRK-----TLLTSFL-----EIE--------------SPDL---------SNGCL--------VPAAR----
> Potri.010G052800.1 pacid=26979564 transcript=Potri.010G052800.1 locus=Potri.010G052800 ID=Potri.010G052800.1.v3.0 annot-version=v3.0
-----------AS-HSH--------------------------------------------------------------------------FL--LLYLFLMSSVICQV-------------------T-----------E--------F--ISIDCGGTSN-----YTD-PIT-GLAWVSDNGAIMN---YG----KSA-EVEIPN--GNM-Q-------Y-----RRRD------FP-----ID----SK---KYYTL-GT-KE-RR-RYLVRATFQY-GIL----------G------------N-GDAYP-------KFDLYLD------ATKWST-VV----VLD-ASRV------YVKEMIIRAPS---SSIDVI------------CCASTG-SPFISTLELR----PL-NLSM-YATDF-E----D--NFFLEVAA-----------V-NFG---ALS---KDVIRYPDDPYDRIWD----SDLEKRQNY----LVGVA-PGTVRI------NT----SKY-IDT---RT--REYP-PVKVMQTA-V-VGT-QGI----LSYRLNLDDFPA----------NARA----------YAYFAEI-EDLG-ANE--TRKFKLQQPYFPD--------------------------YSNAV------V-NIAENANGSHTLY---EPSYM-N-VTLDFVLSFSFVKT----R--------DSTQ-G--------PLLNAIEIS-KYL-KIEP------RTDSQDVTVLNALRSLSA-------ESAWTN---EQGDPCVP---AHWDWVNCT---STTPP-------RITKIALSGKNLKGEIPPEINNMETLTEL--WLDGNFLTGPI--------------------PSISN-LVNLKIVHLENKLS-GQLPKYLGSLPDLQELYIQN-YFSGEIPS-G--L----LTGKVII--NYEHNPGL------------------------HKEAGKKKHS--K-LIL--GVSIGILAALLVVLI--GSLLFL----RNLQRKTSHQKTAV----QGSSLR-VSAKPSTAYSVSR--------------GWHMM-DEG--VSYYIPLSEIEEATKNFSKKIGRGSFGTVYYGQMKEGKEVAVKIMGDST---T--HMTQQFVTEVALLSR--------IHHRNLVPLIGYCEE-ENQRILVYEYMHNGTLR-DHI-------HGSV----N-QKRLDWLARL--QIAE-DSA------KGLEYLHTGCN--PSIIH-RDVKTSNILLDIN--MRAKVSDFGLSRQAEEDL---THVSSV-ARGTVGYLDPEYYANQ-QLTEKSDV-YSFGVV--LLELLSGKKPVSTEDF---GAEM-NIVHWARALIR----K-G-DAMSIVDPVLI----GNVKIESIWRIAEVAIQCVEQRAVSRPRMQEI-ILAIQEANKIE-----KGTY--G----------------------SQKLPSGS-----SKAQSSRK-----TLLTSFL-----EIES------------QSPDL---------SNGCL--------VPAAR----
> Solyc05g014240.2.1 pacid=36144948 transcript=Solyc05g014240.2.1 locus=Solyc05g014240.2 ID=Solyc05g014240.2.1.ITAG2.4 annot-version=ITAG2.4
-----------GF-LLQ--------------------------------------------------------------------------SF--VVLLCFTPAIVCQV-------------------T-----------E--------F--VSIDCGSASN-----YTD-AST-GLAWTSDAG-MMG---HG----KPI-VVVNAN--VNSQQ-------Y-----QRRD------FP-----AD----SN---KYYTL-KT-KE-RR-RYLVRATFLY-GSP----------A------------A-EGTYP-------KFELYLD------ATKWGT-IT----ISE-SSRI------YVNEMIIRAPS---NSIDVL------------CCATTE-SPFISTLELR----PL-NLSM-YATDY-E----D--NFYLKVAA-----------V-DFG---AQS---KEPIRYPDDPYDRIWD----SDLKKRPNF----LVDVA-AGTERI------NT----TKY-IDT---NT--REYP-PVKVMQTA-V-VGT-KGM----LSYRLNLDDFPA----------NARA----------FAYFAEI-EDLG-MNE--TRKFKMERPYVPD--------------------------YSNAV------V-NIAENANGSYTLY---EPSYM-N-ITLDFILSFSFVKT----P--------DSTR-G--------PLLSAMEIC-RYV-QIAT------KTDEQDVSTLNAFRSMSL-------GSDWSD---EDGDPCVP---TQWEWVICS---TTSPP-------RITKITLSGKNVTGEIPRELHHMEGLTEL--WLDGNSLTGPI--------------------PDLSN-LVNLRIIHLENKLT-GPIPSYLGGLPSLLELDVQN-SLTGEIPS-S--L----LTGKVTF--KHEGNPNL------------------------RPESKHSTGY--K-VIL--GASIGGLVIILVLFA--VSIFFL----CHFRTKVSHQK--------GESMR-TNAKPSTTYSMAR--------------GGSLM-DEG--VAYYIPLSEIEEATENFSKQIGKGSFGPVYYGRLRDGKEVAVKTMADSS---S--HGTKQFATEVALLSR--------IHHRNLVPLIGYYED-DHQRMLVYEYMHNGTLR-DHI-------TEST----D-KKHLDWLARL--NIAE-DAA------KGLEYLHTGCN--PSIIH-RDVKTSNILLDIN--MRAKVSDFGLSRQAEEDL---THVSSV-ARGTVGYLDPEYYANQ-QLTEKSDV-YSFGVV--LLELISGRKPFSSEEY---GADW-SIVHWARSLIR----K-G-DVISIMDPALV----GHVKVESVWRIAEVAIQCVERHGTSRPRMHEI-LSAIQDAIKIE-----KGID--------------------------KLSSSGS-----SKAQSSRK-----TLLTSFL-----DVE--------------SPDI---------SNSSL--------TPSAR----
> evm_27.model.AmTr_v1.0_scaffold00049.63_ pacid=31574715 transcript=evm_27.model.AmTr_v1.0_scaffold00049.63_ locus=evm_27.TU.AmTr_v1.0_scaffold00049.63_ ID=evm_27.model.AmTr_v1.0_scaffold00049.63.v1.0 annot-version=v1.0
-----------SF-YIQ--------------------------------------------------------------------------RL--CLFYVSIDIGILQF-------------------SS-A-H------N--------F--ISIDCGGTRN-----YTD-PQT-GFAWVSDTS-FTR---WG----KVA-EIKSSN--KTREQ-------Y-----QRLY------FP-----AD----NK---KYYTL-NT-VE-RK-RYIVRATFLY-GNF----------D------------N-GDPYP-------NFQLYLD------ATRWST-VK----ITD-ASRI------YIDEMIIRAPS---SKIDVV------------CDASTG-FPFISTLELR----PL-NVSM-YATEY-E----D--DFFLSVAA-----------V-NFG---AAT---VEAIRYPDDPYDRIWE----SDLNKRPNF----LVGAA-PGTMRI------NT----SKT-IEA---SI--REFP-PVKVMQTA-V-IGT-KGI----LTYRLTLDEFPA----------NARA----------YAYLAEI-EDLG-YNE--TRKFTMKQPHIPE--------------------------YNNAV------V-NIVENANGSYILY---EPSFQ-N-VTLEFVLLFSFEKT----P--------DSTR-G--------PLINAIEIN-RYV-QIIP------KTSTQDAAALDALRSISI-------GTDWMN---EGGDACVP---AHWSWLDCN---SGSPP-------RITKIFLSGKNLSGEMPSEIKQMDFLTEL--WLNGNSLTGSI--------------------PGLSN-LVSLTVLHLENKLS-GHLPSFLGELPNLKELYVQN-LLTGEIPP-A--L----LAGKLAF--YYDGNPGL------------------------TRGRRHEKNF--K-III--ATS-GTLIVCIILLL--GFVLLL----HIHQRRSSKD---------SNSAR-ITSKPSTAYSIIR--------------DGSLVRDESLEIACYFTLTELEEATEQFSRKIGQGSFGPVYYGKVKDSKEVAVKILAATS---T--HGTQQFVNEVTLLSR--------IHHRNLVPLIGYCEE-GNQRILVYEYMHNGTLR-DHI-------HDPI----K-QKKLDWMSRL--YIAE-DAA------KGLEYLHGGCI--PSIIH-RDVKTSNILLDIK--MRAKVSDFGLSRCTDENR---THISSA-ARGTVGYLDPEYYGNQ-QLTERSDV-YSFGIV--LLELISGRKPISVEDY---GSDW-NIVHWARSRIR----K-G-AVKSIIDPQLG----DNIKIESVWKMAEIAILSVESHMVSRPTMQSV-VLAIQDAIKIE-----KESL--------------------------EIASWDS-----SVDLSKSM-----DMPSSSL-----D----------------GYDG---------SHEVLGKY----DLPTAR----
> Pp3c1_22880V3.1.p pacid=32968123 transcript=Pp3c1_22880V3.1 locus=Pp3c1_22880 annot-version=v3.3
-----------RKLVT-------------------------------------------------------------------------------FVLLLLTASTASWILG---------------------------AVG--------L--LSSDVPVLTPS---QYLN-V---SDVY------FMD---CNE--LRNRTHVLSTNIT---------------V--TRLN--CVLLFQS-----D----GN------------------------LVIY-KDY----------N------------Y-------------SVRTDIG------VPVWAS------------------------------------------------------------TPILTSNLERPV--RL-SDR------------------SVHIARYNS--------T-QYS---SSTWEESNSMDASLDPNMA-WKP----------------------------------NTS-------LDN------HSFMP--------A------------------------------------EYFI----------------------SYNS---------------------------------SLKT---------------------------------PDGRF-V-LTL------------------------TNN-----------CILQ---------------------SRETD-----------------SDKLLWEG-----GQKCQLSGHVYWNSSVEAGDDNKDSD-------WVLHLNVED----GSISVDIRNIILWTN--------------------------------------------------NEAT-SH-------------------DPNGSAPT-S--------------------------------------------------------------VRIIVGVVIGA-FVL-AIGA---VGLYY----RRRA---------------------NFIDPAD------------------RDFQRRLESNGGISRSL-SLAKIKQATNNFANVIGSGGFGDVFYGKLPDGQEVAAKVLATNS---S--QSKDEFYNEVELLSM--------VHHKYLVSLLAYSCT-RKQQILIYEYMGGGDLR-CRL-R------GDS---AA-ANPLSWRQRT--SISL-QIA------DGLEYLHDKCS--PPIIH-RDVKSTNILLTNK--LDAKVADFGLSKLKTIGHEDVTHITTV-VKGTPGYLDPEYHESG-LLTEKSDV-YAFGIV--LMEILTGRHQ--------------HLAMTVAEAWL----E---QLDDLVDPNL----GGDIDRDELTELVELALWCTRRNSAQRPFMRQV-VHRLRGLGLALV-------------------GP-------FSVD-NDFDTA------------------------SDISSS-------------------------------GGTNT-------DVRKGSSSL--
> Solyc12g039080.1.1 pacid=36147797 transcript=Solyc12g039080.1.1 locus=Solyc12g039080.1 ID=Solyc12g039080.1.1.ITAG2.4 annot-version=ITAG2.4
-----------------------------------------------------------------------------------------------------------------------------------------------------------------------------------------------------------------------------------MALY------FQ-----AD----NR---KYYTL-DV-IP-RN-RYLVRATFLY-GNF----------D------------K-DDVYP-------KFDISLG------AIHWAT-IV----ISD-ANTM------EYQEVIFLAKE---PSVSVL------------SNATTG-LPFISSLELR----HF-NGSI-YMTEF-E----N--DFFMSVSA-----------T-NFG---AAS---DDPVRYPDDPFDRIWA----SDTLKK----------------------------------------------------KAMQTA-V-VGR-NIL----LTYRLNLDGFPG----------FGWA----------FTYFAEI-EDLK-PCH--SRKFRLLLPGAPN--------------------------ISKVA------V-DIQENTHGKYRLH---EPGYF-N-LSLPFVLSFSLGKT----S--------DSTM-G--------PLLNAMEVN-RYV-KRTD--------GSLDGKIMS---------------------------------------------------------------------------------------------------------------------------------------------------------------------------------------------------------------------------------------------------------------------------------------------------------------------------------------------FSL--------------------------------------------------------------------------------------------------------------------------------------------------------------------------------NIII------------------------------------------------------------------------------------------------------------------------------------MWFI------------------------EI-------------------------------------------------------------------SIY-SLF-----H---------------------------------------------------
> Solyc09g007280.2.1 pacid=36131549 transcript=Solyc09g007280.2.1 locus=Solyc09g007280.2 ID=Solyc09g007280.2.1.ITAG2.4 annot-version=ITAG2.4
-----------GTGVF---------------------------------------------------------------------------IF--FVWFAVFL--LING-------------------SQ-AQP------G--------F--VSLDCGGKDN-----FTD--EL-GLQWAPDTQ-MIS----G----NIA-NISVAN--ETRTQ-------Y-----MALY------FP-----AD----NR---KYYTL-DV-IP-RN-RYLVRATFLY-GNF----------D------------K-DNVYP-------KFDISLG------ATHWAT-IV----ISD-ANTM------EYQEVIFLAKE---PSVSVL------------SNATTG-LPFISTLELR----HF-NGSI-YMTEC-E----N--DFFMSVSA-----------I-NFG---AAS---DDPVRYPDDPFDRIWA----SDTLKKANY----LVDVA-AGTERV------ST----KMP-IDV---NTLNGEMP-PQKAMQTA-V-VGR-NGS----LTYRLNLDGFPG----------FGWA----------FTYFAEI-EDLK-PGD--SRKFRLLLPGAPD--------------------------ISKVA------V-NIQENAHGKYRLY---EPGYF-N-LSLPFVLSFRFGKT----S--------DSTM-G--------PLLNAMEVN-RYV-KRTD--------GSLDGPVISSLVSHYS-------SANLIN---EGGDPCLP---VPWSWIRCD---SDIRP-------RITSIKLSGKNLTGNLPSELTKLSSLVEL--WLDGNSLTGPI--------------------PDFSG-CPNLQIIHLENQLS-GHLPSTLEDLSNLKELYVQN-MLTGSVPS-G--L----RDNGVIL--NYTGNFNL------------------------HEGETNRSRK--K-III--GSSVGASALLLATIA---SCILL----QKGKKSP----P-------KQGHL-EMNLPPQR-------------------FVSSLGDAATEAAHCFSLAELEEATKNFERKVGSGGFGVVYYGKLKDGKEIAVKLLTNNS---F--QGKREFSNEVALLSR--------IHHRNLVQFLGFCQE-DGKSILVYEFMHNGTLK-EHL-------YGPQ---SP-DRRINWIRRL--EIAE-DSA------KGIEYLHTGCV--PSIIH-RDVKTSNILLDKN--TRAKVSDFGLSKLAVDGA---SHVSSI-VRGTVGYLDPEYYISQ-QLTDKSDV-YSFGVI--LLELISGQEAISNENF---GHNCRNIVQWAKLHIE----S-G-DVQGIIDPALH----NDYDIQSIWKIAEKALMCVQPHGNMRPSISEV-IKEIQDAIAIE-----RGAE----------------------------AVKEG-----SSDDISRH-----SMH-SSL-----HG------GSM--------DLGASDH-----YLSIDES---ITRPAAR----
> Potri.016G084900.1 pacid=27014000 transcript=Potri.016G084900.1 locus=Potri.016G084900 ID=Potri.016G084900.1.v3.0 annot-version=v3.0
-----------GSWLL---------------------------------------------------------------------------LL-----FSLLL--FFHA-------------------SS-AQP------G--------F--LSLDCGGPAN-----FTD--AL-GLSWTSDVN-FIY----G----EAA-SISVAN--ETRKQ-------Y-----TTVH------FP-----AD----TR---KYYRL-DV-TS-RT-RYLLRATFLY-GDF----------D------------N-NNVYP-------KFDISVG------PTHWST-IV----ISD-ANTI------ESIELIFLASS---SSISVL------------SNATTG-QPFISTLELR----QF-NGSV-YFTAF-E----N--QFFLSVSA-----------I-NFG---ADS---VDPVRYPDDPYDRIWE----SDSVKKANY----LVDVA-AGTKKV------ST----DMP-INV---NI--DERP-PEKVMQTA-V-VGT-NGS----LTYRLNLDGFPG----------FGWA----------CTYFAEI-EDLD-PTE--SRKFRLVLPGNPD--------------------------MSKAV------V-NIEENAQGKYRLY---EPGYT-N-LSLPFVLSFRFGKT----S--------DSSR-G--------PLLNAMEIN-KYL-EKND--------GSLDGDVISGVILLYS-------TADWAQ---EGGDPCMP---VPWSWVQCN---SEARP-------RIVKLSLSSKNLSGSVPSDLTKLTGLVEL--WLDGNSLTGPI--------------------PDFTG-CTDLEIIHLENQLT-GELPSSLLNLPNLRELYVQN-MLSGTIPS-G--L-----GRKVVL--NYSGNINL------------------------HEGARRGRHM--G-III--GSSVGAAVLLITTLV---SCMFM----QKGKKRH----P-------DQEQL-RDSLPVQR-------------------VVSTLSNAPGEAAHRFTSFEIEDATKKFEKKIGSGGFGVVYYGKMKDGREIAVKVLTSNS---F--QGKREFSNEVSLLSR--------IHHRNLVQFLGFCQE-VGKSMLVYEFMHNGTLK-EHL-------YGPL---KQ-GRSISWIKRL--EIAE-DAA------KGIEYLHTGCV--PAIIH-RDLKTSNILLDKN--MRAKVADFGLSKLAVDGA---SHVSSI-VRGTVGYLDPEYYISQ-QLTNKSDV-YSFGVI--LLELMSGQEAISNESF---GVNCRNIVQWAKLHIE----S-G-DIQGIIDPSLC----NEFDIQSMWKIAEKALTCVQPHGHMRPSISEV-LKEIQDAILIE-----REVT----------------------------AAR-G-----FSDEMSRN-----SVQ-SSF-----NL------GSL--------DLGGTEN-----CLALDES---IARPTAR----
> evm_27.model.AmTr_v1.0_scaffold00023.238 pacid=31573909 transcript=evm_27.model.AmTr_v1.0_scaffold00023.238 locus=evm_27.TU.AmTr_v1.0_scaffold00023.238 ID=evm_27.model.AmTr_v1.0_scaffold00023.238.v1.0 annot-version=v1.0
--------------MF---------------------------------------------------------------------------AF--FFLLFTAL--IYHV-------------------FA-QVP------G--------F--FSIDCGGTEK-----FLD--EI-GLEWTPD-K-LVC----G----NAA-NISVGS--ENTKP-------Y-----TTLY------FP-----AD----SR---KYYTL-SV-EA-RK-RYLVRASFLY-GNF----------D------------R-NDVYP-------KFDISLG------ATHWST-IV----ISD-ADTL------EVRELIFLATS---PSISVL------------SNASTG-QPFISTLELR----QF-NGSM-YYTDF-E----T--ASYLSVSA-----------I-NFG---AVN---NDSVRYPDDPFDRIWE----SDSIRKANF----LVDVA-AGTSKI------ST----TTP-INV---NR--DERP-PEKVMQTA-V-VGR-NGL----LNYRLNLDGFPG----------FGWA----------FSYFSEI-EDLG-ANE--SRKFRLKLPGYPD--------------------------ITKAT------V-NIQENAQGRYRLY---EPGFT-N-LSLPFVLTFSFGKT----A--------DSSR-G--------PLLNAMEIN-KYL-QINF--------GSPDAAVISGLTSQYP-------QADWAQ---EGGDPCLP---VPWSWLQCS---MDAQP-------RIFAILLSRKNLPGNIPSKISKLTGLVEL--WLDGNSLSGSI--------------------PDLSD-CTNLRIIHLENRLT-GALPSFLTGLPNLAEL----------------------------------------------------------------------------------------------------------------------------------------------------------------------------------------------------------------------------------------------------------------------------------------------------------------------------------------------------------------------------------------------------------------------------------------------------------------------------------------------------------------------------------------------------------------------------------------------------------------SS----------------------------------------------------------
> Potri.006G132100.1 pacid=27005077 transcript=Potri.006G132100.1 locus=Potri.006G132100 ID=Potri.006G132100.1.v3.0 annot-version=v3.0
-----------GSRLL---------------------------------------------------------------------------LL-----FSLLLFVFVHA-------------------SS-AQP------G--------F--LSLDCGGPVN-----FTD--DL-GLSWTSDFN-FSY----G----AAA-SISVAN--ETRKQ-------Y-----TTVH------FP-----AD----SR---KYYRL-DV-TS-RT-RYLLRATFLY-GNF----------D------------S-NNVYP-------KFDISVG------PTHWST-IV----ISD-ANTI------ESTELIFLASS---SSMSVL------------SNATTG-QPFISTLELR----QF-NGSV-YYTEF-E----N--QFYLSMSA-----------I-NFG---ADN---EAPIRYPDDPYDRIWE----SDSVKKANY----LVDVA-AGTKKV------ST----DMP-IDV---NI--DERP-PERVMQTA-V-VGT-NGS----LTYRLNLDGFPG----------FGWA----------VTYFAEI-EDLD-PEE--SRKFRLVLPGYPD--------------------------MSKAI------V-NIEENAQGKYRLY---EPGYT-N-LSLPFVLSFRFGKT----S--------DSSR-G--------PLVNAMEIH-KYL-EKND--------GTLDGYVISRVILSHS-------TEDWAQ---EGGDPCLP---VPWSWVQCN---SDARP-------RIVKLSLSSKNLSGNVPSGLTMLTGLVEL--WLDGNSLTGPI--------------------PDFTG-CTGLEIIHLENQLT-GELPSSLLNLPNLRELYVQN-LLSGTIPS-G--L-----SRKVAL--NYSGNINL------------------------REGARRGRHM--D-III--GSSVGAAVLLIATIV---SCLFM----HKGKKRH----P-------DQEQL-RDSLPMQM-------------------VVSSLRNAPGEAAHCFTTFEIEDATKKFEKKIGSGGFGVVYYGKMKDGREIAVKVLTSNS---Y--QGKREFTNEVTLLSR--------IHHRNLVQFLGYCQE-DGKSMLVYEFMHNGTLK-EHL-------YGPL---KR-GKSINWIKRL--EIAE-DAA------KGIEYLHTGCV--PAIIH-RDLKSSNILVDKN--MRAKVADFGLSKLAVDGA---SHVSSI-VRGTVGYLDPEYYISQ-QLTDKSDV-YSFGVI--LLELMSGQEAISNESF---GVNCRNIVQWAKLHIE----S-G-DIQGIIDPSLC----GEYDIQSMWKIAEKALMCVQPHGHMRPSISEV-LKEIQDAILIE-----REVT----------------------------AARED-----ISDEMSRN-----SVH-SSL-----NL------GSL--------DLGGAEN-----YLALDES---IAQPTAR----
> AT2G37050.3 pacid=19641768 transcript=AT2G37050.3 locus=AT2G37050 ID=AT2G37050.3.TAIR10 annot-version=TAIR10
----------MRISLL---------------------------------------------------------------------------LL--CLLVSTCL--FTSS-------------------SA-QAP------G--------F--VSLDCGGAEP-----FTD--EL-GLKWSPDNH-LIY----G----ETA-NISSVN--ETRTQ-------Y-----TTLH------FP-----AD----SR---KYYTL-NV-TS-RN-RYLIRATFLY-GNF----------D------------NSNNVYP-------KFDISLG------ATHWAT-IV----ISE-TYII------ETAELVFLASS---PTVSVL------------SNATTG-QPFISTLELR----QL-SGSM-YGSMLSE----D--RFYLSVAA-----------I-NFG---AES---EASVRYPDDPYDRIWE----SDLQKKPNY----LVDVA-AGTVRV------ST----TLP-IES---RV--DDRP-PQKVMQTA-V-VGT-NGS----LTYRMNLDGFPG----------FGWA----------FTYFAEI-EDLA-EDE--SRKFRLVLPEQPE--------------------------YSKSV------V-NIKENTQRPYRVY---APGYP-N-ITLPFVLNFRFAKT----A--------DSSR-G--------PILNAMEIS-KYL-RKSD--------GSVDATVMANVASLYS-------STEWAQ---EGGDPCSP---SPWSWVQCN---SDPQP-------RVVAIKLSSMNLTGNIPSDLVKLTGLVEL--WLDGNSFTGPI--------------------PDFSR-CPNLEIIHLENRLT-GKIPSSLTKLPNLKELYLQN-VLTGTIPS-D--L-----AKDVIS--NFSGNLNL------------------------EKSGDKGKKL--G-VII--GASVGAFVLLIATII---SCIVM----CKSKKNNKLGKT-------SAELT-NRPLPIQR-------------------VSSTLSEAHGDAAHCFTLYEIEEATKKFEKRIGSGGFGIVYYGKTREGKEIAVKVLANNS---Y--QGKREFANEVTLLSR--------IHHRNLVQFLGYCQE-EGKNMLVYEFMHNGTLK-EHL-------YGVV---PR-DRRISWIKRL--EIAE-DAA------RGIEYLHTGCV--PAIIH-RDLKTSNILLDKH--MRAKVSDFGLSKFAVDGT---SHVSSI-VRGTVGYLDPEYYISQ-QLTEKSDV-YSFGVI--LLELMSGQEAISNESF---GVNCRNIVQWAKMHID----N-G-DIRGIIDPALAE---DDYSLQSMWKIAEKALLCVKPHGNMRPSMSEV-QKDIQDAIRIE-----KEAL----------------------------AARGG-----ISDEFSRS-----SAHSSSL-----NM------GML--------DLAGSQS-----YVSIDES---VLQPTAR----
> Bradi4g45227.1.p pacid=32787352 transcript=Bradi4g45227.1 locus=Bradi4g45227 ID=Bradi4g45227.1.v3.1 annot-version=v3.1
-----------AYAA--------------------------------------------------------------------------------AAVL--LLLLLFSL-------------------ST-AQP------G--------F--ISLDCGGADD-----YTD--GI-GIQWTSDAK-LVF---GG----QTA-NLLVQN--QPQKQ-------Y-----STLY------FP-----AD----TR---KYYTM-NV-RT-RT-RYLVRASFLY-GNF----------D------------N-SNVYP-------KFDLSLG------ATHWST-VI----IDD-ADTP------VVEEATILASA---PTLSVV------------SNASTG-QPFISTLELR----QF-NGSL-YYTDY-E----A--QFFLALSA-----------I-NFG---AQG---NESVRYPDDPFDRIWE----SDSSRRANY----LVDVA-PGTQRI------ST----TNP-VFV---SI--NEEP-PEKVMQTA-V-VGQ-NGS----LNYRLDLEGFPG----------NAWA----------VSYFAEI-EALA-SNE--TRKFKLVVPGMPA--------------------------FSKPT------V-DVEENAQGKYRLY---QPGYT-N-VSLPFVFSFEFKKT----N--------DSSK-G--------PILNAMEIY-KYV-QITM--------GSQDANIMASLVSRYP-------QAGWAQ---EGGDPCLP---ASWTWVQCS---SEPAP-------RVSSITLSGKNITGSIPLELTKLSALVDL--KLDGNSFSGEI--------------------PDFSG-CRNLQYIHLENQIT-GALPSSMGDLPNLKELYVQN-RLSGQIPR-A--L----SKKGITF--SWSGNNGL------------------------HTANDSISHT--T-IIIIVCAVVGAILLLAVAIA---CCFCT----LKRKRKP----S-------HETVV-V-AAPAKK-------------------LGSYFSEVATESAHRFALSEIEDATGKFEKRIGSGGFGIVYYGKLADGREIAVKLLTNDS---Y--QGIREFLNEVALLSR--------IHHRNLVTFLGYSQQ-DGKNILVYEYMHNGTLK-EHL-------RGGP---ND-VKITSWVKRL--EIAE-DAA------KGIEYLHTGCS--PTIIH-RDVKSSNILLDKN--MRAKVADFGLSKPAVDG----SHVSSI-VRGTVGYLDPEYYISQ-QLTEKSDI-YSFGVI--LLELISGHEPISSDNF---GLNCRNIVAWARSHLE----S-G-NIDAIIDASLDT---G-YDLQSVWKIAEAGIMCVEPKGAQRPTISEV-LKEIQDAIAIE-----KQRQ----------------------------APQ-A------QQLMSKR-----SMGSASV-----NT-----DNSM--------DL--EQN------ATFDDQ---LMRPALR----
> LOC_Os11g01200.1 pacid=33161320 transcript=LOC_Os11g01200.1 locus=LOC_Os11g01200 ID=LOC_Os11g01200.1.MSUv7.0 annot-version=v7.0
-----------PSASA---------------------------------------------------------------------------AA--AALV--LLFLAFSL-------------------SN-AQP------G--------F--ISLDCGGDDD-----YTD--GI-GIQWTSDAK-FVS---AG----QEA-NLLLQN--QQLQQ-------Y-----TTVS------FP-----AD----NR---KYYTM-NV-RN-RT-RYLVRATFLY-GNF----------D------------N-SNVYP-------KFDLSLG------PTPWTT-VV----IDD-ATTP------VVQEAIILAAA---PTLSVL------------SNASTG-QPFISTLELR----QF-NGSL-YYTTD-E----K--QFFLRLSA-----------I-NFG---AES---NASVRYPDDPFDRIWE----SDLVRRANY----LVDVA-PGTERI------ST----TKP-IFV---ST--NEEP-PQRVMQTA-V-VGK-NGS----LTYRIDLEDFPG----------NAWG----------VSYFAEI-EDLA-PNQ--TRKFKLVIPGKPE--------------------------FSKPT------V-DVEENAQGKYCLY---EPGYT-N-IPLPFVFSFGFKKT----N--------DSSE-G--------PILNAMEIY-KYI-EISV--------GSQDANIMASLVSRYP-------EAGWAQ---EGGDPCLP---ASWSWVQCS---SEAAP-------RIFSISLSGKNITGSIPVELTKLSGLVEL--KLDGNSFTGQI--------------------PDFTG-CHDLQYIHLEDQLT-GALPPSLGELPNLKELYIQN-KLSGEVPQ-A--L----FKKSIIF--NFSGNSDL------------------------RMGHSNTGR---T-IVIIVCAVVGAILILVAAIV---CYLFT----CKRKKKS----S-------DETVV-I-AAPAKK-------------------LGSFFSEVATESAHRFALSEIEDATDKFDRRIGSGGFGIVYYGKLTDGREIAVKLLTNDS---Y--QGIREFLNEVTLLSR--------IHHRNLVSFLGYSQQ-DGKNILVYEFMHNGTLK-EHL-------RGGP---DD-VKITSWVKRL--EIAE-DAA------KGIEYLHTGCS--PTIIH-RDLKSSNILLDKN--MRAKVADFGLSKPVVDG----SHVSSI-VRGTVGYLDPEYYISQ-QLTEKSDM-YSFGVI--LLELISGHEPISNDNF---GLHCRNIVEWARSHME----S-G-DIHGIIDQSLDA---G-YDLQSVWKIAEVATMCVKPKGVLRPSISEV-LKEIQDAIAIE-----LQRE----------------------------LPS-S-----IHHLMSKT-----S-PSEAV-----NT-----TGSV-------QDL--EQN------ASFDEL---LMRPGLR----
> LOC_Os12g01200.2 pacid=33152791 transcript=LOC_Os12g01200.2 locus=LOC_Os12g01200 ID=LOC_Os12g01200.2.MSUv7.0 annot-version=v7.0
-----------PSAS--------------------------------------------------------------------------------AALV--LLFVAFSL-------------------SN-AQP------G--------F--ISLDCGGDDD-----YTD--GI-GIQWTSDAK-FVS---AG----QKA-NLLLQN--QQLQQ-------Y-----TTVS------FP-----AD----NR---KYYTM-NV-RN-RT-RYLVRATFLY-GNF----------D------------N-SNVYP-------KFDLSLG------PTPWTT-VV----IDD-ATTP------VVQEAIILAAA---PTLSVL------------SNASTG-QPFISTLELR----QF-NGSL-YYTTD-E----K--QFFLRLSA-----------I-NFG---AES---NASVRYPDDPFDRIWE----SDLVRRANY----LVDVA-PGTERI------ST----TKP-IFV---ST--NEEP-PQRVMQTA-V-VGK-NGS----LTYRIDLEDFPG----------NAWG----------VSYFAEI-EDLT-PNQ--TRKFKLVIPGKPE--------------------------FSKPT------V-DVEENAQGKYRLY---EPGYT-N-IPLPFVFSFGFKKT----N--------DSSE-G--------PILNAMEIY-KYI-EISV--------GSQDANIMASLVSRYP-------EAGWAQ---EGGDPCLP---ASWSWVQCS---SEAAP-------RIFSISLSGKNITGSIPVELTKLSGLVEL--KLDGNSFTGQI--------------------PDFTG-CHDLQYIHLEDQLT-GALPPSLGELPNLKELYIQN-KLSGEVPQ-A--L----FKKSIIF--NFSGNSDL------------------------RMGHSNTGR---T-IVIIVCAVVGAILILVAAIV---CYLFT----CKRKKKS----S-------DETVV-I-AAPAKK-------------------LGSFFSEVATESAHRFALSEIEDATDKFDRRIGSGGFGIVYYGKLTDGREIAVKLLTNDS---Y--QGIREFLNEVTLLSR--------IHHRNLVSFLGYSQQ-DGKNILVYEFMHNGTLK-EHL-------RGGP---DD-VKINSWVKRL--EIAE-DAA------KGIEYLHTGCS--PTIIH-RDLKSSNILLDKN--MRAKVADFGLSKPVVDG----SHVSSI-VRGTVGYLDPEYYISQ-QLTEKSDM-YSFGVI--LLELISGHEPISNDNF---GLHCRNIVEWARSHME----S-G-DIHGIIDQSLDA---G-YDLQSVWKIAEVATMCVKPKGVLRPSISEV-LKEIQDAIAIE-----LQRE----------------------------LPS-S-----IHHLMSKT-----S-PSEAV-----NT-----TGSL-------QDL--EQN------ASFDEL---LMRPGLR----
> Zm00001d052306_T005.1
-----------AAAF-----------------------------------------------------------------------------S--AAILFHLLLLLFSP-------------------SA-AQP------G--------F--ISLDCGGARD-----HTD--AI-GIQWTSDAS-FVS---GG----QAA-QLLVQNGLQTQQQ-------L-----TTVY------FP-----AD----NR---KHYTM-NV-RN-RT-RYLVRATFLY-GNF----------D------------N-SNVYP-------KFDISLG------ASPWST-IV----VDD-ATTP------VVEEAIILAAA---PTLSVL------------SNASTG-QPFISTLELR----QF-NGSL-YYTTD-E----T--RFFLGLSA-----------I-NFG---AGS---NDSVRYPDDPFDRIWE----SDSVRRANY----LVDVA-PGTERI------ST----TKP-IFV---GT--NEEP-PEKVMQTA-V-VGQ-DGS----LNYRLDLEGFPA----------NAWG----------VSYFAEI-EDLA-PNE--TRKFKLEVPGMPA--------------------------LSKPT------V-DVEENAQGKYRLY---EPGYT-N-LSLPFVFSFGFRKT----N--------DSSK-G--------PILNALEIY-KYV-QITM--------GSQDANIMASMVSRYP-------QEGWAQ---EGGDPCLP---ASWSWVQCS---SETSP-------RIFSITLSGKNITGSIPVELTKLSGLVEL--RLDGNSFSGQI--------------------PDFRE-CGNLQYIHLENQLT-GELPSSLGDLPNLKELYVQN-KLSGQVPK-A--L----FKRSIIL--NFSGNSGL------------------------HIVSNGISH---T-IIVI-CLVIGAVVLLGVAIG---CYFIT----CRRKKKS----H-------EDTVV-IAAAPAKK-------------------LGSYFSEVATESAHRFSLSEIENATGKFERRIGSGGFGIVYYGKLADGREIAVKLLTNDS---Y--QGIREFLNEVTLLSR--------IHHRHLVTFLGYSQQ-DGKNILVYEFMHNGTLK-EHL-------RGAD---NE--KITSWLKRL--EIAE-DSA------KGIEYLHTGCS--PTIIH-RDLKSSNILLDKN--MRAKVADFGLSKPAVDG----SHVSSI-VRGTVGYLDPEYYISQ-QLTEKSDI-YSFGVI--LLELISGHEPISNDNF---GLNCRNIVAWARSHIE----S-G-NIHAIIDESLDR---GCYDLQSVWKIAEVAIMCVKPKGAQRPPISEV-LKEIQDAIAME------------------------------------------------RVLVSNC-----S-----------NR-----MGSG--------SV--EQNG----GASFDEL---LMQPGLR----
> LOC_Os09g19380.1 pacid=33140540 transcript=LOC_Os09g19380.1 locus=LOC_Os09g19380 ID=LOC_Os09g19380.1.MSUv7.0 annot-version=v7.0
----------------------------------------------------------------------------------------------------------------------------------------------------------------------MGAD-D--------------IS---GG---------------------------------------------------------GI---R-------------------------------------------------------------------------------------------------------------------------------------------------------------------------------------------R-----------H-NGEA--S------------------------------------------------------------------------------------------------EST---V------------------TTAQ----------------------------------------------------------------------------------------------------------------------------------------------------------------------------------------------------------------------------WRG---------------------IGID------------------------------------------------------------------------------------------------------------------------------GGGG----------------------------------------------------------------------------------------------VSD----------------------------------------------------------FGGGGGGD------------------------------------------------------------------------------------------------KT---GV-GESLNWAMRV--RVLL-DAA------QGLDYLHTGCN--RPIIH-RDVKTSNILLDQN--LHAKIADFGLSKIYLS-DT-QSGLSTT-VAGTMGYIDPEYHITG-RVTESSDV-YSFGVV--LLEVATGQGPILQGNG--------HIIQHVKEKVA----S-G-DISSIADERL----NGGYNVSSMWKVVEIALLCTKPLPAQRPSMTTV-VVQMKESLALE-----VARED-----------------------RGLQANPT-------------------GD-A-------------------------------------VATSS-------TFDPSAR----
> Zm00001d041941_T001.1
-----------ASSSS-------------------------------------------LNPSS---------------------------YS--CFLFVTAAAVFFTA-S-----------------DA-QVP------G--------F--VSIDCGGSTN-----YTD--EL-GLQWTGDAG-WF------PFG-QTA-TISVPS--EKRAQ-------Y-----STLY------FPSSASSSS----SS---KHYTL-HV-RT-RT-RYLVRATFLY-GNF----------D------------S-SNVFP-------EFDLYLG------ASHWST-IV----IYD-DSKV------VTREAVVLAAD---PALSVL------------SSTGTG-TPFISTLELR----QL-NGSL-YYTDY-E----A--DAFLALSA-----------I-NFG---APT---ADPVRYPDDPYDRIWE----SDMVRRANY----LVDVA-AGTVNV------ST----DRP-VFV---AG--SERP-PQKVMQTA-V-VGS-LGE----LTYRLDLPGFPG----------NGWA----------FSYLAEI-EEFL-VPE--TRKFKLYIPGLAD--------------------------VSKPT------V-DIGENAPGKYRLY---EPGFP-N-ISLPFVLSLALRKT----N--------DSSK-G--------PILNALEIY-KYM-HMEL--------GSPDGPVMATLSLALAS-----SSSSLADVAMEGGDPCLP---SPWSWVKCN---SEAQP-------RVVSINLSGKNLTGSIPPQVADLPCLAEI--GFANNMLTGPI--------------------PDLSG-SSNLSIIHLENQLT-GTVPSYFGSLPKLSELYLEN-RLSGPIPK-A--L----LSRSIIF--NYSGNVYLG-----------------------TAGKQ--KKK--H-VIIIISALLGASLLLAAALC---CYMLT----RKAMNSSSS-----------PQAQ-EKALPAEQNKLQK-------YPSTQ------LQSIATETAHPYSLCELEEATNKFASRIGSGGFGIVYYGKLSDGKEIAVKVPSNDS---Y--QGKKQFSNEVVLLSR--------IHHRNLVAFLGYCHE-DGRNILVYEFMHNGTLK-EQL-------HR------R-DKHISWIKRL--EIAE-DAA------KGIEYLHTGCT--PSIIH-RDIKTSNILLDKH--MRAKVSDFGLSKLLAAEGK-DSHASTN-VRGTMGYLDPQ---------------------------------------------------------------------------------------------------------------------------------------------------------------------------------------------------------------------------------------------------------
> Bradi2g62670.2.p pacid=32773528 transcript=Bradi2g62670.2 locus=Bradi2g62670 ID=Bradi2g62670.2.v3.1 annot-version=v3.1
-----------AAPPT---------------------------------------------AAR---------------------------LG--LLILVLLLLGFFPAVS-----------------LA-QMP------G--------F--LSIDCGGAAN-----YTD--SL-GLQWTSDAG-LID---SGPFSPQSS-SSSSPQ--SSSAQ-------Y-----STLY------FP-----AD----GN---KYYTL-KV-TT-RT-RYLLRASFLY-ADFLLN----SSSS------------D-ESVFP-------EFDLYLG------ATRWST-IV----IYD-DTRI------LTRESIVLAAS---DSLSVL------------SNATTG-QPFISALELR----PL-NGSL-YRTAD-E----S--TSFLALAA-----------I-NFG---APS---AAPVRFPDDPYDRIWE----SDLVRRANY----LVDAA-PGTTNV------ST----ANP-IAV---AT--NERP-PEKVMQTA-V-VGS-LGE----LTYRINLNGFPG----------NGWA----------FSYFAEI-EEFV-APE--TRKFKLYIPGLPE--------------------------VSKPT------V-DVAENAPGKYRLY---QPGFF-N-VSLPFVLSFAFRKT----N--------DSDR-G--------PILNAFEIY-KYV-PIDP--------GSPDAPIMHAL------------ASSFAGGHVQGGDPCLP---SPWSWVQCT--ASQPQP-------RVVSIDLSGKNLTGSIPPELAALPCLAQI--RLDNNMLTGPI--------------------PDLSA-ASNLSIIHLENQLT-GRVPSYLSTLPKLTELYLQN-KLSGDIPG-A--L----ISRGIIL--NYSGNMHL------------------------QAGKQ--EKR--H-LIIILSALLGVSLLFAVSIC---CCVLT----RKNIKKNSP-----------EDNL-TKPLPAQ--KLQKS-----SAPSCE---------ISTETAHPFRLCDLEEATKNFANRIGSGGFGIVYYGKLPDGREIAVKVPTNDS---Y--QGKKQFTNEVSLLSR--------IHHRNLVAFLGYCHE-DGKNILVYEFMMNGTLK-EHL-------HG------R-DKHITWIQRL--EIAE-DSA------KGIEYLHSGCT--PSIIH-RDVKTSNILLDKQ--MRAKVSDFGLSKLVMEE----SHASTN-VRGTLGYLDPQYYISQ-QLTEKSDI-YSFGII--LLELISGRPPISTMTF---GEHFRNIGPWAKFYYE----S-G-DIEAIVDPSISGAGSGYRDVHSIWKIAETAARCIDAEARRRPSMTEV-VKEIQEAIALE-----RPPP----------------------------ARE--------AEGGRRR-----A---ASF-----PASASPGSGAA-----RSHDM-VMDSLMRDDDSSFSDT--LLRHPELR----
> LOC_Os01g74550.1 pacid=33120686 transcript=LOC_Os01g74550.1 locus=LOC_Os01g74550 ID=LOC_Os01g74550.1.MSUv7.0 annot-version=v7.0
-----------APLCCCL-----------------------------------------LRARRLLFF---------------------FFFF--FFFFFAVAVVLFSSVS-----------------VA-QIP------G--------F--QSIDCGGSGN-----YTD--EV-GLEWTGDEA-YVG---GG-----AG-TTASIS--SISGQG---RRPY-----RTVY------FP-----AD----GR---KYYRV-SV-KA-RT-RYLVRASFLY-GNF----------D------------G-SRVFP-------EFDLYVG------ASRWST-IV----IYD-ESKV------VTREMVALAQS--GPSLSVL------------ANATTG-HPFISTLELR----PL-NASL-YHTAF-E----A--AFFLSLAA-----------I-NFG---APT---ADPVRYPDDPYDRVWE----SDMARRPNF----LVDAA-PGTIRV------AT----DNP-VFV---AS--GERP-PQKVMQTA-V-VGT-LGA----LTYRLDLNGFPG----------SGWA----------CSYLAEI-EDDA-AAT--ARRFKLYIPGLAE--------------------------VSKPT------V-DIGENAPGKYRVY---QPGYD-N-ISLPFVLPFAFRKT----D--------DSAR-G--------PILNAMEIY-SYI-PILP--------ASPDAVAMDALAARYQQ-----QQHSWAR---EGGDPCVP---APWSWLTCT--SS-----------RVIA------------------------I--RLDNNMLTGPI--------------------PDLSA-CTNLTVIHLENQLE-GGVPSYLSGLPKLSELYLEN-RLSGVIPR-A--L----LSRTIVF--KYSGNKHV------------------------RVGKQEEEER--N-VIIGICALMGIGLLLAAALCYANVSVSG----RKQLQGASAG-G-------NSKSK-SIVVSAEQ---KKK-----ATPVAGGEIDNMMAAMAARGPLEFEVRELEEATSKFARKIGSGGFGVVYYGRLGDGREIAVKVSSNES---I--QGKKQLANEVALLSR--------IHHRNLVAFLGYCWEDSSSYMLVYEYMHNGSLK-EQL-------QM------M-S--ISWLRRL--QVAE-DAA------KGIEYLHCGCT--PAIIH-RDIKTSNILLDAH--MRAKVSDLGLSK---------SNKATNSVRGTLGYLDPHYYVSQ-QLTHKSDL-YSFGII--LLELISGRPPILLTPG---AGAMASLGPWAKSHYE----S-G-DIEAIVDPSLRGR---YRDVHSVWKVAETAVRCIDADPRGRPSMPEV-VKDIQEAIALE-----MPSS----------------------------ESE-------------RP-----A---ASF--------FSPGAGAASAT-VRSHDL-VMDNLMY--DSSFCDSLNLPRTPR------
> evm_27.model.AmTr_v1.0_scaffold00056.178 pacid=31568423 transcript=evm_27.model.AmTr_v1.0_scaffold00056.178 locus=evm_27.TU.AmTr_v1.0_scaffold00056.178 ID=evm_27.model.AmTr_v1.0_scaffold00056.178.v1.0 annot-version=v1.0
------------------------------------------------------------------------------------------------------------------------------------------------------------------------------------------------------------------------------------------------------------------------MAMKR-VYGIKG----------------------------------------------------------------------------------------------------------------------------------------------------------------------------------------------------------------------------------------------------------------------------------------------------------------------------------------------------------------------------------------------------------------------------------------------------------------------------------------------------------------------------------WN------GDPCLPRNYS-WDALNCSDSPT---P-------KIISLNLGGSGLSGRISAALEGLKEIQSL----------------------------------------------NLSNSLT-GTIPDVLSHLPKLVILDLRD-NLSGSVPR-A--LLDKNNSQSLAI--RIDGNPSL------CST---------------PSCGQSRDSVQ---QAVIIVSIVGG-IVI-ISAF---FMLLL----WKIRNLQV-----------------------------K------------MSKGKLQSPSEMNGSRAFAYSEVV---------------------------------LSSAS---R--QGFKEFSAEVKLLMR--------VHHKNLAAFIGFCEE-GNNMILIYEYMAKGNLQ-GIL-L------DDH---S--SRVFNWEQRL--QIAL-CAA------QGLEYLHYGCK--PPIIH-RDVKTSNILLNER--LEAKLADFGLSKAWAN-DG-DTHISTV-VVGTPGYVDPEYYITN-KLNEKSDV-YSFGIV--LLELITGLPAIIVN------EQRIHIIQWVTPNLV----K-G-SIASIVDPRM----QGQYDTSSMWKVAEIAMACTPHTGIKRPTMSDV-VHELKGSLELE-----VARLK-------------RISGK------K-SRSQ-------------------SRN--SSN------------------------LIQSN-------SQS-------VFYPLPR----
> AT4G29180.2 pacid=19643766 transcript=AT4G29180.2 locus=AT4G29180 ID=AT4G29180.2.TAIR10 annot-version=TAIR10
-----------GAH----------------------------------------------------------------------------------SVFLILFSVIAIAIV------------------VHGQ---G-QAG--------F--ISIDCGSPPNI-N--YVD-TDT-GISYTWDAP-FIN---AG----VNL-NV-SEEYGYPKNPVLP--FPL-----ADVS------FP------Q----GN---RNYTL-TPSDGKGN-LYLIRASFMY-GNY----------D------------G-KNALP-------EFDLYVN------VNFWTS-VK----LRN-ASEN------VIKEILSFAES---DTIYVLV------------NKGKG-TPFISALELR----PM-NSSI-YGTEFGR----NV---SLVLYQ-----------W-DTG--YLNG---TG--RYQKDTYDRIWSP-----------Y-----SP---VSWNTT------MT----TGY-ID--IFQ--SGYRP-PDEVIKTA-A-SPK-SDDEP--LELSWTS---------SDPDT-RFYA----------YLYFAEL-ENL-KRNE--SREIKIFWNGSPV----S-G-A-FN---PS-PEY------SMT-------VSNSR-----AFT-----G-KDH-W-ISV--------QKT----A--------EST-RP--------PILNAIEIF-SAQ-SLD-EF----YTRIDDVQAIESIKSTYKV-----NKI-WT------GDPCSPRLFP-WEGIGCSYNTS--SY-------QIKSLNLSSSGLHGPIAFAFRNLSLLESL----------------------------------------------DLSNNLK-GIVPEFLADLKYLKSLNLKG-NLTGFIPR-S--LRKRATANGLAL--SVDEQ-NI------CHS---RSCR---------DGNR---------IMVPIVVSTLV-IIL-IAAL---AIICI----MRRESKI-------------------------------------------MYSGAYSGPLLPSGKRRFTYSEVSSITNNFNKVIGKGGFGIVYLGSLEDGTEIAVKMINDSSFGKS--QVSKEFQVEAELLLT--------VHHRNLASFVGYCDD-GRSMALIYEYMANGNLQ-DYL-S------SEN------AEDLSWEKRL--HIAI-DSA------QGLEYLHHGCR--PPIVH-RDVKTANILLNDN--LEAKIADFGLSKVFPE-DD-LSHVVTA-VMGTPGYVDPEYYNTF-KLNEKSDV-YSFGIV--LLELITGKRSIMKTD----DGEKMNVVHYVEPFLK----M-G-DIDGVVDPRL----HGDFSSNSAWKFVEVAMSCVRDRGTNRPNTNQI-VSDLKQCLAAE-----LAREP------------TKSTVQ------NYSSNE--------------YN---SSS--GSV------------------------SLSFG-------DYS-------TFGPMAR----
> LOC_Os12g37980.1 pacid=33150636 transcript=LOC_Os12g37980.1 locus=LOC_Os12g37980 ID=LOC_Os12g37980.1.MSUv7.0 annot-version=v7.0
-----------EEAAAAVH------------------------------------------------------------------RRW-RRRL--LPKLMLLLCAV-----------------------VHGQP--D-SLG--------F--ISIDCGIPDGG-G--YSD-EST-GLRYVPDAG-FLDA-GAG----LSA-GI-NPPYT---DRDLA--ARY-----LTVY------FPGAASA-A----GE--RGGYTL-RQLSPGG--RYLVRATFYY-GNY----------D------------GAIAMLPV------VFDLHLG------ANRWTA-VN----VTA-ADAI------YIFEAVVSPPA---DFLQVLV------------NIGKG-TPFISGLDLR----PL-KPEL-YPEA-TA----NQ---SLLLLNHDRPPARFAFNY-QFWA--SYYKL----FRYPFDPYDRLWQP-----------Y-----GDD--PSWTNI------TV----AAA-VDVTNIS--RSDD--PSPILRSA-A-TPA-NAT--RRLDFPWSSDDAA--------TT-TYLL----------LLYFAEL-QRL-PAGA--ARRFDVLVDGDAS---AGGGRRGYT---PR-YLA------AEV-------VRSTV-----RAA-----RPGQRHV-VSL--------VAA----P--------DSA-LP--------PIVNGLEIY-SVQ-PMP-EL----ATNDRDAKAMMEIRDNYEL-----KK-NWM------GDPCAPKAFA-WVGLNCGY-SSSDPA-------LVTALNLSSSVLIGPVNLSFGDLKSLQYL----------------------------------------------DLSNSLS-GPIPDFLVQMPALKFLDLSS-KLSGSIPS-D--LLQKRENGSLVL--RIGNNANL------CYNGA-NTCAPE------SKQSKRI--L----VIAIAVPIVAA-TLLFVAAK---FIL------HRRRNKQDTWI--------TNNAR--LISPH--------------------------ERSNVFENRQFTYRELKLMTSNFKEEIGKGGFGTVFLGYLEDGTPVAVKMCSKTS---S--EGDKKFLAEAQHLTR--------VHHRNLVSLIGYCKD-KKHLALVYEYMQGGNLE-DRL-R------G--EA-SI-AAPLTWHQRL--KIAL-DSA------QGLEYLHKSCQ--PPLIH-RDVKTRNILLSGD--LDAKIADFGLTKVFA-GDV-VTHVTTQ-PAGTLGYLDPEYYHTS-RLSEKSDV-YSFGVV--LLELVTGRPPAVPLGDGDGGGESVHLAVWARQRLA----E-G-DIESVADAAMG----GCFEVNSAWKVAELALRCKERPSRERPAMADV-VAELKECLELE-----AS----------------RALGRGYSSG-SSVATTTTTSG--AANISAAASAASVSD--AQIGE-LRQE--------------SVLELG------------------------PR----
> Potri.019G109800.1 pacid=27026824 transcript=Potri.019G109800.1 locus=Potri.019G109800 ID=Potri.019G109800.1.v3.0 annot-version=v3.0
-------------------------------------------------------------------------------------------------------------------------------------------------------------------------------------------------------------------------------------------------------------------------------------------------------------------------------------------------------------------------------------------------------------------------------------------------------------------------------------------------------------------------------------------------------------------------------------------------------------------------------------------------------------------------------------------------------------------------------------------------------------------------------------------------------------------------------------------------------------------------------------------------------------------------------------------------------------------------------------------------------------------------------------------------------MSV-SVL-L-LL---SIITI----FWRLKR-----------------------GRLNVSLSS------------PVGLS---LSLKSKNQPFTYTEIVSITNNFQTIIGEGGFGKVYLGNLNDGRQVAVK-LCQSS---N--QGYKEFLAEVQLLKI--------VHHRNLVFLVGYCNE-KENMALVYEYLANGNLK-DQLL--------EN---S--TNMLNWRARL--QIAV-DAA------QGLEYLHNGCR--PPIVH-RDLKSSNILLTEN--LQAKIADFGLSKAFAN-EG-DSHVTTV-PAGTPGYIDPEFRASG-NLNKKSDV-YSFGIL--LCELITGQPPLIRGH-----QGHTHILQWVSPLVE----R-G-DIQSIIDPRL----QGEFSTNCAWKALEIALSCVPPTSIQRPDMSDI-LGELKECLAME-----MS---------------------------SEISMP-------------------GS-----V------------------------EMSLV-------LGT-------DMAPNLRY---
> LOC_Os02g05730.1 pacid=33136883 transcript=LOC_Os02g05730.1 locus=LOC_Os02g05730 ID=LOC_Os02g05730.1.MSUv7.0 annot-version=v7.0
------------------------------------------------------------------------------------------------MVITGRLRPAASSERRLRCGGRTPPATRRDLSGCAGSP--K-SSG--------F--ISIDCGIPEKS-S--YQD-PTS-SIIYVSDYG-FIS---TG----ANH-NI-SSAYI---KPSLA--QRN-----YNVF------FP------D----GT---RNYTL-RSLQEGN--KYFVRAVFYY-ANY----------D------------S-LNKLP-------VFDLYLG------ANYWHE-VK----FSN-ADAV------NWMDIIVVAPA---DYLQVLV------------NKGTG-TPFISGLDLR----PL-KSTL-YPEA-NT----TQ---SLVLIN---------SNF-NMGP--TDNSI----TRYPLDPHDRLWST-----------Y-----DTI--PDWTEI------SA----TSV-VQNYL-T--DVYDV-PSAVMQSA-A-T-V-NSS---RINFTWDPSDP-----SVNISS-KYFF----------VLYFSEL-QSV-PSNG--LRQFDIIVNNNTW---NT---QPYT---PP-FLF------ADS-------LSGT-------VQ-----GLASY-S-VSL--------VAT----K--------NAT-LP--------PILNAMEMY-LVK-PLT-EF----ATDPRDARAMMEVQQNYDV-----KK-NWM------GDPCAPKAFA-WEGLNCSY-PPADSS-------KITSLNLSSSGLAGSIATYFGDLKSLQY----------------------------------------------------------------------LDLSS-DLSGPIPY-N--LLQKSQNGSLSL--RVGYNAKL------CGND--TECGSG------QKKIKG--SL----LSAIIITIVAT-VALIVVLF---LLL------RRMLKAKDK-------------RR--AAGPTY--------------------------ESALLENREFSYRELKHITNNFSQQVGKGGFGAVFLGYLENGNPVAVKVRSESS---S--QGGKEFLAEAQHLTR--------IHHKNLVSLIGYCKD-KNHLALVYEYMPEGNLQ-DHL-R----------A-TT-NKPLTWEQRL--HIAL-DAA------QGLEYLHVACK--PALIH-RDVKSRNILLTTN--LGAKIADFGLTKFY--------QVTEL-PCHILPIL-FRYYRNY-HISEKSDV-YSFGVV--LLELITGRPPVIPIDE----SVSIHIGEFVHQSLD----H-G-SIESIVDARMG--GGGGYDINSVWKVADLALHCKREVSRERPTMTEV-VAQLKESLELE-----SHG--------------DR----------KHLV---------TGDDDVS-----VSN--------LGEE--------------TALEVEEQ--S-GEISRV---------SPGPAVR--
> Zm00001d015291_T003.1
-----------KLSAA-------------------------------------------------------------------------------VLFFSILLQYCTSS----------------------GQP--D-SRG--------F--ISIDCGIPENS-T--YQD-LTS-TILYVSDRG-FVT---SG----ENR-NI-SAGYI---SPSLA--QRY-----YTVA------FA------S----GV---RNYTL-PSLVAGN--KYLVRAAFYY-ADY----------D------------G-LSTPP-------VFDLYLG------ASLWHE-VR----FRD-AAAI------NWMDVVAVAPT---DFLQVLV------------NKGTG-TPFISGLDLR----PL-RSTL-YPEA-NA----SQ---SLVMVN---------ANC-NVGP--TDKSVSGPTSRYPLDPHDRIWLA-----------Y-----GAV--PAWTEA------SA----TSV-VRNYL-A--DPYDA-PSAVMQSA-A-TPS-DGS---VLSFSWDTSDDR----SVDASSATYLL----------VLYFAEL-QRV-SASGELRRQFDIAVDGTAW---NR---EPYS---PP-YLF------ADS-------FSGT-------VQ-----GQARH-S-VSL--------TAT----R--------NAT-LP--------PLLNAMEVY-LVR-PVD-EA----ATDPGDAKAMIAIQEAYVV-----SK-NWM------GDPCAPKAFA-WEGLDCTTDPPTGTP-------RITALNLSSSGLTGPITTYFGDLKALQYL----------------------------------------------DLSHNLS-GSIPDCLGQLPFLVFLDLSS-DLRGPVPY-T--LLQKSHNGTLSL--RLSNNPNL------SGN------GSG------PKKLNGA-AL----LSAIIIPTVAA-TALSVTFI---ALL------LRALKEQAR-------------RR--AVDPTP------------------------RDETALLENREFSYRELKHITKNFSLEIGRGGFGAVFLGYLGNGNPVAVKIRSESS---S--QGGKEFLAEAQHLTR--------VHHKNLVSLIGYCKD-KDHFALVYEYMPEGNLQ-DHL-RGCLI-TGCVDT-CT-HRPLTWQQRL--QIAL-DAA------QGLEYLHVACK--PALIH-RDVKSRNILLTTG--LGAKIADFGLTKAFS--DS-ETHITTE-PAGTMGYLDPEYYRSY-RASEKSDV-YSFGVV--LLELVTGQSPVVPVDD----SVSVHVGEWVQQSLD----RGG-GVESVVDPSMGRCERGDYDVNSVWKVADLALRCRREASRERPTMTDV-VAQIRESVELE-----AA----------------R----------RSSA---------SGAAAAGGGGGLRSC--------AGER--------------DAFEVVEG--SVGETAGA---------APGPAMI--
> Bradi3g04061.1.p pacid=32812212 transcript=Bradi3g04061.1 locus=Bradi3g04061 ID=Bradi3g04061.1.v3.1 annot-version=v3.1
----------------------------------------------------------------------------------------------------------------------------------------------------------MTCGV------------------------------------------------HR---SPSLA--NLN-----FNVF------FP------H----GP---GNYTL-RSLVAGN--KYLVRASFCY-GNY----------D------------G-LNRPP-------FFDLYVG------ANYWHE-VN----ISN-AGAV------SWMDIIVVAPA---DYRH---------------------------------------TTL-YPEV-NS----SQ---SLLLIN---------SNF-NLGP--TVNSI----IRYTLDPHDCLWST-----------Y-----DTI--PNWNEI------SA----PSV-IQNYL-T--DVYDV-PSAVMQNA-A-T-V-SGS---RIDFSWDPSE--------NISS-SYFF----------IFYFAEL-QNV-PSNAIRLTSLSITRHGTHN---LT---AHHS---SP-ILF------LPL-------YRG--------WQ-----VIVSH-----L--------LLQ----K--------NST-LP--------PILNAMEVY-LVK-PIT-EI----ATDSGDARAMMAIQENFGA-----KI-NWM------GDPCALKAFA-WRGLNCSF-SPAYPA-------RITALNLSSFGLAGTISTNFGDLDKLQYL----------------------------------------------DLSDNLS-GTIPSFLGSDHIMVFLDLSS-GLHGAIPY-D--LLQKSQNGSLSL--RDTTKAPL------KPVS--VLLLSS------QKKING--AL----LTAIVTPVVAV-IALFAILF---LLL------QQRIKGKAK-------------SK--AAGPE--------------------------DESGLLGNREFSYRELKYITLNFSQEIGKGGFGAVFLGYLENGNP---------S---S--QGSKEFLAEDS--------------SQELVSLIGYCKD-KNHLALVYEYMPEGNLQ-DHL-R------GC----CT-SKPLPWEQRL--QIAL-DAA------QGLEYLHIACK--PALIH-RDVKSRNILLTAH--LKANVADFGLTKAFS--DS-ETHITTE-PAGTMGYLDPEYFRSY-HINEKSNV-YSFGVV--LLELITARTPVIPISD----SVCIHVGEWVHQGLD----H-G-NIESIVDVKM----RGDYDVNSVWKAANLALHCKREVSRGWST--------------------------------------------------------------------------------------------------------------------------------------PPFVPF
> LOC_Os08g40650.1 pacid=33105791 transcript=LOC_Os08g40650.1 locus=LOC_Os08g40650 ID=LOC_Os08g40650.1.MSUv7.0 annot-version=v7.0
-----------DTGVEAGSLHSRSMQCRLHFQEGSF---SLYEPFNYVS--VRLFHKHRL---------------------------W-I----------------------------------------YCNP--E-LHR--------Y------CGYTATP-S--YTD-TNT-SITYVGDEG-FIE---AG----INH-NV-DLNNL--QQTDLA--RRY-----STIF------FP------N----GT---RNYTF-KSLTPGDSCKYLLRAAFGY-GNY----------D------------R-INRLP-------TFDLYLG------VNYWTT-VR----IVN-AR-----------------------------------------------------LDLR----PF-QEKI-YPGS-NM----TH---ALVLLSFFRNTVKFGPNY-HF-G--TDDHQ----IRFPDDPRDRIWQK-----------Y-----EDV--SEWTDVP----DTV----NGI-VQNSP-N--DTYNV-PSAVMRSV-S-TPL-NDS---RMDLSWSSDSSM----NVDIAT-KFFV----------VLYFAEV-EAI-QGNA--LRQFDIILDNN------TLV-SAFS---PI-SMM------TSV-------FSGI-------VQ-----GSGSH-G-ISL--------VAT----S--------ISN-LP--------PLISAMEIF-VVR-PLN-ES----STYSEDAHSMMIIQTKFSV-----KR-NWA------GDPCSPATFS-WDDLNCSY-TPHGPP-------RITGLDLS----------------------------------------------------------------------HNLS-GPIPDFLGQVPSLIFLDLSS-NFSGSIPT-N--LLQKSQEGLLTL--RTENNPNL------CGT---DKCDLI------LNQSKRKTKL----VLEVVPPVV----LVFVVLL---ILAIFW---CRKKRPADV---------------------T--------------------------GATNPFENRRFKYKELKLIADSFKTIIGRGGFGPVYLGYLENGTPVAVKMRSQTS---N--QGKTEFLAEAQHLAR--------VHHRNLVSLIGYCND-KKHLALVYEYMDGGSLA-DHL-R------GQ-ED-LH-TEPLTWLQRL--NIAL-DSA------NGLEYLHRSCS--PPLIH-RDVKAHNILLTAN--FKAKISDFGLTRAFSS-ET-NTHSTTE-PAG----------------------------------------------------------------------------------------------------------------------------------------------------------------------------------------------------------------------------------------VGSNSKN------------------
> Bradi4g09481.2.p pacid=32786385 transcript=Bradi4g09481.2 locus=Bradi4g09481 ID=Bradi4g09481.2.v3.1 annot-version=v3.1
------------------------MVRSFLLQYLNFFSHSTYWKLSLISCPVVLLSWHKLNSEALHGYARGRKYYHLSDMPSQWPGCW-MVML--VLVV-MALSFIS----------------------IHGQP--D-NHG--------F--ISIDCGYTASK-E--YVD-SRT-GLTYASDDG-FIE---AG----LVH-IV-DPANL---QPDLA--VRY-----YNLY------FP------S----GP---RNYTF-RSLTPGG--KYLVRAAFGY-GDY----------D------------K-LNRLP-------TFDLYFG------VNYWTT-VT----IVS-SSTA------YLFEIIAVSPA---DFLQILV------------NTGSG-TPFISALDLR----TL-TANL-YPEA-NV----TQ---SLVLLSFFRDTVGFGPNY-HF-G--TNYQH----IRFPDDPYDRIWQR-----------Y-----EDI--ASWTDLP----NKS----NGE-IQNPP-N--DTYDA-PSAVMRSA-S-TPL-NAS---TMDLSWSSDSSM----SVGVNP-TYIL----------VLYFAEL-DEG-QN----LRQFDVSVDNN------QLA-SAFS---PK-FLL------TTV-------LSEI-------VR-----GSSEH-S-ISL--------VAT----S--------NSV-LH--------PLISAMEIF-MVR-PVN-ES----ATDSVDAWTMMTIQTNYSV-----KR-NWV------GDPCVPRSLA-WDGLNCSY-TPSSAP-------RITGLIMSSSGLVGEIDASFGQILLLQHL----------------------------------------------DLSHSLS-GSIPDFLGQLPALKFLDLSG-NLSGSIPC-N--LLEKSQNGLLAL--RV-DNPNL------HG-----DCAPS------LIGRKNKIKL----VLKIVLPVVAALVLLFVAVH---VFVIL----PRRKKRPDV---------------------A--------------------------PSANLFENRRFSYKELKRITNNFNTVIGKGGFGFVYLGKLENETQVAVKMRSDTS---S--QGDTEFLAEAQHLAR--------VHHKNLVSLIGYCKD-KKHLSLVYEYMDGGNLQ-DRL-G------GQ--------EPLSWMQRL--KIAQ-DSA------CGLEYLHKSCS--PPLIH-RDVKTGNILLTRN--LEAKLSDFGLTRAFSSEEA-VTHTTTQ-PAGTLGYLDPEYYATS-HLSEKSDV-YSFGAV--LLVLITGRPAIITISE----TVKTTVALWVEDRLS----E-G-DIENVTDPRIR----GDCDINSVWKVAELALQCTRHAARDRPTMTEV-VEGIGESLMLE------------------------------TSS-RSMR-----------CSSVGTGGSGFAD-----GD---SV--------------GVLETE----VMGETSAR------------------
> Bradi1g00260.2.p pacid=32797833 transcript=Bradi1g00260.2 locus=Bradi1g00260 ID=Bradi1g00260.2.v3.1 annot-version=v3.1
------------------------LLWSFLLQYLNFFSHSTYWKLSLVSCPVVLLSWHKLNSESLHGFARGRKYYHLSDMPSQWPGYW-MVML--VLVVIMALSFIS----------------------IHGQP--D-SHG--------F--ISIDCGYTASK-Q--YVD-SRT-GLTYASDDG-FID---AG----LVH-TV-DSANL---QPDLA--VRY-----FNLY------FP------S----GP---RNYTF-RSLTAGG--KYLVRAAFGY-GDY----------D------------K-LNRLP-------TFDLYFG------VNYWTT-VT----IVS-SSTA------YLFESIAVSPA---DFLQILV------------NTGSG-TPFISALDLR----SL-TANL-YPEA-NV----TQ---SMVLLSFFRDTVGFGPNY-HF-G--TNYQH----IRFPDDPYDRIWQR-----------Y-----EDI--ASWTDLP----NKS----NGE-IQNPP-N--DTYDA-PSAVMRSA-S-TPL-NAS---AMDLSWSSDSSM----SVGVNP-TYIL----------VLYFAEL-DAS-QD----LRQFDVSVDNDL-----LLA-SAFS---PK-FLL------ATV-------LSGI-------VR-----GSGEH-S-ISL--------TTT----S--------NSV-LD--------PLISAMEIF-MVR-PVN-ES----ATDSVDAWTMMTIQTKYSV-----KR-NWV------GDPCVPTSLA-WDGLNCSY-TPSSAP-------RITGLNMSSSGLVSEIDASFGQILLLQHL----------------------------------------------DLSHSLS-GSIPDFLGQLPALKFLDLSS-NLSGSIPC-N--LLEKSQNGLLAL--RV-DNPNL------HG-----DCAPR------PVGSKNKIKL----ILEIVLPVIAAIALLFVAAL---VFVIL----PRIKKRPDV---------------------V--------------------------PSASLFENRRFRYKELKRITNNFNTVIGRGGFGFVYLGKLENETQVAVKMRSDTS---S--QGDTEFLAEAQHLAR--------VHHKNLVSLIGYCKD-KKHLSLVYEYMDGGNLQ-DRL-R------GQ--------ELLSWLQRL--KIAQ-DSA------CGLEYLHKSCS--PPLIH-RDVKTGNILLSTN--LEAKLSDFGLTRALSG-EA-VTHITTQ-PAGTLGYLDPEYHATA-HLSEKSDV-YSFGAV--LLVLITGRPAYITVGE----TEGITIARWVEDRLS----E-G-DIEGVIDPRIQ----GDCDVNSVWKVADLALRCTKKVARERPTMTEV-VEGIGESLLLE------------------------------NSS-RSMR-----------CSLAGTGGSAFAD-----GD---SI--------------SALETE----VMGETSAR------------------
> Bradi4g09464.1.p pacid=32790187 transcript=Bradi4g09464.1 locus=Bradi4g09464 ID=Bradi4g09464.1.v3.1 annot-version=v3.1
---------------------------------------------------------------------------------------------------------------------------------------------------------------MAGP-Q--YVD-SRT-GIAYVSDAG-FID---AG----LVH-TV-DPGNL---QLDLV--VRF-----FNLY------FP------S----GA---RNYTL-RSLTPGG--KYLVRAAFGY-GDY----------D------------K-LNRLP-------TFDLYFG------VNFWAT-VN----IVN-SSTA------YSFEIIAVSPA---DFLQILV------------NIGSG-TPFISALD----------------------------------LSFFRDTVGFGFNY-HF-G--TDYGH----I------------------------------------SWTDVS----NKS----DGA-VQNSP-N--SNYDA-PSVVMRSA-S-TPL-NGS---RMDISWSADASM----GVGVDT-KYFL----------ALYFAEL-VAV-QD----LRQFDVSVDNR------QLA-SGFS---PN-YLL------ATV-------LTEI-------VQ-----GSGEH-S-VSL--------LAT----S--------NST-LQ--------PLISAMEIF-MVW-PRN-ES----TTSYLDAIAMMTIQMKFAV-----KR-NWM------GDPCAPISFA-WDGLNCSY-TPDGPP-------RITALNLSSSGLVGEIDASFGQLTLLQR----------------------------------------------------------------------LDLSS-DLSGPIPM-N--LLQKSQDRFLTL---------------------------------------------------------------------------------RKKKSPEV---------------------P--------------------------RSANPFTNWRFKYKELELITNNFNTLIGRSGFGPVYFGRLENGTPVAVKMRSETS---S--QGNTEFFAEAQHLAR--------VHHRNLVSLIGCCKD-KKHLSLVYEYMDGGNLQ-DRL-G------G----------------------------------------HK----------------------------------------------------------------------------------------------------------------------------------------------------------------------------------------------------------------------------------FR-----------ISQAMTIGGGIS---------------------------------------------------------------
> Potri.019G110300.1 pacid=27026259 transcript=Potri.019G110300.1 locus=Potri.019G110300 ID=Potri.019G110300.1.v3.0 annot-version=v3.0
-----------------------------------------------------------------------------------------------------------------------------------------------------------------------------------------------------------------------------------------------------------------------------------------------------------------------------------------------------------------------------------------------------------------------------------------------------------------------------------------------------------------------------------------------------------------------------------------------------------------------------------------------------------------------------------------------------------------------------------------------------------------------------------------------------------------------------------------------------------------------------------------------------------------------------------------------------------------------------------------------------------------M---ATCE------------KKPRSF----PVPVIASVIPV-SVL-L-LL---SIITI----FWRLKR-----------------------GRLNVSLSS------------SVGLSRKELSLKSKNQPFTYTEIVSITNNFQTIIGEGGFGRVYLGNLKDGHQVAVKLLSQSS---R--QGCKEFLAEVQLLMI--------VHHKNLVSLVGYCNE-HENMALVYEYMANGNLK-EQLL--------EN---S--TNMLNWRERL--QIAV-DTA------QGLEYLHNGCR--PPIVH-RDLKSSNILLTEN--LQAKIADFGLSKAFAT-EG-DSHVITE-PAGTNGYIDPEFRASG-NLNKKSDV-YSFGIL--LCELITGQPPLIRGH-----QGHTHILQWVSPLVE----R-G-DIQSIIDPRL----QGEFNTNCAWKALEIALSCVPPTSRQRPDMSDI-LGELKECLAME-----MS---------------------------SKMSMH-------------------DS-----V------------------------EMNLV-------LDT-------DMTPNLR----
> Bradi4g04126.1.p pacid=32786874 transcript=Bradi4g04126.1 locus=Bradi4g04126 ID=Bradi4g04126.1.v3.1 annot-version=v3.1
-----------SAATAT---------------------------------------------------------------------AR-RRYR--SPVLLLLCFFASAP--------------------IHGQP--D-VLG--------F--ISIDCGIAEGS-S--YTD-GST-GLKYVSDAG-FVDA-GAG----ANA-GV-RPPYS---QQAQP--ARY-----LNVYF----PGPAAGA------------RSYTL-RELSPGA--KYLVRCGFYY-GNY----------D------------K-LRTLP-------AFDLYLG------VDRWAT-VN----VTT-PDER------YILEAVVVSPA---SFLQVLV------------NIGLG-TPFISWLDLR----PL-GAAM-YPEA-TL----KQ---SLLLLNLRRPGAKYALNY-HFWA--TSYGV----FRYPSDPYDRVWQS-----------Y-----GDV--AAWTNI------TT----TAA-VNVSN-A--SSFDE-PSVVLQSA-A-TPV-NAT---RLDFSWTLDSSLS-NNGNSSST-AYVL----------LMYFAEL-QQL-PSAA--LRQFSILINGASW----NSSRRSYA---PK-YLS------AEI-------VKMVL------VQ-----GSGDRAV-VSL--------VAT----P--------EAT-LP--------PILNALEIY-SVR-QMT-QL----KTDNVDAEAMMTIRTTYAL-----KK-NWI------GDPCAPKDFA-WHGLNCSY-PSSGSA-------QIKALNLASNVLTGAIDPSFGHLKSLQHL----------------------------------------------DLSTTLS-GPIPDFLAQMPSLTFLDLSN-KLSGSVPA-A--LLQKHQNGSLIL--RIGNNTNI------CDNGA-STCDPD------KKEKNRT--L----VTAISVTIPVA-TLLFVATI---LIL------RRRRNKQDTWM--------ANNGR--LSGPR--------------------------ERYNLFENGQFSYKELKLITANFREEIGRGGFGAVFLGHLENERTVAVKICSKTS---S--EGDKEFLAEAQHLGR--------VHHRNLVSLIGYCKD-KKHLGLVYEYMHGGDLE-DCL-R------G--EA-SV-ATPLSWHRRL--KIAI-DSA------HGLEYLHKSCQ--PPLIH-RDVKTKNILLSAD--LEAKLSDFGLTTVFA-DEF-MTHITTK-PAGTLGYLDPEYYNTA-RLSEKSDV-YSFGVV--LLELITGQPPALAISD----TESIHIAEWVRQKLS----E-G-NIESIADMKMG----TEYDIDSVCKVTELALQCKERPSRERPTMTEV-VVELKECLELE-----VS----------------RGMGN-Y----SSVAS--------SANSLSEMSAELRSD--AQGSH-L-----------------------------------------------------
> Bradi4g04077.1.p pacid=32787099 transcript=Bradi4g04077.1 locus=Bradi4g04077 ID=Bradi4g04077.1.v3.1 annot-version=v3.1
--------------------------------------------------------------------------------------------------------------------------------------------------------------------------------MWYVSDIG-FVDA-DAG----ANA-HV-SPSFD---IYDLS--QRY-----DNVY------FPPWGA-------GN---RSYTL-WGPTQGN--KYLVRCSFYYDGNY----------D------------G-NRSLP-------AFDLYLG------VNRWAT-VN----VTN-TTDR------YILEAVVVSTA---NFLQVLV------------NIGLG-TPFISSLELR----PL-KPAM-YPEA-TV----NQ---SLLLLSLRLPTAAFPFNY-YFW---QSPRV----YRYPDDDFDRDWQS-----------Y-----FNA--TAWIQI------KT----KGT-VNVSN-S--SSFAKAPKVVLQSA-A-APV-NGT---RLDFSWSTDPSL--DNNSNSST-AYLL----------LFYFAEL-ERL-PSSS--SRRFDILIDGSSW----DGG-RNYT---PK-YLT------AEV-------LKKVV------VQ-----GAGQH-T-ISL--------VTT----P--------GTV-LP--------PILNALEIY-SVR-QMN-EL----GTNNVDAESMMKIRKTYVL-----KK-NWI------GDPCAPKAFA-WDGLNCSY-SSSGPA-------WITALNLSSSVLTGAVDPSFSDLKSIQYL----------------------------------------------DLSNSLS-GPIPDFLGQMPSLIFLDLSS-KLSGSIPA-A--LLEKHQSGSLVL--RVGNNTNI------CDNGA-STCDPG------GNKKNRT--L----VIAISVAIAVA-TILFVAAI---LIL------HRRRNGQDTWI--------RNNSR--LNSTW--------------------------NTSNLFENRRFSYKELKLITANFREEIGRGGFGAVFLGYLENENAVAVKIRSKTS---S--QGDKEFLAEAQHLSR--------VHHRNLVSLIGYCKD-KKHLALVYEYMHGGDLE-DCL-R------G--EA-SV-ATPLSWHQRL--RIAL-DSA------HGLEYLHKSCQ--PLLIH-RDVKTKNILLTAD--LEAKISDFGLTKVFA-NEF-MTHITTQ-PAGTLGYLDPEYYNTS-RLSEKSDV-YSFGVV--LLELITGQPPAVAVSD----TESIHIAQWVRQKLS----E-G-NIESIADSKMG----MEYGVNSVWKVTELALRCKEQPSWERPTMTEV-VAELNECLELE-----VS----------------RGIGN-Y----SSVT----------SDGLSAMSADLHSD--LQRSD-LRQK--------------SMPELE-----DGDASAT-------LIGPTTC----
> Bradi4g04109.1.p pacid=32783941 transcript=Bradi4g04109.1 locus=Bradi4g04109 ID=Bradi4g04109.1.v3.1 annot-version=v3.1
-----------ASAMATT-------------------------------------------------------------------GSH-RRQL--LLIFVLTFYFLSSELR-------V----------VHGQP--D-TLG--------F--ISIDCGTAEGT-S--YPD-EST-GLRYVSDAG-FVDA-GAG----ANA-GI-SPPYS---DRGLA--PRY-----LNVYF----FAPSGGSG-G----GNN-RRSYTL-RGLTQGA--KYLVRCSFYY-GNY----------D------------Q-LSRLP-------AFDLYLG------VHRWAA-VN----VTA-ADDT------YILEAVTVSPA---EFLQVLV------------DIGLG-TPFISGLDLR----PL-RAAM-YPEA-TA----NQ---SLLLLNFRRPTARFALNY-HFWA--SSYRV----FRYPFDSHDRLWQS-----------Y-----GDV--TAWTNI------TT----ATT-VDIKN-S--SSFDE-PSVVLQSA-A-TPV-NGT---QLDFSWSPDPSL---NNDNNST-AYLL----------LLYFAEL-QRL-PSGA--LRRFDVLVDGASW----DGS-RSYS---PK-YLS------AEV-------VERVV------VQ-----GSGQH-T-VSL--------VAT----P--------DAT-LP--------PILNAFEIY-SVR-QTA-EL----GTNNGDAEAMMAIRTAYAL-----KK-NWM------GDPCAPKAFA-WDGLNCSY-SSSGSA-------QIKAINLSSSVLTGAVDPSFGDLKSLQHL----------------------------------------------DLSNSLS-GSIPVFLAQMPSLTFLDLSS-KLSGPVPA-A--LLQKHQNRSLLL--RIGNNANI------CDNGA-STCDSE------DKGKYRT--L----VIAIAVPIAVA-TLLFVAAI---LIL------HKRRNKQDTWT--------AHNTR--LNSPR--------------------------ERSNLFENRQFSYKELKLITGNFREEIGRGGFGAVYLGYLENESTVAVKIRSKTS---S--QGNTEFLAEAQHLSR--------VHHKNLVSMIGYCKD-KKHLALVYEYMHGGDLE-DRL-R------G--EA-SV-ATPLSWHQRL--KIAL-DSA------KGLEYLHKSCQ--PPLIH-RDVKTKNILLSAN--LEAKICDFGLSKVFA-DEF-MTHITTQ-PAGTLGYLDPEYYNTS-RLSEKSDV-YSFGVV--LLELITGQPPAVAVTH----TESIHIAQWVRQKLS----E-G-NIESIADSKMG----REYDVNSVWKVTELALQCKEQPSRERPTMTDI-VAELKECLELE-----LS----------------RGMGS-Y----SSVTS--------GANNLSATSADLHSD--AQGSD-LRQQ--------------SVLELGQ----VGDASAT-------RIGPIPR----
> Bradi4g04060.2.p pacid=32791258 transcript=Bradi4g04060.2 locus=Bradi4g04060 ID=Bradi4g04060.2.v3.1 annot-version=v3.1
---------AVPAAIAT---------------------------------------------------------------------GG-RPDR--LPVLLLLLSFLVSPEL-------VP--------PIHGQP--D-SLG--------F--ISIDCGIPEGT-S--YPD-PDR-MMWYVSDAG-FVDA-GAG----ANA-PV-SQSFV---IPDLA--TRY-----TNVY-----FFPTSGASAG----GA---RSYTL-QGLTQGA--KYFVRCSFYY-GNY----------D------------G-IRRPP-------AFDLYLG------ANRWAT-VN----ITE-ARER------YVLEAVVVLTA---SFLQVLV------------DIGLG-TPFISGLDLR----PL-KAAM-YPEA-TA----NQ---SLLLLSLRPPGAGFPFNY-YLW---PSPRV----FRYPFDLYDRDWQS-----------Y-----VNV--TTWTNI------TT----KAT-INVSN-S--SSFAEPPSVVMQSA-A-TPV-NGN---RLDFSWSPDPSL--NNNSSSSK-TYLL----------VLYFAEL-QQL-SGSA--LRQFDILIDGASW----DGS-RNYT---PK-YLS------AEV-------VKRVV------VQ-----GAGQH-A-VSL--------VAT----P--------DAT-LP--------PILNAIEIY-SVQ-QMT-EL----GTNNVDAESMMKIRKTYVL-----KK-NWM------GDPCAPKAFA-WHGLNCIY-SSSGPA-------WITALNLSSSALTGPVDSSFGDLKSIQHL----------------------------------------------DLSNSLS-GPIPDFLGQMLSLIFLDLSS-KLSGSIPA-A--LLEKRQNGSLVL--RIGNNANI------CDNGA-STCDPS------DKKKNRK--L----IIAIAVPVAVT-TLLFVAAI---IIL------HRRRNGQDTWT--------TNNLR--HNSSR--------------------------NGSNLFENRRFSYKELKFITANFREEIGRGGFGAVFLGHLENENAVAVKIRSTIS---S--QGDKEFLAEAQHLSR--------VHHKNLVSLIGYCKD-KKHLALVYEYMHGGDLE-DCL-R------G--EA-SV-ATPLSWHRRL--RIAL-DSA------HGLEYLHKSCQ--PPLIH-RDVKTKNILLTAD--LEAKISDFGLTKEFA-NEF-MTHITTQ-PAGTLGYLDPEYFNTS-RLSEKSDV-YSFGVV--LLELITGQPPAVAVSD----TESIHIAQWVRQKLS----E-G-NIESIADSKMG----MDYDVNSVWKVTELALRCKEQPSSERPTMTGV-VVELNECLELE-----MS----------------RGIGN-Y----SSVT----------TSALSAMSADLHSD--VQTSD-MRQK--------------SILELGL----EGNESAI-------LIGPTTR----
> Bradi4g04101.1.p pacid=32783332 transcript=Bradi4g04101.1 locus=Bradi4g04101 ID=Bradi4g04101.1.v3.1 annot-version=v3.1
-----------PSEAEQ---------------------------------------------------------------------RG-RGRR--T----------------------------------------------------------------------------------VVSVPG-----------------------------------------------------WPLTGSF------GP---RR----------------------H-GGG----------K------------G----------------------------------------------------------------------------------------GLG-T--------------L-GAHM-----------------------------------------------------YPFDRCDRLWQS-----------Y-----VNV--AAWTNI------TT----TAT-VDFSN-S--SSFAKSPSPVLQGA-A-TPV-NGT---RLDFSWNTDPSL--ENN--SST-AYLL----------LLYFAEL-QTL-PSSA--LRQFDILIDDASW----DGS-RNYT---TK-YLS------AEV-------IKRVV------VQ-----G-------------------------------------------------------IY-SVQ-QMT-EL----GTNNADAESMMKIRKAYVL-----KK-NWM------GDPCAPKAFA-WDGVNCSY-SSSDPA-------WITALNLSSSVLAGAVDSSFGDLKSIL----------------------------------------------------FLS-GPIPDFLGQMPSLIFL-----KLSGPIPT-A--LQEKHQNGSLTL--RIANNANI------CDNGA-STCDPD------DKKNSRT--R----IIKIVVPIAVA-AVLFVAAI---LIL------HRRKNKQDTWM--------AKNLR--LNSPR--------------------------ERSNLFGNRQFSYKELKLITANFREEIGRGGFGAVFLGHLENENAVAVKIRSKTS---S--QGDKEFLAEAQHLSR--------VHHKNLVSLIGYCKD-KKHLALVYEYMHGGDLQ-ECL-R------------------------------------------GLEYLHKSCQ--PPLIH-RDVKTKNILLTAD--LEAKVSDLGLTKVFP-NEF-MTHITTQ-PAGTLGYLDPEYYNTS-RLSEKSDV-YSFGVV--LLELITGQPPAVAVSD----TESIHIAQWVHQKLS----E-G-NIKSIADSKMG---MMEYDVNSVWKVTELALRCKEQPSRERPTMTVV-VVELNECLELE-----VS----------------RRMGN-Y----RSVTS--------GTNSLSATSADLHSD--AQTSD-LRQK--------------SMLEVGQ----VGDASST-------HVGPTPR----
> LOC_Os01g59550.1 pacid=33120572 transcript=LOC_Os01g59550.1 locus=LOC_Os01g59550 ID=LOC_Os01g59550.1.MSUv7.0 annot-version=v7.0
--------------------------------------------------------------------------------------------------MAVGLPIVFGCHD---------------------Y------SG--------F--TNIDCGFVDGE-S--YTD-STT-NLTYVPDHE-FVE---GG----THH-EV-VPKLISGSTDEQE----------KTLS------FP------D----GQ---RNYTI-PSTSG---KKYLIRTTFTY-GNY----------DGL--------RSS-ENGSLF------LFGLHIG------VNFWTT-VN----LTKQDSSD-----TIWKEVLTVAPD---EFIYVLV------------NFGSG-TPFISALELR----QL-DDPM-YPFL-NL----FV---SVSYFT-----------M-RFG---AVD---DFITRYPTDLFDRFWEA-----------------AQCYSYPWLNL------TT----NQT-VNKLPGN--DNFQV-PTLIVQKA-S-TINSGFS---WLNISITAGDNLNG------QSLELLP----------IFHFAEI-----EKNR-PNRTFQIYSDGN------ELH-QAFS---PS-YLQ------VDSVYLRDRYLHESGT------------------T-FTL--------CKT----N--------SSE-LP--------PLINAFEAY-SLV-RME-NL----TTDTIDVSSMKQVKTQYNV-----QRRSWN------GDPCSPKEYT-WEGVKCNYYDGKQNP-------RIILVNLSASRLSGWINPSFRNM-SLEIL----------------------------------------------DLSHNLS-GTIPYN--QVNSLKSLNLSY-QLIGSVPD-Y--LFKRYKAGLLEL--RLEGNP-------MCSNISESYCAMQ------ADKAKKNTAT---LLIAVIVPV--VAITL--------MLF-LWMLCCKGKP---------------KEHD--------------------------DYDMYEEENPLHSDTRRFTYTELRTITNNFQSIIGNGGFGTVYHGILGNGEEVAVKVLRETSRALS-----KDFLPEVQTLSK--------VHHKNLVTFLGYCLN-KKCLALVYDFMSRGNLQ-EVL-R------G-----------------------------------GLEYLHESCT--PAIVH-RDVKTANILLDEN--LVAMISDFGLSRSYT--PA-HTHISTI-AAGTVGYLDPEYHATF-QLTVKADV-YSFGIV--LLEIITGQPSVLVD------PEPVHLPNWVRQKIA----R-G-SIHDAVDSRL----MHQYDATSVQSVIDLAMNCVGNVSIDRPSMTEI-VIKLKECLLAG-----TGKKQLV----------SGSYKQK-----DAMDAG-----IARQFQLLISG---VPIDGDGCACA----------------THREEMINHCNGKMK-----------------------
> Bradi2g52955.2.p pacid=32782586 transcript=Bradi2g52955.2 locus=Bradi2g52955 ID=Bradi2g52955.2.v3.1 annot-version=v3.1
MEIRFPCL------ASTTK----------------------------------------------------------------------QSKLTWILPLLLVLATIIRVHG---------------------Q------SG--------F--ISVDCGLTNRK-A--YND-STT-GIWFDPDAG-FVD---GG----LSN-KI-SAEFLAG-SDEPQ----------KTLS------FP------N----GS---RSYTL-PSITG---KKYLLRATFTY-GNY----------DGL--------NKS-QDGSLF------LFGLHIG------INFWEA-VN----FTNW--GS-----AIWKEVLTVAPS---NNILVLI------------NFGSG-TPFMSALELR----PL-QDEM-YPFV-NT----SV---SISYFN-----------QPTIG---SGR---GGPNR---------------------------------SPPWISL------DT----INQ-VRTVPGD--NTFQV-PEDIMKKA-S-TIEANKS---YFEVTVKVGPNLDP------KNLQLLP----------IFHFAEI-----NASN-PNRRFDIYSMNE------LLF-PDYS---PP-RFE------LRSMHENGRLLHNPEG------------------S-FLL--------KKT----N--------KSS-LP--------PLINAFELY-SLV-RMD-NL----TTDSDD---------------------------------------------------------------------------------------------------------------------------------------------------------------------------------------------------EGNP-------ICSKVKATYC---------SNKKKSTTQT---LLITVIVPVGLVSLLV--------VICILWKLCWKGKS---------------GDHE--------------------------DYAMCEEETPLHIDIRRFTYAELKLITKDFQSIIGKGGFGTVYHGILGNGDEVAVKVLMETSIAES-----TDFLPEVQTLSK--------VHHKNLVTLEGYCQN-KKCLALVYDFMPRGNLQ-QLL-R------EGG--DYS----LSWEQRL--HIAL-DSA------QGLEYLHELCT--PSIVH-RDVKTANILLDKN--LVGIISDFGLSRAFN--EA-HTHISTV-AAGTLGYLDPEYHATF-QLTVKTDV-YSFGIV--LLEIITGHSPVLMD------PQTVHLPNWVRQKIV----T-G-SVHDVVDKRL----MDQYDASSLHCVIDLAMNCVENAAIDRPTMTEV-VSRLKVWLPAV-----SREKQSA----------SATPQRR-----NYMDIE-----IPR-LQWTVSG---ERNEGSSFHSD----------------TGGMSETSLVSGR-------------------------
> Bradi2g52970.1.p pacid=32781013 transcript=Bradi2g52970.1 locus=Bradi2g52970 ID=Bradi2g52970.1.v3.1 annot-version=v3.1
MVVVFLCYPSAAKSSTCSS----------------------------------------------------------------------SAKLKWTMALLVVLVSMIRVHG---------------------Q------PG--------F--VSIDCGFANSN-A--YND-SST-GIQFDPDAG-F-E---GG----LSH-KI-SAEFMAD-SDEHQ----------KTLS------FP------D----GS---RNYTL-PSTTG---KKYLVRATFTY-GNY----------DGL--------NKS-QDGSLF------LFGLHIG------VNFWDA-VN----FTNW--GV-----PIWKEVLTVAPS---NNISVLI------------NFGSG-TPFISTLELR----PL-QDMM-YPFV-NT----SV---SISYFS-----------K-RFG---NVT---GFITRYPSDPYDRFWER-----------------FLYQDPPWISL------DT----SNT-VRRLPGD--NAFQV-PEDIMRKA-S-TLEANYS---FMYVNVGVGPNLDA------KNLQLLP----------IFHFAEI-----NNSN-PNRRFDIYSTNE------LLF-DDFS---PA-RFQ------VDSMQENGRFLHNPEA------------------S-FLL--------NKT----R--------RSR-LP--------PLINAFELY-SLV-RMD-NF----TTDSDDVNYMKEVKKHYNL-----ARINWN------GDPCSPREYS-WEGLTCDYSKSNQNP-------TIVRVDLSKSGLQGALAISFLNMVSLENL----------------------------------------------DLSHNLT-GTIPDY--PLKSLKVLDLSN-QLDGPIPN-S--ILQRSQAGLLDL--RLQGNP-------VCSKVKDTYC---------SN-KKNTTQT---LLIAVIVPVVLVSFLV--------VMFILWKLCWKGKS---------------GDRE--------------------------DYAMYEEETPLHIDIRRFTYAELKLITNDFQTIVGKGGFGTVYHGILETGDEVAVKVLMETSIAES-----TDFLPEVQTLSK--------VHHKNLVTLVGYCQN-KKCLALVYDFMPRGNLQ-QLL-K------GGD--DYS----LNWEQRL--HIAL-DSA------QGLEYLHESCT--PSIVH-RDVKTANILLDKN--LVGIISDFGLSRAFN--DA-HTHISTV-AAGTLGYLDPEYHATF-QLTVKTDV-YSFGIV--LLEIITAQSPVLMD------PQTIHLPNWVRQKIA----K-G-SVRDVVDKRL----MDQYDVSSLESVVDLALNCVENAAIDRPTMTEV-VSRLKVWLP-V-----SSEKQSI----------SGTPHRK-----NYMDID-----IPRQFQLMLSG---ESHEGSSFQSG----------------TSRMSEMSLFSGR-------------------------
> LOC_Os09g18594.1 pacid=33141439 transcript=LOC_Os09g18594.1 locus=LOC_Os09g18594 ID=LOC_Os09g18594.1.MSUv7.0 annot-version=v7.0
--------PSYFIIV--------------------------------------------------------------------------------TGVLLVLV---------------------------HSQ-----DED--------F--ISIDCGLPSGF---SYVD-EKT-NITYISDD-QYID---TG----ENH-NI-SSQLQAEQFRSG-----------LNLS------FP------T----GG---RNYTLYPAIKG---QKYLIRGMFMH-GNY----------D------------N-KGQD---SSPV-TFDIRIG------LNFWNR-LNIN---AT---------MTYTSEAIVVAIV---NSVSVLV------------DNGEG-TPFISSLEMR----PM-KSSN-YP-AATP----NH---PLLLQD-----------R-SMGA--SRII------RYPDDPYDRVW-------------------LPQITSGLIKI------STR---S-L-ISR---YTDDVYEV-PVAVLKTA-A-TTSSTST---ALNFLWAAPTGW-------DATPGYLI----------GLHFTDF-----QQGQ--LREFDIYYNNDL----WNYDNKKTK---PP-YLL------ANY-------INGTTPYTS---------DNYLY-N-ISL--------VAT----N--------ASV-LP--------PMLNAIEIY-YQV-QQDE-----KMTYSEDVEAMMTVKIDYQV------KKNWM------GDPCLPEKYT-WSGLKCRS--QGVTS-------RIISLDLSSSDLQGAISEQFSMLRSLEYL----------------------------------------------NLSNDLT-GSLPESLTNLPNIHVLDLSG-QLNGTFPE-A--LC-KNRALTLRY----TANGDP------CSPR---------------SSKKKHKAV---LAVAVVVPVVIV-VILISAML---MLLF-----WKKQRGQE----------------QYG------------------------------DHIHIPENREFTYEELVKITNNFSVFIGEGGFGPVFHGQLKDGTQLAVKMRSPTS---M--SGMPEFLAEVESLTT--------VHHRYLVLLVGYCTD-QDHLGLVYEYMPNGSLY-DHL-R------GKN---AI-IQRLSWQHRA--KIAH-EAA------QGLDYLHTGCV--LPIVH-RDVKSHNILLGCD--LTAKISDFGLSKSYLN-VA-QSHITAT-AAGTLGYIDPEYCLSG-RLTISSDV-FSFGVV--LLEIVTGEPPIIPTNG--------HIVQRIKEKVN----M-G-NIEAIADPRL----HGEFDISSIWKVVDIALLCTKEASSERPTMSMV-VAQLKDALALE-----EARLS-----------------------YSTSDISQGGA-------------------N-------------------------------------AELSI-------NSMPTAR----
> LOC_Os01g59570.1 pacid=33120855 transcript=LOC_Os01g59570.1 locus=LOC_Os01g59570 ID=LOC_Os01g59570.1.MSUv7.0 annot-version=v7.0
--------QDLVISYSCSA----------------------------------------------------------------------GTKLTWILSLLLILVAATQVHGV-------------------SP------PG--------F--LNVDCGLTNRS-T--YND-TDT-TLTYVSDRE-FVE---SG----KSY-DI-MAQYMADATNEQE----------KTLS------FP------D----GQ---RNYTL-PTNSS---KKYLIRATFTY-GNY----------DGL--------NSS-EKGSLF------IFGLHIG------VNFWTT-VN----LTKWDPSS-----TVWKEVITVAPD---KSVSVLI------------NMGSG-TPFISTLDLR----PL-QDTM-YPFV-NA----ST---SVSYFS-----------I-RFG---SVD---EYITRFPTDQYDRFWEG-----------W----VFTMHTFPWVNK------SS----NGK-VAELPNI--DTFGL-PPAILGSA-S-TINGNFS---WLNISVSASNSL-A------TDLELLP----------VFHFVEL-----GNNG-SKRIFDIYNVDEPQ----ALF-SNFS---PP-SF-------LSSMFHNWFLRKGRRA------------------Y-FQL--------RKT----P--------DSQ-LP--------PLINAYEVY-SRV-QVE-NF----TTASSDVDSMKTIKEKYMV-----IK-NWN------GDPCSPREYI-WNGLTCTYPNGGQNP-------RIVEINLSGSGLQGELEISFMKMSSLKKL----------------------------------------------DLSHNLT-GTIPDY--QVNSLTVIDLSN-QLNGSIPD-S--ILQRYKAGLLEL--RLEGNP-------ICSKVRASYC---------GNKKNTRTRI---LLISVLVPV--TSLLV--------VLFIFWRLCWKGKSR-------------KSEEE--------------------------DYDMYEEETPLHIDIRRFTYAELKLITNNFQSIIGKGGFGTVYHGILENNDEVAVKVLVETSIAES-----KDFLPEVQTLSK--------VHHKNLVALVGYCQN-KKCLALVYDFMPRGNLQ-QLL-R------GGY--D-S----LNWEERL--HIAL-DAA------QGLEYLHESCT--PSIVH-RDVKTPNILLDKN--LVAKISDFGLSRAFN--AA-HTHISTV-AAGTLGYLDPEYHATF-QLTVKTDV-YSFGIV--LLEIVTGQPPVFMD------PQTVHLPNWVRQKIA----N-G-SVHDVVDKKL----LDQYDATHLQTVIDLAMNCLENASIDRPSMTEV-VSVLKVCLP-I-----SSERQSA----------TSTPRKK-----NVMDAE-----IPRQFQLMISGASTTSYEGSSFQSG----------------TGGVSEISHISGR-------------------------
> LOC_Os05g44960.1 pacid=33159834 transcript=LOC_Os05g44960.1 locus=LOC_Os05g44960 ID=LOC_Os05g44960.1.MSUv7.0 annot-version=v7.0
---------------------------------------------------------------------------------------------------------------------------------------------------------------------------------------------------------------------------------------------------------------------------------------------------------------------------------------------------------------------------------------------------------------------------------------------------------------------------------------MSRYPDDPRDRVWTP-----------W-----DSPS--NWTEI------ST----TRP-VQQ-TYD--DLFEV-PTAVMQTA-I-VPM-FATDN--IELAWVAYTQ-----PKDPSP-GYIA----------IMHFSEL-ELS-PSRD--VREFYINLNG-NM----MYS-KGYK---PV-YLY------AHA-------IYNTN-----PFL-----RYPQY-N-ISI--------NAT----Y--------NST-MR--------PFINAMEVY-SVF-STT-TI----GTYGQDASAMMVIKEKYQV-----KK-NWM------GDPCIPTEFT-WESLTCS-YENSK---------HVIKINLSSSGLSGEISSSFGDLKALQYL----------------------------------------------DLSNNLT-GSIPDALSQLPSLTVL--------------------------------YGNNPNL------CTND--NSCQAA------KHK--SKLAIYI--VAPVVLVL-----VIVSVTI---LLFCL----LGQKKKQ------------GSMNT--SIKPQ-NE-ANYVP----------TNDSDGHGSSMQLENRRFTYKDLEKITNNFQRVLGRGGFGKVYDGFLEEGTQVAVKLRSESS---N--QGDKEFLVEAQILTR--------IHHKNLVSMIGYCKN-GKYMALVYEYMSEGTLQ-EHI-A------GKR---NN-GRHLTWRERL--RIAL-ESA------QGLEYLHKWCN--PPLIH-RDVKATNILLNAR--LEAKIADFGLSKSFNL-EN-GTHVSTNTLVGTPGYVDPEYQATM-QPSTKSDV-YSFGVV--LLELVTGKSAVLRDP------EPISIIHWAQQRLA----Q-G-NIEEVVDACM----CGDHDVIGVWKVADIAFKCTAQVSARRPTMTDV-VAQLQECLELE-----EEHCAV-NDANNFYTS-----NN------SKPNSS---------YD--TYAAD-HSI---DVSQ---NS--------------VAFEMEKNFGRM---PST-------APGPATR----
> Zm00001d041574_T001.1
------------------------------------------------------------------------------------------------------------------------------------------------------------------------------------------------------------------------------------------------------------------------------------------------------------------------------------------------------------------------------------------------------------------------------------M-YQEA-TA----TQ---SLFLLSMSRPSARFYFNY-QFKD--NSFPP----FRYPDDSYDRLWQR-----------Y-----GRN--AAWTTM------NT----TKE-VDVSNVT--GSFDK-PSEILQNA-A-TPVNGAN---RMDFSWSSDPSLEQANADGNAT-TYLL----------ILYFAEL-QRV-PSDG--LRQFDILINNATG---NDGSSQGFT---PR-YLS------AAA-------VKRT-------VQ-----GPGQH-N-VSL--------VAT----P--------AAT-LP--------PILNAFEIY-AVK-PMT-EM----PTDD---------------------E-NWK------GDPCAPRAFA-WDGLNCTY-PPSIPA-------QITALNLSSSRLTGAINSSFGDLKSLQRL----------------------------------------------DLSKSLS-GPVPGFLAQMPSLLFLDLSS-KLSGPVPA-A--LLEKVQNGSLVL--RMDNNANL------CDNGP-STCD-Q------EKKRNRT--L----IIATVVPIVVA-ALLFVAGL---LIL------RRMRNRQDTWM--------PNNSR--FTSPQ--------------------------ASSHIFENRKFTYKELKLMTANFREEIGRGGFGAVFLGYLENGNPVAVKMRSKTS---S--QGDKEFLAEVQHLTR--------VHHKNLVSLIGYCKD-KKHLALVYEYMQGGSLE-DCL-R------------------------------------------GLEYLHKSCQ--PPLIH-RDVKTKNILLSAD--LEAKIADFGLMKAFA-DEF-RTHVTTQ-PAGTLGYLDPEYYNTS-QLSEKSDV-YSFGVV--LLELVTGQPPAVPVSD----AESVHVALWVRRRLS----E-G-DIASVADPRMG----GAYDVNSVWKVAELGLRCKEQPSRERPAMTDI-VAELRESLQLE-----VS----------------YAMGY-YS---SSVST--------SAIDLSTASAGLQSD--EKPSDRLGQK--------------AALELQQQ--HVDSESSA-------TVGPAPR----
> LOC_Os05g45000.1 pacid=33159408 transcript=LOC_Os05g45000.1 locus=LOC_Os05g45000 ID=LOC_Os05g45000.1.MSUv7.0 annot-version=v7.0
-----------AAR------------------------------------------------------------------------SW----L--FILCL-AVADAG-VLQ------------------TSAQP--D-LKG--------F--ISIDCGL-EGK-T-GYLD-DKT-NLSYVPDDG-FTD---AG----TNH-NI-SVEFM---TPLIS--RRN-----YNLS------FP------D----GE---RNYTL-RSLTA-GL-KYLIRAAFVY-GNY----------D------------G-LKKPPV-------FDLYIG------VNFLTM-VN----ITG-----LD--GAALEEAIVVVPD---DFVQVLV------------NTGTG-TPFISGLDLR----PL-KSTL-YPQV-TE----TQ---GLSLFG-----------W-NFGP--TSN---TEIIRYPDDPHDREWVP-----------W-----INPF--DWTVI------ST----TTM-VQN-IEN--DIFEA-PSRVMQTA-I-TPR-NAS-----------------------------------------------------------------------------------------------------------------------------------------------------------------------------------------------------------------------------------------------------------------------------------------------------------------------------------------------------------------------------------------------------------------------------------------------------------------------------------------------------------------------------------------------------------------------VTDH--------------------------------------------------------------------------------------------------------------------------------------------------------------------------------------------------------------------------------------------------------------------------------------------------------------------------------------------------------------------------------------------------------------------------------------------------------------------------------
> Pp3c4_18510V3.1.p pacid=32920342 transcript=Pp3c4_18510V3.1 locus=Pp3c4_18510 annot-version=v3.3
---------------------------------------------------------------------------------------------------------------------------------------------------------------------------------------------------------------------------------------------------------------------------------------------------------------------------------------------------------------------------------------------------------------------------------------------------------------------------------------------------------------------------------------------------------------------MQTA-V-TSP-T----------LSPVVLPV----------NSGASDARAIEATLHLYFAEL-DASA-NAT--SRSFLVDLQ---S--------------------------GASSL------I-NPYNDSQGAFRSS---VWGYS-Q-FSITSNSVVTMTPA----P--------GSIN-P--------PLLNALEIYLNRP-DAVA------GTNELDVAALEKIKVALN-------LTGW------GGDPCLP---VPLSWVLCS--PVTATAA-----ARVISVRLSRYNLTGIIPVEFAELAALQTL--WLDNNKLVGNT--------------------PNLQK-LQQLKSLHLNDGLS-GSIPDSLSFIPTLEELFLQN-NLTGTVPD-A--LK---NKSGLNL--NINGNPVCG-----------PTCSN--P--------GPGRKS--N-VGLTAGVVGGVVGVLVVGGI---LLFRF----CRKRQTTKGMEQEL----PKSNSD-PYKSGGKGKGKGKG--------------------------------EITAATLNFSKQIGAGGFGPVYYGKLANGREVAVKVSDMSS---R--QGAAEFNNEVQLLSR--------VHHRNLVSLLGYCQE-DGKQMLVYEYLHKGTVR-EHL-------WGSP---LATKEPLDWKQRL--DVSL-NAA------QGLEYLHTGCS--PIIIH-RDIKSSNILLTDK--YVAKVADFGLSRLGPEESSGATHVSTV-VKGTAGYLDPEFWSTN-HLSERSDV-FSFGVV--LLEVLCGRQPINNGLP---DKSQSNIVEWVRNSLL----A-G-DIESILDPAVRD---CHPNMDSVWKVAELAIQCVEPRGIHRPWMRDV-VKELREAIVLE-----DGDSGAF----------------------SEMDRSNNTGT---------------SIIPAAFKRG--NS---------DDH-YFVMDS----------SSNLEQIN---VGPQVR----
> Zm00001d038484_T001.1
--------S-ASAR------------------------------------------------------------------------PW----L--LLLCLALAATAG-VMQ------------------ARAQP--N-SIGN----RARF--ISIDCGF-PGT-T-SYVD-DAT-TLPYAPDAA-FTD---AG----ENH-NV-SSEHV---TPELP--RIY-----RDVS------FV------D----GA---RNYTL-PSTLAVGL-KYLFRAAFMY-GNY----------D------------G-LNRPPV-------FDLYIG------VNLWKT-VN----LSS--SD-PA--APVIAEAIVVVPD---DFVQVLV------------NTGTG-TPFISGLELR----PL-KNSI-YPQV-NA----TQ---GLVLQS-----------R-NFGP--TDM---TDIIR----------------------------------------------------------------------------------------------------------------------------------------------------------------------------------------------------------------------------------------------------------------------------------------------------------------------------------------------------------------------------------------------------------------------------------------------------------------------------------------------------------------------------------------------------------------------------------------------------------------------------------------------------------------------------------------------------------------------------------------------------------------------------------------------------------------------------------------------------------------------------------------------------------------------------------------------------------------------------------------------------------------------------------------------------------------------------------------------------------------------------------------------------
> LOC_Os09g18530.1 pacid=33143228 transcript=LOC_Os09g18530.1 locus=LOC_Os09g18530 ID=LOC_Os09g18530.1.MSUv7.0 annot-version=v7.0
----------------------------------------------------------------------------------------------------------------------------------------------------------------------------------------------------------------------------------------------------------------------------------------------------------------------------------------------------------------------------------------------------------------------------------------------------------------------------------------------------------------------------------------------------------------------------------------------------------------------------------------------------------------------------------------------------------------------------------------------------------------------------------------------------MAIKTQYQV------KKNWM------GDPCLPKESI-WTGLQCRQ--DGVES-------KIISLDLSGNHFDGTI----------------------------------------------------------------------------------------------PQ-A--LC-TKESLNLRY----TNDGDL------CNGK---------------SPKKKNISV---LTVAIVTPIAAV--LLVSAIL---IFCF-----CHKKRKQQMTL-GL--------VHQYSVQPTG-ISNSVSHVDI-------------KGHVLMSDDHEFTYEELVKITNNFSECIGEGGFGPVYLGQLQRSIQVAVKMCSRKS---V--HGIKEFLAEVDSLKT--------VHYKYLVMLIGYCTN-KNHLALIYEYMPNGSLF-DHI-R------GKK---AN-VQTMSWLQRA--RIVH-EAA------Q-------GCV--LPIIH-RDVKSHNILLGED--MHAKISDFGLSKSYIN-EA-QTHISVT-AAGTIGYIDPEYYFSS-RLTMRSDV-FSFGVV--LLETVTGEPPIVPGVG--------HVVQRVKQKVS----D-G-DISAIVDPRL----EDAYDIGSVWKVVDIALLCTREVSDDRPTMTEV-VEQLKHALALE-----EARHI-----------------------DGHRDNGQGSI-------------------K-------------------------------------PDLSA-------NWGPLAR----
> evm_27.model.AmTr_v1.0_scaffold00056.183 pacid=31568225 transcript=evm_27.model.AmTr_v1.0_scaffold00056.183 locus=evm_27.TU.AmTr_v1.0_scaffold00056.183 ID=evm_27.model.AmTr_v1.0_scaffold00056.183.v1.0 annot-version=v1.0
--------------------------------------------------------------------------------------------------------------------------------------------------------------------------------------------------------------------------------------------------------------------------------------------------------------------------------------------------------------------------------------------------------------------------------------------------------------------------------------------------------------------------------------------------------------------------------------------------------------------------------------------------------------------------------------------------------------------------------------------------------------------------------------------------------------------------------------------------------------------------------------------------------------------------------------------------------------------------------------------------------------------------------------------------------------------------------------------------------------------------------------------------------------------------------------------------------------------------------------------------------------------------KN---RN-SVSLNWEQRL--RVAL-SVA------QGLEYLHCGCE--PPIIH-RDIKTVNILLNEK--LEAKVADFGLSRLGPT-ED-DTHIWTI-AVGTPGYVDPEYNITN-KLTDKSDV-YSFGIV--LLELISGQPAIILE------EERLHIVHWVTPKIK----T-G-DIVSVVDPRL----QGEYDIN------------------------------------------------------------------------------------------------------------------------------------------------------------------
> evm_27.model.AmTr_v1.0_scaffold00056.192 pacid=31568434 transcript=evm_27.model.AmTr_v1.0_scaffold00056.192 locus=evm_27.TU.AmTr_v1.0_scaffold00056.192 ID=evm_27.model.AmTr_v1.0_scaffold00056.192.v1.0 annot-version=v1.0
-----------------------------------------------------------------------------------------------------------------------------------------------------------------------------------------------------------------------------------------------------------------------------------------------------------------------------------------------------------------------------------------------------------------------------------------------------------------------------------------------------------------------------------------------------------------------------------------------------------------------------MAQNA---------------------------------------PS------------------------------------G-------------------------------------SS-FP--------PILNGYEVY-VAN-ERSQ-----LATDAGDVAALMDIKDKLRL-----TNRSWA------GDPCLPEDYP-WDALTCN--------------RRIITLDLSGSGLNGEIPASIANLNELTSL-------------------------------------------------KQTV----------------------------------LLQ-------------------------C-------------------------------------------------------------------------------------------------------------------------------------------TDNIDLKLAQ----DVIHFWLHQS--LLLHV--------S----T------PHPLP----------RSPNRQA--------------------------DALGK-----LGAS---------ITLSSKM-LQVWVQEKQ-------------------MPV-------------------------------------------------------PSAYQLP-ELTIP-------------------------------------------------------NTPSMINPKMHR--PPLYDMSLALRQIHLTGDNLI----------------------------------------------------------------------------------------------------------------------------------------------------
> Solyc10g050700.1.1 pacid=36154865 transcript=Solyc10g050700.1.1 locus=Solyc10g050700.1 ID=Solyc10g050700.1.1.ITAG2.4 annot-version=ITAG2.4
-----------AEN--------------------------------------------------------------------------------------------------------------------------DV---------------------------------D-------TADTQ-MI----RG---VIADISV-ANETR----------IQY-----MALK------FPT-----D----NR---KYYTL----------------------------------D----------------------------------------------VI------------------PQTEVIYLAKG---PSVGVLS------------NATTG-FPFISSLEL---------------------------------------------------------------------------------------------------------------------------------------------------------------------------------------------------------------------------------------------------------------------------------------------------------------------------------------------------------------------------------------------------------------------------------------------------------------------------------------------------------------------------------------------------------------------------------------------------------------------------------------------------------------------------------------------------------------------------------------------------------------------------------------------------------------------------------------------------------------------------------------------------------------------------------------------------------------------------------------------------------------------------------------------------------------------------------------------------------------------------------------------------------------------------------------------------------------------
> Potri.001G346500.1 pacid=27044900 transcript=Potri.001G346500.1 locus=Potri.001G346500 ID=Potri.001G346500.1.v3.0 annot-version=v3.0
---------------------------------------------------------------------------------------------------------------------------------------------------------------------------------------------------------------------------------------------------------------KNNDL----------------DYF--------------------------------------------------------------------------------------------------------------------------------RID-------EGSS----------------------------------E-NI-----------------------------------------------------------------------------------------------------------------------------------IGI----------Y-------------------------------------------------------------------------------------------------------------------------------------------YTSY-ANY-EGTG-----VNKNVSSKINTTGIDKQY-L-----NLRSF------------PDELR-WEAVRLN-----------------------------STPLTTEIIHVLSS-----------------------------------------------------------------------------------------------------------------------------------------------------------------------------------------------------------------------------------------------------------------DNIDICLVNTGFGSVLELRLLDN-----NT--------S---NV------PELLAA------DYIKSPDDN----------------------------------------K---------YTFPSIM------QRAA-------------------VPINH----------------------------------------------------NPLYFQRD-NPTNQ-------------------------------------------------------FFLYMHFAEIGK--LP----ANQTREFNIYVNNKLWHGPIVPT--------------------------------------------------------------------------------------------------------------------------------------------
> evm_27.model.AmTr_v1.0_scaffold00063.13_ pacid=31569046 transcript=evm_27.model.AmTr_v1.0_scaffold00063.13_ locus=evm_27.TU.AmTr_v1.0_scaffold00063.13_ ID=evm_27.model.AmTr_v1.0_scaffold00063.13.v1.0 annot-version=v1.0
--------------------------------------------------------------------------------------------------------------------------------------------------------MPID--------------------------------------------------------DSTQL--MQY-----RYLM------F----------KHGQ---RNYNVTGLMDN---RRYLIRAWFLH-ANY----------D------------SS-FKLP-------KFDLYLG------VDFWYT-VS----FKSFYD-------PVWTEIISLNPG---TS-------------G----VGVG-VVVANCLE-----------------------------------------------L-KSK---QIM------------------------------------------------------------------------------------------------------------------------------------------------------------------------------------------------------------------------------------------------------------------------------------------------------------------------------------------------------------------------------------------------------------------------------------------------------------------------------------------------------------------------------------------------------------------------------------------------------------------------------------------------------------------------------------------------------------------------------------------------------------------------------------------------------------------------------------------------------------------------------------------------------------------------------------------------------------------------------------------------------------------------------------------------------------------------------------------------------------------------------------------------------------
> Bradi4g09457.43.p pacid=32788948 transcript=Bradi4g09457.43 locus=Bradi4g09457 ID=Bradi4g09457.43.v3.1 annot-version=v3.1
-----------ESTSNTTRE---------------------------------------------------------------------LRFLQD-------------------------------ITNNFSQ---E-HIG-----------------------SGGY-------GVVY------------RG---LENGDEI----------------------AIKKLN------MP-----------GLDDFRNF------------NNLMRAQHQN-------------------------------------------------------------IT--------------------------------RLVGYYHQG-------HERMKYNG-EYIFAHVEER----AL----------------------CFEYLQ----------------G--------GSLDKYISDESRGLWCT----------RYK-I-----------------IKGVCE--GLNYLHNGYKDPIYHMDLKPANILLDKDM-TPK------------------------------DFGL----------------------------SRLF------------------------PS----------ANTFT-----------------------------T-IKI--------IGT----P--GY--------MPPYI----TPKFDVFSLGVIII-RVVADE---GFSKSANMSSQKFVRHVHE---------NWRK-----------SSHTSQEVMTCA--------------LRCVEADRVRRPTISDIVIELNKIHTVKSL-------------------------------------------QIVSLRSQA----FSQYSSSITSPLEM----------VPP-N--MV---------------------------------------------------------------------------------------------------------------------------------------------------RSAYPLGGRRFSYKELKRITNNFNTVIGRCGFGFSYVGRLEDGTCVTVKIHSETS---S--QGDTEFLAETQHLAR--------VHHRNLVSLIGYCKDKRKQLSVVYEYMDGGNLH-DRL-T------G--------KEPLSWLQRL--GIAL-DSA------YGLEYLHKSCS--PPLIH-RDVKAVNILLTRN--LEAKLSGFGLTKAFSS-D--ETSITTQ-VAGTIGYLDPEYFETS-RVSEKTDV-YSFGVV--LLILITGQPAIITIND----SERSTITLWVRNRLS----K-G-GIENVIDPTI----QGDCDVDSVWKMAKLALRCTENVGLDRPTMTEV-VERINESLLLA---------------------------------RRQAESPEYDS---------------TSN--------------------------------------------------------------
> LOC_Os01g03370.1 pacid=33122473 transcript=LOC_Os01g03370.1 locus=LOC_Os01g03370 ID=LOC_Os01g03370.1.MSUv7.0 annot-version=v7.0
--------S-----------------------------------------------------------------------------PWL---L--LLLCF----ADG-VFQ------------------SRAQP--D-SKG--------F--ISIDCGI-QPN-T-SYVH-NTT-KISYVADDD-FTD---GG----SNY-NV-SPEYI---KPQLS--QRY-----YNLA------FP------D----GA---RNYTA-RSLAP-GI-KYLIRASFLY-GNY----------D------------G-LNKLPV-------FHLYIG------VNFWTM-VN----ITS-LG--LG--GSRYEEAIVVVPD---DFVQVLI------------NTGTG-TPFISSLELR----PL-DKRL-YPQV-NA----TL---GLLQLN-----------L-NFGP--TDN---S-LVRYPDDPHDRFWGN-----------WD---SYTSS--LWKEI------ST----ASR-VDN-LDG--DIFDA-PTAVMQTA-V-TPR-NASGN--IYFFWEPWPQ-----PNDPTP-PYTV----------IFHFSEL-EIL-TNNA--SRQFYINLNG-EP----LID-TAYE---PT-YLT------ARY-------LYGLE-----PLE-----RTSRY-N-ITI--------NAT----A--------NST-LP--------PLINAAEIF-SII-STA-VI----GTDSQDASSMMAIKDKYQV-----KK-NWM------GDPCMPKTFA-WDKLTCS-YPNSSGA-------RIISLNLSSSGLSADISSAFGNLKALQYL----------------------------------------------DLSNSLT-GSIPDVLSQLPSLRVLDLTG-QLSGSIPS-G--ILKRIQDGSLNV--RYGNNPNL------CING--NSCKAA------KKK--SKLAIYT--VIPAVLVV-----LIASVTT---L-FCL----LRRKKQ-------------GPMNN--SLEQQ-NEMSTSTSHV--------INSGYGDNVSLRLENRRFTYKELEKITNKFKRVLGRGGFGYVYHGFLEDGTEVAVKLRSESS---S--QGAKEFLIEAQILTR--------IHHKNLVSMISYCKD-GIYMALVYEYMPEGTLE-EHI-V------GEN---KK-GKILNMERQY--RIGIQQTL------LGLEYLHKGCN--PPIIH-RDVKATNILLNTR--LEAKIADFGLSKASSY-DN-ITHVSTNALVGTLGYVDPEYQMTM-QATTKSDV-YSFGVV--LLELVTGKPAILHEP------NPISVIHWTRQRLA----R-G-NIEDVVDTCM----PSDYDVNGVWKAMDIAFTCTAQASTQRLTMTEV-VMQLQECLELE-----DARCAI-GDANEFYPD-----PR------SDHNLS---------YN--TYVSD-RSN---DVSQ---NS--------------GVSMMEHNFGRV---PTM-------ASGPAAR----
> LOC_Os05g44950.1 pacid=33156658 transcript=LOC_Os05g44950.1 locus=LOC_Os05g44950 ID=LOC_Os05g44950.1.MSUv7.0 annot-version=v7.0
-----------AAAENSDD------------------------------------------------------------------GGWERRGT--RIVLWRGAIPLGDGIP------------------SPSIP--D-IKT-FYI----F--ISVDCGL-PGK-T-SYVD-DKT-KISYAADDG-FTD---GG----SFH-NI-SAEYF---APALS--ARY-----YNVS------FP------D----GA---RNYTL-RSLVA-GH-KYLIRATFMY-GNY----------D------------G-LSKLPI-------FDVYIG------VNFWMM-VN----ITD-----PA--GSTLLEAIVVVPD---DFVQVLV------------NTGTG-TPFISGLDLR----PL-KKKL-YPQA-TE----TQ---GLSLFG-----------W-KFGP--TSN---TEIIR----------------------------------------------------------------------------------------------------------------------------------------------------------------------------------------------------------------------------------------------------------------------------------------------------------------------------------------------------------------------------------------------------------------------------------------------------------------------------------------------------------------------------------------------------------------------------------------------------------------------------------------------------------------------------------------------------------------------------------------------------------------------------------------------------------------------------------------------------------------------------------------------------------------------------------------------------------------------------------------------------------------------------------------------------------------------------------------------------------------------------------------------------
> LOC_Os09g19160.1 pacid=33141053 transcript=LOC_Os09g19160.1 locus=LOC_Os09g19160 ID=LOC_Os09g19160.1.MSUv7.0 annot-version=v7.0
--------------------------------------------------------------------------------------------------------------------------------------------------------------------------------------------------------------------------------------------------------------------------------------MH-GNY----------D------------G-KGND---SSPL-VFDVHMG------LHFWDR-ISSN---SA---------KTYIAEVIVVAEV---NSISVLM------------DIGSG-IPFISSLEMR----QM-KSSL-YP-AAKA----NQ---SIALQE-----------H-SMGT--SSLLSLPPFQRYPDDPYDRLW-------------------PWQGSSRLLNI------STN---Q-T-IKR---YWNDKFEV-SARILQAA-V-TSPATSI---PLNFSWTIPTSWP----TIEAVPAYYV----------DVHYTEF-----QKPQ--GREFNTYYNGAL----WPANENPIT---PP-YLL------ADY-------TFSTSQYTS---------DNGFY-N-ICL--------VAT----N--------TSI-LP--------PSLTAFEIY-YLV-QHNG-----TMTSLEDVDAMMTLKTEYQV------KMNWM------GDPCLPENYT-WTGLKCQS--DGVTS-------GVTSLDLSNSDLKGAISDKFSLLKSLQYL--------------------------------------------------------------------------------------------------Y----TTNGDP------CNGK---------------SQEKKNTVV---LFVAIFVPVLIV-AILVSTLL----------------------------------------------------------------------PPHIKKTMKITY----------------------------------------------------TYLMAVESLTT--------VHHRYLVFLVGYCSN-KNHLALIYEYMPNGSLY-DHI-R------GKN---AI-VQTLGWHDRA--RIAL-EAA------QGLDYLHTGCM--LPIIH-RDLKSQNILLGHD--MVAKISDFGLSR---------------------------YCLSG-RLTISSDV-FSFGVV--LLEIVTGEPPIISTTV--------HIVQRVKEKVS----M-G-NIEAIVDPRF----GGEYDTNSVWKVVDIALLCTKEASHERPTMSTV-VAELKVALALE-----KARAS-----------------------GSISDISQGGA-------------------N-------------------------------------FELSI-------NSLLSAR----
> LOC_Os09g18000.1 pacid=33144302 transcript=LOC_Os09g18000.1 locus=LOC_Os09g18000 ID=LOC_Os09g18000.1.MSUv7.0 annot-version=v7.0
--------FSSALILV-------------------------------------------------------------------------------LFAAFVLSIVLHAA----------------------AQ-----PAD--------F--LSIDCGLEANY-S-GYKD-ANT-GIVYVSDE-PYVD---SG----ENH-RI-AADQERWGDTN-----------LRTLS------FP------S----GV---RNYTL-PTRAG---TRYLVRLSFVH-GNY----------D------------G-GGGGGG--STL-SFDLYLG------VDRWAT-V-------D---------KDYAHEAVFVAWA---SWAPVLI------------NTGSG-TPFVSVVELR----PL-DGAL-YP-SVMA----NQ---SMA--------------------------------RY-------------------------------------------------------------------------------------------------------------------------------------------------------------------------------------------------------------------------------------------------------------------------------------------------------------------------------------------------VRCSIG------------------------------------------------------------------------------------------------------------------------------------DNN----------------------------------------------------------------------------------------------------------------------------------------------------------------KFITRFSEAVD----------------------------------CLGQLLAEFQKL-------------------------------------------------------------------------------------------------KSCSWKLP------------------------------------------------------------QTG-R--------------------------------------------------------------------------------------------------------------------------------------------------------------------------------------------------------------------------------------------------
> Pp3c10_2160V3.1.p pacid=32900441 transcript=Pp3c10_2160V3.1 locus=Pp3c10_2160 annot-version=v3.3
-----------SFGVRTMCT---------------------------------------------------------------------------MVFLVLCSHAI---------------------TLASAQ---NTTSG--------W--LNINCGATE-----TFVG-PKT-GLTWVPDGP-YIT---TG----ELG-TVPNANMN---------FPNF---EARTLY------FT------D--QRAK---KFYAL-PVEPL---NTYMPRENHFY-GNN----------D---------------------------------------------------------------------------------------------------------------------------------------------------------------------------------------------------------------------------------DT------------------------------S-------------------------------------------------------------------------------------------------------------------------------------------------------------------------------FP-----------------------------------------------------------------------------------------------------------------------SF-----------------------------------------------------------------------------------------------------------------------------------------------------------------------------------------------------------------------------------------------------------------------------------------------------------------------------------------------------------------------------------------------------------QISV-DSVI---------------------------------------------------------------------------------------------F-----------------------------------------------------------------------------------------------------------------------------------------------------------------------------------------------------------------------------------------
> Bradi1g28525.1.p pacid=32792025 transcript=Bradi1g28525.1 locus=Bradi1g28525 ID=Bradi1g28525.1.v3.1 annot-version=v3.1
---------------------------------------------------------------------------------------------------------------------------------------------------------------------------------------------------------------------------------------------------------------------------------------------------------------------------------------------------------------------------------------------------------------------------------------------------------------------------------------------------------------------------------------------------------------------------------------------------------------------------------------------------------------------------------------------------------------------------------------------------------------------------------------------------MHAL------------ASSFASGHVQGGDPCLP---SPWSWVQCT--ASKPQP-------RVVSIDLSGKNLMGSIPPELAALPCLAQI--RLDNNMLTGAI--------------------PDLSA-ASNLSIIKFERALC-N------------------------------------------------CASFHIL-----------------------SA------------VLTVVSKRLATCILSFNSIC---PFMLS-------------------------------------------------------------------------------------------AFNAI-------------------------------------------------------------------------------------------------------------------------------------------------------------------------------------------------------------------------------------------------------------------------------------------------------------------------------------------------------------------------------------------------------------------------------------------------------------------
> Potri.010G213100.1 pacid=26983108 transcript=Potri.010G213100.1 locus=Potri.010G213100 ID=Potri.010G213100.1.v3.0 annot-version=v3.0
-----------------------------------------------------------------------------------------------------------------------------------------------------------------------------------------FLK-------------TL-------------------------------------------------------------------RYVIRAGFFY-GNY----------D------------G-LSNPP-------TFDLHLN------GGKWST-VN---TASS---------GPIYHEIVYSLQKS--AILTVLVQ------------TRDGEVPFISTLEFM----PL-PDVL-YPHLDPNI---NT------------GT------A-KF--------------------YNKIWTRG---------------------------------VT-----------------------PSNCIQVS------WNS-------------------------------------------------------------------------------------------------------------------------------------NILGV------------------------END-PP-------VPVLRE-----SIV------------TNTSD-----------------------------------P------------------------------------------ITLTV------------------------------------------------------------------------------------DLPTATPQ----------------------SAHF----------------------------------------------------------------------------------------------------------------------------------------AFYFTE-----------LASRAF-------LNDTRIIDINI--------S--QMMQTVEAE--------------MNKCKVVTLI----------------------------S------G----------------TI--NITL--AA------------YESCTL-PPVITAVEVFARNDLAP----VQGK-------------DNEQKHLSLS----------------------------HFLLI------------------------------------S--------------------------------------------------------V--------------------------------------------------------------------------------------------------------------------------------------
> evm_27.model.AmTr_v1.0_scaffold00034.20_ pacid=31549523 transcript=evm_27.model.AmTr_v1.0_scaffold00034.20_ locus=evm_27.TU.AmTr_v1.0_scaffold00034.20_ ID=evm_27.model.AmTr_v1.0_scaffold00034.20.v1.0 annot-version=v1.0
-----------------------------------------------------------------------------------------------------------------------------------------------------------------------------------------------------------------------------M--------------------------TRRN---QTMSI------------------YF-FHY---------------------------------------------------------------------------------------------------------------------------------------------------------------------------------------------RASDDPYDRIWTP-----------FNVS-------NGLSTV------TS----EAT-LIT---T--SVPDEPPPAVMQTT-A-TSGSATT---PIDLT---------LKL--SAS-YAYL----------TMYFTEP-IEL-EATR--NRSFNIYGDGKLLYGP---------------VIPP---YASTVE------ITAPN---------TS--VSATT-K-ISF--------VPT----A--------QST-LP--------PVISAMEVY-LIGGPLKK------GTNENDLKGLKALQNEFEQ-----LQA-WG------GDPCLPANFI-WERVVCT---KDASP-------RITALNLEDF--------------------------ELSGSL--------------------PDFSS-MNELQIINLKNSLN-GNVPDFLADFPKLNEL----------------------------------------------------------------------------------------------------------------------------------------------------------------------------------------------------------------------------------------------------------------------------------------------------------------------------------------------------------------------------------------------------------------------------------------------------------------------------------------------------------------------------------------------------------------------------------------------------------------------------------------------------------------------------
> evm_27.model.AmTr_v1.0_scaffold00034.113 pacid=31549584 transcript=evm_27.model.AmTr_v1.0_scaffold00034.113 locus=evm_27.TU.AmTr_v1.0_scaffold00034.113 ID=evm_27.model.AmTr_v1.0_scaffold00034.113.v1.0 annot-version=v1.0
----------------------------------------------------------------------------------------------------------------------------------------------------------MICIAHKTK--------Q-------------LLN-------------------------------------------------FTV------------------------------KLLLRVGFYY-GNY----------D------------G-FSKPP-------AFDIQFD------NNIW---VN---IITS---------KAVAYEVVYVASS---SSTTFVT-------------------------------------------------------------------------T--------------------------------------------------------------------------------------------------I----------------------------------------------------------------------------------------------PN--------------------------------------------EF-----------------------------------------PLVSAIELT--------------------------------------------------------------------E----------------------------------------------------------------------------------------------------------------------------LPK-N----------------------------------------------------------------------------------------------------------------------------------------------------------------MYSHMD----------------------------TERALFI-----------Q------------------------------------------------------------S-----------------------RI--------------------------------------------------------DFG---------------------ATSEYI-------------------------------------------------------------------G----------------------------------------------------------------------------------------------------------------------------------------------------------------------------------------
> LOC_Os09g17990.1 pacid=33141291 transcript=LOC_Os09g17990.1 locus=LOC_Os09g17990 ID=LOC_Os09g17990.1.MSUv7.0 annot-version=v7.0
-----------APLL--------------------------------------------------------------------------------FFAVFLFGTALDGAV---------------------GQ-----EDG--------F--LSIDCGMDPNY-G-SYKN-PDD-GIVYEPDG-QYVD---GG----ENH-MV-APEHQGTFRPY------------STVS------FP------S----GV---RNYAL-PTVAG---AKYLVRVRSAY-GNY----------D------------G-KNSS----STI-QFDLYLG------VNYWAT-VK------P---------WNEFHEALFVAWA---SWVPVLL------------NTGRG-TPFASSVVLR----RL-SSEL-YP-VINA----KQ---SMRMIS-----------K-NVGS--DIS-T-----SYPYDRYDRHW------------------GQIAPDPTCKNL------STA---S-T-IKN---NSM--FSV-PSPVMQTA-V-EA-ANKS---SLRIKWEN----------SAPI-EYKV----------FMHFADF-----QNSQ--LRQFNVSFN-------E-LGSYQVS---PP-YLD------NGV-------LSNSQWYKA---------PGGVY-T-ITL--------EPT----A--------ESK-LP--------PMLNAYEIY-ALI-SHDD-----PMTFPRD---------------------------------------V-W-------------------------------------------------------------------------------------------------------------------------L--------IPL--------------------------------------------------------------------------------------------------TK-----------------------------------------------------------ELREIERVELIPFNS-------------------------------------------------IQSLS---------------------------------------------------------------------------------------------------------------QQNKALRGVE--LLSPVALVSGNCMHVP-DK-ALVITEG--------------------------------------------PLSAAAA--------QLFHH----------------------------------AVVQRELDFLGFLIELIGDIRDYVSTL-TCGFSSFYQQQ-----Q----------------------------------------------------------------------------------------------------------------------
> Bradi4g04113.1.p pacid=32790669 transcript=Bradi4g04113.1 locus=Bradi4g04113 ID=Bradi4g04113.1.v3.1 annot-version=v3.1
[truncated: 54,751 more chars]
