# Supplementary material for: Structural evolution drives diversification of the large LRR‐RLK gene family
Source: New Phytol. 2020 Feb 29;226(5):1492–505. doi: 10.1111/nph.16455 (PMC7318236; doi:10.1111/nph.16455)
Supplement: Supplementary file 1 — Dataset S1 Alignments used to infer clade‐specific trees. Dataset S2 Alignments used to infer clade‐specific trees after filtering. Dataset S3 Newick format clade‐specific tree files. Dataset S4 Sequence alignment from backbone tree. Dataset S5 Sequence alignment from backbone tree after filtering. Dataset S6 Models for backbone tree alignment partitions. Dataset S7 Newick format LRR‐RLK constraint tree. Dataset S8 Newick format LRR‐RLK backbone best tree. Dataset S9 Newick format files for bootstrap replicate trees used in backbone tree construction. Dataset S10 Alignments used to construct conversion trees shown in Fig. S19. Fig. S1 Clade I gene tree. Fig. S2 Clade II gene tree. Fig. S3 Clade III_VIIa gene tree. Fig. S4 Clade IV gene tree. Fig. S5 Clade V gene tree. Fig. S6 Clade VI gene tree. Fig. S7 Clade VIIb gene tree. Fig. S8 Clade VIII‐1 gene tree. Fig. S9 Clade VIII‐2 gene tree. Fig. S10 Clade IX gene tree. Fig. S11 Clade X gene tree. Fig. S12 Clade XI_XIIb gene tree. Fig. S13 Clade XIIa gene tree. Fig. S14 Clade XIIIa gene tree. Fig. S15 Clade XIIIb gene tree. Fig. S16 Clade XIV gene tree. Fig. S17 Clade XV gene tree. Fig. S18 Model of structural modifications found. Fig. S19 Phylogenetic trees of maize genes in clade XI_XIIb from different alignment domains. Fig. S20 Alignment showing sequence identity of a maize gene fragment to its paralog. Fig. S21 Backbone tree with gene names. Table S1 Genome annotation and assembly versions used in gene searches. Table S2 List of maize transcript variants used in gene searches. Table S3 All discovered genes, their respective clades, protein domains found in coding annotation, and domains found outside their coding annotation. Table S4 Gene expression analyses. Table S5 Genes used to construct backbone phylogenetic tree, their clades, and their constraint groups. Table S6 Gene family size in each taxon by clade. Table S7 Rate of gene structural variation by clade. [file NPH-226-1492-s001.zip › Man2019_LRR-RLKs_SupportingInformation/datasets/Dataset_S2_Filtered_Alignments/X.input.align_out.fas]

> AT2G01950.1 pacid=19638826 transcript=AT2G01950.1 locus=AT2G01950 ID=AT2G01950.1.TAIR10 annot-version=TAIR10
-----------------MTTSPIR---------------------------------VR-----IR----TRIQI-----SFIFLLTHLSQSSS---------SDQS-SLK------TDSLS------LLSFK----TMI----QD--D-------PNNILS-------NW-SP---------R--------KS-P-CQF-SGVTC---------------------------------------------------------------LGG-----------RVTEINLSGSGLSGI-----VSFNA---FT-SLDSLSVLKLSEN-FFVLN-S-TSL-----LLLPLTLTHLELSSSG-LIGTL-PENFFS---------------------------------------------------------------KYSNLISITLSYNFTGKL----------------------------PNDLFLS-----------------------SKK-LQTLDLSYNITGPISGLTI-PLSSCV-SMTYLDFSGNSISGY-I-S-DSLINCT-NLKSLNLSYN-----------------------FDGQIP--KSFGE--LKLLQSLDLSH-RLTGWIPPEIG-DTCRSLQNLRLSYNFTGVIP-ESLSSCSWLQSLDLSNNNISGPFPNTILRSFGSLQILLLSNLISGDFPTSI--SACKSLRIADFSSRFSGVIPPDLC-PG-AASLEELRLPDLVTGEIPPA-ISQC-SELRTIDLSLYLNGTIPPEIGNLQKLEQFIAWYN---NIAGEIPPEI-GKLQNLKDLILNNQL-TGEIPPEF----F-NCSNIEWVSFTSNRLTGE-VPKDF------------GILSRLAVLQLGNNFTGEIPPELGKCTTLVWLDLNTHLTGEIPPRLGRQPGSKAL------------------SGLLSGNTMAFVR------NV--GNSCKG--------VGGLV---EFSGIRPERLLQ-IPSL--------KSCDFT-RMYSGPILSLFTRYQ------TIE---Y------------LDLSYQLRGKI------------------------------------------------PDEIGEMIALQVLELSHQLSGEIPFTI-GQLKNLGVFDASDRLQGQIPESFSNLSFLVQIDLSNNELTGPIPQRGQLSTLPATQYANNPGLCGV-------------------PLP-ECKN----------GNN-QLPAGTEEGK---------RAK-----HGTRAAS----W--ANSIVLGVLISAASVCILIVWA-IA-----VR------A-RRRDADD-A-----K-------------MLHSLQ-AV-----NSATTW-K-IEK-EKEPL--SINVATFQ-RQLRK--------------LKFSQLIEATNGFSAASMIGHGGFGEVFKATLKDGSSVAIKKLI-----RLSCQ-GD-----------REFMAEMETLG-KI----KHRLVPLLGYCKIGEERLLVYEFMQYGSLEEVLH----G----------PRTGEK---RRI------------------------------------------------LGWEERKKIAKGAAKGLCFLHHNCIPHIIHRDMKSSVLLDQDMEARVSDFGMAR-LI-SAL-DTHLSVSTLA-GTPGYVPPEYYQSFRCTAKGDVYSI-GVVMLEI---LSGKRPT---DKEEF----G----------DTNLVGWSKMKAR---EGKHMEVIDEDLLK--EGSSESLNEKEGFEGGVIVKEMLRYLEIALRCVDDFPSKRPNMLQVVASLREL-----------RGSENN----SH-SHS---------------------NSL---------
> AT4G39400.1 pacid=19645618 transcript=AT4G39400.1 locus=AT4G39400 ID=AT4G39400.1.TAIR10 annot-version=TAIR10
-----------------MKTFSS-----------------------------------------------FFLSV-----TTLFFFSFFSLSFQ---------ASPSQS------LYREIHQ------LISFK----DVL-----P--D-------KNL-LP-------DWS----------SN--------KN-P-CTF-DGVTCRD---------------------------------------------------------------D-----------KVTSIDLSSKPLNVG-----FSAVS-SSLL-SLTGLESLFLSNS-HINGSVS--------GFKCSASLTSLDLSRNS-LSGPV-TTLTSL-GSCSGLKFLNVSSNTLDF--PGKVSGGLKL-NSLEV---LDLSASISGANVVGWVLSD----GCGELKHLAISGKISGDV------DVSRCV------------------------------------------------N-LEFLDVSSNFSTGIP--FL-G--DCS-ALQHLDISGNKLSGDF--S-RAISTCT-ELKLLNISSQ-----------------------FVGPIPP----LP--LKSLQYLSLAE-KFTGEIPDFLS-GACDTLTGLDLSGHFYGAVP-PFFGSCSLLESLALSSNNFSGELPMDTLLKMRGLKVLDLSFEFSGELPESL--TNLASLLTLDLSSNFSGPILPNLCQNPKN-TLQELYLQNGFTGKIPPT-LSNC-SELVSLHLSFYLSGTIPSSLGSLSKLRDLKLWLN---MLEGEIPQEL-MYVKTLETLILDFDL-TGEIPSGL----S-NCTNLNWISLSNNRLTGE-IPKWI------------GRLENLAILKLSNSFSGNIPAELGDCRSLIWLDLNTLFNGTIPAAMFKQSGKIA-------------------ANFIAGKRYVYIK------NDGMKKECHG--------AGNLL---EFQGIRSEQLNR-LSTR--------NPCNITSRVYGGHTSPTFDNNG------SMM---F------------LDMSYMLSGYI------------------------------------------------PKEIGSMPYLFILNLGHDISGSIPDEV-GDLRGLNILDLSSKLDGRIPQAMSALTMLTEIDLSNNNLSGPIPEMGQFETFPPAKFLNNPGLCGY-------------------PLP-RCDP-----------------SNADGYA---------HHQRS---HGRRPAS----L--AGSVAMGLLFSFVCIFGLIL-VGRE-----MR------K-RRRKKEA-E-----L-E----------MYAEGHGNSGD--RTANNTNW-K-LTG-VKEAL--SINLAAFE-KPLRK--------------LTFADLLQATNGFHNDSLIGSGGFGDVYKAILKDGSAVAIKKLI-----HVSGQ-GD-----------REFMAEMETIG-KI----KHRLVPLLGYCKVGDERLLVYEFMKYGSLEDVLH---------------DP--KK---AGVK-----------------------------------------------LNWSTRRKIAIGSARGLAFLHHNCSPHIIHRDMKSSVLLDENLEARVSDFGMAR-LM-SAM-DTHLSVSTLA-GTPGYVPPEYYQSFRCSTKGDVYSY-GVVLLEL---LTGKRPT---DSPDF----G----------DNNLVGWVKQHAK----LRISDVFDPELMK--EDP-------------ALEIELLQHLKVAVACLDDRAWRRPTMVQVMAMFKEI-----------QAGSGI----DSQSTIR---SIEDGGFSTIEMVDM---SIKEVPEGKL-
> Solyc04g051510.1.1 pacid=36142702 transcript=Solyc04g051510.1.1 locus=Solyc04g051510.1 ID=Solyc04g051510.1.1.ITAG2.4 annot-version=ITAG2.4
-----------------MKAHKTVF-----------NQHPL---------------SLN-----KL----FFVLL-----LIFFL-------PP---------ASPAASVNG---LYKDSQQ------LLSFK----AAL----PP--T-------PTL-LQ-------NWL----------SS--------TG-P-CSF-TGVSCKN---------------------------------------------------------------S-----------RVSSIDLSNTFLSVD-----FSLVT-SYLL-PLSNLESLVLKNA-NLSGSLT-SAA----KSQCGVTLDSIDLAENT-ISGPI-SDISSF-GVCSNLKSLNLSKNFLD----PPGKEMLKA-ATFSLQ-VLDLSYNISGFNLFPWVSSM----GFVELEFFSLKGKLAGSIP---ELDF---K------------------------------------------------N-LSYLDLSANFSTVFP--SF-K--DCS-NLQHLDLSSNKFYGDI--G-SSLSSCG-KLSFLNLTNQ-----------------------FVGLVPK----LP--SESLQYLYLRG-DFQGVYPNQLA-DLCKTVVELDLSYNFSGMVP-ESLGECSSLELVDISYNNFSGKLPVDTLSKLSNIKTMVLSFKFVGGLPDSF--SNLLKLETLDMSSNLTGVIPSGICKDPMN-NLKVLYLQNLFKGPIPDS-LSNC-SQLVSLDLSFYLTGSIPSSLGSLSKLKDLILWLN---QLSGEIPQEL-MYLQALENLILDFDL-TGPIPASL----S-NCTKLNWISLSNNQLSGE-IPASL------------GRLSNLAILKLGNSISGNIPAELGNCQSLIWLDLNTFLNGSIPPPLFKQSGNIA-------------------VALLTGKRYVYIK------NDG-SKECHG--------AGNLL---EFGGIRQEQLDR-ISTR--------HPCNFT-RVYRGITQPTFNHNG------SMI---F------------LDLSYKLEGSI------------------------------------------------PKELGAMYYLSILNLGHDLSGMIPQQL-GGLKNVAILDLSYRFNGTIPNSLTSLTLLGEIDLSNNNLSGMIPESAPFDTFPDYRFANNS-LCGY-------------------PLPIPCSS-----------------GPKSDAN---------QHQKS---H-RRQAS----L--AGSVAMGLLFSLFCIFGLII-VAIE-----TK------K-RRRKKEA-A-----L-E----------AYMDGHSHSA-----TANSAW-K-FTS-AREAL--SINLAAFE-KPLRK--------------LTFADLLEATNGFHNDSLVGSGGFGDVYKAQLKDGSVVAIKKLI-----HVSGQ-GD-----------REFTAEMETIG-KI----KHRLVPLLGYCKVGEERLLVYEYMKYGSLEDVLH---------------DR--KK---IGIK-----------------------------------------------LNWPARRKIAIGAARGLAFLHHNCIPHIIHRDMKSSVLLDENLEARVSDFGMAR-LM-SAM-DTHLSVSTLA-GTPGYVPPEYYQSFRCSTKGDVYSY-GVVLLEL---LTGKQPT---DSADF----G----------DNNLVGWVKLHAK----GKITDVFDRELLK--EDA-------------SIEIELLQHLKVACACLDDRHWKRPTMIQVMAMFKEI-----------QAGSGM----DSTSTI----GADDVNFSGVEGIEMINGSIKEGNELSKH
> Potri.005G086500.1 pacid=27030118 transcript=Potri.005G086500.1 locus=Potri.005G086500 ID=Potri.005G086500.1.v3.0 annot-version=v3.0
-----------------MEAH-------------------------------------------------FFVSL-----LSLILLSL----PP---------FFTSAN--------KDTQN------LINFK----TTL-----S--N-------PSL-LQ-------NWL----------PD--------QN-P-CIF-TGVKCQE---------------------------------------------------------------TT---------NRVSSIDLTNISLTCD-----FHPVA-AFLL-TLENLESLSLKSA-NISGTIS-FPF----GSKCSSVLSNLDLSQNS-LSGSV-SDIAAL-RSCPALKSLGLSGNSIEFSVPKEKSSGLRG-LSFTF---IDLSFKIVGSNVVPFILSG----GCNDLKYLALKGKVSGDV------DFSSCK------------------------------------------------N-LQYLDVSSNFSVTVP--SF-G--DCL-ALEHLDISSNKFYGDL--G-RAIGGCV-KLNFLNISSK-----------------------FSGPIPV----FP--TGNLQSLSLGG-HFEGEIPLHLM-DACPGLVMLDLSSNLSGSVP-NSFGSCTSLESFDISTNNFTGELPFDTFLKMTSLKRLDLAYAFMGGLPDSL--SQHASLESLDLSSSLSGPIPAGLCQGPSN-NFKELYLQNRFTGSIPAT-LSNC-SQLTALHLSYYLTGTIPSSLGTLNKLRDLNLWFN---QLHGEIPLEL-MNIKALETLILDFEL-TGVIPSSI----S-NCTNLNWISLSNNRLSGE-IPASI------------GQLWSLAILKLSNSFHGRVPPELGDSRSLIWLDLNTFLNGTIPPELFKQSGSIA-------------------VNFIRGKRYVYLK------NEK-SEQCHG--------EGDLL---EFAGIRSEHLIR-ISSR--------HPCNFT-RVYGDYTQPTFNDNG------SMI---F------------LDLSYMLSGSI------------------------------------------------PAAIGSMSYLYILNLGHNLSGNIPQEI-GKLTGLDILDLSNRLEGMIPQSMTVLSLLSEIDMSNNHLTGIIPEGGQFQTFLNRSFLNNSGLCGI-------------------PLP-PCGS-----------------GSASSSSS--------GHHKS---H-RRQAS----L--AESVAMGLLFSLFCFFGLII-VALE-----MK------K-RKKKKEA-A-----L-D----------IYIDSRSHSG-----TTNTAW-K-LT--AREAL--SISLATFDSKPLRK--------------LTYADLLEATNGFHNDSLIGSGGFGDVYKAELKDGSVVAIKKLI-----HISGQ-GD-----------REFTAEMETIG-KI----KHDLVPLLGYCKVREERLLVYEYMKYGSLEDVLH---------------NQ--KK---TGIK-----------------------------------------------LNWAARRKIAIGAAKGLTFLHHNCIPLIIHRDMKSSVLLDANLEARVSDFGMAR-LM-STM-DTHLSVSTLA-GTPGYVPPEYYQSFRCSIKGDVYSY-GVVLLEL---LTGKRPT---DSSDF----G----------DNNLVGWVKQHAK----LRISDVFDPVLLK--EDP-------------SLEMELLEHLKVACACLDDRSGRRPTMIQVMTMFKEI-----------HAGSGL----DSQSTI----ATEDGGFSADEMVEM---TIREGP-----
> Potri.007G078100.1 pacid=27015882 transcript=Potri.007G078100.1 locus=Potri.007G078100 ID=Potri.007G078100.1.v3.0 annot-version=v3.0
-----------------MKAH-------------------------------------------------FLALL-----LSLTFLSLQASPPP---------FLSSTN--------EDTQN------LINFK----TTL-----S--N-------PSL-LQ-------NWL----------PN--------QN-P-CTF-TGVKCHE---------------------------------------------------------------TT---------NRVTSIGLANISLSCD-----FHSVA-TFLL-TLESLESLSLKSA-NISGSIS-FPP----GSKCSSVLSYLDLSQSS-LSGSV-SDIATL-RSCPALKSLDLSGNSIEFSVHEEKSSGLRG-LSFKF---LDLSFKIVGSNAVPFILSE----GCNELKHLALKGKLSGDI------DFSSCK------------------------------------------------N-LQYLDVSANFSSSVP--SF-G--KCL-ALEHLDISANKFYGDL--G-HAIGACV-KLNFLNVSSK-----------------------FSGSIPV----LP--TASLQSLSLGG-LFEGGIPLHLV-DACPGLFMLDLSSNLTGSVP-SSLGSCTSLETLHISINNFTGELPVDTLLKMTSLKRLDLAYAFTGGLPDSF--SQHASLESLDLSSSLSGPIPTGLCRGPSN-NLKELYLQNRFTGSVPAT-LSNC-SQLTALHLSFYLTGTIPSSLGSLYELRDLNLWFN---QLHGEIPPEL-MNIEALETLILDFEL-TGVIPSGI----S-NCTNLNWISLSNNRLSGE-IPASI------------GKLGSLAILKLSNSFYGRIPPELGDCRSLIWLDLNSFLNGTIPPELFKQSGSIA-------------------VNFIRGKRYVYLK------NAK-SEQCHG--------EGNLL---EFAGIRWEQLNR-ISSS--------HPCNFS-RVYGEYTQPTFNDNG------SMI---F------------LDLSYMLSGSI------------------------------------------------PAAIGSMSYLYVLILGHNFSGNIPQEI-GKLTGLDILDLSNRLEGIIPPSMTGLSLLSEIDMSNNHLTGMIPEGGQFVTFLNHSFVNNSGLCGI-------------------PLP-PCGS-----------------ASGSSSNI--------EHQKS---H-RRLAS----L--AGSVAMGLLFSLFCIFGLLI-VVVE-----MK------K-RKKKKDS-A-----L-D----------VYIDSRSHSG-----TANTAW-K-LT--GREAL--SISIATFESKPLRN--------------LTFPDLLEATNGFHNDSLIGSGGFGDVYKAELKDGSIVAIKKLI-----HISGQ-GD-----------REFTAEMETIG-KI----KHRLVPLLGYCKVGEERILVYEYMKYGSLEDVLH---------------NQ--KK---TGIR-----------------------------------------------LNWAARRKIAIGAARGLTFLHHSCIPLIIHRDMKSSVLLDENLEARVSDFGMAR-LM-STM-DTHLSVSTLA-GTPGYVPPEYYQSFRCSIKGDVYSF-GVVLLEL---LTGKRPT---DSSDF----G----------DNNLVGWVKQHAK----LRISDVFDPVLLK--EDP-------------NLEMELLQHLKVACACLDDRPWRRPTMIQVMATFKEI-----------QAGSGL----DSQSTT----GTEDGGFSAVEMVEM---SIKEGPELSKQ
> evm_27.model.AmTr_v1.0_scaffold00078.169 pacid=31555332 transcript=evm_27.model.AmTr_v1.0_scaffold00078.169 locus=evm_27.TU.AmTr_v1.0_scaffold00078.169 ID=evm_27.model.AmTr_v1.0_scaffold00078.169.v1.0 annot-version=v1.0
-MSHLVPS---------MELY-------------------------------------------------FIVAI-----LSAIAVPEASVASP---------SPSSGSS-------KDTLQ------LLSFK----GTV-----Q--N-------PYP-LQ-------NWR----------PN--------QD-P-CYF-NGVACKD---------------------------------------------------------------S-----------RVSSIDLSNQALSTD-----FKNVA-SFLL-NLEKLETLSLNFA-NISGSVT-SQL----VSSCSKSLTELDLAGNG-FSGEV-PAIASL-SSCENLKALNLSRNSLSFSAAGTFSGG----SSLKFQ-SLDLSYQISGAGIFSWLFSG----DCETLEYLDLRGRVAGNV----SAIVSGCP------------------------------------------------N-LEFLDLSANFSGELP--AL-G--SLT--LKHLDLSQNSFSGDI--E-AKFSGYK-ELTFLNLSVQ-----------------------FSGGIPA----DF--GRNLQYLNLSG-GLVGEIPSQLS-SSCSNLLQLDISYNISGPIP-LSLSSCALLESIDLSNNSLSGPFPIQSLSAMANLKKLVLSYYISGYLPDSL--SNLSSLQLLDLSSSISGTIPGNLCKNPETSSLRELYLQNLLSGTIPET-LSNC-SELVSLDLSFYLKGTIPRSLGSLQKLQDLIMWLN---QLEGEIPQEL-SNLHSLSNLILDNGL-TGNLPSGL----S-NCANLNWISLSSNRLSGP-IPPWI------------GKLSKLAILQLGNSLSGPIPQEIGDCKSLIWLDLNSNLSGLVPGSIANQSGNIA-------------------AGLVTGKTYAYLR------NDG-SSNCHG--------AGNLL---EMAGIRTENLAR-VPTR--------RSCNFT-RIYLGKTSYTFKNNG------SMI---F------------LDLSYQLSGEI------------------------------------------------PAEIGSIYYLSVLNLGHRFSGQIPANL-GRLKNVGILDLSHELSGPIPPSFSALSGLSDIDLSNNNLTGSIPELGQLATFPAFRYENNSGLCGF-------------------PLP-SCDS----------------DSSGLNGSV--------RPQGS---H-RRQAS----L--AGSVAMGLLFSLFCIFGLII-VAIE-----SQ------K-RRKKQSS-N------------------VYIDSLAGNGNTDTMVGGSGW-K-FSG-GREAL--SINLAAFE-KPLRK--------------LTFADLLEATNGFHGDSLIGSGGFGDVYKAQLRDGSVAAIKKLI-----HVSGQ-GD-----------REFTAEMETIG-KI----KHRLVPLLGYCKVGEERLLVYEYMKHGSLEDVLH---------------HR--KN---GAPK-----------------------------------------------LDWPARRKIAVGAARGLAFLHHSCIPHIIHR-------------------------------------------------------------------------------------------------------------------------------------------------------------------------------------------------------------------------------------------------------------
> Zm00001d011721_T001.1
-----------------MESPGL-----------------------------------------------VLVAV-----VALF------VVVV---------AATASD-------GDDAQL------LEQFK----EAV-----P--S-------QAPDLR-------GWS----------AS--------DG-A-CRF-PGAGCRG---------------------------------------------------------------G-----------RLTSLSLAAVPLNAD-----FRAVA-ATLL-QLSSLETLSLRGT-NVSGALA-AA------PRCGAKLQSLDLSGNAGLRGTV-ADVEALAASCTGLSALNLSGGSVG----GPRSAGAVASSGFGRLDALDLSDKISGDGDLRWMVGA----GVGAVRRLDLSGKISR-L----------------------------------------------------------------------------P--EL-T--NCS-GLEYLDLSGNLIAGEVA-G-GILADCR-GLRTLN----------------------------------------------------------------------------LSGHLVGPFP-PDVAALTALTALNLSNNNFSSELPADAYNELRQLKVLSLSFHFNGTIPDSL--AALPELDVLDLSSTFSGTIPSSICQGPNS-SLRMLYLQNYLSGAIPES-ISNC-TKLESLDLSLNINGTLPASLGKLRELRDLILWQN---LLEGEIPASL-ENLVRLEHLILDYGL-TGGIPREL----S-KCKELNWISLASNQLSGP-IPAWL------------GQLSNLAILKLSNSFSGPIPAELGNCQSLVWLDLNSQLKGSIPAELAKQSGKMN-------------------VGLVLGRPYVYLR------NDELSSECHG--------KGSLL---EFTSIRPEELSR-MPSK--------KLCNFT-RVYMGSTEYTFNKNG------SMI---F------------LDLSFQLDSEI------------------------------------------------PKELGNMYYLMIMNLGHLLSGVIPPEL-AGAKKLAVLDLSHQLQGPIPNSFSTLS-LSEINLSNNQLNGSIPELGSLFTFPRISYENNSGLCGF-------------------PLL-PCGH-----------------NAGSSSS---------GDHRS---H-RTQAS----L--AGSVAMGLLFSLFCIVGIVI-IAIE-----CK------K-RKQINEE-AST--SR-D----------IYIDSRSHSG-----TMNSNW-R-LS--GTNAL--SVNLAAFE-KRLQK--------------LTFNDLIVATNGFHNDSQIGSGGFGDVYKAQLKDGKVVAIKKLI-----HVSGQ-GD-----------REFTAEMETIG-RI----KHRLVPLLGYCKCGEERLLVYDYMRFGSLEDVLH---------------DR--KK---IGIK-----------------------------------------------LNWAARKKIAIGAARGLAYLHHNCIPHIIHRDMKSSVLIDEQLEARVSDFGMAR-MM-SVV-DTHLSVSTLA-GTPGYVPPEYYQSFRCTTKGDVYSY-GVVLLEL---LTGKPPT---DSTDF----GE---------DNNLVGWVKQHSK----SKLADLFDPVLLV--EDP-------------ALELELLEHLKIACACLDDRPSKRPTMLKVMAMFKEM-----------QASSAV----DSKTSACTV-AVDDACFG---DVEM--TTLKEDKEEKD-
> Zm00001d043634_T001.1
-----------------MESPG-------------------------------------------------LFAV-----VALF------VVVV---------AAAAA---------DDAQL------LEQFK----EAV-----P--S-------QATDLR-------GWS----------AS--------DG-A-CRF-PGAGCRG---------------------------------------------------------------G-----------RLTSLSLAAVPLNAD-----FRAVA-ATLL-QLASLETLSLRGA-NVSGTLA-AV------PRCGAKLQSLDLSANAGLRGSV-SDVEALVAACAGLSALNLSGGSIG----GPRSAGVVA-SGFARLDALDLSGKISGDGDLRWMVGA----GVGAVRQLDLSGKISS-L----------------------------------------------------------------------------P--EF-T--NCS-GLEYLDLSGNLIAGEVA-G-RTLADCR-GLRTLN----------------------------------------------------------------------------LSGHLVGPFP-PDVAALTSLAGLNLSNNNFSSDLPADAFTELQQLKVVALSFHFNGSIPDSL--AALPELDVLDLSSTFSGTIPSSICQGPNS-SLRMLYLQNYLSGAIPES-ISNC-TRLESLDLSLNINGTLPASLGKLGELRDLILWQN---FLEGEIPASL-ENLDKLEHLILDYGL-TGSIPPEL----S-KCKELNWISLASNQLSGP-IPAWL------------GQLSNLAILKLSNSFSGPIPAELGNCQSLVWLDLNSQLNGSIPAELAKQSGKMN-------------------IGLVIGRPYVYLR------NDELSSECHG--------KGSLL---EFTSIRPEELSR-MPSK--------ELCNFT-RVYMGSTEYTFNKNG------SMI---F------------LDLSFQLDSEI------------------------------------------------PKELGNMYYLMILNLGHLLSGVIPPEL-AGAKKLAVLDLSHQLEGPIPNSFSTLS-LSEINLSNNQLNGSIPELGSLFTFPKISYENNSGLCGF-------------------PLL-PCGH-----------------NAGSSSS---------DGHRS---H-RNQAS----L--AGSVAMGLLFSLFCIVGIVI-IVVE-----CK------K-RKQINEE-AST--SR-D----------IYIDSRSHSG-----TMNSNW-R-LS--GTNAL--SVNLAAFE-KRLQK--------------LTFNDLIVATNGFHNDSLVGSGGFGDVYKAQLKDGKVVAIKKLI-----HVSGQ-GD-----------REFTAEMETIG-RI----KHRLVPLLGYCKCGEERLLVYDYMRFGSLEDVLH---------------DR--KK---TGIK-----------------------------------------------LNWAARKKIAIGAARGLAYLHHNCIPHIIHRDMKSSVLIDEQLEARVSDFGMAR-MM-SVV-DTHLSVSTLA-GTPGYVPPEYYQSFRCTTKGDVYSY-GVVLLEL---LTGKPPT---DSTDF----GD---------DNNLVGWVKQHSK----SRLTDLFDPELVK--EDP-------------ALELELLEHLKVACACLDDRPSKRPTMLKVMAMFKEM-----------QASSTV----DSKTSACT----DDACFA---DVEM--TTLKEDKEEKD-
> Bradi2g48279.1.p pacid=32780879 transcript=Bradi2g48279.1 locus=Bradi2g48279 ID=Bradi2g48279.1.v3.1 annot-version=v3.1
-----------------MDS--------------------------------------------------LRVAI-----AAALFVA--AVAVA---------VAAAA---------DDAQL------LEEFR----AAV-----P--N-------QAS-LS-------GWK----------AA--------DG-A-CRF-PGAACRA---------------------------------------------------------------G-----------RLTSLSLAGVPLNAD-----FRAVA-ATLL-QLSGVEALSLRGA-NVSGALA-AAG----GARCGGKLEALDLSGNAALRGSV-ADVAALADSCAGLKKLNLSGGAVG----AAKAGGGGG-AGFAALDVLDLSNKITGDAELRWMVGA----GVGSVRWLDLAWRISGEL----------------------------------------------------------------------------P--DF-T--NCS-GLQYLDLSGNLIDGDVA-R-EALSGCR-SLRALN----------------------------------------------------------------------------LSSHLAGAFP-PNIAGLASLTALNLSNNNFSGEVPADAFTGLQQLKSLSLSFHFTGSIPDSL--AALPELEVLDLSSTFTGTIPSSICQDPNS-SLRVLYLQNFLDGGIPEA-ISNC-SNLVSLDLSLYINGSIPESLGELAHLQDLIMWQN---SLEGEIPASL-SRIRGLEHLILDYGL-SGSIPPDL----A-KCTQLNWISLASNRLSGP-IPSWL------------GKLSNLAILKLSNSFSGRVPPELGDCKSLVWLDLNNQLNGSIPPELAEQSGKMS-------------------VGLIIGRPYVYLR------NDELSSQCRG--------KGSLL---EFSSIRSEDLSR-MPSK--------KLCNFT-RVYMGSTEYTFNKNG------SMI---F------------LDLSFQLDSEI------------------------------------------------PKELGNMFYLMIMNLGHLLSGPIPLEL-AGAKKLAVLDLSYRLEGPIPSSFSTLS-LSEINLSSNQLNGTIPELGSLATFPKSQYENNSGLCGF-------------------PLP-PCQA-----------------HAGQSAS---------DGHQS---H-RRQAS----L--AGSVAMGLLFSLFCIFGLVI-IAIE-----SK------K-RRQKNEE-AST--SH-D----------IYIDSRSHSG-----TMNSNW-R-LS--GTNAL--SINLAAFE-KPLQK--------------LTLGDLVEATNGFHNDSLIGSGGFGDVYKAQLKDGRIVAIKKLI-----HVSGQ-GD-----------REFTAEMETIG-KI----KHRLVPLLGYCKIGEERLLMYDYMQFGSLEDVLH---------------DR--KK---IGVK-----------------------------------------------LNWPARRKIAIGAARGLAFLHHNCIPHIIHRDMKSSVLVDENLEARVSDFGMAR-MM-SVV-DTHLSVSTLA-GTPGYVPPEYYQSFRCTTKGDVYSY-GVVLLEL---LTGKPPT---DSADF----GE---------DNNLVGWVKLHAK----LKIIDVFDPELLK--DDP-------------SLELELLEHLKIACACLEDRPTRRPTMLKVMTMFKEI-----------QAGSTV----DSKTSSVATGLSDDVGFG---VVDM---TLKEAKEEKD-
> LOC_Os01g52050.1 pacid=33123287 transcript=LOC_Os01g52050.1 locus=LOC_Os01g52050 ID=LOC_Os01g52050.1.MSUv7.0 annot-version=v7.0
-----------------MDS--------------------------------------------------LWAAI-----AALFVAA--AVVVR---------GAAAA---------DDAQL------LEEFR----QAV-----P--N-------QAA-LK-------GWS----------GG--------DG-A-CRF-PGAGCRN---------------------------------------------------------------G-----------RLTSLSLAGVPLNAE-----FRAVA-ATLL-QLGSVEVLSLRGA-NVSGALS-AAG----GARCGSKLQALDLSGNAALRGSV-ADVAALASACGGLKTLNLSGDAVG----AAKVGGGGG-PGFAGLDSLDLSNKITDDSDLRWMVDA----GVGAVRWLDLALRISG-V----------------------------------------------------------------------------P--EF-T--NCS-GLQYLDLSGNLIVGEVP-G-GALSDCR-GLKVLN----------------------------------------------------------------------------LSFHLAGVFP-PDIAGLTSLNALNLSNNNFSGELPGEAFAKLQQLTALSLSFHFNGSIPDTV--ASLPELQQLDLSSTFSGTIPSSLCQDPNS-KLHLLYLQNYLTGGIPDA-VSNC-TSLVSLDLSLYINGSIPASLGDLGNLQDLILWQN---ELEGEIPASL-SRIQGLEHLILDYGL-TGSIPPEL----A-KCTKLNWISLASNRLSGP-IPSWL------------GKLSYLAILKLSNSFSGPIPPELGDCQSLVWLDLNSQLNGSIPKELAKQSGKMN-------------------VGLIVGRPYVYLR------NDELSSECRG--------KGSLL---EFTSIRPDDLSR-MPSK--------KLCNFT-RMYVGSTEYTFNKNG------SMI---F------------LDLSYQLDSAI------------------------------------------------PGELGDMFYLMIMNLGHLLSGTIPSRL-AEAKKLAVLDLSYQLEGPIPNSFSALS-LSEINLSNNQLNGTIPELGSLATFPKSQYENNTGLCGF-------------------PLP-PCD------------------HSSPRSS---------NDHQS---H-RRQAS----M--ASSIAMGLLFSLFCII-VII-IAIG-----SK------R-RRLKNEE-AST--SR-D----------IYIDSRSHSA-----TMNSDW-RQLS--GTNLL--SINLAAFE-KPLQN--------------LTLADLVEATNGFHIACQIGSGGFGDVYKAQLKDGKVVAIKKLI-----HVSGQ-GD-----------REFTAEMETIG-KI----KHRLVPLLGYCKAGEERLLVYDYMKFGSLEDVLH---------------DR--KK---IGKK-----------------------------------------------LNWEARRKIAVGAARGLAFLHHNCIPHIIHRDMKSSVLIDEQLEARVSDFGMAR-LM-SVV-DTHLSVSTLA-GTPGYVPPEYYQSFRCTTKGDVYSY-GVVLLEL---LTGKPPT---DSADF----GE---------DNNLVGWVKQHTK----LKITDVFDPELLK--EDP-------------SVELELLEHLKIACACLDDRPSRRPTMLKVMAMFKEI-----------QAGSTV----DSKTSSAAAGSIDEGGYG---VLDM---PLREAKEEKD-
> Bradi1g72572.1.p pacid=32798413 transcript=Bradi1g72572.1 locus=Bradi1g72572 ID=Bradi1g72572.1.v3.1 annot-version=v3.1
-----------------MTRRRRLSC----------GRWRT---------------TVS-----SA----LCLAV-----LLLLL-------SP---------VAADGDDD------DDEQL------LERFK----AAV----PV--R-------NRGQLE-------GWT----------RG--------DG-A-CRF-PGAVCVS-------------------------------------------------------------VSGV--------RTRLASLSLAGVPLDVD-----FRAVA-GTLL-RLGGVEGISLRGA-NVSGSLA-PGG-----GRCGQNLAELDLSGNPALRGSV-ADAGALAASCRGLRELNLSGD-------------------------GDLS-------------------WMGGVRRLNLAWRISGSL---------------------------FP--------------------------------------------------AF-P--NCS-RMESLDLFGNLISGELL-P-GVLSGCT-ALTSLN----------------------------------------------------------------------------LSSHLSGPFP-PEISGLALLSYLDLSNNNFSGELPRDAFARLPRLSLLSLSFSFSGSLPESM--DALAELRTLDLSSLLTGAIPASLC-PSTGSKLQVLYLQNYLTGGIPPA-ISNC-ASLESLDLSLYINGSIPISIGSLSRLRNLIMWEN---ELEGEIPASL-AGARGLQNLILDYGL-TGSIPPEL----V-NCKDLNWISLGSNQLSGS-VPAWL------------GRLDKLAILKLSNSFSGPIPPELGDCKRLVWLDLNDQLNGSIPPELAKQSGKMP-------------------VGITTGRPYVYLR------NDELSSECRG--------KGILL---EISGIRRGDLTR-MASK--------KLCNFT-MVYMGSTDYTSSDNG------SII---F------------LDLSFKLDSEI------------------------------------------------PKELGNMYYLMIMNLAHLLSGAIPAEL-GGARKLAVLDLSHQLEGPIPGPFTSLS-LSEVNLSYNRLNGSIPELGSLATFPESQYENNSGLCGF-------------------PLA-PCGS--------ALVPFLQRQDKSRSGN-----------------NYYVLKI----L--LPAVAVGFGAIAICLSYLFV--------------------RKKGEVT-A-----------------------------------------------------SVDLA----DPVNHQL------------VSHLELVRATDNFSEDNILGSGSFGKVFKGQLSNGSVVAIKVLD-----MVSKR-AI-----------RSFDAECRVLR-MA----RHRLIRIINTCSNMDFRALMLQYMPNGNLETLLHCSQAG----------ER--------------------------------------------Q-------------FGFQERLEVMLGVSMAMEYLHHDYHQVVLHCDLKPSVLFDENMIAHVADFGIARLLL-QGD-DSSMISARLH-GTIGYMSPEYGSDGKASRKSDVFSY-GIMLLEV---FTGRRPT---DAMFI----G----------ELSLRKWVHRLFP----AELVNVVDGRLLQ--GSSSSCCLDGGF---------LVPILEIGLLCSSDSPNERMRMSDVVVRLKKI-----------KTEYTT----WTTSTFGKA------------------GSCHMSM-----
> Zm00001d041846_T001.1
-------------------------------------------------------------------------------------------------------------------------------------------M--------DR-------------------RWPGAG-----NYSD--------DD--CCRW-TGVRCR-----------------------------RF-------------------------------GAGAYHRQQ---QLRVVSLDLAGMGLAGP--------VAPRTLD-RLDMLCVLNLSRN-SLHGAVP-PEL--------------------------L----------------------------------------------------------------------HMPRLRVLDLSQSLSGELS---PSS-----------------------------------------------------------------RG------------TS-GITHLDVSFNSLTSRDVFP---------LLRNFSAESR-----------------------LTGVLPG-S---------------------------LL-SSCPELEHLNVANSLHGALG------------------------PTTDFSRLTRLRALHLGWRFRGRLPASL--SRC---------------------------------------------------RELRVVNLRRRLTGPVPSSFRRLRALSFFDAGDNSLAGVARALRA-F-QECRHLAVLILTTFQLGEEMPGAAGIR---GFPSLRLLGLANCALRGA-VPPWL------------RASARLNVLDLSWRLAGQIPPWLGGFEAVYRIDLSHALTGEIPLSLARLKSLASGDAS-------------------------------------------------------------------------------------ARVQLSMSDYG---AVRLYNWHV---RGQLW---Y----D-SYIPPSLDLSRRLAGAI------------------------------------------------PPELGDLVALSLLNLSGTLSGPIPAVL-ASLSDLQTLDLSYQLAGEIPASLTGLTFLSCFDVSHNRLRGFIPETDQFSTFPCSSFAGNAGYCGGN----------------------------------AAVD-----MPGRHDGP---------------------------FL-TAAIEFGMPFALGMIFGLCAVMLFH-----------------------VLVPK-----------------------------KPGSRYFKQ-----------------FPCIPRCKHTRNQAT--------AFRDV------------------GLTYDS----GSGIVIATAS-----------GTG-------------------LS-NI----GKEVRPFDGACACGQT---------SGNMS----------------------GRSTKQSSLR-----------------------------SL----YS----------SPCSSKAPLAIDLAHSIAPSH----PR---------IMLCGDYKLKL----LSKWFIPSRKVDYFLAAMKLS-QQLGKVPPLYNDLEVESFKEDWGRY-GVTT------DSWMRPAMMCIINFMV-CNG-------------------------------MFFHKSMNA---------------------TEEVQNVDI---CI------REVMVDVGAKVTHIMTNNG---NCKKACK---------------------------------------------
> Smo_138277 pacid=15421363 transcript=138277 locus=138277 ID=138277.v1.91 annot-version=v1.0
-----------------------M---------------------------------LH-----HV----FLVAI------SVLALDSTAA--------------------------TDLSCASERSALLEFR----ARL----GGGGG-------GGGVLE-------SWS--------S-GA--------TV-S-SSW-RGVTL------------------------------------------------------------GS-------------RGQVVKLELSSLELTGELYP------------------------------------------------------------------------------------------------LPRGL--------------------------------F-ELRSLVALDLSWNFSGPV----SSD------------------------------------------------FELLRR-MELLDLSHNFSGALPASNL-S--RMA-ALAKLDVSSNALDS--I-KVVEMGLFQ-QLRTLDLSSS-----------------------FSGNLP--EFVFA--TTSLEVLNLSS-QFTGPVREKAS--GQRKIRVLDMASALTGDL--SGLVGLTSLEHLNLAGNNLSGTIP-SELGHFANLTMLDLCAEFQGGIPDSF--SNLAKLEHLKVSNLLSYMLDVGVSLPK---SLRVLSAGSLFSGPLRVS-YNSAPSTLEVLYLPERFTGPLPPELGQLKNLKKIILNQN---SFVGSIPPSI-AHCQLLEEIWINNLL-TGHIPPEL----F-TLKHLRALVLANNSLSGSPVPLGI------------SQSKTLEVLWLEQNFSGPISSEVGQLSNLLMLSLASKLTGHIPASLGKLTNLVGLDL---------------GLNALSGRI-------------------------------------------PDELAG-LSSI--------HIPTAWSNSTLTSLSPRYSDKPP----SALV---YNNEGRIYALPTTLDFSHELVGGI------------------------------------------------PAELGALRNLQILNLSHRLQGSIPPSL-GNVPALLKLDLSRNLTGTIPQALCKLTFLSDLDLSDNHLKGAIPSSTQFQTFGNSSFAGNPDLCGA-------------------PLP-ECRLEQ--------------------------------------DEARSDIG----T--ISAVQKLIPLYVVIAGSLGFCGFWALFII---------LIRKRQKLL------SQEE----------------------D----EDEYSKK----KRYLN--SSEVSNMS-EGVAW--------------IHPNELMSATSNYSHANIIGDGGFGIVYKAILADGSAVAVKKLITDG--GFGMQ-GE-----------REFLAEMQTLG-KI----KHKLVCLKGYSCDGKDRILVYKYLKNGNLDTWLH------------------CRD---AGVK---------------------------P-------------------LDWKTRFHIILGAARGITFLHHECFPPIVHRDIKASILLDEDFQAHVADFGLAR-LMRDAG-DTHVS-TDVA-GTVGYIPPEYNSSCMATMRGDVYSF-GVVVLET---IMGKRP----TDKGFR---R----------AGGIGHLAGERVT---VQELQSAIDAAMLA--ENTTASPTNAG-----EVSAEILEVMKIACLCCVDKPGKRPEMTHVVRMLEGVE----------RRHS------NGASNLV---SPPSVDGGSKH----FLNNVEI-------
> Smo_406794 pacid=15418438 transcript=406794 locus=406794 ID=406794.v1.91 annot-version=v1.0
-----------------------M---------------------------------LH-----HV----FLVAI------SVLALDSTAA--------------------------TDLSCASERSALLEFR----ARL----GGGGG-------GGGVLE-------SWS--------S-GA--------TV-S-SSW-RGVTL------------------------------------------------------------GS-------------RGQVVKLELSSLELTGELYPD------------FLPALQVMNLSHN-SLGGRLD-FS------SSCGGALVSLDLSFNR-LAGPV-REEV---RRFQALQLLRLDHNGLS----GELPRGL--------------------------------F-ELRSLVALDLSWNFSGPV----SSD------------------------------------------------FELLRR-MELLDLSHNFSGALPASNL-S--RMA-ALAKLDVSSNALDS--I-KVVEMGLFQ-QLRTLDLSSS-----------------------FSGNLP--EFVFA--TTSLEVLNLSS-QFTGPVREKAS--GERRIRVLDMASALTGDL--SGLVGLTLLEHLNLAGNNLSGTIP-SELGHFANLTMLDLCAEFQGGIPDSF--SNLAKLEHLKVSNLLSYMPDVGVSLPK---SLRVLSAGSLFSGPLRVS-YNSAPSTLEVLYLPERFTGPLPPELGQLKNLKKIILNQN---SFVGSIPPSI-AHCQLLEEIWINSLL-TGHIPPEL----F-TLKHLRALVLANNSLSGSPVPLGI------------SQSKTLEVLWLEQNFSGPISSEVGQLSNLLMLSLASKLTGHIPASLGKLTNLVGLDL---------------GLNALSGRI-------------------------------------------PDELAD-LSSI----------------------------------------------------------------------------------------------------------------------------QFLFLSGRMEQRIPGWI-GNLSRLRAVDLSFRFSGSIPTAWSNSTLTS-----------------------------------------------------------------------------------------------------------------------------------LSPSLGFCGFWVLFII---------LIRKRQKLL------SQEE----------------------D----EDEYSKK----KRYLN--SSEVSNMS-EGVAW--------------IHPNELMSATSNYSHANIIGDGGFGIVYKAILADGSAVAVKKLITDG--GFGMQ-GE-----------REFLAEMQTLG-KI----KHKLVCLKGYSCDGKDRILVYKYLKNGNLDTWLH------------------CRD---AGVK---------------------------P-------------------LDWKTRFHIILGAARGITFLHHE-----------------------------------DAG-DTHVS-TDVA-GTVGYIPPEYNSSCMATMRGDVYSF-GVVVLET---IMGKRP----TDKGFR---R----------AGGIGHLAGERVT---VQELQSAIDAAMLA--ENTTASPTNAA-----EVSAEILEVMKIACLCCVDKPGKRPEMTHVVRMLEGVE----------RRHS------NGASNLV---SPPSVDGGSKH----FLNNVET-------
> AT2G02220.1 pacid=19639113 transcript=AT2G02220.1 locus=AT2G02220 ID=AT2G02220.1.TAIR10 annot-version=TAIR10
-----------------MRVH--------------------------------------RFCVI---------VI----FLTELLCF-----------FYSSE-SQTTSR----CHPHDLEA------LRDFI----AHL----E---PK----------PD-------GW-----INS-S-SS--------TD--CCNW-TGITCNSN----------------------------------------------------------N--TG-----------RVIRLELGNKKLSGK--------LS-ESLG-KLDEIRVLNLSRN-FIKDSIP-LS-----IFNLK-NLQTLDLSSND-LSGGI-PTSI---N----------------------LP----------------------------------------ALQSFDLSSKFNGSL----P-------------------------------------------------------------------------SHI--CHNST-QIRVVKLAVNYFAGN-F-T-SGFGKCV-LLEHLCLGMD-----------------------LTGNIPE-D---------------------------LF--HLKRLNLLGIQERLSGSLS-REIRNLSSLVRLDVSWNLFSGEIP-DVFDELPQLKFFLGQTGFIGGIPKSL--ANSPSLNLLNLRNSLSGRLM-LNCTAMI--ALNSLDLGTRFNGRLPEN-LPDC-KRLKNVNLARTFHGQVPESFKNFESLSYFSLSNSSLANISSALGI-L-QHCKNLTTLVLTLFH-GEALPDD-SS---LHFEKLKVLVVANCRLTGS-MPRWL------------SSSNELQLLDLSWRLTGAIPSWIGDFKALFYLDLSNSFTGEIPKSLTKLESLTSRNI-----------------------SVNE-------------------------------------------------PS----------PDF---------PF-FMKRN--ESARALQ---YNQIF---GFPPTIELGHNLSGPI------------------------------------------------WEEFGNLKKLHVFDLKWALSGSIPSSL-SGMTSLEALDLSNRLSGSIPVSLQQLSFLSKFSVAYNNLSGVIPSGGQFQTFPNSSFESNH-LCGEH------------------RF--PC--S--------------EGTESAL------------IKR----SRRSRGG----DI---GMAIGIAFGSVFLLT-LLSLIVL-----RARR------RSG-----------EVDP---------EIEES---ESMNR---------K-ELGEIGS----KLVVL-FQ-----SND--KE--------LSYDDLLDSTNSFDQANIIGCGGFGMVYKATLPDGKKVAIKKLS-----------GD---CGQI---EREFEAEVETLS-RA----QHPLVLLRGFCFYKNDRLLIYSYMENGSLDYWLH------------------ERN-D--G-----------------------------P-AL----------------LKWKTRLRIAQGAAKGLLYLHEGCDPHILHRDIKSSILLDENFNSHLADFGLAR-LM-SP-YETHVS-TDLV-GTLGYIPPEYGQASVATYKGDVYSF-GVVLLEL---LTDKRPVDMCKPK------G----------CRDLISWVVKMKH---ESRASEVFDPLIYS--KEND---------------KEMFRVLEIACLCLSENPKQRPTTQQLVSWLDDV------------------------------------------------------------
> Bradi3g49370.1.p pacid=32823675 transcript=Bradi3g49370.1 locus=Bradi3g49370 ID=Bradi3g49370.1.v3.1 annot-version=v3.1
-----------------MAM------------------------------------------------------------LLLLLP-------------------------------------------LVVC----AGL----S------A----G---VS-------SW----AVPN-K-TSE------AAN--CCAW-LGVTC-------------------------------------------------------------D-DGG-----------RVIGLDLQRRYLKGE--------LT-LSLT-QLDQLQWLNLSNN-NLHGAIP-AS-----LVQLH-RLQQLDVSNNE-LSGKF-PVNV---S----------------------LP----------------------------------------VIEVFNISFSFSGTH----P-------------------------------------------------TLHGSTQ-LTVFDAGYMFAGRID-SSI--CEASG-MLRVIRFTSNLFAGD-F-P-AGFGNCT-KLEELSVELG-----------------------ISGRLPD-D---------------------------LF--MLKYLKNLSLQEQLADRMS-PRFGNLSSLAQLDISFNSFYGHLP-NVFGSLGKLEYFSAQSLFRGPLPVSL--AHSSSLKMLYLRNSLNGNIN-LNCSAMA--QLGSLDLGTKFTGTI-DS-LSDC-HHLRSLNLGTNLSGEIPVGFSKLQVLTYISLSNNSFTNVPSALSV-L-QNCPSLTSLVLTKFGDGNALPMT-GI---DGFHNIQVFVIANSHLSGA-IPPWL------------ANFAELKVLDLSWQLAGNIPAWIGGLEFLFYVDLSNSLTGEIPNNFSSMKGLLTCNS-----------------------SQQS------------------------------------------------TET----------DYF---------PF-FIKRN--KTGKGLQ---YNQVS---RLPPSLILSHKLTGVI------------------------------------------------LPGFGSLKNLYVLDLGNHITGIIPDEL-SGMSSLESLDLSHNLTGSIPSSLTNLNFLSSFTVAYNNLTGTVPTRGQFSTFASSDYEGNPRLCGSRF-----------------GLA-QC-HS--------------SHAPIMS------------ATE----NGKNKGL----IL---GTAIGISLGAALALS-VSVVFVM-----KRSF------R-R-----------QDHT---------VKAVA---DT--D---------G-ALELAPA----SLVLL-FQ-----NKDDDKA--------YTISDILKSTNNFDQANIIGCGGFGLVYKATLPDGAKIAIKRLS-----------GG---FGQM---EREFKAEVETLS-KA----KHRLVLLQGYCRVGSDRLLIYSYMENGSLDYWLH------------------EKP-D--G-----------------------------P-PK----------------LSWQRRLQIAKGAARGLAYLHLSCQPHILHRDIKSSILLDENFEAQLADFGLAR-LI-CP-YDTHVT-TDLV-GTLGYIPPEYGQSSVATFKGDVYSF-GIVLLEL---LTGKRPVDMCKPK------G----------ARELVSWVIHMKG---ENREADVLDRAMYE--KKYE---------------IQMMKMIDIACLCISESPKLRPLSHELVLWIDTIDTSG-------EAIN---------------------------------------------
> Zm00001d017291_T001.1
-----------------MQFPP-----------------------------NRSSIPAN---------------------WTVTSPTQPPPVTR--TRVDSLK-KTTIS-----CDPGDLKA------LEGFS----EAL----D------G----G--SVA-------GW----EHPN-A-TS------------CCAW-PGVRC-------------------------------------------------------------D-GSG-----------RVVRLDLHGRRLRGE--------LP-LSLA-QLDQLQWLNLSDN-NFHGAVP-AP-----VLQLQ-RLQRLDLSDNE-LAGTL-LDNM---S----------------------LP----------------------------------------LIELFNISYNFSGSH----P-------------------------------------------------TFRGSER-LTAFDAGYSFSGQIN-TSI--CGSSG-EISVLRFTSNLFTGD-F-P-AGFGNCT-KLEELHVELS-----------------------ISGRLPD-D---------------------------LF--RLPSLKVLSLQEQLTWGMS-PRFSNLSSLERLDISFNSFFGHLP-NVFGSLRKLEFFSAQSLFGGPLPPSL--CRSPSLKMLYLRNSLNGEVN-LNCSAMT--QLSSLDLGTKFIGTI-DS-LSDC-RNLRSLNLATNLSGDIPDGFRKLQSLTYLSLSNNSFTDVPSALSV-L-QNCSSLTSLVLTKFRDEKALPMT-GI---HGFHNIQVFVIANSHLSGS-VPPWL------------ANFTQLKVLDLSWQLVGNIPPWIGDLEFLFYLDLSNSLSGGIPESLSSMKALVTRKV-----------------------SQES------------------------------------------------TET----------DYF---------PF-FIKRN--KTGKGLQ---YNQVS---SFPPSLVLSHRLTGPI------------------------------------------------LSGFGILKNLHVLDLSNNISGIIPDDL-SEMSSLESLDLSHNLTGGIPSSLTKLNFLSSFSVAYNNLNGTIPSAGQFLTFSSSAYEGNPKLCGIRL-----------------GLP-RC-HP--------------TPAPAIA------------ATN----KRKNKGI----IF---GIAMGVAVGAAFVLS-IAAVFVL-----KSNF------R-R-----------QDHT---------VKAVA---DT--D---------R-ALELAPA----SLVLL-FQ-----NKAD-KA--------LTIADILKSTNNFDQANIIGCGGFGIVYKATLQDGAAIAIKRLS-----------GD---FGQM---EREFKAEVETLS-KA----QHPLVLLQGYCRIGSDRLLIYSFMENGSLDHWLH------------------ESP-D--G-----------------------------P-SR----------------LIWPRRLQIAKGAARGLAYLHLSCQPHILHRDIKSSILLDENFEAHLADFGLAR-LI-CP-YATHVT-TDLV-GTLGYIPPEYGQSSVATFKGDVYSF-GIVLLEL---LTGKRPIDMCKPK------G----------ARELVSWVTLMKK---ENREADVLDRAMYD--KKFE---------------TQMRQVIDIACLCVSDSPKLRPLTHQLVMWLDNIGVTS-------DEPK---------------------------------------------
> LOC_Os02g41890.1 pacid=33139724 transcript=LOC_Os02g41890.1 locus=LOC_Os02g41890 ID=LOC_Os02g41890.1.MSUv7.0 annot-version=v7.0
------------M----MQLT--------------------------------TTWPWRFFCLF----------F----HLLFLFPT------------NSLN-QSY-------CDPGDASA------LLGFM----QGL----S------G----S---GS-------GW----TVPN-A-TSE------TAN--CCAW-LGVKC-------------------------------------------------------------N-DGG-----------RVIGLDLQGMKLRGE--------LA-VSLG-QLDQLQWLNLSSN-NLHGAVP-AT-----LVQLQ-RLQRLDLSDNE-FSGEF-PTNV---S----------------------LP----------------------------------------VIEVFNISLSFKEQH----P-------------------------------------------------TLHGSTL-LAMFDAGYMFTGHID-TSI--CDPNG-VIRVLRFTSNLLSGE-F-P-AGFGNCT-KLEELYVDLS-----------------------ITGSLPD-D---------------------------LF--RLSSLRDLSLQEQLSGRMT-PRFGNMSSLSKLDISFNSFSGYLP-NVFGSLGKLEYFSAQSLFRGPLPSSL--SHSPSLKMLYLRNSFHGQID-LNCSAMS--QLSSLDLGTKFIGTI-DA-LSDC-HHLRSLNLATNLTGEIPNGFRNLQFLTYISLSNNSFTNVSSALSV-L-QGCPSLTSLVLTKFNDGKALPMT-GI---DGFHNIQVFVIANSHLSGS-VPSWV------------ANFAQLKVLDLSWKLSGNIPAWIGNLEHLFYLDLSNTLSGGIPNSLTSMKGLLTCNS-----------------------SQQS------------------------------------------------TET----------DYF---------PF-FIKKN--RTGKGLR---YNQVS---SFPPSLILSHMLIGPI------------------------------------------------LPGFGNLKNLHVLDLSNHISGMIPDEL-SGMSSLESLDLSHNLTGSIPSSLTKLNFLSSFSVAFNNLTGAIPLGGQFSTFTGSAYEGNPKLCGIRS-----------------GLA-LC-QS--------------SHAPTMS------------VKK----NGKNKGV----IL---GIAIGIALGAAFVLS-VAVVLVL-----KSSF------R-R-----------QDYI---------VKAVA---DT--T---------E-ALELAPA----SLVLL-FQ-----NKDDGKA--------MTIGDILKSTNNFDQANIIGCGGFGLVYKATLPDGATIAIKRLS-----------GD---FGQM---EREFKAEVETLS-KA----QHPLVLLQGYCRIGNDRLLIYSYMENGSLDHWLH------------------EKP-D--G-----------------------------P-SR----------------LSWQTRLQIAKGAARGLAYLHLSCQPHILHRDIKSSILLDEDFEAHLADFGLAR-LI-CP-YDTHVT-TDLV-GTLGYIPPEYGQSSVANFKGDVYSF-GIVLLEL---LTGKRPVDMCKPK------G----------ARELVSWVLHMKE---KNCEAEVLDRAMYD--KKFE---------------MQMVQMIDIACLCISESPKLRPLTHELVLWLDNIGGST-------EATK---------------------------------------------
> Potri.010G097700.1 pacid=26980288 transcript=Potri.010G097700.1 locus=Potri.010G097700 ID=Potri.010G097700.1.v3.0 annot-version=v3.0
-----------------MGVQ--------------------------------------ALWVA---------FL----VLGFLMFQ-----------AHVLQ-SQNLA-----CNQNDLRA------LQEFM----RGL----Q---SS----------IQ-------GW----GTTN-S-SS--------SD--CCNW-SGITCYSSSSLG------------------------------------------------LVNDSVN--SG-----------RVTKLELVRQRLTGK--------LV-ESVG-SLDQLKTLNLSHN-FLKDSLP-FS-----LFHLP-KLEVLDLSSND-FSGSI-PQSI---N----------------------LP----------------------------------------SIKFLDISSSLSGSL----P-------------------------------------------------------------------------THI--CQNSS-RIQVLVLAVNYFSGI-L-S-PGLGNCT-TLEHLCLGMD-----------------------LIGGISE-D---------------------------IF--QLQKLKLLGLQDKLSGNLS-TGIGKLLSLERLDISSNNFSGTIP-DVFRSLSKLKFFLGHSYFVGRIPISL--ANSPSLNLLNLRNSFGGIVE-LNCSAMT--NLSSLDLATSFSGNVPSY-LPAC-KNLKNINLAKKFTGKIPESFKNFQGLSYLSLSNCSITNLSSTLRI-L-QQCKSLTALVLTLFQ-GEALPAD-PT---LHFENLKVLVIANCRLTGS-IPQWL------------SNSSKLQLVDLSWNLSGTIPSWFGGFVNLFYLDLSNSFTGEIPRNLTELPSLISRSI-----------------------SIEE-------------------------------------------------PS----------PYF---------PL-FMRRN--ESGRGLQ---YNQVR---SFPPTLALSDFLTGPI------------------------------------------------WPEFGNLTKLHIFELKSFLSGTIPGEL-SGMTSLETLDLSHNLSGVIPWSLVDLSFLSKFSVAYNQLRGKIPTGGQFMTFPNSSFEGNY-LCGDH------------------GTP-PCPKS--------------DGLPLDS------------PRK----SGINKYV----II---GMAVGIVFGAASLLV-L--IIVL-----RAHS------R-G-----------LI-----------LKRWM---LT-HD---------K-EAEELDP----RLMVL-LQ-----STENYKD--------LSLEDLLKSTNNFDQANIIGCGGFGIVYRATLPDGRKLAIKRLS-----------GD---SGQM---DREFRAEVEALS-RA----QHPLVHLQGYCMFKNDKLLVYPYMENSSLDYWLH------------------EKI-D--G-----------------------------P-SS----------------LDWDSRLQIAQGAARGLAYLHQACEPHILHRDIKSSILLDKNFKAYLADFGLAR-LM-LP-YDTHVT-TDLV-GTLGYIPPEYGQAAVATYKGDVYSF-GVVLLEL---LTGRRPMDMCKPK------G----------SQDLISWVIQMKK---EDRESEVFDPFIYD--KQND---------------KELLRALQIACLCLSEHPKLRPSTEQLVSWLDSIDTNT--------------------------------------------------------
> Potri.008G144700.1 pacid=27038871 transcript=Potri.008G144700.1 locus=Potri.008G144700 ID=Potri.008G144700.1.v3.0 annot-version=v3.0
-----------------MGVQ--------------------------------------DLWVL---------FL----VLGFLMFR-----------AQVLQ-SQNLT-----CNQDDLKA------LQDFM----RGL----Q---LP----------IQ-------GW----GATN-S-SS--------PD--CCNW-LGITCNSSSSLG------------------------------------------------LVNDSVD--SG-----------RVTKLELPKRRLTGE--------LV-ESIG-SLDQLRTLNLSHN-FLKDSLP-FS-----LFHLP-KLEVLDLSSND-FTGSI-PQSI---N----------------------LP----------------------------------------SIIFLDMSSFLNGSL----P-------------------------------------------------------------------------THI--CQNSS-GIQALVLAVNYFSGI-L-S-PGLGNCT-NLEHLCLGMN-----------------------LTGGISE-D---------------------------IF--QLQKLKLLGLQDKLSGNLS-TGIGKLRSLERLDISSNSFSGTIP-DVFHSLSKFNFFLGHSDFVGTIPHSL--ANSPSLNLFNLRNSFGGIID-LNCSALT--NLSSLDLATNFSGPVPDN-LPSC-KNLKNINLARKFTGQIPESFQHFEGLSFLSFSNCSIANLSSALQI-L-QQCKNLTTLVLTLFH-GEELPDN-PV---LHFENLKVLVMANCKLTGS-IPQWL------------IGSSKLQLVDLSWRLTGSIPSWFGGFVNLFYLDLSNSFTGEIPKNLTELPSLINRSI-----------------------SIEE-------------------------------------------------PS----------PDF---------PF-FLTRN--ESGRGLQ---YNQVW---SFPSTLALSDFLTGQI------------------------------------------------WPEFGNLKKLHIFALSSNLSGPIPSEL-SGMTSLETLDLSHNLSGTIPWSLVNLSFLSKFSVAYNQLHGKIPTGSQFMTFPNSSFEGNH-LCGDH------------------GTP-PCPRS--------------DQVPPEA------------SGK----SGRNKVA----IT---GMAVGIVFGTAFLLT-LMIMIVL-----RAHN------R-G-----------EVDP---------EKVDA---DT-ND---------K-ELEEFGS----RLVVL-LQ-----NKESYKD--------LSLEDLLKFTNNFDQANIIGCGGFGLVYRATLPDGRKLAIKRLS-----------GD---SGQM---DREFRAEVEALS-RA----QHPLVHLQGFCMLKNDKLLIYSYMENSSLDYWLH------------------EKL-D--G-----------------------------P-SS----------------LDWDTRLQIAQGAARGLAYLHQACEPHIVHRDIKSSILLDENFVAHLADFGLAR-LI-LP-YDTHVT-TDLV-GTLGYIPPEYGQAAVATYMGDVYSF-GVVLLEL---LTGKRPMDMCKPK------G----------SRDLISWVIQMKK---ENRESEVFDPFIYD--KQND---------------KELQRVLEIARLCLSEYPKLRPSTEQLVSWLDNIDTNT--------------------------------------------------------
> Bradi5g25790.1.p pacid=32807019 transcript=Bradi5g25790.1 locus=Bradi5g25790 ID=Bradi5g25790.1.v3.1 annot-version=v3.1
-----------------MGG---------------------------------------FFRLL----------L----AVSVLLHVL--------GGGQLLL-SLNQT-----CDAADLAA------LRAFS----NGL----DG--SPGA----G--QLA-------GWDAPVSGSG----S------------CCAW-TGVTC-------------------------------------------------------------D-GLG-----------RVIGLDLSNRSLHGV--------VS-PSLA-SLRSLAELNLSRN-ALRELPT-AA-----LALLP-ALRVLDLSANS-LSGDFVPSSS---GGAPN--------------ESSFFP----------------------------------------AIEVLNVSYGFTGRH----P-------------------------------------------------SFPAAAN-LTVLDASGGFSGAIDAAAL--CSGSG-ALRVLRLSANAFSER-I-P-AGLGRCQ-ALAELALDGG-----------------------LAGAIPA-D---------------------------LY--TLPELRKISLQESLTGNLD-ERLGNLSQLVQLDLSYNMFSGGIP-DLFGKLNKLESLNLASGFNGTIPGSL--SSCQMLKVVSLRNSLSGVID-IDFGSLP--RLNTLDVGTKLSGAIPPG-LALC-AELRVLNLARKLEGEVPENFKDLKSLSYLSLTGNGFTNLSSALRV-L-QNLPKLTSLVLTKFHGGETMPVD-GI---NGFKSMQVLVLANCALSGM-IPPWL------------QTLESLNVLDISWKLNGRIPPRLGNLNNLFYIDLSNSFSGELPESFTQMRSLISSNG-----------------------SSER------------------------------------------------AST----------EDL---------PL-FIKKN--STGKGLQ---YNQVR---SFPPSLILSNLLAGPV------------------------------------------------LPGFGRLVKLHVLDLSCNFSGHIPDEL-SNMSSLEVLNLAHDLNGSIPSSLTKLNFLSEFDVSYNNLVGDVPTGGQFSTFATEDFVGNSALCLLR--------------------N-AS-CS--------------QKAPVVG------------TAQ----HKKNRAS----L-----VALGVGTAAAVILV-LWSAYVI-----LSRIV---RSR-M-----------HERN---------PKAVA---NA--E---------D-SSGSANS----SLVLL-FQ-----NNKD-----------LSIEDILKSTNHFDQSYIVGCGGFGLVYKSTLPDGRRVAIKRLS-----------GD---YSQI---EREFQAEVETLS-RA----QHKLVLLQGYCKIGNDRLLIYSYMENGSLDYWLH------------------ERA-D--D-----------------------------G-AL----------------LDWPKRLRIARGSARGLAYLHLSCEPHILHRDIKSSILLDENFEAHLADFGLAR-LI-CA-YETHVT-TDVV-GTLGYIPPEYAQSPVATYKGDIYSF-GIVLLEL---LTGRRPVDMCRPK------G----------SRDVVSWVLQMKK---EDRETEVFHPNVHD--KANE---------------GELIRVLEMACLCVTAAPKSRPTSQQLVAWLDDIAENR-------SLAQ---------------------------------------------
> LOC_Os04g57660.1 pacid=33112756 transcript=LOC_Os04g57660.1 locus=LOC_Os04g57660 ID=LOC_Os04g57660.1.MSUv7.0 annot-version=v7.0
------------------------------------------------------------------------------------------------------------M-----CDPADLAS------LLAFS----DGL----D---RMGA----G---LV-------GW-----GPN-D-TS------------CCSW-TGISC-------------------------------------------------------------D--LG-----------RVVELDLSNRS-----------------------------LSRN-SFRGVAV-AQ-----LGRLP-CLRRLDLSTNG-LVGAF-PASG--------------------------FP----------------------------------------AIEVVNVSSGFTGPH----P-------------------------------------------------AFPGAPN-LTVLDITGAFSGGINVTAL--C--AS-PVKVLRFSANAFSGD-V-P-AGFGQCK-LLNDLFLDGG-----------------------LTGSLPK-D---------------------------LY--TIPELRWLSLQEQLSGSLD-KALGNLSKLTLIDLSYNMFNGNIP-DVFGKLRSLESLNLASQLNGTLPLSL--SSCPMLRVVSLRNSLSGEIT-IDCRLLT--RLNNFDAGTTLRGAIPPR-LASC-TELRTLNLARKLQGELPESFKNLTSLSYLSLTGNGFTNLSSALQV-L-QHLPNLTSLVLTNFRGGETMPMD-GI---EGFKRMQVLVLANCALLGT-VPPWL------------QSLKSLSVLDISWNLHGEIPPWLGNLDSLFYIDLSNSFSGELPATFTQMKSLISSNG-----------------------SSGQ------------------------------------------------AST----------GDL---------PLSFVKKNSTSTGKGLQ---YNQLS---SFPSSLILSNKLVGSI------------------------------------------------LPSFGRLVKLHVLDLGFNFSGPIPDEL-SNMSSLEVLDLAHDLSGSIPSSLTKLNFLSKFDVSYNNLSGDVPAGGQFSTFTEEEFAGNPALCRSQ--------------------S-QS-CY--------------KRAVTTE------------MSS----ETRFTFG----LFVEAGFAFGLLTVWNVLFF------------------------------------------------------------------------------ASS----WRAAY-FQ---------------------------MVDNFFDRFYVI-----------TMVNLNRLRRK----------------------------------------------------------------------------WEH-------------------------------------------------------------------------------------------------------------------------------------------------------------------------------------------------------------------------------------------------------------------------------------------KDHP------------------------------------------------------------------------
> LOC_Os04g57630.1 pacid=33113212 transcript=LOC_Os04g57630.1 locus=LOC_Os04g57630 ID=LOC_Os04g57630.1.MSUv7.0 annot-version=v7.0
-----------------MRG---------------------------------------YYCFF---------FL----VVSVLLHVH---------GGRS-E-S--QT-----CDPTDLAA------LLAFS----DGL----D---TKAA----G---MV-------GW-----GPG-D-AA------------CCSW-TGVSC-------------------------------------------------------------D--LG-----------RVVALDLSNRS-----------------------------LSRN-SLRGEAV-AR-----LGRLP-SLRRLDLSANG-LAGAF-PAGG--------------------------FP----------------------------------------AIEVVNVSSGFTGPH----P-------------------------------------------------AFPGAPN-LTVLDITGAFSGGINVTAL--C--AS-PVKVLRFSANAFSGD-V-P-AGFGQCK-LLNDLFLDGG-----------------------LTGSLPK-D---------------------------LY--MMPALRKLSLQEKLSGSLD-DDLGNLTEITQIDLSYNMFNGNIP-DVFGKLRSLESLNLASQLNGTLPLSL--SSCPMLRVVSLRNSLSGEIT-IDCRLLT--RLNNFDAGTKLRGAIPPR-LASC-TELRTLNLARKLQGELPESFKNLTSLSYLSLTGNGFTNLSSALQV-L-QHLPNLTSLVLTNFRGGETMPMD-GI---EGFKRMQVLVLANCALLGT-VPPWL------------QSLKSLSVLDISWNLHGEIPPWLGNLDSLFYIDLSNSFSGELPATFTQMKSLISSNG-----------------------SSGQ------------------------------------------------AST----------GDL---------PL-FVKKNSTSTGKGLQ---YNQLS---SFPSSLILSNKLVGPI------------------------------------------------LPAFGRLVKLHVLDLSFNFSGPIPDEL-SNMSSLEILDLAHDLSGSIPSSLTKLNFLSKFDVSYNNLSGDIPAGGQFSTFTSEDFAGNHALHFPR--------------------N-SS-ST--------------KNSPDTE------------APH----RKKNKAT----L-----VALGLGTAVGVIFV-LCIASVV-----ISRII---HSR-M-----------QEHN---------PKAVA---NA--D---------D-CSESPNS----SLVLL-FQ-----NNKD-----------LGIEDILKSTNNFDQAYIVGCGGFGLVYKSTLPDGRRVAIKRLS-----------GD---YSQI---EREFQAEVETLS-RA----QHDLVLLEGYCKIGNDRLLIYAYMENGSLDYWLH------------------ERA-D--G-----------------------------G-AL----------------LDWQKRLRIAQGSARGLAYLHLSCEPHILHRDIKSSILLDENFEAHLADFGLAR-LI-CA-YETHVT-TDVV-GTLGYIPPEYGQSPVATYKGDVYSF-GIVLLEL---LTGRRPVDMCRPK------G----------SRDVVSWVLQMKK---EDRETEVFDPTIYD--KENE---------------SQLIRILEIALLCVTAAPKSRPTSQQLVEWLDHIAEG---------------------------------------------------------
> evm_27.model.AmTr_v1.0_scaffold00029.179 pacid=31549808 transcript=evm_27.model.AmTr_v1.0_scaffold00029.179 locus=evm_27.TU.AmTr_v1.0_scaffold00029.179 ID=evm_27.model.AmTr_v1.0_scaffold00029.179.v1.0 annot-version=v1.0
-----------------MERQ------------------------------------------------LLFLSL----CFQILVIQAHSQG----------------------CNLDDLAS------LVNFM----SSF-----------G----GIA----------GW---------------------TE-ECCNW-NGILCQENEED---------------------------------------------------FMASP-GSGR----------RVTGLVLSRKSLMGT--------IS-RSVA-GLDRLRLLDLSHN-SIQGSLP-SE-----IFNLE-QLEVIDMSNNQ-LSGS--------------------------------VPA----------------------------------IFNLRSIKIFNISRGFYGSL----P-------------------------------------------------LLTGAVH-LVVFNISGSFNG--------------------------LQGE-L-P-EGIRSCR-SLKELYVSES-----------------------LSGKLPH-G-----------------------------------------------------LGNLTNLLSLGLSENAFLGDIP-DMFSDLKELQFLNARSQFTGPLPSSL--SQCSMLQVLNLMNSLEGDIN-LNFTGTP--LLKGLILKYKFTGYLPTT-LSEC-TRLEAMDLARDFSGEIPEEFGNLQYLSFLSLSNNSFQNISRALKI-L-QRCQSLTTLILTMFY-NEELPSSIYIV--PKFKSLRVLALPNCGLYGS-IPPWL------------SSLRELQILDLSWHLCGTIPHWIGALSHLFYLDLSNSLGGEISQSLSHLPSLISGPMSTT-----------------E------------------------------------------------------PNP----------IGL---------PL-YYRRNP---ANELQ---YIRVA---SFPPSLYLSNKLTGQL------------------------------------------------SPEIANLIRLHVLDLSRNFSGTIPDGI-SNMRNLEQLDLSQNLSGSIPPSLSQLREIQVF------------------------------------------------------VAHHCHHA-----------------------------------------------------------------------------------------------------------------------------------------------------------------------------------------------------------------------------------------------------------ER-----------------------L---------R----------------------------------------------------------------------------------------------------------------H-------------------------------------------HIT--------------------------------GLLLLGA------------------------------------------QMAA------------------------------------------------------------------SW----------------------------------------------------G-----------
> Zm00001d014769_T001.1
------------------------------------------------------------------------------------------------------------------------------------------------------------------------------------------------------------------------------------------------------------------------------------------------------------------------------------------------------------------------------------------------------------------------------------------------------------------------------------------------------------------------------------------------------------------------------------------------------------------------------------------------------------------------------------------------------------------------------------------------------------------------------MLYLQNYLSGAIPES-ISNC-TRLESLDLSLNINGTLPASLGKLGELRDLILWQN---FLEGEIRASL-ENLDKLEHLILDYGL-IGIIPSEL----S-KCKELNWISLARNQLSGP-IPAWL------------GQLSNLAILKLSNSFSGPILAELGNCQSLCWCEIEA-----ISPTTPRSANTAD---------------------------------------------------------------------------------------------------PGSSPSAFDSDT-----GS------------------------------------------------------------------------------------------SLGH---------I-GCLRSI--------------------------------------------------------------------------------------------------------------------------------RRAASPS----L--FVAFVLGFLF-----------CLPR-----DA------SPRHRPPAS-S-----R-------------------------RPHSRQTW-QWIGC-----------LVLFA---------------------------------------------------------VAIG-----------------------------------------------------------------------GEQEDTVE---------------------------------------------------------A-----------------LSRAVQRSGNRGGIKG-------------HR------------------------------------------------------------------------------------------------------------------WRQHAVA-----------------------------------ACGGETV------------------------------------------------------------------------------------------
> Zm00001d033299_T001.1
-----------------MGG---------------------------------------SRWLF---------FL----FVSVLLHV-----------VRSLE-S--QA-----CHPADLRA------LLDFS----GGW----D---SKAA----G---LV-------GW-----GPGAA-AA------------CCSW-TGVAC-------------------------------------------------------------D--LG-----------RVVALDLSNRSLHGV--------IS-PAVA-SLDGLAALNLSRN-ALCGAAP-EA-----LARLP-MLRALDLSANA-LSGSF-PAAG--------------------------FP----------------------------------------AIEDLNISFSFDGPH----P-------------------------------------------------AFPAAAN-LTALDVSGNFSGGINSSAL--C--LS-PLQVLRFSGNALFGE-I-P-SGLNRCR-ALTDLSLDGY-----------------------FTGNVPG-D---------------------------LY--TLPNLRRLSLQEQLTGNLG-NDLGNLSQNVQ-------------------------------------------------------------------------------------------------------------------------------------------------------------------------------------------------------------------------------------------------------------VSF----------------------------------------------------------------------------------------------------------------------------------------------------------------------------------------------------------------------------------------------------------------------------------------------------------------------------------------------------------------------------------------------------------------------------------------------------------------------------------------------------------------------------------------------------------------------------------------------------------------------------------------------------------------------------------------------------------------------------------------------------------------------------------------------------------------------------------------------------------------------------------------------------------------------------------------------------------------------------------------------------------------------------
> evm_27.model.AmTr_v1.0_scaffold00078.170 pacid=31555293 transcript=evm_27.model.AmTr_v1.0_scaffold00078.170 locus=evm_27.TU.AmTr_v1.0_scaffold00078.170 ID=evm_27.model.AmTr_v1.0_scaffold00078.170.v1.0 annot-version=v1.0
-----------------------------------------------------------------------------------------------------------------------------------------------------------------------------------------------------------------------------------------------------------------------------------------------------------------------------------------------------------------------------------------------------------------------------------------------------------------------------------------------------------------------------------------------------------------------------------------------------------------------------------------------------------------------------------------------------------------------------------------------------------------------------------------------------------------------------------------------------------------------------------------------------------------------------------------------------------------------------------------------------------------------------------------------------------------------------------------------------------------------------------------------------------------------------------------------------------------------------------------------------------------------------------------------------------------------------------------------------------------------------------------------------------------------------------------------------------------------------------------------------------------------------------------------------------------------------------------------------------------------------------------------------------------------------------------------------------------------------------MKSSVLLDEGLEARVSDFGMAR-LV-SAM-ETHLSVSTLA-GTPGYVPPEYYQSFRCSARGDVYSY-GVILLEL---LTGRRPT---DSADF----G----------DNNLVGWVRQQAR---AGHVSEVFDKELLE--AGSVQGASP------QELEVELLQHLKIACACLDDRPWRRPTMIQVMAMFKEL-----------QAG-GE----PSAGCA----GFEPL------------------PELDAQ
> Zm00001d001877_T001.1
-----------------MGG---------------------------------------SRWLL---------FL----LVSVLLHV-----------VRSLE-S--QA-----CHPADLRA------LLDFS----GGW----D---SKAA----G---LV-------GW-----GPG-A-AA------------CCSW-TGVAC-------------------------------------------------------------D--LG-----------RVVALDLSNRSLHGV--------IS-PAVA-SLDGLAALNLSRN-ALRGAAP-EA-----LARLP-RLRALDLSANA-LSGPF-PAAG--------------------------FP----------------------------------------AIEELNISFSFDGPH----P-------------------------------------------------AFPAAAN-LTALDVSANFSGGINSSAL--C--LS-PLQVLRFSGNALSGE-I-P-SGLSQCR-ALTDLSLDGC-----------------------FTGNVPG-D---------------------------LY--TLPNLRRLSLQEQLTGNLG-SDLGNLSQIVQLDLSYNKFTGSIP-DVFGNMRWLESVNLATRLDGELPASL--SSCPLLRVISLRNSLSGEIA-IDFSRLP--NLNTFDIGTYLSGAIPPG-IAVC-TELRTLNLARKLVGEIPESFKELTSLSYLSLTGNSFTNLASALQV-L-QHLPNLTSLVLTRFRGGETIPVD-GI---SGFKSMQVLVLANCLLTGV-IPPWL------------QSLGSLNVLDISWKLNGNIPPWLGKLDNLFYIDLSNSFSGELPISFTQMRSLTSTNG-----------------------SSER------------------------------------------------SPT----------EDL---------PL-FIKRN--STGKGLQ---YNQVS---SFPPSLILSNLLVGPV------------------------------------------------LSSFGYLVKLHVLDLSWNFSGPIPDEL-SNMSSLEVLNLAHDLDGTIPSSLTRLNFLSMFDVSYNNLTGDIPTGGQFSTFAPENFDGNPALCLRN--------------------S-SC-AE--------------KDSSVGA------------AGH----SNKKRKA----A----TVALGLGTAVGVLLL-VLCAYVI-----VSRIV---HSR-M-----------QERN---------PKAVA---NA--E---------D-SECSSNS----CLVLL-FQ-----NNKE-----------LSIEDILKSTNNFDQAYIVGCGGFGLVYRSTLPDGRRVAIKRLS-----------GD---YSQI---EREFQAEVETLS-RA----QHELVLLQGYCKVGSDRLLIYSYMENGSLDYWLH------------------ERADD--S-----------------------------G-VL----------------LDWRKRLRIAQGSARGLAYLHMSCDPHILHRDIKSSILLDDNFEAHLADFGLAR-LI-CA-YETHVT-TDVV-GTLGYIPPEYGQSPVATYKGDVYSF-GIVLLEL---LTGRRPVDMCRPK------G----------TRDVVSWVLRMKE---EGREAEVFHPSIHH--EDNQ---------------GQLVRILDIACLCVTAAPKSRPTSQQLVAWLDDIAEG---------------------------------------------------------
> Solyc03g123780.2.1 pacid=36135048 transcript=Solyc03g123780.2.1 locus=Solyc03g123780.2 ID=Solyc03g123780.2.1.ITAG2.4 annot-version=ITAG2.4
-----------------MDNKDSRLQ-SGLTRAMLLTSIHSSSPHH---------------------KLYYPIIL----ILVLLLSSVATIC------------HAS-------CNQLDRDS------LLSFS----VGISSP-SP-------------L---------NW---------S-SS--------AD--CCLW-EGVACDD--------------------------------------------------------------NG-----------RVTTLWLPSRSLFGN--------IT-PAIA-NLTKLSQLSLSNN-RFFGPLP-DGF----FNSFS-TLQIIDLSYNR-LSGRL-PL-S---DR-----------------------------------------------------------LPS-PIKTVNLSSHFNGTI----LSS-----------------------------------------------FLEPAIN-LESFDISNSFSGPIP-SFI--CSYSA-AVRVLDFTSNDFRGQ-M-P-QGFGSCS-SLVTLRAGFH-----------------------LSGFIPD-G---------------------------IY--SVSTLQEISLPGKFSGPIP-ESIVNLVNLRILALYGNELTGLIP-QDIGRLSRLEQLLLHINLNGTVPPSL--MTCTRLTVLNLRVFLEGELSALDFSNLS--RLGIIDLGNFFTGSIPQS-LFSC-RSLTAIRLATYLTGDISPGIMSLQALSFLSVSNNSLTNFAGAIEV-L-KGCKNLTTLILTKFY-NETLPDNRDLIGSEDFQNLQILGLGGCNFAGQ-IPTWL------------VKLGRVEVLDLSMQITGKIPGWLGTLQNLFYLDLSQFLYGGFPVELTQLQRLASQEAA------------------------DQVD----------------------------------------------RSA----------LEL---------PV-FVQPN--N-ASNQQ---YNLLS---NLPPAIYLGNNLDGNI------------------------------------------------PTEIGQLKYIHVLDLSKNFTGNIPETI-SNLTNLEKLDLSANLS------------------------------------------GNPGLCGQI-------------------LQHPCPDR-------SGI----T-QPS-------------AVRK----TSKRK-I----LI---GLILGISFGIAFTVIIIAFWIFS-----KRRILPRG----------------DAEK---------NDLEIVSYNSTSG---------L-SAEIGKDN---SMLVM-FP-----TNKDQIND-------LTIFDILRATNNFNQANIVGCGGFGLVYKATLADGTTLAVKKLS-----------GD---MGLI---EREFKAEVEVLS-TA----QHDLVSLQGYCVHDGCRLLFYSYMQNGSLDYWLH------------------EKT-D-GA-------------------------------SQ----------------LDWPTRLKIAQGASCGLAYMHQICEPHIVHRDIKSSILLDEKFKAHVADFGLSR-LI-LP-YQTHVT-TEL---------------------------------------------------------------------------------------------PL----------------------------------------------------------------------------------------------------------------------
> AT5G53890.1 pacid=19667845 transcript=AT5G53890.1 locus=AT5G53890 ID=AT5G53890.1.TAIR10 annot-version=TAIR10
-----------------MVI------------------------------------------------------I----LLLVFFVGS----------------SVSQP-----CHPNDLSA------LRELA----GAL----K---NKS--------VTE-------SW---------L-NG--------SR--CCEW-DGVFCE----------------------------------------------------------GSD-VSG-----------RVTKLVLPEKGLEGV--------IS-KSLG-ELTELRVLDLSRN-QLKGEVP-AE-----ISKLE-QLQVLDLSHNL-LSGSV-LGVV---SG---------------------LK----------------------------------------LIQSLNISSSLSGKL----S-------------------------------------------------DVGVFPG-LVMLNVSNLFEGEIH-PEL--CSSSG-GIQVLDLSMNRLVGN-L-D--GLYNCSKSIQQLHIDSR-----------------------LTGQLPD-Y---------------------------LY--SIRELEQLSLSGYLSGELS-KNLSNLSGLKSLLISENRFSDVIP-DVFGNLTQLEHLDVSSKFSGRFPPSL--SQCSKLRVLDLRNSLSGSIN-LNFTGFT--DLCVLDLASHFSGPLPDS-LGHC-PKMKILSLAKEFRGKIPDTFKNLQSLLFLSLSNNSFVDFSETMNV-L-QHCRNLSTLILSKFI-GEEIPNN--V---TGFDNLAILALGNCGLRGQ-IPSWL------------LNCKKLEVLDLSWHFYGTIPHWIGKMESLFYIDFSNTLTGAIPVAITELKNLIRLNG-----------------------TASQM-----------------------------------------------TDS----------SGI---------PL-YVKRN--KSSNGLP---YNQVS---RFPPSIYLNNRLNGTI------------------------------------------------LPEIGRLKELHMLDLSRNFTGTIPDSI-SGLDNLEVLDLSYHLYGSIPLSFQSLTFLSRFSVAYNRLTGAIPSGGQFYSFPHSSFEGNLGLCRAI-------------------DS-PC-DVLMS---NMLNP-KGSSRRNNN------------GGK----FGRSS------IV---VLTISLAIGITLLLS-VILLRIS-----RKDV------D-D-----------RIND---------VDEET------IS---------G-VSKALGP----SKIVL-FH-----SCGC-KD--------LSVEELLKSTNNFSQANIIGCGGFGLVYKANFPDGSKAAVKRLS-----------GD---CGQM---EREFQAEVEALS-RA----EHKLVSLQGYCKHGNDRLLIYSFMENGSLDYWLH------------------ERV-D--G-----------------------------N-MT----------------LIWDVRLKIAQGAARGLAYLHKVCEPNVIHRDVKSSILLDEKFEAHLADFGLAR-LL-RP-YDTHVT-TDLV-GTLGYIPPEYSQSLIATCRGDVYSF-GVVLLEL---VTGRRPVEVCKGK------S----------CRDLVSRVFQMKA---EKREAELIDTTIRE--NVNE---------------RTVLEMLEIACKCIDHEPRRRPLIEEVVTWLEDLPMES-------VQQQ---------------------------------------------
> Potri.001G398500.1 pacid=27043156 transcript=Potri.001G398500.1 locus=Potri.001G398500 ID=Potri.001G398500.1.v3.0 annot-version=v3.0
-----------------MAMV--------------------------------ETAPMTFLR-----------SV----FFACFLCSSWGL-----------K-TTTQS-----CDPNDMRA------LKEFA----GKL----T---NGS--------IIT-------SW---------S-SK--------TD--CCQW-EGVVCRS-------------------------------------------------------NINGS-IHS-----------RVTMLILSKMGLQGL--------IP-PSLG-RLDQLKSVNLSFN-QLSGGLP-SE-----LSSLK-QLEDLDLSHNL-LSGQV-SGVL---SR---------------------LL----------------------------------------SIRTLNISSLFKEDL----L-------------------------------------------------ELGGYPN-LVAFNMSNSFTGRIS-SQI--CSSSE-GIQILDLSANHLVGD-L-E--GLFNCSRSLQQLHLDSS-----------------------LSGSLPD-F---------------------------LY--SMSALQHFSIPNNFSGQLS-KEVSKLFNLKNLVIYGNQFSGHIP-NAFVNLTYLEQFVAHSMLSGPLPSTL--SFCSKLHILDLRNSLTGPID-LNFSGMP--SLCTLDLASHLSGPLPNS-LSVC-RELKILSLVKELTGKIPESFANLSSLLFLSLSNNSFVDLSGALTV-L-QQCQNLSTLILTKFV-GEEIPRN--V---SGFRNLMVLAFGNCALKGQ-IPVWL------------LRCRKLEVLDLSWHLDGSIPSWIGQMENLFYLDFSNSLTGEIPLSLTQLKSL--ANS-----------------------SSPHL-----------------------------------------------TAS----------SGI---------PL-YVKRN--QSASGLQ---YNQAS---SFPPSILLSNRITGTI------------------------------------------------PPEVGRLQDLHVFDLSRNITGTIPSSF-SQMENLEVLDLSSNLYGSIPPSLEKLTFLSKFSVANNHLRGQIPSGGQFYSFPSSSFEGNPGLCGVI-------------------VS-PC-NV-IN---NMMKP---GIPSGSD------------SSR----FGRGN------IL---SITITIVVGLALVLA-VVLHKMS-----RRNV------G-D-----------PIGD---------LEEEV---S-LPH---------R-LSEALRS----SKLVL-FQ-----NSDC-KD--------LTVPDLLKSTNNFNQANIIGCGGFGLVYKANLPNGTKAAIKRLS-----------GD---CGQM---EREFQAEVEALS-RA----QHKLVSLQGYCRHGNDRLLIYSYMENGSLDYWLH------------------ESV-D--G-----------------------------G-SV----------------LKWEVRLKIAQGAACGLAYLHKVCEPHIVHRDVKSSILLDEKFEAHLADFGLSR-LL-CP-YDTHVT-TDLV-GTLGYIPPEYSQTLMATCRGDVYSF-GVVLLEL---LTGRRPVEVCKGK------N----------CRNLVSWLFQMKS---EKREAEIIDSAIWG--KDRQ---------------KQLFEMLEIACRCLDQDPRRRPLIEEVVSWLDGIGFQA-------AQQ----------------------------------------------
> Potri.011G116900.1 pacid=27002870 transcript=Potri.011G116900.1 locus=Potri.011G116900 ID=Potri.011G116900.1.v3.0 annot-version=v3.0
-----------------MVVV--------------------------------ESAPMIFLR-----------CA----FFACFLCSSWGL-----------K-TIAQS-----CDPNDSLA------LKEFA----GNL----T---NGS--------IIT-------SW---------S-NK--------AD--CCQW-DGVVCGS-------------------------------------------------------NINGS-IHR-----------RVTMLILSRKGLQGL--------IP-RSIG-HLDQLKSLDLSCN-HLQGGLP-LE-----LSSLK-QMEVLDLSHNL-LSGQV-SGVL---SG---------------------LI----------------------------------------SIQSLNISSLFREDL----F-------------------------------------------------ELGGYPN-LVVFNISNSFTGPVT-SQI--CSSSK-GIQIVDLSMNHLVGN-L-A--GLYNCSKSLQQLHLDSS-----------------------LSGSLPD-F---------------------------IY--STLALEHFSISNNFSGQLS-KEVSKLSSLKTLVIYGNRFSGHIP-NAFGNLTHLEHFVAHSMLSGPLPSTL--SFCSKLHILDLRNSLTGPVD-LNFAGMP--SLCTLDLAAHFSGPLPNS-LSDC-RELEILSLAKELTGKIPVSFAKLSSLLFLSLSNNSLVDLSGALTV-L-QHCQNLSTLILTKFV-GEEIPRN--V---SGFQNLMVLAFGNCALKGH-IPVWL------------LSCRKLEVLDLSWHLDGNIPSWIGQMENLFYLDLSNSLTGEIPKSLTDLKSLISANS-----------------------SSPHL-----------------------------------------------TAS----------AGI---------PL-YVKRN--QSASGLP---YKQAS---SFPPSILLSNRINGTI------------------------------------------------PPEVGRLKDLHVLDLSRNITGTIPNSF-SQMENLEILDFSSNLHGSIPPSLEKLTFLSKFSVANNHLRGQIPTGGQFYSFPCSSFEGNPGLCGVI-------------------IS-PC-NA-IN---NTLKP---GIPSGSE-------------RR----FGRSN------IL---SITITIGVGLALVLA-IVLHKMS-----RRNV------G-D-----------PIGD---------LEEEG---S-LPH---------R-LSEALRS----SKLVL-FQ-----NSDC-KE--------LSVADLLKSTNNFNQANIIGCGGFGLVYKANFPNDTKAAIKRLS-----------GD---CGQM---EREFQAEVEALS-RA----QHKLVSLQGYCRHGNYRLLIYSYMENGSLDYWLH------------------ESV-D--G-----------------------------T-SV----------------LKWEVRLKIAQGAACGLAYLHKVCEPHIVHRDVKSSILLDENFEAHLADFGLSR-LL-RP-YDTHVT-TDLV-GTLGYIPPEYSQTLMATCRGDVYSF-GVVLLEL---LTGRRPVEVCKGK------N----------CRDLVSWVFQMKS---EKREAEIIDPAIWD--KDHQ---------------KQLFEMLEIACRCLDPDPRKRPLIEEVVSWLDSKVLNN-------EL-----------------------------------------------
> Solyc07g063000.2.1 pacid=36162048 transcript=Solyc07g063000.2.1 locus=Solyc07g063000.2 ID=Solyc07g063000.2.1.ITAG2.4 annot-version=ITAG2.4
-----------------MVIW--------------------------------EFLPMSFVC-----------WV----FLAYLFCTTLSL-----------E-TPVQN-----CHPYDLLA------LKEIA----GNL----T---NGV--------ILS-------AW---------S-NE--------PN--CCKW-DGVVCG----------------------------------------------------------NVS-TQS-----------RVIRLNLSRKGLRGV--------VS-QSLE-RLDQLKLLDLSHN-HLEGGLP-LD-----LSKMK-QLEVLDLSHNV-LLGPV-LRVF---DG---------------------LE----------------------------------------SIHSLNISSLF--------------------------------------------------------------------------------T-GNF--SDFSK-KLKVLDISLNHLTGD-L-G--GLDNCSSLLQQLHVDSD-----------------------LGGHLPD-S---------------------------LY--SMTSLEQLSLSANFSGQLS-PQLSKLSKLKSLVLSGNRFHGLLP-NVFGNLTLLEQLAAHSRFSGPLPSTI--SYLSVLRVLDLRNSLSGPVD-LDFTKLT--SLCTLDLATHFKGNLPVS-LS-S-RELKILSLAKEFTGPIPENYANLSSLVFLSLSNNSLSNLSGALSV-L-QHCRNLSTLILTRFR-GEEIPKN--V---SGFENLMIFALGNCGLDGR-IPIWL------------YNCSKLQVLDLSWHLDGEIPTWIGEMEKLFYLDFSNSLTGEIPKNLTDLKSLISPHN-----------------------YASSL-----------------------------------------------NSP----------TGI---------PL-FVKRN--QSGSGLQ---YNQAS---SFPPSILLSNRLNGTI------------------------------------------------WPEIGRLKQLHVLDLSKNITGTIPSSI-SNMGNLEVLDLSCDLNGSIPASLNKLTFLSKFNVANNHLQGAIPTGGQFLSFPNSSFEGNPGLCGKI-------------------IS-PC-AA-SN---LDLRP---ASPHPSS------------SSR----LGRGG------II---GITISIGVGIALLLA-IVLLRVS-----RRDA------G-H-----------QIGD---------FEEDF---S-RPP---------R-SSDTFVP----SKLVL-FQ-----NSDC-KE--------LTVADLLKSTNNFNQSNIVGCGGFGLVYKAELPNGIKTAIKRLS-----------GD---CGQM---EREFQAEVEALS-RA----QHKLVSLQGYCQHGSDRLLIYSYMENGSLDYWLH------------------ERV-D--G-----------------------------S-S-----------------LTWDMRLKIAQGAARGLAYLHK--EPNIVHRDIKTSILLNERFEAHLADFGLSR-LL-RP-YDTHVT-TDLV-GTLGYIPPEYSQTLTATFRGDVYSF-GVVLLEL---LTGKRPVEVCRGK------N----------CRDLVSWVFQLKS---ENRAEEIFDTTIWD--TSYE---------------KQLLEVLSIACQCIVQDPRQRPSIDQVVLWLEAIASVK-------ER-----------------------------------------------
> Solyc01g008140.2.1 pacid=36139062 transcript=Solyc01g008140.2.1 locus=Solyc01g008140.2 ID=Solyc01g008140.2.1.ITAG2.4 annot-version=ITAG2.4
-----------------MGVL--------------------------------------QVCVI---------FL----FLGICL---------------QAQ-SQNLQNL--ICNPKDLKA------LEGFV----KSL----E---TV----------ID-------FW----DLGN----S--------TN--CCNL-VGVTC-------------------------------------------------------------D--SG-----------RVVKLELGKRRLNGK--------LS-ESLG-NLDELRTLNLSHN-FFKGPVP-FT-----LLHLS-KLEVLDLSNND-FFGLF-PSSM---N----------------------LP----------------------------------------LLQVFNISDSFGGPV----P-------------------------------------------------------------------------LGI--CENST-RVSVIKMGVNYFNGS-L-P-VGIGNCG-SLKLFCVGSL-----------------------LSGSLPD-E---------------------------LF--KLSRLTVLSLQERFSGQLS-SQIGNLSSLVHLDICSNGFSGNIP-DVFDRLGKLTYLSAHSRFFGNIPTSL--ANSGTVSSLSLRNSLGGIIE-LNCSAMV--SLVSLDLATGFRGLVPDY-LPTC-QRLQTINLARSFTGQLPESFKNFHSLSSLSVSNNSMHNIDAALRI-L-QHCKNLSTLVLTLFR-DEELPTD-SS---LQFSELKALIIANCRLTGV-VPQWL------------RNSSKLQLLDLSWRLSGTLPPWIGDFQFLFYLDFSNSFTGEIPKEITRLKSLIS-------------------------------------------------------------------------------------------------------------------------------------------------AI------------------------------------------------LPEFGNLKRLHVLDLKSNLSGTIPSSL-SGMASVENLDLSHNLIGSIPSSLVQCSFMSKFSVAYNKLSGEIPTGGQFPTFPTSSFEGNQGLCGEH------------------GS--TCRNA--------------SQVPRDS------------VAK----GKRRKGT----VI---GMGIGIGLGTIFLLA-LMYLIVV-----RASS------R-K-----------VVDQ---------EKELD---AS--N---------R-ELEDLGS----SLVIF-FH-----NKENTKE--------MCLDDLLKCTDNFDQSNIVGCGGFGLVYKAILRDGRKVAIKRLS-----------GD---YGQM---EREFQAEVESLS-RA----QHPLVHLQGYCKYRTDRLLIYSYMENGSLDYWLH------------------EKV-D--G-----------------------------P-AL----------------LDWDLRLQIAQGAARGLAYLHLACEPHILHRDIKSSILLDENFEAHLADFGLAR-II-RP-YDTHVT-TDVV-GTLGYIPPEYGQASVATYKGDVYSF-GVVLLEL---LTCKRPMDPCKPR------A----------SRDLISWVIQMKK---QKRETEVFDPLIYD--KQHA---------------KEMLLVLEIACLCLHESPKIRPSSQQLVTWLDNINTPP-------DVHVF--------------------------------------------
> evm_27.model.AmTr_v1.0_scaffold00160.2__ pacid=31575647 transcript=evm_27.model.AmTr_v1.0_scaffold00160.2__ locus=evm_27.TU.AmTr_v1.0_scaffold00160.2__ ID=evm_27.model.AmTr_v1.0_scaffold00160.2.v1.0 annot-version=v1.0
---------------------------------------------------------MGF-------------SL----LVWILLVPSDAIS--------KER-EVNQT-----CDPNDSQA------LLEFV----ETL----S---NNG--------LL--------GW---------S-HG--------SN--CCSW-KGVYCDPNLQ---------------------------------------------------GNGNSS-KVA-----------RVKKLALRGLSLKGV--------IS-GSLG-RLDQLQYLILSFN-LLEGELP-QE-----LSNLQ-NLEVLDLSYNM-LRGSV-LPLI----G---------------------LK----------------------------------------SIRSLNISSLFNGSL----V-------------------------------------------------DFRGYPN-LTVFNISSSFTGPIV-TNI--CRNSA-MIQVMDLSENRFSGE-L-K-LGLGNCT-SLRELYMGFA-----------------------LAGRLPY-D---------------------------VF--TLLSLKELSIPANFFGRFS-ERVSNLSSLVSLVIFGNRFFGPLP-DVFGNLTKLEQLIAHSSFTGTLPASL--SLCSLIKVVDLRNSLSGTID-LLFEKIP--HLSSLDLATRFNGELPAS-LSNC-KELKTLSLARNLVGQVPESYGNLQSLSLLSLSNNSFQNISRALDI-L-HNCGNLTTLILTKFN-GERIPVG--I---SGFNSLMVFALGNCGLWGE-IPDWL------------QECRKLQVLDLSWRLSGGIPPWIGTFEYLFYLDVSNSLTREVPKSLTQLQMLVSANT-----------------------TANA-------------------------------------------------TL----------INI---------PL-YVKRN--KSSNGMQ---YNQVS---SFPPALYLSNRLNGMI------------------------------------------------WPEFGQLKGLHILDLSRNITGTIPDTI-SNMVNLELLDLSYELNGSIPMSLCNLTFLSKFSVAHNYLEGEIPDGGQFFSFSNSSFEGNLGLCGSP-------------------LP-SC-QRSPA---FGLEP---SGPT----------------GR----TNRSG------IL---GITLSIGLGIALLLA-TLLLHMS-----RKEE------R-Y-----------QSNG---------EVVDS---D-RSH---------R-PSESFGS----KLVLL-FQ-----NPEG-ME--------LTINDLLKSTNNFDQANIIGCGGFGLVYKAYLPDNTKAAIKRLS-----------GD---CGQM---EREFRAEVEALS-RA----QHKLVSLRGYCRHGNDRLLIYSYMENGSLDYWLH------------------ERL-D--E-----------------------------G-LM----------------LDWGTRLKIAQGSARGLAYLHRVCDPNIVHRDVKSSILLNDKFEAHLADFGLSR-LL-RP-YDTHVT-TDLV-GTLGYIPPEYGQTLTATFKGDVYSF-GVVLLEL---LTGKRPVDVCKSK------G----------CRDLVSWVVQMKR---EKKEEEIFVPFLWS--KEHE---------------KQLLQVLEIACKCIDQDPKQRPSIGQVVLWLDSVGDAE-------PVR----------------------------------------------
> Potri.017G050600.1 pacid=26984275 transcript=Potri.017G050600.1 locus=Potri.017G050600 ID=Potri.017G050600.1.v3.0 annot-version=v3.0
-----------------MQLP--------------------------------------------------YLYF----TFILCTISFKAPVMR----------CQNVT-----CNSTDLRA------LINFSSCIESGI---------------D-------------GW---------DISS--------SG--CCSW-NGVTCDNSTT----------------------------------------------------------SSK-----------RVVKLELARKGLGGS--------IC-KSFE-GLDELRILNLSAN-FLTGYLN-PY-----HFSLQ-KLEVIDMSNND-FYGQL----L---HGDD-------------------LP----------------------------------------SLWYVDLSMRFSGSID-----------------------------------------------------------------------------ATY--CSMSP-LIEVLNLANNYLIGE-V-S-ESFVKCS-SLQHLFLNGQ-----------------------ISGTFPK-S---------------------------LL--QLRDLRTLKLQELFTGSLN-DGIGNLSKLVKLDLSFNRFNGFLP-DVFDQLETLEHFSARSKFSGQLPKSL--VNSQSLLTLDLENSFTGLID-LNCSAMI--QLTTLNLASNFHDLVANS-LSSC-LGLNSLNLSHHLRGGLQFAFKNLQSMRRLSLSNTGLVNFTSALAT-L-QYCENLTMLDLSLFQ-NEELPTDM----SLQFRNLKELFVSNCQLRGS-IPSWL------------SSFSNLQVLDLSQHLGGSIPYWIGTFKYLLYLNLSSSLTGEIPEGLTELPSLIDMNISL-------------------------------------------------------------------------ER--------------------------FA----------------TKIW---SSIPSLDLSYMLTGHI------------------------------------------------PPSTGKLRKLHILNLKYSLSGPIPGSL-SRMTSLETLDLSHKLSGEIPDTLRELSCLSTFNVSYNQLHGEIPTGGQLLTFPRSSFEGNRGLRGGD-------------------LP-------------PCQP-----TPHTQI------------------QPVDEKMS---II---VLQF--------------------------------------------------------------------------------------------------------------------------------------------------GFGA------------------------------------------------------------------VIGFLL----------------------------------------------------------------------------------------------------------------------GLC----------------------------------------------------------FKRCW---------VFL---------------------------------------------------------------------------------------------------------------KP------------------------------------------------------------------------
> Smo_60568_ pacid=15414202 transcript=60568 locus=60568 ID=60568.v1.91 annot-version=v1.0
-------------------------------------------------------------------------------------------------------------------------------------------------------------------------SWSR-------N-SS------------CCQW-RGVRCAASID--------------------------------------------------QAYREAG-IDY-----------RVQEIRLSGLKLGGN--------II-DSLA-RLRGLSHLDLSSN-ALSGSFP-GN-----ASSLP-RLERLDLSANN-LSGPLPPG------S---------------------FQ----------------------------------------AASYLNLSSRFDGSW------------------------------------------------------NFSGGIK-LQVLDLSNALSGQIFESL---CEDSS-QLRVLNFSGNDISSR-I-P-ASITKCR-GLETFEGEDR-----------------------LQGRIPS-S---------------------------LS--QLPLLRSIR------------------------LSFNSLSGSIP-SELSSLANLEELWLNKSIKGGVFLT---TGFTSLRVFSARERLSGQIAVNCSSMNS--SLAYLDLSYLLNGTIPAA-IGEC-HRLETLALTGFLEGRIPSQLGSLTNLTTLMLSKN---NLVGRIPLEL-RECSSLVALVLSKYFSGAPSP----V---GSFRNLQLLAVGNSNLSGT-IPLWL------------TNSTKLQVLDLSWSFTGEVPLWIGDFHHLFYVDLSNSFSGALPDQLANLKSLRGDEI----------------------DTSG-------------------------------------------------IKA----------VES---------IL-FVKHK--NNMTRLQ---YNQVS---ALPPSIILASRFHGRI------------------------------------------------PDGYGALRRLVSLDLGILLSGVIPASL-GNLSNLESMDLSQSLGGAIPTTLTRLFSLARLNLSFNKLEGPIPLGNQFSTFTASAYAGNPRLCGYP-------------------LPDSCGDGS--------------SPQSQQRST-------TKSER----SKNSSSL----AI---GIGVSVALGIRIW---IWMVSPK-----QA-V----HHRDD-----------EEED---------SAAEL-----------------R-DLSEMMK----RTVEV-FH-----NRELLRTLVKQQRP-LTNADLVKATDNFDQSNIVGCGGFGLVFVASLPDGTKVAIKRLT-----------GD---CLQV---EREFEAEVQALA-MA----DHPLVTLQGYSSYGEHRLLIYSYMENGSLDSWLH------------------ESA------------------------------------KH----------------LDWSTRLDIARGAARGLAYLHLACQPHIVHRDIKSSILLDGRFVAHLADFGLAR-LM-LP-TATHVS-TEMV-GTLGYIPPEYAQSWMASPKGDVYSF-GVVLLEL---LSRRRPVDVCRAN------G----------VYDLVAWVREMKG---AGRGVEVMDPALRE--RGNE---------------EEMERMLEVACQCINPNPARRPGIEEVVTWLEGI------------------------------------------------------------
> Zm00001d018635_T001.1
-----------------MAAK--------------------------------RAPPLPLLL-----------HL----LLLLLPLSVPRAR----PHPHP----HPAP-----CHPDDLRA------LRAFA----RNL----A---PA---------ADA-------LW---------P-YS--------AG--CCAW-AGVSCD--------------------------------------------------------------AGG-----------RVSALRLPARGLAGP--------LR--------------------------P---------PALP-FLRDLDLSRNA-LTGAA-AAVL---AA---------------------LP---------------------------------------GTLRAANLSSLLHGAL-------------------------------------------------------PALLPPRLDALDASNSISGALA-PDL--CAGAP-ALRVLDLSANRLAGA-L-A-SSPPPCAATLRELALAGA-----------------------LAGDLPP-A---------------------------LF--QLTGLRRLSLAGRLTGSLT-PRIAGLKDLTFLDLSGNCFSGDLP-DAFGGLTSLQNLAAHSAFSGQLPPSL--SRLSSLRALDLRNSLSGPIALFNFSGMT--SLASVDLATQLNGTLPVS-LAGC-RELKSLSLARRLTGQLPQDYSRLASLSMLSLSNNSLHNISGALGV-L-GACKNLTTLILTKFV-GEELPDD-GI---GGFGGLEVLALGDCALRGR-VPKWL------------AQCKKLEVLDLSWQLVGVIPSWIGKFEYLSYLDLSNTLVGEVPKSLTQLKSLVAVTR-----------------------SPGM-------------------------------------------------AF----------TSM---------PL-YVKHN--RSTSGRQ---YNQLS---NFPPSLILNNGLNGTI------------------------------------------------WPEFGSLRELHVLDLSNFISGSIPDSL-SRMENLEVLDLSSNLSGVIPSSLTELTFLSKFSVAHNHLVGQIPSGGQFLTFSNSSFEGNPALCRS---------------------S-SC-NHLIL---SSGTP-NDTDIKPAP------------SMR----NKKNK------IL---GVAICIGLALAVFLA-VILVNMS-----KREV------S-A-----------IEHE---------EDTEG---S--CH---------E-LYGSY-S----KPVLF-FQ-----NSAV-KE--------LTVSDLVRSTNNFDQANIIGCGGFGLVYKAYLPDGTKAAVKRLS-----------GD---CGQM---EREFRAEVEALS-QA----QHKLVTLKGYCRYGDDRLLIYSYMENGSLDYWLH------------------ERS-D--G-----------------------------G-YV----------------LTWESRLRIAQGSARGLAYLHKVCEPNIIHRDVKSSILLNENFEACLADFGLAR-LI-QP-YDTHVT-TDLV-GTLGYIPPEYSQAVIATPKGDVFSF-GVVLLEL---LTGRRPVDVSRSK------G----------SRDLISWVLQMKS---ERKEEQIFDSLIWS--KAHE---------------KQLLSVLETACKCISADPRQRPSIEQVVSCLDNSV-----------------------------------------------------------
> Bradi1g59360.1.p pacid=32804727 transcript=Bradi1g59360.1 locus=Bradi1g59360 ID=Bradi1g59360.1.v3.1 annot-version=v3.1
-----------------MAKC--------------------------------GSFPPPQLL-----------LL----FFLLVS-----------PLPAAVE-VAAAE-----CHPDDLRA------LRAFA----GNL----T---AGGA----TL-LRA-------AW---------S--S--------GG--CCGW-DGVLCS------------------------------------------------------------G-SGG-----------RVTALRLPGRGLAGP--------IQ--------------------------A-GA-----LAGLA-HLEELDLSSNA-LTGPI-SAVL---AG---------------------L-----------------------------------------GLRAADLSSLLSGPL----G-------------------------------------------------PGPLLPATLSFFNASNSISGSLS-PDL--CAGGA-ALRVLDLSANRLAGA-L---PSSAPCAATLQDLSLAAS-----------------------FTGPLPA-A---------------------------LF--SLAGLRKLSLASGLTGQLS-SRLRDLSNLTALDLSVNRFSGHLP-DVFAGLAALEHLNAHSGFSGPLPASL--SSLASLRELNLRNSLSGPIAHVNFSGMP--LLASVDLATRLNGSLPVS-LADC-GELRSLSLAKSLIGELPEEYSRLGSLSVLSLSNNSLHNISGALKV-L-HQCRNLTTLILTKFG-GEELPNR-RI---RGFKNLEVLALGDCDLRGR-VPEWL------------LQSEKLEVLDLSWQLVGTIPSWIGFLDNLSYLDLSNSLVGEIPKSLTQLKELVSARR-----------------------SPGM-------------------------------------------------AL----------NSM---------PL-FVKHN--RSASGRQ---YNQLS---NFPPSLILNDGLNGTV------------------------------------------------WPDFGNLKELHVLDLSNVISGSIPDAL-SRMENLEFLDLSSNLSGQIPSSLTGLTFLSKFNVAHNHLVGLIPDGGQFLTFANSSFEGNPGLCRS---------------------T-SC-S-LNR---SAEAN-VDNGPQSPA------------SLR----NRKNK------IL---GVAICMGLALAVLLT-VILFNIS-----KGEA------S-A-----------IS-D---------EDAEG---D--CH---------D-PYYSY-S----KPVLF-FE-----NSA--KE--------LTVSDLIKSTNNFDEANIIGCGGFGMVYKAYLPDGTKAAVKRLS-----------GD---SGQM---EREFHAEVEALS-QA----QHKLVSLRGYCRYRDDRLLIYTYMENNSLDYWLH------------------ERE-D--G-----------------------------G-YM----------------LKWDSRLKIAQGSARGLAYLHKECEPSIIHRDVKSSILLNENFEAHLADFGLAR-LM-QP-YDTHVT-TELV-GTLGYIPPEYSQSLIATPKGDVYSF-GVVLLEL---LTGKRPVGVLIVK------------------WDLVSWTLQMQS---ENKEEQIFDKLIWS--KEHE---------------KQLLAVLEAACRCINADPRQRPPIEQVVAWLDGISP----------------------------------------------------------
> LOC_Os07g01710.1 pacid=33115916 transcript=LOC_Os07g01710.1 locus=LOC_Os07g01710 ID=LOC_Os07g01710.1.MSUv7.0 annot-version=v7.0
-------------------MV--------------------------------VPPPPPSLLPL--MARAPLRCL----FLSLVAL----------PFPPA----AAAP-----CHPEDLLA------LRAFA----GNL----S---AGGG----GAGLRA-------AW---------S--G--------DA--CCAW-DGVACD--------------------------------------------------------------AAA-----------RVTALRLPGRGLEGP--------IP--------------------------P--S-----LAALA-RLQDLDLSHNA-LTGGI-SALL---AA---------------------V-----------------------------------------SLRTANLSSLLNDTL----L-------------------------------------------------DLAALPH-LSAFNASNSLSGALA-PDL--CAGAP-ALRVLDLSANLLAGT-LSS-PSPPPCAATLQELYLASS-----------------------FHGALPP-T---------------------------LF--GLAALQKLSLASGLTGQVS-SRLRGLTNLTSLDLSVNRFTGHLP-DVFADLTSLQHLTAHSGFSGLLPRSL--SSLSSLRDLNLRNSFSGPIARVNFSSMP--FLVSIDLATHLNGSLPLS-LADC-GDLKSLSIAKSLTGQLPEEYGRLGSLSVLSLSNNTMRNISGALTV-L-RACKNLTTLILTKFV-GEDLPDD-GI---AGFDNLEVLALGDCALRGR-VPEWL------------HQCKRLEVLDLSWQLVGTIPEWIGQLDNLTYLDLSNSLVGEIPKSLTQLKSLVTARR-----------------------SPGM-------------------------------------------------AF----------TNM---------PL-YVKHN--KSTSGRQ---YNQLS---NFPPSLFLNDGLNGTI------------------------------------------------WPEFGNLKELHVLDLSNAISGSIPDVL-SRMENLEVLDLSSNLSGSIPSSLTDLTFLSKFSVAHNHLVGPIPNGGQFFTFSNSSFEGNPGLCRS---------------------S-SC-D-QNQ---PGETP-TDNDIQR--------------SGR----NRKNK------IL---GVAICIGLVLVVLLA-VILVNIS-----KREV------S-I-----------ID-D---------EEING---S--CH---------D-S-YDY-W----KPVLF-FQ-----DSA--KE--------LTVSDLIKSTNNFDQANIIGCGGFGLVYKAYLPDGTKAAVKRLS-----------GD---CGQM---EREFRAEVEALS-QA----QHKLVSLRGYCRYGNDRLLIYSYMENNSLDYWLH------------------ERS-D--G-----------------------------G-YM----------------LKWESRLKIAQGSARGLAYLHKDCEPNIIHRDVKSSILLNENFEAHLADFGLAR-LI-QP-YDTHVT-TDLV-GTLGYIPPEYSQSVIATPKGDVYSF-GVVLLEL---LTGRRPMDVSKAK------G----------SRDLVSYVLQMKS---EKKEEQIFDTLIWS--KTHE---------------KQLFSVLEAACRCISTDPRQRPSIEQVVAWLDSV------------------------------------------------------------
> Smo_121260 pacid=15416152 transcript=121260 locus=121260 ID=121260.v1.91 annot-version=v1.0
-----------------MSAA-----------------------------------PRAIIQVY---------SL----VLSLFLVAAVDESA-----VAAHE-SSSQT----WCKAEEEAA------LLDFR----RSF----A---SQPG----E--VFD-------SWIL-------S-RT------------CCAW-RGIQCSSAKDDDD----------------------------------------------SRRFTALS-DGY-----------RVRVLSLPGLKLAGE--------IP-PSIA-RLRALEAVDLSAN-QISGSIP-AQ-----LVSLA-HLKLLDLSANN-LSGALPPAFR---QG---------------------FP----------------------------------------AIVRLNLSDLLEGPI----P-------------------------------------------------PMLSSAS-IESLDLSYFFAGALPSPMI--CAP------FLNVSNNELSGP-V-L-ATLAHCP-SIQSINAAAM-----------------------LNRSLAA-AP----V--------------------DFF--ASPAARSIKL---------------------LDLSTNAIPGGIP-AVIGRLAALEELFLGYSLGGEIPSSI--SNISALRILSLRNDLGGEMAALDFSRLP--NLTELDLSYRISGNIPSG-ISQC-RHLTALTLGKELRGDIPSSLGALRKLETLSLSGN---ELGGGIPAEL-QECEALVMLVLSKSFT-EPLPDR-NV---TGFRNLQLLAIGNAGLSGS-IPAWI------------GNCSKLQVLDLSWRLVGDIPRWIGALDHLFYLDLSNSFTGSIPPDILGIRCLIEDED----------------------ASSSAAD---------------------------------------------DLRP----------VAN---------TL-FVKHR--SNSSALQ---YNQVS---AFPPSIILASNLSGVI------------------------------------------------PLEFGKLRKLVSLDLSNRLVGSIPACL-ANASDLESLDLSSGLSGSIPPSLVKLTFLAAFNVSFNRLSGAIPSGNQFASFSNSSYIANSRLCGAP-------------------LSNQCPAAAM------------EASSSSSRGG-------GGDQR----GPMNRGA----IM---GITISISLGLTALFAAMLMLSFS-----RARA----GHRQD-----------IAGR---------NFKEM-------------------SVAQMMD----LTVTM-FG-----QR---------YRR-ITVGDLIKATNNFDATNIIGCGGFGLVFKANLPDGNVVAIKRLT-----------SED--GPQM---EKEFDAELSTLG-NI----THPLVSLEGYCRLGRDRLLVYSYMENGSLDYWLH------------------ERS-D--G-----------------------------G-SR----------------LTWRHRLAILRETARGLEYLHRGCNPHIVHRDIKSSILLDGDLRAHVADFGLAR-LM-LP-SDTHVT-TELV-GTLGYIPPEYAQSSEASLRGDVYSF-GVLVLEV---LSRRRPVDACRRG------G----------IRDLVPWVEGMQA---TGRGIEIVDPLLLQ--NYSEV-----------DALEEMLRVLDVACYCVDSCPQRRPGIEEVVAWLDAVGSSR-------LKVGLG----KP-------------------------------------
> AT1G72300.1 pacid=19657424 transcript=AT1G72300.1 locus=AT1G72300 ID=AT1G72300.1.TAIR10 annot-version=TAIR10
-----------------MIDEKMRSKSIG---PFV-RQVKPLSPH-------------------------MVLFV----LLYVLSISVFFLT------------VSEAV-----CNLQDRDS------LLWFS----GNVSSPVSP-------------L---------HW---------N-SS--------ID--CCSW-EGISCDKS------------------------------------------------------------PEN-----------RVTSIILSSRGLSGN--------LP-SSVL-DLQRLSRLDLSHN-RLSGPLP-PGF----LSALD-QLLVLDLSYNS-FKGEL-PL-Q---QSF--------------------GNG----------------------------------SNGIFPIQTVDLSSLLEGEIL--SSSV-----------------------------------------------FLQGAFN-LTSFNVSNSFTGSIP-SFM--CTASP-QLTKLDFSYNDFSGD-L-S-QELSRCS-RLSVLRAGFN-----------------------LSGEIPK-E---------------------------IY--NLPELEQLFLPVRLSGKID-NGITRLTKLTLLELYSNHIEGEIP-KDIGKLSKLSSLQLHVNLMGSIPVSL--ANCTKLVKLNLRVQLGGTLSAIDFSRFQ--SLSILDLGNSFTGEFPST-VYSC-KMMTAMRFAGKLTGQISPQVLELESLSFFTFSDNKMTNLTGALSI-L-QGCKKLSTLIMAKFY-DETVPSNKDFLRSDGFPSLQIFGIGACRLTGE-IPAWL------------IKLQRVEVMDLSMRFVGTIPGWLGTLPDLFYLDLSDFLTGELPKELFQLRALMSQKAY------------------------DATE----------------------------------------------RNY----------LEL---------PV-FVNPN--NVTTNQQ---YNQLS---SLPPTIYIKRNLTGTI------------------------------------------------PVEVGQLKVLHILELLGNFSGSIPDEL-SNLTNLERLDLSNNLSGRIPWSLTGLHFLSYFNVANNTLSGPIPTGTQFDTFPKANFEGNPLLCGGV-------------------LLTSCDPT-----------------QH-------------STTKMGKGKVNRT-L----VL---GLVLGLFFGVSLILVLLALLVLS-----KRRVNP-G----------------DSEN---------AELEINSNGSYSE---------V-PPGSDKDI---SLVLL-FG-----NSRYEVKD-------LTIFELLKATDNFSQANIIGCGGFGLVYKATLDNGTKLAVKKLT-----------GD---YGMM---EKEFKAEVEVLS-RA----KHELVALQGYCVHDSARILIYSFMENGSLDYWLH------------------ENP-E-GP-------------------------------AQ----------------LDWPKRLNIMRGASSGLAYMHQICEPHIVHRDIKSSILLDGNFKAYVADFGLSR-LI-LP-YRTHVT-TELV-GTLGYIPPEYGQAWVATLRGDVYSF-GVVMLEL---LTGKRPMEVFR------PKM----------SRELVAWVHTMKR---DGKPEEVFDTLLRE--SGNE---------------EAMLRVLDIACMCVNQNPMKRPNIQQVVDWLKNIEAEK-------NQNNRE----EPEEEEET-------------------------------
> AT1G17240.1 pacid=19649796 transcript=AT1G17240.1 locus=AT1G17240 ID=AT1G17240.1.TAIR10 annot-version=TAIR10
----------------------MRSKAKGLVRPLITKPVQPLSSH-------------------------MHLF-----LLCILFLSALFLT------------LSEAV-----CNLQDRES------LIWFS----GNVSSSVSP-------------L---------NW---------N-LS--------ID--CCSW-EGITCDDS------------------------------------------------------------SDS-----------HVTVISLPSRGLSGT--------LA-SSVQ-NIHRLSRLDLSYN-RLSGPLP-PGF----FSTLD-QLMILNLSYNS-FNGEL-PL-E---QAF--------------------GNE----------------------------------SNRFFSIQTLDLSSLLEGEIL--RSSV-----------------------------------------------YLQGTIN-LISFNVSNSFTGPIP-SFM--CRSSP-QLSKLDFSYNDFSGH-I-S-QELGRCL-RLTVLQAGFN-----------------------LSGVIPS-E---------------------------IY--NLSELEQLFLPAQLTGKID-NNITRLRKLTSLALYSNHLEGEIP-MDIGNLSSLRSLQLHININGTVPLSL--ANCTKLVKLNLRVQLGGGLTELEFSQLQ--SLKVLDLGNSFTGALPDK-IFSC-KSLTAIRFAGKLTGEISPQVLELESLSFMGLSDNKLTNITGALSI-L-QGCRKLSTLILAKFY-DETVPSKEDFLSPDGFPKLRIFGVGACRLRGE-IPAWL------------INLNKVEVMDLSMRFVGSIPGWLGTLPDLFYLDLSDLLTGELPKELFQLRALMSQK---------------------------ITE----------------------------------------------NNY----------LEL---------PI-FLNPN--NVTTNQQ---YNKLY---SFPPTIYIRRNLTGSI------------------------------------------------PVEVGQLKVLHILELLGNLSGSIPDEL-SNLTNLERLDLSNNLSGSIPWSLTNLNFLSYFNVANNSLEGPIPSEGQFDTFPKANFEGNPLLCGGV-------------------LLTSCKPT-----------------RA-------------KEND----ELNRT-F----LM---GIAIGYFLSFVSILVV-------------------------------------------------------------------------------------------------------------------------------------------------------------------------------------------------------------------------------------------------------------------------------------------------------------------------------------------------------------------------------------------------------RAW-----------------------------------------------------------------------------------------------------------------------------------------------------------------------------------------------------
> AT1G17250.1 pacid=19652735 transcript=AT1G17250.1 locus=AT1G17250 ID=AT1G17250.1.TAIR10 annot-version=TAIR10
-----------------MTNE-GRFKAKGFVRSSTTRPIQALSFH-------------------------MIGIL----LQCVLFISVLSIA------------VSEAL-----CNSQDRES------LLWFS----GNVSSSVSP-------------L---------NW---------N-PS--------ID--CCSW-EGITCDDS------------------------------------------------------------PDS-----------HITAISLPFRALYGK--------LP-LSVL-RLHHLSQLNLSHN-RLSGHLP-SGF----LSALD-QLKVLDLSYNS-LDGEL-PV-E---QTF--------------------RNG----------------------------------SNRCFPIRIVDLSSFLQGEIL--PSSI-----------------------------------------------FMQGTFD-LISFNVSKSFTGSIP-SFM--CKSSP-QLSKLDFSYNDFTGN-I-P-QGLGRCL-KLSVLQAGFN-----------------------ISGEIPS-D---------------------------IY--NLSELEQLFLPVHLSGKIN-DDITHLTKLKSLELYSNHLGGEIP-MDIGQLSRLQSLQLHINITGTVPPSL--ANCTNLVKLNLRLRLEGTLSELDFSRFQ--SLSILDLGNSFSGDFPWR-VHSC-KSLSAMRFASKLTGQISPHVLELESLSILSLSDNKLMNITGALGI-L-QGCRNLSTLLIGKFY-NETFPSDKDLISSDGFPNLQIFASGGSGLRGE-IPAWL------------IKLKSLAVIDLSHQLVGSIPGWLGTFPHLFYIDLSELLSGELPKDLFQLKALMSQKAY------------------------DATE----------------------------------------------RNY----------LKL---------PV-FVSPN--NVTTHQQ---YNQLF---SLPPGIYIRRNLKGSI------------------------------------------------PIEVGQLKVLHVLELSHYLSGIIPHEL-SKLTSLERLDLSNHLSGRIPWSLTSLHYMSYFNVVNNSLDGPIPTGSQFDTFPQANFKGNPLLCGGI-------------------LLTSCKASTKL---PATT----T-NKA-------------DTED--EEELKFI-F----IL---GVATGFFVS----------------------------------------------------------------------------------------------------------------------------------------------------------------------------------------------------------------------YCF------------------YWCF------------------------------------------------------------------------------------------------------------------------------FAR-L----------------------------DAFISK--------------------------------------------------------------------------------------------------------------------------------------------------------------------------------------------------
> Smo_75689_ pacid=15414511 transcript=75689 locus=75689 ID=75689.v1.91 annot-version=v1.0
----------------------------------------------------------------------MYFAL----------------------------------------------------------------------------------------------------------------------------------------------------------------------------------------------------------------------------------------------------------------------------------------------------------------------------------------------------------------------------ARRRHKLYST-------------------------------------------------------------------------------------------------------------------------------DRDNS-----------------------F-------------------------------------------------------------------------------------------------------------------------------------------------------------------------------------------------------------------SL-AFCEKL--------------------------------------------------------------------------------------------------------------------------------------------------------------------------------------------------------------------------------------------------------------------------------------------------------------------------------------------PEQI-SA------------------------------------------------------------------------------------------------------------------------------------RK---------------------------------------------------------------------------------------------------------------------------------------------------LAAATDNFSGDNVVGDGGFGVVYRAVLENGQVVAVKKLSS-----CGLQ-GD-----------REFRAELQTLG-EL----KHKLVPLLGYCSDNNDRLLIYKYLKNGSVDTWLY------------------CRE---PGMK---------------------------P-------------------LDWPTRLRIARGAAQGIAYLHQGCEQRIIHRDIKVSILLDEEFEAHVADFGLAR-LV-NAG-ETHVS-TDVA-GTIGYIPPEYSHKCFATPKGDVYSF-GVVCLEM---LTAKRP----TDQFFR---K----------NTGLVAWVLGLRS---GEEKRMALDECLRE--R-----CEHGA-----EFD-QMVEMMRIACWCCRDAPSKRPSMQEVASLLERLE----------KRVVLGERDRDGRSSST---SSSSSAPVDDP----CVVELTTTV-----
> Zm00001d041327_T002.1
-----------------------------------------------------------------------------------------------------------------------MAV------LIQLK----AFLRAH-NQ-INR-G-AYD-------------GWP--------E-AS--------PS-P-CSW-RGVGCD--------------------------------------------------------------ADG-----------RVSSLDLSSSSISGPLF---------GNFS-GLSGLVRLDLSDN-SIAGELP-----A-DLDRCV-GLQHLNLSYNL-ISGAL--------------------------G----VP-------------------------------------SLTKLRTLDVSRRLEGEVVFNFL-G-------------------------------------AC-------------DD-LVVLNVSGSLGGDIA-GLLGNCP----RLRYVDLSMNGFTGR-VT--QGIA----SLAQFSAAER-----------------------LSGTVPP-------G---------------------VF-PERCGLQSLDLSGRLSGSFP-DSVSNCPGLTYLSLSGNGFGGQIP-AGVGAIPGLETLILGSSFDREMPLSL--TNCTALRYLDISGGFGGEVQGLFAKLE---SLTHLILHSSYTGGIVSSGILGL-PKLAMLDLSLRFSGKLPTEVTSMASIKYLVLAEN---TFSGQIPAAY-----------------G-------------QIAQLQVLDLSYNNLTGG-IPADV------------GSLSSLLVLMLAGQLSGEIPKEIGNCTSLLWLNLAARLSGQIPPEIAGVGRDPSPTFARNQKDAAELEIGTGKCPSVVRWIPLGYPGFNYVESEMSWKDCRSLEDRIL--KG--------YGIV-----TPPS-VQPCII--LGYVRLSGNLLSGQIPPMVSAMR------NFN---------L------LILDELLSGVL------------------------------------------------PSEISQMS-LVALNVSRMISGEIPTEI-GRMVLLETLDLSFNFSDQLPSSLNQLYKLSKFNVSYPLLSGNVPSTGQLSTFNEQSFLGNP------------------------LLSLH--FANYGPR-----------SESNNEDA--------STQGTAK---GP---------VREEITV-------LVISFVVFFFAT---VAIR----------------------------------------------------------------------------------------------------------------------------------------------------------------------------------------EHDFI----------------------------------------------------------------------------------------------------------------------------------------------------------------------------------------------------------------------------------------------------------------------------------------------------------------------------------------------------------------------------------------------------
> Pp3c21_2960V3.1.p pacid=32915259 transcript=Pp3c21_2960V3.1 locus=Pp3c21_2960 annot-version=v3.3
LKSSDFKS---AG----MSLCTVGS---------------------------------------------WLLFLCLGSILPQISFALKV-VGS---------P-RADDRGMQPVARRNLSFSSLRRELEPFN----ISV----G--LSW------DESILL-------SW--------RN-SSNLALWIEDSG-P-CDW-RGVTCGY-------------------------------------------------------------WRG---------ETRVTGVNVASLNFTGA--------IP-KRIS-TLAALNSLSFASN-KLSGSIP-PDI-----GSCV-NLKELNLTDNL-LTGHI-PVEL------------------------G----------------------------------------RLVQLQSLDISRRLNGTV----PPE------------------------------------------------------------------------LF-K--NCS-NLVTFNISSNNLTGA-L-P-TGLVDCA-SLRIVDVGNT-----------------------LQGQIP--SSWER--LSNLEELIMADLELNGTIPLSLLS-NCQSLRKLDMAWRFRGPLP-SQLGNCSNLEMLILQGNKFDGLIP-RELGNLKKLKVLGLGNNLSGELPQNI--SQCSSLELLDVGN--------------------------AFTGAIPPW-LGQL-ANLQFVTFQIKFSGTIPVEVTTLTMLRYIDFSNN---SLHGSVLPEF-SRVDSLRLLRLSFNL-TGNIPEEL----G-YMYRLQGLDLSSNFLNGS-IPKSF------------GNLQDLLWLQLGNSLTGKIPQELTNCSSLMWLNLGHYLRGQIPHSFSKLGWDSERVFRQNEQ-NPWILDGVGECSILATWAPGRSQHFESLFDISDTQKCHV-WLPLLVRGGFKLRSDRITGN--------SKVL--------SYWQLGKNCLNGAFPD-VKN-A-----SSLG---F------------LILSERLKGPI------------------------------------------------PREIGNLP-LYNLNISHYLNGSIPETL-GDASLLITLDMSNSLSGPLPLSLGKLTALSVFNVSYSQLRGAIPTEGQLLTFGWDSFIGDYNLCLNDADPLYK-QASNNLSQSSANAPKLCSQMYS------------AVSS--EEE----------------RRSSKKKK----L--AVEITVMILTSALSALLLLSSVYCM-----VT------KWRKRMATT------KEGMDPYWGD---FGSGKSHRSAA-----DSKSSF-H-SPVESYVNF-----------PCLKS--------------LTYAQLVHCTGNFSPENIVGDGGFGIVYKAKLGDGTTVAIKKLV-----QNGAQ-GL-----------REFRAEMDTLG-MI----QHELVSLLGYCCNNDDLLLVYEYFVNGSLDDWLY------------E-----SEE---KAAR-----------------------------------------------LGWSLRLRIALETARGLAFLHHECVHLIIHRDMKSSILLNENFKAVLTDFGMAR-IM-DIG-STHVS-TIVA-GTPGYVPPEYSQTWRATTKGDVYSF-GVVMLEL---VSGKRPT------------G--PHFNGHC-GANLIEMARILVT---SGRPNEVCDAKLLE--SSA---------------PHGLSLFLALAMRCTETSPTSRPTMLEVV-KTLEFICK--------IQGSATASQRDVDP-------------------------LDPLTL----
> Pp3c18_21010V3.1.p pacid=32981861 transcript=Pp3c18_21010V3.1 locus=Pp3c18_21010 annot-version=v3.3
---------------------------------------------------------------------------------------------------------------------------------------------------------------------------------------------------------------------------------------------------------------------------------------------------------------------------------------------------------------------------------------------------------------------------------------------------------------------------------------------------------------------------------------------------------------------------------------------------------------------------------------------------MAVDAFNGTNPDTILS-NCQYLRKLDIAWQFSGLLP-PKLGNCTHLEMLVMQGNLFSGSIP-GELGKLKKLKVLRV-----GELPQNI--SQCSSLEILDIGD---------------------------FTGAIPPW-LGHL-ANLQSVTFQIKFPGTIPAEVTTLPMLRYIDFSNN---SIQGSVLKEF-ARVSSLRLLRLSNNM-TGSIPEVL----G-YMYKLQGLDISSNFLNGS-IPKSF------------GNLQDLLWLHLGYKLTGILPQELTNCSSLTWLNLAHQMRGQIPYSFSNLGWDSERVFRQNQK-NPWIADGVGGCSMLATWAPTQSKHFKTLLDVKDLQKCHV-WLPLLVSGGLQLRSNKSTGE--------NKVL--------SYWQLKSNNLIGVIPD-LKN-A-----LSLG---F------------LILSKGLKGPI------------------------------------------------PLEIGNLP-LYYLDVSTNLNGTIPNTL-GNASLQVTLHVAYVLSGTLPAELGNLNALTVLNDSYPKLSGIIPSKGQFTTFELDFYIGDYNLCLNDTDPMYT-KALINLSTSSTNVPKLCSQVSN------------VVST--KTK----------------KRSRRKKK----IIKVLETTLMSSLSTLSALLFLNSVYCM-----VP------KWRKRKAMA------KKGLN-LW-D---KSSEKSHWSST-----EVDGSL-Q-SSVASFSPF-----------SNLKS--------------LTYSHLVQATKNFSQDNIIGDGGCGIVYKAKLGDSTTVAIKKMK-----QNGPQ-GP-----------REFRAEMDTLG-II----RHELVSLLGYCCNNEEMLLFCEYLVKGSLDDWLY------------E-----SDA---KAAQ-----------------------------------------------LDWPLRFRISLETARGLAFLHRECVRHVNHRGMKSSILLNENFKAVLTDFGMAR-TM-GID-WTHVS-TTVV-GTPGYIPPECSQTWRAITMGDVYSL-GVVMLEL---VR-----------------------------------------------------------------------------------------------EATYRASFQRAV-RHES--CR---------KGEDSRLPRKA-------------------------------------
> Pp3c10_12760V3.1.p pacid=32899967 transcript=Pp3c10_12760V3.1 locus=Pp3c10_12760 annot-version=v3.3
----------------------MLT---------------------------------------------FLFRFIFGLVLFIITLPPAVAADE---------PLRGKELASLPISDEDASVG-LRKGLLSVS----PSS----ETWLSK------DQAALK-------NWAYSL----LN-ETYIFRWLSASA-P-CGW-HGVQCGS-------------------------------------------------------------VEG---------EARVTGLNFTALNLTGS--------MP-YGLG-NLTGLLSLVIASN-KFNGSIP-TDI-----GKCI-KLEN------------------------------------------------------------------------------------------LEISSAFSGNL----PGD------------------------------------------------------------------------IF-A--NCQ-NLKYLRVSDNDLVGP-V-P-DHLWSCA-NIQEIQLRDN-----------------------FTGDLT--SGVAHQ-LHSLKKLDLYL-QFTGNLTDVLQSVGCSNLTYLDLSFIFRGDIP-ASLVSCSQLSHLNFQSNMLTGTIP-EELGLLQNLESLRLGKKFTGTIPESL--LQCQKLSVLDVSR--------------------------LLSGGLPIW-LSRM-PSLRYFTAHSNISGEIPLELGQAPMLVHLDVGIN---NLSGRIPSEL-ANLTTLRFLRLASQL-VGFVPSAF----G-NLTGLQGLDLSANHLNGS-IPSSL------------GNLHSLMWLQLAKRLSGSIPVEMTKCRSLLWLNLRDLLSGELPRDLYSLGMDTNTVFWRTLGLNDFPLMNFGECSLVQSWIPEDIAPFNNMAMTLKHDQCRKQWLDIL------------HGN--------RPAL--------GYWQLSNNEFTGLIPEPASNIS-----ISLS---C------------IILSNKLSGPI------------------------------------------------PVGFRNVH-FYNIDLTHNFNGSIPDIFEGLAPTLQSLQLSYNLAGFLPSSLNKLNFLSAYNFSYPELEGPIPDRSSFRNFNPWAFINNTKLCRN-PDATQRLQFEQDM--------KVCSSMSA------------SAPPFLSVT----------------NQSEFSKH----L--VLACTLIGVFGALLVCIVVTSMFLL-----VM------KIKDRCLVG------RKQTS----------------SIV-----DVEADF-R-TCNVMRSNF-NYVPVHSFD-GSLKP--------------LTYSDLVVATENFNSAKIIGDGGFGMVYEAKLADGTAVAIKKLV-----QDGAQ-GD-----------REFQAEINILG-SI----KHVLVPLLGYCCRWRERLLVYKCLSNGSLDDWLY------------E-----SQE---RAAT-----------------------------------------------LTWPLRLRIAAGIAQGLSFLHHDCNPLIIHRDMKTSILLDEKFDACLTDFGLAR-LI-TGEHMTHVS-TVVA-GTPGYVPPEYGVTWRATAKGDVYSF-GVVMLEL---ASGKRPI------------G--PDFHGME-GGNLVAWVKTLVE---THRRNEVYDPIVIR--TGD---------------SESLSNFLTLADLCTATEVRRRPTMLEVSGKLEELKCR--QEITALHNGSMTQDIKDDSDAFIRAAGLQDTVEESNHRIDCISSGLDRGDV----
> Pp3c26_5010V3.1.p pacid=32918234 transcript=Pp3c26_5010V3.1 locus=Pp3c26_5010 annot-version=v3.3
FVTTLIST---HH----IS-CRMLS---------------------------------------------FLFKFIYGLGLWIFTLSLALAVAE---------PLRGGEPASLTISNGDASAG-LGRGLQS-E----PSS----DEWLKQ------DQSALK-------SWALSL----QN-QTYILRWLSAST-P-CAW-YGVQCGV-------------------------------------------------------------SEG---------VARITIINFSLFNLTGT--------MP-SGLG-RLTGLRTLNLANN-NFSGGIS-DDI-----GNSF-NLKE------------------------------------------------------------------------------------------LDLSFAFSGNL----PKG------------------------------------------------------------------------LF-D--NCQ-NLEYFDVSHNNLEGP-V-P-HELWSCS-NLQTVRLRNN-----------------------FTGDLA--SSIAQQSLKKLENLDLYL-GFTGNLSDVVDSITCSSLAHLDLSFYFSGVIP-ASLGRCSNLSYINFQENDLAGTIP-EELVQLQKLESLGLGSNLFGTLPESF--LQFPALSAIDVSQ--------------------------FLSGVVPKC-LSEM-PSLRYFVAHSNISGLIPLELAHAPTLYHLDLGNN---SLSGEIPPEL-ANLTTLRFLRLSNQL-HGSLPSAF----G-NLTSLQALDLSANNLSGP-LPSSF------------GNLLSLLWLQLAEQLGGSIPVEITGCSSLLWLNLRNRFSGTIPRDLFSMGSRAGAEFSFIQKSNDFPPISFGECSLAQSWIPDDVVPFRNMVKDLRHDQCRQRWVDML------------TGK--------KLSL--------GYWQLSNNNFSGPIPMPVTG-S-----MNLS---C------------LLLSNMLSGSI------------------------------------------------PYNMDEVP-LYNIDLTNSIDGPIPDIFERLAPTLQSLHLSYRLSGFFPSSLNKLSFLSTYNFSFPDLEGPVPNNASFRNFDPTAYLNNSKLCRW-ADATQK-PVPQEM--------KFCSNSSAL----------GLAPP--RME----------------GRNGFSKH----V--VLICTLIGVFGAILLFLAVGSMFLL-----AM------KCRNRHFLG------RKQVA----------------VFT-----DADNDC-R-VYDALPVNL--FVSVTCF--GSLKA--------------LTYSDLVLATDNFSSAKIIGDGGFGMVYKAKLADGTTVAIKKLV-----QDGAQ-GD-----------REFQAEMETLG-RI----KHTLVPLLGYCCLSRERLLVYKCLSNGSLDDWLY------------E-----SED---RAAV-----------------------------------------------LTWPLRLRIAAGIAQGLSFLHHQCEPLIIHRDMKTSILLDENFDACLTDFGLAR-IV-DLQ-MSHVS-TVVA-GTPGYVPPEYGETWRATAKGDVYSF-GVVMLEL---ASGKRPI------------G--PDFQGLE-GGNLVGWVRALMK---ADRHTEVYDPIVMR--TGD---------------AESLQEFLALAVSCTSADVRPRPTMLLVSAKLEELKLRLKPQTTSHQYSSIISDIKDM-------------------------------------
> AT3G02130.1 pacid=19663618 transcript=AT3G02130.1 locus=AT3G02130 ID=AT3G02130.1.TAIR10 annot-version=TAIR10
-----------------MTSLPSSVIKWRF---------------------FRRQMPSD-----------VVFSL----CLLCFASCLAGKITV--------------------LADSDKSV------LLRFK----KTV----SD----------PGSILA-------SWV--------E-ES--------ED--YCSW-FGVSCD--------------------------------------------------------------SSS-----------RVMALNISG---SGS---D-IGKFPLYGFG------VRRDCTGNHALAGNLP-----S-VIMSLT-GLRVLSLPFNS-FSGEI-PVGI----------------------------------------W------------------------GMEKLEVLDLEGLMTGSL----PDQ------------------------------------------------FTGLRN-LRVMNLGFRVSGEIP-NSLQ----LT-KLEILNLGGNKLNGT-V-P-GFVG----RFRVLHLPLW-----------------------LQGSLPK-D---------------------------IG-DSCGKLEHLDLSGFLTGRIP-ESLGKCAGLRSLLLYMNTLEETIP-LEFGSLQKLEVLDVSRTLSGPLPVEL--GNCSSLSVLVLSNFYQGGIPEEITRLPKLKNLEMVNLGQFFKGEIPVG-LSKC-KNLRLLDLSSRLTGELLKEIS-VPCMSVFDVGGN---SLSGVIPDFL-NNTTTLKSIPLAQRL-GGQFPGNL----FDNCDELKAVNVSFNKLSGR-IPQGL-----------NNMCTSLKILDASVQIFGPIPTSLGDLASLVALNLSWQLQGQIPGSLGK-------------------------------------------------------------------------------------------------------------------------MAALT---Y------------LSIANNLTGQI------------------------------------------------PQSFGQLHSLDVLDLSSHLSGGIPHDF-VNLKNLTVLLLNNNLSGPIPSGFAT---FAVFNVSSNNLSGPVPSTNGLTK--CSTVSGNPRPCHVF------------------SLTTPSSDSRDSTGDYASSP-----APSQSPG-----------------KGGFNSL---EIAIASASAI------SVLIALVILFFYT---------------RKWHPKS------------------------------------------KI---------TTKREVTMFM---------------DIGVPITFDNVVRATGNFNASNLIGNGGFGATYKAEISQDVVVAIKRLSI----------GR-------FQGVQQFHAEIKTLG-RL----RHPLVTLIGYHA--TEMFLVYNYLPGGNLEKFIQ------------------ERS----------------------------------T-------------------RDWRVLHKIALDIARALAYLHDQCVPRVLHRDVKPSILLDDDCNAYLSDFGLAR-LLGTS--ETHAT-TGVA-GTFGYVAPEYAMTCRVSDKADVYSY-GVVLLEL---LSDKKAL---DPSFVS---GN---------GFNIVQWACMLLR---QGRAKEFFTAGLWD--AGPH---------------DDLVEVLHLAVVCTDS----RPTMKQVVRRLKQLQPPSC-------------------------------------------------------
> Pp3c17_17370V3.1.p pacid=32908514 transcript=Pp3c17_17370V3.1 locus=Pp3c17_17370 annot-version=v3.3
----------------------------------------------------------M-----AV----LLIELCL--LMVMLQIVSAQR--------------------------DDLSC------LLAFK----ASV----G---D-------PEGHLL-------TWT--------N-TT--------SS-PICTW-YGVTCY----------------------------------------------------------GNN-------------APPVYFIKLSGSRLNGS---------------------------------------------------------------------------------------------------FPQGL--------------------------------K-GCNALTRLDLSDSFTGPI----PS----------------------------------------------------------------KLCSDLP----------------------------------------NLVDLDLSRN-----------------------IQ-------------------------------------------------------------------------------------------------------------------------------------------------------------------------------------------------------------GSIPPNL-AECKFMNDILLNN------------------------------------------------------------------QLSGP-------------------------------------------------------------------------------------------------------------------------------------------------------------------------------------------------------------------------------------------------------------IPEQI-GYLNRLQRFDVSSRLEGLIPSTFVDRQFEN------------------RSGFDASSFQNNTSLCGR-------------------PLKNKCAKVG--------------------------------------ERKGAGAG----V--IVGGAVGSAIAVLVVGAIIFC------YI---------VRRTNRKSA------TMLR----------------------D----ESRWASR----IKAPK--TVIISMFE-KPLVK--------------IRLSDLMDATNGFSKDNIVSSGRSGVVYRGDFPDGSVMAIKRLQG------SVH-TD-----------RQFRDEMDTLG-DL----HHRLVPLLGYCVVGQERLLVYKHMSNGSLKYRLH-------------------DA---FEKE---------------------------P-------------------LDWKTRLKIAIGASRGFAWLHHSCNPRIIHRNISSNILLDEEFEPRITDFGLAR-LM-NPV-DTHIS-TAVNGGDVGYVAPEYVRTLVATMRGDVYSF-GVVLLEL---VTTQKPVDVVVDRDFK---G----------T--LVEWVGMLAS---SGCIANALDSSLR------------GR-----GADDEMLQVLKIAWSCVNATARERPSMYEVTGLLRAVG----------QRYSFS----DDYDECP---ELLETERRENK----LIVSVT--------
> Smo_107497 pacid=15420870 transcript=107497 locus=107497 ID=107497.v1.91 annot-version=v1.0
----------------------------------------------------------------------TSLSL-----------------------------------------QQEMQA------LLSFK----ASI----VAHNPG------KSSILD-------GWN--------P-SD--------GD-P-CKW-GGIQCSQ---------------------------------------------------------------G--PE-----GVHVTAIDLSSNNLAGS--------IP-EGLA-NLSYLSSLSLALN-SFSGRLP-GDL-----SRCS-SLAELDLSSNQ-LHDTI-PPSL------------------------------------------LD---------------------ELPSLATINLAYDLVGGI----PDE------------------------------------------------------------------------FF-SPRSCA-NLQALNLSSNPLGGP-L-P-GSLKNCR-AIELLDVSSN-----------------------LTGSLPD-DTIA-R-LPLLSNLVLRE-GFVGEVSPEFF-SSCQNLESLDLALNLTGDIP-AQIENCSKLVNLAVSANSFH-SLP-REIGGLSALERLLATHGFT-ELPAEL--ERCSKIRVLAVSG--------------------------SLSGPLPGF-IAKF-SSLEFLSVYTRFVGAVPAWLGGLRSLRHLDASNN---LFTGEIPVEI-SGASELQFLLLAGAL-SGEIPREI----GSKLLNLQVLDLSHNQISGR-IPPSL------------GNLKFLLWLMLASDLEGEIPAELGNCSSLLWLNAASRLSGSLPESIASIGSGVNATFALNARTLPLIPKGMGECEAVRRWIPSQYPPFDLISTVMTVERCRSFWNLLL--RGIFM--YPLCPSRPS-----EESM--------GYIQLASNRLTGPIP---GTLDR---CRHLG---L------------LFLDQNLTGSM------------------------------------------------PQSYS-IA-LTGLNVSRALSGSVPRSI-GALSCVVSLDLSYNLSGRIPSELQNLSKLNRFNISYPELVGPVPSGQQFSTFGPSVYEGDLKLCSS-------SSSVMGMKNPNSSLP-SCGKLGDGGG--------DGDGGGGGGGF--------LPR--------SSR-------IAVATVVGISLACTLGLIVLALLGFC-L-----------L--------------GKAAPPGPGG----AAMD---FVM-----VGGKEHHRHFAPDHAAAA--SVQVSLFS-VELPKH-------------LTYSDLVSATSNFDETNVVGSGGFGIVYKAKLADGSTVAIKKLI-----QEGPQ-AD-----------REFLAEMETLG-HL----HHELVPLLGCSSYGTQKLLVYKYMEKGSLDDWLH------------------EKP---GGAQ-----------------------------A-----------------LEWPIRLNIALGIARGLKFLHHNCSPPIVHRDMKASILLDDNFEPRLTDFGLARVL--GAQ-ETHVS-TVVA-GTLGYVPPEYCQTWRATARGDVYSF-GVVLLEL---VTGRRPM------SIS-FGGEN---KDHG-CGNLIEWSAYHVK---KGIAAEVCDRIVLR--SAA---------------PGELLAFLRLAVVCTAELPIRRPTMREVLKVLEEI-----------KAGNYA-------------AMLQGSSQGGHQ------------------
> Smo_81794_ pacid=15410747 transcript=81794 locus=81794 ID=81794.v1.91 annot-version=v1.0
---------------------------------------------------------------------------------------------------------------------EEMAI------LLRFK----RSL----LLANP---------SALQ-------SWK--------P-DD--------RS-P-CEW-QGVSCV--------------------------------------------------------------------------AKHVISIDLSNQRLTGP--------IP-DDIG-LLADLESLILAAN-SLNGSIP-DVI-----GNLG-GLRTLDISNNS-LSGSL-PRIL------------------------------------------------------------------SPGIQFLNISSNLTGAI----PPE------------------------------------------------------------------------LF-S--QCQ-ALERLDLSGNQFHGS-I-P-SSLGGCA-ALEVLSLENN-----------------------LVGEIPP-ELASGS-LASLTDLNLAN-HLVGSIPGGLF---VPSLRNIDLSLNLTGEIP-REIFRSADLESLFLSQNHFT-RIP-QEIGLLRSLRFLVLGRNIT-ELPASI--ANCSELRVLILNE--------------------------LLAGEIPAA-IAKL-AKLQFLVLHTGFTGGIPEWIASHRQLLHLDLSDN---SITGVIPSGF-NATSKLQFLLLAGRL-TGSIPPSL----G-EISQLQFLDLSGNRLTGS-IPPSL------------GKLTRLLWLMLANNLSGAIPRELGNCSSLLWLNAAKSIAGELPPELESMGKAAKATFDDNIANLPQVPKEIGECAVLRRWLPSNYPPFSLVYRVLDRDRCQQFWNLLL--RGKFI--YSVCSTIPT-----EKSM--------GYIQLSENRLSGSIPASYGGIDR------LS---L------------LFLYQRLSGAI------------------------------------------------PGSLSNLK-LTGLNLSHALEGAIPDSF-GQFQCLQSLDLSSRLSGQIPYSLTRLTSLNKFNVSYPGLAGPIPFAGQLATFDQDSFIGDSQLC-Y-------VPALTGTSDPSTAIP-FC------------------NGS---------------PRNP---SSSSSRG----VPMHASTILGISLACALGVIAMGLAAIC-W-----------MTRRDSGGG-G----GGGGGGGGGS----AALDSQGFKM-----M--KSSSARF--DHSAAM--DA-VSLFT-MDLPKQ-------------LTYKDLVAATGNFHDSNIVGCGGFGVVYKAQLSDGSTVAIKKLI-----REGPA-GE-----------REFQAEMHTLG-HI----VHELVPLMGYSSYGAQMLLVYELMVNGSVEDWLY----GCR-----------RHA---GGAG-----------------------------G-----------------LDWPARLDVAIGTARGLKFLHHSCSPPIIHRDMKASILLDAGFRPRVTDFGLARALA-GQE-ETHVS-TIVA-GTLGYVPPEYCQTWRATVKGDVYSY-GVVLLEL---LSGRRPM--LDAGNYI-MAGEDEEFEDQC-YSNLVEW------------------------------------------------AFLRLALDCTQDVPVRRPCMRDVCQRLEDI-----------KEG------------------------GGV-------------------
> AT1G74360.1 pacid=19658273 transcript=AT1G74360.1 locus=AT1G74360 ID=AT1G74360.1.TAIR10 annot-version=TAIR10
-MTM-------------MTDDDSQS--------------------------------------------LCFLCFLL--F-FFIT-----AIAVAG-----------DSL------DSDREV------LLSLK----SYLESR-NP-QNR-G-LYT-------------EWK--------M-EN--------QDVV-CQW-PGIICTP-------------------------------------------------------------QRS-----------RVTGINLTDSTISGPLF---------KNFS-ALTELTYLDLSRN-TIEGEIP-----D-DLSRCH-NLKHLNLSHNI-LEGEL--------------------------S----LP-------------------------------------GLSNLEVLDLSLRITGDIQSSFP-L-------------------------------------FC-------------NS-LVVANLSTNFTGRID-DIFNGCR----NLKYVDFSSNRFSGE-VW--TGFG----RLVEFSVADH-----------------------LSGNISA-------S---------------------MF-RGNCTLQMLDLSGAFGGEFP-GQVSNCQNLNVLNLWGNKFTGNIP-AEIGSISSLKGLYLGNTFSRDIPETL--LNLTNLVFLDLSRKFGGDIQEIFGRFT---QVKYLVLHASYVGGINSSNILKL-PNLSRLDLGYNFSGQLPTEISQIQSLKFLILAYN---NFSGDIPQEY-----------------G-------------NMPGLQALDLSFNKLTGS-IPASF------------GKLTSLLWLMLANSLSGEIPREIGNCTSLLWFNVANQLSGRFHPELTRMGSNPSPTFEVNRQNKDKIIAGSGECLAMKRWIPAEFPPFNFVYAILTKKSCRSLWDHVL--KG--------YGLFPVC--SAGSTVRTLKI--SAYLQLSGNKFSGEIPASISQMD------RLS---------T------LHLGFEFEGKL------------------------------------------------PPEIGQLP-LAFLNLTRNFSGEIPQEI-GNLKCLQNLDLSFNFSGNFPTSLNDLNELSKFNISYPFISGAIPTTGQVATFDKDSFLGNP------------------------LLRFP-SFFNQS---------------GNNTRK--------ISNQVLG--NRPRTLLL--IWISLALAL-AFIAC-LVVSGIVLMVVK---ASR------------EAEI-DLLDGSK------------TRHDMTSSS------GGSSPWLS-----------GKIKVIRLD-----K------------STFTYADILKATSNFSEERVVGRGGYGTVYRGVLPDGREVAVKKLQ-----REG------------TEAEKEFRAEMEVLSANAFGDWAHPLVRLYGWCLDGSEKILVHEYMGGGSLEELIT------------------DKT------------------------------------K-----------------LQWKKRIDIATDVARGLVFLHHECYPSIVHRDVKASVLLDKHGNARVTDFGLAR-LL-NVG-DSHVS-TVIA-GTIGYVAPEYGQTWQATTRGDVYSY-GVLTMEL---ATGRRAV-----------DGGE---------ECLVEWARRVMTG---NMTAKGSPITLS--GTK------------PGNGAEQMTELLKIGVKCTADHPQARPNMKEVLAMLVKIS------------GKAEFNGLSSQGYI-EM------------------------------
> LOC_Os08g23290.1 pacid=33106587 transcript=LOC_Os08g23290.1 locus=LOC_Os08g23290 ID=LOC_Os08g23290.1.MSUv7.0 annot-version=v7.0
-------------------------------------------------------------------------MFYQ--MLAAILQALLIAQMIHG--------------------QSDKEV------LVQLK----NFLQVQ-NP-INH-G-AYV-------------SWS--------E-SE--------AS-P-CHW-KGVGCD--------------------------------------------------------------DAG-----------HVNSLDLSNSNIAGPLF---------RNFS-RIMRLTHLNLSSN-SITGELQ-----D-DLKQCQ-SLQHLNISNNL-IGGIL--------------------------D----LS-------------------------------------SLTNLQTLDVSQRFQGRIDRNFP-G-------------------------------------IC-------------GN-LTFLSVSSSFTGRID-KLFDGCP----KLKHVDLSWNGFTGM-VW--PGIE----RLRQFKANNN-----------------------LTGRISP-------G---------------------MF-TEGCKLRSLNIAISLHGSFP-SSIGNCSNMKFLSLWENSFYGSIP-PGIGSIARLEELVLASSFDGIIPMEL--TNCTNLKYLDISDNFGGEVQDVFGKLT---CMRSLLLQENYTGGITSSGILQL-PNLIVLDLCYQFSGDLPSEISSMKNLKVLMLAEN---NFSGKIPPTY-----------------G-------------QLLRLQVLDLSFNSLSGE-IPPDI------------GNLSSLLLLILAGQISGEIPREIGNCTSLVWLNLAGQLMGQIPPEMANIGSNPSPTFMENRKNPELLESITSKCVAV-EWLPSSYPEFNFVQSLMSQKNCQTIWNRLA--MG--------YDVLPI-----SSPLR--TA--LGYVQLSGNLLSGEIPSAIGTMK------NFS---------L------LLLDGRLSGHL------------------------------------------------PAEIGHLQ-LVALNISSFISGEIPSEI-GHMVTLESLDLSSNFSGALPSNLNQLTKLSRFNLSYPLLSGNVPSSGQLSTFDEQSFLGDP------------------------LLSLN---VTAGSS-----------SDSSPREF--------SSSDTEE---HP---------TNEEIMV----------------------------------------------------------------------------------------------FSVTLLTR-----------------------------------------------------------------------------------------------------------------------------IFMYLYFTASR----------------------------------------------------------------------------------------------------------------------------------------------------------------------------------------------------------------------------ANC---------------------------------------------------------RIICT--------------------------------------------------------------------------------
> Solyc03g115610.2.1 pacid=36135392 transcript=Solyc03g115610.2.1 locus=Solyc03g115610.2 ID=Solyc03g115610.2.1.ITAG2.4 annot-version=ITAG2.4
-----------------MSEEESDIL-------------------------------------------LLPVALFH--LLLLIT-------TVCG-----------ETL------ENDKQV------LLSYK----DFLELQ-NP-VNK-GYRHT-------------KWN--------A-SD--------SS-P-CSW-SGVSC---------------------------------------------------------------DVD-----------RVTRIDLSGDGLAGNMF---------NNFS-AMTELTYIDLSMN-TIGGSIP-----A-DLGQCK-NLRFLNLSHNI-IDGEL--------------------------N----LT-------------------------------------GLNNLQVLDLTMRIHGEISLTFP-G-------------------------------------IC-------------DS-LVVANISNNFTGEIG-TTFDQCW----NLRYLDLSYNNLTGG-LS--FGFD----KLKEFSVSKK-----------------------CNGSLLS-------S---------------------FF-TPNCTLQVLDLSEGFVGGVP-KEISNCKTLEDLNLSGNDFSGPIP-EEIGSVTSLQALYLGSNFSRDIPESL--LSLSNLVFLDLSRNFRGEIQEIFRQFT---QVKFLLLHGSYTGGIVTSGIPNL-VNLSRLDLSDQFSGPLPVELSKMKGLKFLILAYN---HFNGSIPSVY-----------------G-------------DIPTLQALDLSSNKLTGS-IPPSL------------GKLSSLLWLMLANSLTGGIPPELGNCSSLLWLNLANQLSGSIPPQLARIGSNPMPTFLSNRAK-DKVTAGSGECFAMKRWIPADYPPFSFVYPLLTRKNCRSLWDKLL--KG--------YGLFPVC--EPGSNVRSNQI--SGYLQLSMNKFSGGIPPEIGSMQ------NFS---------M------LHLGVEFGGTF------------------------------------------------PSEIGKMQ-LVVLNVSQRISGEIPSQI-GNIKCLLNLDLSSNFSGLFPASFSNLTDLSKFNISYAHIYGTIPENGQLATFEKSSYLGVP------------------------LLHLP-PFIDNT---------------TNNA-I--------NKGGSFK---RPTKVGT--VLVFMALLL-AFLVC-GLMSLVVCLVLK---SPI------------DTPG-YLLEDSK------------GRHDLASSS------GASSPWLS-----------NDVKVIRLD-----R------------TSFTHSDILKATGRFSNDRIIGKGGFGTVYRGVLPDGRQVAVKKLQ-----REG------------IEGEREFRAEMEVLSGNDFG-W-HPLVTLYGWCLNGSEKLLVYEYMGGGSLDEIIT------------------DRS------------------------------------K-----------------FTWKKRINVAIDVARALVFLHHECYPCIVHRDVKASVLLDKDGRARVTDFGLAR-VM-DAG-DSHVS-TMVA-GTVGYVAPEYGQTWQATTKGDVYSY-GVLAMEL---ATGRRAV-----------DGGE---------ECLVEWARRVMGDGRQGFTRAIIPVSLL--VSG------------LAEGAEELCELLRIGIRCIADIPHARPNMKEVLDMLIAISRS--------QRS------GSSRSTSPSF------------------------------
> Solyc06g069650.2.1 pacid=36129919 transcript=Solyc06g069650.2.1 locus=Solyc06g069650.2 ID=Solyc06g069650.2.1.ITAG2.4 annot-version=ITAG2.4
-----------------MSEVESHV--------------------------------------------FLPIVLLN--FFILIT-----GRLVCG-----------DSI------ETDKQL------LLNLK----SFLKEQ-NP-VDK-GFKYN-------------HWN--------P-TD--------LS-P-CRW-PGISCTT-------------------------------------------------------------SIN-----------RVTGIDLSESNLAGKLF---------NNFS-AMTELNSLDLSKN-TFSESIP-----S-DLGWCR-NLKFLNLSHNI-IVGDL--------------------------N----LT-------------------------------------GLNKLEVLDLTMRIHG---LTIP-E-------------------------------------IC-------------DN-LAVANISNNFTSESG-FEFSHCK----KLKYLDLSYNYLTGN-LS--FGLD----MLNMFSASHN-----------------------LSGSLPS-------W---------------------IF-TQNCSLQGLDLSERFFGELP-TSIANCKRLVELNLWGNSFSGSIP-RGIGSVHSLKELCLGSNFSSDVPDTL--SGLNKLVFLDLSRNFGGEIQEIFGQLT---QVRFLVLHGSYTGGIVSSGIPNL-VNLSRLDLSDHFSGPLPVEISEMKGLEFLILAHN---QFSGNIPSEY-----------------G-------------DLTALQAVDLSSNRINGS-IPPSF------------GKLRSLLWLMLANSLSGEIPSELGNCSSLLWLNLANQLTGPIPPQLASIGADPMLTFLLNRGK-EKLTASPGDCFAMRRWIPADYPPFSFIYPLLTGKSCRILGDKLF--MG--------DGLMPLC--EPGSNVRKNQV--PGYIQLSDNKLSGEIPPEISNMK------KMS---------M------MHLGAEFSGRL------------------------------------------------PSEIGQLH-LVVLNVSQKFSGEIPKQI-GHLKCLLNLDLSFNFSGPFPVSFSNLHDLSKFNISYQYIYGAVPETGQLLTFDKSSFLGNP------------------------LLRLP-SFMHNS---------------KNNTER--------NTNDTHK---KPKKVGA--LLVIVVLVL-AFLVC-GVMSLVVCLLIK---VPR------------GSAG-ILLEDTE------------GRHDSPSST------NASSSRGS-----------DDVKVIRLD-----R------------TSFTHSDILKATWNFSNDRIIGRGGFGIVYRGVLPDGRDVAVKKLQ-----REG------------IEGEREFRAEMEALSGNGSG-WPHPLVTLYGWCLDGSEKLLVYEYMEGGTLEDFIT------------------DRT------------------------------------R-----------------FTWKCRIQAAIDVARALVYLHHDCYPCIVHRDVKANVLLDKDGRAKVTDFGLAR-VM-ISE-HTHVS-TMVA-GTIGYVAPEYGQIMQATTKGDVYSY-GVLAMEL---ATGRHAI-----------DGGE---------ECLVEWATRVMGDGRKGFTRAIIPDALL--VPG------------LVEGAEEMYELLRIGIRCTAETPHDRPNMKQVLDMLISVPSS--------QKGSSR-SFGSSRSTSPLL------------------------------
> Potri.015G061600.1 pacid=27017436 transcript=Potri.015G061600.1 locus=Potri.015G061600 ID=Potri.015G061600.1.v3.0 annot-version=v3.0
FITIDYKI---FLFSHFMKEDETDH--------------------------------------------LWRIVLFM--FLILITG----SVVVSG-----------DSL------DTDRQV------LLGLK----SFLEER-NH-VNR-G-QYS-------------QWN--------Q-QS--------SN-P-CNW-SGILCTL-------------------------------------------------------------DGS-----------RVRGINLAVNNISGDLY---------GNFS-SLTALTYLDLSQN-TLGGAVP-----G-DLSNCQ-NLVYLNLSHNI-LEGEL--------------------------N----LT-------------------------------------GLTKLETLDLSTRIFGGIQFSFP-G-------------------------------------IC-------------NN-LIVANVSANFSGGID-NFFDGCL----KLQYLDLSSNFFSGA-IW--KGFS----RLKEFSVSEY-----------------------LSGEVSG-------S---------------------FFAENNCSLQVLDLSGNFIGKVP-SEVSNCRNLSILNLWGNSFTGEIP-SEIGLISSLEGLFLGNTFSPTIPESL--LNLGNLAFLDLSRHFGGDIQQIFGRFT---QLKILVLHGSYIDGINSSGILKL-PNLVGLDLSNSFTGPLPVEISEMHNLKFLILAYN---QFNSNIPQEY-----------------G-------------NFRGLQALDLSFNNLSGQ-IPSSL------------GKLRSLLWLMLANTLTGEIPAELGSCTSLLWLNLANQLSGSIPRELMKVGMDPSQTFESNQRD-GGIIAGSGECLTMKRWIPADYPPFSFIYTILNRKTCRSIWDRLI--KG--------VGLFPVC--AAGSTVRTLQI--SGYLQLSGNQLSGEVPGDIGKMH------SFS---------M------IHLGFNLSGTL------------------------------------------------PPQIGQLP-LVVLNLTKTFSGEIPNEI-GNAECIKNLDLSCNFSGTFPVSLNNLSELSKFNISYPLISGTIPTTGQLATFEKDSYLGDP------------------------LLKLP-SFINNSMG-----------SPPNQYPK--------IEKK------EPKKWVA--VLVLLTMTV-ALLIC-GLASLVVCMLVK---SPA------------ESPG-YLLDDTKH-----------LRHDFASSS------WSSSPWSS-----------DTVKVIRLD-----R------------TAFTHADILKATGNFTESRIIGKGGFGTVYRGVLPDGREVAVKKLQ-----REG------------IEGEKEFRAEMEVLTGNGFG-WPHPLVTLYGWCLDGTEKILVYEYMEGGSLEDLIS------------------DRT------------------------------------R-----------------LTWRRRIDIAIDVARALVFLHHECYPAIVHRDVKASVLLDKDGKARVTDFGLAR-FV-DVG-DSHVS-TMVA-GTVGYVAPEYGQTFHATTKGDVYSF-GVLSMEL---ATGRRAV-----------DGGE---------ECLLEWARRVMGSGRHGLSRARIPVVLL--GSG------------LAEGAEEMCDLLRIGIGCTAEAPQWRPNMKEVLAMLIKLSC----------------------------------------------------------
> Potri.012G067600.1 pacid=27049073 transcript=Potri.012G067600.1 locus=Potri.012G067600 ID=Potri.012G067600.1.v3.0 annot-version=v3.0
-----------FL--------------------------------------------------------------------KLIAG----SVVVAG-----------DSL------ETDRQV------LLDLK----SFLEER-NQ-VNR-G-QYS-------------QWN--------R-QS--------SN-P-CNW-SGILCTH-------------------------------------------------------------DGS-----------RVSAINFTASNISGDLY---------NNFS-SLTALTYLDLSRN-TFTGAVP-----S-DLSNCQ-NLVYLNLSHNI-LEGEL--------------------------N----LT-------------------------------------GLSKLETLDLSMRIFG---------------------------------------------------------------------------GRID-NVFDGCL----KLQFLDLSTNFFSGE-IW--KGFS----RLKEFSVSEY-----------------------LSGEVSE-------S---------------------FFSKNNCSLQVLDLSGNFTGKVP-SNVSNCRNLDILNLWGNNFNGQIP-SEIGLISSLKGLFLGNTFSPTIPESL--LNLRNLVFLDLSRNFGGDIQKIMGRFT---QLKFLVLHGSYTGGLYSSGILKL-ANLVRLDLSNNFTGPLPVEISEMHSLKFLILAYN---RFNITIPQEY-----------------G-------------NFQNLQALDLSFNNLTGQ-IPSSL------------GKLRSLLWLMLANKLTGEIPPELGNCSSLLWLNLANQLSGSIPHELMNVGRDPTPTFESNKQD-EGIIAGSGECLTMKRWIPADYPPFSFVYTILNRKTCRSIWDRLL--KG--------VGLFPVC--AAGSTVRTFQI--SGYLQLSGNQLSGEVPGDIGKMQ------SFS---------M------LHLGFELNGRL------------------------------------------------PPQIGKLP-LVVLNLTKKFSGEIPNEI-GNTKCLQNLDLSYNFSGTFPVSLNNLSEVSKFNISYPLISGTVPTTGQMATFEKESYLGDP------------------------LLKLP-NFIINSMD-----------PPPNEYPK--------IKKK------ENKKWVA--VLVLLTMTM-AFLIC-GLVSLFVCMLVK---SPP------------ESPR-YLFEDTKY-----------RQHDFESSS------GSSSPCFS-----------DTVKVIRLD-----R------------TAFTHADILKATDSFSESRIIGKGGFGTVYRGVLPDGREVAIKKLQ-----REG------------IEGEKEFRAEMEVLTGNGFG-WPHPLVALYGWCLYGAEKILVYEYMEGGSLEDVIS------------------DRM------------------------------------R-----------------LPWRRRIDIAIDVGQALVYLHHECSLAIVHRDVKASVLLDKDGRARVTDFGLAR-FV-DVG-DSHVS-TTVA-GTIGYVAPEYGQSLHATTKGDVYSF-GVLAMEL---ATGRRAV-----------DGGE---------ECLLEWARRVMGSWRYGFSRAMIPVVLL--GSG------------LVEEAEEMFELLKIGIRCTAEAPQSRPNMKEVLAMLIKLSCS--------RPGRGE-SFLSQADFQDEM------------------------------
> Zm00001d022044_T001.1
----------------------------------------------------------------------MSPLLLG--FLGLLLVAGELVVVPTG-------AQNSDGG------DDDKEV------LVELK----HFLQDN-NK-VNR-G-AYD-------------AWQ--------E-SD--------AS-P-CEW-HGVQCD--------------------------------------------------------------TAD-----------RVTALDLSGSSISGPAF---------GNFS-RLPALARLDLSDN-TI---CA-----AGDIGQCL-GLVHLNLSHNL-INGSL--------------------------D----LS-------------------------------------GLTRLQTLDVSGRLSGGVAANFT-A-------------------------------------MC-------------AD-LAVFNASTGLTGNIT-GMFDGCA----RLQYVDLSSNNFTGE-LW--PGVT----RFTQFSAAEN-----------------------LTGSVPP-------T---------------------TF-PDGCKLESLDLSAYLTGSFP-DSIAKCANLTYLSLWGNVFNGFIP-AGIGKLPVLETLVLGKSFDRRIPSAL--TNCTKLQFLDISSMFGGDVQDTFGRLA---SLRYLVLHHNYTGGIVTSGVLQL-PLLARLDLSFEFSGELPPEVADMKSLKYLMLAYN---QFSSGIPPAY-----------------G-------------RLTELQALDLSYNELSGR-IPATI------------GNLTSLLWLMLAGQLSGEIPSEIGKCASLLWLNLADNLTGNIPPEMANIGRNPGPTFAKNRNGSSVLA-GSGDCQAMRRWIPASYPPFSFVYSIMTRENCRSIWDRIL--KG--------YGIVPVCT-NPSSPVRSYTI--SGYVQLSRNQLSGDIPPEIGAMV------NLS---------L------LHLDGRLTGML------------------------------------------------PAEISRLP-LVVLNVSRNISGAIPSEI-GRILCLEMMDLSYNFSGELPGTLSQLTDLTKFNVSYPLLTGSVPTTAQFGTFDERSFLGDP------------------------LISF-----GTGTG-----------KQPPPEAA--------GPRRSGM---SPRSIAV--WFLFSLLAA-------FVTGALVFFMAN---LRARFPVE----QDPDPES-FSFENPKC-----SSRKC-----SLQMSTP---SG-SSSSATGCSSSSSSS-TEGVKVFQLG-----S------------TAFTYRDVVAATGNFSEHLVIGRGGSGVVYRGVLPDGRTVAVKKLA-----RPR-DDGDGDG-----DCEREFRAEMEVLADRMGSSWPHPLVTLYGWCLSGSGKVLVYEHLDGGSLESLVG------------------DTA------------------------------------A-----------------FGWGRRLEAAVGVARALVFLHHECRPAVVHRDVKASVLLDRDGRARVTDFGLAR-VV-RPG-DTHVS-TVVA-GTVGYVAPEYGQTWRATTKGDVYSY-GVLLMEL---ATGRRAV-----------DGAE--------DECLVEWARRMAREGWSS--------------AG-------------AVVGTVSWELLMLGMRCTADAPQERPDMPDVLAALL--------------------DV-GEHGGTRLE------------T-----------------
> LOC_Os07g40630.1 pacid=33116743 transcript=LOC_Os07g40630.1 locus=LOC_Os07g40630 ID=LOC_Os07g40630.1.MSUv7.0 annot-version=v7.0
----------------------------------------------------------------------MSPLLLG--FLCLLLFAGQVAVVAS---------------------DDDREV------LVELK----RFLQAN-NR-FNR-G-EYD-------------RWP--------E-SD--------AS-P-CRW-AGVTCD--------------------------------------------------------------GRG-----------RVTALDLSGSAISGAAF---------GNFS-RLTALTWLDLSDN-GIGGELP-----AGDLAQCR-GLVHLNLSHNL-IAGGL--------------------------D----VS-------------------------------------GLTKLRTLDVSGRFVGGAAASFVPA-------------------------------------AC-------------GD-LAVLNVSGGFTGDIT-GLFDGCP----KLEYIDLSTNNFTGE-LW--PGIA----RFTQFNVAEN-----------------------LTGGVPA-------A---------------------TF-PGGCKLRSLDLSAHFAGEFP-DSIASCSNLTYLSLWGNGFAGKIS-AGIGELAGLETLILGKRFDRRIPPEL--TNCTSLQFLDMSTAFGGDMQGILGEFV---TLKYLVLHHNYTGGIVSSGVLRL-PLLARLDLSFQFSGELPLEVADMKSLKYLMLPAN---SFSGGIPPEY-----------------G-------------RLAELQALDLSYNGLTGR-IPASI------------GNLTSLLWLMLAGQLSGEIPPEIGNCSSLLWLNLADRLTGRIPPEMAEIGRNPAPTFEKNRKDVSVLA-GSGECQAMRRWIPATYPPFNFVYTVMTRENCRSIWDRLL--KG--------YGIIPICT-NSSSPVRSNTI--SGYVQLSGNKLSGEIPSQIGAMR------NLS---------L------LHLDNQLTGRL------------------------------------------------PPAISHLP-LVVLNVSNSISGGIPPEI-GHILCLEILDLAYNFSGELPASLGNLTGLNKFNVSYPLLSGDVPTTGQLGTFDELSFLGDP------------------------LITLQ----DRGPR-----------RQRAPQAA---------IRGRGM---SPRTIAL--WFVFSLIIA-------FIAGTVVFIMAN---LRARFPVD----QDPDPES-LSCENPKCGGGGGGGGKCGAFHMSATSSPP---SGCSSSCVTGCSSSS-----EGVKVFRLD-----K------------TAFTYRDIVAATSGFSDDRVVGRGGYGVVYRGVLPDGRDVAVKKLA-----RLR-DCGGGGG----DSGEREFRAEMEVLADRMGFTWPHPLVTLYGWCLAGSAKILVYEYLDGGNLESLIG------------------DHA------------------------------------A-----------------FGRRRRLDAAIGVARALVFLHHECRPAVVHRDVKASVLLGRDGGVKVTDFGLAR-VV-RPG-DTHVS-TMVA-GTVGYVAPEYGQTWRATTKGDVYSY-GVLLMEL---ATGRRAV-----------DGGE--------EECLVEWSRRMAQEGWPAR------------EAA-------------ASSGAVLWDMLMLGMRCTADSPQERPDMPDVLAALL--------------------DIAGSGGGGE--------------------------------
> Bradi1g22650.1.p pacid=32793905 transcript=Bradi1g22650.1 locus=Bradi1g22650 ID=Bradi1g22650.1.v3.1 annot-version=v3.1
----------------------------------------------------------------------MSPLLLE--LLCLLLVAG--SVVLTG-------AQN--GA------GEDKAV------LVELK----RFLQTN-NK-VNR-G-DYD-------------AWP--------E-TA--------TS-P-CNW-AGVRCD--------------------------------------------------------------AAG-----------RVASLNLSNSAISGPAF---------GNFS-RLPALVSLDLSDN-SITGFLP-----ADDLNQCR-GLTHLNLSHNL-ITGPL--------------------------H----IP-------------------------------------GLTNLRTLDVSGRLNGSVAGNFP-S-------------------------------------IC------------AGE-LEQLDMSTRFTGNIT-GMLDGCGN---KLERVDLSSNNFTGE-LW--PGVS----RFSQFSAAEN-----------------------LTGSIPS-------S---------------------TF-QDGCRLQSLDLSAKLAGSFP-DSIAKCQNLTYLSLWGNNFAGTIP-AGIGELGVLETLILGKRFDRRIPQAL--TNCTALQFLDMSNSFGGDVQEIFGSFAP--SLKYLVLHHGYTGGIVASGVLRL-PRLARLDLSFDFTGYLPPEVAEMKSLKYLMLADN---NFSGGIPTEY-----------------G-------------RLAELQALDLSNNALSGG-IPASV------------GNLTSLLWLMLAGKLSGQIPREIGRCSSLLWLNLADRLTGEIPPEMAEIGNNPGPTFAKNREDSSVLA-GSGECQAMKRWIPASYPPFSFVYTVMTRENCRSIWDRIL--KG--------YGIFPICTNNSSSQVRTNSI--SGYVQLSRNMLSGQIPSRIGAMR------NLS---------L------LHLDGGFTGRI------------------------------------------------PPEIGQLP-LVILNVSRNISGPIPSEV-GQIRCLERMDLSFNLSGELPASLGRLTELAMFNVSYPLLHGYVPTAGQFGTFDEQSFIGIP------------------------NITLHRDRAVAGAG-----------KQQQPMED--------ATRGRKM---LPRTILA--WFFFSLVVA-------FIAGSVVFIVTS---LRARYPVD----QDPD------LEHPKC-GGGGGNGKHKLFQTSSSSSSPLPSSGWSSSSATGCSSTSTE---AAVKVFRLD-----KT-----------TAFTYRDIVAATGDFSDGRVIGRGGHGVVYRGVLPDGRTVAVKRLS-----RCRNDVGEEDG-----DGEREFRAEMEVLAGRMGFTWPHPLVTLYGWCLSGSAKILVYEYLEGGTLESLIF------------------SDA------------------------------------G-----------------VKWARRKEVAVGVARALVFLHHECAPAVVHRDVKASVLLDGEGRARVTDFGLAR-VV-RPG-DTHVS-TVVA-GTVGYVAPEYGQTWRATTKGDVYSF-GVLLMEL---ATRRRAV-----------GYGE--------DECLVDWARRAAKEGWKGRQQ-----QLVKAQAGG----DR-----LATSGEVFWELLAIGLRCTADAPHERPDMPEVLAALL--------------------DVDADGE-----------------------------------
> evm_27.model.AmTr_v1.0_scaffold00057.129 pacid=31574226 transcript=evm_27.model.AmTr_v1.0_scaffold00057.129 locus=evm_27.TU.AmTr_v1.0_scaffold00057.129 ID=evm_27.model.AmTr_v1.0_scaffold00057.129.v1.0 annot-version=v1.0
-----------------MRERSSRFS-------------------------------------------RLSWRLFM--FITLILF----VTIASA-----------STP------EQDREV------LLNFK----SFLLRK-NP-VNR-G-RYD-------------HWN--------E-SI--------YH---CQW-PGINCT---------------------------------------------------------------GD-----------RVTGISLSDCNIQGPLY---------ANFS-SLTELEYLDFSRN-TLSGPIP-----F-DFSLCN-NLRLLNLSYNI-LDGTL--------------------------N----LT-------------------------------------GLPSLETLDLTVRLNGGIQLSFP-A-------------------------------------IC-------------NN-LINVNLSTRFSGNIL-GSFDDCQ----KLQSLDLSSNNFSGD-IW--QGFT----RLKEFSVSEF-----------------------LSGEISA-------G---------------------IF-AGNCGLHLLDLSEAFQGTVP-PEISNCQALEWLNVWGNNFTGNIP-SQIGSLRNLVSLFLGNSFSREIPASL--ENCTSLRFLDLSRNFGGVIQPVISKFV---QIKLLVLHGGYKDGLLSSGILNM-PNISRLDLSLEFSGNLPAEIAQMSSLKFLILAYN---KFSGNIPPEF-----------------G-------------NLSKLQALDLSYNKLTGS-IPATF------------GKLSSLLWLMLAGSLSGEIPPEIGNCNSLLWVNLADKLSGKIPDEIAQMGINPNLTFEYNRAN-MKVAVGSGECLAMKRWIPANYPPFSFVYTLLTRKSCRGIWDRVL--KG--------YGLFPICLNNSGSSPRTLTV--SGYLQLTGNNFSGEIPTTIGNMK------KLS---------L------LHLGSNFSGHL------------------------------------------------PPELAQIP-LVVLNVSRGFTGDIPARL-GSMACLQNLDLSVNFSGDFPASFRGLTDLSKFNLSYPFLTGTVRASGQLGTFEADSFLGVP------------------------LLCVE-SLKNSA-------------ACTNNWTT--------DSKQAGKIAGRPVTLAI--ILASLSVSI-VFLLL-WLATLTVFFFPK---NPSK-------PDEEDSTV-FALMSSK------------RRHDQVSSST----FSSTSPDSS-----------DSVYVFRVD-----S------------KPFTYSDILEATENFSDRRIIGRGGYATVYRGMLPDGRHVAVKRLR-----QQG------------AEAEREFEAEMETLSR---G-ARHPLVILYGWCMFGEEKALVYEYMEGGSLEEWLE------------------GKK------------------------------------GV---------------FMGWRMRFEVVYGVAKGLAYLHHECMPAIVHRDVKASIMLEGDGGARVGDFGLAR-VV-GVG-STHVS-TVVA-GTVGYVAPEYGQTWKATTKGDVYSF-GVLVLEV---LTGRRAV------------GNE---------ETLVEWVRRVVEE--KGWRGAVHEGLCMEEGKG------------INLYGRQVEGLVEVGLRCTEEKPCKRPDMKEVVAMLLGCRGG---------------GVGVDSSAAPAC------------------------------
> LOC_Os03g28270.1 pacid=33133818 transcript=LOC_Os03g28270.1 locus=LOC_Os03g28270 ID=LOC_Os03g28270.1.MSUv7.0 annot-version=v7.0
-----------------------------------------------------------------------MPLFHQ--ILKTFFHALIIAEVILG--------------------QSDREV------LLELK----NFLQFQ-NP-INH-G-GYN-------------SWP--------E-SG--------TS-P-CHW-QGVGCD--------------------------------------------------------------ASG-----------RVNFLDLSNSNISGPAF---------QNLS-RLSGLTHLDLSAN-SITGELH-----D-DLKNCL-HLQYLNLSYNL-ISGIL--------------------------D----VS-------------------------------------SLANLQTLDVSQRFEGGISANFP-A-------------------------------------IC-------------RN-LSAINLSSNLTGSIS-GLFNNCL----KLQDVDLSWNSFTGN-VW--NGIA----RLRQFKAGKN-----------------------FAGSISS-------R---------------------IF-STGCKLQLLDLSSHFYGNFP-SSIANCAGLTYLSIWDNHFNGSIP-PGIGSIHGLEELVLTSHFDREIPLEL--MNCTSLKYLDISDNFGGEVQQVLGKLT---SLTNLVLQENYSGGIVSSGILEL-PKLALLDLSFNFNGKLPTEIASMGSIKALMLAEN---NFSGTIPPSY-----------------G-------------QLVNLQALDLSYNSLSGE-IPPSI------------GNLTLLLLLMLAGQLSGEIPREIGNCTSLLWLNLVGRLSGQIPPEMAGMGRNPSSTFAKNQKNPSLMKSVTSKCLAVYRWVPSSYPEFDYVQSMMSHKNCRTIWNRLL--MG--------YDILPA-----SSPLR--TA--LGYVQLSGNLLSGQIPSAIGAMK------NIS---------L------LLLDGRLSGHL------------------------------------------------PSEIGSLQ-LVSLNASNSISGEIPFEI-GNLGSIESLDLSCNFSGSLPSSLEKLSKLSQFNVSYPLLTGEVPSSGQLSTFSELSFLGDP------------------------LLSWR---SAAGHP-----------RPKNGTGF--------FFNGT-E---YP---------TKEDISVPDFLPPFAAKGLSVFILES---SRRRSSMSTGLMSEPDELR-RSEKEAQC----NLPMEC-APESTTRSPTPSPLASLPSPVAAAAALLSAPTRFAACVLYRLA-----RA-----------RLFPLRPSVLAAASRPDAAVL-------VFRALVSNGRADAARDML-----QLAPKLGVREG----GAAER--------LIDEMVRRGVAPAATMQGLCDADQAEVVNYGVLTSSRA------------------------------------------------------------------------------------RRGDVN-GVRELLSAMRKKC-PCDVGRVDEAHALLDMQLKGTV--PGAAN-VP-RPR-RLQGS-RLRA-GSTGFQRDVGERTLSSTSDGKVEEA-CFVLEQM---A--RREMSL-------DADGWQ--------VTCV-----RSSRSTQAIRDDKRLVIKLIIEKAGVMFECDRCVNQHISRIDTQSWDLMKVKVICCKNEPEERDDAPKVLLCLVKRAKEA----EAEQAGEAACDIILSAGRKERQ------------HIP---------------
> Smo_54187_ pacid=15415645 transcript=54187 locus=54187 ID=54187.v1.91 annot-version=v1.0
---------------------------------------------------------------------------------------------------------AAAK-------EEDRAT------LLSFK----NQV----SD----------PLSTLG-------TW---------NTSS-------GVD--SCHW-HGVNCS--------------------------------------------------------------SSG-----------RITGLDLHSNNL--------------TTIG-------------N---------QQL------------------------------------------------------------------------------------------------------------------------------------------------------------------------------------------------------CSSNS-SLESLLLQNNRLDGENVF--ASLQRCA-RLKMLDVSFT-----------------------LAGELPS-S---------------------------LC-ENHPQLRHLILWASFEGQIP-SALAKCKNLVNLMLSFNRFEGEVP-SQLSDLQDLQWLSLSNRLSGEIPAAL--GRL---------------------------RMTILQLRDRLQGEIPSE-LEQC-ASLKMLDVSFTLAGELPSSLCNHPQLRHLILWAN---SFEGQIPSAL-AKCKNLVNLMLSFRF------------------------------EGE-VPSQL------------SDLQDLQWLSLSNRLSGEIPAALGRLHRMTILQLRDRLQGEIPSELEH-------------------------------------------------------------------------------------------------------------PI------------------Y------------LDVSNNLTGEI------------------------------------------------PLELGRMEDLIVLGLAYSLTGEIPTGF-GTIPTLDTVDMSHLLQGGI------------------------------------------------------------------------------------------------------------------------------------------------------------------------------------------------------------------------------------------------------------------------------------------------------------------------------------------------------------------------------------------------------------------------------------------------------------------------------------------------------------------------------------------------------------------------------------------------------------------------------------------------------------------------------------------------------------------------------------------------------------------
> LOC_Os02g06240.1 pacid=33136542 transcript=LOC_Os02g06240.1 locus=LOC_Os02g06240 ID=LOC_Os02g06240.1.MSUv7.0 annot-version=v7.0
----------------------------------------------------------------------------------------------------------------------------------------------------------------------------------------------------------------------------------------------------------------------------------------------------------------------------------------------------------------------------------------------------------------------------------------------------------------------------------------------------------------------------------------------------------------------------------------------------------------------------------------------------------------------------------------------------------------------------------MSGELPSAL--GNCTNLKIINLKYSFRGELLK------------------------------------------------LSPRIGNLKSLLFLSLSNNAFVNIANVIHA-L-KNSRKINTLIIGTFK-GETMPEDIPI--TDGFQSLQVLSIPSCSLSGK-IPLWL------------SKLAKLEVLDLSNQLTGPIPDWIHDLNFLYFIDISNKLTGDLPTAIMLMPMLQPDKVA------------------------TQLD----------------------------------------------PRA----------FEQ---------PV-Y------AGPS-LT---YGKNN---ALPAMLNLANELTGAI------------------------------------------------PSEVGQLKSLTLLNLSFSLSGQIPQQL-FDLTNLQVVDLSNHLSGSIPPGLNNLHFLTTFDASNNDLEGWIPAGVQ-SSYPYD-FSGNPKLCDPT-------------------LTRTCDSAE-------APP-----VST-------------LTGE----ETTPK-I----VF---AIAFGAFF----------------------------------------------------------------------------------------------------------------------------------------------CLGV----------------VY-----------DQ---AVL----SRFFG-----------------------------------------------------------------------------------------------------------------------------------------------------------------------------------------------------------------------------------------------------------------------------------------------------------------------------------------------------------------------------------------------------------------------
> LOC_Os02g06150.1 pacid=33134124 transcript=LOC_Os02g06150.1 locus=LOC_Os02g06150 ID=LOC_Os02g06150.1.MSUv7.0 annot-version=v7.0
-MLRRWPTL--------KRP---------------------RDHSVLSE--QTTDF------------------N----HLNVKILPVPVHT---------------RQ-----LAEQVNKI------IQRQK----LKV----KE--W--H----GLLL---------------------------------------W-EGITCN--------------------------------------------------------------EDG-----------AVIEVHLASKGLEGQ--------IS-PSLG-ELTSLSRLNLSYN-SLSGSLP-AEL----MSSG--SIVVLDVSFNR-LNGDL-QE-L---NPS--------------------VS--------------------------------------NQPLKVLNISSRFTGEF----PSI-----------------------------------------------TWEKMRN-LVAINASNSFTGHIP-SSF--CSSST-SFAVLDLGYNQFSGN-I-P-PGIGKCS-ALRLLKANAN-----------------------IRGPLPG-D---------------------------LF--NATSLEYLSFANGLQGTIDDALIVKLINLVFVDLRWNRFSGKIP-NSIG--------------------------------------------------------------------------------------------------------------------------------------------------------------------------------------------------------------------------------------------------------------------------------------------------------------------------------------------------------------------------------------------------------------------------------------------------------------------------------------------------------------------------------------------------------------------------------------------------------------------------------------------------------------------------------------------------------------------------------------------------------------------------------------------------------------------------------------------------------------------------------------------------------------------------------------------------------------------------------------------------------------------------------------------------------------------------------------------------------------------------------------------------------------------------------------------------------------------------------------------------------------------------
> Smo_31808_ pacid=15419912 transcript=31808 locus=31808 ID=31808.v1.91 annot-version=v1.0
--------------------------------------------------------------------------------------------------------------------STDATT------LLRLK----TSL--------D-------PSAALN-------SW-----------SS-------TTS--LCQW-NGVTCS--------------------------------------------------------------PDG-----------LVIRLDLRFKSLSGA--------IPFDVIG-DLSHLQGLFLSGNNTIS---P--------ISSCK-SLEALDISHNL-LSGDV-EQVINL---------------------------------------------------------------CARNLKTLNASHSFTGDL----P---------------------------------------------------------------------SLP------------KLRILNLSSNRTNGDDI--------CS-------------------------------------------------------------------------STGSELEELIISNRLTGPFL-HTILLCRKLKVLDLSFNTISGEIPTDLCEKTSKLEHFAVWSELHGPVPTTI--SKC---------------------------------------------------SSLVTLILSFNLQGPIPPEVSKLHSLEWLILSSN------------------------------N---------------------------LSGT-IPSSL------------GQLKRLTVLAVSNSLEGELPGELSGCEKLAWLDLNNRLTGEIPPRIGRSKPAPLVDNTTRE--------------------------FRLVFDNNEAYKCPG-------NRG-------------------INSI-------FPLLGISIQEFQTKAPM--------VCNKRLY--IY-----QKLFPELVDLSGLFTGAI------------------------------------------------PVEFGDMQSLYQISLARRMSGRIPSSL-GFLKRLSTVDLSSLFTGVIPVSFSRLP-LMDFNVSFNNLSGGIPQKGQLTTFPLSSFQGNSGLC---------------------------------------------------------------------------------------------------------------------------------------------------------------------------------------------------------------------------------------------------------------------------------------------------------------------------------------------------------------------------------------------------------------------------------------------------------------------------------------------------------------------------------------------------------------------------------------------------------------------------------------------------------------------------------------------------------------------
> Pp3c3_15220V3.1.p pacid=32940188 transcript=Pp3c3_15220V3.1 locus=Pp3c3_15220 annot-version=v3.3
---------------------------------------------------------MT-------GPGKIVTLL----LVVLILLN-------HG-------TASAQTL------REDEEN------LIAFLR---NVL----------------------------PDYSLVF-----N-----------SSVPTCQW-EGLTCI--------------------------------------------------------------GLGA--------QQRIYTLNLGGLSLNGS--------IPNNTLG-ALTALTVLELSNN-FLSGSIP-----Y-DIFNLR-NLMHLGLANNR-LTGIL-PQWI-----------------------------------------------------------------NLYQLLKLDLSELLSGAL----PNS-------------------------------------------------------L---------------GNLR-------SLNVLDLHGNNFTGP-M---PMLNN-TRFLRYLDLSSG-----------------------ITGNVPY-QIFF---------------------------SLSQELAQLNLSSLLTGPIL-PEFNWLWQIRVLDLSNNGFEGEIP--DLSNLGQLRQFNVASNLHGMLPVSI--TKIPYLRSLSVAKRLWGPLPPLPWGTS-SEKIRFIDCSHFFSGPIPNG-LLAS-ENLAVVRLTRWFSGPIPGNFT-----------------------------------------------------------TLLEELDLSWNNFTGN-IPETL------------ANLPLLTKLDLSARLNGSIPMGLVKKTSLQHLSLAAEFEEGSLPDLSHAGSLV----------------------------------------------------------------------------------------------------------------------------Y------------LNLSSNRNGSI------------------------------------------------PDSVGELQSLVHLDLSHHVTGPIPENL-SLTTNITTLDFSYNLNGQIPPALGSLN-LSSLDLSFNNLTGEVP--NQWIKFANTSFTGNSFLCG-I-------------------VNRPCPVGD-----TSTAPPLPNPSPDPALP-PLIDHPPIVRGK----GHTRKDMEAGAVL---GIVIGLCLAF-CALLSTYMLFHK-------------KRKRFKKKP------RKDNS---------SYLTG--PLT---FESDPCGW-A-----CQVPQPASIPVIMFE-KPLLN--------------LTFADLLQATSKFHNDSQIADGRYGPTFKGTLQGGFKIVVKVLRDCGP-------AN----------ELEKAAQLEALG-KI----RHELVSLVGYCLVGGERLLVYEFMENADVHQRLHD-SPDTHH------PENWTKEKWEDAPER---------------------------FIVPEE-------------LAWPIRHRIAVGVARALAFLHHGSVPSVVHRDVTTAIMLDSQYEPHLADCGLAD-LVESG---KHCDSGPLMGGSPGYIPPEYTQTWKATSRGDVFSF-GVVLLEL---VTGKPPT------------G--QYFHESY-GGNLVGWVRTLIR---EKQGYKCLDPKLLA--TGVE---------------SEMLETLRIGYLCTAELPVKRPTMQQVVGLLKDIHVDVV------TCI----------------------------------------------
> Pp3c4_26070V3.1.p pacid=32918823 transcript=Pp3c4_26070V3.1 locus=Pp3c4_26070 annot-version=v3.3
---------------------------------------------------------MK-------GYGRFLTPL----VVLLVFL--------HG--------VSAQTL------REDEEN------FFAFLK---SAL----------------------------PNLSSVF-----N-----------TTIPTCDWYPRVYCI--------------------------------------------------------------GLGA--------QRRIFRLYLGESGLNGS--------IPNNTLG-ALSELSVLDLSNN-FLRGEIP-----P-DIFKLS-NLVHLGLANNR-LTGNV-SNGV---------------------S-------------------------------------------NLYQLSKLDLSGRLSGAL----PGS-------------------------------------------------------L---------------GALQ-------GLKFLDLHGNNFSGP-L---PKLVN-TAYIRYLDLSSW-----------------------ITGGIQS-ETL-----------------------------RNQELVYLNLSRLLSGVIP-KGINSLWRLRFLDLSGNDFEGAIP--DLSNLGQLRMFDVSSRLNGSIPTNV--TRLPYLRTLSVAHKLTGSLPSLPWGLS-SAKIIKVDCSDFLTGSIPEG-LLAS-ENLTIFRLASKFSGRIPSNIS-----------------------------------------------------------EQLQELDLRSNRFTGE-IPEAL------------ARLQSLKYLDLSALLNGSIPWGLTEITSLQHLSLTGGFEEGVLPDFSQMGSLE----------------------------------------------------------------------------------------------------------------------------H------------LNLSYNIVGVI------------------------------------------------PASFGELKSLAQLDLSHRLNGSIPTNL-SWATNLTSLDLSYNLTGTIPPELISLTYLSRLNLSFNNLSGEVPSANQWGTLNPSSFEGNPLLCGVV-------------------VDRVCPY---------VAP----PAPSPSLPLPSPDLSPSTEPR----GSSSKTLKVGAIV---GIAVGAAVAFLCASLSTLVLFHK---------------HKFKRIP------THD-P---------SHLAG--SVT---FESDPSAW-A-----AQVPLAASIPVIMFE-KPLLN--------------LTFADLLQATNRFHKDSIILDGGYGPTFKGVLPGGLQIVVKVLYEGGP-------GN----------ELEKAAQLEALG-KI----RHELVSLVGYCIVRGERLLVYEFMENGNVYQRLHDPSEEAHH------PDHWTVETWVDAPEK---------------------------FSVTEE-------------LSWPIRHRIAVGVARALAFLHHGCSPNIVHRDVTSSILLDSQYEPHLAECGLAN-LVESP---RH--DTPVMGGTVGYVPPEYGQTWKPTPRGDVYSF-GVVLLEL---ITGKRPT------------G--HFFHDSY-GGNLVGWVRSMIK---EKRGYKCLDPKLLA--TGVE---------------SEMLETLRIGYLCTAELPTKRPTMQQVVGLLKDIHVEVT------YM-----------------------------------------------
> Pp3c8_2540V3.1.p pacid=32965030 transcript=Pp3c8_2540V3.1 locus=Pp3c8_2540 annot-version=v3.3
-----------------MPSRVAV----------------KGRYSSRGD----THLVMA-------GPATVVTLL----LLTIVFP---------G--------VAAQT--------PDETH------LFNFLK---NVL----------------------------PDFKLYF-----N-----------TSVPTCDWQGVVTCI--------------------------------------------------------------GLGP--------RAQIRTLTLSGRGLNGT--------ILPDTLG-ALSSLQFLDLSNN-LLSGEIP-----L-DIYNLS-SLSFIRLAQNR-LTGGL-SPMV---------------------S-------------------------------------------KLVQLATLDISQLLSGPL----PSK-------------------------------------------------------L---------------GDLQ-------FLEVLDLHSNNFSEN-I---PVLRQRNPVLQNLDLSSQ-----------------------LTGEVPW-AFD-----------------------------SLTTLKLLNLSRSLTGALT-WQFERLEGLQTLDISRNALEGQIP--GFGNLKKLLKVSLSSRFNGSVPSSL--IGLSDLQDLSVADRLGGSLPQLAWADS---MISSLDCSNFLNGSVPAE-LFAS-PNLVVVRLSGNFTGALPENVS-----------------------------------------------------------SKIRELDLHSNNFVGT-IPKSI------------VTLPALEKLELSSQLGGPLPRDFNGLSSINYLGLARSFEEGLLPDVTGMTKIS----------------------------------------------------------------------------------------------------------------------------Y------------LNLSSSLGGPI------------------------------------------------PDSFAALKSLVSLDLSHHLNGSIPVSL-SAAASLESLDLSFNLTDVIPAELASLASLRHVNFSYNNLSGEVPNSKQWAAFGSASFQGNPHLCGLV-------------------LEKPCSS---------YSP----PTPGTSGP----------HHG----RHRRRLLKVGAII---GIVLGSIVLC-CGFLTILLLFIK---------------KKPKKLT------DREVS---------KYLSSKLPVT---FEADPSTW-A-----GQVPQAGSIPVIMFE-KPLLN--------------LTFADLLKATSLFHKDNQISDGGYGPAFKGTLPGGFQIVVKVLYEGGP-------VN----------EYEKAAQLESLG-RI----RHPLVTLVGYCLVGDERVLVYEFMENGDLSSCLHELPSGQQN------PEDWSKDTWEN-PDF---------------------------ETRNDV-------------LSWQVRHRIALGVARALAFLHHGCCPHLVHRAVTSSILLDSIYEPHLADSGLGT-LTVTG---GPDSEAPAYCGSPGYSPPEYGQLWKATTRGDVYSF-GVLVLEL---VTGKKPT------------S--PYYHESY-GGNLVGWVRALIR---EKRGYKCLDPRLAS--SKVE---------------SEMLEALRIGYLCTAEHPSKRPTMQQVVGLLKDIQPEFS------GAAA---------------------------------------------
> Smo_106138 pacid=15415579 transcript=106138 locus=106138 ID=106138.v1.91 annot-version=v1.0
---------------------------------------------------------------------------------------------------------------------------------------------------------------------------------------------------------------------------------------------------------------------------------------Q-LEYLRYLDLSTVQLSMA--------IP-PEIG-SMMGLEALSLAGS-SLMGQLP-TNI-----SNLV-SLRHLDLSSNP-LGIRI-PTSL---CDLQNLEHLSLNHSQFH----GAVPQSICDATSLEQ---LDLSRMSLSATLPDCF-----F-DLTALKYLDLSGMLMGSI----SDSIGNFKRLTYLSLDG-QFTGGIPYGISDLSSLVILDM----------------------VDMFDNARTSIPS-FL-G--ELT-NLRVLRLSGRAWRGA-I-PSSSIQNLT-SLQEMIITTPINGPLPSELAGLTTLQTLIITGTVWGSIP--SELGN--LPQLRVLDLSS-MLSGSIPRNLG--RLQTLRELQLASNLSGSIP-WEL-----------------GSIR-RAYL-------VNLANSLSGQIPDSL--ANIPSGSVLDISNNLSGPIPS--WLSQ---Q-----------------------SALDTLDLSQNLSGDVPSWISTATRLT--------------------------LTAVDFSNHF-SGEIPTEL----A-GLVGLTSLNLSRNDLSGE-IPTSISNG---------NALQ---LIDLSRTLDGTIPPEIGDLYMLEMLDLSYQLSGSIPTALDDLLSLAAFNV---------------SANNLTGAIPQAGGI----HNLF-QRFSKL--------EFLDLSQNFLIGAIPSSLGA-MASL--------EEIYLYSNNLNGSIPDAIANLT------RLA---T------------LDLSSHLDGQIPG-----------------------------------------------PAIAQLTGLQVMDLSADLTGNIPSEL-ADLGQLATLDLSWQLSGVIPPEIHDLSSLEYFSVANNNLSGPIP-------------------------------------------------------------------------------------------------------------------------------------------------------------AELG---------------------------------------------SFDASSFE---------------------------------------------------------------------------DNA------------------------------------GLC----------------------------------------------------------------------------------------------------------------------------------------------------------------------------------------------------------------------------------GFP-------------------------------LDP-------------------------------------CSS-------------------------------------------------------------------------------
> Zm00001d033512_T001.1
-----------------------------------------------------------------------------------------------------------------------------------------------------------------------------------------------------------------------------------------------------------------------------------------------------------------------------------------MR--------------------------------------------------------------------------------------------------------------------------------------------------------------------------------------------------------------------------------------------------------------------------------------------------------------------------------------------------------------------------------------------------------------------------------RLESVNLATRLDA---PG-ISVC-AELRMLNLARKLVGEIPESFKELRSLSYLTLTKNSFTNLASTLQV-L-QHLSNLTSLVLTRFRGGETMLVD-GI---SGFKSHE-----RTGVKGT-PSP------------------------MGW--------W---------------------------------------------------------------------------------------------------------------------------------------PT-MMGRGA-QS-------------------------------------------------------------------------------------------------------------------------------------------------------------------------------------------------------------------------------------------------------------LV---G-------------------------------------R--------------------------------------------------------------------------------------------------------------------------------------------------------------------------------------------------------------WSH------------------GRATD---------------------------------------------------------------------------------------------------GDMG--------P---------------------------------------------------------ICHTT----GGG----------G------------------------------------------------------------------------------------------------------------------------------------------------
> LOC_Os02g06215.1 pacid=33136445 transcript=LOC_Os02g06215.1 locus=LOC_Os02g06215 ID=LOC_Os02g06215.1.MSUv7.0 annot-version=v7.0
-----IPDTVSNM----IDP-------------------------------DWDEMLVRQ-----------TFCE----EDVKAILSIPVQVDRGGFKCKEVKNLEEVR-----CKLAAVQS------ALAVLQAILEGRRGAINV--D--GRLQDGMAYI-ASSFKL------------------------------------------------------------------------------------------------------------------------------------------------------------------------EGL----VA-----------------------------------------------------------------------------------------------------------------------------------------------------------------------------------------------------------------------------------------------------------------------------------------------------------------------------------------------------------------------------------------------------------------------------------------------------------------------------------------------------------------------------------------------------------------------------------------------------------------------------------------------------------------------------------------------------------------------------------------------------------------------------------------------------------------------------------------------------------------------------------------------------------------------------------------------------------------------------------------GD--------------------------------------------------------------------------------------------------------------------------------------------------------------------------------------------------------MV---------------------------------------------------------------------------------------------------------------------------------------------------------------------------------------------------------------------------------------------------------------------------------------------------------------------------------------------------------------------------------------------------------------------------------
> DmPelle
-------------------------------------------------------------------------------------------------------------------------------------------M-------------------------------------------------------------SGVQTAEA--------------------------------------------------------------------------------------EAQ--------------------------AQN-QANGNRT-----R--------SRSHLD---NT-----M-------------------------------------------------------------------------AIRLL--------------P----------------------------------------------------------------------------------------------------L-P-VRAQLCA-HLDALDV------------------------WQLATAVK------------------------------LY---------------------------------------------P-DQVEQISSKQRGRSASEF-----------------------IWGGQYN-------------------------------------------------------TVQTLFAL-----------------F-KKLKNAMRLIK------DYVSEDLKY-----------------------IPRSV------------PTISELRAAPDSSKVNNGPP-------------------------------------------------------------------F---------------------------------------------------------------------PS--------SS--------------------GVSNSNNRTSTT-----------------------A-------------------------------------------TEEIPS----------------------------LESLGNIHIST-------------------------------------------------------------------------------------------------------------VQ-RAAESL------------------------------------------------------------------------------------------------------LE--------------------IDYAELENATDGWSPDNRLGQGGFGDVYRGKQLD---VAIKVMN-----YRSPNIDQK--MVEL----QQSYNELKYLN-SI----RHDILALYGYSIKGGKPCLVYQLMKGGSLEARLR------------A-----HKAQN-------------------------------LP------------------ALTWQQRFSISLGTARGIYFLH-RGTP-LIHGDIKPAILLDQCLQPKIGDFGLVR--L-----DAVVEVNKVF-GTKIYLPPEFRQ--LSTG--DVYSF-GIVLLEV---FTGRQVTDRVPENET---------------KKNLLDYVKQQWR---QNR--ELLEKHLAA-PMGKE---------------------LDMAIECT--DPQDRPSMNAVLKRFEPFVTD---------------------------------------------------------
> Pp3c12_16340V3.1.p pacid=32974491 transcript=Pp3c12_16340V3.1 locus=Pp3c12_16340 annot-version=v3.3
-----------------MPKRLAAGI-----------EVSRHRASFR-------QLHMT-------GPEYLTTLL----LFILLFL---------G--------VSAET--------NDERS------LFRFLD---NVL----------------------------PNYTALY-----N-----------TTVPACEWPE-ITCI--------------------------------------------------------------DRGQ--------KAKIWSLNFSGRGLNGT--------ILPGTLG-ALTSLTNLDLSHN-LLSGEIP-----E-DIFNLS-SLTHLKLANNK-LGGGL-ADLV---------------------S-------------------------------------------NLVQLGTLDLSQMLSGPL----PQR-------------------------------------------------------L----------------DSM-------FLNVLDLHSNNFSGR-I---PSMLSLPNRLQTLDLSSQ-----------------------LIGEVNH-AYE-----------------------------NLSQLKYLNLSRLLTEALP-GHFDKLGALRFLD-------------------------FSSRFYGSIPDSL--TKLPELIQLSLANRLTGPLPPLPWGNGDNHVLMFLDCSNLLNGSIPEG-LLAS-ANLEVVRLAGNFTGPLPVDFS-----------------------------------------------------------AKLRELDLQNNNLNGS-IPQKV------------TTLRALQKLELSSHLGGNIPWNFFESSSLQYLGLGRSFEGGPLLNVTSVAKIL----------------------------------------------------------------------------------------------------------------------------H------------LNLSSKIKGSI------------------------------------------------PDLLAALDRLQCLDLSHHLNGSIPSSL-FYMTTLEYLDLSFKLTGAIPSTLTELPSLRYLNFSYNNLTGEVPRS----GFNSSSFQGNPELCGLI-------------------LTKSCPG---------QSP----ETPIYLHL----------HRR----RHR-----VGAIA---GIVIGTIVSS-CSFVIIALFLYK---------------RKPKKLP------AKEVS---------KYL-SEVPMT---FEADSNSW-A-----VQVPHPGSIPVIMFE-KPLLN--------------LTFADLLRATSIFHKDNQISDGHYGPSYKGALPGGLKIVVKVLFLGCP-------AN----------EYEKVAQLEALG-KI----RHPLLSLMGYCLVGGERLLVYEFMENGDVQRRLHELPEGNQD------PEDWSKDTWEH-SDS---------------------------VTKIDD-------------LSWPVRYRIALGVARALAFLHHNCSPQLVHRDVTSSILLDSLYEPHLADYGLAS-L-ITS---ENLLETPAICGAPGYLPPEYGQAWKATTRGDVYSF-GVVLLEL---VTGKRPI------------G---HFHDSL-SGHLVGWVRSLMR---EKRAYKCLDPKLAC--TGVE---------------NEMLETLRIGYLCTAELPSKRPTMQQIVGLLKDTQPKLT------NS-----------------------------------------------
> LOC_Os02g05940.1 pacid=33138866 transcript=LOC_Os02g05940.1 locus=LOC_Os02g05940 ID=LOC_Os02g05940.1.MSUv7.0 annot-version=v7.0
-----------------MHP---------------------LHSPCK-K--HSNKFPIPV------------LAL----ALVLL-INLASLT---------------SS-----CTEQDRSS------LLRFL----REL----SQ--D--G----GLAA---------SW---------Q-DG--------TD--CCKW-DGITCS--------------------------------------------------------------QDS-----------TVTDVSLASRSLQGR--------IS-PSLG-NLPGLLRLNLSHN-LLSGALP-KEL----LSSS--SLITIDVSFNR-LDGDL-DE-L---PSS--------------------TP--------------------------------------ARPLQVLNISSLLAGQF----PSS-----------------------------------------------TWVVMKN-MVALNVSNSFSGHIP-ANF--CTNSP-YLSVLELSYNQLSGS-I-P-PGFGSCS-RLRVLKAGHN-----------------------LSGTIPD-E---------------------------IF--NATSLECLSFPNDFQGTLEWANVVKLSKLATLDLGENNFSGNIS-ESIGQLNRLEELHLNNKMFGSIPSNL--SNCTSLKIIDLNNNFSGELIYVNFSNLP--NLKTLDLMRNFSGEIPES-IYTC-SNLTALRVSSKLHGQLSKGLGNLKSLSFLSLAGNCLTNIANALQI-L-SSSSNLTTLLIGHFM-NERMPDGS-I---DGFENLQVLSLSECSLSGK-IPRWL------------SKLSRLEVLELDNRLTGPIPDWISSLNFLFYLDISNSLTGEIPMSLLQMPMLRSDRAA------------------------AQLD----------------------------------------------RRA----------FQL---------PI-YI-----SASL-LQ---YRKAS---AFPKVLNLGKEFTGLI------------------------------------------------PPEIGLLKVLLSLNLSFKLYGDIPQSI-CNLTDLLVLDLSSNLTGTIPAALNNLNFLSEFNISYNDLEGPIPTGGQLDTFTNSSFYGNPKLCGPM-------------------LVRHCSSA----------D-----GHL-------------ISKK----QQNKK-V----IL---AIVFGVFFGAIVILMLSGYLLWS-----ISGMSFRTKNR-------------CSND----------YTEALSSNISSE---------H------------LLVM--LQ-----QGKEAEDK-------ITFTGIMEATNNFNREHIIGCGGYGLVYRAELPDGSKLAIKKLN-----------GE---MCLM---EREFSAEVETLS-MA----QHDLVPLLGYCIQGNSRLLIYSYMENGSLDDWLH------------------NKD-D-GT-----------------------------S-TI----------------LDWPRRLKIAKGASHGLSYIHNICKPRIVHRDIKSSILLDKEFKAYIADFGLSR-LI-LP-NKTHVT-TELV-GTLGYIPPEYGQAWVATLKGDVYSF-GVVLLEL---LTGRRPVPI--------LST----------SKELVPWVQEMIS---EGKQIEVLDSTLQG--TGCE---------------EQMLKVLETACKCVDGNPLMRPTMMEVVASLDSIDPDL-------KMQ----------------------------------------------
> LOC_Os02g05980.1 pacid=33136443 transcript=LOC_Os02g05980.1 locus=LOC_Os02g05980 ID=LOC_Os02g05980.1.MSUv7.0 annot-version=v7.0
-----------------MQP---------------------PHFSYK-T--QSNRLPIPV------------LSL----ALVLL-LNFTSPT---------------SS-----CTEQEKNS------LLNFL----TGL----SK--D--G----GLSM---------SW---------K-DG--------VD--CCEW-EGITCR--------------------------------------------------------------TDR-----------TVTDVSLPSRSLEGY--------IS-PSLG-NLTGLLRLNLSYN-LLSSVLP-QEL----LSSS--KLIVIDISFNR-LNGGL-DK-L---PSS--------------------TP--------------------------------------ARPLQVLNISSLLAGQF----PSS-----------------------------------------------TWVVMTN-LAALNVSNSFTGKIP-TNF--CTNSP-SLAVLELSYNQFSGS-I-P-PELGSCS-RLRVLKAGHN-----------------------LSGTLPD-E---------------------------IF--NATSLECLSFPNNLQGTLEGANVVKLGKLATLDLGENNFSGNIP-ESIGQLNRLEELHLNNKMFGSIPSTL--SNCTSLKTIDLNSNFSGELMNVNFSNLP--SLQTLDLRQIFSGKIPET-IYSC-SNLTALRLSLKFQGQLSKGLGNLKSLSFLSLGYNNLTNITNALQI-L-RSSSKLTTLLISNFM-NESIPDDDRI---DGFENLQVLDLSGCSFSGK-IPQWL------------SKLSRLEMLVLDNQLTGPIPDWISSLNFLFYLDVSNNLTGEIPMALLQMPMLRSDRAA------------------------AQLD----------------------------------------------TRA----------FEL---------PV-YI-----DATL-LQ---YRKAS---AFPKVLNLGNEFTGLI------------------------------------------------PQEIGQLKALLLLNLSFKLYGDIPQSI-CNLRDLLMLDLSSNLTGTIPAALNNLTFLIEFSVSYNDLEGPIPTGGQFSTFTNSSFYGNPKLCGPM-------------------LTHHCSSF----------D-----RHL-------------VSKK----QQNKK-V----IL---VIVFCVLFGAIVILLLLGYLLLS-----IRGMSFTTKSR-------------CNND----------YIEALSPNTNSD---------H------------LLVM--LQ-----QGKEAENK-------LTFTGIVEATNNFNQEHIIGCGGYGLVYKAQLPDGSMIAIKKLN-----------GE---MCLM---EREFSAEVETLS-MA----RHDLVPLWGYCIQGNSRLLIYSYMENGSLDDWLH------------------NKD-D-DT-----------------------------S-TI----------------LDWPRRLKIAKGASHGLSYIHNICKPRIVHRDIKSSILLDKEFKAYIADFGLSR-LI-LP-NKTHVT-TELV-GTLGYIPPEYAQAWVATLKGDVYSF-GVVLLEL---LTGRRPVPI--------LST----------SKELVPWVQEMVS---NGKQIEVLDLTFQG--TGCE---------------EQMLKVLEIACKCVKGDPLRRPTMIEVVASLHSIDPDG-------LT-----------------------------------------------
> LOC_Os02g06260.1 pacid=33139351 transcript=LOC_Os02g06260.1 locus=LOC_Os02g06260 ID=LOC_Os02g06260.1.MSUv7.0 annot-version=v7.0
-----------------MD------------------------------------L---L-----------GFA-------VVLLLSLASSTS---------------S-----CKDHEKSF------FLQFL----AGL----SE--D--G----GLAV---------SW---------Q-ND--------TD--CCTW-EGITCG--------------------------------------------------------------TDA-----------TITEISLVSKGLEGH--------IS-PYLG-NLTGLMRLNLSHN-LLSGELPLEEL----VSST--SLVILDISFNH-LSGAL-QE-F---SAQI-----------------SETT--------------------------------------IRPLQVLNISSLFTAQF----PTN-----------------------------------------------TWKVMNN-LVALNASNSFTGQAP-SSF--CISAP-SITELDLSFNRFGGS-V-P-QDIGNCS-MLRVLKGGHN-----------------------FHGALPD-E---------------------------LF--NASSLEYLSFPDVLNGVLDDANIIKLRKLSILDLERNMFIGKIP-NSIGQLKRLEELHLGHNMYGELPLTL--GNCTNLKILDLKIYLSGDLGKINFSSLS--NLMIIDLLVNFNGTIPES-IYDC-TNLIALRLSWKFHGEFSQRMDRLRSLSFLSVGGNAFANIRNALHI-F-KSFRNLTVLSIEQFM-HEILPEDETI---DGFESLQHLEIYGSSLSGK-MPVWL------------SKLKNLEKLFLYDRLTGTVPVWINKLNFLICLDISNSFTGEILMTLIQMPMLKSEKT------------------------VANID----------------------------------------------ARVLILPTYMSSKKDL---------PA-L------KDWK-YE---YR------ILRAEVNVARGFTSVI------------------------------------------------PPEIGRLKALDMLDLSFSFSGEIPQAI-CNLTNLEMLDLSSNLMGAIPLELNKLHFLSAFNVSNNDLEGPIPTGGQFDTFDNSSFIGNPKLCGGM-------------------LSHHCNSAK-------AVH-----APAS-----------TLSTD----QFSDK-V----IF---GVAFGLFF----------------------------------------------------------------------------------------------------------------------------------------------ALGV----------------LL-----------DQ---IV----------------------------------------------------------------------------------------------------------------------------------------------------------------------------------------LSK-L----------------------------------------RF-----LQF----------------------------------------------------------------------------------------------------------------------------------------------------------------------------------
> LOC_Os02g06205.1 pacid=33137262 transcript=LOC_Os02g06205.1 locus=LOC_Os02g06205 ID=LOC_Os02g06205.1.MSUv7.0 annot-version=v7.0
-----------------MD------------------------------------VTKPM-----------SFSR----GKIIIHPAPAVQQPQ------------HIS-----CADAS------------------AGLRPTGSL--D--G----GSASLSHETFQKPSW---------Q-ND--------TD--CCTW-EGITCG--------------------------------------------------------------TDA-----------TITEISLASKGLEGQ--------IS-PYLA-NLTGLLHLNLSHN-SLSGELPLEEL----VSSS--SIVILDVSFNH-LSGAL-KE-L---SAH--------------------TT--------------------------------------IRPLQVLNISSLFAGQF----PST-----------------------------------------------TWKVMNN-LVALNASNSFVGQIL-SSL--CINAP-SFAVLDLSFNQFGGS-I-P-LDISNCS-TLRVLKGGHN-----------------------FHGALPD-E---------------------------LF--NASSLEYLSFPDFLNGVLDDANIIKLSKLSILDLEQNMFSGKIP-KSIGQLKRLKELRLGEKLYGELPSTL--GNCTNLKILDLKFNLSGDLGKIDFSSLS--NLTTIDLLVNFSGTVPES-IYAC-TNLIVLRIARNFHGEFSQTMNRLRSLVFLSVADNAFTNIRTALHI-F-KTFRNLKMLLIGGFK-NEVLPEDETI---DGFENLQHFSISGSSLYGK-MPVWL------------SKLTNLEKLHLYDQLTGSVPVWIKNLNFLFHLDITNNFTGEILTTLIQLPVLKSKKM------------------------VSILN----------------------------------------------ERVSKIIVCSGSRHQLL-------MP------------------------------ATLNIGRGFTGVI------------------------------------------------PPEIGQLKALDMLDLSYSFSGEIPQAI-CKLTDLEMLDLSNNLTGTIPLQLSKLHFLSAFNVSNNDLEGPIPTGGQFDTFDNSSFDGNPKLCGPM-------------------ISRQCNSAK-------AIP-----TPA-------------FYTD----NFSVN------IF---GITVGLFF----------------------------------------------------------------------------------------------------------------------------------------------ALGV----------------LL-----------DQ---ML----------------------------------------------------------------------------------------------------------------------------------------------------------------------------------------LSR-L----------------------------------------GF-----LQL----------------------------------------------------------------------------------------------------------------------------------------------------------------------------------
> LOC_Os02g06270.1 pacid=33139331 transcript=LOC_Os02g06270.1 locus=LOC_Os02g06270 ID=LOC_Os02g06270.1.MSUv7.0 annot-version=v7.0
-------------------------------------------------------MLASI-----------TSVE---------------------------------L-----CK----------------------------------------------SSSFQL------------------------------------------------------------------------------------------------------------------------------------------------------------------------SGL----FS----------------------------------------------------------------------------------------------------------------------------------------------------------------------------------------------------------------------I-P-SDIGNCS-MLRVLKGGRN-----------------------FKGPLPD-E---------------------------LF--NASSLEHLSFPNDLNGVLDDANIIKLSKLSILDLQQNIFSGNIP-KSIGQLKRLKELHLGEYLYGELPSTL--GNCTNLKILDLKIYLSGDLGKINFSSLS--NLMIIDLLVNFNGTIPES-IYDC-TNLIALRLSWKFHGEFSHRMDRLRSLSCLSVGWNDFTNITKALYI-L-KSFSNLKTLLLGGFN-HETLLADETM---DGFENLQYLEISGSSLHGK-ISLWL------------SKLTKLKVLQLSNQLSGSVPAWINSLNFLFYLDISNNLTGEFPTILTQIPMLKSDKRT--------------------NLDVSVPN----------------------------------------------MRFYGI-------------------PF-I------KNRQ-YQ---Y--------IHTTINIAKGFTGAI------------------------------------------------PPEISQLKALDMLNLSFSFSGETPQAI-CNLTKLVMLDLSNNLTGTIPLELNKLNFLSAFNVYNNDLEGAIPTGGQFDTFDNSSFTGNPKLCGGM-------------------LSHHCNSAR-------ALP-----SPT-------------SSTD----QFGDK-V----IF---GITFGLFF----------------------------------------------------------------------------------------------------------------------------------------------AYGV----------------LL-----------DQ---MV----------------------------------------------------------------------------------------------------------------------------------------------------------------------------------------LKR-L--------------------------------RSLQGILI-------FQLYES-------------------------------------------------------------------------------------------------------------------------------------------------------------------------------
> LOC_Os02g06210.1 pacid=33135983 transcript=LOC_Os02g06210.1 locus=LOC_Os02g06210 ID=LOC_Os02g06210.1.MSUv7.0 annot-version=v7.0
-----IPDTVSNM----IDP-------------------------------DWDEMLVRQ-----------TFCE----EDVKAILSIPVQVDRGGFKCKEVKNLEEVR-----CKLAAVQS------ALAVLQAILEGRRGAINV--D--GRLQDGMAYI-ASSFKLASW---------R-NG--------TN--CCTW-EGITCN--------------------------------------------------------------ADM-----------RIADILLASKALEGQ--------IS-PSLG-SLTGLLQLNLSHN-SLSGELPLEGL----VSSS--SIVVLDVSFNH-FSGAL-QE-L---FIQ--------------------ST--------------------------------------IWPLQVLNISSLFTGKF----PTT-----------------------------------------------TCKVMNN-LVALNASNSFIGQIP-SSL--CINSP-SFGVLDLSSNQFGGS-I-P-SDIGNCS-MLRVLKGGRN-----------------------FKGPLPD-E---------------------------LF--NASSLEHLSFPNDLNGVLDDANIIKLSKLSILDLQQNIFSGNIP-KSIGQLKRLKELHLGEYLYGELPSTL--GNCTNLKILDLKIYLSGDLGKINFSSLS--NLMIIDLLVNFNGTIPES-IYDC-TNLIALRLSWKFHGEFSHRMDRLRSLSCLSVGWNDFTNITKALYI-L-KSFSNLKTLLLGGFN-HETLLADETM---DGFENLQYLEISGSSLHGK-ISLWL------------SKLTKLKVLQLSNQLSGSVPAWINSLNFLFYLDISNNLTGEFPTILTQIPMLKSDKRT--------------------NLDVSVPN----------------------------------------------MRFYGI-------------------PF-I------KNRQ-YQ---Y--------IHTTINIAKGFTGAI------------------------------------------------PPEISQLKALDMLNLSFSFSGETPQAI-CNLTKLVMLDLSNNLTGTIPLELNKLNFLSAFNVYNNDLEGAIPTGGQFDTFDNSSFTGNPKLCGGM-------------------LSHHCNSAR-------ALP-----SPT-------------SSTD----QFGDK-V----IF---GITFGLFF----------------------------------------------------------------------------------------------------------------------------------------------AYGV----------------LL-----------DQMSGIVIL-DSSNLFAGQFPSTT-WK----VMNLVALSSLCINAPSAVLDLSFNQHGALPDELF------------------NAS----S-----------------------------L-EY----------------LSFPD------------NFLNGVLDDANI---IKLSLILDLEQNMFSGKIPLKR-LT-LG-NCTNLKINNLS-GDLGKIDPEFSQTMFRNLKMLLIGFEGSSLLHLYDQLTGSVPVWIKNLNFLFPVLK----------SKKMVSILNERVSEIGQLKALDMLDLSYNS--FSGE--------------------IPQAICKSFDGNPKLGPMISRQCNSAKAIPTPA-------FYTDNF----SVNIFGITVFFALGVLLDQML----RLGFLQL-------
> Potri.001G310700.1 pacid=27041972 transcript=Potri.001G310700.1 locus=Potri.001G310700 ID=Potri.001G310700.1.v3.0 annot-version=v3.0
-----------------MQYS--------------------------------------------------YLCF----TFILLTISFKAPFTR----------SENFS-----CNSNDLRS------LTSFSSSIDYGL---------------D--------------W---------NTSD--------SN--CCTW-IGVTCDNSTV----------------------------------------------------------PSK-----------RVVRLELGSKRLKGK--------IS-ESLA-GLDQLSILNLSQN-FLHGYLP-AR-----LLHLQ-NLEIIDSSNND-LVGPL----P---GGSN-------------------LS----------------------------------------SIRYVDISRNFNGSVD-----------------------------------------------------------------------------AAL--CESSS-YIHTLNLGNNYFTGE-V-P-ANFGRCS-SLQQLFLNDH-----------------------LSGNLPK-S---------------------------LW--QLRNLRILHLQNLVSGPLN-DEIGKLSNLVELDISSNKFSGILP-DVFERL-KLENFFAGSNFSGHLPMSL--VNSPYIVILNLNNTLNGPIN-LNCSAMV--HLTSVDLGSNFHGPLPDV-ISSC-QRLTNLNLARNLGGEVPFAFKNLQALRSLSLSNNSLVNISSALAI-L-QHCRNLTSLFLSFFH-GEQMPRNV----NFHFRNLRALAIPYCELTGS-IPTWL------------SGSNMLQLLDLSWRLYGTIPFWFHEFKYLFYMDLSNSFTGEIPESLTELQGLINMKIS----------------------------------------------------------------------------P---------GLSLG-------FPL-FSFVAD---GAKLK---YKGIW---GFRPTLDLSYKLTGPL------------------------------------------------WPGFGNLKELHVLKLKEHLSGTIPDSF-SGMTSLEVLDLSYDLSGEIPLSLEKLSFLSKFSIAYNQLQGDIPTGGQFLTFPPSSFEGNKGLRGQQ-------------------LT-------------PFQP-----APH-DV------------------QLADEEMT---II---GLQF--------------------------------------------------------------------------------------------------------------------------------------------------GLGV------------------------------------------------------------------MTGFLF----------------------------------------------------------------------------------------------------------------------TLC----------------------------------------------------------FASGW---------VFA---------------------------------------------------------------------------------------------------------------KT------------------------------------------------------------------------
> Bradi3g04321.1.p pacid=32820888 transcript=Bradi3g04321.1 locus=Bradi3g04321 ID=Bradi3g04321.1.v3.1 annot-version=v3.1
------------------------------------------------------------------------------------------------------------S-----CTEQEKTS------LLQFL----AGL----SP--K--S----GLLE---------LW---------Q-NA--------TA--CCMW-EGITCG--------------------------------------------------------------TDG-----------MVVDVSLASRSLQGH--------IS-PSLG-NLTRLLSLNLSNN-LLSGELP-QEL----VSSG--SITAIDVSSNR-LEGEL-HD---------------------------------------------------------------------------------------------------------------------------------------------------------------------------SP-LFDVIDLSYNQFNGN-I-P-PELGSCS-MLRVLKVGHN-----------------------LSGTLPD-E---------------------------LF--NATSLD------------------------------------IP-ESIGHLKRLQELHLNHLMSGQLPSTL--TNCTNLTTIDLKSNFSGELAKVNFSKLP--NLKTLDLMSTFSGTIPES-IYSC-MNLTALRLSSKFHGQLGEGLGNLKFLSFLSLGNNNLTNITNALQI-L-GSSKNLTTLLIAHFM-YEDMPDDGII---KGFENLQVFALNSCSLSGE-IPRWL------------SKLTNLGVLVLHDQLTGSIPDWISSLNFLVFLKISNSLIGEILTALMQMPMLRSKEAT------------------------THLD----------------------------------------------PRD----------FQL---------PI-Y-----------------------------------------------------------------------------------------LEIGMLQAIWGLNLSSLLSGDIPQSI-CDLTSLQVLDLSSNLTGTIPSALNHLHFLSEFNISNNELQGPIPVGGQISTFQSSSFDGNSRLCGPV-------------------L-NRCGAS----------------------------------------------V--------------------------------------------------------------------------------------E---------Q-------------------------------------------------------------------------------------------------------------------------------------------------------------------------------------------------------------------------------------------LPFPSSLQ-TDGA-------------------------------------------------------------------------------------------------------------------------------------------------------------------------------------------------------------------------------------------------------------------------------
> Bradi3g04290.1.p pacid=32820560 transcript=Bradi3g04290.1 locus=Bradi3g04290 ID=Bradi3g04290.1.v3.1 annot-version=v3.1
-----------------MQP---------------------LKLSYV-----TRKLHIPS------------LVL----ALVLL-IGLPSTT---------------RS-----CNQQEKTS------LFQFL----AEL----TQ--D--G----DLAT---------SW---------H-NN--------KD--CCTW-EGITCN--------------------------------------------------------------MDG-----------RVTAVSLASRSLQGH--------IS-PFLG-NLTELLHINLSNN-LLSGGLP-KEL----VSSG--SIIVIDISFNR-LDGEL-Q--L---SSS--------------------TA--------------------------------------YQPLKVLNISSLFTGQF----PSS----------------------------------------------STWEVLKN-LVALNASNSFTGQLP-THF--CTSSP-SLAILELSYNQFSGN-I-P-PGLGRCS-MLRVLKIGHS-----------------------LSGTLPG-E---------------------------LF--DATSLELLSFPRDLQGTLEGQNFVKLSNLAALDLGENNFSGKIP-ESIGNLRRLKELYLNDNMYGELPSTL--TNCTDLIIIGLKCNFSGELAKVNFSNLA--KLKTLDLMQRFSGKIPES-IYSC-SNLNALRLSSNFHGQLAKGLDKLKSLSFLSIGKNSLTNITNALQI-L-RSSKNLTTILIGHFI-HEPMPEDDII---DGFENLRVLAINDCSLSGQ-IPQWL------------SKLKYLGILFLHNRLAGPIPDWISSLNSLFYIDISNSLTGEIPAALMQMPMLKSGKTA--------------------------------------------------------------------------PEV----------FEL---------PV-YY-----KGLQ-LQ---YLTPG---AFPKVLNLGMNFTGVI------------------------------------------------PEEIGQLQALLSLNLSSKLSGEIPQSI-CTLMSLQVLDLSNHLNGTIPDALNNLHFLSKFNISNNDLEGHIPTRGQLGTFPESSFDGNPKLCGPM-------------------VENHCGSAE-------ARP-----VSI-------------VSTK----QSGSK-V----IF---AITFGVFF----------------------------------------------------------------------------------------------------------------------------------------------GLGVLY----------------------------D---QIVL---SRYFG-----------------------------------------------------------------------------------------------------------------------------------------------------------------------------------------------------------------------------------------------------------------------------------------------------------------------------------------------------------------------------------------------------------------------
> Zm00001d005908_T001.1
-----------------MKP------------------------------------------------------------------------------------PPHSS-----------------------------------------------------------------------R-NSR--------------------------------------------------------------------------------------------------TASRLATP------------------PPFG---------------------P--------------ALVIIVLS--------L------------------------------------------------------------------------------------------------------------------------------------------------------LASL--------ARP------CSEKA---------------S-L-----------------------------------------------------------------------------------------------------------------------------------------LQ-----------------------------------------------------------------------------------FHGQLSERIGNLKSLTFLSLVNNSISNITGALQT-L-GRCSSLTTLFIGHFL-NEAMPDDDRI---DGFQKLQVLALNHCSLSGK-IPSWL------------SKLTNLEVLLLYGQLTGSVPGWINSLKFLFHINLSNSLVGEIPTALVDMPMLKADKVE--------------------------------------------------------------------------PKA----------FEL---------PV-Y--------SQQRQ---FRMPI---SFSTTLNLGMNFIGVI------------------------------------------------PEEIGQLKALLTLYLSYDFTGPIPQSI-CNLTNLESLDLSSHLTGAIPTALNNLHFLSKFNVSDNDLEGPIPTTGQLSTFPSSSFEGNPKLCGPM-------------------LARHCGSAEAL-----------------------------VSTK----QTEDK------VL-------------------------------------------------------------------------------------------------------------------------------------------------------------VMRPFFPNPTNLAIKSLA-----------GAS-------D-LRQLSAAAATACA----------------CAQP--RIAVSPRIA--CLVAWF-----------------------E--------------------------------------------------------VRLRLGHG---------------------------------------LGR----------------------------YGAE------------------------------------------------------------------------------------------------------------------------------------------------------------------------------------------------------
> LOC_Os02g06250.1 pacid=33138180 transcript=LOC_Os02g06250.1 locus=LOC_Os02g06250 ID=LOC_Os02g06250.1.MSUv7.0 annot-version=v7.0
-----------------MSI----------------------------------------------------LCL----VLVLM-LSSASST---------------SC-----CTERENNC------LLQFL----AGL----SQ--D--G----GLAA---------SW---------R-LG--------TD--CCSW-EGITCS--------------------------------------------------------------SMV-SK------DAMVTDVLLASKRLEGS--------IS-PALG-RLPGLLRLNLSHN-SLSGGLP-SEV----MSSG--SIIILDVSFNS-L-GRI----L---PLSP-----------------PLTTG------------------------------------LKLPLQVLNISSKFSTEL----PSL-------------------------------------------------DGMAH-LITLSASNRFSGHIP-TNF--CTNLP-SLAVLELSYNQFSGS-I-P-PGLGNCS-RLRVLKTNSM-----------------------LS----------------------------------------TSIECLSFPNNLHGTLEGENVIKLGKLATLDLGENNFSGNIP-ESIGQLNRLEELLLNNKMYGGIPSTL--SNCTSLITINLRSNFSGELVNVNFSNLP--NLKALDLLWNFSGSFPNC-L------------------------------------------------------------LLI----------------------------------YGK-IPRWL------------SKLSSLEMLILNRQLTGPIPDWISSLNFLFYLDISNNLTGEIPTALVQMPMLRSEKSAVQ----------------------VQLH----------------------------------------------PRA----------FQL---------PI-Y------SLTSLLQ---YRKAN---AFPIMLDLGSKFTGLI------------------------------------------------PPEIGQLKGLLELNLSAKLYGDIPQSI-CNLTNLLTLDLSSKLSGTIPAALKNLNFLTRFNISYNDLEGPIPTEGQLSTF-TDCFIGNPKLCGPM-------------------LSHRCSSAK-------AVP-----APAS-----------TLSTG----EFSDK-V----IF---GITVGLFF----------------------------------------------------------------------------------------------------------------------------------------------ALGV----------------LL-----------DQ---MV----------------------------------------------------------------------------------------------------------------------------------------------------------------------------------------FSR-MN-IP-DDGHYS-------------PS--------------KF-RVNLLEL------------------------------------------------------------------------------------------------CTL-------------------------------------------------------------------------------
> LOC_Os10g03420.1 pacid=33102059 transcript=LOC_Os10g03420.1 locus=LOC_Os10g03420 ID=LOC_Os10g03420.1.MSUv7.0 annot-version=v7.0
-----------------M---------------------------------------------------SSSLFLLP--LLSL-------------------------------------------------------------------------------------------------------------------------------------------------------------------------------------------------------------------------------------------------------------------------------------------------------------------------------------------------------------------------------------SF--S-------------------------------------FC--------------------------------------------------------------------------------S-----------------------LSYGRPR-------G---------------------AR-AGANKLR---------------------------------------------------VGAKRFDRRIPPDL--TNCTSLQFLDMSTTLGGNMQEILGKFV---ALKYLVLHHDYTGSIVSSNVLRL-PLLARLDLSFQFSGELPLEVVNMKSLKYVMLLAN---NFSGG--------------------------------------------------------------------------------------------------------------------------------------------------------IPATYPPFNFVYTVMMRENCRSIWVRLL--KG--------YGIIPICT-NSSSPVRSNTI--SGYVQLSGNKLSGEIPSQIGAMR------NLS---------L------LHLDNQLTGHL------------------------------------------------PPEISQLP-LVVLNVSSIISGRI-----------------------------------------------------------------------------------------------------------------------------------------------------------------------ITGMVMFIMAN---LRVRFPVD----QDPNPES-LSCENPKC---GGGGGKCGAFHMSATSSPP---SGCSSSCVTGCSR------------------------------------------------------------------LLP----------P-----RTR------------------------------------------------------YSAAAGGSIHA-------------------------------------------------------------------------------------------GRTLQRLH--ASPPAPPRPL----------------LGLSS-LP-LPV-DCSTR-EKV----------------------------------------KRR--------------GGE-----------------------------------------------------------------------------KER-------------------------------------------------------------------------
> LOC_Os02g06220.1 pacid=33137753 transcript=LOC_Os02g06220.1 locus=LOC_Os02g06220 ID=LOC_Os02g06220.1.MSUv7.0 annot-version=v7.0
-----------------MQE--------------------------------------------LL------LVL----AALVL-LSFLSPA---------------TS-----CTEQEKSS------LLQFL----RELS--PDS--S--S----KFSR---------SW---------Q-SG--------TS--CCTW-EGIACG--------------------------------------------------------------SNG-----------TVTELSLPSMALEGP--------IS-VSIA-NLTGLRRLDLSYN-SLSGELP-PEL----ISSA--SVAFLDVSFNR-LNGEL-QE-S---SPS--------------------LP--------------------------------------HHPLQVLNISHFFAGEF----PST-----------------------------------------------IWEKKSD-LVAINASHTFSGALP-SSF--CISSP-SFAVLDLSYNLFSGS-I-P-AEIGKCS-SLRVLKASNE-----------------------INGSLSD-E---------------------------LF--DASMLEHLSFLKGLEGELDG----------------------------------------------------------------------------------------------------------------------------------------------------------------------------------------------------KCSL-----------------------------------------------------------------------------------------------------------------------------------------------------------------------------------------------------------------------------------------------------------------------------------------------------------------------------------------------------------------------------------------------------------------------------------------------------------------------------------------------------------------------------------------------------------------------------------------------------------------------------------------------------------------------------------------------------------------------------------------------------------------------------------------------------------------------------------------------------------------------------------------------------------------------------------------------------------------------------------------------------------------------------------------------------------------------------------------------
> Bradi3g04240.1.p pacid=32819635 transcript=Bradi3g04240.1 locus=Bradi3g04240 ID=Bradi3g04240.1.v3.1 annot-version=v3.1
---------------------------------------------------------MPS-----------SLGL----AVALL-VSFVSAV---------------SS-----CTQQEKGY------LLQFH----AAM----------------------------------------------------------------------------------------------------------------------------------------------------------------------AS-PRLA------------------------EL----VSSR--SIAVLDVSFNR-LTGAL-RELP---PSP--------------------AP--------------------------------------GRPLQVLDISSLFAGDF----P-------------------------------------------------SWKAMEN-MIALNASNSFAGPIP-THF--CDSSP-SLAVLDLSRNKFSGG-I-P-QALGDCS-MLRVLNAGYN-----------------------LRGTLPD-E---------------------------LF--NATSLEHLSFRDELHGVLDEAHVINLRNLVTLNLGRNNFSGRIP-DSIGELKRMEAAYFDQIMSGELPAAL--SNCTYLVTVDLKIVFSGELSKFNFSNLP--NLKTFDLMDNFTGTIPES-IYSC-SNLTALRLSANLHGQLLPRISDLKHLTFLSLSVNSFKNITNALHI-L-KNCRQLTILLIGKFR-GELMPEYERF---DGFENLQVLDIGACQLLGK-IPLWI------------SKLAKLEMSRLSNQLSGSIPDWIKALKYLFYLDISNSLTGEIPTALMDMPMLKSEKTE------------------------AHLD----------------------------------------------PRV----------FKL---------PV-Y------IGIS-RQ---YCKPI---ALPKVLDLGNKFTGEI------------------------------------------------PVEIGRLKSLLSLNLSSDLTGQIPQSI-CNLTRLLVLDLSNNLTGAIPSALNSLHSLSAFNVSSNDLEGPIPSGG--------------------------------------------------------------------------------------------------------------------------------------------------------------------------------------------------------------------------------------------------------------------------------------------------------------------------------------------------------------------------------------------------------------------------------------------------------------------------------------------------------------------------------------------------------------------------------------------------------------------------------------------------------------------------------------------------------------------------------------
> LOC_Os02g06180.1 pacid=33138782 transcript=LOC_Os02g06180.1 locus=LOC_Os02g06180 ID=LOC_Os02g06180.1.MSUv7.0 annot-version=v7.0
------------------MP-----------------------YSGLAT-------------------------A----ALLLLLLIVATSA---------------MA-----CVEQEKSS------LLQFL----AEL----SH--D--G----GIAM---------SW---------Q-NG--------TN--CCVW-EGITCN--------------------------------------------------------------EDG-----------AVIEVRLTSKGLEGQ--------IA-PSLG-ELTSLSRLNLSYN-SLSGGLP-AEL----MSSG--SIVVLDVSFNR-LNGDL-QE-L---NPS--------------------VS--------------------------------------DRPLQVLNISSRFTGEF----PSI-----------------------------------------------TWEKMRN-LVAINASNSFTGHIP-SSF--CSNSP-SFAVLDLGYNQFSGN-I-P-PGIGKCS-ALRLLKANAN-----------------------IRGPLPG-D---------------------------LF--NATSLEYLSFANGLQGTIDDALIVKLINLVFVDLGWNRFSGKIP-NSIGQLKRLKELHICSNLSGELPSSL--GDCTKLVTINLRGKLTGELAKVNYSNLP--NLKTLDFASHFTGKIPES-IYSC-SNLTWLRLSSRLHGQLTKNIQNLNSITFLSLSYNNFTNIKNTLHI-L-KSLRNLNVLLIGGFM-HEAMPQDETI---DGFENIFGISIHDCALTGK-IPSWL------------SKLGNLAVLDLSNKLRGPIPTWINSLNFLKYADISNSLSGEIPQALMEIPMLKSDKIA------------------------DNSD----------------------------------------------PRA----------FPF---------PV-YA-----GACLCFQ---YRTVT---AFPKMLNLGNKFTGAI------------------------------------------------PMEIGELKALVSLNLSFNLNREIPQSI-SNLKNLMVLDLSYHLTGAIPPALVNLHFLSEFNVSHNDLKGSVPIGGQFSTFPSSSFAGNPELCSPI-------------------LLHRCNVAEVDL------------SSP-------------NSTK----EYINK-V----IF---VIAFCVFF----------------------------------------------------------------------------------------------------------------------------------------------GVGV----------------LY-----------DQ---IVL----SRYFRLN---------------------------------------------------------------------------------------------------------------------------------------------------------------------------------------------------------------------------------------------------------------------------------------------------------------------------------------------------------------------------------------------------------------------
> LOC_Os02g06030.1 pacid=33140337 transcript=LOC_Os02g06030.1 locus=LOC_Os02g06030 ID=LOC_Os02g06030.1.MSUv7.0 annot-version=v7.0
VVLHTIPYI--SL----MKP-----------------------QSWRSN--KTRRFCINF------------FDP----ALVLLLLTFISPV---------------DS-----CTKQERHS------LLRFL----AGL----SQ--D--G----GLAV---------SW---------Q-NS--------PN--CCTW-EGIICG--------------------------------------------------------------EDG-----------AVTELLLASRGLQGC--------IS-SSLS-ELTSLSRLNLSYN-LLSDGLP-SEL----ISTS--SIVVLDVSFNR-LDGEL-HE-L---NSS--------------------SP--------------------------------------DRPLQVLNISSLFTGAF----PST-----------------------------------------------TWEKMSN-LFAINASNSFTGYIP-STF--CISSS-SFAMLDLSYNQFSGN-I-P-HGIGKCC-SLRMLKAGHN-----------------------IIGTLPD-D---------------------------LF--SATSLEYLSFANGLQGTINGALIIKLSNLVFVDLGWNRSSGKIP-NSIGQLKRLEELHMSSNLSGELPSSL--GECTYLVTINLSSKFTGELANVNFSNLP--NLKALDFSGDFTGTIPES-IYSC-SNLTSLRLSARLHGQLTKNIGNLKSIIFLSISYNNFTNITNTLHI-L-KSLRNLSVLFMGSFK-NEAMPQDEKI---DGFKNILGLGINDCALSGK-VPNWF------------SKLRNLQVLVLYNQLSGPIPTWINSLNFLKYVDISNSLSGEIPAALTEMPMLKSDKIA------------------------DYTD----------------------------------------------PRL----------FQF---------PV-YV-----G-CMCFQ---YRTIT---AFPKMLNLGNKLTGAI------------------------------------------------PMEIGELKALVSLNLSFNLNGEIPQLV-TNLRNLMVLDLSYHLTGAIPSALVSLHFLSEFNISYNDLEGPVPIGGQFSTFPSSSFAGNPKLCSPM-------------------LVHHCNLAE-------AAP-----TSP-------------TSRK----QYIDQ-V----VF---AIAFGVFF----------------------------------------------------------------------------------------------------------------------------------------------GVGV----------------LY-----------DQ---LIM----PRYFG-----------------------------------------------------------------------------------------------------------------------------------------------------------------------------------------------------------------------------------------------------------------------------------------------------------------------------------------------------------------------------------------------------------------------
> LOC_Os02g06120.1 pacid=33138420 transcript=LOC_Os02g06120.1 locus=LOC_Os02g06120 ID=LOC_Os02g06120.1.MSUv7.0 annot-version=v7.0
-----------------MKP-----------------------HSSRSN--KTSRFRINF------------FDP----AFVLLL-TFISPV---------------NS-----CTEQERHS------LLRFI----AGL----SQ--D--S----GLAA---------SW---------Q-NS--------TD--CCTW-EGIICG--------------------------------------------------------------EDG-----------AVTEISLASRGLQGR--------IS-LSLR-ELTSLSRLNLSYN-LLSGGLP-SEL----ISTS--SIVVLDVSFNR-LDGEL-QE-L---NSS--------------------SP--------------------------------------ERPLQVLNISSLFTGAF----PST-----------------------------------------------TWEKTSS-LFAINASNSFTGYIP-STF--CISSS-SFAVLDLSYNQFSGN-I-P-HGIGKCC-SLRMLKVGHN-----------------------IIGTLPY-D---------------------------LF--SAISLEYLSFANGLQGTINGALIIKLRNLVFVDLGWNRFSGKIP-DSIGQLKKLEELHMCSNLSGELPSSL--GECTNLVTINLRSKLEGELAKVNFSNLP--NLKKIDFGSNFTGTIPES-IYSC-SNLTWLRLSSRLHGQLTKNIGNLKFITFLSLSYNNFTNITNTLHI-L-KSLRNLNVLLIGGFK-NEAMPQDEAI---NGFENILCLAIEDCALSGK-IPNWF------------SKLRNLQILVLHNQLNGPIPTWTSSLKFLKYVDISNNLTGEIPAGLMEMAMLKSDKVA------------------------DNSD----------------------------------------------PIA----------FPL---------PV-YA-----GACLCFQ---YHTAT---ALPKMLNLGNKFTGAI------------------------------------------------PMEIGELKALVSLNLSFNLNSEIPQSM-NNLKNLMVLDLSYHLTGAIPPALMNLHFLSKFNVSYNDLEGPVPIGGQFSTFPSSSFAGNPKLCSPM-------------------LLHHCNSAEEDLSSVAEAPFRGNPTSP-------------ISTK----QYIDK-T----VF---VIAFGVSF----------------------------------------------------------------------------------------------------------------------------------------------GVGVAYSVQSPAPSKMNTPKLI-----------GQ---LVICRDKSRKLGRN---------------------------------------------------------------------------------------------------------------------------------------------------------------------------------------------------------------------------------------------------------------------------------------------------------------------------------------------------------------------------------------------------------------------
> LOC_Os02g06070.1 pacid=33136830 transcript=LOC_Os02g06070.1 locus=LOC_Os02g06070 ID=LOC_Os02g06070.1.MSUv7.0 annot-version=v7.0
--MKPIPF---------------------------------------SN--KTSRFCINF------------FGP----VLVLLLFTFISPV---------------GS-----CTERERRS------LLQFL----TRL----SQ--D--G----GLAA---------SW---------Q-NS--------TD--CCTW-EGIICG--------------------------------------------------------------EDG-----------AVTELLLASRGLQGC--------IS-SSLS-ELTSLSRLNLSYN-LLSSELP-SEL----I-FS--SIVVLDVSFNR-LDGEL-QE-L---NSS--------------------SP--------------------------------------DRPLQVLNISSLFTGAF----PST-----------------------------------------------TWEKMSN-LVAINASNSFSGHIP-SSF--CISSP-SFAVLDLSYNQFSGS-I-P-PGIGKCS-SLRMLRVGQN-----------------------IIGTLPD-D---------------------------LF--RATSLEYLSFPNHLQGIIDDALMIKLSNLGFLDLGGNRFSGKIP-DSIGQLKRLEELHMEENISGELPPTL--GDCTNLVTINLKKKLKGELAKVNFSTLP--NLKILDLSSYFIGTIPES-IYSC-SNLTWLRLSTKLHGELTKKIENLKSITFISLSYNNFKNITNTLHI-L-KNLRNLTVLLLGGFM-HEAMPEDETI---DGFKNIQGLGINDCALTGK-IPNWL------------SKLRSLQLLALYNQLSGPIPTWISSLNFLKYVDISNSLTGEIPTALMQMPMLKSDKIE------------------------DHPD----------------------------------------------LIV----------SPF---------TV-YV-----GACLCFQ---YRATS---AFPKMLNLGNKLSGVI------------------------------------------------PMEIGQLKELLSLNLSFNLNGEIPQAI-SNLKNLMVLDLSSHLTGPIPSGLVNLHFLSEFNVSYNDLEGPVPIGGQFSTFLSSSFAGNPKLCSPM-------------------LEHHCNSAV-------AAP-----TTP-------------ISAK----QYIDK-V----VF---AIAFGVFF----------------------------------------------------------------------------------------------------------------------------------------------GVGV----------------LY-----------DQ---ITM----PRYFG-----------------------------------------------------------------------------------------------------------------------------------------------------------------------------------------------------------------------------------------------------------------------------------------------------------------------------------------------------------------------------------------------------------------------
> evm_27.model.AmTr_v1.0_scaffold00087.11_ pacid=31559857 transcript=evm_27.model.AmTr_v1.0_scaffold00087.11_ locus=evm_27.TU.AmTr_v1.0_scaffold00087.11_ ID=evm_27.model.AmTr_v1.0_scaffold00087.11.v1.0 annot-version=v1.0
-----------------------MP------------RLPE------------------------F----LSLLF-----VFCIFWISLS---------------GKHVLG------NDVQA------LVKLR----SN------L----------NGAAVP-------NWF--------E-RD--------LP-P-CNW-TGISCI-GFEVLSINLAFV-----------------------QLGGSIPPVIGDFKSLKYLNLSNCG-LTGDMPITLWS-LEKLESLDLGSNELNGS--------IT-PAVS-NMKMLRELSLGFN-RMFGALP-HGI-----GNFA-QLTKLSLPSNS-FSGDL-PSEI---GNLKNLGYLDLNSNLFS----GEIPLNLANLSRLLH---LDLSHSFTGPIFPGIG-------KLTGLLTVDFSDSLTGKI----PPEIGQLTSLQSLWIGM-NFNSEIPSEIGNLMELNVLDLRQCGLVGQIPAELGNLRS-LTVVELSEQFEGQLPP-SF-G--KLS-NLIFLLATNAGLGGY-I-P-EELGNCR-KLESLDLSFSFSGSLPDSLKELESIRTFIVEGYLTGPIP--PWISH--WKVVNALRLGK-LFEGPLPPLIG--SLQSLVTFSCDAKFSGEIP-SEICNVTGLNHLSFAENRFIGSID-NTFRGCHNLTDLNLAGNLSGVLPSYL--GELP-LVTLDFSHGFSGKIPGEFWASQ---TLLEIALSNQLVGQIPAA-IANL-SSIEQLLLDNFLEGGIPREIGMLKNLTTLSLHGN---QLTGEIPPEL-FDCVNLVALDLGSGL-SGPIPRRI----S-QLGLLDNLVLSYNKLSGP-IPGEICSGFQQVAPSDSEYSQHYGVLDLSWEFSGGIPVEIRQCIVVVNLCLQGKLNGSLPEGLGDLPNLSQLDL---------------SFNSLSGPIPPHVS-----------TSKTL--------QGLFLSHNQLSGPVPDQLGS-VSSL--------VKLNLSSNQLDGPFPLAISHLK------KLT---H------------LDLSMQLTGPISSGIL--------------------------GSGSLQVLVSHELTGPLPMSLANLTAMSVLDLHSNLSGTLPSDL-SNLATLSYLDISDHFELTVTPDICSYLGIPYVNFSGNNFEGNIHE----------------G-CVK---------------------GS-----------------------IARGE-----------------SLGMYPS----L--SRPAIWGISLGSTTLFLFIIIAILK-W----R------MIRHEAPL--ALL----------------PKVDNIGLAW-----PPVK---K-----AREEA-PSINAAMFE-RPLMR--------------LMLADVLVATDNFSKTRIVGDGGFGTVYRGSLSDGHVVAVKRLDG-----AQVQ-GD-----------REFIAEMETVG-KV----RHRLVPLLGYCVSGDERVLVYEYMENGSLDLWLR------------------NRA---DAVE-----------------------------A-----------------LDWPARLRICIGAARGLAFLHHGFTPRVVHRDIKSSVLLDSNLEARVSDFGLAR-LM-SAC-DSHVS-TQLA-GTFGYIPPEYGLTMRASARGDVYSF-GVVIMEL---LTGRPAT------------GQ----EERE-GGNLVGWVRGMVR---KGLEEGTLDEGVVE--AG--------------QWAGQMVMVLHLAGRCTDDDPTRRPTMLAVLEGLKEI-----------ALDDTD------ARVA---------------------------------
> Solyc09g098420.1.1 pacid=36132735 transcript=Solyc09g098420.1.1 locus=Solyc09g098420.1 ID=Solyc09g098420.1.1.ITAG2.4 annot-version=ITAG2.4
-------------------MTKKAS------------KWEA------------------------C----VLMII-----LLCFTQQPVV---------------TTGYLV------NDMEL------LKALR----NSL----VL----------KRDVIP-------RWF--------D-TK--------TP-P-CNW-TGIKCE-GERVIQIDFPCTG----------------------PLNVPFPGNIGKFRSLKHLNLSHCA-LTGTIPTDVWS-LENMETLDLTDNRLTGE--------LP-PTIS-NLRNLRYLVLDDN-GFSGSLP-LAI-----CELK-ELRELSVHANF-FTGNL-PDEI---GNMEKLQSLDFSSNFFS----GNLPSSLGNLMELLF---VDASQNLTGLIFPEIG-------KLGMLKILSLSSMLSG----------------------------PIPATIGHLKQLEILDLQNCKFTGSIPDEISELSN-LNYLNVAQEFDGELPS-SI-G--KLE-NLLYLIASNAGLSGT-I-P-SELGNCK-RLKSINLSFSFSGALPDELSGLDSLKSLVLDSGLSGPLP--MWISN--WTQVESIMVSK-FLSGPLPPLYL--PLLSVLDVSANS-LSGELS-SEICGAKSLSVLVLSDNNFTGDIQ-STFANCSSLTDLVLSGNLSGKLPSYL--GELQ-LITLELSKQFSGMVPDQLWESK---TLMGISLGNMLEGPIPAT-IAKL-STLQRLQLDNLFEGSIPRSIGNLKNLTNLSLHGN---KLTGGIPLEL-FGCTKLVSLDLGASL-SGEIPRSI----A-KLKLLDNLVLSNNQFSGP-IPEEICSGFQNMPLPDSEFTQHYGMLDLSNELDGSIPLSIKDCIVVTELLLQGKLTGSIPPEISQLGNLTMLDL---------------SFNSLTGPVFHQLF-----------PMSSL--------QGLILAHNQISGSIPDNLDTMMPSL--------VKLDLSNNWLTGSFPPSAFRLK------SLT---Y------------LDISMSFSGPLSFNVG--------------------------TSSSLLVLASNQLSGALDDSLSNLTSLSKLDLHNSITDNLPPSL-SALASLIYLDLSSRFQKSFPCSICGIEGLVFSNFSGNKFIDLPPD----------------V-CTK---------------------ARKCIPSE---------------PVLPPRE-----------------NYPSAPV----L--SHASVLGIALGASIFSLVVLIVVLR-W----R------MLRQEAVL--VDRGKGKHG----------KKTDPTSTDE-----LLIK---K-----PKEHL--SINIATFE-QSLLR--------------INPTAILSATENFSKSYIIGDGGFGTVYKAKLPEGQTIAVKRLNG-----GHMH-GD-----------REFFAEMETIG-KV----THELVPLLGYCVFADERFLIYEYMENGSLDFWLR------------------NQA---DAVE-----------------------------A-----------------LDWPTRFKICLGSAVGLSFLHHGFVPHIIHRDIKSSILLDKNFEPRVSDFGLAR-II-SAC-ESHVS-TILA-GTFGYIPPEYGQTMTATTKGDIYSF-GVVMLEL---VTGRAPT------------GQ----ADVE-GGNLVGWVRWMVS---NGEEIETLDPFISG--SG--------------LLKDQMLRVLSIARLCTSDEPWKRPSMLEVVKLLKE------------AKNNGA------CGV----------------------------------
> LOC_Os02g06090.1 pacid=33133847 transcript=LOC_Os02g06090.1 locus=LOC_Os02g06090 ID=LOC_Os02g06090.1.MSUv7.0 annot-version=v7.0
--TKFIPDLFKNI---AGMP-----------------------FSGLAA-------------------------A----ALLLLLLSMANST---------------IA-----CLEQEKSS------LLRFL----AGL----SH--D--N----GIAM---------SW---------R-NG--------ID--CCAW-EGITCS--------------------------------------------------------------EDG-----------AIIEVYLVSKGLEGQ--------IS-PSLG-ELRSLLYLNLSYN-LLSGGLP-EEL----MSSG--SIIVLDVSFNR-LDGDL-QE-L---NSS--------------------VS--------------------------------------DRPLQVLNISSRFTGEF----PST-----------------------------------------------TWEKMRS-LVAINASNSFTGQIA-SSF--CTGLP-SFAMLDVSYNQFSGS-I-P-PGIGKCT-ALKVLKAGHN-----------------------ISGALPD-D---------------------------LF--HATSLECLSFPNDLQGTIDGVLMIKLSNLVFLDLAWNRFSGTIP-DSIGKLKRLQEFHMNNNISGELPSSL--GDCTNVITINLENKLAGELSKVNFSNLH--NLQALGLSSYFTGTIPDS-IYSC-GTLTWLRLSRKLQGQLTEKLENLKSLTFVSLSYNNFTNITGSLHI-L-KSLRNLTTLLIGSFI-HEAMPEDETI---DGFENLHVLAINNCALTGK-IPNWL------------SKLKKLELLLLHNQLSGPIPTWINSLNFLKYIDLSNSLIGDIPTALMEMPMLKSDKIE------------------------DHPD---------------------------------------------GPRV----------SPF---------TI-YV-----GVSLCFQ---YRAAS---AFPKMLNLGNKLSGLI------------------------------------------------PVEIGQLKALLSLNLSFNLHGEIPQSI-SDIKNLMGLDLSSHLTGAIPSALVNLHFLSEFNVSYNDLQGPVPIGGQFSTFPSSSFAGNPKLCSPM-------------------LVQHCNLAE-------AAP-----TSP-------------TSTK----QYIDK-V----VF---AIGFGVFF----------------------------------------------------------------------------------------------------------------------------------------------GIGV----------------LY-----------DQ---TII----SRYFG-----------------------------------------------------------------------------------------------------------------------------------------------------------------------------------------------------------------------------------------------------------------------------------------------------------------------------------------------------------------------------------------------------------------------
> Pp3c14_16840V3.1.p pacid=32963091 transcript=Pp3c14_16840V3.1 locus=Pp3c14_16840 annot-version=v3.3
MLGSP------------RRFGTMA-----------------------------------------P----TRLMV-----IA-MSLLSLACFYC---------SVSAQSSK------TDIVA------LLSFK----ESI----TN--L-------AHEKLP-------DWT--------Y-TA--------SS-P-CLW-TGITCNYLNQVTNISLYEFGFTGSISPALASLKSLEYLDLSLSFSGAIPSELANLQNLRVLDLNSNNLLSGTIPENFWDGLVKLEYLDLSYNMISGS--------IP-AKIG-NLRMLSTLILAGN-SFTDVIP-QQL-----DGLV-NLVQLDLSMNS-FEGEL-PLQL---SQLVNLEYISLSSNRLT----GALPTLNEGMSKLRH---IDFSGLFSGPISPLVS-------ALSSVVHLDLSNLLTGTV----PAKIWTITGLVELDIGGTALTGTIPPAIGNLVNLRSLYMGNSRFEGPIPAELSKCTA-LEKLDLGGEFSGKIPE-SL-G--QLR-NLVTLNLPAVGINGS-I-P-ASLANCT-KLKVLDIAFELSGTLPDSLAALQDIISFSVEGKLTGLIP--SWLCN--WRNVTTILLSN-LFTGSIPPELG--TCPNVRHIAIDDLLTGSIP-PELCNAPNLDKITLNDNQLSGSLD-NTFLNCTQTTEIDLTAKLSGEVPAYL--ATLPKLMILSLGEDLTGVLPDLLWSSK---SLIQILLSGRLGGRLSPA-VGKM-VALKYLVLDNNFEGNIPAEIGQLVDLTVLSMQSN---NISGSIPPEL-CNCLHLTTLNLGNSL-SGGIPSQI----G-KLVNLDYLVLSHNQLTGP-IPVEIASNFRIPTLPESSFVQHHGVLDLSNNLNESIPATIGECVVLVELKLCKQLTGLIPPELSKLTNLTTLDF---------------SRNKLSGHIPAALG-----------ELRKL--------QGINLAFNQLTGEIPAAIGD-IVSL--------VILNLTGNHLTGELPSTLGNMT------GLS---F------------LDVSVELVGVIPATLSNLISVVGLEVQEYFSGTIHGLFSESSAWHQMQTLLSYLLSGEIPATIGNLSGLSFLDLRGHFTGEIPDEI-CSLVQLDYLDLSHHLTGAFPASLCNLIGLEFVNFSYNVLSGEIPNSGKCAAFTASQFLGNKALCGD-------------------VVNSLCLTE-----------------SG------------------------SSLE----M--GTGAILGISFGSLIVILVVVLGALR-L----R------QLKQEVEA--KDLEKAKLN----------MNMTLDPCSL-------SLD--K-----MKEPL--SINVAMFE-QPLLR--------------LTLADVLRATNGFSKTNIIGDGGFGTVYKAHLPDGRIVAIKKLG-----HGLSQ-GN-----------REFLAEMETLG-KV----KHRLVPLLGYCSFGEEKLLVYDYMKNGSLDLWLR------------------NRA---DALE-----------------------------H-----------------LDWPKRFRIALGSARGLCFLHHGFIPHIIHRDIKASILLDANFEPRVADFGLAR-LI-SAY-DSHVS-TDIA-GTFGYIPPEYGQSWRSTTRGDVYSY-GVILLEM---LTGKEPT------------R--DDFKDIE-GGNLVGWVRQVIR---KGDAPKALDSEVS---KG--------------PWKNTMLKVLHIANLCTAEDPIRRPTMLQVVKFLKDI-----------EDQDHV-------------------------------------------
> Pp3c17_21540V3.1.p pacid=32907164 transcript=Pp3c17_21540V3.1 locus=Pp3c17_21540 annot-version=v3.3
MLGSL------------QILATMT-----------------------------------------P----TRVMI-----IAVLFMFGLASFCP---------HASAQSSK------TDLEA------LLNFK----ASI----TN--F-------SPEMLP-------DWN--------P-SA--------SS-P-CSW-VGITCNSLGQVTNVSLYEIGFTGTISPALASLKSLEYLDLSLSFSGAIPGELANLKNLRVLDLNSNNLLSGTIPESFWTGLFKLEYMDLSYNMISGN--------IP-MEIE-NLKMLSTLILAGN-SFTGVIP-QQL-----TGLI-NLVRLDLSMNS-FEGVL-PPQL---SRLSNLEYISVSSNNLT----GALPAWNDAMSKLQY---VDFSSLFSGPISPLVA-------MLPSVVHLDLSNTFTGTV----PSEIWTMAGLVELDLGGQALMGSIPPEIGNLVNLQSLYMGNCHFSGLIPAELSKCIA-LKKLDLGGDFSGTIPE-SF-G--QLK-NLVTLNLPDVGINGS-I-P-ASLANCT-KLEVLDVAFELSGPLPDSLAALPGIISFSVEGKLTGPIP--SWLCN--WRNASALLLSN-LFTGSIPPELG--ACPSVHHIAIDNLLTGTIP-AELCNAPNLDKITLNDNQLSGSLD-KTFVKCLQLSEIELTAKLSGEVPPYL--ATLPKLMILSLGENLSGTIPEELWGSK---SLIQILLSDQLGGSLSPS-VGKM-IALKYLVLDNNFVGNIPAEIGQLADLTVFSMQGN---NLSGPIPPEL-CNCVRLTTLNLGNTL-SGSIPSQI----G-KLVNLDYLVLSHNQLTGP-IPAEIAADFRIPTLPESSFVQHHGVLDLSNRLNGSIPTTIGECVVLVELKLSGQLTGLIPSELSKLTNLTTLDF---------------SRNRLSGDIPTALG-----------ELRKL--------QGINLAFNELTGEIPAALGD-IVSL--------VKLNMTNNHLTGAIPETLGNLT------GLS---F------------LDLSLQLGGVIPVALSNLVSVVGLNLQQFFSGTIHGLLSESSVWHQMQTLLSYQLSGDIPATIGNLSGLSFLDLRGRFTGEIPDEI-GSLAQLDYLDLSHHLTGPFPANLCDLLGLEFLNFSYNALAGEVPNRGKCVALTADQFLGNKALCGD-------------------VVNFVCRKQ-----------------ST------------------------SSMG----I--STGAILGISLGSLIAILIVVFGALR-L----R------QLKQEVEA--KDLEKAKLN----------MNMALDPCSL-------SLD--K-----MKEPL--SINVAMFE-QPLLR--------------LTLADVLRATNGFSKTNIIGDGGFGTVYKAHLSDGRIVAIKKLG-----HGLSQ-GN-----------REFLAEMETLG-KV----KHRLVPLLGYCSFGEEKLLVYDYMINGSLDLWLR------------------NRA---DALE-----------------------------V-----------------LDWPKRFRIALGSARGLCFLHHGFIPHIIHRDIKASILLDANFEPRVADFGLAR-LI-SAY-DSHVS-TDIA-GTFGYIPPEYGQSWRSTTRGDVYSY-GVILLEL---LTGKEPT------------R--DDFKDIE-GGNLVGWVRQVIK---KGEAPEALDPEVS---KG--------------PCKLMMLKVLHIANLCTAEDPIRRPTMLQVVKFLKDI-----------EDQDRA-------------------------------------------
> Pp3c1_41620V3.1.p pacid=32968088 transcript=Pp3c1_41620V3.1 locus=Pp3c1_41620 annot-version=v3.3
-----------------MDRPN-------------------------------------------Q----AMLLF-----TM-LLVLGPC---------------SVVGLR------SDMAA------LLAFK----KGI----VI--E-------TPGLLA-------DWV--------E-SD--------TS-P-CKW-FGVQCNLYNEVVQLSLPNVVRAGTISAQLFTISSLQH-----------------------LDLNSNQ-LTGSLPLSFFS-LVNLDYIDLSYNAISGS--------LP-PEIH-NLKKLRVLNLSSN-SFSGFIP-QQI-----GGLV-SLDHLDLSTNS-FSNVV-PPQV---ADLVNLQYLDLSSNALS----GEIPAMS-SLSKLQR---LDVSGLFAGYISPLLS-------SLSNLSYVDLSNSLTGTI----PIEIWNMRSLVELDLGA-PLTGSLPKEIGNLVNLRSIFLGSSKLTGTIPSEISLLVN-LQKLDLGGTLSGPIPD-SI-G--NLK-NLVTLNLPSAGLNGS-I-P-ASLGGCQ-KLQVIDLAFSLTGPIPDELAALENVLSISLEGQLTGPLP--AWFSN--WRNVSSLLLGT-RFTGTIPPQLG--NCPNLKNLALDNLLSGPIP-AELCNAPVLESISLNVNNLKGDIT-STFAACKTVQEIDVSSQLSGPIPTYF--AALPDLIILSLTGLFSGNLPDQLWSST---TLLQIQVGSNLTGTLSAL-VGQL-ISLQFLVLDKGFVGPIPPEIGQLSNLTVFSAQGN---RFSGNIPVEI-CKCAQLTTLNLGSAL-TGNIPHQI----G-ELVNLDYLVLSHNQLTGN-IPVELCDDFQVVPMPTSAFVQHHGTLDLSWKLNGSIPPALAQCQMLVELLLAGQFTGTIPAVFSGLTNLTTLDL---------------SSNFLSGTIPPQLG-----------DSQTI--------QGLNLAFNNLTGHIPEDLGN-IASL--------VKLNLTGNNLTGPIPATIGNLT------GMS---H------------LDVSGQLSGDIPAALANLVSIVGLNVARRLTGSIAGLLSESTVWHQVQYLLSFTLSGSLPVEIGNLTGLSILDLREAFTGHIPGAV-SGLTQLSYLDLSYQLVGLFPAELCTLKEIKFLNMSYNQIGGLVPHTGSCINFTASSFISNASICGE-------------------VVRTECPAE-----------------IR---------------------HAKSSGG----L--STGAILGLTIGCTITFLSVVFVFLR-W----R------LLKQEAIAKTKDLERMKLT----------MVMEAGACMV--------IP--K-----SKEPL--SINVAMFE-QPLLR--------------LTLADILLATNNFCKTNIIGDGGFGTVYKAVLPDKRIVAIKKLG-----ASRSQ-GN-----------REFLAEMETLG-KV----KHRLVPLLGYCSFGEEKLLVYEYMVNGSLDLYLR------------------NRA---DAVE-----------------------------H-----------------LDWAKRFKIAMGSARGLNFLHHGFIPHIIHRDIKASVLLDADFEPRVADFGLAR-LI-SAY-ETHVS-TSLA-GTCGYIPPEYGQSWRSTTRGDVYSY-GVILLEL---LTGKEPT------------GSDKDYH--E-GGNLVQWARQMIK---AGNAADVLDPIVS---DG--------------PWKCKMLKVLHIANMCTAEDPVKRPSMLQVVKLLKDV-----------EMSSQL----STHDDAQ--------------------------------
> Pp3c22_12040V3.1.p pacid=32902823 transcript=Pp3c22_12040V3.1 locus=Pp3c22_12040 annot-version=v3.3
-----------------MNISNVV-----------------------------------------Q----LGLLL-----LA-MLVRELP---------------PTMATN------DEGGA------LLAFK----NGL----TW--DG------TVDPLA-------TWV--------G-ND--------AN-P-CKW-EGVICNTLGQVTELSLPRLGLTGTIPPVLCTLTNLQHLDLNTSFSGTLPSQIGAFVSLQYLDLNSNH-ISGALPPSIFT-MLALQYIDLSFNSFSGV--------LP-AEIE-ALRGLHTLILREN-SFSGSIP-PQI-----GSLI-RLKRLDLSFNS-FSGTV-PPQL---EGLVNMEDLSLSANSLS----GEVPPFH-MMTNLYS---VDVSGLFSGSISPRLA-------QLKNLQALDLSNSLTGTI----PSEIWSIRSLVELSLGSSALTGSIPKEIGNLVNLTSLFLGESKLGGPIPEEITLCTK-LVKLDLGGKFSGSMPT-YI-G--ELK-RLVTLNLPSTGLTGP-I-P-PSIGQCT-NLQVLDLAFELTGSPPEELAALQSLRSLSFEGKLSGPLG--SWISK--LQNMSTLLLST-QFNGTIPAAIG--NCSKLRSLGLDDQLSGPIP-PELCNAPVLDVVTLSKNFLTGNIT-DTFRRCLTMTQLDLTSRLTGAIPAYL--AELPSLVMLSLGAQFSGSVPDSLWSSK---TILELQLENNLVGRLSPL-IGNS-ASLMFLVLDNNLEGPIPPEIGKVSTLMKFSAQGN---SLNGSIPVEL-CYCSQLTTLNLGNSL-TGTIPHQI----G-NLVNLDYLVLSHNNLTGE-IPSEICRDFQVTTIPVSTFLQHRGTLDLSWYLTGSIPPQLGDCKVLVELILAGLFSGGLPPELGRLANLTSLDV---------------SGNDLIGTIPPQLG-----------ELRTL--------QGINLANNQFSGPIPSELGN-INSL--------VKLNLTGNRLTGDLPEALGNLT------SLS---H------------LDVSGRLNGEIPKAMANMVSIVGLNLAGELSGGIAGLLSESTVWRQMQSLLSGKLSGEIPAVVGNLSGLAVLDLSSHFSGVIPDEV-SEFYQLAFLDLSSDLVGSFPSKICDLRSMEYLNVSNNKLVGRIPDIGSCHSLTPSSFLGNAGLCGE-------------------VLNIHCAAI-----------------ARP--------------------SG-AGDN----I--SRAALLGIVLGCTSFAFALMVCILRYW----L------LRRSNAP---KDIEKIKLN----------MVLDADSSVT-------STE--K-----SKEPL--SINIAMFE-RPLMR--------------LTLADILQATNNFCKTNIIGDGGFGTVYKAVLSDGRIVAIKKLG-----ASTTQ-GT-----------REFLAEMETLG-KV----KHPLVPLLGYCSFGDEKLLVYEYMVNGSLDLCLR------------------NRA---DALE-----------------------------K-----------------LDWSKRFHIAMGSARGLAFLHHGFIPHIIHRDIKASILLDENFEARVADFGLAR-LI-SAY-ETHVS-TDIA-GTFGYIPPEYGQCGRSTTRGDVYSY-GIILLEL---LTGKEPT------------G--KEYETMQ-GGNLVGCVRQMIK---LGDAPNVLDPVIA---NG--------------PWKSKMLKVLHIANLCTTEDPARRPTMQQVVKMLKDV-----------EAAPQF----TALAPV---------------------------------
> Pp3c19_18410V3.1.p pacid=32939120 transcript=Pp3c19_18410V3.1 locus=Pp3c19_18410 annot-version=v3.3
MLDSLTPS---PGMGDFMDFSTSM-----------------------------------------Q----LRLLI-----LA-ILVRELP---------------EVMAIN------AEGSA------LLAFK----QGL----MW--DG------SIDPLE-------TWL--------G-SD--------AN-P-CGW-EGVICNALSQVTELALPRLGLSGTISPALCTLTNLQHLDLNNHISGTLPSQIGSLASLQYLDLNSNQ-FYGVLPRSFFT-MSALEYVELSFNSFSGE--------LP-AEIE-ALRRLHTLILREN-SFTGSIP-AQV-----GSLV-DLKRLDLSFNS-FSGIV-PPQL---QGLVNMEELSLSANSFT----GELFAIN-MMTNLYS---VDVSGLFSGSISPLLA-------SLKNLQALDLSNSLSGTI----PTEIWGMTSLVELSLGSTALNGSIPKDISKLVNLTNLFLGGSKLGGPIPQEITQCAK-LVKLDLGGKFSGPMPT-SI-G--NLK-RLVTLNLPSTGLVGP-I-P-ASIGQCA-NLQVLDLAFELTGSPPEELAALQNLRSLSLEGKLSGPLG--PWVGK--LQNMSTLLLST-QFNGSIPASIG--NCSKLRSLGLDDQLSGPIP-LELCNAPVLDVVTLSKNLLTGTIT-ETFRRCLAMTQLDLTSHLTGSIPAYL--AELPNLIMLSLGAQFSGPVPDSLWSSK---TILELQLESNLSGGLSPL-IGNS-ASLMYLVLDNNLEGPIPPEIGKLSTLMIFSAHGN---SLSGSIPLEL-CNCSQLTTLNLGNSL-TGEIPHQI----G-NLVNLDYLVLSHNNLTGE-IPDEICNDFQVTTIPVSTFLQHRGTLDLSWDLTGSIPPQLGDCKVLVDLILAGRFSGPLPPELGKLANLTSLDV---------------SGNQLSGNIPAQLG-----------ESRTL--------QGINLAFNQFSGEIPAELGN-IVSL--------VKLNQSGNRLTGSLPAALGNLT------SLS---H------------LDVSKSLSGMIPMAMANLVSIVGMNLAEELNGSIAGLLSESTVWRQMQSLLSWQLSGEIPALVGNLSGLAVLDLSNHFSGEIPAEV-GDFYQLSYLDLSNELKGEFPSKICNLRSIELLNVSNNRLVGCIPNTGSCQSLTPSSFLGNAGLCGE-------------------VLNTRCAPE-----------------A----------------------SGRASDH----V--SRAALLGIVLACTLLTFAVIFWVLRYW----I------QRRANAL---KDIEKIKLN----------MVLDADSSVT-------STG--K-----SKEPL--SINIAMFE-RPLLR--------------LTLADILQATNNFCKTNIIGDGGFGTVYKAVLPDGRIVAIKKLG-----ASTTQ-GT-----------REFLAEMETLG-KV----KHPLVQLLGYCSFGEEKLLVYEYMVNGSLDLWLR------------------NRA---DALE-----------------------------K-----------------LDWSKRFNIAMGSARGLAFLHHGFIPHIIHRDIKASILLDENFDPRVADFGLAR-LI-SAY-DTHVS-TDIA-GTFGYIPPEYGQCGRSSTRGDVYSY-GIILLEL---LTGKEPT------------G--KEYETMQ-GGNLVGCVRQMIK---LGDAPDALDPVIA---NG--------------QWKSNMLKVLNIANQCTAEDPARRPTMQQVVKMLRDV-----------EAAPQF----KTLTNV---------------------------------
> Pp3c1_16110V3.1.p pacid=32968387 transcript=Pp3c1_16110V3.1 locus=Pp3c1_16110 annot-version=v3.3
-----------------MSIFTLA-----------------------------------------L----FGLLQ-----VV-ALNGGFY---------------STLAMN------AEGTA------LLAFK----KGL----KW--D-------GPDPLS-------SWI--------A-TD--------ND-P-CMW-MGVTCDNFTHVTAVSLRNTGFQGIIAPELYLLTHLLFLDLSCGLSGVVSSQIGALTNLQWVDLSVNQ-LSGMIPWSFFK-LSELRYADISFNGFGGV--------LP-PEIG-QLHNLQTLIISYN-SFVGSVP-PQI-----GNLV-NLKQLNLSFNS-FSGAL-PSQL---AGLIYLQDLRLNANFLS----GDLSALH-TMTSLTT---LDASGLFAGAISPLLA-------SLKSVKLLDLSNSLSGEI----PKEIWTLTSLEELALGSDALMGSIPKEIANLVNITALNLRGLHLSGSIPEEITNCTK-LERLDLGGFFNGAIPE-SI-G--NLK-NLVTLNLPSAQLSGP-I-P-PSLGECV-SLQVLDLAFSLESSIPNELSALTSLVSFSLGKQLTGPVP--SWVGK--LQNLSSLALSE-QLSGSIPPEIG--NCSKLRTLGLDDRLSGSIP-PEICNAVNLQTITLGKNMLTGNIT-DTFRRCTNLTQIDLTSHLLGPLPSYL--DEFPELVMFSVEAQFSGPIPDSLWSSR---TLLELQLGNNLHGGLSPL-IGKS-AMLQFLVLDNHFEGPIPEEIGNLTNLLFFSAQGN---NFSGTIPVGL-CNCSQLTTLNLGNSL-EGTIPSQI----G-ALVNLDHLVLSHNHLTGE-IPKEICTDFQVVSYPTSSFLQHHGTLDLSWDLSGQIPPQLGDCTVLVDLILSGHFTGPLPRELAKLMNLTSLDV---------------SYNNLNGTIPSEFG-----------ESRKL--------QGLNLAYNKLEGSIPLTIGN-ISSL--------VKLNLTGNQLTGSLPPGIGNLT------NLS---H------------LDVSDDLSDEIPNSMSHMTSLVALDLGSRFNGSIDGLLAESVNWHQFRSLLRKLLSGNIPSSIGNLSELSFLDLSNFFSGKISSEL-GSLRKLVYIDLSNDLQGDFPAGFCDFKSLAFLNISSNRISGRIPNTGICKTLNSSSVLENGRLCGE-------------------VLDVWCASE-----------------G-------------------------ASKK----I--NKGTVMGIVVGCVIVILIFVCFMLVCL----L------TRRRKGLP--KDAEKIKLN----------MVSDVDTCVT--------MS--K-----FKEPL--SINIAMFE-RPLMR--------------LTLADILHATNNFCKT------------------TSLV------------------------------------MEGLG-----------------------------------------------------------------------------------------------------------------------------------------------------------------------------------------------------------------------------------------------------------------------------------------------------------------------------LCTRQSPMEEWWL----------------------------------------------------------------------
> evm_27.model.AmTr_v1.0_scaffold00009.24_ pacid=31568714 transcript=evm_27.model.AmTr_v1.0_scaffold00009.24_ locus=evm_27.TU.AmTr_v1.0_scaffold00009.24_ ID=evm_27.model.AmTr_v1.0_scaffold00009.24.v1.0 annot-version=v1.0
-----------------MASHFTA-----------------------------------------L-----KLFW-----LTCFFISNISSAI----------------ET------TEFRA------LMAFK----SQL----K-----------SSEETS-------NWG--------F-SGF------LSS-A-CSW-TGLSCR-DGHIVSLSLPHMGLKGVLP-----------------------MEMGFLSRLEVLNLTDNH-FQGLIPPSIWQ-LSNLKTLDLSFNLFTGT--------LG-PELQ-SLRNLQKLDLTSN-GLSGKLI-PEL-----GCLP-KLQFLNLGLNL-FTGVI-PEQL---SDLSELDTLVLTGNELS----GPFPEGLVHLMNLRV---LDLSNGFSGAIPARVG-------ELKKLQVMDVSNSLTGPI----PPEIGSLTELKDLFLGL-RFSGPLPREISNLINLVNLDAPSCNIRGPIPEEIGYLRS-LDKLDLSGPLQSPIPA-SI-G--KLQ-NLTILNLVSAGINGS-I-P-EELGSCR-SLTTVILTFEITGALPDKLSELETILSFSVEQLLTGPIP--PWIGR--WKVADSILLAS-QFIGRIPPEIG--NCSALTHLSLSKHLTGFIP-SELCNASSLSELDIENNFLVGSIE-NTFINCKNLTQLVLVHQLTGTVPRYI--AELP-LVVLELDYNFTGEIPHEIWSSA---SLLEFSAGFFLQGSLPPV-IGDL-VTLQRLVLNDELEGRIPEEFGKLQSLSVLSLNQN---KLSGELPMQL-FLCNVLTSLDLGNKL-TGEIPPEI----G-KLSQLEYLVLSHNQFSGE-IPSKISDIFRQSIIPDTSYLQHRGVLDLSWNLSGPIPEGLGNCGIVVDLFLNNNLNGPIPKSISAISNLTSLDL---------------SSNNLEGEIPVEIA-----------ELEKL--------QGLAMAYNNLQGTIPEELGR-LRNL--------VKLNLTGNRLVGPVPNSIGDLR------ALS---D------------LDLSNQLSGSLSSSMAKLANIVGLYLQERISGSLNGLLSDSASWHQIAILLSSLFSGEIPPSIANLSYLNYLDLHNQFTGTITTDL-THLSQLLYLDLSASIKGKIPNELCSLTDLNFLNLSSNILDGPIPN---CQNFTYQSFLNNRALCGP-------------------LVEDGCEEK-----------------AGLR----------------------RSHL----V--NKRAILVLALTSTFSVLCLTVFFLK-W----R------MARQEEDS--GFIESQKLQSWSHGP---NQSIEPGLCLL-------SKA--K-----SREPP--SINIATFQ-QPLLR--------------LTLADILRMTNNFCKSNVIGDGGFGTVYRANLPDGRTVAVKKLG-----KARDQ-GQ-----------REFLAEMETLG-KV----KHKLVPLLGYCSFGEEKLLIYDFMANGSLDFWLR------------------NRT---EALQ----------------------------VV-----------------LDWNKRFRIALGTARGLAFLHHGFVPHIIHRDMKASILLDKDFEPKVADFGLAR-IM-SAC-ETHVT-TEIA-GTFGYIAPEYGQSWRSTTKGDVYSF-GVILLEM---VTGKEPT------------G--LGFDDFE-GGNLVGWVREMVV---RGKGMTCLDGEVC---DG--------------QGVMQMLKVLQLGLECTSDDPMRRPTMLAVVQKLKDI-----------GEK----------------------------------------------
> Potri.012G139000.1 pacid=27051049 transcript=Potri.012G139000.1 locus=Potri.012G139000 ID=Potri.012G139000.1.v3.0 annot-version=v3.0
-----------------MAIFFKL-----------------------------------------V--------------FFCLLVLTQSLVLV---------SKYTEDQN------TDRKS------LISFK----NAL----K-----------TPKVLS-------SWN--------T-TS---------H-H-CSW-VGVSCQ-LGRVVSLILSAQGLEGPL------------------------------------------------YSSLFD-LSSLTVFDLSYNLLFGE--------VP-HQIS-NLKRLKHLSLGDN-LLSGELP-SEL-----GLLT-QLQTLQLGPNS-FAGKI-PPEL---GRLSQLNT-------------------------------LDLSSGFTGSVPNQLGSPVTLF-KLESLTSLDISNSFSGPI----PPEIGNLKNLSDLYIGV-LFSGPLPPQIGDLSRLVNFFAPSCAITGPLPEEISNLKS-LSKLDLSYPLKCSIPK-SV-G--KME-SLSILYLVYSELNGS-I-P-AELGNCK-NLKTLMLSFSLSGVLPEELSML-PMLTFSADKQLSGPLP--AWLGK--WNQVESLLLSN-RFTGKIPAEVG--NCTALRVISLSSMLSGEIP-RELCNPVELMEIDLDGNFLAGDIE-DVFLKCTNLSQLVLMNQINGSIPEYL--AELP-LMVLDLDSNFSGTIPLSLWNSL---NLMEFSAANFLEGSLPAE-IGNA-VQLERLVLSNQLGGTIPKEIGNLTALSVLNLNSN---LFEGNIPVEL-GHSVALTTLDLGNQL-CGSIPEKL----A-DLVQLHCLVLSHNKLSGS-IPSKPSLYFREASIPDSSFFQHLGVFDLSHMLSGSIPEEMGNLMFVVDLLLNNKLAGEMPGSLSRLTNLTTLDL---------------SGNMLTGSIPPELV-----------DSSKL--------QGLYLGNNQLTGTIPGRLGV-LCSL--------VKLNLTGNQLHGPVPRSLGDLK------ALT---H------------LDLSYELDGELPSSVSQMLNLVGLYVQQRLSGPLDELLSRT----------------------------------------VPVEL-GNLMQLEYFDVSGRLSGKIPENICVLVNLFYLNLAENSLEGPVPRSGICLNLSKISLAGNKDLCGR-------------------ILGLDCRIK-----------------SF-N----------------------KSYF----L--NAWGLAGIAVGCMIVALSTAFALRK-WIM--R------DSGQGDPE--EIEER-KLNSF----------IDKNLYFL-------SSS--R-----SKEPL--SINIAMFE-QPLLK--------------ITLVDILEATNNFCKTNIIGDGGFGTVYKATLRDGKTVAVKKLS-----QAKTQ-GD-----------REFIAEMETLG-KV----KHQLVALLGYCSLGEEKLLVYEYMVNGSLDLWLR------------------NRS---GALD-----------------------------V-----------------LDWPKRFKIATGAACGLAFLHHGFTPHIIHRDIKASILLNENFEPRVADFGLAR-LI-SAC-ETHVS-TDIA-GTFGYIPPEYGQSGRSTSRGDVYSF-GVILLEL---VTGKEPT------------G--PDFKEVE-GGNLVGWVSQKIK---KGQTADVLDPTVL---SA--------------DSKPMMLQVLQIAAVCLSDNPANRPTMLKVLKFLKGI-----------RDE----------------------------------------------
> Potri.015G141200.1 pacid=27018746 transcript=Potri.015G141200.1 locus=Potri.015G141200 ID=Potri.015G141200.1.v3.0 annot-version=v3.0
-----------------MAMSFKL-----------------------------------------V--------------FFCFLVLTKPLILV---------SKYTEDQN------TDRES------LISFK----NAL----R-----------NPKILS-------SWN--------I-TS---------R-H-CSW-VGVSCH-LGRVVSLILSTQSLRGRL------------------------------------------------HPSLFS-LSSLTILDLSYNLFVGE--------IP-HQVS-NLKRLKHLSLGGN-LLSGELP-REL-----GVLT-RLQTLQLGPNS-FTGKI-PPEV---GKLSQLNT-------------------------------LDLSSGLTGSVPSQLSSPVNLF-KLESLKSLDISNSFSGPI----PPEIGNLKNLSDLYIGI-LFSGPFPPEIGDLSRLENFFAPSCSITGPFPEEISNLKS-LNKLDLSYPLRCSIPK-SV-G--AME-SLSILNLVYSELNGS-I-P-AELGNCK-NLKTVMLSFSLSGVLPEELSML-PMLTFSADKQLSGPLP--HWLGK--WNQVESLLLSN-RFSGKIPPEIG--NCSALRVISLSSLLSGEIP-RELCKAVDLMEIDLDVNFLTGGIE-DVFLKCTNLSQLVLMDQIDGSIPEYL--AGLP-LTVLDLDSNFTGTIPVSLWNSM---TLMEFSAANLLEGSLPVE-IGNA-VQLERLVLSNQLGGTIPKEIGNLTALSVLNLNSN---LLEGTIPVEL-GHSAALTTLDLGNQL-SGSIPEKL----A-DLVQLHCLVLSHNKLSGP-IPSEPSLYFREASIPDSSFFQHLGVFDLSHMLSGSIPEEMGNLMVVVDLLLNNKLSGEIPGSLSRLTNLTTLDL---------------SGNMLTGSIPPELG-----------DSSKL--------QGLYLGNNQLSGTIPGRLGV-LGSL--------VKLNLTGNQLYGPVPRSFGDLK------ELT---H------------LDLSYELDGELPSSLSGMLNLVGLY------------------------------------------------------------L-GNLVQLAYFDVSGRISGQIPEKLCALVNLFYLNLAENSLEGPVPGSGICLNLSKISLAGNKDLCGK-------------------IMGLDCRIK-----------------SF-D----------------------KSYY----L--NAWGLAGIAVGCMIVTLSIAFALRK-WIL--K------DSGQGD-----LDER-KLNSF----------LDQNLYFL-----SSSSS--R-----SKEPL--SINIAMFE-QPLLK--------------ITLVDILEATNNFCKTNIIGDGGFGTVYKATLPDVKTVAVKKLS-----QAKTQ-GN-----------REFIAEMETLG-KV----KHQLVPLLGYCSFGEEKLLVYEYMVNGSLDLWLR------------------NQS---RALD-----------------------------V-----------------LDWPKRVKIATGAARGLAFLHHGFTPHIIHRDIKASILLNEDFEPKVADFGLAR-LI-SAC-ETHVS-TDIA-GTFGYIPPEYGQSGRSTTRGDVYSF-GVILLEL---VTGKEPT------------G--PDFKEVE-GGNLVGWVFQKIK---KGQAADVLDPTVL---SA--------------DSKQMMLQVLQIAAICLSDNPANRPTMLKVLKFLKGI-----------KDE----------------------------------------------
> Solyc03g026040.2.1 pacid=36135091 transcript=Solyc03g026040.2.1 locus=Solyc03g026040.2 ID=Solyc03g026040.2.1.ITAG2.4 annot-version=ITAG2.4
-----------------MATGFSC-----------------------------------------I---TAIVVF-----LLCFCV---SNVVL---------QRTEED--------PERQV------LFSFK----SSL----E-----------NPNLLS-------TWT--------P-TV---------S-H-CKW-DGVFCQ-NGLVVSLILSSLSLKGPI------------------------------------------------SPHIAS-LQSLKVLDLSNNQLYGE--------LP-IHLS-ELPLLETIKLGSN-CFIGEIP-PEF-----GRLT-ELKLLDLSGNA-LTGKI-PAQL---GQLTKLQV-------------------------------LALGNLLSGSL------SATLFTKLQSLTSFDVSNTLSGII----PPEIGELRSLTDLYIGE-RFSGHLPAEIGELSRLQIFLAPSCLLEGPLPESISKLKS-LKRFDLSYPLKCSIPK-AI-G--SLE-NLTILNLAYSEINGS-I-P-SELGKCR-NLMSVMLSFSLSGSLPEELAEL-PVLSFSAENQLSGALP--SWLGR--WTQMDSLLLSS-RFSGKIPAEIG--NCSMLSHISLSNLLTGPIP-KELCNAVALADIELGNNFLTGSID-DTFVKCGNLSQLGLMDSIAGVIPEYL--SQLP-LVVLDLDSNLTGPIPVSLWNSI---YMLAFSAANWLWGTLPVE-IGNS-VSLQSLVLSNQITGVIPKEIGNLTSLSVLNLNSN---LLEGYIPDEL-GNCVSLTTLDLGNRL-RGSIPDTL----V-HLPQLQCLVLSHNDLSGG-IPSKISKYYQQVSIPDSSYVQHHGVYDLSHKLSGSIPEELGSCVVIVDLLLSNMLSGEIPRSLARLVNLTTLDL---------------TGNSLTGTIPTEFG-----------NSHKL--------QGFYLGNNQLTGSIPESIGQ-VNSL--------VKLNLTGNMLSGPIPSSFGKLN------GLT---H------------LDLSSILDGELPQSLSRMVNLVGLYVQQRLSGGLDKLFSNSAAW-RLEIILGTSFTGALPPSLGNLSYLTILDLHASLTGEIPVEL-GNLVQLEYLDVSGSLMGQIPETLCALPNLDILNFTDNKLKGTIPRIGICQNLSEISVAGNKDLCGG-------------------IVALKCPAN-----------------SFVK----------------------RSLL----L--NVWGILSVVAGTLLITLTIVILIRI-WVN--R------SSRKSDPE--GAVDS-KLDS-----------DDQHLYFL-------GSS--K-----SKEPL--SINVAMFE-QPLLK--------------LTLVDLLEATNNFCKTKIVGDGGFGTVYKATLPNAKTVAVKKLN-----QAKTQ-GH-----------REFLAEMETLG-KV----KHRLVPLLGYCSYGEDKVLVYEYMVNGSLDHWLR------------------NRT---GTLD-----------------------------V-----------------LDWSKRLKIAVGAARGLAFLHHGFTPHIIHRDIKPSILLNEDFEAKVADFGLAR-LI-SAC-ETHVS-TDIA---------------------------------------GKEPT------------G--PDFKDVE-GGNLVGWVLQKMK---KGHSADVLDPTIL---DA--------------DSKQMMLQTLQIAAICLSDNPANRPSMLHVFKFLKGI-----------NGE----------------------------------------------
> AT5G07280.1 pacid=19667450 transcript=AT5G07280.1 locus=AT5G07280 ID=AT5G07280.1.TAIR10 annot-version=TAIR10
-----------------MAFLTAL-----------------------------------------F--------------LFLFFSFSSSAIV---------------DLS------SETTS------LISFK----RSL----E-----------NPSLLS-------SWN--------V-SSS-------AS-H-CDW-VGVTCL-LGRVNSLSLPSLSLR-------------------------------------------------------------------------GQ--------IP-KEIS-SLKNLRELCLAGN-QFSGKIP-PEI-----WNLK-HLQTLDLSGNS-LTGLL-PRLL---SELPQLLY-------------------------------LDLSDHFSGSL------PPSFFISLPALSSLDVSNSLSGEI----PPEIGKLSNLSNLYMGL-SFSGQIPSEIGNISLLKNFAAPSCFFNGPLPKEISKLKH-LAKLDLSYPLKCSIPK-SF-G--ELH-NLSILNLVSAELIGL-I-P-PELGNCK-SLKSLMLSFSLSGPLPLELSEI-PLLTFSAERQLSGSLP--SWMGK--WKVLDSLLLAN-RFSGEIPHEIE--DCPMLKHLSLASLLSGSIP-RELCGSGSLEAIDLSGNLLSGTIE-EVFDGCSSLGELLLTNQINGSIPEDL--WKLP-LMALDLDSNFTGEIPKSLWKST---NLMEFTASYRLEGYLPAE-IGNA-ASLKRLVLSDQLTGEIPREIGKLTSLSVLNLNAN---MFQGKIPVEL-GDCTSLTTLDLGSNL-QGQIPDKI----T-ALAQLQCLVLSYNNLSGS-IPSKPSAYFHQIEMPDLSFLQHHGIFDLSYRLSGPIPEELGECLVLVEISLSNHLSGEIPASLSRLTNLTILDL---------------SGNALTGSIPKEMG-----------NSLKL--------QGLNLANNQLNGHIPESFGL-LGSL--------VKLNLTKNKLDGPVPASLGNLK------ELT---H------------MDLSFNLSGELSSELSTMEKLVGLYIEQKFTG------------------------------------------------EIPSEL-GNLTQLEYLDVSELLSGEIPTKICGLPNLEFLNLAKNNLRGEVPSDGVCQDPSKALLSGNKELCGR-------------------VVGSDCKI---------------------E----------------------GTKL----R--SAWGIAGLMLGFTIIVFVFVFSLRR-WAMTKR------VKQRDDPE--RMEES-RLKGF----------VDQNLYFL-------SGS--R-----SREPL--SINIAMFE-QPLLK--------------VRLGDIVEATDHFSKKNIIGDGGFGTVYKACLPGEKTVAVKKLS-----EAKTQ-GN-----------REFMAEMETLG-KV----KHPLVSLLGYCSFSEEKLLVYEYMVNGSLDHWLR------------------NQT---GMLE-----------------------------V-----------------LDWSKRLKIAVGAARGLAFLHHGFIPHIIHRDIKASILLDGDFEPKVADFGLAR-LI-SAC-ESHVS-TVIA-GTFGYIPPEYGQSARATTKGDVYSF-GVILLEL---VTGKEPT------------G--PDFKESE-GGNLVGWAIQKIN---QGKAVDVIDPLLV---SV--------------ALKNSQLRLLQIAMLCLAETPAKRPNMLDVLKALKEI------------------------------------------------------------
> Smo_99902_ pacid=15420290 transcript=99902 locus=99902 ID=99902.v1.91 annot-version=v1.0
-----------------MALPLFL-----------------------------------------L----LLLLL-----LH-QAIDAAP---------------TADATA------AELQA------LLSFK----QAL----TG----------GWDALA-------DWS-------DK-SA--------SN-V-CAF-TGIHCNGQGRITSLELPELSLQGPLSPSLGSLSSLQHIDLSGALSGSIPAEIGSLSKLEVLFLASNL-LSGSLPDEIFG-LSSLKQLDVSSNLIEGS--------IP-AEVG-KLQRLEELVLSRN-SLRGTVP-GEI-----GSLL-RLQKLDLGSNW-LSGSV-PSTL---GSLRNLSYLDLSSNAFT----GQIPPHLGNLSQLVN---LDLSNGFSGPFPTQLT-------QLELLVTLDITNSLSGPI----PGEIGRLRSMQELSLGI-GFSGSLPWEFGELGSLKILYVANTRLSGSIPASLGNCSQ-LQKFDLSNLLSGPIPD-SF-G--DLG-NLISMSLAVSQINGS-I-P-GALGRCR-SLQVIDLAFLLSGRLPEELANLERLVSFTVEGMLSGPIP--SWIGR--WKRVDSILLST-SFTGSLPPELG--NCSSLRDLGVDTLLSGEIP-KELCDARALSQLTLNRNMFSGSIV-GTFSKCTNLTQLDLTSNLSGPLPTDL--LALP-LMILDLSGNFTGTLPDELWQSP---ILMEIYASNNFEGQLSPL-VGNL-HSLQHLILDNFLNGSLPRELGKLSNLTVLSLLHN---RLSGSIPAEL-GHCERLTTLNLGSSL-TGSIPKEV----G-KLVLLDYLVLSHNKLTGT-IPPEMCSDFQQIAIPDSSFIQHHGILDLSWELTGTIPPQIGDCAVLVEVHLRGRLSGSIPKEIAKLTNLTTLDL---------------SENQLSGTIPPQLG-----------DCQKI--------QGLNFANNHLTGSIPSEFGQ-LGRL--------VELNVTGNALSGTLPDTIGNLT------FLS---H------------LDVSNNLSGELPDSMARLLFLV---------------------------LLSHLFRGAIPSNIGNLSGLSYLSLKGGFSGAIPTEL-ANLMQLSYADVSDELTGKIPDKLCEFSNLSFLNMSNNRLVGPVPE--RCSNFTPQAFLSNKALCGS-------------------IFHSECPSG-----------------KH------------------------ETNS----L--SASALLGIVIGSVVAFFSFVFALMR-C----R------TVKHEPFM--KMSDEGKLS----------NGSSIDPSML-------SVS--K-----MKEPL--SINVAMFE-RPLPR--------------LTLADILQATGSFCKANIIGDGGFGTVYKAVLPDGRSVAVKKLG-----QARNQ-GN-----------REFLAEMETLG-KV----KHRLVPLLGYCSFGEEKLLVYDYMVNGSLDLWLR------------------NRA---DALE-----------------------------V-----------------LDWPKRFKIATGSARGLAFLHHGLVPHIIHRDMKASILLDAEFEPRIADFGLAR-LI-SAY-ETHVS-TDIA-GTFGYIPPEYGQSWRSTTRGDVYSY-GVILLEI---LSGKEPT------------G--IEFKDVE-GGNLIGWVRQMIK---LGQAAEVLDPDIS---NG--------------PWKVEMLQVLQVASLCTAEDPAKRPSMLQVARYLKDI-----------ESNSSA----GSVGVAP--------------------PPQTPLQSVGV-
> Smo_92819_ pacid=15421298 transcript=92819 locus=92819 ID=92819.v1.91 annot-version=v1.0
--------------------------------------------------------------------------F-----AA---------------------------------------------------------------------------------------RWL----------QM--------ET-P-CKW-TGISCASTGAIVAISLSGLELQGPISAATALL---------------------GLPALEELDLSSNA-LSGEIPPQLWQ-LPKIKRLDLSHNLLQGASF-DRFVSPP-PQ------NLEELNLASN-SLTGRI---DL-----CALLGQLRKLDLSANF-FSSLQ-QPCA---GQDQRLEELVLGGNSLF----GYIPPSIFSLAALRQ---LDLSSLLFGTI-PASN-------LSRSLQILDLANSLTGEI----PPSIGDLSNLTELSLGLSALLGSIPPSIGKLSKLEILYAANCKLAGPIPHSLP--PS-LRKLDLSNPLQSPIPD-SI-G--DLS-RIQSISIASAQLNGS-I-P-GSLGRCS-SLELLNLAFQLSGPLPDDLAALEKIITFSVVGSLSGPIP--RWIGQ--WQLADSILLST-SFSGSIPPELG--QCRAVTDLGLDNQLTGSIP-PELCDAGLLSQLTLDHNTLTGSLAGGTLRRCGNLTQLDVTGRLTGEIPRYF--SDLPKLVILDISTFFMGSIPDELWHAT---QLMEIYASDLLEGGLSPL-VGRM-ENLQHLYLDRRLSGPLPSELGLLKSLTVLSLAGN---AFDGVIPREIFGGTTGLTTLDLGGRL-GGAIPPEI----G-KLVGLDCLVLSHNRLSGQ-IPAEVASLFQIAVPPESGFVQHHGVLDLSHSLTGPIPSGIGQCSVLVELDLSNLLQGRIPPEISLLANLTTLDL---------------SSNMLQGRIPWQLG-----------ENSKL--------QGLNLGFNRLTGQIPPELGN-LERL--------VKLNISGNALTGSIPDHLGQLS------GLS---H------------LDASGGLTGSLPDSFSGLVSIA---------------------------LLSYALTGDIPRSIGNLTGLSFLDLSKSLTGEIPSEI-GGILQLSYLDLSVKLVGGIPGSLCELTELGFFN-----------------NFSRLSYGGNRGLCGL-------------------AVGVSCGAL-----------------DDLRG------------------NGGQPVL----L--KPGAIWAITMASTVAFFCIVFAAIR-W----R------MMRQQSEA--LLGEKIKLNSGNH------NSHGSTSDGS-------NTD--V-----SQEPL--SINVAMFE-RPLLK--------------LTLSDIVTATNGFSKANVIGDGGYGTVYRAVLPDGRTVAVKKLAPVRDYRAVRS-GSS---------CREFLAEMETLG-KV----KHRLVTLLGYCSYGEERLLVYDYMVNGSLDVWLR------------------NRT---DALE-----------------------------A-----------------LTWDRRLRIAVGAARGLAFLHHGIVPHVIHRDVKASILLDADFEPRVADFGLAR-LI-SAY-DTHVS-TDIA-GTFGYIPPEYGMTWRATSKGDVYSY-GVILLEL---VTGKEPT------------G--PDFKDTE-IGNLVGWVRSMVR---QGKSDEVLDVAVAT--RA--------------TWRSCMHQVLHIAMVCTADEPMKRPPMMEVVRQLKEL-----------EL-----------------------------------------------
> Smo_114392 pacid=15418527 transcript=114392 locus=114392 ID=114392.v1.91 annot-version=v1.0
----------------------------------------------------------------------MIANF-----IA-ILVTGLW---------------ISTSSG------ASVNP------LLDFR----SGL----T-----------NSQALG-------DWI----------IG--------SS-P-CKW-TGISCASTGAIVAISLSGLELQGPISAATALL---------------------GLPVLEELDLSNNA-LSGEIPPQLWQ-LPKIKRLDLSHNLLQGASF-DR--------------------------------------------------------------------------------------LF----GHIPPSIFSLAALRQ---LDLSSLLSGTI-PASN-------LSRSLQILDLANSLTGEI----PPSIGDLSNLTELSLGLSALLGSIPPSIGKLSKLEILYAANCKLTGPIPRSLP--PS-LRKLDLSNPLQSPIPD-SI-G--DLS-RIQSISIASAQLNGS-I-P-ASLGRCS-SLELLNLAFQLSGPLPDDLAALEKIITFSVVGSLSGPIP--RWIGQ--WQLADSILLST-SFSGSIPPELG--QCRAVTDLGLDNQLTGSIP-PELCDAGLLSQLTLDHNTLTGSLAGGTLRRCGNLTQLDVTGRLTGEIPRYF--SDLPKLVILDISTFFVGSIPDELWHAT---QLMEIYASDLLEGGLSPL-VGGM-ENLQHLYLDRRLSGPLPSELGLLKSLTVLSLAGN---AFDGVIPREIFGGTTGLTTLDLGGRL-GGAIPPEI----G-KLVGLDCLVLSHNRLSGQ-IPAEVASLFQIAVPPESGFVQHHGVLDLSHSLTGPIPSGIGQCSVLVELDLSNLLQGRIPPEISLLANLTTLDL---------------SSNMLQGRIPWQLG-----------ENSKL--------QGLNLGFNRLTGQIPPELGN-LERL--------VKLNISGNALTGSIPDHLGQLL------GLS---H------------LDASGGLTGSLPDSFSGLVSI---------------------------------------------VGL------KSLTGEIPSEI-GGILQLSYLDLSVKLVGGIPGSLCELTELGFFNVSDNGLTGDIPQEGICKNFSRLSYGGNLGLCGL-------------------AVGVSCGAL-----------------DDLRG------------------NGGQPVL----L--KPGAIWAITMASTVAFFCIVFVAIR-W----R------MMRQQSEA--LLGEKIKLNSGNHNN---NNSHGSTSDGT-------NTD--V-----SREPL--SINVAMFE-RPLLK--------------LTLSDIVTATNGFSKANVIGDGGYGTVYRAVLPDGRTVAVKKLAPVRDYRAVSS-GSS---------CREFLAEMETLG-KV----KHRLVTLLGYCSYGEERLLVYDYMVNGSLDVWLR------------------NRT---DALE-----------------------------A-----------------LTWDRRLRIAVGAARGLAFLHHGIVPHVIHRDVKASILLDADFEPRVADFGLAR-LI-SAY-DTHVS-TDIA-GTFGYIPPEYGMTWRATSKGDVYSY-GVILLEL---VTGKEPT------------G--PDFKDTE-IGNLVGWVRSMVR---QGKSDEVLDVAVAT--RA--------------TWRSCMHQVLHIAMVCTADEPMKRPPMMEVVRQLKEL-----------EL-----------------------------------------------
> LOC_Os02g06280.1 pacid=33136124 transcript=LOC_Os02g06280.1 locus=LOC_Os02g06280 ID=LOC_Os02g06280.1.MSUv7.0 annot-version=v7.0
--------------------------------------------------------------------------------------------------------------------------------------------------------------------------------------------------------------------------------------------------------------------------------------------------------------------------------------------------------------------------------------------------------------------------------------------------------------------------------------------------------------------------------------------------------------------------MSGE-L-P-SALGNCT-SLKIIGIKHN-----------------------------------------------------------------------------------------------------FIGDIP-GSIGQLNRLEELQLDNRMSRVFPSSL--SNFTSLKIINLKHNFTGELSKVNFSRLP--NLKLLDLMSKFTGEILDS-IYRC-SNLTTLQLSSKFYGQLSPRIDNLKSLVFAGV------------------------------------------------------------------------------------------------------------------------------------------------------------------------------------------------------------------------------------FEL---------PV-YAD-Y--EEPS-LT---YGMTN---ALPAMLNLGNKLTGAI------------------------------------------------PSEVGQLKSLTVLFLSFSSSGHIPPKL-FNLTNLQVLELSNHLTGSIPPGLNNVHSLSIFDVSNNDLEGSVPIG-----YEYWGFDGNPKLCG---------------------------------------P---------------------MKGG----KYKNK--------------------------------------------------------------------------------------------------------------------------------------------------------------------------------------------------------------EKDIG---------------------------GNS---------------------------------------------------------------------------------------------------------------------------------------------------------------------------------------------FF------------------------------------------------------------------------------------------------------------------------------------------------------------------------------------------
> Bradi3g06980.5.p pacid=32819116 transcript=Bradi3g06980.5 locus=Bradi3g06980 ID=Bradi3g06980.5.v3.1 annot-version=v3.1
-----------------------------------------------------------------------------------------------------------------------------------------------------------------------------------------------------------------------------------------------------------------------------------------------------------------------------MLKKLVLDNN-LLSGQLS-PAI-----GQLQ-HLTMLSMSMNS-ISGVL-PSEL---GSLENLEFVYLNSNSFN----GSIPAAFSNLTRLSR---LDASKRLTGSLFPGIG-------ALVNLTTLDLSSGLMGPI----PLEIGQLENLEWLFLMD-HFSGSIPEEIGNLTRLKGLKLFKCKFTGTIPWSIGGLKS-LMILDISETFNAELPT-SV-G--ELS-NLTVLMAYSAGLIGT-I-P-KELGKCK-KLTKIKLSAYFTGSIPEELADLEALIQFDTERKLSGHIP--DWILN--WGNIESIKLTN-MFHGPLPLL----PLQHLVSFSAGNLLSGLIP-AGICQANSLQSIILNYNNLTGSIK-ETFKGCRNLTKLNLQANLHGEIPEYL--AELP-LVKLDLSVNFTGLLPKKLCESS---TIVHLYLSSQLTNLIPEC-IGKL-SGLKILQIDNYLEGPIPRSVGALRNLATLSLRGN---RLSGNIPLEL-FNCTNLVTLDLSYNF-TGHIPRAI----S-HLTLLNILVLSHNQLSGV-IPAEICVGFSRSSQSDVEFFQYHGLLDLSYRLTGQIPPTIKGCAIVMDLYLQGLLSGTIPEGLAELTRLVTMDL---------------SFNELVGHMLPWSA-----------PSVQL--------QGLILSNNQLNGSIPAEIDRILPKV--------TMLNLSHNALTGNLPRSLLCNQ------NLS---H------------LDVSNNLFGQIPFSCPG---------------------GDKGWSSTLISFASNHFSGSLDGSISNFTKLTYLDIHNSLNGSLPSAI-SSVTSLNYLDLSSDFSGTIPCSICDIFSLFFVNLSGNQIVGTYSL----------------SDCVA---------------------GGSCAAN-----------------NIDHKA-----------------VHPSHKV----L--IAATICGIAI-AVILS-VLLVVYLR-Q----R------LLKRRSPL--ALGHASKTN----------TTDELTLRNE-----LLGK---K-----SQEPP--SINLAIFE-HSLMK--------------VAADDILKATENFSMLHIIGDGGFGTVYRAALPGGPQVAVKRLHN----GHRFQ-AN-----------REFHAEMETIG-KV----KHPLVPLLGYCASGDERFLIYEYMEHGNLETWLR-----------------NNRT---DAAE-----------------------------A-----------------LGWPDRLKICLGSAQGLAFLHHGFVPHVIHRDMKSSILLDRNMEPRVSDFGLAR-II-SAC-ETHVS-TNVA-GTLGYVPPEYGLVMKSTVRGDVYSF-GVVMLEV---LTGRPPT------------GQ----EIEEGGGNLVGWVQWMVA---CRCENELFDPCLPV--SG--------------VCRQQMARVLAIAQECTADDPWRRPTMLEVVTGLKAT-----------QMME--------CGPSV--------------------VTVSRQDM----
> Zm00001d042362_T001.1
ML----PS-----QF--LAMGPHC-----------------------------------------S----FILIL-----LLCFTPSSAL---------------TGH---------NDINT------LFKLR----DMV----TE----------GKGFLR-------DWF--------D-SE--------KA-P-CSW-SGITCV-EHAVVDIDLSSV-----------------------PIYAPFPLCVGSFQSLARLNFSGCG-FSGELPDALGS-LHNLEYLDLSHNQLTGA--------LP-VSLY-GLKSLKEVVLDNN-FFSGQLS-PAI-----AQLE-YLKKFSVSSNS-ISGAI-PPEL---GSLQNLEFLDLHMNALN----GSIPSALGNLSQLLH---LDASQNICGSIFPGIT-------AMANLVTVDLSSALVGPL----PREIGQLRNAQLIILGH-GFNGSIPEEIGELKLLEELDVPGCKLTG-IPWTVGDLRS-LRKLDISGDFNTELPA-SI-G--KLG-NLTRLYARSAGLTGN-I-P-RELGNCK-KLVFVDLNGSFSGPIPGELAGLEAIVTLDVQGNLSGPIP--EWIRN--WTNLRSIYLAQ-MFDGPLPVL----PLQHLVIFSAETMLSGSIP-DEICQAKSLQSLLLHNNNLTGNIM-EAFKGCKNLTELNLQGHLHGEIPHYL--SELP-LVTVELAQNFTGKLPEKLWESS---TILEITLSYQLTGPIPES-IGRL-SSLQRLQIDSYLEGPIPRSIGSLRNLTNLSLWGN---RLSGNIPLEL-FNCRNLVTLDLSSNL-SGHIPSAI----S-HLTFLNSLNLSNNQLSSA-IPAEICVGFGSAAHPDSEFIQHHGLLDLSYRLTGHIPAAIKNCVMVTVLNLQGMLSGAIPPELSELPNVTSIYL---------------SHNTLVGPILPWSV-----------PSVQL--------QGLFLSNNHLSGSIPAEIGQILPKI--------EKLDLSSNALTGTLPDSLLCIN------YLT---Y------------LDISNSLSGQIPLSCP----------------------KEKEASSSLILFGSSHFSGNLDESISNFTQLSFLDIHNSLTGSLPFSL-SDLSYLNYLDLSSDFNGPAPCGICNIVGLTFADFSGNHI-GMSGL----------------VDCAA---------------------EGFCTGK-----------------GFDRKA-----------------LNSSDRV----R--RAAIICVSIL-TVVIVLVFLVVYLK-R----R------LLRSR-PL--ALVPVSKAK----------ATIEPTSSDE-----LLGK---K-----FREPL--SINLATFE-HALLR--------------VTADDIQKATENFSKVHIIGDGGFGTVYRAALPEGRRVAIKRLHG----GHQFQ-GD-----------REFLAEMETIG-KV----KHPLVPLLGYCVCGDERFLIYEYMENGSLEMWLR------------------NRA---DAIE-----------------------------T-----------------LGWPDRLKICIGSARGLSFLHHGFVPHIIHRDMKSSILLDENFEPRVSDFGLAR-II-SAC-ETHVS-TDIA-GTFGYIPPEYALTMKSSTKGDVYSF-GVVMLEL---LTGRPPT------------GQ----EEGEGGGNLVGWVRWMMA---HGKEGELFDPCLPV--SS--------------VWRVQMAHVLAIARDCTVDEPWKRPTMLEVVKGLKMA-----------ETIE--------CGPLV--------------------VTVTK-DM----
> Zm00001d012048_T001.1
-------------------MG-SL-----------------------------------------F----FVFIL-----LICFTPSSAL---------------AGH---------NDINI------LSKLR----EAV----TE----------GKGFLR-------DWF--------D-SE--------KS-P-CSW-SGITCV-ENTVVRIDLSSV-----------------------PIYAPFPLCVGSFQSLAHLNFSGCG-FFGELPDALGN-LHSLEYLDLSHNQLTGA--------LP-VSLY-GLKTLKEMVLDNN-FFSGQLS-PAI-----AQLK-YLKKLSVSSNS-ISGAI-PPEL---GSLQNLELLDLHMNALN----GSIPAALGNLSRLLH---LDASQNIHGSIFPGIT-------AMANLIIVDLSSALAGPL----PREIVQLQNAQSLILGY-GFNGSIPEEIGELKLLEELELPGCKLTG-IPWTVGSLRS-LRKLDISGDFNTELPA-SI-G--KLG-NLTLLYARSAGLTAN-I-P-REL----------------------------------------------------------------------------------------ETMLSGSIP-SEICQANSLQSLMLHNNNLTGNIM-EAFKECMNLTELNLQGHLHGEIPHYL--SELP-LVIVELSQNFTGKLPEKLWESS---TILEITLSYQLTGPIPES-VGRL-SSLQRLRIDSYLEGPISRSIGALRNLTNLSLWGN---RLSGNIPLEL-FNCRNLVTLDLSSNL-SGHIPSAI----S-QLTFLNNLNLSSNQLSSA-IPAEICVGFGSAAHPDSEFIQHHGLLDLSYRLTGNIPTAIKNCVMVTVLNLQGMLSGTIPPELAELPNVTAIYL---------------SYNTLVGPMLP-----------------------------------------------------------------------------------------------------------------------------------------------------------------------------------------------------CYLNYLDLSSDFHGPAPCGICNVVGLTFANFSGNHI-GMSGL----------------ADCAA---------------------EGFCTRK-----------------GFHRKA-----------------LHSSDRV----R--RAAIVCVSIL-AVTVVLVLLVLYLR-R----K------LLRSR-PL--ALLPVSKAK----------ATIEPTSSDE-----LLGK---K-----FQEPL--SINLATFE-HSLLR--------------VTADDIQKATENFSMVHIIGDGGFGTVYRAALPEGRRVAVKRLHG----GHQFQ-GD-----------REFLAEMETIG-KLL--DGMPRVPLL----------------------------------------------------------------------------------------------------------------------------FISELPSSVVRTYIL--------------------------------------------------SHNDGGLWCH-ASVMG------------------------------------------------------------------------------------------------------------------------------------------------------------------------------------
> LOC_Os01g68870.2 pacid=33121812 transcript=LOC_Os01g68870.2 locus=LOC_Os01g68870 ID=LOC_Os01g68870.2.MSUv7.0 annot-version=v7.0
-------------------MVSNS-----------------------------------------F----WLFIL-----LVSFIPISAW---------------AES---------RDIST------LFTLR----DSI----TE----------GKGFLR-------NWF--------D-SE--------TP-P-CSW-SGITCI-GHNVVAIDLSSV-----------------------PLYAPFPLCIGAFQSLVRLNFSGCG-FSGELPEALGN-LQNLQYLDLSNNELTGP--------IP-ISLY-NLKMLKEMVLDYN-SLSGQLS-PAI-----AQLQ-HLTKLSISMNS-ISGSL-PPDL---GSLKNLELLDIKMNTFN----GSIPATFGNLSCLLH---FDASQNLTGSIFPGIT-------SLTNLLTLDLSSSFEGTI----PREIGQLENLELLILGK-DLTGRIPQEIGSLKQLKLLHLEECQFTGKIPWSISGLSS-LTELDISDNFDAELPS-SM-G--ELG-NLTQLIAKNAGLSGN-M-P-KELGNCK-KLTVINLSFALIGPIPEEFADLEAIVSFFVEGKLSGRVP--DWIQK--WKNARSIRLGQ-KFSGPLPVL----PLQHLLSFAAESLLSGSIP-SHICQANSLHSLLLHHNNLTGTID-EAFKGCTNLTELNLLDHIHGEVPGYL--AELP-LVTLELSQKFAGMLPAELWESK---TLLEISLSNEITGPIPES-IGKL-SVLQRLHIDNLLEGPIPQSVGDLRNLTNLSLRGN---RLSGIIPLAL-FNCRKLATLDLSYNL-TGNIPSAI----S-HLTLLDSLILSSNQLSGS-IPAEICVGFENEAHPDSEFLQHHGLLDLSYQLTGQIPTSIKNCAMVMVLNLQGLLNGTIPVELGELTNLTSINL---------------SFNEFVGPMLPWSG-----------PLVQL--------QGLILSNNHLDGSIPAKIGQILPKI--------AVLDLSSNALTGTLPQSLLCNN------YLN---H------------LDVSNHLSGHIQFSCP----------------------DGKEYSSTLLFFSSSHFSGSLDESISNFTQLSTLDIHNSLTGRLPSAL-SDLSSLNYLDLSSNLYGAIPCGICNIFGLSFANFSGNYI-DMYSL----------------ADCAA---------------------GGICSTN-----------------GTDHKA-----------------LHPYHRV----R--RAITICAFTF-VIIIVLVLLAVYLR-R----K------LVRSR-PL--AFESASKAK----------ATVEPTSTDE-----LLGK---K-----SREPL--SINLATFE-HALLR--------------VTADDILKATENFSKVHIIGDGGFGTVYKAALPEGRRVAIKRLHG----GHQFQ-GD-----------REFLAEMETIG-KV----KHPLVPLLGYCVCGDERFLIYEYMENGSLEMWLR------------------NRA---DALE-----------------------------A-----------------LGWPDRLKICLGSARGLAFLHHGFVPHIIHRDMKSSILLDENFEPRVSDFGLAR-II-SAC-ETHVS-TDIA-GTFGYIPPEYGLTMKSTTKGDVYSF-GVVMLEL---LTGRPPT------------GQ----EEVQGGGNLVGWVRWMIA---RGKQNELFDPCLPV--SS--------------VWREQMARVLAIARDCTADEPFKRPTMLEVVKGLKMT-----------HGME--------CGPLV--------------------VTVSR-DM----
> Bradi2g58780.4.p pacid=32774623 transcript=Bradi2g58780.4 locus=Bradi2g58780 ID=Bradi2g58780.4.v3.1 annot-version=v3.1
KLYS-SPS---------ITMGSRS-----------------------------------------F----CLLIL-----LLLLIPSSVL---------------SES---------SDINT------LFTLR----HSI----AE----------EKGFLR-------SWF--------D-SE--------TP-P-CSW-SGITCL-GHIVVAIDLSSV-----------------------PLYVPFPSCIGAFESLLQLNFSGCG-FTGELPDAFGN-LQHLRLLDLSNNQLTGP--------VP-GSLY-NLKMLKEMVLDNN-LLYGQLS-PAI-----SQLQ-HLTKLSISMNS-ITGGL-PAGL---GSLQNLEFLDLHMNTLN----GSVPAAFQNLSQLLH---LDLSQNLSGLIFSGIS-------SLVNLLTLDLSSKFVGPI----PLEIGQLENLQLLILGQ-DFSGSIPEEIRNLKWLEVLQLPECKFAGTIPWSIGGLVS-LKELDISENFNAELPT-SI-G--QLG-NLTQLIAKNAGLRGS-I-P-KELSNCK-KLTLINLSLAFTGSIPEELAELEAVITFSVEGKLSGHIP--EWIQN--WANVRSISLAQ-LFSGPLPLL----PLQHLVSFSAETLLSGSVP-AKICQGNSLRSIILHDNNLTGTIE-ETFKGCKNLTELNLLGHLHGEIPGYL--AELP-LVNLELSLNFTGVLPDKLWESS---TLLQISLSNQIMGQIPHS-IGRL-SSLQRLQVDNYLEGPIPQSVGTLRNLTILSLRGN---RLSGNIPLEL-FNCRNLVTLDLSSNL-TGHIPRAI----S-NLKLLNSLILSSNQLSGA-IPAEICMGFENEAHPDSEFVQHNGLLDLSYRLTGQIPSEINKCSMMMVLNLQGLLNGTIPAQLCELTNLTTINL---------------SSNGLTGSMLPWSA-----------PLVQL--------QGLILSNNHLDGIIPDEIGRILPKI--------SMLDLSRNLLTGTLPQSLLCNK------YLN---H------------LDVSNNLSGQIPFSCP----------------------MDGESSSSLLFFSSSHFSGTLDESISNFTQLSSLDIHNCLTGNLPSAL-SGLSLLNYLDLSSDFYGTIPCGICSIFGLTFANFSGNHI-GMYSP----------------ADCAG---------------------GGVCFSN-----------------GTGHKA-----------------VQPSHQV----V--RLATIGVISL-ACIIVLVLLVVYLR-W----K------LLRNR-SL--VFLPANKAK----------ATVEPTSSDE-----LLGK---K-----SREPL--SINLATFQ-HSLLR--------------VTTDDILKATKNFSKEHIIGDGGFGTVYRAALPEGRRVAIKRLHG----GHQFQ-GD-----------REFLAEMETIG-KV----KHPLVPLLGYCVCGDERFLIYEYMENGSLEIWLR------------------NRA---DTFE-----------------------------A-----------------LGWPDRLKICLGSARGLAFLHEGFVPHIIHRDMKSSILLDENFEPRVSDFGLAR-II-SAC-ETHVS-TDIA-GTFGYIPPEYGLTMKSSTKGDVYSF-GVVMLEL---LTGRPPT------------GQ----EDMEGGGNLVGWVRWMIA---HSKGNELFDPCLPV--SG--------------VWLEQMVRVLSIALDCTAEEPWKRPSMLEVVKGLKIT-----------QTMD--------CGPLV--------------------VTVSR-GT----
> LOC_Os02g10100.1 pacid=33135484 transcript=LOC_Os02g10100.1 locus=LOC_Os02g10100 ID=LOC_Os02g10100.1.MSUv7.0 annot-version=v7.0
SIASRSPP-----RAPFLFLRVRSG------------EPTQAPRDPPAAVGRDRDAVLY-----HV----CLFTL-----LLCFIPITAL---------------AES----------DIKN------LFALR----KAI----AV----------GKGFLH-------NWF--------E-LE--------TP-P-CNW-SGISCV-GLTVVAIDLSST-----------------------PLYVDFPSQIIAFQSLVRLNVSGCG-FSGELPEAMVN-LQHLQHLDLSDNQLGGP--------LP-ASLF-DLKMLKVMVLDNN-MFSGQLS-PAI-----AHLQ-QLTVLSISTNS-FSGGL-PPEL---GSLKNLEYLDIHTNAFS----GSIPASFSNLSRLLY---LDANNNLTGSIFPGIR-------ALVNLVKLDLSSGLVGAI----PKELCQLKNLQSLILSD-ELTGSIPEEIGNLKQLEVLNLLKCNLMDTVPLSIGNLEI-LEGLYISFSFSGELPA-SV-G--ELR-NLRQLMAKSAGFTGS-I-P-KELGNCK-KLTTLVLSGNFTGTIPEELADLVAVVLFDVEGRLSGHIP--DWIQN--WSNVSSISLAQ-MFDGPLPGL----PL-HLVSFSAESRLSGSIP-AKICQGTFLQILRLNDNNLTGSID-ETFKGCKNLTELSLLDHLHGEIPEYL--ALLP-LVSLDLSHNFTGMIPDRLWESS---TILDISLSDQLTGMITES-IGKL-LSLQSLSIDRYLQGPLPRSIGALRNLTALSLSGN---MLSEDIPIQL-FNCRNLVTLDLSCNL-TGHIPKAI----S-HLTKLNTLVLSRNRLSGA-IPSELCVAFSRESHSELEYVQHIGLIDLSRRLTGHIPRAINNCSILVELHLQDLLSGTIPVELAELRNITTIDL---------------SSNALVGPVLPWPV-----------PLASL--------QGLLLSNNRLSGSIPSGIGNILPQI--------TMLDLSGNALTGTLPLDLLCKE------SLN---H------------LDVSDNISGQIPFSCH----------------------EDKESPIPLIFFASSHFSGSLDESISNFTKLTYLDLHNSLTGRLPSAI-ARVTSLYYLDLSSDFSGTIPCGICGMFGLTFANFSGNRDGGTFTL----------------ADCAA-------------------EEGGVCAAN-----------------RVDRKM-----------------PDHPFHV----L--EATICCIATA-IVIVLVVILVVYLR-R----RR----KMLRRR-QF--VLVPADNAM----------ADHETTLSNN-----LLGRRRMK-----KREPP--SINLATFE-HAPVR--------------VTVDEIMRATGNFDGMHVVGDGGFGTVYRAELPGGRRVAVKRLHGV---GRRFQGGE-----------REFRAEMETVG-KV----RHPLVPLLGYCAAGDERFLVYEYMEHGSLEDRLR--------------------G---GGGA-----------------------------A-----------------LGWPERLTICGGAARGLAFLHHGFVPHVIHRDVKSSVLLGEGLQPRVSDFGLAR-II-SAC-ETHVS-TVLA-GTLGYIPPEYALAMRCTAKGDVYSF-GVVMLEL---LTGRPPTW--SSAEVT-AEGD----DERGGGGSLVGWVRWMAA---RGRGGEVFDACLPV--SG--------------AEREQMARVLDVARDCTADEPWRRPTMAEVARRVGAI-----------EAME--------YGPLV--------------------VAVSSGEPPAMP
> Zm00001d015853_T001.1
-------------MGPFLELGVDV-------------EAEQ------------REDT--------F----SLLIL-----FVCFI--TAF---------------GGS----------DIKN------LYALR----DEL----VE----------SKQFLQ-------DWF--------D-IE--------SP-P-CLW-SHITCV-DKSVAVIDLSNI-----------------------PLHVPFPLCITAFQALARLNLSRCD-LFGEIPEALGN-LKHLQYLDLSSNQLTGI--------VP-FSLY-DLKMLKEIVLDRN-SLSGQLI-PAI-----AKLQ-QLAKLTISKNN-ISGEL-PPEV---GSLKDLEVLDFHQNSFN----GSIPEALGNLSQLFY---LDASKQLTGSIFPGIS-------TLFNLLTLDFSSDLAGPI----PKEIARMENLECLVLGS-NFTGGIPKEIGNLKKLKKLILSACNLSGTIPWSIGGLKS-LHELDISDNFKSELPA-SI-G--ELG-NLTVLIAMRAKLIGS-I-P-KELGSCK-KLTLLRLSFRLTGCIPKELAGLEAIVHFEVEGKLSGHIA--DWFQN--WGNVVSIRLGD-KFN-------------------------GSIL-PAICQANSLQSLDLHLNDLTGSIN-ETFKRCRNLTQLNLQGHFHGEIPEYL--AELP-LTILELPYNFTGLLPAKLFKSS---TILEIDLSYKLTGCIPES-ICEL-HSLQRLRMSSYLEGSIPPAVGALKNLNEISLDGN---RLSGNIPQEL-FNCRNLVKLNLSSNL-NGSISRSI----S-QLTSLTGLVLSHNQLSGS-IPAEICGGFTNPSHPESEYVQYHGLLDLSYRLIGRIPPEIKNCVILEELHLQDFLNESIPVELAELKNLMNVDL---------------SFNALVGPMLPWST-----------PLLKL--------QGLFLSNNHLTGNIPAEIGRILPNI--------VVLSLSCNAFVATLPQSLLCSK------TLN---R------------LDVSNNLSGKIPLSCT----------------------GFEGTLSSLILFASSHFSGSLDGSISNFVHLSYLDIHNSLNGSLPAAL-SNLSLL-YLDVSMDFSGAIPCGMCNLSNITFVDFSGKNT-GMHSF----------------ADCAA---------------------SGICAADI---------------TSTNHVE-----------------VHTPHGM----V--ITMTIC-----AAILIVVLLVVFVK-W----M------VLRNS-SL--PLVSGLESK----------ATIEPASSKE-----LLGK---K-----SREPL--SINLSTFE-HALLR--------------VTMDDILKATNNFSEVHIIGHGGFGTVYEAAFPEGQRVAVKRLHG----SCQFL-GD-----------RQFLAEMETIG-KV----KHHLVPLLGYCARGDERFLIYEYMHHGSLETWLR------------------THE---NTPE-----------------------------A-----------------IGWPERLRICLGSANGLMFLHHGFVPHIIHRDMKSSILLDENMEPKISDFGLAR-II-SAY-DTHVS-TTVS-GTLGYIPPEYAMIMESTARGDVYSF-GVVMLEV---LTGRPPT------------GK----EVEEGGGNLVDWVRWMIA---CSREGELFDPRLPV--SG--------------LWREQMVRVLAIALDCTTDEPSKRPTMVEVVKGLKMV-----------QLMKRD-----SHNPQH--------------------HAVQP-------
> Smo_165616 pacid=15414969 transcript=165616 locus=165616 ID=165616.v1.91 annot-version=v1.0
-----------------MEAARAG---------------------------------LS-----SI----LVIAL-------LLEVISCQ---------------------------SDVEC------LREFK----SSF----R---D-------PMRFLD-------SWV--------F-PP--------TS--ICNF-AGITCL----------------------------------------------------------HPN-------------DSRVYGISLPGSGFTGE---------------------------------------------------------------------------------------------------FPRGL--------------------------------D-KCSSLTTLDLSQELSGSI----PA----------------------------------------------------------------NVCNILP----------------------------------------YLVGFDVHES-----------------------FS-------------------------------------------------------------------------------------------------------------------------------------------------------------------------------------------------------------GSIDTSF-NNCTYLNNLDLSH------------------------------------------------------------------RFSGP-------------------------------------------------------------------------------------------------------------------------------------------------------------------------------------------------------------------------------------------------------------IPGQV-GVLPRLTKFDVSNQFSGPIPSSFLGRN------------------------FPSSAFASNPGLCGQ-------------------PLRNQCSR-----------------------------------------KKKTSAA----L--IAGIAAGGVLALVGAAVALIC------FF---------PVRVRPIKG------GGAR----------------------D----EHKWAKR----IRAPQ--SVTVSLFE-KPLTK--------------LKLTDLMAATNDFSPENVIGSGRTGVIYKATLQDGSVLAIKRLKL------SAH-AD-----------KQFKSEMEILG-KL----KHRLVPLLGYCVADAEKLLVYKYMPNGSLKDWLH-------------------GT---GEFT-----------------------------------------------LDWPKRLRVAVGAARGLAWLHHSCNPRIIHRNISASILLDEDFEARITDFGLAR-LM-NPV-DTHIS-TFVNGGDVGHVAPEYLRTLVATTRGDVYSF-GVVLLQL---TTGQKPVEVVSEDGFR---G----------N--LVDWVGMQSQ---NGTLGSVIQSSLK------------GA-----EVDAEQMQFLKIAISCVAANPKERPSSYEVYQLLRAVG----------QKYHFS----DQNDEIP---LVDSTGIDCDE----LIAASRSG------
> Zm00001d042623_T001.1
----------------------------------------------------------------------------------------------------------------------------------------------------------------------------------------------------------------------------------------------------------------------------------------------------------------------------------------------------------------------------------------------------------------------------------------------------------------------------------------------------------------------------------------------------------------------------------------------------------------------------------------------------------------------------------------------------------------------------------------------------------------------------------MDNFTGIVPGS-LYSC-NGLIALRLSSGFHRQLS---GDRQA---------------QVAQV-L-KSVPSLTTLLIGVFR-GEAMPKDETN---DGYRSLQVLSLADCSLSGE-IPRWV------------SGLENLRELFLSSRLTGPIPAWVSGLSLLFVLDVSNSLAGEIPTALAGLPMLRSETTV--------------------GDHGGSSS----------------------------------------------QAT----------FPF---------PV-Y------MAAS-LQ---YHRAN---YCPKLLNLGDRLTGAV------------------------------------------------PPEIGRLKGLTQLNLSLSLRGEVSQAV-GNLMNLEVLDLSSRLTGEILRALESLRFLSYFNVSNNDLDEPVPVGGQFCTFPSSSFAGNPGM----------------------------EAAAGA----GADP-----A---------------------------------------------------------------------------------------------------------------LGATRE---------R------------G------------------------------------------------------------------------------------------------------------------------------------------------WHR------------------N----------------------------------------------------------WTV----------------------------------------------------------------------------------------------------------GMDAI----------------------------------------GR-------------SG---------------------------------------------------------------------------------------------------------------
> Zm00001d053865_T007.1
MVSLKVPRVLK------LDPNEVSEISMANSKGFIIKKPQKIHSRSRARRAREARLPTKVLWMRLLGPSARSLAL----ALLPL-LSLLSPTG-------------CAS-----STEQDGVS------LLKFL----QGL----SQ--D--S----GLAT---------SW---------R-NG--------TD--WCTW-KGITCD--------------------------------------------------------------ADG-----------AVTEVSLASLGLEGR--------IS-PALG-EMPSLLRLNLSLN-SLSGGLP-AEL----LLSR--SLLALDVSFNN-LNGDL-PE-L---PST--------------------FAG-----------------------------------QGRQPIKLLNVSSQLTGQI----PPL-----------------------------------------------TLAGMTK-LVTLNVSNSLTGEIP-STI--CARTP-FLSALDLSFNQLNGS-V-P-VNLGRCS-ALRVLKAGHE-----------------------LHGTLPD-E---------------------------LY--DATSLEHISFPNRLQGALSAERLAELRSLVVLDLAENGLTGGIP-DSIGRLERLEELRLEHSMSGELPPAL--SRCSSLRTVILRSGFHGDLNSVDFSTLP--RLKVLDFMDNFTGTVPES-LYSC-SDLTALRLSSGFHGQLSPGIGRLKSLRFLSLTNNSFTNVTNALQV-L-KSAPSLTTLLIGAFR-GEAMPEDETI---EGYRSLQVLSLADCSLSGE-IPRWV------------SGLENLRELFLSSRLTGPIPAWLSGLSLLFVLDVSNSLAGEIPTALADLPMLRSETTVDD-----------------DDDDGGSSS----------------------------------------------QSA----------FPL---------PV-Y------MAAS-LQ---YHRAN---YCPKLLNLGDRLTGAV------------------------------------------------PPEIGRLKGLTQLNLSFSLRGEVPQAV-GNLTNLEVLDLSSRLTGKIPRALESLHFLSYFNVSNNDLDGPVPAGGQFCTFPSSSFAGNPGMCGPM-------------------LVRRCSAASVE----AGLP-----APV-------------RDAG----LCGGD-VV---VF---AVTFGVFV-GVGVLY------------------------------------------------------------------------------------------------------------------------------------------------------------------------DQ---MVL--------------------------------------SRYF------------------------------------------------------------------------------------------------------------------------------------------------------------------------------------------------------------------------------------------------------G-------------------------------------------------------------------------------------------------------------------------------
> Zm00001d053866_T001.1
----------------------------------------------------------------------------------------------------------------------------------------------------------------------------------------------------------------------------------------------------------------------------------------------------------------------------------------------------------------------------------------------------------------------------------------------------------------------------------------------------------------------------------------------------------------------------------------------------------------------------------------------------------------------------------------------------------------------------------------------------------------------------------MDNFTGTVPES-LYSC-SDLTALRLSSGFHGQLSPGIGRLKSLRFLSLTNNSFTNVTNALQV-L-KSAPSLTTLLIGAFR-GEAMPEDETI---EGYRSLQVLSLADCSLSGE-IPRWV------------SGLENLRELFLSSRLTGPIPAWLSGLSLLFVLDVSNSLAGEIPTALADLPMLRSETTVDD-----------------DDDDGGSSS----------------------------------------------QSA----------FPL---------PV-Y------MAAS-LQ---YHRAN---YCPKLLNLGDRLTGAV------------------------------------------------PPEIGRLKGLTQLNLSFSLRGEVPQAV-GNLTNLEVLDLSSRLTGKIPRALESLHFLSYFNVSNNDLDGPVPAGGQFCTFPSSSFAGNPGMCGPM-------------------LVRRCSAASVE----AGLP-----APV-------------RDAG----LCGGD-VV---VF---AVTFGVFV-GVGVLIN----------------RLTAQGR-------------REDN---------GYLETSTFNSSLE---------H------------GVIM--VP-----QGKGNENK-------LTFSDIVKATNNFNKENIIGCGGYGLVYKAELPDGCKLAIKKLN-----------DE---MCLM---EREFTAEVEALS-MA----QHDLVPLWGYCIQGNSRFLIYSYMENGSLDDWLH------------------NRD-D-DA-----------------------------S-TF----------------LDWPTRLRIAQGASRGLSYIHNDCKPQIVHRDIKCSILLDKELKAYVADFGLSR-LI-LP-NKTHVT-TELV-GTLGYIPPE---------------------LAT---CSGPDNIKRT------PMGA----------GDEL------------SGK-------------AG---------------------------------------------------------------------------------------------------------------
> Bradi3g04176.1.p pacid=32812966 transcript=Bradi3g04176.1 locus=Bradi3g04176 ID=Bradi3g04176.1.v3.1 annot-version=v3.1
-----------------MQT---------------------HHCS------YWSRFPVAF------------IGL----AVVLL-ISLPSPT---------------SS-----CTEQEKSS------LLQFL----AEL----SQ--D--G----SLTV---------SWR--------R-NG--------TD--CCTW-EGIICG--------------------------------------------------------------LNG-----------TVTDVSLASRGLEGS--------IS-PFLG-NLTGLSRLNLSHN-LLSGGLP-LEL----VSSS--SITVLDVSFNH-LTGGL-RE-L---PYS--------------------TP--------------------------------------PRPLQVLNISSLFTGRF----PST-----------------------------------------------IWEVMKS-LVALNASTSFTGQIP-TIP--CVSAP-SFAVLEISFNEFSGN-V-P-TGLSNCS-VLKVLSAGSN-----------------------LTGTLPD-E---------------------------LF--KVTSLEHLSLPGLLEGALNG--IIRLTNLVTLDLGGNDLSGSIP-DAIGELKRLEELHLEHNMSGELPSSL--SNCTSLITIDLKSHFSGELTKVNFSSLP--SLKNLDLLYNFNGTIPES-IYTC-RNLRALRLSSNFHGQLSESIGNLKSLSFLSIVNSSLTNITRTLQI-L-RSSRSLTTLLIGFFM-HEAMPEEIST---DGFENLQVLAINDCSLSGK-IPHWL------------SKLTNLEMLFLDDQLTGPIPDWISSLNFLFYLDISNSLTGEIPSALMDMPMLKSDKTA--------------------------------------------------------------------------PKV----------FEL---------PV-YN-----KSPF-MQ---YLMPS---AFPKILNLCMNFTGLI------------------------------------------------PEKIGQLKALISLNLSSTLSGEIPEPI-SNLTNLQVLDLSGHLTGTIPAALNNLHFLSKFNISNNDLEGPIPTVGQLSTFTSSSFDGNPKLCGHV-------------------LLNNCSSA----------G-----TPS-------------IIQK----RHTKN-S----VF---ALAFGVFFGGVAIIFLLARLLVS-----LRG-----KKR-------------SSNN---------DDIEATSSNFNSE---------Y------------SMVI--VQ-----RGKGEQNK-------LTVTDLLKATKNFDKEHIIGCGGYGLVYKAELPDGSKVAIKKLN-----------SE---MCLM---AREFSAEVDALS-MA----QHDLVPLWGYCIQGDTRLLIYSYMENGSLDDWLH------------------NRD-D-DG-----------------------------G-SF----------------LDWPTRLKIAQGASRGLSYIHDVCKPHIVHRDIKSSILLDKEFKAYIADFGLSR-LI-FH-NKTHVT-TELV-GTLGYIPPEYGQGWVATLRGDMYSF-GVVLLEL---LTGRRPVQI--------CPR----------SKELVQWVQEMIS---KEKHIEVLDPTLQG--AGHE---------------EQMLKVLEVACRCVNRNPSLRPAIQEVVSALSSRDGNL-------Q--KQN----SVRI-----------------------------------
> Bradi3g04300.3.p pacid=32814073 transcript=Bradi3g04300.3 locus=Bradi3g04300 ID=Bradi3g04300.3.v3.1 annot-version=v3.1
-----------------MQP---------------------LDCSYW-K--YWNFL------------------L----ALVLL-VSLASLT---------------SS-----CMEQEKAS------LLHLL----AGL----SR--D--G----GLAA---------SW---------E-SH--------KD--CCRW-EGITCS--------------------------------------------------------------PNR-----------MVTDVSLASQGLEGS--------IS-PHLG-NLTGQLRLNLSCN-WLSGVLP-LEL----VLSS--SIIVLDISFNC-LTGGL-SE-L---PSS--------------------TP--------------------------------------ARPLQ---------------------------------------------------------------------VMKS-LVAINASTSFTGQIP-TIP--CASSP-YFTVLELSFNQFSGN-I-P-PGLSNCS-ELKILSTGYN-----------------------LNGTLPD-E---------------------------LF--NITSLEHRSLPNWIKGALNG--INKLTNLVTLDLGMNELSSNIP-DSIGELKRLVELHLGHNMSGDLPTAL--SNCTE----------------------------NLDLLYNFTGTIPES-IYSS-SKMTALRLSQHFHGKLSEKIGNLKSLSFLSLRNISLTNMTRTLQI-L-GSSRSLTTLLIGFFM-DDTMPEDDRI---DGFQNLQILAINDCSLSGK-IPHWL------------SKFRNLRMLFLQNQLTGPIPDWISSLNALFYLDITNSIKGEIPISLMDVPMLKSDNTA--------------------------------------------------------------------------PKV----------FEL---------PV-YD-----KSPF-MQ---YLRLG---SFPKVLYLGLNLSGVI------------------------------------------------PKEIGQLQALVALNLSFRLSGEIPQQL-CTLTNMQMLDLSGHLTGTIPSALNNLHFLSKFNISNNDLEGPIPTVGQLSTFPYSSFDGNPKLCGPV-------------------LVNQCGLAE-------ADP-----VSI-------------VSTK----QYGTE-V----IF---AIAFGVFF----------------------------------------------------------------------------------------------------------------------------------------------GVGVLY----------------------------D---QMVL---ARYFG-----------------------------------------------------------------------------------------------------------------------------------------------------------------------------------------------------------------------------------------------------------------------------------------------------------------------------------------------------------------------------------------------------------------------
> Bradi3g04280.2.p pacid=32818838 transcript=Bradi3g04280.2 locus=Bradi3g04280 ID=Bradi3g04280.2.v3.1 annot-version=v3.1
-----------------MQP---------------------LHVPYS-K--HIEKIHMPY------------HGL----ALVLL-VTLVHPT---------------SS-----CTQQEKGS------LLQFL----AGL----SQ--D--G----GLAM---------AW---------R-SN--------TD--CCTW-EGITCN--------------------------------------------------------------QDR-----------RVTGISLASRGFEGS--------IS-PFLG-NLTSLLRINLSRN-SLSGGLP-LEL----VSSR--SIVILDVSFNY-LTGGL-SE-L---PTS--------------------TP--------------------------------------ARPLQ---------------------------------------------------------------------VMKS-LVALNASNSFTGQIP-TAS--CLSAP-SFAVLELSYNQLSGS-I-P-LGLSNCS-KLTLLSAGHE-----------------------LSGTLPD-E---------------------------LF--DATSLEHLSLPNRLEGSLDG--IIKLTNLVTLDLRGNGLNGNIP-DSIGELKRLEELYLDHNMSGELPSGL--GNCTNLMTIDLKSYFSGEL-KVNFSNLP--NLTKIDLVYNFTGTIPES-IYSC-SRLTALRLSENFHGQLSEKIGNLKSLSFLSLVKNSLTNVTRTLQI-L-GSSRSLTTLLIGFFM-HETMPDDDSI---DGFENLQVLAMNDCSLSGK-IPHWL------------SKLTNLRMLFLLNQLTEPIPDWISSLGFLFSLDLSNSLTGVIPSALMEMPMLKSDKTA--------------------------------------------------------------------------PMV----------FEL---------PV-YN-----KIPT-LP---YFRPG---AFPKVLNLGINLTGVN------------------------------------------------PKEFGQLQALQSLNLSSKLSGEIPQPL-CTLTNLQVLDLSNHLTGAIPAALNNLHFLSKFNIANNDLEGPIPTAGQLSTFLDSSFGGNPKLCGHM-------------------LVNHCRSAV-------ADQ-----ISI-------------ISTN----LCGSE-V----FF---AIAFGVFF----------------------------------------------------------------------------------------------------------------------------------------------GVGVLY----------------------------D---QIVL---ARYFG-----------------------------------------------------------------------------------------------------------------------------------------------------------------------------------------------------------------------------------------------------------------------------------------------------------------------------------------------------------------------------------------------------------------------
> LOC_Os02g05920.1 pacid=33139213 transcript=LOC_Os02g05920.1 locus=LOC_Os02g05920 ID=LOC_Os02g05920.1.MSUv7.0 annot-version=v7.0
--------MEK------MQP---------------------LHFSNK-N--HKNRFHMTY------------LGH----ALVLL-LFLASPT---------------SS-----CTEQERNS------LIQFL----TGL----SK--D--G----GLGM---------SW---------K-NG--------TD--CCAW-EGITCN--------------------------------------------------------------PNR-----------MVTDVFLASRGLEGV--------IS-PSLG-NLTGLMRLNLSHN-LLSGGLP-LEL----VSSS--SIVVLDVSFNY-MTGGM-SD-L---PSS--------------------TP--------------------------------------DRPLQVLNISSLFTGIF----PST-----------------------------------------------TWQVMKS-LVAINASTSFTGNIP-TSF--CVSAP-SFALLELSNNQFSGG-I-P-PGLGNCS-KLTFLSTGRN-----------------------LSGTLPY-E---------------------------LF--NITSLKHLSFPNQLEGSIEG--IMKLINLVTLDLGGNKLIGSIP-DSIGQLKRLEKLHLDNNMSGELPWTL--SDCTNLVTIDLKSSFSGKLTNVNFSTLP--NLKTLDVVWNFSGTVPES-IYSC-RNLTALRLSYGFHGQLSERIGNLQYLSFLSIVNISLTNITRTIQV-L-QSCRNLTSLLIGRFK-QETMPEGDII---DGFENLQVLSLANCMLSGR-IPHWL------------SKLKNLAVLFLYNQFTGQIPDWISSLNFLFYLDLSSSLSGEIPKALMEMPMFKTDNVE--------------------------------------------------------------------------PRV----------FEL---------PV-FT------APL-LQ---YRRTS---ALPKVLNLGINFTGVI------------------------------------------------PKEIGQLKALLLLNLSSKFSGGIPESI-CNITNLQVLDISSDLTGPIPAALNKLNFLSAFNVSNNDLEGSVPTVGQLSTFPNSSFDGNPKLCGPM-------------------LVHHCGSD----------K-----TSY-------------VSKK----RHNKT-A----IL---ALAFGVFFGGITILFLLARLILF-----LRGKNFVTENR-------------RCRN---------DGTEETLSNIKSE---------Q------------TLVM--LS-----QGKGEQTK-------LTFTD-LKATKNFDKENIIGCGGYGLVYKAELSDGSMVAIKKLN-----------SD---MCLM---EREFSAEVDALS-TA----QHDLVPLWGYCIQGNSMLLIYSYMENGSLDDWLH------------------NRN-D-DA-----------------------------S-SF----------------LNWPMRLKIAQGASQGISYIHDVCKPQIVHRDIKCSVLLDKEFKAHIADFGLSR-LI-LP-NRTHVT-TELV-GTFGYIPPEYGQGWVATLRGDMYSF-GVVLLEL---LTGRRPVPI--------LSS----------SKQLVEWVQEMIS---EGKYIEVLDPTLRG--TGYE---------------KQMVKVLEVACQCVNHNPGMRPTIQEVVSCLDIIGTEL-------QTTKLN-------------------------------------------
> LOC_Os02g05910.1 pacid=33138913 transcript=LOC_Os02g05910.1 locus=LOC_Os02g05910 ID=LOC_Os02g05910.1.MSUv7.0 annot-version=v7.0
--------MEK------MQP---------------------LQFSNK-N--YSNRFPITS------------FGL----ALALL-LFLASPT---------------SS-----CTEKESNS------LIQFL----AWL----SK--D--G----GLGM---------SW---------K-NG--------TD--CCVW-EGITCN--------------------------------------------------------------PNR-----------TVNEVFLATRGLEGI--------IS-PSLG-NLIGLMRLNLSHN-SLSGGLP-LEL----VSSS--SIMILDVSFNY-LTGDL-SD-L---PSS--------------------TH--------------------------------------DRPLQVLNISSLFTGNF----PST-----------------------------------------------TWEVMKS-LVALNASNSFTGKIP-TSF--CASAP-SFALLDISYNQFSGG-I-P-PGLSNCS-TLTLLSSGKN-----------------------LTGAIPY-E---------------------------IF--DITSLKHLSFPNQLEGSIDG--ITKLINLVTLDLGGNKFIGSIP-HSIGQLKRLEEFHLDNNMSGELPSTL--SDCTNLVTIDLKKNFSGELTKVNFSTLP--NLKTLDVVWKFNGTIPES-IYSC-SNLTALRLSFNFRGQLSEKIGNLKSLSFLSLVKNSLANITSTLQM-L-QSSKNLTTLIIAIFM-HETIPLDDSI---DGFENLQVLSLYGCSLSGK-IPHWL------------SKLTNLEMLFLHDQLTGQIPIWISSLNFLFYLDITNSLSGEIPTALMEMPMLKTDNVA--------------------------------------------------------------------------PKV----------FEL---------PI-FT------AQS-LQ---YRINS---AFPKVLNLGINFAGAI------------------------------------------------PKEIGQLKALLLLNLSSKLSGQIPESI-CNLTNLQMLDLSNNLTGTIPEALNKLHFLSAFNVSNNDLEGPVPTVGQLSTFPSSIFDGNPKLCGPM-------------------LANHCSSA----------Q-----TSY-------------ISKK----RHIKK-A----IL---AVTFGVFFGGIAILVLLAHLLTL-----LRSTSFLSKNR-------------RYSN---------DGTEAPSSNLNSE---------Q------------PLVM--VP-----QGKGEQTK-------LTFTDLLKATKNFDKENIIGCGGYGLVYKGELSDGSMLAIKKLN-----------SD---MCLM---EREFSAEVDALS-MA----QHDLVPLWGYCIQGNSRFLIYSYMENGSLDDWLH------------------NRD-N-DA-----------------------------S-SF----------------LDWPMRLKIAQGASQGLAYIHDVCKPNIVHRDIKSSILLDKEFKAYVADFGLSR-LI-LP-NKTHVT-TELV-GTLGYVPPEYGQGWMATLRGDMYSF-GVVLLEL---LTGRRPIPV--------LSA----------SKELIEWVQEMRS---KGKQIEVLDPTLRG--TGHE---------------EQMLKVLEVACQCVNHNPGMRPTIREVVSCLDIIGTEL-------QTTELN-------------------------------------------
> LOC_Os02g06190.1 pacid=33140109 transcript=LOC_Os02g06190.1 locus=LOC_Os02g06190 ID=LOC_Os02g06190.1.MSUv7.0 annot-version=v7.0
-----------------MKP-----------------MPRQLSSSSN-R--DNSRFCMPP------------FGQ----ALLLLLLCFVCHA---------------GS-----CTEQERES------LLQFL----SGL----SN--D--G----GLGV---------SW---------Q-NG--------TD--CCTW-EGITCS--------------------------------------------------------------GNG----------AVVEVISLASRGLEGS--------IS-PSLG-DLTGLLRLNLSRN-SLSGGLP-LEL----VSSS--SIVVLDVSFNY-LTGGL-SE-L---PSS--------------------TP--------------------------------------DRPLQVLNISSLFTGNF----PST-----------------------------------------------TWERMNN-LVVLNASNRFTGQMP-TSF--CASAP-SFAVLELSYNQFSGR-I-P-AGLSNCS-KLTLLSASYN-----------------------LTGTLPD-E---------------------------LF--DLTSLKHLCFLRQLEGSIKG--ITKLKNLVTIDLGQNRLSGSIP-NSIGQLKRLEKLHLAYSMSGELPSTV--GNCRNLKNMNLGGNFSGDLGNVNFSTLR--NLQSLDLMSNFTGTVPES-IYSC-RNLSALQLSNSFHGQLSEKIRNLKCLSFVSLVDISLTNITGSLQI-L-QSCRNLTTLLIGYFM-QETMPEDDEI---YGFENLRIFSLNDCSLSGK-IPKWL------------SKLTNLEMLSLYNQLNGAIPDWISSLNFLFHIDISNSLSGEIPSALVEMPMLKSDNVP--------------------------------------------------------------------------PKV----------FEL---------PI-C------TGYA-LQ---YRINS---AFPKVLNLGINFTGII------------------------------------------------PNEIGQLKALQLLNLSSRLSGEIPESI-YKLTNLQVLDLSSNLTGTIPDGLNKLHFLSAFNISNNDLEGPVPNAGQLSTFPSTSFDGNPKLCGPM-------------------LARHCGLA----------Q-----TPF-------------VSTK----QNADK-VVSSFVF---MISFGAFF----------------------------------------------------------------------------------------------------------------------------------------------AVGVLY----------------------------D---QIVL---SRFF------------------------------------------------------------------------------------------------------------------------------------------------------------------------------------------------------------------------------------------------------------------------------------------------------------------------------------------------------------------------------------------------------------------------
> LOC_Os02g06200.1 pacid=33134028 transcript=LOC_Os02g06200.1 locus=LOC_Os02g06200 ID=LOC_Os02g06200.1.MSUv7.0 annot-version=v7.0
------------------MP---------------------------------------------------TLCL----VLALI-LFSASSI---------------SC-----CTDHERNC------LLQFL----AGL----SQ--DGHG----GLAA---------SW---------P-QG--------TD--CCSW-EGITCS--------------------------------------------------------------SSTASK------AVTITDILLASKKLEGS--------IS-PALG-RLPGLQRLNLSHN-SLSGGLP-AEI----MSSD--SIVILDISFNL-LNGDL-QD-S---PSS--------------------SA-------------------------------------SGRRIQVINVSSSFSGRF----PFS-----------------------------------------------SWEEMEN-LVVLNASNSFTGPMP-TFF--CIRSS-SFAMLDLSYNHFSGN-L-P-PEIGNCS-SLRLLKAGHS-----------------------LRGTLPD-E---------------------------LF--NVTSLEHLSFPNGLQGVLDGAGMIKLRNLVVLDLGFNMFSGNIP-DSIGKLKRLEEIHLHHSMAGELTPAI--GSCTNLKALNLGSNFSGELGKVNFSKLS--SLKSLHVSYSFAGTIPES-VYTC-SNLNALQLSFKFHGQLSFRITNLKSLTYLSLAENSFTNISNTLQI-L-KSSRDLTTLLIGGFR-DEEISDDKTV---DGFENLKVLAMENCPLFGN-IPIWI------------SKLKNLEMLFLFNHLSGSIPVWISTLNSLFYLDLSNSLSGEIPAELTEMPMLRSEMVT------------------------SHLD----------------------------------------------IKI----------FEL---------PV-Y------TGPS-PK---YFTVS---DFPAVMILENKLTGVI------------------------------------------------PTEIGQLKALLSLILGYNLHGEIPETI-LDLTNLEILDLSNHLTGTIPADLNNLNFLSALNVSNNDLQGPVPTGGHLDTFPRSSFDGNPRLCGHI-------------------LDQDCDDP-------VMVD-----SPQ-------------GSSR----QGGYK-V----IF---VIAFGAFF----------------------------------------------------------------------------------------------------------------------------------------------GVGV----------------LL-----------DQ---LCL----SRFLG-----------------------------------------------------------------------------------------------------------------------------------------------------------------------------------------------------------------------------------------------------------------------------------------------------------------------------------------------------------------------------------------------------------------------
> LOC_Os02g06130.1 pacid=33138472 transcript=LOC_Os02g06130.1 locus=LOC_Os02g06130 ID=LOC_Os02g06130.1.MSUv7.0 annot-version=v7.0
-----------------MEGREARR-SMATTE--TTSSAHSLSSSTTASK-VISSLAVPR-----------SLEA----KLMVK--TLASERRK-GYKPRAVK--SHNS-----CTEEDRSS------LLRFL----AGL----SH--D--G----GLAA---------SW---------R-PD--------VD--CCAW-EGVVCD--------------------------------------------------------------DEG-----------TVTEVSLQSRGLHGS--------ISLSSLA-GLTSLTRLNLSHN-ALSGSLP-PEL----MYSA--SLVVLDVSFNS-LDGVL-PP-L---PML-------------------MTG-------------------------------------LKHPLQLQNIST-----------------------------------------------------------------------------------------------------------------------------------------------------------------------------------------------------------------------------------------NLHGEIP-ESIGQLKKLEVIRLSNNMSGNLPSSL--GNCTRLTTIDLKMSFSGDLGSVDFSSLH--NLRALDLLHDFSGVIPES-IYSC-NNLTALRLSSQIHGEISSKIGDLKYLSFLSITENSFSDIAKTLHA-F-KSSRNLTTLFIGEFW-GEVIPQDETI---ESLESIRHLSIYRCSLIGN-IPLWL------------SKLKNLEVLDLSNQLTGPMPSWLNSFNNLFYLDVSNSLTGQIPATLIEIPMLKSDDYK------------------------AHRT---------------------------------------------------IL------FDL---------PV-YV-----TTLS-RQ---YRAVT---SFPALLNLSASFTSVI------------------------------------------------PPKIGELKALTHLDFSSQLQGEIPPSI-CNLTNLQVLDLSRYLTGPIPEALNKLNFLSKFNISDNDLEGPIPTGGQMNTFSSSSFAGNPKLCGSM-------------------LA-PCGSVE------VAHT-----IPT-------------ISED----QQCSSKT----IS---AIAFGVFF----------------------------------------------------------------------------------------------------------------------------------------------GIGV----------------LY-----------DQ---LVL----SRYYG-----------------------------------------------------------------------------------------------------------------------------------------------------------------------------------------------------------------------------------------------------------------------------------------------------------------------------------------------------------------------------------------------------------------------
> Bradi3g04253.1.p pacid=32823509 transcript=Bradi3g04253.1 locus=Bradi3g04253 ID=Bradi3g04253.1.v3.1 annot-version=v3.1
------------------------------------------------------------------------------------------------------------S-----CKEHEKGS------LLKFL----DGL----SQ--D--G----GLTS---------SW---------K-DG--------TD--CCKW-EGIVCS--------------------------------------------------------------LDG-----------TITGILLASKSLEGP--------IS-GSLG-NLTELRHLNLSHN-SLSGGLP-MEL----VSSR--SIAILDISFNQ-LNGEL-HS-L---PSS--------------------NP--------------------------------------AQPLQVLNISSLFTGSF----PST-----------------------------------------------IWKAMEN-LIALNASNSFTGAMP-TGF--CKSSP-SFTVLELYFNKLSGS-I-P-LELGDCT-MLTVLRAGY------------------------LSGTLPD-E---------------------------LF--NAISLEHLAFPNDLHGALDGACIINLRNLQTLDLGGNNFRGKIP-DSIGQLKRLEMFHLDYNMSGELPSAL--SNCTNLITVDLKENFNGELGK-------------------------------------------------------------------------------------------------------------------------------------------------------------------------------------------------------------------------------------------------------------------------------------------------------------------------------------------------------FTGEI------------------------------------------------PQEVGQLKALLSLNLSFHLTGQIPQSI-CNLANLQVLDFSNNLTGTIPAVLSNLHFLSRFNVSNNDLEGPIPSGSQFNTFPTSSFDGNNKLCGPM-------------------IIQKCGSA----------E-----AP-------------------------------------------------------------------------------------------------------------------------------------------------------------------------------------------------------------------------------------------------------------------------------------------------------------------------------------------------------------------------------------------------------------------------------------------------------------------------------------------PASI--------LSA----------KKN----------------------------------------------------------------------------------------------------------------------------------------------
> Bradi3g04350.2.p pacid=32821856 transcript=Bradi3g04350.2 locus=Bradi3g04350 ID=Bradi3g04350.2.v3.1 annot-version=v3.1
-----------------MCS-----------------------------------ITVPP------------VVL----QLLLL-LSLASPA---------------TS-----CTEEEKRP------LLQFL----AGL----SR--D--G----GLAV---------SW---------R-DD--------TD--CCEW-EGITCN--------------------------------------------------------------GDG-----------AVTELSLASKGLEGH--------IT-PFLA-NLTSLLCVDLSHN-SFSGGLP-PEL----MFST--SIIVLNVSFNQ-LYEAL-HELQ---PSV--------------------TT--------------------------------------SRPLQVLNISSQFSSEF----PSA-----------------------------------------------TWKVMKN-LIALNASNSFTGHVP-SSI--CLGSP-SLSLLDLCYNKLSGD-I-P-TTFGNCS-KLKVLKAGHN-----------------------LSGILPV-E---------------------------IF--RATSLEYLSFPNGLQGELDGAHIVKLSNLATLDLGGNHFTGNIP-QSIGQLKRLRELHLGCNISGEVPSAL--SNCTHLISIVLNLNFSGDLSKVNFSTLN--SLKSLDLMGTLSGIFPES-IYTC-SNLTALRLSTHFHGEISSRIGNLKHLSFLSLADNSFTNITQAFHA-L-KRCRNISALLIGGFM-NEAMPQDETI---DSFQNLQ----------------------------------------------------------------------------MQMPMLKSNKTG------------------------IYLD----------------------------------------------PILL--------DLDL---------PI-Y------QAPS-LQ---YRIGS---AWPKGLNLGQKFTGVI------------------------------------------------PSEIGQLKELLYLNLSFNLYGGIPQSI-CNLMNLQGLDLSNHLTGAIPAALENLNFLSQFNVSNNDLEGPIPTSGQLSTFQNSSFDGNPKLCGPM-------------------LMHHCGSVE-------AAP-----VSI-------------ISAK----QCSNE-V----IF---AISFGVFF----------------------------------------------------------------------------------------------------------------------------------------------GVGVLY----------------------------D---QLVL---SRYFG-----------------------------------------------------------------------------------------------------------------------------------------------------------------------------------------------------------------------------------------------------------------------------------------------------------------------------------------------------------------------------------------------------------------------
> LOC_Os06g47760.1 pacid=33149869 transcript=LOC_Os06g47760.1 locus=LOC_Os06g47760 ID=LOC_Os06g47760.1.MSUv7.0 annot-version=v7.0
---------------------------------------------------------------------------------------------------------------------------------------------------------------M---------SW---------V-KR--------TD--CCKW-EGITCS--------------------------------------------------------------SDG-----------TVTDVLLAAKGLQGH--------IS-PLLG-NLTGLLHLNLSHN-LLNGNLP-MEL----LFSR--SIIVLDVSFNR-LDGSL-PE-L---QSS--------------------SG--------------------------------------GFPLQVLNISSLFTGQF----SSK-----------------------------------------------LWEAMKN-IVALNASNSFTGQIP-SSI--CINSP-SLAILDLSYNQFSGS-I-P-PELGNCS-KLREFKAGYN-----------------------FNGALPE-E---------------------------LF--SATSLEHLSLPSDLQGVLDGSDILKLVKLTVLDLGSTGLSGNIP-DSIGQLSTLEELRLDNNMSGELPSAV--GNCTNLRYLSLRNKFVGDLSKVNFTRL---NLRIADFSINFTGTVPES-IYSC-SNLIALRLAFKFHGQLSPRMGNLKSMSFFSIADNHLTNITNALQI-L-KSCKNLTAVLIGTFK-GETISKSETI---DGFENLRVLTIDSCGLVGQ-IPTWI------------SKLKKLEVLDLSNMLSGKIPFWISDLPVLFYLDITNSLTGDIPTALMNTPMLQLGKNA------------------------AQLD----------------------------------------------PNF----------LEL---------PV-Y------WTRS-RQ---YRLLN---AFPNALNLGNGFTGVI------------------------------------------------PPEIGRLKMLDGFNISFRLSGEIPQQI-CNLTNLQLLDLSSQLTGELPSALTDMHFLSKFNVSNNELEGPVPTGGQFDTFLNSSYSGNSKLCGAV-------------------LSNLC-SP----------T-----TRK-------------ENFT----SQRRN-L----RC---ALVTGITLGALVALALLACFLI-----------------------------------------------------------------------------------------------------------------------------------------------------------------------------------------------------------------------------------------------------------G-----------------------------R-----------------------------------------------------------------------------LV-YDDH----------------------------------------------------------------------------------------------TESL-----------------------------------------TH---------------------L-------QMRYRR-------------------------------------------
> LOC_Os06g47650.1 pacid=33146570 transcript=LOC_Os06g47650.1 locus=LOC_Os06g47650 ID=LOC_Os06g47650.1.MSUv7.0 annot-version=v7.0
-----------------MQL-------------------PNLPCSSSSSTTTTTKLSVAF------------FRL----LVILL-LSFASPT---------------SS-----CTEQEESS------LIGFL----EGLL--PGH--N--G----SLST---------SW---------V-KG--------ID--CCKW-EGINCS--------------------------------------------------------------SDG-----------TVTDVSLASKGLQGR--------IS-PSLG-NLTGLLHLNLSHN-LLNGYLP-MEL----LFSR--SIIVLDVSFNR-LDGSL-PE-L---ESP--------------------SG--------------------------------------GSPLQVLNISSSFTGQF----SSK-----------------------------------------------QWEVMKN-IVALNVSNSFTGQIP-PSI--CINSP-SFAILDLCYNQFSGS-I-S-SGLGNCS-KMREFKAGYN-----------------------FSGALPE-E---------------------------LF--SATSLEHLSLPNDLQGVLDGSHIVKLVKLTVLDLGSTGLSGNIP-DSIGQLSTLEELRLDNNMSGELPSAL--GNCTNLRYLSLRNKFVGDLSKVNFTWL---NLRIADFSINFTGTVPES-IFSC-SNLIALRLAFKFHGQLSPRMGTLKSLSFFSISDNHFTNITNALQI-L-RSCKNLTSLLIGTFK-GETIPQDETV---DGFENLRVLTIDSCGAMGQ-IPPWI------------SKLKKLEVLDLSNMLIGEIPFWIRDMPVLFYLDITNSLTGDIPVALMNLPMLQSGKNA------------------------AQLD----------------------------------------------PNF----------LEL---------PV-Y------WTPS-RQ---YRLLN---AFPNALNLGNSFTGVI------------------------------------------------PPEIGQLKMLDGFNVSFRLSGEIPQQI-CNLTNLQLLDLSSQLTGELPAALTNLHFLSKFNVSNNELEGPVPTGRQFDTFLNSSYSGNPKLCGPM-------------------LSNLCDSV----------P-----THA-------------SSMK----QRNKK-A----II---ALALGVFFGGIAILFLLGRFLIS-----IRRTSSVHQNK-------------SSNN---------GDIEAASLSSVSE---------H-LHDMIKGT---ILVM--VP-----QGKGGSNN-------LKFKDILKATNNFDQQNIIGCGGNGLVYKAELPNGSKLAIKKLN-----------GE---MCLM---EREFTAEVEALS-MA----QHDLVPLWGYCIQGNSRLLIYSYMENGSLDDWLH------------------NRD---NG-----------------------------R-PL----------------LDWPTRLKIAQGASRGLSYIHNICKPHIVHRDIKSSILLDREFRACVADFGLAR-LI-LP-YDTHVT-TELI-GTLGYIPPEYSQAWVATLRGDIYSF-GVVLLEL---LTGKRPVQV--------LSK----------SKELVQWTREMRS---HGKDTEVLDPALRG--RGHE---------------EQMLKVLDVACKCISHNPCKRPTIQEVVSCLDNVDADL-------QVQM---------------------------------------------
> Bradi1g28590.1.p pacid=32806059 transcript=Bradi1g28590.1 locus=Bradi1g28590 ID=Bradi1g28590.1.v3.1 annot-version=v3.1
---------------------------------------------------------------------------------------MAFTA---------------SS-----CTEQEKGS------LLQFL----AGL----SW--D--S----GISA---------SWK--------R-SG--------MD--CCAW-EGVTCG--------------------------------------------------------------ADG-----------TVTDFSLASKGLEGR--------VS-PALG-NLAS-------------------------------SIIFLDVSFNR-LSGDM-QE-L---PSS--------------------TP-------------------------------------AQRPLQVLNISSFFTGQF----PSS----------------------------------------------TTWEVMNN-LAVLNASNSFTGQIP-THF--CSSSPASLSVLELSYNPFTGS-I-P-PGLGNCS-MLRVLKAGHE-----------------------LSGTLPN-E---------------------------LF--NASSLEYLSFPDGLHGVLHG---------------------------------------------------------------------------------------------------------------------------------------------------------------------I-------------------------------CKTTNS-VDPWR------------P-------------------------------------------PLMEMPMLNNEKIA------------------------PHLD----------------------------------------------PRV----------FEL---------PV-Y------TAPS-HQ---YRITS---AFAQVLKLGNNFTGLI------------------------------------------------PEEIGQLQSLVILNFSSSLSGEIPKQL-CNLMNLRMLDLSGYLTGSIPSALKNLHFLSEFNISNNDLEGPIPTGGQLSTFPYSSFEGNPKMCGPM-------------------TENNCGSEE-------ADP-----VAI-------------VSAK----QIGSG-V----TF---LISFSAFF----------------------------------------------------------------------------------------------------------------------------------------------GIWVLY----------------------------D---QIVL---ARYFS-----------------------------------------------------------------------------------------------------------------------------------------------------------------------------------------------------------------------------------------------------------------------------------------------------------------------------------------------------------------------------------------------------------------------
> Bradi3g04187.1.p pacid=32823657 transcript=Bradi3g04187.1 locus=Bradi3g04187 ID=Bradi3g04187.1.v3.1 annot-version=v3.1
-----------------MQK-------------------QQLHFSCKTK--YSNGFPIPF----------HGLAL----VLLLL-LSMAFIA---------------SS-----CTEQENGS------LLQFL----AGL----SR--N--G----GLAS---------SWK--------R-NE--------TE--CCAW-EGITCN--------------------------------------------------------------KDG-----------IVTDVSLASKGLEGP--------VS-LALG-NLASLLRLNLSHN-SLSGGLP-LEL----LSSD--SIIVLDVSFNR-LTGEM-QE-L---PSS--------------------TP--------------------------------------AQPLQVLNISSLFTGRF----PSS----------------------------------------------TTWDVMNN-LVTLNTSNSFTGQIP-THF--CSSSP-SLSVLELCYNHFTGS-I-P-PGLGNCS-MLSVLKAGHK-----------------------LNGTLPD-E---------------------------LF--NASSLEYLSFPDRLHGMLDGAQIIRLRNLSILDLGGNRLNGTIP-DSIGQLKRLEELHLNHNMSGELPSAL--SNCTSLITVDLKGNFSGELTKVNFSNLP--NMKNLDLLYNFTGTIPES-IYSC-SKLTALRVSGKLHGQLSPRIGELKSLTFLSLGSNNFTNITNTLRI-L-KNSRKLTSLLIGTFK-GEAMPEDEVI---DGFQNLQVLSIGDCSLSGK-IPLWL------------SKLTKLQMLFLPKQLSGPIPDWIKSLNVLFHLDISENLTGAIPTALMEMPMLKTEKTA------------------------PHLD----------------------------------------------PRI----------FEL---------PV-Y------TSPS-LQ---YRITS---AFPKVLNLGNNFTGLI------------------------------------------------PEEIGQLKSLVILNFSSSLSGEIPQQL-CNLTNLRVLDLSNHLTGSIPSALKNLHFLSAFNISHNDLEGPIPDGVQFSTFPNSSFEGNLKLCGPI-------------------LNRSCRSV----------E-----QPS-------------RSRK----HGNKK-S----IL---AITFGVFFGGTLVFFLLGCLLVS-----INRGTLKTRNG-------------NSRN---------GDVEATSFETGSE---------Q------------SLVI--VP-----RGKGEENN-------LKFADIVKATNNFHQENIIGCGGYGLVYKADLPDGSKLAIKKLH-----------DE---MCLM---DREFTAEVEALS-MA----QHDLVPLWGYGIQGESRFLMYPYMENGSLDDWLH------------------NMD-G-DA-----------------------------S-SF----------------LDWPTRLKIAQGASRGLSYIHDVCKPHIVHRDIKSSILLDKEFKAYVADFGLSR-LI--D-SKTHVT-TELV-GTLGYIPPEYGQGWVATLRGDMYSF-GMVLLEL---LTGRRPVLV--------LSS----------SKELVNWVQEMKS---EGKQLEVLDPTLQG--TGYD---------------EQMMKVLEAACKCVNRNPCMRPTIQEVVSFLDSIDSQT-------AGAKFS-------------------------------------------
> Zm00001d015298_T001.1
----------------------------------------------------------------------------------------------------------------------------------------------------------------------------------------------------------------------------------------------------------------------------------------------------------------------------------------------------------------------------------------------------------------------------------------------------------------------------------------------------------------------------------------------------------------------------------------------------------------------------------------------------------------------------------------------------------------------------MH--------------------------------------------------------------------------------------------------------FTNITNTLQI-L-KNCRNLTSLLIGSFK-GEDMPEDETI---DGFQNLQVLSMSNCSLSGK-IPLWL------------SKLKNLQVLLLHTQLSGTIPAWIKSLESLFHLDISSKLTGEIPTALMEMPMLTTEKTA------------------------THLD----------------------------------------------PRV----------FEL---------PV-Y------KNPS-LQ---YRITS---ALPKLLKLGYNLTGAI------------------------------------------------PQEIGQLKSLAVLNFSSNLSGKIPLEL-CNLTNLQVLDLSNHLRGAIPSALNNLHFLSALNISYNNLEGPIPTGGQFSTFSNNSFEGNPKLCGPI-------------------LHHSCSSA----------V-----APT-------------VSTK----QHSRK-A----IF---GIAFGSFF-GVALLLLLVYLAVS-----FKCKRLIKKSK-------------ISDN---------EDVEATSHVSDSE---------Q------------SLVI--VP-----RGEGGENK-------LKFADIVKATNNFHQGNIIGCGGYGLVYKAILPDGTKLAIKKLN-----------GE---MLTM---EREFKAEVEALS-MA----QHELVPLWGYYIQGDSRLLVYSYMENGSLDDWLH------------------TMD-D-DA-----------------------------S-TF----------------LSWPMRLKIAQGASQGLSYIHDVCKPHIVHRDIKSSILLDKDFKAYVADFGLSR-LV-LA-NKTHVT-TELV-GTLGYIPPEYGQGWVATLRGDIYSF-GVVLLEL---LTGRRPVSA--------LFL----------SKELVKWVQEMKS---EGKQIEVLDPHLRG--LGHD---------------EQMLKVLEIACKCVDHDACMRPTILEVASCLDTIEPTL-------RMQNSV----RI-------------------------------------
> Potri.017G050700.1 pacid=26984387 transcript=Potri.017G050700.1 locus=Potri.017G050700 ID=Potri.017G050700.1.v3.0 annot-version=v3.0
-------------------MS--------------------------------------------------YLAF----TFILLMISFKTPFMR----------CQNVS-----CNSTDLRA------LIRFSNFIEWGL---------------D--------------W---------SSSE--------SN--CCTW-TGVTCDNSTI----------------------------------------------------------SSK-----------RVVRLELGAKKLVGK--------LS-ESLA-DLDQLRILNVSHN-LLRGYLP-GK-----LFGLQ-KLEILDLSNNY-FVGPI----P---GGSD-------------------LP----------------------------------------LIRYVDISKNFNGTLY-----------------------------------------------------------------------------ATI--FETSP-HIQVLNLANNYFTGE-V-P-ASFGSCY-YLQHLFLDGD-----------------------LTGNFPE-S---------------------------LL--QLRDLHTLNIQDLFLGSLN-EGISNLSNLVKLDVSFNRFSGFLP-DVFESLGKLEHFSARSMFYGHLPKSL--VNSPSIITLDLSSALSGIIN-INCSAML--HLSSLSLGAQFCGPVPES-ISSC-QRLSNLNLGRNLSGEVPYAFKDLQALTSLSLSNSSLVNISSALAI-L-QHCKNLTSLFLGDFH-DEQMPRNM----NLHFRNLKTLVIPHCGLKGQ-FPIWL------------GSSKMLQLLDISWQMTGTIPSGFHEFKFLFYMDLSHSFTGEIPVSLTELEGLIKKNVSE-------------------------------------------------------------------------ERP-----------SLG-------FPL-FK--------ARNM---YKQIS---SFRPTLDLSYKLSGLI------------------------------------------------WPSFGNLKELHVLNLKDHLSGNIPDSL-SGMTNLEVLDLSQELSGEIPLSLEKLSFLARFSVASNQLHGEIPRGGQFLTFPSPSFEGNKGLFSDN-------------------VT-------------PRQP-----------------------------QPADEEMT---II---GLQF--------------------------------------------------------------------------------------------------------------------------------------------------GFGA------------------------------------------------------------------VTGFLL----------------------------------------------------------------------------------------------------------------------SFC----------------------------------------------------------FLSGW---------VFR---------------------------------------------------------------------------------------------------------------K-------------------------------------------------------------------------
> Zm00001d053867_T001.1
-MLVPIPRTPR------MQEKPE-------------PEPEPEH-----T--ARTSFHRPR-----------ALAL----ALLLISISWESCA---------------SA-----CGEPERAS------LLQFL----AEL----SY--D--A----GLTG---------LW-----------RG--------TD--CCKW-EGITCD--------------------------------------------------------------DQYGT-------AVTVSAISLPGRGLEGR--------IS-QSLA-SLAGLRRLNLSYN-SLSGDLP-LGL----VSASG-SVAVLDVSFNQ-LSGD-----L---PSP--------------------AP-------------------------------------GQRPLQLQNISSSFTGQL----TST-----------------------------------------------AWERMRS-LVALNASNSLTGQIP-DQF--CATAP-SFAVLELSYNKFSGG-V-P-PGLGNCS-MLRVLRAGHN-----------------------LSGTLPR-E---------------------------LF--NATSLERLSFSSFLHGTVDGAHVAKLSNLVVLDLGDNSFGGKIP-DTIGQLKRLQELHLDYSMYGELPPAL--SNCTDLITLDLRSGFSGELSRVDFSNMP--SLRTIDLMLNFSGTIPES-IYSC-RNLTALRLASKFHGQLSEGLGNLKSLSFLSLTNNSLSNITNALQI-L-RSSKNLTTLLLGIFF-EETIPDDAVI---YGFENLQVLDIGNCLLSGE-IPLWI------------SKLVNLEMLFLDGRLSGPIPTWIHTLEYLFYLDISNSLTGEIPKEVVSIPMLTSERTA------------------------AHLD----------------------------------------------ASV----------FDL---------PV-Y------DGPS-RQ---YRIPI---AFPKVLNLSSRFTGQI------------------------------------------------PPEIGQLKGLLSLDISSSLTGPIPTSI-CNLTNLLVLDLSSDLTGKIPVALENLHFLSTFNVSNNDLEGPIPTGGQFGTFQNSSFLGNPKLCGFM-------------------IGRRCDSA----------D-----VPL-------------VSTG----GRNKK-A----IL---AIAFGVFFAMIAILLLLWRLLVS-----IRINRLTAQGR-------------REDN---------GYLETSTFNSSLE---------H------------GVIM--VP-----QGKGNENK-------LTFSDIVKATNNFNKENIIGCGGYGLVYKAELPDGCKLAIKKLN-----------DE---MCLM---EREFTAEVEALS-MA----QHDLVPLWGYCIQGNSRFLIYSYMENGSLDDWLH------------------NRD-D-DA-----------------------------S-TF----------------LDWPTRLRIAQGASRGLSYIHNDCKPQIVHRDIKCSILLDKELKAYVADFGLSR-LI-LP-NKTHVT-TELV-GTLGYIPPEYAHGWVATLRGDIYSF-GVVLLEL---LTGLRPVPV--------LTT----------SKELVPWVLEMSS---QGKLVDVLDPTLCG--TGHE---------------EQMLKVLGLACKCVNNNPAMRPHIMEVVTCLESINVGL-------QAQKSV----KTIQLASYT------------------------------
> Bradi3g04217.2.p pacid=32814221 transcript=Bradi3g04217.2 locus=Bradi3g04217 ID=Bradi3g04217.2.v3.1 annot-version=v3.1
--------------------------------------------------------------------------------------------------------------------------------------------------------------------------------------------------------------------------------------------------------------------------------------------------------------------------------------------------------------------------------------------------------------------------------------------------------------------------------------------------------------------------------MNN-LVALNASNSFTGKIP-THI--CNSSP-SFAVLELCFNHFSGS-I-P-PGIGNCS-MLKVLKAGHN-----------------------LSGTLPE-E---------------------------IF--NATSLECLSFPNALHGVLDGPHIINLRNLSTLDLGGNRFHGIIP-DSVGELKRLEELHLDHNMSGELPSAL--SNCTNLITIDLKSNFSGELTKVNFSNLP--NLKTLDLLYNFTGTIPES-IYSC-STQIALRLSGKLHGQLSPRIGDLKYLSFLSLAENSLRNITNALQI-L-KSCRKLTTLLIGGFK-GELMPEDDTL---DGFEILQVLAINRCSLLGK-IPHWL------------SKITNLQMLILSDQLTGPTPDWISSLRFLFHLKISNSMTGEIPTALTQMPMLTSENTA------------------------AQLD----------------------------------------------PRF----------FEL---------PI-Y------DS-S-QQ---YRILM---AFPKVLDLSKKFTGEM------------------------------------------------PLEIGQLKALISLNFSFNLTGQIPQSI-CNLTDLQVLDLSNNLTGGIPSALNGLHFLSIFNISYNDLEGPIPSGGQFNTFQNSSFDGNPKLCGSM-------------------LSHKCGTA----------S-----IPP-------------ASRK----E-RAK------IL---AIALGVFFASITILLLLGRFLVS-----IRTKGSTEKHR-------------RDDN---------GDVEATSFYSSSE---------Q------------TVVVMRMP-----QGKGEENK-------LKFSDILRATNNFDKENIVGCGGYGLVYKAELLDGSKLAIKKLN-----------GE---MCVM---EREFSAEVDTLS-MA----EHELVPLWGYCIQGNLRLLIYSYMENGSLDDWLH------------------NRD-D-DA-----------------------------S-TF----------------LDWPTRLKIARGASLGLSYIHDVCKPQIVHRDIKSSILLDKEFKAYVADFGLAR-LI-LP-NKTHVT-TELV-GTMGYIPPEYGQAWVATLRGDMYSF-GVVLLEL---LTGRRPVPV--------LST----------SKELIPWVLQMRS---EKKQIEVLDPTLRG--TGYD---------------EKMLKVLEAACECVDNNQFRRPTIMEVVSCLASIDNNL-------ETKNSQ----DMMDCTS--------------------------------
> Bradi3g04227.1.p pacid=32816285 transcript=Bradi3g04227.1 locus=Bradi3g04227 ID=Bradi3g04227.1.v3.1 annot-version=v3.1
-----------------MQT---------------------FHFSNKTR--SKK-----LH--------TPSLGL----ALVLL-ISLVSTT---------------SS-----CTEQEKSS------LLQFL----AGL----SQ--D--G----GLTA---------SW---------R-NG--------TD--CCEW-EGITCR--------------------------------------------------------------QDR-----------TVTNVFLASKGLEGH--------IS-QSLG-TLAGLQYLNLSHN-LLSGGLP-LEL----VSSS--SMTILDVSFNQ-LSGTL-NK-L---SSS--------------------NP--------------------------------------ARPLQVLNISSLFAGEF----PST-----------------------------------------------LWKTTEN-LVALNASNSFTGSIP-TDF--CNSSS-SFTVLELCFNKFSGT-I-P-PGLGDCS-RLRELRAGYN-----------------------LSGTLPD-E---------------------------LF--DATSLEYLSFPNDLHGA-------------------------IH-DSICQLKKLKELHLGNNMSGELPSAL--SNCTNMITLDLKSNFSGELTNVNFSSLP--NIKTIDLYSNFNGPIPES-MYTC-SNLNALRVSTNLDGQLSPRISNLKYLTFLSLATNSFSNITNALYI-L-KSSRNLATLLIGEFR-GELMPDDDGI---VGFENLKVFDIGGCQLTGK-IPLWI------------SRVTNMEMLLLSDQLTGPMPGWINSLSHLFFMDVSNSLTGEIPLTLMEMPMLKSTENA------------------------THSD----------------------------------------------PRV----------FEL---------PV-Y------GAPA-LQ---YRVVT---AFKTVLNLSYNFTGVI------------------------------------------------PPQIGQLKVLAVLDLSFKLSGKIPNSI-CNLTSLQVLDLSSNLTGGIPAALNSLHFLSAFNISNNNIEGPIPYGSQFNTFQSTSFDGNPKLCGSM-------------------LTQKCDST----------S-----IPP-------------TSRK----R-DKK-A----VL---AIALSVFFGGIAILSLLGHLLVS-----ISMKGFTAKHR-------------RDNN---------GDVEESSFYSSSE---------Q------------TLVVMRMP-----QGTGEENI-------LKFADILRATNNFDKENIVGCGGYGSVYKAELPDGSKLAIKKLN-----------GE---MCLM---EREFTAEVDALS-MA----QHELVPLWGYCIQGNSRFLIYSYMENGSLDDWLH------------------NRD-D-DA-----------------------------S-TF----------------LDWPTRLKIARGASLGLSYIHDVCNPQIVHRDIKSSILLDKEFKAYVADFGLAR-LI-LP-NKTHVT-TEMV-GTMGYIPPEYGQAWIATLRGDMYSF-GVLLLEL---LTGRRPVPV--------LST----------SKELVPWVLQMRS---EGKQIEVLDPTLRG--TGFE---------------EQMLKVLEAACKCVDNNQFRRPTIMEVVSCLASIDAHL-------ETKNSQ----DRMNCT---------------------------------
> Bradi3g04210.2.p pacid=32812349 transcript=Bradi3g04210.2 locus=Bradi3g04210 ID=Bradi3g04210.2.v3.1 annot-version=v3.1
-----------------MVT---------------------------------------------------SLHP----GRMAQ-IAATGKG---------------SP-----AGKIRQSP------M------------------------------S---------CW-----------------------------------------------------------------------------------------------------------------------LQRDLRGT--------SQ-SPLG-TSPG---------------------------SS--TLT---------------------------------------------SP--------------------------------------TTPCPVVN----------------------------------------------------------------W--------CLPAASSLTSALT-SSMESCHLQP----LPGLC------S-I-P-PGLGDCS-MLRVLKAGYN-----------------------LSGKLPD-E---------------------------LF--NATSLEYLSFPNHLHGVLDDTHIIDLRNLVTLDLGGNNFSGKLP-DYIGQLKKLEEFHLDRMMSGELPSSL--SNCTNLITIDLKNQFTGELTKVNFSNLT--NLKTLDLWSNFIGTVPES-MYSC-SNLTALRLSNSLHGQLSSRIGNLKYLSFLSLGKNNFTNITNALQI-L-KSSKKLTTLLIGHFQ-GEILPQDETI---GGFENLQVLDIEGCNFTGK-IPLWI------------SRVTNLEMLLLNSQLTGSIPEWINSLSNLFFVDVSDSLTGEIPLTLMEMPMLKSTENA------------------------INLD----------------------------------------------PRV----------FEL---------PV-Y------NGPS-LQ---YRVLT---SFPTVLNLSKNFTGLI------------------------------------------------PPEIGQLKVLAVLDFSFKLSGQIPRSI-CNLTNLQVLDLSSNLTGSIPAALNSLHFLSAFNISNNDLEGPIPSGGQFHTFENSSFDGNPKLCGSM-------------------LTHKCGST----------S-----IPT-------------SSTK----R-DKV------VF---AIAFSVLFGGITILLLLGCLIVS-----VRMKGFTAKNR-------------RENN---------GDVEATSSYSSSE---------Q------------ILVVTWLP-----QGKGEENK-------LNFTDILRATDNFDKENIIGSGGYGLVYKADLPDGSKLAIKKLH-----------GE---MCLM---EREFSAEVDALS-MA----RHELVPLWGYCIQGNSRFLIYSYMENGSLDDWLH------------------NRD-D-DA-----------------------------T-SF----------------LDWPIRLKIAQGASMGLSYIHDVCKPHIVHRDIKSSILLDKEFKAYVADFGLAR-LI-LP-NKTHVT-TELV-GTMGYIPPEYGQAWVSTLRGDMYSF-GVVLLEL---LTGRRPVPV--------LST----------SKELVPWVLQMRS---EGKQIEVLDPKLQG--TGYE---------------EQMLKVLEAACKCVDNDQFRRPTIMEVVSCLANIEGDL-------QTQKLA----KTG------------------------------------
> Zm00001d036534_T001.1
-----------------------------------------------------------------------------------------------------------------------------------------------------------------------------------------------------------------------------------------------------------------------------------------------------------------------------------------------------------------------------------------------------------------------------------------------------------------MEATV----SMS-----------------------------------------------WYEMES-------------------------------------------------------------------------------------------------------------------------------------------------------------------------------------------------------------------------------------------------------------------------------------AN-----------------GDALQN-L-NRCKNLTSLLIGSFK-GETIPQDAAI---DGFENLRALTIDLCPLVGK-IPIWL------------SKLTKLEILDLSYHLTGTIPSWINRLELLFFLDISSRLTGDIPPELMEMPMLQSEKNA------------------------AKLD----------------------------------------------PKF----------LEL---------PV-F------WTQS-RQ---YRLLN---AFPNVLNLCNSLTGII------------------------------------------------PQGIGQLKVLNVLNFSTSLSGEIPQQI-CNLTNLQTLDLSNQLTGGLPSALSNLHFLSWFNVSNNDLEGPVPSGGQFNTFTNSSYIGNSKLCAPM-------------------LSVHCGSV----------E-----EPP-------------DVMK----RRHKK-T----VL---AVALSVFFGGFAILFSLGRLILS-----IRSTKSADRNK-------------SSNN---------RDIETASFNSVSE---------H-LRDMIKGS---ILVM--VP-----RGKGQPNN-------LTFNDILKATNNFDQQNIIGCGGNGLVYKAELPCGSKLAIKKLN-----------GE---MCLM---EREFTAEVEALS-MA----QHELVPLWGYCIQGNSRLLIYSFMENGSLDDWLH------------------NKD---NA-----------------------------D-SF----------------LDWPTRLKIAKGAGRGLSYIHNTCNPSIVHRDVKSSILLDREFNAYVADFGLAR-LI-LP-YNTHVT-TELV-GTLGYIPPEYGQAWVATLRGDIYSF-GVVLLEL---LTGKRPVQV--------LTK----------SKELVQWVREMRS---QGKDIEVLDPALRG--RGHD---------------EQMLNVLEVACKCINHNPGLRPTIQEVVYCLETIVEPL-------HVQEQV----HV-------------------------------------
> Zm00001d014557_T001.1
------------------------------------------------------------------------------------------------------------------------------------------------------------------------------------------------------------------------------------------------------------------------------------------------------------------------------------------------------------------------------------------------------------------------------------------------------------------MAQY----SIP-----------------------------------------------TWALEKD-IL-------------------------------------------------------------------------------------------------------------------------------------WQLPN--------------------------------------------------------------------------------------------------------------------NLIALRLAYNFHGQFSPRIANLRSLSFLSVTNNSFTNITGALQN-L-NRCKNLTSLLIGTFK-GETIPQYAAI---DGFENLRVLTIDACPLVGE-IPIWL------------SKLTRLEILDLSYHLTGTIPSWINRLELLFFLDISSRLTGDIPPELMEMPMLQSEKNS------------------------AKLD----------------------------------------------PKF----------LEL---------PV-F------WTQS-RQ---YRLLN---AFPNVLNLCNSLTGII------------------------------------------------PQGIGQLKVLNVLNFSTSLSGEIPQQI-CNLTNLQTLDVSNQLTGELPSALSNLHFLSWFNVSNNDLEGPVPSGGQFNTFTNSSYIGNPKLCGPM-------------------LSVHCGSV----------E-----EPR-------------ASMK----MRHKK-T----IL---ALALSVFFGGLAILFLLGRLILS-----IRSTESADRNK-------------SSNN---------RDIEATSFNSASE---------H-VRDMIKGS---TLVM--VP-----RGKGESNN-------LTFNDILKATNNFDQQNIIGCGGNGLVYKAELPCGSKLAIKKLN-----------GE---MCLM---EREFTAEVEALS-MA----QHELVPLWGYCIQGNSRLLIYSFMENGSLDDWLH------------------NTD---NA-----------------------------N-SF----------------LDWPTRLKIAQGAGRGLSYIHNTCNPNIVHRDVKSSILLDREFNAYVADFGLAR-LI-LP-YNTHVT-TELV-GTLGYIPPEYGQAWVATLRGDIYSF-GVVLLEL---LTGKRPVQV--------LTK----------SKELVQWVREMRS---QGKDIEVLDPALRG--RGHD---------------EQMLNVLEVAYKCINHNPGLRPTIQEVVYCLETIVEPQ-------QVQVQL-------------------------------------------
> LOC_Os02g05950.1 pacid=33134845 transcript=LOC_Os02g05950.1 locus=LOC_Os02g05950 ID=LOC_Os02g05950.1.MSUv7.0 annot-version=v7.0
-----------------MQL---------------------LH--YK-K--HSNKFPIPV------------LAL----ALVLL-INLASLT---------------SS-----CTEQDRSS------LLKFI----REL----SQ--D--G----GLSA---------SW---------Q-DG--------TD--CCKW-DGIACS--------------------------------------------------------------QDG-----------TVTDVSLASRNLQGN--------IS-PSLG-NLTGLLRLNLSHN-MLSGALP-QEL----VSSS--TIIIVDVSFNR-LNGGL-NE-L---PSS--------------------TP--------------------------------------IRPLQVLNISSLFTGQF----PSS-----------------------------------------------IWDVMKN-LVALNVSSKFTGKIP-TRF--CDSSS-NLSVLELCYNQFSGS-I-P-SGLGNCS-MLKVLKAGHK-----------------------LSGTLPG-E---------------------------LF--NDVSLEYLSFPNNLHGEIDGTQIAKLRNLVTLDLGGNQFIGKIP-DSISQLKRLEELHLDSMMSGELPGTL--GSCTNLSIIDLKHNFSGDLGKVNFSALH--NLKTLDLYFNFTGTIPES-IYSC-SNLTALRLSGHFHGELSPGIINLKYLSFFSLDDNKLTNITKALQI-L-KSCSTITTLLIGHFR-GEVMPQDESI---DGFGNLQVLDINSCLLSGK-IPLWL------------SRLTNLEMLLLNGQLTGPIPRWIDSLNHLFYIDVSDRLTEEIPITLMNLPMLRSTSDI------------------------AHLD----------------------------------------------PGA----------FEL---------PV-Y------NGPS-FQ---YRTLT---GFPTLLNLSHNFIGVI------------------------------------------------SPMIGQLEVLVVLDFSFNLSGQIPQSI-CNLTSLQVLHLSNHLTGEIPPGLSNLNFLSAFNISNNDLEGPIPTGGQFDTFSNSSFEGNPKLCDSR-------------------FNHHCSSA----------E-----ASS-------------VSRK----EQNKK-I----VL---AISFGVFFGGICILLLLGCFFVS-----ERSKRFITKNS-------------SDND---------GDLEAASFNSDSE---------H------------SLIM--IT-----RGKGEEIN-------LTFADIVKATNNFDKAHIIGCGGYGLVYKAELPDGSKIAIKKLN-----------SE---MCLT---EREFSAEVDALS-MA----QHALVPFWGYCIQGNLRLLIYSLMENGSLDDWLH------------------NWD-D-DA-----------------------------S-SF----------------LDWPTRLKIAQGASQGLHYIHDVCKPHIVHRDIKSSILLDKEFKSYIADFGLSR-LV-LP-NITHVT-TELV-GTLGYIPPEYGQSWVATLRGDMYSF-GVVLLEL---LTGRRPVPI--------LST----------SEELVPWVHKMRS---EGKQIEVLDPTLRG--TGCE---------------EQMLKVLETACKCVDCNPLKRPTIMEVVTCLDSIGTEI-------KI-----------------------------------------------
> Bradi1g33510.1.p pacid=32799486 transcript=Bradi1g33510.1 locus=Bradi1g33510 ID=Bradi1g33510.1.v3.1 annot-version=v3.1
-----------------MQP-------------------LNLSSSSSSR---STKSSVPF------------FGL----VVAVL-LYFASPT---------------RS-----CTEQDRSS------LIEFL----GGLV--PGR--N--G----SLNV---------SW---------V-NG--------TD--CCKW-EGILCS--------------------------------------------------------------SDG-----------TVTDVLLASKGLKGG--------IS-PSLG-NLTGLLHLNLSHN-SLDGSLP-MEL----VFSR--SILVLDVSFNR-LDGHL-QE-M---QSS--------------------NP--------------------------------------ALPLQVLNISSLFTGQF----PSG-----------------------------------------------TWEAMKN-LVAFNASNSFTGQIP-SAI--CMYAP-SLTMLDLCYNKFSGN-I-S-QGLGSCS-MLRVLKAGHN-----------------------LSGVLPD-E---------------------------LF--NATSLEQLSLPNVLQGVLDGSNIVKLSSLTVLNLGSTGLSGTIP-DSIGQLRRLEELYLDNHMSGELPAAL--GNCANLRYITLRNSFTGELSKVNFTML---DLRIADFSIKFTGTIPES-IYSC-SNLIALRLAYSFHGQFSPRMGNLKSLSFLSITDNSFTNITNALQM-L-KSCKNLTSLLIGTFK-GETIPQDETI---DGFENLEVLSIDACPLVGT-IPLWL------------SKLKRVEMLDLSLQLTGPIPSWINVLDFLFFLDLSSRLTGNIPTELTKMPMLLSEKNA------------------------AKLD----------------------------------------------TKF----------LEL---------PV-F------WTPS-RQ---YRMVS---AFPIRLSLGDNFTGVI------------------------------------------------PPAIGQLKMLDVLNLSSSLTGEIPQEI-CNLTNLQILDLSNQLTGVIPSALSDLHFLSWFNVSDNRLEGPVPGGGQFDSFSNSSYSGNPNLCGLM-------------------LSNRCKSR----------E-----ASS-------------ASTN----RWNKNKA----II---ALALGVFFGGLCILLLFGRLLMS-----LRRTNSVHQNK-------------SSND---------GDIETTSFSSTSD---------R-LCNVIKGS---ILMM--VP-----RGKGESDK-------ITFSDIVKATNNFDQQNIIGCGGNGLVYKAELTNGPKLAIKKLN-----------GE---MCLM---EREFTAEVEALT-VA----QHDLVPLWGYCIQGNSRLLIYSYMENGSLDDWLH------------------NKD---NA-----------------------------N-SL----------------LDWPTRLRIAQGASRGLSYIHNICKPHIVHRDIKSSILLDREFKAYVADFGLAR-LI-LP-YNTHVT-TELV-GTLGYIPPEYGQAWVATLRGDIYSF-GVVLLEL---LTGKRPVQV--------LSK----------SKELVQWVREMRS---QGKQIEVLDPALRE--RGHE---------------EQMLKVLEVACKCINHNPCMRPNIQDVVTCLDNADVNL-------QVEM---------------------------------------------
> Bradi3g04198.1.p pacid=32820308 transcript=Bradi3g04198.1 locus=Bradi3g04198 ID=Bradi3g04198.1.v3.1 annot-version=v3.1
-----------------VSPENLADTPF-------------FHPDRPQE--IEHAFPWPR-----------SCAA----DLLCL---------------------SYSS-----CTPQEKGF------LLQFI----NGL----SH--D--G----GLAT---------SW---------Q-DV--------TD--CCKW-EGITCR--------------------------------------------------------------QAN-----------TVTDVLLVSKGLEGY--------IS-ESLG-NLTGLKHLNLSHN-LLSGGLP-LGL----VSSH--SITVLDVSFNL-LNGAL-QE-L---PTS--------------------IS--------------------------------------AQPLQVLKISSLFTGEF----PST-----------------------------------------------IWKAMEN-LILLNASNSFSG----------------------------GS-I-P-PGIGDCS-KLKVLRAGYN-----------------------LSGTIPD-E---------------------------LF--NTTLLEYLSFPNNLHGALGEARIINLSYLETLDLGGNKFNGEIP-DSIGQLKKLKEFHLNNKMS--------------------------------------------DLYFNFNGIVPES-IYSC-SNLTALRLAGKLHGQLSPQIGNLKDLTFMSLSHNSFQNITNALHI-L-QSCRKLTTLLIAFFI-GETIPEDENF---DGLENLQVLG----------------------------------------------------------------------------------------------------------------------------------------------------------------------------------------PS-------------LQ---YRVPI---ALRKLLNLSKKLTGEI------------------------------------------------PLEIGQLKALLALNFSYRLTGQIPQSI-CNLTNLQVLDLSSNLT--------------AFNVSNNGLEGPIPSGGQFNAFQNSSFDGNPKL-------------------------------------------------------------------------------------------------------------------------------------------------------------------SE---------Q------------TLVLMRMP-----HGKGEENK-------LKFTDILKATNNFDKENIIGCGGYGLVYKAELPDGSKLAIKKLN-----------GE---ICLM---EREFSAEVDALS-MA----PHELVPLLGYSIQGNSRLLIYSYMENGSLDDWLH------------------NRD-D-NA-----------------------------S-SF----------------LDWPTRLKIAQGTSLGISYIHDVCNPQIVHRNIKSS-----------------------------------------YIPPEYGQAWVATLRGDMYSL-GVVLLEL---LTGMRPLPV--------LSK----------SKELVPWVLDMRS---QGKLVEVLDPTLRG--TGYE---------------DQMLKMLEAACKCIDHNQFMRPTIMEVVSCLASIDADS-------QMQNAK----E--------------------------------------
> LOC_Os02g05970.1 pacid=33133965 transcript=LOC_Os02g05970.1 locus=LOC_Os02g05970 ID=LOC_Os02g05970.1.MSUv7.0 annot-version=v7.0
-----------------MQP---------------------PHSSCK-T--QSNRFPIPV------------LGL----ALVLL-LNFTSPT---------------SS-----CTKQEKST------LLNFL----TGF----SQ--D--G----GLSM---------SW---------K-DG--------MD--CCEW-EGINCS--------------------------------------------------------------QDK-----------TVTEVSLPSRSLEGH--------IS-PSLG-NLTGLLRLNLSYN-LLSGAIP-QEL----VSSR--SLIVIDISFNR-LNGGL-DE-L---PSS--------------------TP--------------------------------------ARPLQVLNISSLFKGQF----PSS-----------------------------------------------TWKVMKN-LVKLNVSNSFSGHIP-TNF--CTNSP-SFAVLELSYNQFSGG-V-P-PELGNCS-MLRVLKAGNN-----------------------LSGTLPD-E---------------------------LF--NATSLDCLSFPNNLEGNIGSTPVVKLSNVVVLDLGGNNFSGMIP-DTIGQLSRLQELHLDNNLHGELPSAL--GNCKYLTTINLKSSFSGDLGKVNFSTLP--NLKTLDIDMNFSGKVPES-IYSC-SNLIALRLSYNFYGELSSEIGKLKYLSFLSLSNNSFTNITRALQI-L-KSSTNLTTLFIAYFM-EEVIPQDETI---DGFENLQALSVDHCSLSGR-IPLWL------------SKLTNLKLLFLSNQLTGPIPDWISSLNRLFYLDISNSLAGEIPITLMDMPMIRTTQNK------------------------TYSE----------------------------------------------PSF----------FEL---------PV-Y------DGKF-LQ---YRTRT---AFPTLLNLSLKFMGVI------------------------------------------------PPQIGQLKMLVVLDFSHNLSGQIPQSV-CSLTSLRVLDLSNNLTGSIPGELNSLNFLSAFNVSNNDLEGPIPIGAQFSTFPNSSFDGNPKLCGSM-------------------LTHKCKSA----------E-----EAS-------------ASKK----QLNKR-V----IL---AIVFGVLFGGAAIVLLLAHFLFS-----LRDAIPKIENK-------------SNTS---------GNLEAGSFTSDPE---------H------------LLVM--IP-----RGSGEANK-------LTFTDLMEATDNFHKENIIACGGYGLVYKAELPSGSTLAIKKLN-----------GE---MCLM---EREFAAEVEALS-MA----QHDLVPLWGYCIQGNSRLLIYSYMENGSLDDWLH------------------NRD-D-ET-----------------------------S-SF----------------LDWPTRFKIARGASQGLSYIHDVCKPHIVHRDIKSSILLDKEFKAYVADFGLSR-LI-LP-NKNHIT-TELV-GTLGYIPPEYGQGWVATLRGDVYSF-GVVLLEL---LTGRRPVSI--------LST----------SEELVPWVLEMKS---KGNMLEVLDPTLQG--TGNE---------------EQMLKVLEVACKCVNCNPCMRPTITEVVSCLDSVGSD---------------------------------------------------------
> LOC_Os02g05930.1 pacid=33139521 transcript=LOC_Os02g05930.1 locus=LOC_Os02g05930 ID=LOC_Os02g05930.1.MSUv7.0 annot-version=v7.0
-----------------MQKQ------------------QQLHSSCK-K--CSNRCFIDFL--------RFNLAF----ALLLL-LSLASPT---------------SS-----CTEQERSS------LLQFL----SGL----SN--D--G----GLAV---------SW---------R-NA--------AD--CCKW-EGVTCS--------------------------------------------------------------ADG-----------TVTDVSLASKGLEGR--------IS-PSLG-NLTGLLRLNLSHN-SLSGGLP-LEL----MASS--SITVLDISFNH-LKGEI-HE-L---PSS--------------------TP--------------------------------------VRPLQVLNISSSFTGQF----PSA-----------------------------------------------TWEMMKN-LVMLNASNSFTGHIP-SNF--CSSSA-SLTALALCYNHLSGS-I-P-PGFGNCL-KLRVLKVGHN-----------------------LSGNLPG-D---------------------------LF--NATSLEYLSFPNELNGVINGTLIVNLRNLSTLDLEGNNITGWIP-DSIGQLKRLQDLHLGDNISGELPSAL--SNCTHLITINLKRNFSGNLSNVNFSNLS--NLKTLDLMGKFEGTVPES-IYSC-TNLVALRLSSNLQGQLSPKISNLKSLTFLSVGCNNLTNITNMLWI-L-KDSRNLTTLLIGTFY-GEAMPEDNSI---DGFQNLKVLSIANCSLSGN-IPLWL------------SKLEKLEMLFLLDRLSGSIPPWIKRLESLFHLDLSNSLIGGIPASLMEMPMLITKKNT------------------------TRLD----------------------------------------------PRV----------FEL---------PI-Y------RSAAGFQ---YRITS---AFPKVLNLSNNFSGVI------------------------------------------------PQDIGQLKSLDILSLSSNLSGEIPQQL-GNLTNLQVLDLSSHLTGAIPSALNNLHFLSTFNVSCNDLEGPIPNGAQFSTFTNSSFYKNPKLCGHI-------------------LHRSCRSE----------Q-----AAS-------------ISTK----SHNKK-A----IF---ATAFGVFFGGIAVLLFLAYLLAT-----VKGTDCITNNR-------------SSEN---------ADVDATSHKSDSE---------Q------------SLVI--VS-----QNKGGKNK-------LTFADIVKATNNFDKENIIGCGGYGLVYKADLPDGTKLAIKKLF-----------GE---MCLM---EREFTAEVEALS-MA----QHDLVPLWGYCIQGNSRLLIYSYMENGSLDDWLH------------------NRD-D-DA-----------------------------S-TF----------------LDWPKRLKIAQGAGRGLSYIHDACKPHIIHRDIKSSILLDKEFKAYVADFGLAR-LI-LA-NKTHVT-TELV-GTLGYIPPEYGQGWVATLKGDIYSF-GVVLLEL---LTGRRPVHI--------LSS----------SKELVKWVQEMKS---EGNQIEVLDPILRG--TGYD---------------EQMLKVLETACKCVNCNPCMRPTIKEVVSCLDSIDAKL-------QMQNSV----KT-------------------------------------
> LOC_Os02g05960.1 pacid=33135876 transcript=LOC_Os02g05960.1 locus=LOC_Os02g05960 ID=LOC_Os02g05960.1.MSUv7.0 annot-version=v7.0
-----------------MQP---------------------LHFPSY-R--YSSKLPTIS-----------SLSL----GLLLL-ISLASLT---------------SS-----CTEQEKGS------LHQFL----AEL----SQ--D--G----NLSM---------SW---------R-ND--------RN--CCVW-EGITCN--------------------------------------------------------------RNG-----------AVTDISLQSKGLEGH--------IS-PSLG-NLTSLLRLNLSHN-SLSGYLP-WEL----VSSS--SISVLDVSFNR-LRGEL-QDPL---SPM--------------------TA--------------------------------------VRPLQVLNISSSFTGQF----PST-----------------------------------------------TWKAMKN-LVALNASNRFTGQIS-DHF--CSSSP-SLMVLDLCYNLFSGG-I-P-PGIGACS-RLNVLKVGQN-----------------------LSGTLPD-E---------------------------LF--NATSLEHLSVPNGLNGTLDSAHIMKLSNLVTLDLGGNNFNGRIP-ESIGELKKLEELLLGHNMYGEVPSTL--SNCTNLKTIDIKSSFSGELSKINFSTLP--NLQTLDLLLNFNGTIPQN-IYSC-SNLIALRMSSKFHGQLPKGIGNLKSLSFLSISNNSLTNITDTLQI-L-KNSRSLSTLLMGVFN-GELMPEDETI---DGFENLQFVSIDDCSLIGN-IPFWL------------SKLTNLQMLDLSNQLTGQIPAWINRLNFLFYLDISNSLTGGIPTALMEIPRLISANST------------------------PYFD----------------------------------------------PGI----------LQL---------PI-Y------TGPS-LE---YRGFR---AFPATLNLARHLMGAI------------------------------------------------PQEIGQLKMLRTLNISFSISGEIPQPL-CNLTDLQVLDLSNHLIGTIPSALNNLHFLSKLNVSNNDLEGSIPTGGQFSTFQNSSFVGNSKLCGSN-------------------IFRSCDSS----------R-----APS-------------VSRK----QHKKK-V----IL---AITLSVSVGGIIILLSLSSLLVS-----LRATKLMRKGE-------------LANN---------RNEETASFNPNSD---------H------------SLMV--MP-----QGKGDNNK-------LTFADIMKTTNNFDKENIIGCGGYGLVYKAELPDGSKLAIKKLN-----------SE---MCLM---EREFTAEIEALT-MA----QHDLVPLWGYCIHGNSRLLIYSYMENGSLDDWLH------------------NRD-D-DA-----------------------------S-SF----------------LDWPTRLKIAQGASLGISYIHDVCKPHIVHRDIKSSILLDKEFKAYIADFGLSR-LI-LP-SKTHVT-TELV-GTLGYIPPEYGQSWIATLRGDIYSF-GVVLLEL---LTGRRPVPL--------LST----------SKELVPWVQEMRS---VGKQIEVLDPTVRG--MGYD---------------EQMLKVLETACKCVNYNPLMRPTIMEVVASLDSIDADR-------NT-----------------------------------------------
> Potri.003G074000.1 pacid=26997880 transcript=Potri.003G074000.1 locus=Potri.003G074000 ID=Potri.003G074000.1.v3.0 annot-version=v3.0
----------------------------------------------------------------------MVLFL----LLIASLLS---PC------------HAATV-----CNQDDHDS------LLSFS----SYL--S-SP-------------L---------NW---------D-RS--------TD--CCLW-EGVDCNET------------------------------------------------------------ADG-----------RVTSLSLPFRDLTGT--------LS-PYLA-NLTSLTHLNLSHN-RLHGPLP-VGF----FSSLS-GLQVLDLSYNR-LDGEL-PS-V---DT-----------------------------------------------------------NNL-PIKIVDLSSHFDGELS--HSNS-----------------------------------------------FLRAAWN-LTRLNVSNSFTGQIP-SNV--CQISPVSITLLDFSSNDFSGN-L-T-PELGECS-KLEIFRAGFN-----------------------LSGMIPD-D---------------------------LY--KATSLVHFSLPVYLSGPVS-DAVVNLTNLKVLELYSNKFSGRIP-RDIGKLSKLEQLLLHISLAGPLPPSL--MNCTHLVKLNLRVFLAGNLSDLDFSTLP--RLTTLDLGNNFAGIFPTS-LYSC-TSLVAVRLASQIEGQISPDITALKSLSFLSISANNLTNITGAIRI-L-MGCKSLTALILSNTM-SEGILDDGNTLDSTGFQNLQVLALGRCKLSGQ-VPSWL------------ASITSLQVIDLSYQIRGSIPRWLGDLSSLFYLDLSNLLSGGFPLELAGLRALTSQEAV------------------------KRVE----------------------------------------------RSY----------LEL---------PV-FVKPT--N-ATNLQ---YNQLS---SLPPAIYLKNNLSGNI------------------------------------------------PVQIGQLKFLHVLDLSDRFFGNIPDQL-SNLTNLEKLDLSGDLSGEIPTSLSGLHFLSLFNVANNELQGPIPSGGQFDTFPSSSFVGNPGLCGQV-------------------LQRSCSSS-------PGT----N-HSS-------------APHK----SANIK-L----VI---GLVVGICFGTGLFIAVLALWILS-----KRRIIPGG----------------DTDN---------TELDTISIN--SG---------F-PLEGDKDA---SLVVL-FP-----SNTYEIKD-------LTISELLKSTDNFNQANIVGCGGFGLVYKATLGDGSKLAVKKLS-----------GD---LGLM---EREFRAEVEALS-TA----QHELVSLQGYCVHEGCRLLIYSFMENGSLDYWLH------------------EKT-D-GA-------------------------------SN----------------LDWPTRLKIARGAGSGLAYMHQICEPHIVHRDIKSSILLDEKFEAHVADFGLSR-LI-LP-YQTHVT-TELV-GTLGYIPPEYGQAWVATLRGDIYSF-GVVMLEL---LTGKRPVEVSK------PKM----------SRELVGWVQQMRN---EGKQNEVFDPLLRG--KGFD---------------DEMLQVLDVACMCVSQNPFKRPTIKEVVDWLKNVGSHR-------DENKG--------------------------------------------
> Potri.001G161000.1 pacid=27045536 transcript=Potri.001G161000.1 locus=Potri.001G161000 ID=Potri.001G161000.1.v3.0 annot-version=v3.0
------------M----MVRKDSFTSLSGLT-LIIIQRPRTPSSSS---------------------SMFLSLLL----ILILLLLP---PC------------HATTV-----CNQDDHDS------LLLFF----SCLSSS-SP-------------L---------NW---------G-HS--------TD--CCLW-EGVDCGGT------------------------------------------------------------ADG-----------RVTSLYLPFRDLNGT--------LA-PSLA-NLTSLTHLNLSHN-RLYGSLP-VRF----FSSLR-SLQVLDLSYNR-LDGEI-PS-L---DT-----------------------------------------------------------NNLIPIKIVDLSSHFYGELS--QSNS-----------------------------------------------FLQTACN-LTRLNVSNSFAGQIP-SNI--CNISSGSTTLLDFSNNDFSGN-L-T-PGFGECS-KLEIFRAGFN-----------------------LSGMIPD-D---------------------------LY--KATSLVHFSLPVQLSGQIS-DAVVNLTSLRVLELYSNQLGGRIP-RDIGKLSKLEQLLLHISLTGPLPPSL--MNCTNLVKLNMRVFLAGNLSDSDFSTLR--NLSTLDLGNKFTGTFPTS-LYSC-TSLVAVRLASQIEGQILPDILALRSLSFLSISANNLTNITGAIRI-L-MGCKSLTTLILSNTM-SEGILDDGNTLDSTGFQNLQVLALGRCKLSGQ-VPSWL------------ANISSLQVIDLSYQIRGSIPGWLDNLSSLFYLDLSNLLSGEFPLKLTGLRTLTSQEVI------------------------KQLD----------------------------------------------RSY----------LEL---------PV-FVMPT--N-ATNLQ---YNQLS---NLPPAIYLGNNLSGNI------------------------------------------------PVQIGQLNFLHVLDLSDRFSGNIPDEL-SNLANLEKLDLSGLLSGEIPTSLKGLHFLSSFSVANNDLQGPIPSGGQFDTFPSSSFTGNQWLCGQV-------------------LQRSCSSS-------PGT----N-HTS-------------APHK----STNIK-L----VI---GLVIGICFGTGLFIAVLALWILS-----KRRIIPGG----------------DTDN---------TELDTISIN--SG---------F-PPEGDKDA---SLVVL-FP-----SNTNEIKD-------LTISELLKATDNFNQANIVGCGGFGLVYKATLGDGSKLAVKKLS-----------GD---LGLM---EREFRAEVEALS-TA----QHELVSLQGYCVHEGCRLLIYSFMDNGSLDYWLH------------------EKT-D-GA-------------------------------SQ----------------LDWPTRLKIARGVGCGLAYMHQICEPHIVHRDIKSSILLDEKFEAHVADFGLSR-LI-LP-YQTHVT-TELV-GTLGYIPPEYGQAWVATLRGDIYSF-GVVMLEL---LTGKRPMEVFK------PKM----------SRELVGWVQQMRN---EGKQEEIFDPLLRG--KGFD---------------DEMLQILDVACMCVSQNPFKRPTIKEVVDWLKNVGSHR-------NENKVQ----QIY------------------------------------
> LOC_Os06g47720.1 pacid=33144826 transcript=LOC_Os06g47720.1 locus=LOC_Os06g47720 ID=LOC_Os06g47720.1.MSUv7.0 annot-version=v7.0
-----------------------------------------MGCH------------------------QVVVTG----VLVLVL--AASVS------------DRAAA-----CVEAEREA------LLSFL----AEA----AP--PA-G---DGIVG---------EW---------Q-RS--------PD--CCTW-DGVGCG--------------------------------------------------------------DDG-----------EITRLSLPGRGLGGT--------IS-PSIG-NLTALVYLNLSGN-DLSGPFP-DVL----FF-LP-NVTIVDVSYNC-ISDEL-PD-M---LPP--------------------AAADI--------------------------------VQGGLSLQVLDVSSLLAGQF----PSA-----------------------------------------------IWEHTPR-LVSLNASNSFRGTIP-S-L--CVSCP-ALAVLDLSVNMLTGA-I-S-PGFGNCS-QLRVLSAGRN-----------------------LTGELPG-D---------------------------IF--DVKSLQHLHLPSQIEGRLDPECIAKLTNLVTLDLSYNLLAGELP-ESISQITKLEEVRLIHNLTGKLPPAL--SNWTSLRCIDLRSRFTGDLTGIDFSGLD--NLTIFDVDSNFTGTIPPS-IYSC-TAMKALRVSHLIGGQVAPEISNLKELQFLSLTINSFVNISGMFWN-L-KGCTSLTALLVSYFY-GEALPDAGWV--GDHIKSVRVIVMENCALTGT-IPSWL------------SKLQDLNILNLSGRLTGPIPSWLGGMSKLYYLDLSGLLSGEIPPSLKEIRLLTSEQAM------------------------AEFN----------------------------------------------PGH----------LPL---------MF-SVKPD--RRAADRQGRGYYQLS---GVAATLNLSDGITGTI------------------------------------------------SPEVGKLKTLQVLDVSYNLSGGIPPEL-SNLTKLQILDLRWHLTGTIPPSLNELNFLAIFNVAYNDLEGPIPTGGQFDAFPPRSFKGNPKLCGLV-------------------ISVPCSNKF------EAR-------YH-------------TSSK----VVGKK-V----LI---AIVLGVSFGLVILIVSLGCLVIA-----VRRVMSNGAVHDGGRGVGASLF--DSMS---------SELYN-------------------DNDSSKD----TIFFM-SE-----VAGEAAKA-------VTFVDVLKATNNFSPANIIGSGGYGLVFLAEMEDGARLAVKKLN-----------GD---MCLV---EREFQAEVEALS-AT----RHELVPLLGFCIRGRLRLLIYPYMANGSLEDWLH------------------ERH-A-G--GG-------------------------AP-QQ----------------LDWRARLNIARGASRGVLHIHERCKPHIVHRDIKSSILLDEAGEARVADFGLAR-LI-LP-DRTHVT-TELV-GTPGYIPPEYGQAWVATLRGDIYSF-GVVLLEL---LTGRRPVETLPP----PQGQ----------QWELVRWVMQMRS---QGRHAEVLDPRLRG--NGDE---------------AQMLNMLDLACLCVDSTPFSRPEIQDVVRWLDNVDTIG-------RADV---------------------------------------------
> LOC_Os06g47700.1 pacid=33145799 transcript=LOC_Os06g47700.1 locus=LOC_Os06g47700 ID=LOC_Os06g47700.1.MSUv7.0 annot-version=v7.0
-----------------------------------------METSG----------------------VVVVVSG----VLVLLL--AISIC------------GRAAA-----CAEAERAA------LLSFL----AEA----SP--PA-G---DAIVA---------DW---------R-GS--------PD--CCRW-DGVGCGGAG---------------------------------------------------------D-GDG-----------AVTRLSLPGRGFNGT--------IS-PSIG-NLTGLTHLNLSGN-SLAGQFP-EVL----FS-LP-NVTVVDVSYNC-LSGEL-PS-V---ATG--------------------AA-----------------------------------ARGGLSLEVLDVSSLLAGQF----PSA-----------------------------------------------IWEHTPR-LVSLNASNSFHGSIP-S-L--CVSCP-ALAVLDLSVNVLSGV-I-S-PGFGNCS-QLRVLSAGRN-----------------------LTGELPG-E---------------------------LF--DVKPLQHLQLPAQIEGRLDQDSLAKLTNLVTLDLSYNLFTGELP-ESISKMPKLEELRLANNLTGTLPSAL--SNWTSLRFIDLRSSFVGNLTDVDFSGLP--NLTVFDVASNFTGTMPPS-IYSC-TAMKALRVSRVMGGQVSPEIGNLKQLEFFSLTINSFVNISGMFWN-L-KGCTSLTALLVSYFY-GEALPDAGWV--GDHVRSVRVIVMQNCALTGV-IPSWL------------SKLQDLNILNLSGRLTGPIPSWLGAMPKLYYVDLSGQLSGVIPPSLMEMRLLTSEQAM------------------------AEFN----------------------------------------------PGH----------LIL---------MF-SLNPD--NGAANRQGRGYYQLS---GVAATLNFGEGITGTI------------------------------------------------SPEVGKLKTLQVFDVSYNLSGGIPPEL-TGLDRLQVLDLRWRLTGTIPSALNKLNFLAVFNVAHNDLEGPIPTGGQFDAFPPKNFMGNPKLCGRA-------------------ISVPCGNMI------GAT------RDD-------------DPDK----HVGKR-V----LI---AIVLGVCIGLVALVVFLGCVVIT-----VRKVMSNGAVRDGGKGVEVSLF--DSM----------SELY---------------------GDCSKD----TILFM-SE-----AAGEAAKR-------LTFVDILKATNNFSQERIIGSGGYGLVFLAELEDGARLAVKKLN-----------GD---MCLV---EREFQAEVEALS-AT----RHELVPLLGFCIRGRLRLLLYPYMANGSLHDWLH------------------ERR-A-GGAGA-------------------------AP-QL----------------LDWRARLNVARGASRGVLYIHEQCKPQIVHRDIKSSILLDEAGEARVADFGLAR-LI-LP-DRTHVT-TELV-GTPGYIPPEYGQAWVATRRGDVYSF-GVVLLEL---LTGRRPVEAASP----PHGQ----------QRELVRWVLQMRL---QGRQAEVLDTRLSG---GNE---------------AQMLYVLDLACLCVDSTPFSRPAIQEVVSWLDNVDTIG-------RS-----------------------------------------------
> LOC_Os06g47740.1 pacid=33146333 transcript=LOC_Os06g47740.1 locus=LOC_Os06g47740 ID=LOC_Os06g47740.1.MSUv7.0 annot-version=v7.0
-----------------------------------------MSCH-------------------------VVVSG----VLVLVL--AATIC------------GCAAA-----CVEVERKA------LLSFL----ADA----AS--RA-G---DGIVG---------EW---------Q-RS--------PD--CCTW-DGVGCG--------------------------------------------------------------GDG-----------EVTRLSLPGRGLGGT--------IS-PSIG-NLTGLTHLNLSGN-SLAGQFP-EVL----FS-LP-NVTVVDVSYNC-LSGEL-PS-V---ATG--------------------AA-----------------------------------ARGGLSLEVLDVSSLLAGQF----PSA-----------------------------------------------IWEHTPR-LVSLNASNSFHGTIP-S-L--CVSCP-ALAVLDLSVNVLSGV-I-S-PGFGNCS-QLRVFSAGRN-----------------------LTGELPG-D---------------------------LF--DVKALQHLELPLQIEGQLDHESIAKLTNLVTLDLGYNLLTGGLP-ESISKMPKLEELRLANNLTGTLPSAL--SNWTSLRFIDLRSSFVGDLTVVDFSGLA--NLTVFDVASNFTGTIPPS-IYTC-TAMKALRVSRVMGGQVSPEIGNLKELELFSLTFNSFVNISGMFWN-L-KSCTNLTALLLSYFY-GEALPDAGWV--GDHIRKVRVIVLEKSALTGA-IPSWL------------SKLQDLNILNLSGRLTGPIPSWLGAMPKLYYVDLSGLLSGVIPPSLMEMRLLTSEQAM------------------------AEYN----------------------------------------------PGH----------LIL---------TF-ALNPD--NGEANRHGRGYYQLS---GVAVTLNFSEAITGTI------------------------------------------------SPEVGKLKTLQMLDVSYNLSGDIPTEL-TSLARLQVLDLSWLLTGTIPSALNKLNFLAVFNVAHNDLEGPIPTGGQFDAFPPKSFMGNAKLCGRA-------------------ISVPCGNMN------GAT------RGN-------------DPIK----HVGKR-V----II---AIVLGVCFGLVALVIFLGCVVIT-----VRKLMSNAAVRDGGKGVDVSLF--DSM----------SELY---------------------GDCSKD----TILFM-SE-----AAGETAKS-------LTFLDILKATNNFSPERIIGSGGYGLVFLAELEDGTRLAVKKLN-----------GD---MCLV---EREFQAEVEALS-AT----RHELVPLLGFYIRGQLRLLIYPYMANGSLHDWLH------------------ESH-A-G--DG-------------------------AP-QQ----------------LDWRARLSIARGASRGVLYIHDQCKPQIVHRDIKSSILLDEAGEARVADFGLAR-LI-LP-DRTHVT-TELV-GTLGYIPPEYGQAWVATRRGDVYSF-GVVLLEL---LTGRRPFEVLR------HGQ----------QLELVQWVLQMRS---QGRHGEVLDQRLRG--NGDE---------------AQMLYVLDLACLCVDSTPLSRPVIQDIVSWLDNVQFIG--------------------------------------------------------
> LOC_Os06g47750.1 pacid=33147286 transcript=LOC_Os06g47750.1 locus=LOC_Os06g47750 ID=LOC_Os06g47750.1.MSUv7.0 annot-version=v7.0
-----------------------------------------MSSR------------------------VVVVSG----VLVLVL-VVVSVC------------GRAAA-----CVEAEREA------LLSFL----AAA----AP--PA-G---DGIAA---------QW---------R-GS--------PD--CCAW-DGVGCG--------------------------------------------------------------VDG-----------AVTRLWLPGRGLGGT--------IS-PSIA-NLTALTYLNLSGN-SLSGRFP-DLL----FA-LP-NATVVDVSYNR-LSGEL-PN-A---PVA--------------------AAAATN-------------------------------ARGSLSLQVLDVSSLLAGRF----PSA-----------------------------------------------IWEHTPR-LVSLNASNSFHGSIP-S-L--CASCP-ALAVLDLSVNVLSGA-I-S-PGFSNCS-WLRVLSVGRN-----------------------LTGELPG-D---------------------------IF--DVKPLQRLQLPSQIEGRLDPERIAKLTNLITLDLTYNMFTGELP-ESISQLTKLEELRLGHDFTGTLPPAL--SNWTSLRCLDLRSSFVGDLTVVDFSGLA--NLTVFDVAANFTGTIPPS-IYSC-TAMKALRVSNLMVGQISPEIGNLKELQFFSLTVNSFVNISGMFWN-L-KGCTSLTALLVSYFY-GEALPDAGWV--GDHVRSVRLMVMQNCALTGV-IPSWL------------SKLQDLNVLDLSGRLTGPIPSWLGAMPKLYYVDLSGQLSGVIPPSLMEMRLLTSEQAM------------------------AELY----------------------------------------------PGH----------LPL---------MF-TLTPN--NGAASRQGRGYFQMS---GVATTLNFSDGITGAI------------------------------------------------PPEIVKLKTLQVLDVSYNLSGGIPPEL-SSLTRLQIVNLRWRLTGTIPQALKELNFLAVFNVAYNDLEGPIPTGGQFDAFPPRDFTGNPKLCGEV-------------------ISVPCGDRF------DAT-------DT-------------TSSK----VVGKK-A----LV---AIVLGVCVGLVALVVFLGCVVIA-----FRRVVSNGAVRDGGKCVESTLF--DSM----------SEMY---------------------GDSSKD----TILFM-SE-----AAGEAASG-------VTFVDILKATNNFSAGNIIGSGGYGLVFLAELQDGTRLAVKKLN-----------GD---MCLV---EREFQAEVEALS-AT----RHQLVPLLGFCIRGRLRLLNYPYMANGSLHDWLH------------------ERR-A-GAGRG-------------------------AP-QR----------------LDWRARLRIA----RGVLYIHDQCKPQIVHRDIKSSILLDEAGEARVADFGLAR-LI-LP-DRTHVT-TELV-GTLGYIPPEYGQALAATLRGDVYSF-GVVLLEL---LTGRRPVEALP------HGQ----------QRELVRWVLQMRS---QGRHGEVLDQRLRG--KGDE---------------AQMLYVLDLACLCVDSTPLSRPAIQDIVSWLDNVEFIG--------------------------------------------------------
> Bradi1g33480.1.p pacid=32801437 transcript=Bradi1g33480.1 locus=Bradi1g33480 ID=Bradi1g33480.1.v3.1 annot-version=v3.1
-----------------------------------------MQLSLLRRRR---------------CCRFVISSG----ACVLLLFLLASLC------------GCAGA-----CVEGERAA------LLSFL----ADL----SP--RP-G---DGIFS---------SW---------QGGS--------PD--CCSW-EGLAC---------------------------------------------------------------DGG-----------AVTRVSLPGRGLGGK--------IS-PSLA-NLTALTHLNLSGN-SLAGPFP-LAL----LS-LP-NAAVIDVSYNR-LSGSL-PD-V---PTA--------------------AGLRL--------------------------------------LQVLDVSSHLSGPF----PSA-----------------------------------------------VWRLTPS-LVSLNASNSFGGPVP-S-L--CAICP-ELAVLDFSLNAFGGA-I-S-PGFGNCS-QLRVLSAGRN-----------------------LTGELPD-D---------------------------LF--DVKPLQQLSLPSQIQGRLDRLRIAELTNLVKLDLTYNALTGELP-ESIGELTRLEELRLGKNLTGTIPPAL--SNWTGLRYLDLRSSFVGDLGAMDFSGLA--DLAVFDVASNFTGTMPPS-IYSC-TAMTALRVAGELSGQLAPEIGNLRQLQFLSLTVNAFTNISGLFWN-L-RGCKDLAALLVSYFY-GEAMPDAGWV--GDHLSSVRLMVVENCDLSGQ-IPPWL------------PKLQDLNVLNLAGRLTGPIPSWLGGMKKLYYIDLSDHLSGEIPPSLMELPLLTSEQAI------------------------ADFN----------------------------------------------PGH----------LPL---------VF-TLTPN--NGAEIRRGRGYYQMS---GVAATLNLSDYFSGAI------------------------------------------------PAEVAQLKTLQVLDLSHNLSGGITPEL-SGLTKLEILDLRRSLTGPIPQSLNKLHFLSSFNVAHNDFEGPIPTGGQFNAFPPSSFAANPKLCGPA-------------------ISVRCGKKS------ATET--GN-KLS-------------SSRR----TIGKR-A----LV---AIVLGVCFGVIALVVLLGLAVIG-----IRRVMSNGSVSDGGKCAEASLF-ADSM----------SELH---------------------GEDSKD----TILFM-SE-----EAGTAAQS-------ITFTDIMKATNNFSPSRIIGTGGYGLVFLAEMEGGARLAVKKLN-----------GD---MCLV---EREFRAEVEALS-LT----RHELVPLQGFCIRGRLRLLLYPYMANGSLHDRLH------------------DDH-D-SG-------------------------------SI----------------MDWAARLRIARGASRGLLHIHERCTPQIVHRDIKSSILLDERWQARVADFGLAR-LI-SP-DRTHVT-TELV-GTLGYIPPEYGQAWVATLRGDVYSF-GVVLLEL---LTGRRPVEVGR--------Q----------SGDLVGWVTRMRA---EGKQAEALDPRLK----GDE---------------AQMLYVLDLACLCVDAMPFSRPAIQEVVSWLDNVDTVS-------TTSAS------PASVKR--------------------------------
> Zm00001d014555_T001.1
--------------------------------MAIRQRPIQLSCHVIGSSP------------------REVTTP----LLILLL-LLQCLC------------SRAGA-----CTGEEREA------LLSVL----ADL----SP--PP-G---DGLNA---------SW---------RGGS--------PD--CCTW-DGVGCG--------------------------------------------------------------SDG-----------AVTRVWLPRRGLSGT--------IS-PALA-NLSALTHLNLSGN-SLGGAFP-AAL----LS-LP-SAAVVD-------------------------------------------------------------------------------------------------------------------------------------------------------------------------------------------------------------------------------------------------------------------------------------------------------------------------------------------------------------------------------------------------------------------------S-IYSC-TSLKALRFGGQMEGQVAPEIGNLRRLQFLSLTINSFTNISGMFWN-L-QGCENLTALLVSYFY-GEALLDAGWV--GDHLRGLRLLVMENCELTGQ-IPTWL------------SKLQDLSILNLGDRLTGPIPRWIGGMKKLYYLDVSGLLSGGIPPSLAELPLLTSEQAM------------------------ANFS----------------------------------------------TGH----------MPL---------TF-TLTPN--NGAASRQGRGYYQMS---GVATTLNFSNYLTGTI------------------------------------------------PREIGRLVTLQVLNVGNNLSGGIPPEL-CSLTKLQFLILRRRLTGPIPPALNRLNFLAVFSVSYNDLEGPIPTGGQFDAFPPGSFRENPKLCGKV-------------------IAVPCTKPN------AGG-------VS-------------ASSK----LVSKR-T----LV---TIVLAVCSGVVAIVVLAGCMVIA-----VRRVKPKGSVDDAGKFAEASMF--DST----------TDLY---------------------GDDSKD----TVLFM-SE-----AGGDAARH-------VTFSDILMATNNLGPASIIGSGGYGLVYLAELEDGTRLAVKKLN-----------GD---MCLA---DREFRAEVETLSSSA----RHELVPLQGFCIRGRLRLLLYPYMANGSLHDWLH------------------DRP-G-GA-------------------------------EA----------------LRWRDRLRIARGTSRGVLHIHEHCTPRIVHRDIKSSILLDESGEARVADFGLAR-LI-LP-DRTHVT-TELV-GTPGYIPPEYGQAWVATRRGDVYSF-GVVLLEL---LTGRRPVELVP-----AQRQ----------QWELVGWVARMRS---QGRHADVLDHRLRG--GGDE---------------AQMLYVLDLACLCVDAAPFSRPAIQEVVSWLENVDTIG-------APSE---------DVKISG-------HGQT-------------------
> evm_27.model.AmTr_v1.0_scaffold00029.177 pacid=31550097 transcript=evm_27.model.AmTr_v1.0_scaffold00029.177 locus=evm_27.TU.AmTr_v1.0_scaffold00029.177 ID=evm_27.model.AmTr_v1.0_scaffold00029.177.v1.0 annot-version=v1.0
---------------------------------------------------------MGFWG-----------FL----ILVLGFLAQFRDV----------N-SQNQR-----CSSSDLDA------LMGFM----AGL----S---QG----------IN-------GW---------G-ND--------SY--CCSW-RGVFCGSS-G---------------------------------------------------AASSSG-SET-----------MVIRLVLRELGLNGS--------IS-RALA-SLDQLQTLDLSLN-MLYGSVP-SE-----LFRLQ-RLEYLDLSYNK-LSGNF-TDVI----G---------------------LP----------------------------------------SVRVFNISSFFDGQL----P-------------------------------------------------LLSGPVN-LTVFNISNSFTGSID-AGI--CRNSG-KIQAIDLSMNLFSGY-F-P-VGFGNCR-SLQILSLSCS-----------------------LSGQLPD-D---------------------------LF--GLSLLEQLSFSARLSGNFS-NRLGNLSKLVILDLSANGFSGPVP-EIFGNLKNLQTLFAYSRLVGPLPSSL--SNCSGLRMLNLKNSLSGTLS-LDFSMFP--RLNLLDVGSHFEGLLPAS-LSSC-QELKTINLGRGLSGQIPQSFANMQSLSFLSLSNNSFHNISEALGI-L-QQCRSLTSLILTMFQ-GEEMPID--I---NGFGGLKFLAIPNCGLSGF-IPPWL------------QNCENLQVLDLSWHLSGSIPPWIGDFERLFYLDLSNSFTGEIPKNLTLLKSLISRSY-----------------------WPRD-------------------------------------------------ST----------IEM---------PV-IIKRN--HSAAGFQ---YNQIS---SFPPTLSLAHGLGGPI------------------------------------------------WEEFGNLRLLHVLDLSSNLSGSIPSNL-SNMRSLEILDLSFNLSGSIPFSLCLLTFLSSISVAYNQLQGPIPTGSQFSTFSARSFYGNPGLCGSP-------------------LP-PC-NR------TDTRP---YLPSLSQ-------------GK----LKKNRTTI---IV---STTLCLGIWMALFLA-VVFIIAS-----RRHR------K-R-----------KCGD---------GVCRT---AGGIR---------R-SSEFSGS----RMVIL-FQ-----PQDK-KE--------LTICDLLKATDNFDQANIIGCGGFGLVYRATLPDGRKVAIKRLS-----------GD---CGQM---DREFQAEVESLS-RA----QHKLVLLQGYCRHGDDRLLIYSFMENGSLDYWLH------------------ERL-D--G-----------------------------G-SM----------------LDWASRLRMAQGAAHGLAYLHQTCEPNILHRDIKSSILLDEEFEAHLADFGLAR-LI-LP-YDTHVT-TDLV-GTLGYIPPEYGQASVATFKGDVYSF-GVVLLEL---LTGKRPVDVCKPK------G----------CRDLVSWILQLKS---EGREEEVFDPFVYE--KEHS---------------KQMLQMLEVACSCVNACPKARPFICQVVSWLDSIGADS-------QQTK---------------------------------------------
> LOC_Os02g02490.1 pacid=33139314 transcript=LOC_Os02g02490.1 locus=LOC_Os02g02490 ID=LOC_Os02g02490.1.MSUv7.0 annot-version=v7.0
-----------------MGSR-------------------------------GGALPVA------------VLVL----LLLLVLKNGAAQSR---------------------CSSGDLAA------LRGFS----AGL----D-------------GGVD-------GW--PAGVGNAS-SSS------TSD-GCCAW-RGVACD--------------------------------------------------------------EAG-----------EVVGVVLPNATLRGV--------VA-ESLA-GLAALRVLNLSSN-ALRGALP-AG-----LLRLR-ALQVLDVSVNA-LEGAV--AAA---AVVD-------------------LP----------------------------------------AMREFNVSYAFNGSH----P-------------------------------------------------VLAGAGR-LTSYDVSGSFAGHVDAAAL--CGASP-GLRTLRLSMNGFSGD-F-P-VGFGQCR-SLVELSLDGA-----------------------IAGALPD-D---------------------------VF--GLTSLQVLSLHTSLSGHLP-PSLRNLSSLVRLDVSFNNFTGDLP-DVFDAVPGLQELSAPSLLTGVLPATL--SRCSRLRILNLRNSLAGDIG-LDFRALQ--SLVYLDLGVRFTGPIPAS-LPEC-RAMTALNLGRNLTGEIPATFAAFTSLSFLSLTGNSFSNVSSALRT-L-QGLPNLTSLVLTKFHGGEAMPTD--I---AGFAGIEVLVIANGELHGA-IPAWL------------AGLSKLKVLDLSWHLAGPIPPWLGELDRLFYLDVSNSLHGEIPLKLAWMPALMAGG------------------------DGSDE-----------------------------------------------AHV----------QNF---------PF-FIRPN--SSARGRQ---YNQVS---RFPPSLVLARNLTGGV------------------------------------------------PAALGALTRVHVVDLSWALSGPIPPEL-SGMSSVESLDVSHALSGAIPPSLARLSFLSHFDVAYNNLSGEVPVGGQFSTFSRADFDGNPLLCGIH-------------------AA-RCA------------------PQAVDG-G-------GGGGR----KDRSANA---------GVVAAIIVGTVLLLA-VAAVATW-----RAWS------R-W-----------QEDN---------ARVAA---DDESG---------S-LESAARS----TLVLL-FA-----NDDDNGNGDDGERT-MTLDDVLKATGNFDETRIVGCGGFGMVYRATLADGREVAVKRLS-----------GD---FWQM---EREFRAEVETLS-RV----RHRLVTLQGYCRVGKDRLLIYPYMENGSLDHWLH------------------ERA-DVEG-----------------------------G-GA----------------LPWPARLSIARGAARGLAHLHATSEPRVLHRDIKSSILLDARLEPRLADFGLAR-LV-RAHDDTHVT-TDLV-GTLGYIPPEYGHSSVATYRGDVYSL-GVVLLEL---VTGRRPVDMARPA-----GG----------GRDVTSWALRMRR---EARGDEVVDASVGE--RRHR---------------DEACRVLDVACACVSDNPKSRPTAQQLVEWLDAIAAAA-------AD-----------------------------------------------
> Zm00001d014996_T001.1
-----------------MASR-------------------------------ASA------------------VL----LVTALCAAALSRSR-----IFGAA-AQTQP-----CGAGDLAA------LRGFS----AGL----D-------------AGVD-------GW--PT-AANAS-DDA-----------CCDW-PGVTCG--------------------------------------------------------------EAA-----------AVVGLALPNRTLRGQ--------VA-ASLA-GLVALRVLDLSGN-ALRGALP-AG-----LLRLR-SLEVLDVSANA-FAGGLLAAAA---GAID-------------------LP----------------------------------------AARVFNVSYAFNGTH----P-------------------------------------------------VLPGARN-LSAYDVSGAFGGPVHAAAL--CAESP-ALRVLRLSLNRLSGA-F-P-AGFGQCR-SLIELSLDGG-----------------------IHGALPD-D---------------------------LF--GVTSLQFLSLHTSISGGLS-PRLRNLSRLVRLDFSFNAFSGPLP-DVFDALAGLQELSAPSQLSGELPATI--SRCRLLRVLNLRNSFVGDIG-LDFRALR--GLVYLDLGAGFTGPIPAS-LPEC-RGMAALNLGRKLTGEIPASFANFSALSFLSLTGNSFSNVSSALQT-L-QGLPNLTSLVLTRFHGGEEMPSDDGI---AGFPSIQVLVIANCELHGT-IPSWI------------AGLRKLRVLDLSWRLAGPIPPWLGQFDRLFYLDISNSLQGEIPGSLAQMPGLVAAGAH--------------------GDGGDDE-----------------------------------------------AQV----------QDF---------PF-FMRRN--TSVQGRQ---YNQVD---SFPPSLVLGHNLTGGV------------------------------------------------PAALGALTRVHIVDLSWRLSGPIPPDL-SGMTSLESLDMSNALSGVIPASLTQLSFLSHFDVSFNNLSGEVPVGGQFSTFSRGDFQGNPLLCGIH-------------------VA-RCTRK-------------DEPPRTVD--G-------GGGGK----QERSAGT---------GVAAAIGVATALLVA-VAAAVTW-----RVWS------K-R-----------QEDN---------ARVAADDDDDDDG---------S-LESAAKS----TLVLL-FP-----AGDEE-DSDEGERA-MTLEDVMKATRNFDASCIVGCGGFGMVYRATLADGSEVAVKRLS-----------GD---FWQM---EREFRAEVETLS-RV----RHRLVPLQGYCRAGKDRLLIYPYMENGSLDHWLH------------------ER-----G-----------------------------G-GA----------------LAWPARLGIARGAARGLAHLHASSEPRVLHRDIKSSILLDARLEPKLADFGLAR-LV-LP-TDTHVT-TDLV-GTLGYIPPEYGSSSVATYRGDVYSL-GVVLLEL---VTGRRPVDMARPV-----GG----------GRDVTSWAVRMRR---EARGDEVIDASVDE--RKHR---------------EEAAMVLDVACACVNDNPKSRPTARQVVEWLEAIAASA-------SLAPRV----TDTVHTVNTWR----------------------------
> Bradi3g01577.1.p pacid=32813280 transcript=Bradi3g01577.1 locus=Bradi3g01577 ID=Bradi3g01577.1.v3.1 annot-version=v3.1
-----------------MAAA-------------------------------AAA----------------VAPL----LLPAIV----------------------------------LLL------SWGFS----AGL----D-------------APVS-------GW--PPPAAAAG-AEE------DDD--CCSW-PGVLCGG-----------------------------------------------------------S-PAI-----------AVVELSLPNRTLRGQ--------IS-GSLS-GLPSLRVLNLSGN-ALRGPLP-PEI----LLNLQ-SLQILDLSSNA-INNLTLPSVV---ST---------------------------------------------------------------SLRVFNVSGSLTGPH----P-------------------------------------------------VLPGAIN-LTVYEVSGALTGAISAAAL--CRESP-NLKILRLSMNRLDGL-F-P-TGFSRCG-SLAELALDGG----------------------AIHGSLPE-D---------------------------LF--KLESLQTLILHGSLSGAVS-PLLRRLTSLVRLDISFNGFSGELP-EAFDGMAGLQELSAAGLVSGQLPATL--SLCSRLRVLNLRNSLSGAMA-ARLDGLLSPGLVYLDLGVKFTGGIPAG-LAGC-SAMTALNLGRSLAGEIPSSFAAFPALSFLSLTGNGFSNVTSALTT-L-QRLPKLTSLVLTKFHGGEMMPAL-GI---DGFANLEVLVIANCELSGE-IPPWL------------TGMKKLKVLDLSWRLSGAIPPWLGEFERLFYLDVSNSLRGEIPGTLASMPGLVAAGA---------------------GEDDEEA-----------------------------------------------AAV----------QDF---------PF-FIRPS--SSAKGRQ---YNQVS---SFPPSLVLSRGLAGRI------------------------------------------------PPAMGALTRVHVVDLSWKLSGPIPPEL-AGMTSLESFDASRELTGPIPASLTGLSFLSHFSVAFNGLSGQIPLGGQFSTFSRADFEGNPLLCGRH-------------------VGRRCDRV-------------AAPQQVIN------------GSK----DRRSANA---------GVVAAICVGTVMLLA-AGVVATW-----RMWS-----KR-R-----------QEDN---------ARVAA-DDDDHDV---------D-PEAARLS----KMVLL-FP-----DDDDETDGVKGTRTAMSVEEVVKATGNFAESRIVGCGGFGMVYRATLSDGCDVAVKRLS-----------GD---TWQA---EREFQAEVDALS-HV---SHHRLVSLRGYCRSGDYRLLIYPYMENGSLDHWLH------------------ER-----G-----------------------------S-RD----------------LPWPTRMRIAVGAARGLAHLHGPSRTRVLHRDVKSSILLDGAMEARLGDFGLSR-LA-RAHDDTHVT-TDLV-GTLGYIPPEYGHSAVATCRGDVYSM-GVVLVEL---VTGRRPVDMAAGAT---RGG----------RRDVTSWAVRMRR---EGKGEEVVDIDVAR-VEMHR---------------DEAMRVLDVACACVREDPKARPTAQQVADRLDAIADAT-------DSS-------SSSVQ----------------------------------
> LOC_Os10g02500.1 pacid=33102447 transcript=LOC_Os10g02500.1 locus=LOC_Os10g02500 ID=LOC_Os10g02500.1.MSUv7.0 annot-version=v7.0
------------------------------------------------------------------------MDI-----L-IPLLLSSIYVS----------SSAA-AAE------TDAAA------LLRFK----AFV----HK--D-------PRGVLS-------SWVDP-------------------G-P-CRW-RGVTCN--------------------------------------------------------------GDG-----------RVTELDLAAGGLAGR-----AELAA---LS-GLDTLCRLNLSGNGELHVDA--GDL-----VKLPRALLQLDLSDGG-LAGRL-PDGFLA---------------------------------------------------------------CYPNLTDVSLARNLTGEL----------------------------PGMLL-------------------------ASN-IRSFDVSGNMSGDISGVSL-P----A-TLAVLDLSGNRFTGA-I-P-PSLSGCA-GLTTLNLSYG-----------------------LAGAIP--EGIGA--IAGLEVLDVSW-HLTGAIPPGLGRNACASLRVLRVSSNISGSIP-ESLSSCHALRLLDVANNNVSGGIPAAVLGNLTAVESLLLSNFISGSLPDTI--AHCKNLRVADLSSKISGALPAELCSPG--AALEELRLPDLVAGTIPPG-LSNC-SRLRVIDFSIYLRGPIPPELGRLRALEKLVMWFN---GLDGRIPADL-GQCRNLRTLILNNFI-GGDIPVEL----F-NCTGLEWVSLTSNQITGT-IRPEF------------GRLSRLAVLQLANSLAGEIPRELGNCSSLMWLDLNSRLTGEIPRRLGRQLGSTPL------------------SGILSGNTLAFVR------NV--GNSCKG--------VGGLL---EFAGIRPERLLQ-VPTL--------KSCDFT-RLYSGAAVSGWTRYQ------TLE---Y------------LDLSYSLDGEI------------------------------------------------PEELGDMVVLQVLDLARNLTGEIPASL-GRLRNLGVFDVSRRLQGGIPDSFSNLSFLVQIDISDNNLSGEIPQRGQLSTLPASQYAGNPGLCGM-------------------PLE-PCGDRLPTATMSGLAAA-ASTDPPP---------------------RRAVAT----W--ANGVILAVLVSAGLACAAAIWA-VA-----AR------A-RRREVRS-A-----M-------------MLSSLQDGT-----RTATTW-K-LGKAEKEAL--SINVATFQ-RQLRK--------------LTFTQLIEATNGFSTASLIGSGGFGEVFKATLKDGSCVAIKKLI-----HLSYQ-GD-----------REFMAEMETLG-KI----KHKLVPLLGYCKIGEERLLVYEFMSHGSLEDTLH----GD---------GGRSAS---PA-------------------------------------------------MSWEQRKKVARGAARGLCFLHYNCIPHIIHRDMKSSVLLDGDMEARVADFGMAR-LI-SAL-DTHLSVSTLA-GTPGYVPPEYYQSFRCTVKGDVYSF-GVVLLEL---LTGRRPT---DKDDF----G----------DTNLVGWVKMKVG---DGAGKEVLDPELV----VEGADAD------------EMARFMDMALQCVDDFPSKRPNMLQVVAMLREL------------DAPP---------PA---------------------TAI---------
> Bradi3g21400.1.p pacid=32819942 transcript=Bradi3g21400.1 locus=Bradi3g21400 ID=Bradi3g21400.1.v3.1 annot-version=v3.1
----------------------------------------------------------------------MAMDK-----L--FLLLPIVLLLL---------SSVS-SET------DDAGA------LLRFK----ASV----HK--D-------PRNLLS-------SWQQAA-------SG--------SG-GYCSW-YGVSCD--------------------------------------------------------------GDG-----------RVSRLDLSGSGLAGR-----ASFAA---LS-FLEALRQLNLSGNTALTANAT-GDL-----PKLPRALETLDLSDGG-LAGAL-PDGDMQ----------------------------------------------------------H----RFPNLTDLRLARNITGEL----------------------------SPSFA-----------------------------------SGT------------------TLVTLDLSGNRLTGA-I-P-PSLLLSG-ACKTLNLSYA-----------------------LSGAMP--EPMVS--SGALEVLDVTS-RLTGAIPRSIG--NLTSLRVLRASSNISGSIP-ESMSSCGALRVLELANNNVSGAIPAAVLGNLTSLESLLLSNFISGSLPATI--ASCKSLRFVDLSSKISGSLPDELCAPGAAAALEELRMPDLLTGAIPPG-LANC-TRLKVIDFSIYLSGPIPKELGRLGDLEQLVAWFN---GLDGRIPAEL-GQCRSLRTLILNNFI-GGDIPVEL----F-NCTGLEWVSLTSNRISGG-IRPEF------------GRLSRLAVLQLANTLSGTVPKELGNCSSLMWLDLNSRLTGEIPLRLGRQLGSTPL------------------SGILAGNTLAFVR------NA--GNACKG--------VGGLV---EFAGIRPERLLE-VPTL--------KSCDFT-RLYSGAAVSGWTRYQ-----MTLE---Y------------LDLSYSLNGTI------------------------------------------------PVELGDMVVLQVLDLARKLTGEIPASL-GRLHDLGVFDVSHRLQGGIPESFSNLSFLVQIDVSDNDLTGEIPQRGQLSTLPASQYADNPGLCGM-------------------PLL-PCSDLPPRATMSGLG-------PAPDSR---------SSN-----KKRSL------R--ANVLILAALVTAGLACAAAIWA-VA-----VR------A-RRRDVRE-A-----R-------------MLSSLQDGT-----RTATTW-K-LGKAEKEAL--SINVATFQ-RQLRK--------------LTFTQLIEATNGFSAASLIGSGGFGEVFKATLKDGSCVAIKKLI-----PLSHQ-GD-----------REFMAEMETLG-KI----KHKLVPLLGYCKIGEERLLVYEYMTHGSLEDTLHRRHDGD---------GGSGAP---SS-------------------------------------------------LSWEQRKKVARGAAKGLCFLHHNCIPHIIHRDMKSSVLLDAAMEAHVADFGMAR-LI-SAL-DTHLSVSTLA-GTPGYVPPEYYQSFRCTAKGDVYSL-GVVLLEL---LTGRRPT---DKEDF----G----------DTNLVGWVKMKVR---EGTGKEVVDPELL----KAAAAVNET--------EKEMMMFMEIALQCVDDFPSKRPNMLQVVAVLREL------------DAPP-----QERLPA---------------------VA----------
> Zm00001d000055_T001.1
------------------------------------------------------------------------MDM-----LNLLLLVSSIYTSL---------AFTP-VAA------TDADA------LLRFK----ASI----QK--D-------PGGVLS-------SW-QPS-------GS--------DG-P-CNW-HGVACDS-------------------------------------------------------------GDG-----------RVTRLDLAGSGLAGR-----ASLAA---LS-AVDTLQHLNLSGNGALRADV--TDL-----LSLPRALQTLDFAYGG-LGGSL-PVDLLT---------------------------------------------------------------LHPNLTTVSLARNLTGVL----------------------------PESLLAE-----------------------AAS-IQWFDVSGNLSGDISRMSF-A----D-TLTLLDLSENRFGGA-I-P-PALSRCS-GLRTLNLSYG-----------------------LTGPIL--ESVAG--IAGLEVFDVSS-HLSGPIPDSIG-NSCASLTILKVSSNITGPIP-ASLSACHALRMFDAADNKLSGAIPAAVLGNLTSLESLLLSNFISGSLPSTI--TSCTSLRIADLSSKISGVLPADLCSAG--AALEELRMPDMVTGIIPPG-LSNC-SRLRVIDFSIYLKGPIPPELGQLRGLEKLVMWFN---GLEGRIPAEL-GQCRGLRTLILNNFI-GGDIPVEL----F-NCTGLEWVSLTSNRITGT-IRPEF------------GRLTRLAVLQLANSLGGVIPKELGKCSSLMWLDLNSRLTGEIPRRLGRQLGSTPL------------------SGILSGNTLAFVR------NV--GNSCKS--------VGGLL---EFAGIRPERLLQ-VPTL--------KSCDFT-RLYSGAAVSGWTRYQ------TLE---Y------------LDLSYALSGGI------------------------------------------------PEEFGDMVVLQVLDLARNLTGEIPASL-GRLHNLGVFDVSHALSGGIPDSFSNLSFLVQIDVSDNNLSGEIPQRGQLSTLPASQYTGNPGLCGM-------------------PLL-PCGP-TPRATASVLA--------PPDG----------SRF-----DRRSL------W--V--VILAVLVTGVVACGMAVACFVV-----AR------A-RRKEARE-A-----R-------------MLSSLQDGT-----RTATTW-K-LGKAEKEAL--SINVATFQ-RQLRR--------------LTFTQLIEATNGFSAGSLVGSGGFGEVFKATLKDGSCVAIKKLI-----HLSYQ-GD-----------REFTAEMETLG-KI----KHRLVPLLGYCKIGEERLLVYEYMSNGSLEDGLH----GR---------ALR---------------------------------------------------------LPWERRKRVARGAARGLCFLHHNCIPHIIHRDMKSSVLLDGDMEARVADFGMAR-LI-SAL-DTHLSVSTLA-GTPGYVPPEYYQSFRCTAKGDVYSL-GVVFLEL---LTGRRPT---DKEDF----G----------DTNLVGWVKMKVR---EGTGKEVVDPELV----IAAVDGEE----------KEMARFLELSLQCVDDFPSKRPNMLQVVATLREL-----------DDAPPS----HQQAPA---------------------SACD--------
> evm_27.model.AmTr_v1.0_scaffold00024.56_ pacid=31558698 transcript=evm_27.model.AmTr_v1.0_scaffold00024.56_ locus=evm_27.TU.AmTr_v1.0_scaffold00024.56_ ID=evm_27.model.AmTr_v1.0_scaffold00024.56.v1.0 annot-version=v1.0
MIS--------------TLSSSMD---------------------------------LD-----GK----LRALV-----VLIFFLVLLPSVRH---------VDSSDGEK------TDFEA------LLMFK----KAV----EK--D-------KKGILH-------GW-VP---------N--------KG-Q-CNW-YGVSC---------------------------------------------------------------TSQ-----------RVTKLDLSQAELSGS-----LPLTT---LA-SMDSLLVLNLSFN-SFFLN-A-SSL-----VQLPPSLQYLDLSFNG-IFGSV-PEGLFL---------------------------------------------------------------NNPNLISLQLPHNLSGSL----------------------------PENLLAKG---------------------ISDN-LQFLDLSYNISGPIWS----E-NSCN-ALLYLDLSKNTLSGE-I-P-SSLSDCY-NLNTLNLSFG-----------------------LSGGIP--VSFKG--FTKLQSLDLSQ-HLNGIIPQELA-NSCETLQQLRLSSNISGSFP-LSFSPCSSLKLLDLSNNNISGPFDDSIAGNLQALETLLMSNFVSGEIPASI--SNCKNLKVMDFSSKLSGHIPENLC-PG-LALLEELRLPDLLSGGIPPS-LAQC-PNLKTIDLSIYLNGTIPPEFGGLKNLEHFMAWFN---GLSGPLPKEL-GHCSNLKTLILNNLL-SGQMPPEI----F-NSSNLEWISLTSNGISGQ-ISPEF------------GQLKRLAILQLANSFSGVIPKELGNCSSLVWLDLNSQLSGVIPAYLGRKPNEKPL------------------SGILSGNTLAFVR------NV--GNSCKG--------VGGLL---EFAGIRPERLLQ-VPTL--------KTCDFT-RLYSGAALNDWTHYQ------SLE---Y------------LDLSYNLNGSI------------------------------------------------PEEFGSMIVLQVLGLSHKITGEIPSSL-GNLRYLGVFDASHHLQGRIPESFSNLTFLVQIDLSDNALTGPIPSRGQLSTLPASQYRDNPGLCGV-------------------PLA-PC----------------QSDNPSLNGS---------GNYSAEVPVKPRPAT----W--ANSMVLGILVSMATTCVLIVWA-VT-----VR------G-RRRAAAA-A-----K-A----------AMINSLQ-AS-----Y-ATTW-K-IGK-EKEPL--SINVATFQ-RPLRK--------------LTFSQLIEATNGFCAGSLIGSGGFGEVFKATLKDGSSVAIKKLI-----RLSCQ-GD-----------REFMAEMETLG-KI----KHRLVPLLGYCKIGEERLLVYEYMEFGSLEEMLH----GDRNKLFGDKASTSGEK---KEIPGEKMGFHGDKKESGEKMGFHGEKEAGKPMAFSSEGFSIEKPTVTGGFLSWELRKKIAKGAAKGLAFLHHNCIPHIIHRDMKSSVLLDSFMEARVSDFGMAR-LI-SCL-DTHLSVSTLA-GTPGYVPPEYYQSFRCTAKGDVYSF-GVVMLEI---LTGKRPT---DKEEF----G----------ETNLVGWVKAHVR------------------------------------------------------------------------------------------------DKA---------------------GEWR--------
> evm_27.model.AmTr_v1.0_scaffold00008.36_ pacid=31569356 transcript=evm_27.model.AmTr_v1.0_scaffold00008.36_ locus=evm_27.TU.AmTr_v1.0_scaffold00008.36_ ID=evm_27.model.AmTr_v1.0_scaffold00008.36.v1.0 annot-version=v1.0
MIS--------------TLSSSMD---------------------------------LD-----GK----LRPLV-----VLIFFLVSMPSARH---------VESSDGEK------TDFEA------LLVFK----KAV----ES--D-------KKGILH-------GW-VP---------N--------KG-Q-CNW-YGVSC---------------------------------------------------------------TSQ-----------RVTKLDLSQAELSGS-----LPLTT---LA-SMDSLIVLNLSFN-SFFLN-A-SSL-----VQLPPSLQYLDFSFNG-IFGSV-PEGLFF---------------------------------------------------------------NNPNLISLQLPHNLTGFL----------------------------PENLLAKG---------------------ISDN-LQFLDLSYNISGPIWS----E-NSCN-ALLYLDLSKNNLSGE-I-P-SSLSDCY-NLNTLNLSFG-----------------------LSGGIP--VSFKG--FTKLQSLDLSQ-HLNGIIPQQLA-NSCETLQQLRLSSNISGSFP-LSFSPCSSLKLLDLSNNNISGPFDDSIAGNLQALETLLMSNFVSGEIPASI--SNCNNLKVMDFSSKLSGHIPENLC-PG-LALLEELGLPDLLSGEIPPS-LAQC-PNLKTIDLSIYLNGTIPPEFGGLKNLEHFMAWFN---GLSGPLPKEL-GHCSNLKTLILNNLL-SGQMPPEI----F-NSSDLEWISLTSNGISGQ-ISREF------------GQLKRLAILQLANSFSGVIPKELGNCSSLVWLDLNSQLSGEIPAYLGRKPNEKPL------------------SGILSGNTLAFVR------NV--GNSCKG--------VGGLL---EFAGIRPERLLQ-VPTL--------KTCDFT-RLYSGAALNDWTHYQ------SLE---Y------------LDLSYNLNGSI------------------------------------------------PEEFGSMIVLQVLGLSHKITGEIPSSL-GKLRYLGIFDASHHLQGSIPESFSNLTFLVQIDLSDNALTGPIPSRGQLSTLPASQYRDNPGLCGV-------------------PLA-PC----------------QSDNPSLNGS---------GNYSAEVPVKPRPAT----W--ANTMVLGILVSMATTCVLIVWA-VT-----VR------G-RRRAAAA-A-----K-A----------AMINSLQ-AS-----Y-ATTW-K-IGK-EKEPL--SINVATFQ-RPLRK--------------LTFSQLIEATNGFCAGSLIGSGGFGEVFKATLKDGSSVAIKKLI-----RLSCQ-GD-----------REFMAEMETLG-KI----KHRLVPLLGYCKIGEERLLVYEYMEFGSLEEMLH----SDRNKLFGDKASTSGEK---KEIPGEKMGFHGDKKESGEKMGFHGEKEAG--------GFSIEKPTVTGGFLRWELRKKIAKGAAKGLAFLHHNCIPHIIHRDMKSSVLLDSFMEARVSDFGMAR-MI-SCL-DTHLSVSTLA-GTPGYVPPEYYQSFRCTAKGDVYSF-GVVMLEI---LTGKRPT---DKEEF----G----------ETNLVGWVKAHVR---QGRGMEVIDVNL-----KGNYGENE---------VEKMRRYLDISMRCVEDLPSRRPNMLEVVSLLREI-----------EGVPQL----GEEEEK---------------------GDSRV-------
> Solyc04g008430.1.1 pacid=36141550 transcript=Solyc04g008430.1.1 locus=Solyc04g008430.1 ID=Solyc04g008430.1.1.ITAG2.4 annot-version=ITAG2.4
MDN--------------MNTNS-------------------------------------------------ALTL-----IIFLFFALILVSVN---------AVAS-SIK------TDAES------LLLFK----NMI----QK--D-------PSGVLS-------GW-EL---------K--------NN-P-CSW-NGVTCN--------------------------------------------------------------SLG-----------RVTILDLQQSELVGE-----VSFSP---FN-SLDMLTVLNLSSN-SFYVNAS-TSL-----AQLPYSLKQLELSFTG-LAGYV-PDNLFA---------------------------------------------------------------KCPNLEYVSLSFNITGSL----------------------------PQNFLLH-----------------------TDK-LQYLAMDYNLTGSISDIKI-E--TCN-SLLRLDLSGNQMIDS-I-P-SALSNCT-TLQELVLADF-----------------------FSGSIP--SSFGE--LKSLQRLDLSK-HLSGWIPSELG-NSCSSLVELKFSNNITGSIP-NSFSSCSSLQNLDLSNNNLTGPFPDSILQNLASLESLQMSSKISGSFPASL--SYCKKLRVVDFSSMINGIIPTDLC-PG-ASSLEELRAPDSLYGPIPSQ-LSQC-SQLKIIDFSLYLNGSIPSELGKLENLVQLIAWYN---SLEGNIPAEL-GKCSNLKNLILNNYL-SGKIPVEL----F-NCGNLEWIALTSNGLSGE-IPKEF------------GHLSRLAVLQLANSLSGQIPSELVNCSSLVWLDLSSRLTGEIPPRLGRQQGAKAL------------------SGILSGNTLVFVR------NV--GNSCRG--------VGGLL---EFYGIHPERLLQ-VPSL--------KSCDFT-RLYSGPVLSAFTRYQ------TIE---Y------------LDLSYELRGKI------------------------------------------------PDEFGDMIALQVLVISHHLSGEIPSSL-GGLKNLGVFDASHRLQGQIPDSFSLLSFLVQIDLSNNELTGQIPQRGQLSTLPASQYANNPGLCGV-------------------PLS-EC----------------QYNSPATNTG---------DGGG---EKRSSAAS----W--ANSIVLGVLISIASVCILIVWA-IA-----MR------A-RRREAEG-V-----K-------------MLSSLT-TN-----YAASAW-K-IDK-EKEPL--SINVATFQ-RQLRK--------------LKFSQLIEATNGFSAASLIGSGGFGEVFKATLKDGSSVAIKKLI-----RLSCQ-GD-----------REFMAEMETLG-KI----KHKLVPLLGYCKVGEERLLVYEFMEYGSLEEMLH----G----------KTRTRD---RRI------------------------------------------------LTWEERKKIARGAAKGLCFLHHNCIPHIIHRDMKSSVLLDNEMDARVSDFGMAR-LI-SAL-DTHLSVSTLA-GTPGYVPPEYYQSFRCTAKGDVYSF-GVVLLEL---LTGKRPT---DKEDF----G----------DTNLVGWVKMKVR---EGKSMEVIDQELL----SVTKGNDEAEVLE----VKEMVRYLEITMQCVEDFASKRPNMLQVVAMLREL-----------MPGSS------S-SNS---------------------G-----------
> Potri.010G101100.1 pacid=26980572 transcript=Potri.010G101100.1 locus=Potri.010G101100 ID=Potri.010G101100.1.v3.0 annot-version=v3.0
-----------------MESNPVQ---------------------------------LF-----HH----LALAL-----LLFMFSVSVSVTEQ---------GLVP-SIR------TDAAA------LLSFK----KMI----QN--D-------PQGVLS-------GW-QI---------N--------RS-P-CVW-YGVSC---------------------------------------------------------------TLG-----------RVTHLDLTGCSLAGI-----ISFDP---LS-SLDMLSALNLSLN-LFTVS-S-TSL-----LHLPYALQQLQLCYTG-LEGPV-PENFFS---------------------------------------------------------------KNPNLVYANLSHNLSELL----------------------------PDDLLLN-----------------------SDK-VQTLDLSYNFTGSFSGLKI-E-NSCN-SLSQLDLSGNHLMDS-I-P-PTLSNCT-NLKNLNLSFM-----------------------LTGEIP--RSFGK--LSSLQRLDLSH-HITGWIPSELG-NACNSLLELKISYNISGPVP-VSLSPCSLLQTLDLSNNNISGPFPDSILQNLASLERLLLSYLISGSFPASI--SYCKSLKIVDLSSRFSGTIPPDIC-PG-AASLEELRLPDLIIGEIPAQ-LSQC-SKLKTLDFSIFLNGSIPAELGKLENLEQLIAWYN---SLEGKIPPEL-GKCRNLKDLILNNNL-SGIIPVEL----F-RCTNLEWISLTSNQFTGE-IPREF------------GLLSRLAVLQLANSLSGEIPTELGNCSSLVWLDLNSKLTGEIPPRLGRQLGAKAL------------------SGILSGNTLVFVR------NV--GNSCKG--------VGGLL---EFAGIKAERLLQ-VPTF--------KTCDFT-IMYSGAVLSRFTQYQ------TLE---Y------------LDLSYELRGKI------------------------------------------------PDEIGDMMALQVLELSHQLSGEIPASL-GQLKNLGVFDASHRLQGQIPDSFSNLSFLVQIDLSSNELTGEIPQRGQLSTLPATQYANNPGLCGV-------------------PLT-PCGS----------GNSHTASNPPSDGG---------RGG-----RKTAAAS----W--ANSIVLGILISIASLCILIVWA-IA-----VR------V-RHKEAEE-V-----K-------------MLKSLQ-AS-----YAATTW-K-IDK-EKEPL--SINVATFQ-RHLRK--------------LKFSQLIEATNGFSAASLIGCGGFGEVFKATLKDGSSVAIKKLI-----RLSCQ-GD-----------REFMAEMETLG-KI----KHRLVPLLGYCKIGEERLLVYEFMEFGSLDEMLH----G----------RGRARD---RRI------------------------------------------------LTWDERKKIARGAAKGLCFLHHNCIPHIIHRDMKSSVLLDNEMEARVSDFGMAR-LI-SAL-DTHLSVSTLA-GTPGYVPPEYYQSFRCTAKGDVYSF-GVVLLEL---LTGKRPT---DKDDF----G----------DTNLVGWVKMKVR---EGKQMEVIDPELL----SVTKGTDEAEAEE----VKEMTRYLEISLQCVDDFPSKRASMLQVVAMLREL-----------MPGSAS----GS-SNS---------------------G-----------
> Potri.008G140500.1 pacid=27038703 transcript=Potri.008G140500.1 locus=Potri.008G140500 ID=Potri.008G140500.1.v3.0 annot-version=v3.0
-----------------MESNPVQ---------------------------------LF-----HH----LALAL-----LLFVFSVSVSVTEQ---------GPVP-SIR------TDAAA------LLSFK----KII----QN--D-------PNRVLS-------GW-QI---------N--------RS-P-CNW-YGVSC---------------------------------------------------------------TLG-----------RVTHLDLSGSSLAGT-----ISFDP---LS-SLDMLSALNLSSN-PFTVN-S-TSL-----LHLPYALQQLQLSSTG-LEGPV-PEKFFS---------------------------------------------------------------KNPNLVYVNLSHNLSS-L----------------------------PDDLLLN-----------------------SDK-VQALDLSYNFTGSISGLRV-E-NSCN-SLSQLDLSGNFLMDS-I-P-PSLSNCT-NLKTLNLSFM-----------------------ITGEIP--RSLGE--LGSLQRLDLSH-HISGWIPSELG-NACNSLLELKLSYNISGPIP-VSFSPCSWLQTLDLSNNNISGPFPDSILQNLGSLERLLISYLISGLFPASV--SSCKSLKVLDLSSRFSGTIPPDIC-PG-AASLEELRLPDLIEGEIPAQ-LSQC-SKLKTLDLSIFLNGSIPAELGNLENLEQLIAWYN---GLEGKIPPEL-GKCKNLKDLILNNNL-SGIIPVEL----F-SCSNLEWISLTSNQFTGK-IPREF------------GLLSRLAVLQLANSLSGEIPTELGNCSSLVWLDLNSKLTGEIPPRLGRQLGAKAL------------------SGILSGNTLVFVR------NV--GNSCKG--------VGGLL---EFAGIKAERLLQ-VPTL--------KTCDFT-RLYSGAVLSLFTQYQ------TLE---Y------------LDLSYELRGKI------------------------------------------------PDEIGEMMALQVLELAHQLSGEIPASL-GQLKNLGVFDASHRLQGQIPDSFSNLSFLVQIDLSNNELTGEIPQRGQLSTLPATQYANNPGLCGV-------------------PLN-PCGS----------GNSHAASNPAPDGG---------RGG-----RKSSATS----W--ANSIVLGILISIASLCILVVWA-VA-----MR------V-RHKEAEE-V-----K-------------MLNSLQ-AS-----HAATTW-K-IDK-EKEPL--SINVATFQ-RQLRK--------------LKFSQLIEATNGFSAASLIGCGGFGEVFKATLKDGSSVAIKKLI-----RLSCQ-GD-----------REFMAEMETLG-KI----KHRLVPLLGYCKIGEERLLVYEFMEFGSLEEMLH----G----------RGRARD---RPI------------------------------------------------LTWDERKKIARGAAKGLCFLHHNCIPHIIHRDMKSSVLLDHEMEARVSDFGMAR-LI-SAL-DTHLSVSTLA-GTPGYVPPEYYQSFRCTAKGDVYSF-GVVLLEL---LTGKRPT---DKEDF----G----------DTNLVGWVKMKVR---EGKQMEVIDPEFL----SVTKGTDEAEAEE----VKEMVRYLEISLQCVDDFPSKRPSMLQVVAMLREL-----------MPGSAN----GS-SNS---------------------G-----------
> LOC_Os08g25380.1 pacid=33105146 transcript=LOC_Os08g25380.1 locus=LOC_Os08g25380 ID=LOC_Os08g25380.1.MSUv7.0 annot-version=v7.0
-----------------MAAVRVV---------------------------------AP-----AP----SVLLL-----VAAAVVLLHLA-RA---------I-AGAA--------DEAAA------LLAFKD---ASV----AA--D-------PGGALA-------GWA--NS--TT--PG---------S-P-CAW-AGVSCAA---------------------------------------------------------------G-----------RVRALDLSGMSLSGR-----LRLDA---LL-ALSALRRLDLRGN-AFHGDLS-RHGSPRRAAPCA--LVEVDISSNT-FNGTL-PR-AFL-ASCGGLQTLNLSRNSLT-------GGGYPFPPSLRR---LDMSRQLSDAGLLNYSLT-----GCHGIQYLNLSAQFTGSL-----PGLAPCTEVSVLDLSW-LMSGVLPPRFVAMA----------------------PAN-LTYLSIAGNFSMDISDYEF-G--GCA-NLTLLDWSYNRLRSTGL-P-RSLVDCR-RLEALDMSGK----------------------LLSGPIP--TFLVE--LQALRRLSLAG-RFTGEISDKLS-ILCKTLVELDLSSQLIGSLP-ASFGQCRFLQVLDLGNNQLSGDFVETVITNISSLRVLRLPFNITGANPLPALASRCPLLEVIDLGSEFDGEIMPDLC--SSLPSLRKLLLPNYINGTVPSS-LSNC-VNLESIDLSFLLVGQIPPEILFLLKLVDLVLWAN---NLSGEIPDKFCFNSTALETLVISYSF-TGNIPESI----T-RCVNLIWLSLAGNNLTGS-IPSGF------------GNLQNLAILQLNKSLSGKVPAELGSCSNLIWLDLNSELTGTIPPQLAAQAGLIT-------------------GAIVSGKQFAFLR------NEA-GNICPG--------AGVLF---EFLDIRPDRLAN-FPAV--------HLCSST-RIYTGTTVYTFRNNG------SMI---F------------LDLSYSLTGTI------------------------------------------------PASFGNMTYLEVLNLGHELTGAIPDAF-TGLKGIGALDLSHHLTGVIPPGFGCLHFLADFDVSNNNLTGEIPTSGQLITFPASRYENNSGLCGI-------------------PLN-PCVH-----------------NSGAGGL---------PQT-S---YG-HRNF----A--RQSVFLAVTLSVLILFSLLI-IHYK-----LW------KFHKNKTKE-I-----Q-A----------GCSESLPGSS-------KSSW-K-LSG-IGEPL--SINMAIFE-NPLRK--------------LTFSDLHQATNGFCAETLIGSGGFGEVYKAKLKDGNIVAVKKLM-----HFTGQ-GD-----------REFTAEMETIG-KI----KHRLVPLLGYCKIGDERLLVYEYMKNGSLDFVLH---------------DK-GE----ANMD-----------------------------------------------LNWATRKKIAIGSARGLAFLHHSCVPHIIHRDMKSSVLLDGNFDAYVSDFGMAR-LM-NAL-DSHLTVSMLS-GTPGYVPPEYCQDFRCTTKGDVYSY-GVVLLEL---LTGKKPI---DPTEF----G----------DSNLVGWVKQMV----EDRCSEIYDPTLMA--TT--------------SSELELYQYLKIACRCLDDQPNRRPTMIQVMTMFKEF-----------QVDSGS----N---------FLDDFSLNSTN--------MEESSEKSV-
> Zm00001d050132_T001.1
-----------------MGAARTA---------------------------------AP-----VF----MLLL------------LLHLSPRA---------VAAGTG--------DEAAA------LLAFKR---ASV----AA--D-------QAGRLA-------SWAEPNS--TSG-SA---------S-P-CEW-AGVSCVG---------------------------------------------------------------G-----------HVRALDLSGMSLVGR-----LHLDE---LL-ALPALRSVLLGGN-AFHGDLT-HRAPPR----CA--LVDVDLSSNA-LNGTL-PR-AFL-ASCSSLRLLNLSGNTFT------GGGGFPFASSLRT---LDVSRELSDAGLLNYSLS-----ACHGIRHLNLSAQLTGEL----PPRFAQCSQVSVLDLSG-LMSGALPGRLLATA----------------------PAS-LTRLSIAGNFSGDISRYQF-G--GCA-NLSVLDLSYNRLSATGL-P-PSLANCH-HLRELDMSGK----------------------ILSGRVP--EFLGG--FRALRRLGLAG-NFTEEIPDELS-LLCGTLVQLDLSSQLVGGLP-ASFSGCRSLEVLDLGSNQLSGDFVITVISKISSLRVLRLPFNITGTNPLPTLAAGCPLLEVIDLGSMLEGEIMPELC--SSLPSLRKLLLPNYINGTVPPS-LGNC-SNLESLDLSFLMVGPITPEVLLLPKLVDLVMWAN---SLSGEIPDTLCSNSTALKTLVISYNI-TGVIPVSI----T-RCVNLIWLSLAGNSMTGS-VPAGF------------GNLQKLAILQLHRSLSGPVPAELGRCSNLIWLDLNSNFSGAIPPQLAAQAGLIT-------------------GGMVSGKQFAFLR------NEA-GNICPG--------AGVLF---EFFDIRPERLAQ-FPAV--------HSCAST-RIYTGMTVYTFNQSG------SMI---F------------LDLSYSLTGTI------------------------------------------------PASLGNMTYLDVLNLGHDLTGAIPDAF-TGLKAIGVLDLSHHLTGVIPAGLGCLNFLADFDVSNNNLTGEIPTSGQLSTFPASRFENNSGICGI-------------------PLD-PCTH-----------------NASTGGV---------PQNPS---NV-RRKF----L--EEFVLLAVSLTVLMVATLVV-TAYK-----LR------RPRGSKTEE-I-----QTA----------GYSDSPASST-------STSW-K-LSG-SKEPL--SINLAIFE-NPLRK--------------LTYAHLHEATNGFSSEALVGTGGFGEVYKARLMDGSVVAVKKLM-----HFTGQ-GD-----------REFTAEMETIG-KI----KHRLVPLLGYCKVGDERLLVYEYMNNGSLDVLLH---------------ER-DK----TDVG-----------------------------------------------LDWATRKKIAVGSARGLAFLHHSCIPHIIHRDMKSSVLLDDNLDAYVSDFGMAR-LV-NAV-DSHLTVSKLL-GTPGYVAPEYFQSVICTTKGDVYSY-GVVLLEL---LSGKKPI---NPTEF----G----------DNNLIDWAKQMVK---EDRCSEIFDPILTD--TK--------------SCESELYQYLAIACQCLDDQPSRRPTMIQVMAMFSEF-----------QIDSGS----F---------FLDGFSLD---------------SDRGII
> Zm00001d019983_T001.1
-----------------MAASTT----------------------------------SA-----AW----FFVA-------VVLLVLLHATAAA---------I--AGA--------EEAAA------LLAFRR---ASV----AD--D-------PRGALS-------GWAQAN----AT-AS---------A-P-CSW-AGVSCAPQ------------------------------------------------------------PDG-----------RVVAVNLSGMALVGE-----LRLDA---LL-ALPALQRLDLRGN-AFYGNLS-HAAESA--SPCA--LVEADLSSNA-FNGTL-PA-AFL-APCAALQSLNLSRNALV-------GGGFPFPPSLWS---LDLSRHLADAGLLNYSFA-----GCHGLRYLNLSAQFVGRL-----PELAPCSVVSVLDVSW-HMSGALPAGLMSTA----------------------PSN-LTSLSIAGNFTGDVSAYEF-G--GCA-NLTVLDWSFNGLSSSKL-P-PSLANCG-RLEVLDMSGK----------------------VLGGPIP--AFLTG--FSSLKRLALAG-EFSGPIPDELS-QLCGRIVELDLSGRLVGGLP-ASFAKCRSLEVLDLGGNQLSGSFVDDVVSTISSLRVLRLSFNITGQNPLPALAAGCPLLEVVDLGSELVGEIMEDLC--SSLPSLRKLFLPNYLNGTVPKS-LGNC-ANLESIDLSFLLVGKIPEEIMVLPKLVDLVMWAN---GLSGEIPDMLCSNGTTLETLVISYNF-TGGIPASI----F-RCVNLIWVSLSGNRLTGS-VPRGF------------SKLQKLAILQLNKQLSGPVPAELGSCNNLIWLDLNSSFTGTIPPELASQTGLIP-------------------GGIVSGKQFAFLR------NEA-GNICPG--------AGVLF---EFFGIRPERLAA-FPTV--------HLCPST-RIYTGTTVYSFDKNG------SMI---F------------LDISYRLTGAI------------------------------------------------PAGLGNMMYLEVLNLGHDLNGTIPYEF-SGLKLVGALDLSNHLTGGIPPGLGGLTFLADLDVSSNNLSGPIPSTGQLTTFPQSRYANNSGLCGI-------------------PLP-PCGH-----------------DPGQGSV---------PSASS---DG-RRKV----V--GGSILVGIVLSMLTLLLLLVTTLCK-----LR------K--NQKTEE-M-----R-T----------GYIQSLPTSG-------TTSW-K-LSG-VHEPL--SINVATFE-KPLKK--------------LTFAHLLEATNGFSAETLIGSGGFGEVYKAKLKDGTVVAIKKLI-----HFTGQ-GD-----------REFTAEMETIG-KI----KHRLVPLLGYCKIGDERLLVYEYMKHGSLDVLLH---------------DK-AKT---AGVK-----------------------------------------------LDWAARKKIAIGAARGLAFLHHSCIPHIIHRDMKSSVLLDSNLEARVSDFGMAR-LM-NAL-DTHLSVSTLA-GTPGYVPPEYYQSFRCTTKGDVYSY-GVVLLEL---LSGKKPI---DPTEF----G----------DNNLVGWAKQMVK---ENRSGDIFDPTLTN--TK--------------SGEAELYQYLKIARDCLDDRPNQRPTMIQVMAMFKDL-----------HLDPDS----D---------FLDGFSINSST--------IDESAEKPT-
> Bradi4g27440.1.p pacid=32783515 transcript=Bradi4g27440.1 locus=Bradi4g27440 ID=Bradi4g27440.1.v3.1 annot-version=v3.1
-----------------MAAAPTF---------------------------------TA-----AF----FFL-----------LVLLQVPAPA---------I--ASA--------EEAAA------LLAFRR---VSV----TA--D-------PRGALA-------SWAPAST--GAN-ST---------A-P-CSW-AGVSCAPS------------------------------------------------------------TDG-----------RVVAVNLSGMDLAGE-----LRLGA---LL-ALPALQRLDLRGN-AFYGNLS-HSA--S--SSCA--LVEVDISSNA-FNATV-PP-AFL-ASCGSLQTLNLSRNSLT-------GGGFPFAPSLAS---LDLSRRLADAGLLNYSFA-----GCHGLRYLNLSALFTGRL-----PELASCSAVTTLDVSW-LMSGALPAVLMATA----------------------PAN-LTYLSIAGNFTGDVSGYDF-G--RCA-NLTVLDWSYNGLSSTRL-P-PGLANCS-RLEALDMSGK----------------------LLSGSIP--TFFTG--FTSLRRLALAG-EFAGPIPGELS-QLCGRIVELDLSNGLVGALP-ASFAKCNSLEVLDLGGNQLSGDFVATVISTISSLRMLRLSFNITGANPLPVLAAGCPLLEVIDLGSEFNGEIMPDLC--SSLPSLRKLFLPNYLNGTVPTL-LGNC-ANLESIDLSFFLVGQIPPEIITLPKLVDLVVWAN---GLSGKIPDILCSNGTTLETLVISYNF-TGIIPPSI----T-RCVNLIWVSLSGNRLTGS-VPPGF------------AKLQKLAILQLNKLLSGRVPAELGSCNNLIWLDLNSSFTGTIPSELAGQAELVP-------------------GGIASGKQFAFLR------NEA-GNICPG--------AGVLF---EFFGIRPERLAE-FPAV--------HLCPST-RIYTGTMDYTFSKNG------SMI---F------------LDLSYGLTGAI------------------------------------------------PGSLGNLMYLQVLNLGHELSGTIPEAF-SSLKSIGALDLSNQLSGGIPSGLGGLNFLADFDVSNNNLTGSIPSSGQLTTFPASRYDNNTALCGI-------------------PLP-PCGH-----------------DPGRGNG---------GRASP---DG-RRKV----I--GASILVGVALSVLILLLLLV-TLCK-----LR------K--NQKTEE-M-----R-T----------EYIESLPTSG-------TTSW-K-LSG-VPEPL--SINVATFE-KPLRK--------------LTFAHLLEATNGFSAETLVGSGGFGEVYKAKLKDGSVVAIKKLI-----HYTGQ-GD-----------REFTAEMETIG-KI----KHRLVPLLGYCKIGDERLLVYEYMKHGSLDVVLH---------------DN-DK----AIVK-----------------------------------------------LDWAARKKIAIGSARGLAFLHHSCIPHIIHRDMKSSVLLDNNLDARVSDFGMAR-LM-NAL-DTHLSVSTLA-GTPGYVPPEYYQSFRCTTKGDVYSY-GVVLLEL---LSGKKPI---DPNEF----G----------DNNLVGWVKQMVK---ENRSSDIFDPTLTD--TK--------------SGEAELYQYLKIASECLDDRPIRRPTMIQVMAMFKEL-----------QLDSDS----D---------FLDGFSINSST--------IDESAEKSS-
> LOC_Os09g12240.1 pacid=33141294 transcript=LOC_Os09g12240.1 locus=LOC_Os09g12240 ID=LOC_Os09g12240.1.MSUv7.0 annot-version=v7.0
-----------------MAASPPF---------------------------------MA-----AA----AFLT--------LVVVLFRAPAPA---------I--AVG--------EEAAA------LLAFRR---ASV----AD--D-------PDGALA-------SWVLGAG--GAN-ST---------A-P-CSW-DGVSCAPP------------------------------------------------------------PDG-----------RVAAVDLSGMSLAGE-----LRLDA---LL-ALPALQRLNLRGN-AFYGNLS-HAA-PS--PPCA--LVEVDISSNA-LNGTL-PP-SFL-APCGVLRSVNLSRNGLA-------GGGFPFAPSLRS---LDLSRRLADAGLLNYSFA-----GCHGVGYLNLSALFAGRL-----PELAACSAVTTLDVSW-HMSGGLPPGLVATA----------------------PAN-LTYLNIAGNFTGDVSGYDF-G--GCA-NLTVLDWSYNGLSSTRL-P-PGLINCR-RLETLEMSGK----------------------LLSGALP--TFLVG--FSSLRRLALAG-EFTGAIPVELG-QLCGRIVELDLSSRLVGALP-ASFAKCKSLEVLDLGGNQLAGDFVASVVSTIASLRELRLSFNITGVNPLPVLAAGCPLLEVIDLGSELDGEIMPDLC--SSLPSLRKLLLPNYLNGTVPPS-LGDC-ANLESIDLSFLLVGKIPTEIIRLPKIVDLVMWAN---GLSGEIPDVLCSNGTTLETLVISYNF-TGSIPRSI----T-KCVNLIWVSLSGNRLTGS-VPGGF------------GKLQKLAILQLNKLLSGHVPAELGSCNNLIWLDLNSSFTGTIPPQLAGQAGLVP-------------------GGIVSGKQFAFLR------NEA-GNICPG--------AGVLF---EFFGIRPERLAE-FPAV--------HLCPST-RIYTGTTVYTFTNNG------SMI---F------------LDLSYGLTGTI------------------------------------------------PGSLGNMMYLQVLNLGHELNGTIPDAF-QNLKSIGALDLSNQLSGGIPPGLGGLNFLADFDVSNNNLTGPIPSSGQLTTFPPSRYDNNNGLCGI-------------------PLP-PCGH-----------------NPPWGGR---------PRGSP---DG-KRKV----I--GASILVGVALSVLILLLLLV-TLCK-----LR------M--NQKTEE-V-----R-T----------GYVESLPTSG-------TSSW-K-LSG-VREPL--SINVATFE-KPLRK--------------LTFAHLLEATNGFSAETLIGSGGFGEVYKAKLKDGSVVAIKKLI-----HFTGQ-GD-----------REFTAEMETIG-KI----KHRLVPLLGYCKIGDERLLVYEYMKHGSLDVVLH---------------DK-AK----ASVK-----------------------------------------------LDWSARKKIAIGSARGLAFLHHSCIPHIIHRDMKSSVLLDNNLDARVSDFGMAR-LM-NAL-DTHLSVSTLA-GTPGYVPPEYYQSFRCTTKGDVYSY-GVVLLEL---LSGKKPI---DPTEF----G----------DNNLVGWVKQMVK---ENRSSEIFDPTLTD--RK--------------SGEAELYQYLKIACECLDDRPNRRPTMIQVMAMFKEL-----------QLDSDS----D---------ILDGFSINSST--------IDESGEKSM-
> AT1G55610.1 pacid=19655670 transcript=AT1G55610.1 locus=AT1G55610 ID=AT1G55610.1.TAIR10 annot-version=TAIR10
MKQRW-----------------------------------------------------------LL----VLILC-----FFTTSLVMGIHGKH---------LINDDF--------NETAL------LLAFKQ---NSV----KS--D-------PNNVLG-------NWK-------YE-SG--------RG-S-CSW-RGVSCSD--------------------------------------------------------------DG-----------RIVGLDLRNSGLTGT-----LNLVN---LT-ALPNLQNLYLQGN-YFSSGGD-SSG-----SDCY--LQVLDLSS------------------------------------------------------------SISDYSMVDYVFS-----KCSNLVSVNISNKLVGKLG--FAPS--SLQSLTTVDLSY-ILSDKIPESFISDF----------------------PAS-LKYLDLTHNLSGDFSDLSF-G--ICG-NLTFFSLSQNNLSGDKF-P-ITLPNCK-FLETLNISRN-----------------------LAGKIPNGEYWGS--FQNLKQLSLAH-RLSGEIPPELS-LLCKTLVILDLSGTFSGELP-SQFTACVWLQNLNLGNNYLSGDFLNTVVSKITGITYLYVAYNISGSVPISL--TNCSNLRVLDLSSGFTGNVPSGFCSLQSSPVLEKILIANYLSGTVPME-LGKC-KSLKTIDLSFELTGPIPKEIWMLPNLSDLVMWAN---NLTGTIPEGVCVKGGNLETLILNNLL-TGSIPESI----S-RCTNMIWISLSSNRLTGK-IPSGI------------GNLSKLAILQLGNSLSGNVPRQLGNCKSLIWLDLNSNLTGDLPGELASQAGLVM-------------------PGSVSGKQFAFVR------NEG-GTDCRG--------AGGLV---EFEGIRAERLER-LPMV--------HSCPAT-RIYSGMTMYTFSANG------SMI---Y------------FDISYAVSGFI------------------------------------------------PPGYGNMGYLQVLNLGHRITGTIPDSF-GGLKAIGVLDLSHNLQGYLPGSLGSLSFLSDLDVSNNNLTGPIPFGGQLTTFPVSRYANNSGLCGV-------------------PLR-PCG-------------------SAPRRP---------ITSRI---HA-KKQT----V--ATAVIAGIAFSFMCFVMLVM-ALYR-----VR------K--VQKKEQ-K-----R-E----------KYIESLPTSG-------SCSW-K-LSS-VPEPL--SINVATFE-KPLRK--------------LTFAHLLEATNGFSAETMVGSGGFGEVYKAQLRDGSVVAIKKLI-----RITGQ-GD-----------REFMAEMETIG-KI----KHRLVPLLGYCKVGEERLLVYEYMKWGSLETVLH---------------EKSSKK---GGIY-----------------------------------------------LNWAARKKIAIGAARGLAFLHHSCIPHIIHRDMKSSVLLDEDFEARVSDFGMAR-LV-SAL-DTHLSVSTLA-GTPGYVPPEYYQSFRCTAKGDVYSY-GVILLEL---LSGKKPI---DPGEF----GE---------DNNLVGWAKQLYR---EKRGAEILDPELVT--DK--------------SGDVELFHYLKIASQCLDDRPFKRPTMIQLMAMFKEM-----------KADTEE----DE--------SLDEFSLKETP-------LVEESRDKEP-
> AT3G13380.1 pacid=19658627 transcript=AT3G13380.1 locus=AT3G13380 ID=AT3G13380.1.TAIR10 annot-version=TAIR10
MKQQW-----------------------------------------------------------QF-----LILC-----LLVLFLTVDSRGRR---------LLSDDV--------NDTAL------LTAFKQ---TSI----KS--D-------PTNFLG-------NWR-------YG-SG--------RD-P-CTW-RGVSCSS--------------------------------------------------------------DG-----------RVIGLDLRNGGLTGT-----LNLNN---LT-ALSNLRSLYLQGN-NFSSGDS-SSS-----SGCS--LEVLDLSS------------------------------------------------------------SLTDSSIVDYVFS-----TCLNLVSVNFSHKLAGKLK--SSPS-ASNKRITTVDLSN-RFSDEIPETFIADF----------------------PNS-LKHLDLSGNVTGDFSRLSF-G--LCE-NLTVFSLSQNSISGDRF-P-VSLSNCK-LLETLNLSRS-----------------------LIGKIPGDDYWGN--FQNLRQLSLAH-LYSGEIPPELS-LLCRTLEVLDLSGSLTGQLP-QSFTSCGSLQSLNLGNNKLSGDFLSTVVSKLSRITNLYLPFNISGSVPISL--TNCSNLRVLDLSSEFTGEVPSGFCSLQSSSVLEKLLIANYLSGTVPVE-LGKC-KSLKTIDLSFALTGLIPKEIWTLPKLSDLVMWAN---NLTGGIPESICVDGGNLETLILNNLL-TGSLPESI----S-KCTNMLWISLSSNLLTGE-IPVGI------------GKLEKLAILQLGNSLTGNIPSELGNCKNLIWLDLNSNLTGNLPGELASQAGLVM-------------------PGSVSGKQFAFVR------NEG-GTDCRG--------AGGLV---EFEGIRAERLEH-FPMV--------HSCPKT-RIYSGMTMYMFSSNG------SMI---Y------------LDLSYAVSGSI------------------------------------------------PLGYGAMGYLQVLNLGHLLTGTIPDSF-GGLKAIGVLDLSHDLQGFLPGSLGGLSFLSDLDVSNNNLTGPIPFGGQLTTFPLTRYANNSGLCGV-------------------PLP-PCS-------------------SG-SRP---------TRSHA---HP-KKQS----I--ATGMSAGIVFSFMCIVMLIM-ALYR-----AR------K--VQKKEK-Q-----R-E----------KYIESLPTSG-------SSSW-K-LSS-VHEPL--SINVATFE-KPLRK--------------LTFAHLLEATNGFSADSMIGSGGFGDVYKAKLADGSVVAIKKLI-----QVTGQ-GD-----------REFMAEMETIG-KI----KHRLVPLLGYCKIGEERLLVYEYMKYGSLETVLH---------------EK-TKK---GGIF-----------------------------------------------LDWSARKKIAIGAARGLAFLHHSCIPHIIHRDMKSSVLLDQDFVARVSDFGMAR-LV-SAL-DTHLSVSTLA-GTPGYVPPEYYQSFRCTAKGDVYSY-GVILLEL---LSGKKPI---DPEEF----GE---------DNNLVGWAKQLYR---EKRGAEILDPELVT--DK--------------SGDVELLHYLKIASQCLDDRPFKRPTMIQVMTMFKELV----------QVDTEN----D---------SLDEFLLKETP-------LVEESRDKEP-
> Solyc07g066230.2.1 pacid=36161652 transcript=Solyc07g066230.2.1 locus=Solyc07g066230.2 ID=Solyc07g066230.2.1.ITAG2.4 annot-version=ITAG2.4
-MSHKRCE---------FSLNGVL---------------------------------KN-----VV----FMIIL-----LSSSFLVVVSNARK---------LAEN----------DQVGR------LLAFKK---SSV----ES--D-------PNGFLN-------EWT-------LS-SS---------S-P-CTW-NGISCSN---------------------------------------------------------------G-----------QVVELNLSSVGLSGL-----LHLTD---LM-ALPTLLRVNFSGN-HFYGNLS-SIA-----SSCS--FEFLDLSANN-FSEVL-VLEPLL-KSCDNIKYLNVSGNSIK-------GVVLKFGPSLLQ---LDLSSTISDFGILSYALS-----NCQNLNLLNFSSKIAGKLK--SSIS--SCK------------------------------------------------S-LSVLDLSRNLTGELNDLDL-G--TCQ-NLTVLNLSFNNLTSVEF-P-PSLANCQ-SLNTLNIAHS-----------------------IRMEIPV-ELLVK--LKSLKRLVLAH-QFFDKIPSELG-QSCSTLEELDLSGRLTGELP-STFKLCSSLFSLNLGNNELSGDFLNTVISSLTNLRYLYLPFNITGYVPKSL--VNCTKLQVLDLSSAFIGNVPSEFCFAASGFPLETMLLASYLTGTVPKQ-LGHC-RNLRKIDLSFNLVGSIPLEIWNLPNLSELVMWAN---NLTGEIPEGICINGGNLQTLILNNFI-SGTLPQSI----S-KCTNLVWVSLSSNRLSGE-IPQGI------------GNLANLAILQLGNSLTGPIPRGLGSCRNLIWLDLNSALTGSIPLELADQAGHVN-------------------PGMASGKQFAFVR------NEG-GTECRG--------AGGLV---EFEGIREERLAI-LPMV--------HFCPST-RIYSGRTMYTFTSNG------SMI---Y------------LDLSYSLSGTI------------------------------------------------PDNLGSLSFLQVLNLGHNFTGTIPFNF-GGLKIVGVLDLSHSLQGFIPPSLGGLSFLSDLDVSNNNLSGTIPSGGQLTTFPASRYENNSGLCGV-------------------PLP-PCG-------------------SGNGHH---------SSSIY---HHGNKKP----T--TIGMVVGIMVSFICIILLVI-ALYK-----IK------K--TQNEEE-K-----R-D----------KYIDSLPTSG-------SSSW-K-LST-VPEPL--SINVATFE-KPLRK--------------LTFGHLLEATNGFSSESMIGSGGFGEVYKAQLRDGSTVAIKKLV-----HVTGQ-GD-----------REFMAEMETIG-KI----KHRLVPLLGYCKIGEERLLVYEYMKWGSLESVLH---------------D--GGK---GGMF-----------------------------------------------LDWPARKKIAIGSARGLAFLHHSCIPHIIHRDMKSSVLLDENFEARVSDFGM------------------------------YYQSFRCTAKGDVYSY-GVILLEL---LSGKRPI---DPRVF----GD---------DNNLVGWAKQLHN---DKQSHEILDPELIT--NL--------------SGDAELYHYLKVAFECLDEKSYKRPTMIQVMTKFKEV-----------QTDSES----D---------ILDGISVKGSI--------LEESQEREP-
> Solyc01g102870.1.1 pacid=36138272 transcript=Solyc01g102870.1.1 locus=Solyc01g102870.1 ID=Solyc01g102870.1.1.ITAG2.4 annot-version=ITAG2.4
MRSHKRCE---------FSLNGVM---------------------------------IF-----FV----FIIIL-----LSCSFLVVVSNART---------LPEN----------DQVGR------LLAFKK---SSV----ES--D-------PNGFLN-------EWT-------SS-SS---------S-P-CSW-NGISCSN---------------------------------------------------------------G-----------QVVEINLSSVGLGGP-----LHLTD---LM-SLPTLLRVKFNGN-HFYGDLS-SIA-----SSCS--FEYLDLSANS-FSEVL-VLEPLL-KSCDKIKYLNVSGNSIQ-------GVVLKFGPSLLQ---LDLSSTISDFDILSYALS-----NCQNLYLLEFSS----------------------------------------------------------------------------NLTGELNDLDF-G--TCQ-NLTVLNLSFNNLTSTEF-P-PSLANCQ-SLNTLNIGHS-----------------------IRMEIPS-KLLVK--LKSLKQLVLAH-QFFDKIPSELG-QSCSTLEEVDLSGRLTGELP-STFKWCSSLFSLNLGHNELSGDFLNTVISSLTNLRYLYLPFNITGHIPRSL--VNCTKLQVLDLSSAFIGNVPSELCLAASGFPLETMLLASYLTGTVPKQ-LVHC-RNLRKIDLSFYLTGSIPLEIWTHPNLMELVMWAN---NLTGEIPESICINGGNLQTLILNNFL-SGALPQSI----S-NCTNLVWISLSNNRLSGE-MPQGI------------GNLANLSILQLGNLLTGPIPRGLGKCRNLIWLDLNSALTGLIPLELADQAGHVN-------------------PGKVSEKQFAFVR------NEG-GTECRG--------AGGLV---EFEGIREERLEI-LPMV--------HLCPST-RIYSGRTMYTFTSNG------SMI---Y------------LDLSYSLSGTI------------------------------------------------PDNLGSLNFLQVVNLGHNLTGTIPFNF-GGLKIVEVVDLSHNLHGFIPPSLASLSFLSDLDVSNNNLSGMIPFGGQLTTFSASSYENNFGLCGI-------------------PLP-PCR-------------------PGNEHH---------SSSIY---HN---KP----T--TIRMV----LSFVCIIIIII---------------------------------------------------------------------------------------------------------------------------------------------------------------------------------------------------------PLVGI-----------------------------------------------------------------------------------------------------------------------------------------------------------------------------------------------------------------------------------------------------------------------------------------------------------------------------------------------------------------------------------------------
> Potri.011G169600.1 pacid=27000774 transcript=Potri.011G169600.1 locus=Potri.011G169600 ID=Potri.011G169600.1.v3.0 annot-version=v3.0
MKKHWRIS---------RQPPKAM---------------------------------IR-----IF----GYVSL-----LLLLFMPSSSQARE---------LSSQQSS------NNEVVG------LLAFKK---SSV----QS--D-------PKNLLA-------NWS-------PN-SA---------T-P-CSW-SGISCSL---------------------------------------------------------------G-----------HVTTLNLAKAGLIGT-----LNLHD---LTGALQSLKHLYLQGN-SFSATDL-SAS-----PSCV--LETIDLSSNN-LSDPL-PRNSFL-ESCIHLSYVNLSHNSIS-------GGTLRFGPSLLQ---LDLSRTISDSTWLTYSLS-----TCQNLNLLNFSDKLTGKLG--ATPS--SCKSLSILDLSY-PFSGEIPPTFVADS----------------------PPS-LKYLDLSHNFSGSFSSLDF-G--HCS-NLTWLSLSQNRLSGNGF-P-FSLRNCV-LLQTLNLSRE-----------------------LKFKIPG-SLLGS--LTNLRQLSLAH-LFYGDIPPELG-QACRTLQELDLSAKLTGGLP-QTFASCSSMRSLNLGNNLLSGDFLSTVVSKLQSLKYLYVPFNITGTVPLSL--TKCTQLEVLDLSSAFTGDVPSKLCSSSNPTALQKLLLADYLSGNVPPE-LGSC-KNLRSIDLSFNLIGPIPMEVWTLPNLLDLVMWAN---NLTGEIPEGICVNGGNLETLILNNLI-TGSIPQSI----G-NCTNMIWVSLSSNRLTGE-IPAGI------------GNLVDLAVLQMGNSLTGQIPPELGKCRSLIWLDLNSNLTGPLPPELADQAGLVV-------------------PGIVSGKQFAFVR------NEG-GTSCRG--------AGGLV---EFQGIRAERLEN-LPMA--------HSCSTT-RIYSGMTVYTFTTNG------SMI---F------------LDLAYSLSGDI------------------------------------------------PQNFGSMSYLQVLNLGHKLTGNIPDSF-GGLKAIGVLDLSHDLQGFLPGSLGTLSFLSDLDVSNNNLTGPIPSGGQLTTFPQSRYENNSGLCGV-------------------PLP-PCS-------------------SG-DHP---------QSLNT---RR-KKQS----V--EVGMVIGITFFILCVFGLSL-ALYR-----VK------K--YQQKEE-Q-----R-E----------KYIESLPTSG-------SSSW-K-LSG-VPEPL--SINIATFE-KPLRK--------------LTFAHLLEATNGFSADSLIGSGGFGEVYKAQLGDGCVVAIKKLI-----HVTGQ-GD-----------REFMAEMETIG-KI----KHRLVPLLGYCKIGEERLLVYEYMKWGSLESVLH---------------DR-SKG---GCSR-----------------------------------------------LDWAARKKIAIGSARGLAFLHHSCIPHIIHRDMKSSVLLDENFEARVSDFGMAR-LV-NAL-ETHLSVSTLA-GTPGYVPPEYYQSFRCTSKGDVYSY-GVILLEL---LSGKKPI---DSAEF----GD---------DNNLVGWAKQLYR---EKRCNEILDPELMT--QT--------------SGEAKLYQYLRIAFECLDDRPFRRPTMIQVMAMFKEL-----------QVDSES----D---------ILDGLSLKDAS--------IDEFKEESSS
> Potri.001G472900.1 pacid=27046007 transcript=Potri.001G472900.1 locus=Potri.001G472900 ID=Potri.001G472900.1.v3.0 annot-version=v3.0
-----------------------M---------------------------------IR-----IF----GYVLL-----LLLLFMPSSSQTRE---------LSSQQST------NNEVVG------LLAFKK---SSV----QS--D-------PNNLLA-------NWS-------PN-SA---------T-P-CSW-SGISCSL--------------------------------------------------------------DS-----------HVTTLNLTNGGLIGT-----LNLYN---LTGALPSLKHLYLQGN-SFSASDL-SAS-----SSCV--LESLDLSSNN-ISDPL-PRKSFF-ESCNHLSYVNLSHNSIP-------GGSLRFSPSLLQ---LDLSRTISDSTWLAYSLS-----TCQNLNLLNFSDKLAGKLA--VTPL--SC-----------------------NN----------------------SPS-LKYLDLSHNFSANFSSLDF-G--HYC-NLTWLSLSQNRLSGIGF-P-LSLRNCV-LLQTLNLSRE-----------------------LQLKIPG-NFLGS--FTNLRQLSLAH-LFYGDIPLELG-QTCGTLQELDLSAKLTGGLP-LTFASCSSMQSLNLGNNLLSGDFLTTVVSNLQSLIYLYVPFNITGTVPLSL--ANCTHLQVLDLSSGFTGDVPSKLCSSSNPTALQKLLLADYLSGKVPSE-LGSC-KNLRSIDLSFSLNGPIPLEVWTLPNLLDLVMWAN---NLTGEIPEGICVNGGNLETLILNNLI-TGSIPQSI----G-NCTNMIWVSLSSNRLTGE-IPAGV------------GNLVNLAVLQMGNSLTGKIPPEIGNCRSLIWLDLNSNLSGPLPPELADQAGLVV-------------------PGIVSGKQFAFVR------NEG-GTSCRG--------AGGLV---EFQGIRAERLEN-LPMV--------HSCPTT-RIYSGMTVYTFVTNG------SMI---F------------LDLAYSLSGTI------------------------------------------------PQNFGSMSYLQVLNLGHKLTGNIPDSF-GGLKAIGVLDLSHDLQGFLPGSLGTLSFLSDLDVSNNNLTGPIPSGGQLTTFPQSRYENNSGLCGV-------------------PLP-PCS-------------------SG-GHP---------QSFTT---GG-KKQS----V--EVGVVIGITFFVLCLFGLTL-ALYR-----VK------R--YQRKEE-Q-----R-E----------KYIDSLPTSG-------SSSW-K-LSG-VPEPL--SINIATFE-KPLRK--------------LTFAHLLEATNGFSADSLIGSGGFGEVYKAQLKDGCVVAIKKLI-----HVTGQ-GD-----------REFMAEMETIG-KI----KHRLVPLLGYCKIGEERLLVYEYMKWGSLESVLH---------------DR-SKG---GCSR-----------------------------------------------LDWAARKKIAIGSARGLAFLHHSCIPHIIHRDMKSSVLLDENFEARVSDFGMAR-LV-NAL-DTHLSVSTLA-GTPGYVPPEYYQSFRCTSKGDVYSY-GVILLEL---LSGKKPI---DSAEF----GD---------DNNLVGWAKQLYR---EKRSNGILDPELMT--QK--------------SGEAELYQYLRIAFECLDDRPFRRPTMIQVMAMFKEL-----------QVDSES----D---------ILDGFSLKDAS--------IDELREKESS
