# Supplementary material for: Structural evolution drives diversification of the large LRR‐RLK gene family
Source: New Phytol. 2020 Feb 29;226(5):1492–505. doi: 10.1111/nph.16455 (PMC7318236; doi:10.1111/nph.16455)
Supplement: Supplementary file 1 — Dataset S1 Alignments used to infer clade‐specific trees. Dataset S2 Alignments used to infer clade‐specific trees after filtering. Dataset S3 Newick format clade‐specific tree files. Dataset S4 Sequence alignment from backbone tree. Dataset S5 Sequence alignment from backbone tree after filtering. Dataset S6 Models for backbone tree alignment partitions. Dataset S7 Newick format LRR‐RLK constraint tree. Dataset S8 Newick format LRR‐RLK backbone best tree. Dataset S9 Newick format files for bootstrap replicate trees used in backbone tree construction. Dataset S10 Alignments used to construct conversion trees shown in Fig. S19. Fig. S1 Clade I gene tree. Fig. S2 Clade II gene tree. Fig. S3 Clade III_VIIa gene tree. Fig. S4 Clade IV gene tree. Fig. S5 Clade V gene tree. Fig. S6 Clade VI gene tree. Fig. S7 Clade VIIb gene tree. Fig. S8 Clade VIII‐1 gene tree. Fig. S9 Clade VIII‐2 gene tree. Fig. S10 Clade IX gene tree. Fig. S11 Clade X gene tree. Fig. S12 Clade XI_XIIb gene tree. Fig. S13 Clade XIIa gene tree. Fig. S14 Clade XIIIa gene tree. Fig. S15 Clade XIIIb gene tree. Fig. S16 Clade XIV gene tree. Fig. S17 Clade XV gene tree. Fig. S18 Model of structural modifications found. Fig. S19 Phylogenetic trees of maize genes in clade XI_XIIb from different alignment domains. Fig. S20 Alignment showing sequence identity of a maize gene fragment to its paralog. Fig. S21 Backbone tree with gene names. Table S1 Genome annotation and assembly versions used in gene searches. Table S2 List of maize transcript variants used in gene searches. Table S3 All discovered genes, their respective clades, protein domains found in coding annotation, and domains found outside their coding annotation. Table S4 Gene expression analyses. Table S5 Genes used to construct backbone phylogenetic tree, their clades, and their constraint groups. Table S6 Gene family size in each taxon by clade. Table S7 Rate of gene structural variation by clade. [file NPH-226-1492-s001.zip › Man2019_LRR-RLKs_SupportingInformation/datasets/Dataset_S2_Filtered_Alignments/XIV.input.align_out.fas]

> AT2G16250.1 pacid=19641536 transcript=AT2G16250.1 locus=AT2G16250 ID=AT2G16250.1.TAIR10 annot-version=TAIR10
VD--RSAG--------FVLLLL-------CLVLFFDC--VVVGQT------QSRFSEKLILLNLRSSLGLRGTDWPIK-G-P-C--VDRGIQE-----------NGSIIGINIS-----GFRRTRIG-KLNPQF--SVDPLRNTRLSYFASGLALPGTIEWFGVSLL-ALEVDLSSCS-VNGVVPFT-LGNLTRTNLSQST-LVPSS-LGQLLNLSQLSRSFTVLPQSFSSLKNLLTLDVSSYLTGPIPPGLGALSKLIHLNFSSSFSSPIPSELGDLVNLVDFDLSISLSGSVPQELRKLSKLQLMAIGDLLSGTLPVDLFSAESQLQTLVLRENGFSGSLPDVCWSLPKLRILDIAKNNFTGLLPYSSYDSD-QIAEMVISSTFYELT----PILRF-RIMDLSGYFEGKLPDYVT---GENVSVTSLRNER---RQKPSAIAAFYKSRGLDFDDFGRPNLT--------QPTS------KN-ASSGISRRTVIILAAVG-GGVAFILLFVILPIILVLCMRHRRRAAQ---------------RGNNDRP-------KPAGEASQQPPKGAQTFDLSRLGNAFSYEQLLQATEE--FNDANLIKRHS----NLFRGFLE--NGIPVVIKKIDVREGKSEGYISELELFSKAGHQRLVPFLGHCLENESQKFLVYKFMRHGDLASSLFRKSENEGDGLKSLDWITRLKIALGAAEGLSYLHHECSPPLVHRDVQASSILLDDKFEVRLGSLSEAYAQ-GDAYQSRISRLLRLPQS------------SEPSSSGVTNAICSYDVYCFGKVLLELVTGKLGISSPD-NALAKEYMEEALPYISTNEKELVTKILDPS-MVDEDLLEEVWAMAIIAKS---LPKPTRRPLMRHIVNALEPLKVVREDTNSGSSR-LRTNSSRGSWNAAIFGSWRQSASDVTAVQAGATTSG--------GGGGNGLRNSGSQGSSGRNNNNNGN-SSSSRRRQSSEIVPEPAAYGVV---------EDNL--
> Potri.009G116300.1 pacid=26988010 transcript=Potri.009G116300.1 locus=Potri.009G116300 ID=Potri.009G116300.1.v3.0 annot-version=v3.0
AD--RIVA----------LKFL-------LLVLFFES---TFEQQQQ--ERLTSPIERAALLGLRSSLGLRSRDWPIK-A-P-C--SINGIKE-----------NGSVSEINIS-----GFKRTRLG-SQNPQF--RVDSLVNTRLKSFASGFYLPGSIDWFGQRLV-SLQADLSSCL-ISNAIPGS-LGNLTTVYLHDNT-MIPSS-LGQLVGLSVLSSMFTSIPVSFGSLQNLTRLDISMFLFGSVPPGIGMLSKLQYLNLSMDLSSSIPAQLGDLRNLVDLDLSFSLSGSLPAELRGLRNLQRMLIGILLGGSLPVNLFPVPSQLQTVVLKSNGFIGAVPDVLWSMPRLRLLDISGNNFTGMLSNASLNTN-TTTAELVSQLFYGLT----PVLRF-SFVDLSGYFEGRVPDYVS----DNASLVSLQNLS---NQRSLLGTSFYTEKGLIFDNFGLPNST--------QPP-------AR-ENSGKSKRKVIILVSVL-GGFGLILLLVILIVLLLFFIRKTGNKTQ---------------RGVGVGP-------ATPVPSGSSPPPPGVSIDFSSLGDIYTYQQLLLATGD--FGDVNLIKYHS----DLYKGISE--SGIPVVIKKIDLQSHRKEAYLLELDFFSKVSNPRLVPLLGHCLEKENEKFLIYKHMPNGDLSSSLYRKTNS-EDGLKSLDWITRLKIAIGAAEGLSYLHHECTPPIVHRDVQASSILLDDKFEVRLGSLSEVCTQEGDTHHSRITRFLRLPQS------------LEQGTSGSLTTTCAYDVYCFGKVLLELVTGKLGISASS-DAQLKEFSEQILPFISIYDKELVIKIVDPS-IIDEDLLEEVWAMAIVARS---LPKPSRRPLMRYILKALEPLKVVREEN-SGSAR-LRTTSSR-SWNGSLFGSWRHSSSDVAVIPAASSARP----------GGSSFKQSGTSNSQGSGQNGGGD-HSSSHRRHSREIFPEPYDEQDV---------EKQD--
> Potri.004G155100.1 pacid=26992387 transcript=Potri.004G155100.1 locus=Potri.004G155100 ID=Potri.004G155100.1.v3.0 annot-version=v3.0
VD--KIVA----------LKFL-------LLVLFFES---TFEQQQQ--ERLNSPIERAALLELRSSLGLRSKDWPRK-A-P-C--SVNGIKE-----------NGSVSEINIS-----GFRRTRLG-SQNPQF--SVDSLVNTRLKSFASGFYLPGSIDWFGQRLV-SLQVDLSSCL-ISNAIPES-LGNLTTGYLHDNT-MIPSS-LGLLVGLSVLSAKFTSIPVSFGSLQNLTRLDISKFLFGSIPLGIGMLSKLQYLNLSSNLSSSIPPQLGDLSNLADFDLSFSLSGSLPAELRGLRNLQRMLIGNLLGGFLPVNLFPVPSQLQTVVLKRNGFSGSVPDLLWSIPQLRLLDISGNNFTGILPNGSLNAN-ASSAELISELFYGLT----PTLRF-LVVDLSGYFEGTVPDYVS----DNASLVSLQNSS---NQRSLLDTSFYTEKGLTFDNFGLPNST--------QPP-------AG-ENTGKNNKKVIIWASVL-GGVGLILLLVILLVLLLFCIRKRGTMTQ---------------GGVGVGP-------VTPVPSGSSPPPPGVSIDFSSLGDTFTYQQLLLATGD--FRDVNLIKHHS----DLYKGILE--SGIPVVIKKIDLQSHRKEAYLLELDFYSKVSHSRLVPLLGHCLEKENEKFLIYKHIPNGDLSSSLFRKTDSEDDGLKSLDWITRLKIAIGAAESLSYLHHECMPPIVHRDVQASSILLDDKFEVRLGSLSEVCTQEGDTHQSRISRLLRLPQS------------LEQGTSGSLTATCAYDVYCFGKVLLELVTGKLGISASS-DAQLKEFSEQILPYISIYDKELLIKIVDPS-IIDEDLLEEVWAMAIVARS---LPKPSRRPIMRYILKALEPLKVVREEN-SGSAR-LRTTSSR-SWNASLFGSWRHSSSDVAVIPATSSARP---------EGGSSFKRSGTSNSQGSGQNGSGN-HSSSMRRHSREIFPEPSDEQDV---------ERQN--
> Solyc01g109650.2.1 pacid=36139400 transcript=Solyc01g109650.2.1 locus=Solyc01g109650.2 ID=Solyc01g109650.2.1.ITAG2.4 annot-version=ITAG2.4
VK--QGRV----------LFCF-------VFFLLFDS---TFQQR------VSSSTEKFALLQLRSSLGLRAKEWPIK-G-P-C--FNAGIRK-----------NGRVTEINIS-----GFKRTRVG-GQTPQF--SVDALQNTLLESFASNFVLPGSIEWFGLRLV-SLRVDLRSCF-LIGPIPPS-LGNLTVTNLSDGT-QVPPS-LGLLSHLSSLSHKLVVIPDTFVSLKNLTLLDMSSFFKGAIPSDIGTLLQLKSLNLSDSFSTLIPTQLGRLSNLVDLNLSFSLSGVIP-ELGGLRNLKGMAVGHSLSGS-------------------------LPNALWSMPGLQFLDVSSNNLTGILPNVSSVVS-ATGAVFLSHTFYNLP----SLNRF-SFLDLSGYFEGKLPNYAQ----RNASISSLQNVT---SQRNRSEASFYSGRGLLFDNFGEPNAT--------EPPP------AS-KSNRKSHRNKIILVAVL-GSVGLLALVFICILLLIFCTRKRGATNQ---------------RATEVGP--------GPASSSPPPPAPGVSLNFSSLGDAFTYQQILQATGE--FNDANLMKHHS----DLFRGTLE--GGTLIVVKRIDVQSARNEAYLSELDFFSKVSHSRLVPFMGHCLENENEKFVVYKYMPNGDLSSSLFRKNNSDDDSLQSLDWITRLKIAIGAAEGLSYLHHECNPPLVHRDVQASSILLDDKFEVRLGSLNEACAQEGESHQNRISRLLRFPQT------------SEQGASGSPSATCAYDVYCFGKVLLELVTGKLGISASN-DASMKEWLDGTLKYISIYDKELVTNIVDPS-IIDEDLLEEVWAMAIVARS---LPKPSRRPLMRYILKALEPLKVVREEH-TSSAR-LRATSSRSSWNAALFGSWR-SSSDVAAVPAAASAHK---------EGTSSLKQSGTTGSQGSGPNGDNNGHSSSTRRQSKEIFPEPLEEQDV---------ERGPQA
> Bradi1g10260.1.p pacid=32805059 transcript=Bradi1g10260.1 locus=Bradi1g10260 ID=Bradi1g10260.1.v3.1 annot-version=v3.1
-----MRPRG-GARGLWAALLL-------ALLLAAAAPGAVVGQQ---GGNLTSLADLAALYALRGSLGLRARDWPRK-A-P-C--SAAGVGR-----------AGRVVSLSLA-----GLRRTRLG-RLAPRF--DVGGLRNSRLEAFAAGFGLPGSIAWLGAGLPPTFQVDISACA-VTGEIAASAISGLTTTNLAGLS-QLPAAALAGLPRLRTLSGAFSAL---------------------------------------------------------------------------------------------------------------------PDAVWSLPELSVLDVSKTNLTGALPGAGLSPP-ASLQVVLSELFYAVPESFRQLFSV-LIANISAYFEGKLGVSSVA--GRNVSSALFLDVG---RQRSQSDQEFYAGRGLPFDGPIAAPTP--------QPVP-----PAA-TGKKKRKKLKYILIGAIVGGVLLLAVVAAVVFCVVCSGRR---RND--------------QRESGAPSAPSGVPGTARAAAAGDAQPSTSSANLAKVGDSFAYDQLANATSG--FLEERIIKHHS----DLYHGVLE--DGTTVVVKRIGSRVARKDAYMTELDLFAKGLHERLVPFMGHCLDKEDEKVLVYRFVRNGDLSSSLHRKSGEQEEGMQSLDWIKRLKIATGVAEALCYLHHECTPPMVHRDVQASSILLDDKFEVRLGSLSEVCPQEGESHQNVITKLLRFSST------------ADQSSSGPPSATCSYDVYCFGKVLLELVTGRLGISASS-DATTSELLDNTLRYINIYEKELMSKIIDPS-IIDEDHLEEVWAMAIVAKS---LPRSSKRPPMKYILKALEPLKVVREDNGSSSAR-LRATSSRGSWNAAFFGSWRHSSSEIGPSRDDNM-----------------FKRSETIKSSGGSNGD----HSSSRRRQSKEIFPEPSGSRDT---------ED----
> Zm00001d033839_T001.1 pep chromosome:AGPv4:1:275426787:275431066:-1 gene:Zm00001d033839.1 transcript:Zm00001d033839_T001.1 gene_biotype:protein_coding transcript_biotype:protein_coding
-------MRD-RARGLWALL----------LVALAAAPWAVLAQ-----GNLTSRSDLAGLYALRGSLGLRARDWPRR-A-P-C--TAAGVGR-----------AGRVVSLNLA-----GLRRTRLG-RLSPRF--DVDGLRNTRLEAFASGFGLPGSIAWLGDGLAPTFQSDISACA-VSGEIPASALVGLGTTNFAGQS-QLPATALSRLTRLRTLSSAFSAL---------------------------------------------------------------------------------------------------------------------PDAVWSLPGLSVLDVSRNNLTGALPTAGFALP-ANAQVVLSSLFYGVPETFRRLFAL-LLANISGYFDGKLGVSDGGGPGGNVSFQSFLDVL---GQRTQADQQFYAKRGLPYDGPVIPPAP--------QPAP---------PARKKNRNLKYILIGAIGGSLLLIAGVAAIVFCFVCSVRT-GRTDG--------------QRESGASPSPSVVSATGTAAATGGTHPSALSTNMAKVGDSFAYDQIANATSG--FGEERLIKHHS----DLYHGVLQ--DGTAVVVKRITLRVARKDAYMAELDLFAKGLHERLVPFLGHCLDKEEEKVLVYRFVRNGDLSSALHKKSREEDEGLQSLDWIKRLKIATGVAEALCYLHHECSPPMVHRDVQASSILLDDKFDVRLGSLSEVCPQEGEGHQNVITKLLRFSST------------ADQGSSGSPSATCPYDVYCFGKVLLELVTGRLGISASN-DASTSEWLDATLRYVNIYEKELMSKIIDPT-IIDEDHLEEVWAMAIVAKS---LPRSSKRPPMKYILKALEPLKVVREDNGNGSGR-LRATSSRGSWNAALFGSWRHSSSDIGPSREDNI-----------------LKRSETIKSSGGSNGD----HSSSRRRQSKEIFPEPSGSRDT---------ED----
> LOC_Os03g51440.1 pacid=33128662 transcript=LOC_Os03g51440.1 locus=LOC_Os03g51440 ID=LOC_Os03g51440.1.MSUv7.0 annot-version=v7.0
----EEEMRACGGGGVWARLLL--------LVAVVAAPGAVVAQQ----GNLTSRADLSGLYALRGSLGLRARDWPRR-A-P-C--TAAGVRS-----------GGRVVSVDLA-----GLRRTRLG-RLAPRF--AVDGLRNTRLEAFAPGFGLPGSLAWLGAGLAPTFQLDISGCA-VTGEIPASAIAGLSTTNLAGLS-QLPGSALAGLARLKTLSGAFSEL---------------------------------------------------------------------------------------------------------------------PKAVWSLPELSVLDVSRTNLTGALPDTGLALP-SNVQVVLSGLFYGVPGSFGQLFGT-KLANISGYFDGKLGVSNGD--GGNFSFELFVDVT---GQRSQAEQQFYAARGLPYNVSGPAPTP--------QPAM-----PAS-PGRKKHKNLKYILIGAICGGVLLVAVIAAILYCLVCSGSRRGSRND--------------QRESGVRNTQLGASGTGGGAVTAGTQPSASPANLAKVGDSFGYDQLVEATTD--FGDDRLIKHHS----DLYLGALH--DGTSVVVKRITSSMAKKDAYMAELDLFAKGLHERLVPIMGHCLDKEEEKFLVYIFVRNGDLSSALHRKSGEEEEGLQSLDWIKRLKIATGVAEALCYLHHECNPPMVHRDVQASSILLDDKFDVRLGSLSEVCPQEGEGHQNVITKLLRFSST------------ADQGSSGSPSASCSYDVYCFGKVLLELVTGRLGISASN-DAATNEWLDHTLRYINIYEKELMSKIIDPS-IIDEDHLEEVWAMAIVAKS---LPRSSKRPPMKYILKALEPLKVVREDNGSSSAR-LRATSSRGSWNAAFFGSWRHSSSDIGPSRDDNL-----------------LKRSETIKSSGGSNGD----HSSSRRRQSKEIFPEPSGSRDT---------ED----
> Zm00001d021007_T001.1 pep chromosome:AGPv4:7:140185803:140187628:-1 gene:Zm00001d021007.1 transcript:Zm00001d021007_T001.1 gene_biotype:protein_coding transcript_biotype:protein_coding
----------------------------------------------------------------------------------------------------------------------------------------------------------------------------------------------------------------------------------------------------------------------------------------------------------------------------------------------------------------------------------------------------------------------------------------------------------------------------------------------------------------------------------------------------------------------------------------------------------------------------------------------------MVVKRTTLRVARKDAYMAELDLFAKGLHERLVPFLGHCLDKEEEKVHVYRFVQNGDLSSALHKKSREEDEGLQSLDWIKRLKIATGVAEALCYLHHECSPPMVHRDVQASSILLDDKFDVRLGSLSEVCPQAGEGHQNVITKLLRFSSYKPAIESVLAMKSTNQRVSPI-----------FALVLCP--TRELAIQLTA-EANV---------LLKYHEGIGVQSLIGGTRKLDQRRLES--------DPQI-LATPGR------LLDYIEK-------------------SSFS---------------------------------------------------------------------------------------------------
> Zm00001d043804_T001.1 pep chromosome:AGPv4:3:210576077:210578478:1 gene:Zm00001d043804.1 transcript:Zm00001d043804_T001.1 gene_biotype:protein_coding transcript_biotype:protein_coding
----------------------------------------AMGAT------------------VRAAA-----------A-AMV-TFL--VLA-----------------------------------------------------------------------------SADVSIAA----------VTSYQ---------LQEGT--------------------------------------------------------------------------------------------------------------------------------------------------------------------------------------------------------------------------------------------------------------------------------------------------------GHYALLVTTSLLSVLL------------------------------------------------------------------FTFDLLYGVLGGASFNFTDFATSSALDSPSLFSVALHFLARTVVVVKRTTLRVARKDAYMAELDLFAKGLHERLVPFLGHCLDKEEEKVHVYRFVQNGDLSSALHKKSREEDEGLQSLDWIKRLKIATGVAEALCYLHHECSPPMVHRDVQASSILLDDKFDVRLGSLSEL----------------------PAIESVLAMKSTNQRVSPI-----------FALVLCP--TRELAIQLTA-EANV---------LLKYHEGIGVQSLIGGTRKLDQRRLES--------DPQ-----------------------------------------------------------------------------------------------------------------------------------------------
> Zm00001d027849_T001.1 pep chromosome:AGPv4:1:15126907:15130433:-1 gene:Zm00001d027849.1 transcript:Zm00001d027849_T001.1 gene_biotype:protein_coding transcript_biotype:protein_coding
----------------------------------------AMGAT------------------VRAAA-----------A-AMV-TFL--VLA-----------------------------------------------------------------------------SADVSIAA----------VTSYQ---------LQEGA--------------------------------------------------------------------------------------------------------------------------------------------------------------------------------------------------------------------------------------------------------------------------------------------------------DHYALLVTTSLFSVLL------------------------------------------------------------------FTFDLLYGVLGGASFNPTDFAASSALDSPSLFSVALHFLARTAVVVKRTTLRVAQKDAYMTELDLFAKGLHERLVPFLGHCLDKEEEKVHVYRFVQNGDLSSALHKKSREEDEGLQSLDWIKRLKIATGVAEALCYLHHECSPPMVHRDVQASIILLDDKFDVRLGSLSEL----------------------PAIESVLAMKSTNQRVSPI-----------FALVLCP--TRELAIQLTA-EANV---------LLKYHEGIGVQSLIGGTRKLDQRRLES--------DPQP-----DH------LLDETNAGSKIRVE---------RAERSSYTFQSQLDGGAQ------------------------------------------------------------SDI--NPLQAI-----------------
> LOC_Os07g04220.1 pacid=33116310 transcript=LOC_Os07g04220.1 locus=LOC_Os07g04220 ID=LOC_Os07g04220.1.MSUv7.0 annot-version=v7.0
ALRALRRL---------VVVIL-------VVVEVVVA-----QQQQQ--ERLASGSDLAGLFSLRASLGIRAREWPAR-V-P-C-GGGAGVTR-----------GGRVVGVTVA-----GFRRTRVG-ARAPRF--AVDGVRNTALEVFASGFPLPGEMAWFGRGLPPPLAVDLRSAA-VNGTLPPD-LGVSGTSLLSGSS-AVPGS-LLSVAGLRFLSGNFTGL---------------------------------------------------------------------------------------------------------------------------------------------PNVTPVAGGGAASLFVSGSLYVVSDAIGALKGF-QVVDLSSYFDG-----VWNVSDGNVDVRMFSGAP---GQRNRVDEEFYRRAGVRLGDALAP-----------APSP----TSPGTTKNNNSRISKGVLIGVI-AAAATLMVVFFGALVFCLARQKAGRRGARGRGVDTEESTRGRRRDSSVNP-------VTSPPVAVSPSANSGHKDPVVVSGEFTFEQLVHATGG--FGDDNLLKHHS----DIYHGVFE--SGSQVVVKKVNAQSVNKH--AGELDFYKMYSHERIVPLLGH-LAKDEEEFMAYKYMPKGDLTNALHKKPVDTEDGLPSLDWITRLKIATGVAEAMCFLHDECRPPLVHRDIQATSVLLDDKFEVRLGSMSDVCAQQSGGSQSVFSRLLRSSRS------------LDKNISG-PPATCSYDVYCFGKVMLELVTGNFGVSGSN-DAASEEWMTNTLNRIDMNDKESISRIIDPL-IVDEDHLEEVWAMAIVAKT---LSKPSRRPSARYVLRALEPLKILRMASRSNSAR-LRSSSSRSSWQSAFLQGNRYQSLETASSSGQMLDRK------------------HSTRSHGSGG-----ETSFSFKRASREIAPEPEGFEENVVV------------
> LOC_Os03g56250.1 pacid=33127045 transcript=LOC_Os03g56250.1 locus=LOC_Os03g56250 ID=LOC_Os03g56250.1.MSUv7.0 annot-version=v7.0
LPRC-------------VAVAV-------LLLVASHA---ARGEERR--RLLLARQDVLALHGLRGSIGVRAEYWPVK-R-P-C---STGVVR-----------AGRVAELRLT-----GLRRTRAG-ARSQGF--TVDPLRETALEVFASGFPLPGRIAWFGTGLPASLEVDLRSTS-VNSTLPAD-LGMSGTTDLAGSS-SIPAT-LFLIKGLKFLSDNLTEL---------------------------------------------------------------------------------------------------------------------------------------------PNVSISAGDGTG-VFASGSLYAIGDVLGPLRKF-RQVDLSRYFTEVIGTGFGNSSDGAVDINMLSG-S---SQRSQGDEAFYKRIGVSL---PEPPNA--------LPSP-----------SKKGVKWKYVLAGVL-AAAAFLVVLFLVALVFCLMKS--GGRRPRGRGLEQEEGIRSGRRSSSVNP-------VMLSSMAASPAANGAVKGLPTIVDEFTYEQLHNVTGG--FGDDNLVKHHS----AIYLGELE--SGFNVVVKKVDLKSSNKN--LGELGFLAKNSHGRIVPLLGH-LATDEEELLVYKYMAKGDLTSALHRKSVDAEEGLRSLDWITRLKIAIGVAEALCFLHDECSPPLVHRDIQASSVLLDDKFEVCLGSLSDVCTQQSEGSRSFFSRMLRSSKS------------LDKNASG-PPASCSYDVYCFGKVLLELITGNFGVSGSN-DTGSEEWLARTLDFIDAHDKEGLSNIVDPS-VVDEDHLEEVWAVSIVAKT---LPKPSRRPLARYILKALEPLRVVREELQSNSS--LTSTSSRSSWHFAFHGD-SRRSSELRPTLGQS-ARK------------------QSVKSQGSDEDEDEEEDSFSFKRASREILPDPVELEKDAVV------------
> Zm00001d034237_T001.1 pep chromosome:AGPv4:1:287533482:287537732:-1 gene:Zm00001d034237.1 transcript:Zm00001d034237_T001.1 gene_biotype:protein_coding transcript_biotype:protein_coding
LPRCRRSA---------SCLAV-------LLLLLLHA-----GAASA--QGALARQDVAALHGLRASLGVRASDWPDR-A-P-C--TFSGVVR-----------AGRVAELRLS-----GLRRTRAG-ARSAAF--AVDQLPRAALQAFASGFPLPGRISWFGRGLPPSLAVDLRSAR-VNGELPVD-LGMSGTTVLSGNS-PIPLS-LLSIAGLRVLSANLTPL---------------------------------------------------------------------------------------------------------------------------------------------PNVSFSGSGGAGVLFASGALYAVGDATGSLRKF-WVVDVSDYFDQVLGTGFQNGTDGVVDLRMLSGAA---SQRTRGDEAFYTRNGVRLALDPKPPSP--------LPEP--PPLMP--STKKRGGKWKFVLTGVL-GGAAILVTLGLSVLVFCLLRR--KGRKPRGRGVEQEEGIRSGRRSSSVNP-------VTMSPMA-SPRASGSPKGVPIITDEFTYEQLHHAAGG--FGDDNLVKHHS----DMYYGVLE--SGFQVVIKKIDLKTRKKC--QGELSFLTKHTHGRIVPLLGH-LAKDEEELLVYKYMAKGDLTTALHKKSVEVEQGLRSLDWITRLKIAIGVAEALCFLHDECNPPLVHRDIQASSVLLEDKFEVCLGSLSEICTQQSAGSQSFFSRILRSSKS------------LDKNIPG-PPASCSYDIYCFGKVLLELITGNFGASGST-NADSEEWLARTLDYINANDKEGVSGIVDPT-VVDDDHLEEVWAVSIVAKT---LPKPSRRPLARYILKALEPLRVVREQEFQSSPSHLRSTPSQGSWRFAFHGN-KYHSWEAMPTSGQALARK------------------NTAKSQGTEGSDEDEENSFSFKRASRDDFPDPIEFEGGVVV------EYPQTS
> Bradi1g07200.1.p pacid=32803570 transcript=Bradi1g07200.1 locus=Bradi1g07200 ID=Bradi1g07200.1.v3.1 annot-version=v3.1
LPRY--GV---------VAVLR-------LFVLLLPA-----ALAQG--QPPLPRQDVAALYRLRASLGVRARDWPVK-A-P-C--AAVGVAR-----------AGRVKEIRLR-----GLRRTTAG-ARSASF--AVDALSGTALEVFASGFPLPGPIAWFGRGLPPSLAIDLRSAH-VNGKLPLY-LGMSGSTVLAGSS-RIPAS-LFSGKTLQFLSNNLTEL---------------------------------------------------------------------------------------------------------------------------------------------PSVSVSAGDVAGVLFASGSLYAIDDGLGSLKRF-QVVDVSSYFGQAPGIGFGNGSDGTVYVKMLSSIP---SQRSRGDEEFYKRNGLAL---PEPPQA--------SPSP-----------GKKWVRWKYVLTGVL-GAAAVVVVLFLIALVFCLVGR--GRKRPKGRGLEQEEGIRSGRRSSSVNP-------VVLSPTAAPWTANTAPKGLPIIMEEFTYEQLHHVTGG--FGDYNLVKHRS----DIYQGVLD--NGFNVVVKRIDLKSAKKN--IEELGFLMKKSHGRIVPLLGH-LVKDEEALLVYKYMAKGDLTTVLHKKPVHAEERLCSLDWITRLKIAIGVAEALCFLHDECSPPLVHRDIQASSVLLDDKFEVRLGSLSEICRQPSEGSRSFISRVLRSSKS------------LDKNKSG-PPASCSYDVYCFGMVLLGLITGNFGASGSS-DTVSEEWLASTLGYIETHDKESIANIVDPS-VVDEDHLEEVWAVSIVAKT---LPMPSRRPLARYILKALEPLRVVREELFSSSCSRLRSTSSRSSWRSAFHGH-SYRWSELTQTSGKALAPK------------------QSVKSQGSDE----EENQFSFKMASREMFPDPVELEENVVV------------
> Bradi1g57910.1.p pacid=32804020 transcript=Bradi1g57910.1 locus=Bradi1g57910 ID=Bradi1g57910.1.v3.1 annot-version=v3.1
----MRRL-----------LLL-------LFLAVLAA-----AQQQP--QPRASREDLAALYSLRATLGLRAREWPAK-A-P-C--AAAGVAR-----------GGRVVGVTVA-----GFRRTRLA-SRAPAF--AADGLRETALERFASGFPLPGPVAWFGAALPPSLAVDLRSAS-INGTLPAD-LGASGTGLLSGRA-PVPPS-LLSVRGLRVLSGNFTELL-------------------------------------------------------------------------------------------------------------------LP-----------------------PNVSVAAAGGAGGFFVSGSLYLAGDAIGVLKRF-QVVDVSNYLDG-----IWDGSDATVDVSMFSGVP---GQRSRADEEFYRRQGVELSNVPVP-----------LPSP----PSP--EKKTSRRISKNVLIGVI-AGAAGLVAIFLAALLFCFMRRRKQRVGR--RGVDTEEGARGRRRDSSVNP-------VASSPVAVSPRADNTHKDEVAVFGELTYEQLVHATGG--FSDGNLLKHHS----DIYHGVLE--NSSHLVVKKTGAKSITKN----ELDFYSRYSHERIVPLLSH-LAKDDEEFLAYKYMPKADLTDALHKKPVDTEDGLPSLDWITRLKIAIGVAEAMCFLHDECSPPLVHRDIQASSVLLDDKFEVRLGSMSSICAQQSAGSQNVFSRILRSSKS------------LDKNTSG-PPATCSYDVYCFGKVMLELVTGNFGVSGSN-NSGSEEWLANIINRININDKDSITNIIDPL-IVDEDHLEEVWAVSIVAKT---LSKPSRRPSARYVLKALEPLRVVRAGSRSNSAR-LRSSSSRSSWQSAFLQGNRYQSYEAMSPSGRMLDRR------------------GSVRSHVSGG-----EASSSFKRAVREIPSDPQVVEEEVAL------------
> Zm00001d018754_T001.1 pep chromosome:AGPv4:7:4279746:4284968:1 gene:Zm00001d018754.1 transcript:Zm00001d018754_T001.1 gene_biotype:protein_coding transcript_biotype:protein_coding
APPLLP-L-----------RWL-------LLAAAVAA---TVAQPQP--QPLASRTDLAALYSLRASLGLRARDWPLR-A-P-C--ARAGVDA-----------AGRVVGVTVA-----GLRRTRLGAARPPLL--ALDGLRRTALARFASGFPLPGEIPWLAAGLPPPLAVDLTSAA-VNGTLPPD-LGASGTALLSGTT-PVPPA-LLSAAGLRVLSRNLSPL---------------------------------------------------------------------------------------------------------------------------------------------PNVSVSLGAAGASVFVSGSLYVAADAIGALRRF-QVVDVSSYLDG-----AWNGSDTTVLATTFYGVP---AQRSRADEEFYRKQGVKLVDPPAP-----------SPVPSEPPPSPEKKKKKKHGISKKLLIGVL-VAAGTLVAVFFIALLFCLVKRRSGRRGGRGRGVAPEEGTRSRRRDSSVNP-------VVLSPSAVSPSANDGPKDASAVIGEITYEQLVLATGG--FGDDQLIKHHS----DMYHGVLE--NGSHVIVKKVGAKGANRH--ASELDFYVRYSHERIVPLLAH-LSNDDDEFMAYKYMPKGDLTHALHKKPVDTADGLPSLDWITRLKIATGVAEAMCFLHEECSPPLVHR-------------------------------------------S------------LDKHTSG-PPATCSYDVLCFGKVLLELVTGNLGISGPN-DAASEEWLSNTLNHINGGDRASIAGIMDPL-LVDEDHLEEVWAVAVIAKT---LAKPSRRPSARYVLRALEPLRVVRQGSRSNSARQLRSSSSRSSWQSVFQGNHRVQSLDAAATAALALDRR------------------HSLRSHGSGG-----EASFSFKRALTDTAPEPAAALDEDAVV-----------
> Pp3c6_19730V3.1.p pacid=32975492 transcript=Pp3c6_19730V3.1 locus=Pp3c6_19730 annot-version=v3.3
-----------GLRV-WAVWASRPIALHCAAVLYCAS-VDAVAEG----PTTLSVSENVAMLTLREQLRVEDSAWQPQ-E-P-C--WYRGVQV-----------NGHVDSILLT-----GLPRYSPK-SKPPVLQ-DVWALQQQMLRVFASQVTFEGGIEWFSN-LT-SLESDLSECS-LSGPLPLN-FGILVGSTLAQSS-PLPQS-FGNLINLSFLSSAFSPIP--FLSSAYLSTIDLSSQLTGGISPLLFNLPSLQFLNLAGMLNMGVPVELGNLAALSYLDLSRDIQGPLPPELGRLSNLTVIRLSYKFSGSLPAEI-TGIKELSVMELDHNVFTGDIPSTMNLLQNLVVLDISSNLFKGLYSRGLFTM--PMLNTLISDMFYPLPQEV-ASQHL-AVLDISGYFNGTVPTGFL----PSAVTRTLAQVE---KQRRLFATKFYAPMGVHFSFNATPPIDDSATP---PPPSVAPLETPGLPHDHSGNRLTPLLAGVF-GGMGLIVFVGLMVFCLHRCQMRRCRDGAMG-----------SLRGSSAGG----------------------------RGQTFTYSQLSSATNR--FSLSNLICVHS----ELYKGEI---SGTAIVVKKVDLRKVKQSLYLSELEIFDKVSHCRLASLLGTCLDREEEKFLVYKYYPNNDLATSLHRRHGHCEDMLLSLDWITRLKIAIGVADGLSYLHSECCPPIIHRDVRASSILLDDKYEVRIGSLSDSRTQDSESHSSILSRMFGFSSS------------YDPADPSHGIASSAYDVYCFGKVLLELVSGKIGISGST----NNQWLEWALPLINVNDKEGLPKLVDPS-IVDEDLMEEVWAMAIIAKA---LSKPSKRPSMKHVLKALEPHKVVREENFGESL--AVRSSSHNSWNDVLFGSFRQHTSVSGYFRSSNPGPRSRTPIIDTTYPVPVARQSGPSSSQNSREMY----AMQHMRCGSSDIVPEPIMEVAF---------ESEQGR
> Pp3c5_6590V3.1.p pacid=32953486 transcript=Pp3c5_6590V3.1 locus=Pp3c5_6590 annot-version=v3.3
----------MSIRLELAVTLLVPFFLHASAILLWAA-EGVAADM----SGTLVESEYVAMQKLRVQLQVKDSAWEPQ-Q-P-C--SYRGVQL-----------NGHVDSILLT-----GLPRYSAK-SNPLALQ-GVWALQQPFLRVLASHVTFSGGIEWFGN-VT-SLESDLSGCS-LSGPLPLN-FGNLVGSSLAGSN-LSPQT-FSNLINLSFLSMAFSSIP--FLSSSYFTAIDLSSKFTGGISPLSFNLPSLEFLNLAGMLNMAVPPEIGNLAALGYLDLSNNMQGTLPLELGRLNRLTVVRLSNKFSGSLPAEI-TGLIGLSVMELDHNIFTSEIPATMDLLQNLVGLDISFNSFTGVFPRGLLKL--PAIQTLVSHLFHPVPQEL-TAQQL-VDLDVSEYFNGTLPMGFL----PSAITRKLAQGR---NQRWIRDTMFYARLGIH-SFNATPPIDYSHSP---IPPPVGASETADLSHDQTRNRLAPHLAVAF-GGMGLIVLVSVMVFFFHSCQKRRSRDNAMD-----------CGRISGVGG----------------------------QRQSFTYSQLAGATNK--FSSSNLICAHS----DLYRGEI---SGTAIVVKKVDLRRVKRDLFLTELEVCEKASHNNFVALLGTCLDREEEKLLVYKYYPNNDLATSLHKKLS-QEDVLLSLDWITRLKIAIGAANGLSYLHSECCPPIFHSDVRASSILLDDKYEVRLGSLSNCRIQDSR----ILARMFGFSSS------------YDLADLNHSHSSSAHDVYCFGAVLLELVSGKLGISELA----NHLWLEWALSAINVKDKEGVSKLVDPS-IVDEDLMEEVWAMAIIAKA---LSKPSKRPNMKHVLKALEPHKVVRDESFCESP--AVRSSSQNSWNDALFGSLRHHTSVSGYFRGGNPGPRSSKPIIDTTYPAPTAGAS--SRSQNSQEMY----TMHHGRVGSNDTFPEPIIEEAH---------ERNNGR
> Potri.019G094700.1 pacid=27026274 transcript=Potri.019G094700.1 locus=Potri.019G094700 ID=Potri.019G094700.1.v3.0 annot-version=v3.0
----SGQLLSY-IRVWVILLLLSATFQNSSLLPMVHAVLRTAVQPRNLPDSPTNQTDVDAIMAIKEAYKIDRVDWQ---G-P-CLLITTGLQN--------DDNPPRIISMNLS-------------------------------------------------------------SSQ-LSGNIAVS-LLNLTKSNLSNET-TVPEA-FAQL----------------------------------------------------------------------------------------------------------------------------------PD-------LTILDLSGNKLTGAVPHSLKEK--SNNGQLL---------------------SLDG--------------------LD-----------KLDTEKKQRS------------------------------------------FPVPVIASVI-SVLVLLLLSIITIF-------------------------------------------------------------------------------------------------------------------------------------------------------------------------------------------W--RLK-------------------RVRWNVSLSSSVGLSRKELSLKSKNQPF---------TYVEIVSITNN---------------------------------KPLLE----------------------------------------------KEDLEKYILAT------------------------------------------------------------------------------------------------------------------------------------------------------
> AT4G39270.1 pacid=19644993 transcript=AT4G39270.1 locus=AT4G39270 ID=AT4G39270.1.TAIR10 annot-version=TAIR10
VV--KTSL----------VFFL-------FLLLLLES---TFEQQ------TSSLNEKSALLLLRSSLGLRSRDWPVK-G-P-C--LNNGIKQ-----------NGRVTKINIS-----GFRRTRIG-NQNPEF--SVGSLVNTRLASFASRFYLPGPIALFGSSLL-TLEVDLSSCS-ITGTIPES-LTRLS--------------------HLKVLSKAINDIPLSLTSLQNLSILDLSSSVFGSIPANIGALSKLQRLNLSRTLTSSIPPSLGDLSVLIDLDLSFGMSGSVPSDLKGLRNLQTLVIAGRLSGSLPPDLFSLLSKLQIIDFRGSGFIGALPSRLWSLPELKFLDISGNHFSDMLPNTTVSFD-STVSMLISGMFYNLT----LLLTF-QVVDLSEYFEGKIPDFVP----TRASLSNLQGPE---KQRKLSDTLFYSKKGLTFNNFGQHEEK-----------------KSS-KTSWLSHTKIVILAAVG-GSILLMLILIVLPITVSFCVRRRNRSSTSNH----------RGRHNGVGP---------LPPDETLPSRGGVSINFGSLGSSFTYQQLLNATKE--FSDSNLIKKQS----DLFKGVLE--NGVQIVVKRISLESTKNEAYLTELDFFSRFAHPRIIPFVGKSLESATHKFLVYKYMLNRDLPSSLFYKSNSVDNGLRSLDWITRLKIALGVAEGLAYLHHDCSPSVVHRDIQASSILLDDKFEVRLGSFSKACHQENNGRPRKIARLLRLSQS------------SQESVPGSATATCAYDVYCFGKILLELITGKLGISSCK-ETQFKKILTEIMPYISSQEKEPVMNILDQS-LVDEDLLEEVWAMAIVARS---LPKPTRRPLMRHIVQALEPLRVVREDS-SESER-FRTTSSRGSSSGRIFGSWRQSVSDPVAA------------------GTSSLLSQAEGLATGSSARGSS--RGASSRRSMKDV-------------------------
> Zm00001d033230_T001.1 pep chromosome:AGPv4:1:255243582:255245348:1 gene:Zm00001d033230.1 transcript:Zm00001d033230_T001.1 gene_biotype:protein_coding transcript_biotype:protein_coding
RRSPASSLFSLS----LALLLHLHAAPASPTALPVEA---REDAPTP----ELPEAELAAIFQVMADL-LGDPTWPQLHP-P-CTDTPPGLQELAPD----DARVLRATRLHLG--PDVATPSCRPGARLDPVSLRGLPHLRTSIFSCF--AAQAPVELPVLFTSLS-SLEQVVKSNPGLTGPVPAT-LGSLRRVSLSQGR-GIPRE-LGGLAALQQLSYNITEIPEEIGAMSSLTILDLSWSIGGGVPATLGKLQRLQKADLSYRLAGRVPPEAGSLRELVFLDLSHSLAGPLPSSLAGLSRLQYLLLQDPLGTAVPAVV-GSLRRLQVLGLSGCNLTGPIPGAFAALASLTALSLDRNRLDGPIPASLAAL--PQLGQLLSQRLAEIALPG-EFVALGRRLDVRG--------------------DEVGRGLQGSGYLGAPPVD------------------------------------------------------------------------------------------------------------------------------------------------------------------HN--------------DGSP---------------------------------------------------------------------------------------------------------EISGAAAA---------------------------------------------------------------AVGLFDGSACHLFVSCLA-------------------------------------VFQ--------------LR-------------------------------------------------------------------------------------------------------------------------------DM---------------
> Bradi1g13793.1.p pacid=32796522 transcript=Bradi1g13793.1 locus=Bradi1g13793 ID=Bradi1g13793.1.v3.1 annot-version=v3.1
----ASSFVSLT----ISLL---------PILLFQAA---TGEAPAP----ELPRSELAAIFRVMGDL-LGDPTWAELHP-P-CTDTPPGLQELAPD----DSRRLRATRLHFG--PDVSAPPCRPGARLAAPAILGLPHLRTSLFGCF---VGRPVELPALFTNTS-SLEQVLKSNPGLTGRIPAT-LSNLRQVSLSQGR-EIPRE-LGGLAALQQLSYNLTQIPEEIGGMTRLTILDLSWGIEGGVPGALGSMRMLQKADLSYRFVGQVPPEIGSLKELVFLDLSHGLAGPLPATLSGLSKLQYLLLQDPIGTAVPAVV-GSLRGLQVLGLSGCNLTGPIGPFFAALGGLMALSLDRNRLDGPIPASLGAL--PHLGQLLSQRLAEIALPR-EFVALGRRLDVRG--------------------DEVGRGLRASFLGAPPPVA------------------------------------------------------------------------------------------------------------------------------------------------------------------GG--------------PG-----------------------------------------------------------------------------------------------------------NVNGTSSALED---------------------------------------------EGSGCRGY------GVVGGLGGLLCHLVVLLM--------------------------------------VLD------------------------------------------------------------------------------------------------------------------------------------------------L---------------
> AT1G75820.1 pacid=19657662 transcript=AT1G75820.1 locus=AT1G75820 ID=AT1G75820.1.TAIR10 annot-version=TAIR10
----AMRLKTH-------LLFL-------HLYLFFSP--------------CFAYTDMEVLLNLKSSMGHGLHDWISS---PHC---SSGVSD----------DDARVISLNVSFTPLLGLNGAGLS-GKSPAFLSRLKNLRE-YIGYY----SYTGGVPEFGG-LT-KLEIDMASCT-LTGEIPTS-LSNLKHTFLHINT-HIPPE-LSGLVSLKSLSIQLTEIPQSFINLGNITLINLFRNLYGQIPEAIGELPKLEVFEVWENFTLQLPANLGRNGNLIKLDVSDHLTGLIPKDLCRGEKLEMLILSNFFFGPIPEELIGNFPNLQTLFLDRNRFRGNIPREIFELKHLSRINTSANNITGGIPDSISRC--STLISVLSRRINEIPKGI-NNVKL-GTLNISGQLTGSIPTGIGN--MTSLTTLDFNDLSVPLGQFLVFNTSFAGNTYLCLPHRVSCPTR------------------PGQDHNHTLFSPSRIVITVI-AAITGLILISVAIRQMN------KKKNQKSLAW-----------------------------------------------KLTAFQKLDFKSEDVCLKEENIIGKGA----IVYRGSMP--NNVDVAIKRLVGRGTGDHGFTAEIQTLGRIRHRHIVRLLGY-VANKDTNLLLYEYMPNGSLGELLHGS--------GHLQWETRHRVAVEAAKGLCYLHHDCSPLILHRDVKSNNILLDSDFEAHVADFGLAKLVDGAASEC----MSSIAGSG-----------IAPEYAYTLKVDEKSDVYSFGVVLLELIAGKKPVGEFGEGVDIVRWVRNTEEEITQSDAAIVVAIVDPR-T--GYPLTSVIHVFKIAMM---VEEAAARPTMREVVHMLTPPKSVANLAF-----------------------------------------------------------------------------------------------------------------
> LOC_Os05g45430.1 pacid=33158796 transcript=LOC_Os05g45430.1 locus=LOC_Os05g45430 ID=LOC_Os05g45430.1.MSUv7.0 annot-version=v7.0
----VASV----------LL----------LHLLSMA---AAATAAL----AMDPAERETLLLVMEAV-SSDREWRSVGP-P-C-GSPPGLEKPVPAAGSSAAARLHVTRLDFGVAPN---PTCKDGAAFPHLAF-ALPHLQSFLVDCFNPAATTAFTLPSANLTSS-RLQQSVRSNPSLSGTLPPQ-LSSIRQVTVSQAIREVPQG-IGELKSLVHLSYSLTTIPSRIGELRSLVGLDLSYSFSGSIPGQLGDLAMLQKLDLSSNLTGGVPATITGLTSLTFLALSNGLSGHLPAGLSDLLDLQYLIMENPMGVPLPSEL-GDIARLQELRLANSGYSGSIPETLGRLASLTTLSLENNNLTGRIPAGLSRL--KRMYHLLSKGLDVVPFDG-AFLRLGRNLDLSG--------------------PGVDGRAVLQADVGVGVRR------------------------------------------------------------------------------------------------------------------------------------------------------------------GD--------------GDIA---------------------------------------------------------------------------------------------------------SVSAATDV------------------------LSVGTLFRRDGQ------------------------------------LWLAGGR---WSAL--------------------------------LI---------RPVAVALCSCCL-----------LL-------------------------------------------------------------------------------------------------------------------------------
> Zm00001d038742_T001.1 pep chromosome:AGPv4:6:163657410:163658979:1 gene:Zm00001d038742.1 transcript:Zm00001d038742_T001.1 gene_biotype:protein_coding transcript_biotype:protein_coding
APAPPAIY----------IL----------LSLQIAA---AAA--------AMDPVERETLLRVMESV-SSDRDWRAAGA-P-C-GSPPGLERPGAAPGGGGAARMHVSRLDFGVPPN---PTCKDTATFPAAAF-ALPELRAFLVGCFNPDAVAAFALPASNLSSS-RLQQSVRANPSLSGALPPQ-LASMRQVTVSQAIRAVPNG-IGALASLVHLSYSLTPIPSRLGGLRRLVGLDLSYSFSGRIPSRLGDLAQLQKLDLSSNLTGGVPPAITRLRALTFLALSNGLRGRLPAGLSGLRDLQYLIMENPMGVPLPPEL-GNIARLQELRLANSGYSGSIPDTFGLLSSLTTLSLENNSLTGRIPAGLSRL--KRMYHLLSKGLDVVPFDS-AFLRLGRNLDLSG--------------------PGVTDRAVV-PDVGVGV------------------------------------------------------------------------------------------------------------------------------------------------------------------------------------GDVA--------------------------------------------------------------------------------------------------------CESSAAAES------------------------SLVGRVVRRE----------------------------------------VTRGR---WPAG--------------------------------L----------RPAAVAL-SCGL-----------LL-------------------------------------------------------------------------------------------------------------------------------
> Zm00001d011757_T001.1 pep chromosome:AGPv4:8:160827185:160828531:1 gene:Zm00001d011757.1 transcript:Zm00001d011757_T001.1 gene_biotype:protein_coding transcript_biotype:protein_coding
----PALA----------LL----------LSLLPAV---ADAA-------SMDPTERETLFRVMEAV-SSDRDWRVESP-P-C-GGPPGLEKPAAD---AGAARMHVTRLDFGVEPN---PTCKDSASFPPEVF-TLPHVQSFFVDCFNPAATTALALPPANLSAT-GLQQSIRANPALSGVMPPA-LASLRQVTISQGVREIPPG-IGDLTSLLRLSYSLSPVPSQIGQLKSLVGLDLSYSLSGAIPSRLGELRQLQKLDLSSNLTAGIPDAVANLTSLTFLALSNGLTGRFPPGISGLRSLQYLIMDSPMGVPLPSEL-GSLARLQELRLAGSGYSGPIPDAFGQLASLTTLSLQDNNLTGPIPAALSRL--GRMYHLLSNALGAVPFDR-AFLRLGGNLDLSG--------------------SGLDDRSALR---GIGARG------------------------------------------------------------------------------------------------------------------------------------------------------------------GD--------------GT-----------------------------------------------------------------------------------------------------------PMSSSART------------------------SSGSRGVRGS------------------------------------------------------------------------------------V----------GAACVAVCLLALE--------HALY-------------------------------------------------------------------------------------------------------------------------------
> Solyc10g051360.1.1 pacid=36154010 transcript=Solyc10g051360.1.1 locus=Solyc10g051360.1 ID=Solyc10g051360.1.1.ITAG2.4 annot-version=ITAG2.4
-----------------------------------------------------------------------------------------------------------------------------------------------------------------------------------------------------------------------------------------------------------------------------------------------------------------------------------------------------------------------------------------------------------------------------------------------------------------------------------------------------------------------------------------------------------------------------------------------------------------------------------------------------------------------------------------------------------------------------------------------------------------------------------------------------------------------------LNVICAYDVYCFGKVLLELVTGNLGISSSS-DVNMK------------MGHDYCCQILSQS-AFEES-VNEVYP------------------------QSFRPIKVVRKEH-AISER-LRATSSKGSLGSTLFGSWCHSFSDIVAPPANKVE------------GASSFKKSATMGSQGIGQVPKGG-SSFSTGRHSKEIFHEPLDVRDVGGT------------
> LOC_Os01g52880.1 pacid=33124682 transcript=LOC_Os01g52880.1 locus=LOC_Os01g52880 ID=LOC_Os01g52880.1.MSUv7.0 annot-version=v7.0
----AASA----------VF----------VCLLSVA---AAAA-------SMDPAEREALFLVMEAV-SSDRDWRSESP-P-C-GAPPGLEKPAAGD--AAAALLRVTRLDFGVEPN---PSCKDTAAFPPLVFSSLPHLQSFFVGCFNPAANTSLVLPAANLSTS-SLQQSIRANPSLSGVMPPQ-LATLRQVTISQGIREIPQG-IGELTSLVHLSYSLTPVPSEISELKSLVGLDLSYSLSGAIPSRIGELRQLQKLDLSSNLTGGIPVSIANLSSLTFLALSSGLSGHFPPGLSGLRNLQCLIMDNPMNVPLPSEL-GGLPRLQELRLAGSGYSGQIPAAFGQLASLTTLSLEDNNLTGEIPPVLTRL--TRMYHLLSNGLGAVPFDG-AFLRLGQNLDLSG--------------------AGLDDRMVVRVGVGVGAHA------------------------------------------------------------------------------------------------------------------------------------------------------------------GG--------------DG-----------------------------------------------------------------------------------------------------------PLAPGGVT------------------------GAAA-TVRGS---------------------------------------------VDGYPFR--------------------------------L----------GHACLVVALVSL--------------------------------------------------------------------------------------------------------------------------------------------
> AT2G42800.1 pacid=19641690 transcript=AT2G42800.1 locus=AT2G42800 ID=AT2G42800.1.TAIR10 annot-version=TAIR10
T---SSLF----------FFLLIT-----PLFLCQEN---RVSA-------SMPPSESETLFKIMESM-SSDQQWRQSHP-P-CAGSSPGIEKTGPD------HLSHVSRLDFGSAPN---PSCKSSASFPSSIF-TLPFLQSFFFNCFHFPTTIMF--PIKLIPNS-SLQQSLRSNPSLSGQIPPR-ISSLKQITLSQRT-DIPPA-IFSLKSLVHLSYKLTKIPLQLGNLNNLVGLDLSYSLTGTIPPTISQLGMLQKLDLSSSLFGRIPEGVEKLRSLSFMALSNKLKGAFPKGISNLQSLQYFIMDNPMFVALPVEL-GFLPKLQELQLENSGYSGVIPESYTKLTNLSSLSLANNRLTGEIPSGFESL--PHVFHLLSRLLIVVPFDS-SFLRLGKNLDLSG--------------------RGLNPEDEFSVKTGVDVGK------------------------------------------------------------------------------------------------------------------------------------------------------------------VS--------------GGGL---------------------------------------------------------------------------------------------------------SVHSSKKK------------------------SQASRYYRSC------------------------------------------------------------------------------------F----------ANALFPFAFLGLQ--------RWVL-------------------------------------------------------------------------------------------------------------------------------
> Smo_168513 pacid=15422806 transcript=168513 locus=168513 ID=168513.v1.91 annot-version=v1.0
------------------------------------------------------------------------------------------------------------------------------------------------------------------------------------------------------------------------------------------------------------------------------------------------------------------------------------------------------------------------------------------------------------------------------------------------------------------------------------------------------------------------------------------------------------------------------------------------------------------------------------------------------------------------------------------------MLLVLRQMPNGDLASALRRGDSSSAGSAKPLDWITRFKIAIGVAEALAFLHHDCSPAVIHRDLKSSSVFLDEGYEVRLGSFGKACRQQYG-----------------------------------SDVFPVYDIYCYGKVLLDLVSG-LDISSCC-DGFGEAWLHRALPLMEFGKRDAFLRLVDPT-VLDEDHVKELMLLAVIAKS---LPEHAQHQTMSNVLHMLQP-----------------------AFFLALAGQG-----------------------------------------------------------------------------------------
> Bradi2g43940.1.p pacid=32774552 transcript=Bradi2g43940.1 locus=Bradi2g43940 ID=Bradi2g43940.1.v3.1 annot-version=v3.1
-----ASL---------SVLIVVATVTLATVVVPDSA--ALVDAPQTSDRARTDPAEQRAVQDVMAAT---GNGWASGIA-V-C-RGRHGIE--VPD----RGDVYHVVSLSFGALSD-AFPACDAAATLSPAVL-ALPHLRSFFYRCF----ANPQPIAFLGR-LGPAFRSVLRQNG-HVGPIPME-IGSLTRVDLHGHT-AIPAT-LQSLKHLQLLSYRLAQVPS--FKFQHLSILDLSHYLQGHVPASFGQCRSLLKLDLGQRLAGTIPDALGDLSELILLDLSHALSGPIPAAIGRLSALRSLILGDRMQFSVPEDLFTGLKALTTLVLSRMGLEGLLPESIGELSELRVLRLDGNGFTGVIPASFRRL--GKASELVDGRLVPIPFGK-QMMWLGKKLRVGG--------------------EGYDARQQGVALAGVADDSVRS------------------------------------------------------------------------------------------------------------------------------------------------------RTTQHLSSNKS--------------GTVA---------------------------------------------------------------------------------------------------------NVSTSA--------------------------------------------------ANSGCNGA------ARVESLHVVLGVLVFLRLA-------------------------------------L------------------------------------------------------------------------------------------------------------------------------------------------------------------
> evm_27.model.AmTr_v1.0_scaffold00024.319
------------------------------------------------------------------------------------------------------------------------------------------------------------------------------------------------------------------------------------------------------------------QYL--------------------------------------------------------------------------------IP-------------------------------------------------------------------------------------------------------------------------------------------------------------------------------------------------------------------------------------------------------------------------------RLF----------------------------------------------------------------------------------------------------------------ILRSDIKSSSILLDQEYNVRLGSLTKAQ---------RVT----------------------------HQGSLRHDVRCFGKVLMDLVSG-LDYSGGK-DPYAQAWAHKALVCM--QDQGPLVS-MDPS-VVEEDLNKEITGVAYLAKA---LESEEDGLTMKVVRQVLDPSWCVGGL----------------VWD---LGD-------------------------------------GLLDS--------------------REI--------NK---------------
> Pp3c11_10500V3.1.p pacid=32958565 transcript=Pp3c11_10500V3.1 locus=Pp3c11_10500 annot-version=v3.3
-----------KNWVWWWVVAL-------TLIVYQCR----------VLTMALMNSEAQAMRELQKDLQVEQSSWPPS-E-P-C--TRQGVQV-----------GDHVDSLDLS-----VLQRVS---NQSFNA--VLDGLQAPYLRELASGFTLRFSLDWITS-LQ-TLQIDLTATS-LEGTLPRA-LGNFSTVCLAGNT-EIPAS-VGSMVNLTTLSNKLVSIPPSIFNASALVSVDLSHNLTGVLPTTVGNLVNLQFFIASHDLVGPLPPQLGSLFLLTLLDLSSNFSGAIPPDLGKLKSLNFLSLATNLSGTLPSDI-TQCTGLRTLILRENIVEGMLPATIGDLKELVVLDVSSNRITGLLSSEMGAI--KSLEILIAHYFYPIVSEL-VALRL-KSLNVSHFFNGSLPSGFL----PTAVVKKLLGSS---GQHELRTQRFYVRQGVIFGAPTTPPAS--GIPMLEQPLA-----DPG-GNKSKTKHLVLILSSCV-GGAGLIFLVASVIYCCVRLGCGGKKKGESA------------RTHGSIGSV-----------RGGSARAIAPAVPTSRMGEVFTYEQLQRATKN--FFVGNLISNHS----DIYRGVLE--SGTMVAIKRIDLTKVKMETYLQELEVLGRASHTRLVLLLGHCLDRDEEKFLVYKYTTNGDLATALHKKPDPCEDVLQTLDWITRLKIAIGVAEALFHLHSECSPPIVHRDVKANSILLDDMFEVRLGSLSNARVQDGEPHPSRITRLLGFSQS------------SDQRDSV-AAVSTSSDVYNFGKVLLELVSGKLGISGSTADHHSEAWLEWALPLIRVHDKESLPKLVDPF-IVDEDLLAEVWAMAVIARA---LTKPHKRPSMRHVLKALEPHKVVREEHFGESL--AMRTSSHSSWNEAMFGS------------------------------------------------------------------------------------------
> Pp3c7_16420V3.1.p pacid=32924111 transcript=Pp3c7_16420V3.1 locus=Pp3c7_16420 annot-version=v3.3
-----------RIRTMWWAAAF-------TLVAYQCF----------IVTMALMDSEAQAMQQLRMGLQVQRSSWPPS-E-P-C--TMQGVQA-----------GEHIDSIDLS-----GLQRVS---NQPFST--VLNGLQAVYLRELASGFALGRALDWFTT-LR-FLQIDLTETA-LEGTLPPA-LGNLSTVTLAVNT-YIPES-VGNIVNLTTLSHKLEPIPPSLFNATSLVYVDLSYNLTGVLPTTVGNLLNSQFFIASHALTGPLPSQLGNLSRLTLLDLSSNFSGALIPDLGKLKSLNFLSLAKNLFDAFPPEI-SQCTGLRTLILRENRVEGVLPSTIGDLKELVVLDVSSNRITSLLSSGLGSI--ESLAIVISHYFYPIIDEL-VSLRI-QSLNLSHFFNGSLPVGLL----PTAVVKKLTGSP---GQHALRTQRFYGKRGVVFGAPTAPPAS--GIPVLEPPSQ-----SPG-GNKTGIKHLVPILSGVL-GGVGLIFLVASIIFCCVRFGFWGKKKGESG------------RTHGSVGSV-----------RGGSARATAPAVPTSRMGEVFTYEQLQRATKN--FAIGNLISNHS----DLYRGVLE--SGAMAAIKMIDLTKVRLETYLQELEVLGRASHTRLVLLLGHCLDRDDKKFLVYKYTPNGDLASALHKKPGPCEDVLQSLDWITRLKIAIGVAEALSYLHSECSPPIVHRDVKASSILLDDKFEVRLGSLSDARVQDGDPHPSRITRLLGLSQS------------SDQGDAG-VAVSTSSDVYNFGKVLLELVSGKLGISGSTGDPRSEAWLEWALPLISVHDKESLPKLVDPS-IVDEDLLEEVWAMAIIARA---LTKPHKRPSMRHVLKALEPHKVVREENFGESL--AMRTSSHSSWNEAMFGSWRHKHNNNNLSMSRLGDAE---------HGSLPVAKAGVSSSSVFRGDA----PPGHARRGSSDIVPEPIDEDTPHGS------------
> DmPelle
----------------------------------------------------------------------------------------SGVQ-----------AEAEAQAQNQA-----NGNRTRSR--------SHLDNTMARLL-----------PLV----------------------------RAQLCDADVWQLT-------AVKLYPDQVISSKQRRSASN----EFLNIWGGQYHTVQTLFALFKKLKLHNAMDYVSDLHKYIPRSVPTISELRAAPDSSKVNNGPP----------------------------------------------FP-------SSSGVSNSNNNRTST-----------------------------TATEI-PSLESLG-----------------------------------------------------------------------------------------IHISTV------------------------QRAAESLL--------------------------------------------------EIDYAELENATDG--WSPDNRLGQGF----DVYRGKW---KQLDVAIKVMNYRSPNLQQSYNELKYLNSIRHDNILALYGYSI-KGGKPCLVYQLMKGGSLEARLRAH---AQNPLPALTWQQRFSISLGTARGIYFLHTARGTPLIHGDIKPANILLDQCLQPKIGDFGLVR--EGPKSLDAVVEVNKVFGTI-----------LPPEFRNFRQLSTGVDVYSFGIVLLEVFTGRQVTDRVPEDYVKQQWRQNRMELLEKHLAAPMGKELDMC------------MCAIEALH---TLDPQDRPSMNAVLKRFE-----------------------------------------------------------------------------------------------------PFVTD-----------------
> Zm00001d013376_T001.1 pep chromosome:AGPv4:5:10004194:10007872:-1 gene:Zm00001d013376.1 transcript:Zm00001d013376_T001.1 gene_biotype:protein_coding transcript_biotype:protein_coding
---------------------------------------------------------------------------------------------------------------------------------------------------------------------------------------------------------------------------------------------------------------------------------------------------------------------------------------------------------------------------------------------------------------------------------------------------------------------------------------------------------------------------------------------------------------------------------------------------------------------------------------------------------------------------------------------------------------------------------------------------------MVHRDVQASSILLDDKFDVRLGSLSKVCPQEGEGHQNVITKLLRFSST------------ADQGSSGEFDHATFHCSHAF--------------------------------------------------ILRIGHQSSV--------S------------------------------------------------------------------------------------------------------------------------------------------------
> Smo_420092 pacid=15409940 transcript=420092 locus=420092 ID=420092.v1.91 annot-version=v1.0
----VSSL----------LALL-------SIAASTRA-HNAAAAPAPSNATALDPDQLKALRSLKVPI-------------PICAPYPTPFQD------QG-YPTRHLVSLALSYCPEEALDALATT-------------LKSSFLHC---------PMAAFPAQMTSSLESSIVS----------S-LGRETDDTTTNAT-VWLAR-FHRLSRLEVIVVASGAI-------------------------ILSNMTGLRELSISNTLGGHLVRSWP--ANLTLLDLSNRIQGGLPSLFGQLLRLETMDLGGNISGHLPESL-GHLRSVRKLVLSSNALWGPIPKSFANLTSLAYLDMSGNKINGSIPEALADL--PSIRYVLRNDLDMLPLNS-SSIQM-NSFRVAG--------------------PSYNSSATSSLVLGLAKDE----------------------------------------------------------------------------------------------------------------------------------------------------------------------------------DG----------------------------------------------------------------------------------------------------NPIVPSSSPSSSS-----------GSSSSTSSSSGEHHSS---------SSV-----------KSSGVKKTWAIATA-----LGAIFLFIV-----------------------------------------------------IVVALSRW-----------------------------------------KNKG---------------------------------------------------------------------------------------------------
> Pp3c1_4210V3.1.p pacid=32971370 transcript=Pp3c1_4210V3.1 locus=Pp3c1_4210 annot-version=v3.3
QVR--GELRIHTMWIWWWAVAY---------VIQNLV----------VSVVALLSSEARTMQQLQQELRVRESSWPAL-E-P-C--TRQGVQE-----------GDHVKSILLS-----DLPRQS---NETMHV--YLDVIQGPNLRELASGFPLRRPIDSFTS-LR-ALQVDLTATV-IDGGIPTT-LGNLSRFSLASET-SIPES-IGNLVNLVSLSFRLLPIPSGLFNATGLVNIDLSHNLTGHLPPAVGRLAMSQSLVVSNELTGSLPSQLGNLTFLKQLDLSHLFSGAIPPDLGKLRNLDVLTLETNLSGKFPPEI-SQCTSLRIFNMRQNQVEGVLSEAIGDLRKLVTLDASSNRMTGLLPSGVGTF--VLLQTLIAHYFYSIPELF-GTLQI-QSLNLSNFFNGSLPVGLI----PNAVLKKLTSSP---GQHAPRTFKFYARHGVIFGEHASSPDS-AQTPILPPPSP---------TSEATTKHLVPILAGTL-GGVVLIVVIASLAVCFHLCEKKPKNLDASG------------RTHGSVGSA-----------RGGSARVSAAAVPTNRMGEVFSYAQLQQATNN--YASENLICNHS----DLYKGLLE--SGAMVAVKRIDLTKVRTQSYLQELEVLGRASHTRLVLLLGHCLDRDEEKFLVYKYTPNGTLASALHKKPRPYEDGLQSLDWITRLKIAIGVAEALSYLHSECSPPIVHRDVKASSILLDDKFEVRLGSLSDARVQDGNSHPSRITRWLGLSQP------------SDSGDSG-LGFSTSSDVYSFGEVLMELVSGKLGISGTKTDPESEAWLEWALPLINVHDKESLPKLVDPS-IVDEDLLGEVWAIAIIARA---LTKPHKRPSMRHVLKALEPHKVVREEHFGESFRNEMRTSSHSSWNEALFGSWRYHHSKDAAVTSLRED-----------HCTLSVAKSGMASSS----------APPHARRGSSDTAPEPTEEDPHDML------------
> Solyc12g089160.1.1 pacid=36147261 transcript=Solyc12g089160.1.1 locus=Solyc12g089160.1 ID=Solyc12g089160.1.1.ITAG2.4 annot-version=ITAG2.4
----------------LKITPF-------FFFLFFYS----------VSSNQISTLEHKALLDLRSSLSISAKNWPRK-S-P-C--TNTGIHN-----------NDKVVSIKLT-----GLRRIHKG-NMSPHF--AVDSLANTHLTSFSSGFVLSGPIYWFGQKLT-QLKHDLSSSS-ILGSLPSS-LGSLTDYSLFNST-TIPLE-LGKLRSLRVLSWSLTEIPSSVSNIMNLSVLDLSSILSGKIPVEFGSFLGLKLLNLSYSLSSYIPSEISNLSGLVELDLGFYFSGSLPEGLLRMRNLSKLLVGNELEGALSSSLTSNDSVLEYINLRSNRFEGKVPDVLWFLSDLRVLDISGNNFTGVVSNSTYFS--VTGASYLSNLFYNVT----FDVRF-QSIDLSKYFQGLAPA------ISGVRVMDFKGLL---NQRSLDDSKFYADRGLVFVDGGIGTRV---------------------RASKGRHKCLFVMVGVF-GGVGVLMLMALVILLFWKICYR-GNTNE--------------RGISNVSPV--------VEGGNNQAAPVKFSRDTSGSIESFTYDQILKATSN--FNETDLIKNHT----DIFRGILE--GGVTVVIKKVNVHHIEKETYKLELDLLNWTTHHRLVPFLGHCLDHENEKFLVYKYMPNGDLFNLLSRDTDLEDENEQSLDWITRLKIATGVAEGLVYLHHECNPPLVHRDVQASSILLDDKFEVRLGSLSDVCAQEGDS-QNLITKFFRTTKN------------PEGEPAGTSFTSCSYDVYCFGKVLLELVTGKVGASHLD-DVSTKEWLEKLLPFITIRDKELVSKIVDPS-IIDDDLLEEMWSVAIVAKA---LPRPSRRPEMRRVLKALEPFKVVREGSF-NSIR-LRNTSSRRSWSAAFLGSWNLSSQDSINASGQTS------------EAGMNLKQSGLSHSISSGN-----EHSSSCKRSSSEIFPEPQDTLDI---------ERQDMS
> Potri.014G196600.1 pacid=27033061 transcript=Potri.014G196600.1 locus=Potri.014G196600 ID=Potri.014G196600.1.v3.0 annot-version=v3.0
KG----------------FLLV-------TILVLHQC---TLGQQ----DFFKSRIERSALLDLRSSLGIRSTDWPIK-S-P-C--KKTGIQR-----------NGRVTGINIS-----GFKRTRAG-RLNPSF--SVGSLANTFLESFASGFSLPGSIDWFGYRLG-SLKVDLRSSS-VTGPIPAS-LGNLTNAYLANDA-SMPAA-LGQLMQLLVLSRSLTLIPNDFGFLRNLSCLDLSSHFSGSIPSTFGSISGLQFLNVSDSLVGSVPVELGNLSHLVKLNLGVVLSGSLPVEFRRLRNLEMLVLRHRLEGRLPDGLFSSLGKLRVLELRENKFDGALPGALWSLRNLQVLDVSANNFTGDLSNFSFKGH-ASGAVFLSNQLYTTA----CLSGY-TSIDLSGYFQGKVPRISP----SNGSLDMLQAVP---DQRRLEDSLFYAGRGLTFDYFGNPEPR--------QQLL------PT-PAPRRRKQWIYILVVLL-GGVGFLAFFILVIVLV-LRKCNYAISNE--------------RGSADVGP----------VPEGDSPPLPKDPTSVSSLGESFTYAQLRSLTGE--FSERNLIRHHS----DLYQGFLE--GGIPIVVKRINLHSLKKDSYVTELEFFSKYSHARLIPLLGHCLENENQKLLVYKYMPNGDLAESLFRVTNFDDNGLQSLDWITRLKIAIGAAEGLSYLHHECNPPLVHRDVQASSILLDDKFEVRLGSLSEIRIHEGDSHQSVLTRFLRKSQSV-----------SDPGTSGSSPITCAHDVYCFGKVLLELVTGKLGISKSD-DATTKEWLEQTLVQISLYDKELVAKIVDPS-IIDEDLLEEVWAMTVVARS---LPKPSKRPPMKYVLKALEPLKVVREDSY-SSER-LRTTSSRRSWSAAFFGSWRHSSENVTVLGHAN-------------EGISGLKQPVRVGSQGSGRIE----HSSSNKRLSNEIFPELLEMQDM---------ERLDEH
> Potri.002G260100.1 pacid=27024024 transcript=Potri.002G260100.1 locus=Potri.002G260100 ID=Potri.002G260100.1.v3.0 annot-version=v3.0
KE----------------LLLV-------TILVLFHC---TLGQQ----GFL-TRNELSALFDLRSSLGIRSTDWPIK-S-P-C--KQTGIQR-----------NGRVIGINIS-----GLKRTRVG-RLNPSF--SVDSLANTFLESFASGFSLPGPIDWFGYQLG-SLKVDLQSSS-VTGPIPAS-LGNLTNAYLGSDA-SLPAA-LGQLMQLLVLSRSLTQLPSEFGLLRNLSKLDLSSYFSGSIPSTFGSISSLKILNLSDSLMGSVPVELGNLSNLVELNLGMVLSGLLPVEFMRLRNLEVLVLRDRLEGRLPDGLFPSLGKLRVLELRENKFDGALPDALWSSQNLQVLDVSANNFTADLTNFSLKGH-ASGAVFLSNKLYTPA----CLSEC-TSIDFSGYFQGKVTISSP----RNGSLDMLQTVP---YQRSLEDRLFYAERDLTFDYFGNPE--------------------PG-SVPKKRKRWIYILVGLL-GGVGFLTILVLVIVVV-LRKFSNTITNE--------------RGSADVGR----------VPDGDSPPLPKDPTSVSSLRDSFTYEQLLGLTSE--FGERNLIKHHS----DLYQGFLE--GGIPIVVKRINLHSLKQDSCMMELEFFSKHSHARLVPLLGHCLENENHKLLVYKYMPNRDLAESLYRVTNFEDDGLQSLDWITRLKIATGAAEGLSYLHQECNPPLVHRDVQASSILLDDKFEVRLGSLSRVRVQEGDLHQSVLTRFLRKSQSV-----------SDPGTSGSSPATCAHDVYCFGKVLLELVTGKLGISKSD-DATTREWLEHALAQISVYDRELVAKIVDPS-IVDEDLLEEVWAMAIVARS---LSKPSKRPPMKYVLKALEPLKVVRDDMY-SSGR-LRTTSSRRSWSAAFFGSWRHSPDNASTLGHAN---------------TSGLKQPGRAGSRGSSGIE----HSSSNKRLSSEIFPEPLEMQDM---------ERLDEH
> evm_27.model.AmTr_v1.0_scaffold00059.5__
AAD-SHEL----------LLLL-------SFLLIFSS-TKTVAQQ------LSSHMDRGALFSLRSSLGFRSRDWPRK-A-P-C--TQVGVQN----------GAGQVVGLNIS-----GLRRTRIG-RMNPRF--SADALINTLLSSFASNFALPGPISWFPR-LS-SLKFDLHSSS-LNGTIPPS-LFRD---------------------NLTLLSRNLTSLPLSISS--SVAQLNLSHLLYGALSSQLGA-----------SLVRSLSSS---------LDLSYYLQGSLPPALAS-----------------------------------------SPS----------------------PNNTSS--------------------------------------------------TPQTFAFLRQVP---NQRSLSEASFYQARGLTFVGFGPPNTT--------SPAPLSS-PPPG-RKSKDRR-LRIILGAALGGGLGLIVLLLLLCLLLKCCRGRTDGGDAR-------------RRDTMDSPSNNAV-VAKGGGSAVSPPGQAFSINLSKLGEAFSYEQLVLATKD--FGDSNLIKHHS----DLYPGTLE--GGIPVVVKRIDLRVVKREGYMAELDLFGRASHPRLVPLLGHCLEHENEKLLIYKYMPNRDLSHSLYRKAGQAEDGLQSLDWITRLKIAIGAAEALSYLHHECTPPLVHRDVQASSILLDDKFEVRLGSLSEVCTQEGDTHQGVISRLLRISQT------------SEQGTSGSSSSTCAYDVYCFGKVLLELVTGKLGMSGSN-DTSV--LLEWALPCINIYEKELVTKIVDPS-IVDDDLLEEVWAMAIVAKS---LPKPSKRPLMRYILKALEPLKVVREDSGGASAR-LRTTSSRGSWNAALFGSWRHSSSEIAVAPREVA------------------KQSGTAGSQGSGGGQGGG-DTPSHKRLSKEIFPEPPPSSSAAAQIEGGGHHQED--
> Smo_415317 pacid=15419459 transcript=415317 locus=415317 ID=415317.v1.91 annot-version=v1.0
-----------SLGLAWAILAL-------GVVTILPA-----------ESQTLLASEAYAMRHLRYSLRIRDFYWPKT-R-P-C--LDRGVLE-----------NGRVVSIYLS-----GLKRTLVG-MARPTL--ALDNLQGPALRLLATGFVMLGTLDWIGQ-LS-ALQVDFSACS-INGSVPGG-IGQLGRRSLARDM-GIPAS-IGNLSRLELLSGMLSVLPPELGRMASLRDLDLSGIFSGPIPASL---------------------AVSSSSSLRSVRLSDRLDGSVPENLTGWSTLQELALGKLLAGE-------------------------LPGALQDLRNLTLLDLSLNNFTGTIPPGLASL--SSLQSLLSNTFYPLPAAV-SSLRL-LVLNVSDFLNDTVPAGTV----AGAILSEFVNAS---GQRSLSDQAFYAARGLVFQNASSFNLP--------TPMPR--------RSKSKPRHLAVILGGTF-GGLGLVLLVAALVLLIRKHERRPAREPPKKS----------AMAGGAAAGA--GAGAATTSGTGQPVVPPAVAVKMSSIGESFTFSQLVRATQE--FSSSNFIKAHS----DLYRGVLD--GGVLVVVKRIEVAKMKKDLLTLELEVFGKASHTRLVPLLGHCLEMDELKFLVYKYMPNGDLGQALHKKPSPPADILQSLDWITRLKIAIGVAEGLSYLHHECVPPLVHRDVQASSILLDDKFEVRLGSLSETREQGGEAQPGLITRLLRLSQT------------TEQGDQGSAVASCAYDVYCFGKVLLELVTGKLDISGTS-DPNADAWLEWALPLIDRHNKEGIMKLVDPS-IVDEDLLEEVWAMAIVAKL---LGRASKRPQIRHVLKALEPQRVTREENFSSSLR--SRTSSHSSWNASLFGSWRHSSSENVIASGVLREEYGGGG--GGGGGDPSRKHSGTSHSQGSITGE----QSFHRRPGSSEIFPEPVEDVPVKASLGSGDQQQQQQS
> Solyc10g051370.1.1 pacid=36154156 transcript=Solyc10g051370.1.1 locus=Solyc10g051370.1 ID=Solyc10g051370.1.1.ITAG2.4 annot-version=ITAG2.4
-----HQS----------FLCF-------MLFLLFDS---TFS--------LSLSEERKALFLLRSTLGLRRNEWPRP-RVP-C--TDKGIRK-----------NGRVAEINIS-----GFRRTNVG-QDNPQF--SVEALQNTFLERFALNFKLPGPIVWFGSIVAPSLQIDLRFCS-ITGLIPSS-LGMLGTMYLSNAT-PLPMS-LGQLWNLAVLSHSLVSIPSSFRYLDNLIMLDMSSHLTGPIPPSVVTLPHLQYLNLFNSFS--------------------------------------------------------------------------------------------------------------------------------------------------------------------------------------------------------------------------------------------------------------------------------------------------------------------------------------------------------------------------------------------------------------------------------------------------------------------YLSKD---------------------------------------------------------------------------------------------------------------------------------------------------------------------------------------------------------------------------------------------------------------------------------------------------------
> Smo_40907_ pacid=15402562 transcript=40907 locus=40907 ID=40907.v1.91 annot-version=v1.0
-----------------------------------------------------SRGDAFALRHLRYSLQVRNFYWPKS-AQP-C--SARGIQE-----------QGRVVGIHLA-----GLKRTVAG-MAQPSF--SVDPLRSPLLRYLASGFHARGLLYWIGE-LS-QLQVDLSSCSGLQGSIPDS-LGQLRKFSLSGNT-GLPYS-LGNLVALEALSSGLSGIPGSFQAMRRLVTLDVSRLLDGLPRLGSGD-------------GGGVNGSQPWFERIEVLDLSSRINGSLPPELGKLASLRVLDLSRSLGGT-------------------------IPAGIGSLARLTKMDLSRNNLTGFLPRELSSL--ARMEALLSHEFYSLPEGL-TALKM-AFLDLSSYLNGTVPDEIT----YTTALAGFENVA---RQRYQKDQRFYTSRGLELSGEVGM------LP---TATPVGSLRLAGSSKKSKKQHVAAILGGIL-GSFGFIIAVVAIVHAFQLRDRRRRRRSSSSS----------DRGSQQTGG----------SMRHHDQEQANVTVNLACIGEAFSFAQLQRSTQD--FNPVNLIKAHT----DLYRGILD--GGLLVVVKRVDVTSLKKDFLLSELEFFSKASHTRLVPLLGHCLERENEKFLVYKYMQHGDLARALHRKPSPPKDILQSLDWITRLKIAIGAAEGLSYLHHECSPALVHRDIKATSILLDDKFEVRLGSLSEARIQDGGVHPNLIMRFLRSRSQ------------TSEQDPDSPVASCAYDVYCFGKVLLELVSGKLGISGTM-DPGADTWVETILPLIDRHEKENLSKIVDSS-LVDDDLLEEVWAVAIVAKM---LPKPSRRPAIRQVLKALEPQRVVREENFTASLR-----SSHSSWNGSLFGSWRHSSSETVIPAT-----------------------------------------------------------------------------
