# Supplementary material for: Structural evolution drives diversification of the large LRR‐RLK gene family
Source: New Phytol. 2020 Feb 29;226(5):1492–505. doi: 10.1111/nph.16455 (PMC7318236; doi:10.1111/nph.16455)
Supplement: Supplementary file 1 — Dataset S1 Alignments used to infer clade‐specific trees. Dataset S2 Alignments used to infer clade‐specific trees after filtering. Dataset S3 Newick format clade‐specific tree files. Dataset S4 Sequence alignment from backbone tree. Dataset S5 Sequence alignment from backbone tree after filtering. Dataset S6 Models for backbone tree alignment partitions. Dataset S7 Newick format LRR‐RLK constraint tree. Dataset S8 Newick format LRR‐RLK backbone best tree. Dataset S9 Newick format files for bootstrap replicate trees used in backbone tree construction. Dataset S10 Alignments used to construct conversion trees shown in Fig. S19. Fig. S1 Clade I gene tree. Fig. S2 Clade II gene tree. Fig. S3 Clade III_VIIa gene tree. Fig. S4 Clade IV gene tree. Fig. S5 Clade V gene tree. Fig. S6 Clade VI gene tree. Fig. S7 Clade VIIb gene tree. Fig. S8 Clade VIII‐1 gene tree. Fig. S9 Clade VIII‐2 gene tree. Fig. S10 Clade IX gene tree. Fig. S11 Clade X gene tree. Fig. S12 Clade XI_XIIb gene tree. Fig. S13 Clade XIIa gene tree. Fig. S14 Clade XIIIa gene tree. Fig. S15 Clade XIIIb gene tree. Fig. S16 Clade XIV gene tree. Fig. S17 Clade XV gene tree. Fig. S18 Model of structural modifications found. Fig. S19 Phylogenetic trees of maize genes in clade XI_XIIb from different alignment domains. Fig. S20 Alignment showing sequence identity of a maize gene fragment to its paralog. Fig. S21 Backbone tree with gene names. Table S1 Genome annotation and assembly versions used in gene searches. Table S2 List of maize transcript variants used in gene searches. Table S3 All discovered genes, their respective clades, protein domains found in coding annotation, and domains found outside their coding annotation. Table S4 Gene expression analyses. Table S5 Genes used to construct backbone phylogenetic tree, their clades, and their constraint groups. Table S6 Gene family size in each taxon by clade. Table S7 Rate of gene structural variation by clade. [file NPH-226-1492-s001.zip › Man2019_LRR-RLKs_SupportingInformation/datasets/Dataset_S2_Filtered_Alignments/XI_XIIb.input.align_out.fas]

> AT2G15080.1 pacid=19638097 transcript=AT2G15080.1 locus=AT2G15080 ID=AT2G15080.1.TAIR10 annot-version=TAIR10
-----------------------------------------MMKGY----------------------------------------------------------------ITLS----------------FLIILIFNFLDEF--------------------------------------AASTRHLCD-----PDQSD--------A--ILEFK-NEFELE----E----SCFD---SNI---------PLKTE--S-W-----------------T-NNSD--------------CC--YWDGIKC-D----AK------FG------D-------VIELDLSFS--CL-R--GQ---LNSN---SSLFLRFLTTLDLSNDFIGQIPSSLE---TL--SNLTTLDLSRNHFS-GRI-P------SSI-G-N-LSHLIFVDFSH-------NFSGQI-PSSLG------------------------------------------------------------------------------YLS-----------------------------------------------------------HLTS----------------------FNLSY---NNFSGR-VP---------------------------SS--IGN-LSYLTTLRLSR---N-SFFGELP-SSLGSLFHLTD----------------------------------------------LILDTNHFV---GKIPSSL-G-----NLSHLTSIDLHKNN-FVGEI-PFSLGSGLQLDILNVKSKLSGFPALLNLRKLSTLSLFNNRLTGTLPSNMSSL---------------------------------------------------SNLKLFD----ATENHFTGPL--P-SS---L-----F--------NIP-SLKTITLEN----QLNGSLGFG----------------------------------------------NISSYSNLTVLRLGN-N-NFRGPIHRSISKLVNLKELDL---SNYNTQGLVDFTIFS---HLKSIEYLNLSHLTTTTIDMYEIL-SSFKLLDTLDLSGSHVSTTKSSL-SNSSLVLISQLYLSGCGITEFPKFLRSQELMLTLDISNNKIKGQVPGWLWMLPVLNYV------NLSNNTFIGFERSTKLGLTSI--QEP--------AMRQLFCSN-----------------NFTGNIPSFICELPYLS-----------------------TLDFSNKFNGSIP--TCMG-----------------------------------------------NIQSYLQALNLRHNRLSGLLPENIF----ESLISLDVGH-QLV-GKLPRS-LSHI-----SSLG--LLNVESKISDTFP-------------L--------WL--SS-LQELQVLVL-----RSNAFYGPI----EKTQ--FSKLRIIDISGQ------------------FN-----------------------GTLPANF---F-VNWTAMFSLDEN-----EDQSNGEYMSTDY-FYFDSMVLMN------KGVEMELERVLKVFTVIDFSGKFEGEIPKSI---------G------LLK-ELHV------------------LNLSNNALSGHIASS-MGNLMALESLDVSQKLSGEIPQE-----------------------LGKLTYLAYMNFSHQLVGLLPGG-----------------TQFQTQK---CS-SFEDNH-GL------------------------------------------------------------------------------------------------------------Y---------------------------------------------------------------------------------------------------------------------------------------------------------GP------SLEKI----------------------------------------------------------------------------------------C-----------D----------------------------------------------------------------------------------------------------IHG-------KTPQQS---------------------DMAPEPEE--------DEE--------EVISW-IAAVIGFI-LGTA---------------------LGLTFGCILFSYKP--------------------D-----------WF--------------------------------KN-----PFVR-----------------------------------------------DKR----RNIGTITH-----------------------------------------------------------------------------------------------------------------------------------------------------------------------------------------------
> AT3G05660.1 pacid=19658504 transcript=AT3G05660.1 locus=AT3G05660 ID=AT3G05660.1.TAIR10 annot-version=TAIR10
-------------------------------------------------M-------------------S-------------------------------------LIPITFY----------------FLFLFFSNFRGVF--------------------------------------AVPNIHLCH-----FEQRD--------A--LLEFK-NEFKIK----K----PCF-----GC-------PSPLKTK--S-W-----------------E-NGSD--------------CC--HWDGITC-D----AK------TG------E-------VIEIDLMCS--CL-H--GW---FHSN---SNL-------------------SMLQ---NF--HFLTTLDLSYNHLS-GQI-S------SSI-G-N-LSHLTTLDLSG-------NFSGWI-PSSLG------------------------------------------------------------------------------NLF-----------------------------------------------------------HLTS----------------------LHLYD---NNFGGE-IP---------------------------SS--LGN-LSYLTFLD---------------------------------------------------------------------------LSTNNFV---GEIPSSF-G-----SLNQLSILRLDNNK-LSGNL-PLE---------------------VINLTKLSEISLSHNQFTGTLPPNITSL---------------------------------------------------SILESFS----ASGNNFVGTI--P-SS---L-----F--------TIP-SITLIFLDN----QLSGTLEFG----------------------------------------------NISSPSNLLVLQLGG-N-NLRGPIPTSISRLVNLRTLDL---SHFNIQGQVDFNIFS---HLKLLGNLYLSHSTTTTIDLNAVL-SCFKMLISLDLSGNHVLVTKSSV-SDPPLGLIGSLNLSGCGITEFPDILRTQRQMRTLDISNNKIKGQVPSWL--LLQLEYM------HISNNNFIGFERSTKLEKTVV--PKP--------SMKHFFGSN-----------------NFSGKIPSFICSLRSLI-----------------------ILDLSNNFSGAIP--PCVG-----------------------------------------------KFKSTLSDLNLRRNRLSGSLPKTII----KSLRSLDVSH-ELE-GKLPRS-LIHF-----STLE--VLNVESRINDTFP-------------F--------WL--SS-LKKLQVLVL-----RSNAFHGRI----HKTR--FPKLRIIDISRH------------------FN-----------------------GTLPSDC---F-VEWTGMHSLEKN-----EDRFNEKYMGSG--YYHDSMVLMN------KGLEMELVRILKIYTALDFSGKFEGEIPRSI---------G------LLK-ELHI------------------LNLSSNGFTGHIPSS-MGNLRELESLDVSRKLSGEIPQE-----------------------LGNLSYLAYMNFSHQLVGQVPGG-----------------TQFRTQS---AS-SFEENL-GL------------------------------------------------------------------------------------------------------------C---------------------------------------------------------------------------------------------------------------------------------------------------------GR------PLEE-----------------------------------------------------------------------------------------CR----------V----------------------------------------------------------------------------------------------------VHE-------PTPSGE---------------------SETLESEQ--------------------VLSW-IAAAIGFT-PGIV---------------------LGLTIGHIVLSSKP--------------------R-----------WF--------------------------------FK-----VLYI----------------------------------------------NNSR----RRRRTRSE-------------KS--------------------------------------------------------------------------------------------------------------------------------------------------------------------------------
> AT3G11080.1 pacid=19661938 transcript=AT3G11080.1 locus=AT3G11080 ID=AT3G11080.1.TAIR10 annot-version=TAIR10
------------------------------------------MTGSWNPT-------------------S------------------------------------IIIPVTLS----------------FLLSFIHNFADVV--------------------------------------AAPTRHLCL-----PEQRD--------A--LLELK-NEFEIG----K----PSSN---DYCYN-NSRVSPHPTTE--S-W-----------------R-NNSD--------------CC--NWEGITC-D----TK------SG------E-------VIELDLSCS--WL-Y--GS---FHSN---SSLFLQNLRVLDLTQDLDGEIPSSIG---NL--SHLTSLHLSYNQFL-GLI-P------SSI-E-N-LSRLTSLHLSS-------QFSGQI-PSSIG------------------------------------------------------------------------------NLS-----------------------------------------------------------HLTS----------------------LELSS---NQFSGQ-IP---------------------------SS--IGN-LSNLTFLSLPS---N-DFFGQIP-SSIGNLARLTY----------------------------------------------LYLSYNNFV---GEIPSSF-G-----NLNQLIVLQVDSNK-LSGNV-PIS---------------------LLNLTRLSALLLSHNQFTGTIPNNISLL---------------------------------------------------SNLMDFE----ASNNAFTGTL--P-SS---L-----F--------NIP-PLIRLDLSD----QLNGTLHFG----------------------------------------------NISSPSNLQYLIIGS-N-NFIGTIPRSLSRFVNLTLFDL---SHLNTQRPVDFSIFS---HLKSLDDLRLSYLTTT-IDLNDIL-PYFKTLRSLDISGNLVSATKSSVSSDPPSQSIQSLYLSGCGITDFPEILRTQHELGFLDVSNNKIKGQVPGWLWTLPNLFYL------NLSNNTFISFESSSKKGLSSV--RKP--------SMIHLFASN-----------------NFTGKIPSFICGLRSLN-----------------------TLDLSENYNGSIP--RCME-----------------------------------------------KLKSTLFVLNLRQNNLSGGLPKHIF----ESLRSLDVGH-LLV-GKLPRS-LIRF-----SNLE--VLNVESRINDTFP-------------F--------WL--SS-LSKLQVLVL-----RSNAFHGPI----HEAT--FPELRIIDISHH------------------FN-----------------------GTLPTEY---F-VKWSAMSSLGKN-----EDQSNEKYMGSGL-YYQDSMVLMN------KGLAMELVRILTIYTALDFSGKFEGEIPKSI---------G------LLK-ELLV------------------LNLSNNAFGGHIPSS-MGNLTALESLDVSQKLTGEIPQE-----------------------LGDLSFLAYMNFSHQLAGLVPGG-----------------TQFRRQN---CS-AFENNL-GL------------------------------------------------------------------------------------------------------------F---------------------------------------------------------------------------------------------------------------------------------------------------------GP------SLDEV----------------------------------------------------------------------------------------CR----------D----------------------------------------------------------------------------------------------------KHT-------PAS-QQ---------------------NETTETEE--------EDE--------EEISW-IAAAIGFI-PGIV---------------------FGLTIGYILVSYKP--------------------E-----------WF--------------------------------MN-----PFGR----------------------------------------------NN-R----RRRNTTTH-----------------------------------------------------------------------------------------------------------------------------------------------------------------------------------------------
> AT3G28890.1 pacid=19664598 transcript=AT3G28890.1 locus=AT3G28890 ID=AT3G28890.1.TAIR10 annot-version=TAIR10
------------------------------------------MKGFWNSK-------------------S-------------------------------------TIRITLS----------------FIFLFISQFSDVL--------------------------------------AAPTRHLCR-----PEQKD--------A--LLKFK-TEFEIG----K----PC-----RYC-T-VYCIEPHPKTE--S-W-----------------GNNNSD--------------CC--NWEGVTC-N----AK------SG------E-------VIELDLSCS--YL-H--GR---FHSN---SSIRLHFLTTLDLSFDFKGQIMSSIE---NL--SHLTYLDLSFNHFS-GQV-P------SSI-G-N-LSHLTFLDLYC-------QFSGQV-PSSIG------------------------------------------------------------------------------NLS-----------------------------------------------------------HLTT----------------------LELSF---NRFFGQ-FP---------------------------SS--IGG-LSHLTTLNLFV---N-NFLGQIP-SSIGNLSNLTS----------------------------------------------LYLCKNNFS---GQIPSFI-G-----NLSQLTRLDLSSNN-FFGEI---------------------------------------------------------------------------------------------------------------------------------------------------------------------------------------------------------------------------------------------------------------------------------------------------------------------------------------------------------------------------------------PGWLWTLPNLFYV------NLSYNTFIGFQRPNKP--------EP--------SMGHLLGSN-----------------NFTGKIPSFICELRSLE-----------------------TLDLSDNFSGLIP--RCMG-----------------------------------------------NLKSNLSHLNLRQNNLSGGLPKHIF----EILRSLDVGH-QLV-GKLPRS-LRFF-----STLE--VLNVESRINDTFP-------------F--------WL--TS-LPKLQVLVL-----RSNAFHGPI----HEAS--FLKLRIIDISHH------------------FN-----------------------GTLPSDY---F-VKWSAMSSLGTD-----EDRSNANYMGSV--YYQDSMVLMN------KGVESELIRILTIYTALDFSGKFEGEIPKSI---------G------LLK-ELLV------------------LNLSNNAFTGHIPSS-MGKLTALESLDVSQKLYGEIPQE-----------------------IGNLSFLSCMNFSHQLAGLVPGG-----------------QQFLTQP---CS-SFEDNL-GL------------------------------------------------------------------------------------------------------------F---------------------------------------------------------------------------------------------------------------------------------------------------------GS------TLEED----------------------------------------------------------------------------------------CR----------D----------------------------------------------------------------------------------------------------IHT-------PASHQQ---------------------YKTPETEE--------EDE--------EVISW-IAAAIGFI-PGIV---------------------LGLTIGYILVFYKP--------------------E-----------WF--------------------------------IK-----TFGR----------------------------------------------NNCR----RRSTTTTH-----------------------------------------------------------------------------------------------------------------------------------------------------------------------------------------------
> AT5G27060.1 pacid=19671282 transcript=AT5G27060.1 locus=AT5G27060 ID=AT5G27060.1.TAIR10 annot-version=TAIR10
------------------------------------------MEGFWNSK-------------------S-------------------------------------IIRITLS----------------FIFLFICHFLDVL--------------------------------------AAPTRNLCR-----PEQRD--------A--LLAFK-NEFEIG----K----PSP----DHC-K-IYGIESPRKTD--S-W-----------------G-NNSD--------------CC--NWEGVTC-N----AK------SG------E-------VIELDLSCS--SL-H--GR---FHSN---SSIRLHFLTTLDLSFDFKGQITSSIE---NL--SHLTYLDLSSNHFS-GQI-L------NSI-G-N-LSRLTYLNLFD-------QFSGQA-PSSIC------------------------------------------------------------------------------NLS-----------------------------------------------------------HLTF----------------------LDLSY---NRFFGQ-FP---------------------------SS--IGG-LSHLTTLSLFS---N-KFSGQIP-SSIGNLSNLTT----------------------------------------------LDLSNNNFS---GQIPSFI-G-----NLSQLTFLGLFSNN-FVGEI-PSSF--GLQLTRLYVDDKLSGFPVLLNLTGLSLLSLSNNKFTGTLPPNITSL---------------------------------------------------SNLMDFD----ASDNAFTGTF--P-SF---L-----F--------TIP-SLTYIRLNG----QLKGTLEFG----------------------------------------------NISSPSNLYELDIGN-N-NFIGPIPSSISKLVKLFRLDI---SHLNTQGPVDFSIFS---HLKSLLDLNISHLTTTRIDLNYFL-SYFKRLLLLDLSGNHVSATKSSV-SDPPSQLIQSLYLSGCGITEFPEFVRTQHELGFLDISNNKIKGQVPDWLWRLPILYYV------NLSNNTLIGFQRPSKP--------EP--------SLLYLLGSN-----------------NFIGKIPSFICGLRSLN-----------------------TLDLSDNFNGSIP--RCMG-----------------------------------------------HLKSTLSVLNLRQNHLSGGLPKQIF----EILRSLDVGH-QLV-GKLPRS-LSFF-----STLE--VLNVESRINDTFP-------------F--------WL--SS-LPKLQVLVL-----RSNAFHGPI----HEAT--FPELRIIDISHR------------------FN-----------------------GTLPTEY---F-VKWSAMSSLGKN-----EDQSNEKYMGSGL-YYQDSMVLMN------KGVAMELVRILTIYTAVDFSGRFEGEIPKSI---------G------LLK-ELLV------------------LSLSNNAFSGHMPSS-MGNLTALESLDVSKKLTGEIPQE-----------------------LGDLSFLAYMNFSHQLAGLVPGG-----------------QQFLTQN---CS-AFEDNL-GL------------------------------------------------------------------------------------------------------------F---------------------------------------------------------------------------------------------------------------------------------------------------------GS------SLEEV----------------------------------------------------------------------------------------CR----------D----------------------------------------------------------------------------------------------------IHT-------PASHQQ---------------------FETPETEE--------EDE--------DLISW-IAAAIGFG-PGIA---------------------FGLMFGYILVSYKP--------------------E-----------WF--------------------------------MN-----PFDR----------------------------------------------NNRR----QKRHKTTH-----------------------------------------------------------------------------------------------------------------------------------------------------------------------------------------------
> AT3G11010.1 pacid=19662184 transcript=AT3G11010.1 locus=AT3G11010 ID=AT3G11010.1.TAIR10 annot-version=TAIR10
-----------------------------------------------------------------------------------------------------------------------------------------------------------------------------------------------------------------------------------------------------MVGIESHRKTE--S-W-----------------G-NNSD--------------CC--NWEGVTC-N----AK------SG------E-------VIELNLSCS--SL-H--GR---FHSN---SSIRLHFLTTLDRSHDFEGQITSSIE---NL--SHLTSLDLSYNRFS-GQI-L------NSI-G-N-LSRLTSLDLSF-------QFSGQI-PSSIG------------------------------------------------------------------------------NLS-----------------------------------------------------------HLTF----------------------LGLSG---NRFFGQ-IP---------------------------SS--IGN-LSHLTFLGLSG---N-RFFGQFP-SSIGGLSNLTN----------------------------------------------LHLSYNKYS---GQIPSSI-G-----NLSQLIVLYLSVNN-FYGEI-PSSF--GLQLTRLDVSFKLGGFPVLLNLTGLSVVSLSNNKFTGTLPPNITSL---------------------------------------------------SNLMAFY----ASDNAFTGTF--P-SF---L-----F--------IIP-SLTYLGLSG----QLKGTLEFG----------------------------------------------NISSPSNLQYLNIGS-N-NFIGPIPSSISKLINLQELGI---SHLNTQRPVDFSIFS---HLKSLDDLRLSYLTTT-IDLNDIL-PYFKTLRSLDLSGNLVSATKSSVSSDPPSQSIQSLYLSGCGITDFPEILRTQHELGFLDVSNNKIKGQVPGWLWTLPNLFYL------NLSNNTFIGFQRPTKP--------EP--------SMAYLLGSN-----------------NFTGKIPSFICELRSLY-----------------------TLDLSDNFSGSIP--RCME-----------------------------------------------NLKSNLSELNLRQNNLSGGFPEHIF----ESLRSLDVGH-QLV-GKLPRS-LRFF-----SNLE--VLNVESRINDMFP-------------F--------WL--SS-LQKLQVLVL-----RSNAFHGPI----NQAL--FPKLRIIDISHH------------------FN-----------------------GSLPTEY---F-VEWSRMSSLGTY-----EDGSNVNYLGSG--YYQDSMVLMN------KGVESELVRILTIYTAVDFSGKFEGEIPKSI---------G------LLK-ELHV------------------LNLSNNAFTGHIPSS-IGNLTALESLDVSQKLYGEIPQE-----------------------IGNLSLLSYMNFSHQLTGLVPGG-----------------QQFLTQR---CS-SFEGNL-GL------------------------------------------------------------------------------------------------------------F---------------------------------------------------------------------------------------------------------------------------------------------------------GS------SLEEV----------------------------------------------------------------------------------------CR----------D----------------------------------------------------------------------------------------------------IHT-------PASHQQ---------------------FETPQTEE--------EDE--------DLISW-IAAAIGFG-PGIA---------------------FGLMFGYILVSYKP--------------------E-----------WF--------------------------------MN-----PFGR----------------------------------------------NNRR----RKRHTTTH-----------------------------------------------------------------------------------------------------------------------------------------------------------------------------------------------
> AT3G05650.1 pacid=19662670 transcript=AT3G05650.1 locus=AT3G05650 ID=AT3G05650.1.TAIR10 annot-version=TAIR10
------------------------------------------MKDSWNST-------------------S-------------------------------------IIPFTFSS--------------LIFFLFTFDFQDVF--------------------------------------GVPTKHLCR-----LEQRD--------A--LLELK-KEFKIK----K----PCF----DGL---------HPTTE--S-W-----------------A-NNSD--------------CC--YWDGITC-N----DK------SG------E-------VLELDLSRS--CL-Q--SR---FHSN---SSLF-------------------TVL---NL--RFLTTLDLSYNYFS-GQI-P------SCI-E-N-FSHLTTLDLSK-------YFSGGI-PSSIG------------------------------------------------------------------------------NLS-----------------------------------------------------------QLTF----------------------LDLSG---NEFVGE-MP-------------------------------------------------------------------------------------------------------------------------------------FF-G-----NMNQLTNLYVDSND-LTGIF-PLS---------------------LLNLKHLSDLSLSRNQFTGTLPSNMSSL---------------------------------------------------SNLEYFE----AWGNAFTGTL--P-SS---L-----F--------TIA-SLTSINLRN----QLNGTLEFG----------------------------------------------NISSPSTLTVLDISN-N-NFIGPIPKSISKFINLQDLDL---SHLNTQGPVDFSIFT---NLKSLQLLNLSHLTTTTIDLNALFSSHLNSIYSMDLSGNHVSATKISVADHHPTQLISQLYLSGCGITEFPELLRSQHKMTNLDISNNKIKGQVPGWLWTLPKLIFV------DLSNNIFTGFERSTEHGLSLI--TKP--------SMQYLVGSN-----------------NFTGKIPSFICALRSLI-----------------------TLDLSDNLNGSIP--PCMG-----------------------------------------------NLKSTLSFLNLRQNRLGGGLPRSIF----KSLRSLDVGH-QLV-GKLPRS-FIRL-----SALE--VLNVENRINDTFP-------------F--------WL--SS-LKKLQVLVL-----RSNAFHGPI----HHAS--FHTLRIINLSHQ------------------FS-----------------------GTLPANY---F-VNWNAMSSLMAT-----EDRSQEKYMGDSFRYYHDSVVLMN------KGLEMELVRILKIYTALDFSEKLEGEIPRSI---------G------LLK-ELHV------------------LNLSSNAFTGHIPSS-MGNLRELESLDVSQKLSGEIPQE-----------------------LGNLSYLAYMNFSHQLGGLVPGG-----------------TQFRRQN---CS-SFKDNP-GL------------------------------------------------------------------------------------------------------------Y---------------------------------------------------------------------------------------------------------------------------------------------------------GS------SLEEV----------------------------------------------------------------------------------------CL----------D----------------------------------------------------------------------------------------------------IHA-------PAP-QQ---------------------HEPPELEE--------EDR--------EVFSW-IAAAIGFG-PGIA---------------------FGLTIRYILVFYKP--------------------D-----------WF--------------------------------MH-----TFGHL-------------------------QP-----------------AHEKR----LRRKQ--------------------------------------------------------------------------------------------------------------------------------------------------------------------------------------------------
> AT1G45616.1 pacid=19653135 transcript=AT1G45616.1 locus=AT1G45616 ID=AT1G45616.1.TAIR10 annot-version=TAIR10
------------------------------------------MTGLYSSM-------------------S----------------------------------------FFLRT--------------IVLLFSTSSFCNTF--------------------------------------ASLTQDSCH-----PDQRD--------A--LLEFK-NEFKIW----Y----PNGFLDIDGV---LMDVTSYPKTK--S-W-----------------T-KNSD--------------CC--YWDGITC-D----TK------SG------K-------VTGLDLSCS--CL-H--GR---LEPN---SSLFLQHLQSVNLAYNFTNSIPAEFS---KF--MRLERLNLSRSSFS-GHI-S------IKL-L-Q-LTNLVSLDLSS-------EFSGRF-PNSVL------------------------------------------------------------------------------LIP-----------------------------------------------------------NLES----------------------ISLDH---NSFSGT-IP---------------------------NS--ISN-LKHLTSLKLQQ---S-AFSGRIP-SSLRSLSHLSN----------------------------------------------LVLSENNFV---GEIPSSV-S-----NLKQLTLFDVSDNN-LNGNF-PSS---------------------LLNLNQLRYIDICSNHFTGFLPPTISQL---------------------------------------------------SNLEFFS----ACDNSFTGSI--P-SS---L-----F--------NIS-SLTTLGLSY----QLNDTTNIK----------------------------------------------NISLLHNLQRLLLDN-N-NFKA--------------------------SQVDLDVF-----------------------------LSLKRLVSLALSGIPLSTTITS--DSEFSSHLEYLELSGCNIIEFPEFIRNQRNLSSIDLSNNNIKGQVPNWLWRLPELSTV------DLSNNSLIGFNGSLKASGSKISNFQPLFMPPR--GIQYFLGSY-----------------NFTGYIPPSICGLANPL-----------------------ILDLSNNLHGLIP--RCLE-----------------------------------------------AQMSSLSVLNLRNNSLDGSLP-NIFM-NAKVLSSLDVSH-TLE-GKLPAS-LAGC-----SALE--ILNVESNINDTFP-------------F--------WL--NS-LPKLQVLVL-----RSNNFRGTL----HNVDGGFPLLRITDVSHD------------------FV-----------------------GTLPSDY---F-MNWTAIS------------KSETEYIGDPEDYYYTSLVLMN------KGVSMEMQRILTKYTVIDFAGKIQGKIPESV---------G------ILK-ELHV------------------LNLSSNAFTGHIPSS-LANLTNLESLDISQKIGGEIPPE-----------------------LGTLSSLEWINVSHQLVGSIPQG-----------------TQFHRQN---CS-SYEGNP-GI------------------------------------------------------------------------------------------------------------Y---------------------------------------------------------------------------------------------------------------------------------------------------------GS------SLKDV----------------------------------------------------------------------------------------CG----------D----------------------------------------------------------------------------------------------------IHA-------PRPPQAV-------------------LPHSSSSSS--------EED--------ELISW-IAACLGFA-PGMV---------------------FGLTMGYIMTSHKH--------------------E-----------WF--------------------------------MD-----TFGR-------------------------------------------------R----KGRSTRTR-----------------------------------------------------------------------------------------------------------------------------------------------------------------------------------------------
> Smo_172284 pacid=15410477 transcript=172284 locus=172284 ID=172284.v1.91 annot-version=v1.0
-----------------------------------------------------------------------------------------------------------MRLLLI-----------------ALAII--------------LAHAAQDPEVA-----------------------GSE-----------EVA--------A--LLGVK-EL--LV----D----EF------GH---T---------N--D-W--------S---------AS-DS----S---------PC--SWTGIQC-D----DD-------G------F-------VSALNLGGK--SL-N--G--S-LSG----LP----------------------L--A-RL--RHLVNISLEQNNLA-GPL-P------PEL-S-L-LPRLRFLNISH-------NFGYGF-PAN---------------------------------------------------------------------------------LS---AIA-----------------------------------------------------TLEV----------------------LDTYN---NNFSGP-LP---------------------------PE--LGA-LQSIRHLHLGG---S-YFSGAIP-PELGNLTTLRY----------------------------------------------LALSGNSLT---GRIPPEL-G-----NLGELEELYLGYYNEFEGGI-PREI--G-------------------KLANLVRIDLGFCGLTGRIPAEIGNL---------------------------------------------------SRLDSIF----LQINNLSGPI--P-AE---I-G------------LLS-ALKSLDLSN----LLSGPI---PD--------------------------------------------ELAMLESIALVNLFR-N-RLSGSIPSF--------------------------------------------------------FG-D-------------------------------------------------LPNLEVLQLWANNLTGSIPPQLG--------------QA-SL-----------------------------SLMTVDLSS-----------------SLSGSIPDKICWGGALQ-----------------------VLILYGQIGGALP--ESLG-----------------------------------------------QCNT-LVRVRLGHNQLTGGLPKNTLG--LPNLRMLELLD-RMD-GIIADA-PVSA-----VELE--LLDLSQRLRGSIP---------------------RAI--GN-LTNLKNLLL-----GDNRISGRI---PASIG-MLQQLSVLDASGA------------------IS-----------------------GEIPRS----I-GSCVRL----------------------------------------------------------------------------------------------------------------SSVDLSRNQLVGAIPGE-LAQLKALDALNVSRGLSGEIPRE-----------------------LEEAKALTSADFSYRLFGPIPSQ----------------GQ-FGFFN---ES-SFAGNL-GLC--GAP--TA-------RN----CSVL-------------AS-----PR-RKPRS----ARDR-AVF----------GWLF-G-SM-FLA---ALLVGCI--TVV--LF---PGGG----KGSSCG----------------------------RS-RR-------------------RPWKLTAF---Q-KLD--------FS-------AADIL---DCL--SEDN-VIGRGGSGTVYKAM--MR------------S--GE--L--VAVKRL-ASC------PVNS-------GKR--------------SS----G------S----RSSHDDFGFSAEVQTLGKIRHMN-IVKLLGF-CS-N-H------E--T-NLLVYEYMPNGSLGEVL------HVG------------TK-----------A-CPV-----------------LDWETRY-KVAVQAANGLCYLH--HD--CS-P-LIVHRDVKSNNILLDSNLRAHVADFGLAKLFQ------------GS-DKSE---SM-SS-VAGSYGYIAP--------EYAYTLKVNEKSDIYSFGVVLLELVTGRRP-----I-EP-GY------G-D-E----IDIVKWVRKMI------------QTK-----DG--V---LA-----ILDPR------M------GSTD---LLPL-HE---VMLVLRVALLCSSDQPAER--PA-MRDVVQM----LY-----DVK--P---------------KVVGAKD------HSS----------------SR---ELSGSTRM---------------SSGR-------------------------------------------------------------------------LIDV------------------
> Solyc11g017270.1.1 pacid=36151806 transcript=Solyc11g017270.1.1 locus=Solyc11g017270.1 ID=Solyc11g017270.1.1.ITAG2.4 annot-version=ITAG2.4
---------------------------------------------MTLRY-------------------------------------------APNIVI----------TIFLSF-----------------SL---------------------QIVFS----------------------QLPTN----------QIN--------V--MRSVY-D--LFQN--------------DTGD-------------S-FV-W--------N--------GTDKAS----T---------PC--SWKGVSC-N----SD-----NSS--------------LTKVTFSLF--SI-S--SS-EFLPF----------------------------I--C-QI--GTLESLDVSLNFLSS---IPNEFI--TVC-G-G-ISGLKLLNFSG-------RLEGFL-P-TFT------------------------------------------------------------------------------GFG-----------------------------------------------------------KLES----------------------LDFSY---NSLKGK-VD---------------------------LQ--LNG-LNSLKSLNLSS---N-RFNGSVP-TSLGKFNLLEE----------------------------------------------LHLSANAFQ---GEFPTQI----V--NFGNLTLIDLSLNK-LSGVI-PDRI--G-------------------ELSKLQVLILSANKLSGTIPQSLRNI---------------------------------------------------TTLTRFA----ANQNYFVGNI--P-F------GITT-------------YLRNLDLSF----TLNGTI---PQ--------------------------------------------DLLFPMNLQFVDLTS-N-KLEGPVPSN--------------------------------------------------------MS----------------------------------------------------INLIRLRLGQNALSGSFPSSFE-----------------SLQ----------------------------SLTYLELDN-----------------QLTGPIP------------------------------------------------SELG-----------------------------------------------KCQK-LALLNLAQNKLSGVIPVELGD--MSNLQVLSLQS-NLV-GEIPSN-ISQL-----NRLQ--KLNFSSSLTGSIP---------------------SSL--SS-LRSLTNLNL-----QGNKLSGRI---PVDIS-NLNVLLELQLGGQ------------------LS-----------------------GPIPD--------MPLSL---------------------------------------------------------------------------------------------------------------QIALNLSHNLFQGPIPSS-FSRLTSLEVLDLSYRFSGQIPEY-----------------------LAGMKGLTRLVLSNQLSGVVPK--------------------FGSFV---IV-DTDGNG-VLIYPSPVA---------------------------------------------------PPQAA-AKKRKSIV-----VAVV-V-P---IA-GVATI--AI--FVV---IAISISRR--YYRI-NDEHF-----------------------HSGVQISQ----SP----------------------VVQGKV---------LTANSIHKSNIDFTKAMVAVS-EPSN-VVFKTRFSTYYKAV--MP------------S--GT--T--YFVKKL-------------------NWSDKI-------------------------------FQLGSHELFGEELRNIGKLNNSN-VMIPLGYLLA-A--------D--S-AYLFYEFAPIGSLYDVL------R-GSL------------GYS------------------------------LDWASRY-SIAIGVAQGLAFLH--G---CD-KGPILLLDLSSKSILLKSQNEAQIGDIELYKVMDPSK--------STG--------SF-SA-VAGSVGYIPP--------EYAYTMRVTMAGNVYSFGVVLLELLTGR-P----------AV------S-Q-G----TELAKSV-------------LSNSEK----HSKW-----DH-----ILDSS------ISKA----------SLNVRSQ---MLAVLKLALACVSVSPEGR--PK-MKSVLRV----LL-----HAR---------------------------------------------------------------------------------------------------------------------------------------------------------------------------------
> Potri.019G084700.1 pacid=27025914 transcript=Potri.019G084700.1 locus=Potri.019G084700 ID=Potri.019G084700.1.v3.0 annot-version=v3.0
-------------------------------------------------------------------------------------------------------------------------------------------------------------------------------------------------------------------MITLS-K--LLNN--------------TTS-----------------P-W--------D--------ATKEPN--------------PC--SWIGVRC-S----PD-----NTR--------------VTHLFLSGI--GL-S--SS-DFIPV----------------------------I--C-KI--ESLQWLDFSNNLLSS---IPDEFI--NVC-G-Q-ISELQTLSFSH-------SLVGPL-P-TFH------------------------------------------------------------------------------GFE-----------------------------------------------------------GLET----------------------LDLSC---NSMSGN-IS---------------------------LQ--LDG-FRSLKSLNLSS---N-KFNGHVP-INLGKSMMLEE----------------------------------------------LQLSVNSFQ---GSIPSEI----V--SYQNLHRIDLSANQ-LSGSI-PDVL--G-------------------NLTYLEVLVLSSNKLGGEIPTRLSNI---------------------------------------------------QTLQHFA----ANENNFYGGV--P-C------GLTR-------------FLTYLDLSY----RLAGLI---PP--------------------------------------------DFLSQPNVHTLDLSY-N-MLEGSIPAN--------------------------------------------------------VS----------------------------------------------------RDLVILKLGSNRMNGSIPVSFE-----------------ALT----------------------------NLTHLELEN-----------------SLTGVIP------------------------------------------------PQLS-----------------------------------------------SCGS-LVVLNLAQNNLIGALPAELDG--LYSLEVMKLQL-KLS-GEIPKQ-IPP-------ALS--TLNISWLLTGSIP---------------------SSI--AG-LDNLDYLNL-----QGNNLSGSI---P---D-SMPSVVELQLGQQ------------------LS-----------------------GRIPK--------MPVRL---------------------------------------------------------------------------------------------------------------QTVLNLSSNLFEGPIPSD-LSQLMGLKVLDLSNKFSGEIPIL-----------------------FTQMATLTELILSNQLSGVIPV--------------------FPPRV---SI-KVTGNV-GLVDTSE-------------------------------------------------------KLA-RKKGRQIG-----VTII-V-GA--------------------------------------------------------------------------------------------------------------------------------------------------------------------------------GA--S--FLI------------------------------------------------------------------------------------------------------------FFLFF-----------------------------------------------------------------------------------------------F------LLLLGKQKRN-------------------------------------------------------------------------------------------------------------------------------------------------------------------------------------------------------------------------------------------------------------------------------------------------------------------------------------------------------------------------------------------------------------------------------------------
> Solyc11g017280.1.1 pacid=36153451 transcript=Solyc11g017280.1.1 locus=Solyc11g017280.1 ID=Solyc11g017280.1.1.ITAG2.4 annot-version=ITAG2.4
-----------------------------------------MASCACIIW-------------------------------------------PTNIC---------------QF-----------------N------------------------SWN----------------------QMQTT----------NDF--------K--MRSVY-D--LFQK--------------DTGV-------------S-FV-W--------N--------GTDKAS----T---------PC--SWKEVSC-N----SD-----NSS--------------ITKVTFSLF--SI-S--SS-EFLPF----------------------------I--C-QI--DTLESLDVSQNFLSS---IPNEFI--TVC-G-G-ISGLKLLNFSG-------KLEGFL-P-TFT------------------------------------------------------------------------------GFG-----------------------------------------------------------KLES----------------------LDFSF---NNLKGK-VD---------------------------LQ--LNG-LNSLKSLNLSS---N-RFNGSVP-TSLGKFNLLEE----------------------------------------------LHLSENAFQ---GEFPTQI----L--NFGNLTLIDLSLNR-LSGVI-PDRI--G-------------------ELSKLQVLILSSNRLSGTIPQSLRNV---------------------------------------------------TMLTRFA----ANQNYFVGNI--P-F------GITT-------------YLRNLDLSF----TLNGTI---PQ--------------------------------------------DLLFPMNLQFVDLTS-N-KFEGPVPSN--------------------------------------------------------MS----------------------------------------------------INLIRLRLGQNALNGSFPSSFE-----------------SLQ----------------------------SLTYLELDN-----------------QLTGPIP------------------------------------------------SELR-----------------------------------------------KCQK-LALLNLAQNKLSGVIPVELVD--MSNLQVLSLQS-NLV-GEIPSN-ISHL-----NRLQ--RLNFSSSLTGSIP---------------------SSL--SS-LRNLTNLNL-----RGNKLSGRI---PVDIS-NLNVLLELQLGGQ------------------LG-----------------------GPIPD--------MPLSL---------------------------------------------------------------------------------------------------------------QIALNLSHNLFRGPIPSS-FSRLTSLEVLDLSYRFSGQIPDY-----------------------LAGMKVLTRLVLSNQLSGVVPK--------------------FESFV---IV-DTDGNE-DLIYPSPVA---------------------------------------------------KLEYN-DKKGKTLS-----STII-L-LL-FVL-GGFGF--GI--FAK---FCL----Q--YVVS-NSLH--------------------------------------------------------------QTKV-------CWITDDSLHKSQIKLPKTMAAIC-RPIN-IVQSNEFYTYYKVM--MP------------C--GM--C--YCIKKI-------------------TKKSKS-------------------------------FNLHSFESFKQGLANISHLSN-Y-TMVPLAYAVE-S--------D--N-AFIFYEYPQHGTLFDLL------H-GRC------------DDNV-----------------------------VDWSSRF-TIAVGICRGLAILH--GGSLSD-Q--VLLLHVSSSSIFMKYLNQPLIGDIELGRAFNSSQ--------------------F-SV----AVGYVPP--------EYAYVMEVTEAGNMYSFGVIMLELLTGK-P----------AI------S-E-G----TELTKWI-------------I----Q----HEDL-----NE-----VVDSR------VSGN----------SVQVHQQ---MLLVLEIALQCLSVSPNER--PD-AKELLET----LL-----TLGQ-----------------QFGI-----------------------------------------------------------------------------------------------------------------------------------------------------------
> Zm00001d050076_T001.1
-------------------------------------------------------------------------------------------------------------------------------------------------------------------------------------------------------------------------------------------------------------------------------------------------------------------------------------------------------------------------------------------------------------------------------------------------------------------------------MTSL-KS---------------------------------------------------------------L--------------------------------------------------------------------------------------------------WLHE---NMLSGV-LP---------------------------SS--IGN-CTKLEELYLLN---N-QLSGSIP-ESLSKIEGLKV----------------------------------------------FDATANSFT---GEISFSF-E-----NCK-LEIFILSFNN-IKGEI-PSWL--G-------------------NCRSLQQLGFVNNSLSGKIPNFIGLS---------------------------------------------------SNLTYLL----LSQNSLTGLI--P-PE---I-G------------NCR-LLQWLELDA----QLEGTV---PE--------------------------------------------EFANLRNLSKLFLFE-N-HLMGLFPES--------------------------------------------------------IW-SIQTLESVLLYRNKFTG-------------------------RLPSVLAELKSLKNITLFDNFFTGVIPQELG-----------V-----NS-----------------------------PLVQIDFTN-----------------SFVGGIPPNICSGKALR-----------------------ILDLGFHLNGSIP--SSVL-----------------------------------------------DCPS-LERLILRDNNLSGSIM-----------------------------------------------------------------------------------------------------------------------------------------------------------------------------------------------------------------------------------------------------------------------------------------------------------------------------------------------------------------------------------------------------------------------------------------------------------------------------------------------------------------------------------------------------------------------------------------------------------------------------------------------------------------------------------------------------------------------------------------------------------------------------------------------------------------------------------------------------------------------------------------------------------------------------------------------------------------------------------------------------------------------------------------------------------------------------------------------------------------------------------------------------------------------------------------------------------------------------------------------------------------------------------------------------------------------------------------------------------------------------------------------------------
> AT1G34420.1 pacid=19650014 transcript=AT1G34420.1 locus=AT1G34420 ID=AT1G34420.1.TAIR10 annot-version=TAIR10
--------------------------------------MFTGVKKMKKIH-------------------------------------------VPPETGK------FMFCLFFSF-----------------LSCC-------------------HVCFS----------------------ELSLN----------QTN--------T--MIELS-S--FLNI--------------S-------------------D-W--------N--------LPGSER----N---------PC--SWNGVLC-SL---PD-----NSS--------------VISLSLSNF--DL-S--NS-SFLPL----------------------------V--C-NL--QTLESLDVSNNRLSS---IPEGFV--TNC-E-R-LIALKHLNFST-------KFSTS--P-GFR------------------------------------------------------------------------------GFS-----------------------------------------------------------KLAV----------------------LDFSH---NVLSGN-VD---------------------------YG--FDG-LVQLRSLNLSF---N-RLTGSVP-VHLTKS--LEK----------------------------------------------LEVSDNSLS---GTIPEGI----K--DYQELTLIDLSDNQ-LNGSI-PSSL--G-------------------NLSKLESLLLSNNYLSGLIPESLSSI---------------------------------------------------QTLRRFA----ANRNRFTGEI--P-S------GLTK-------------HLENLDLSF----SLAGSI---PG--------------------------------------------DLLSQLKLVSVDLSS-N-QLVGWIPQS--------------------------------------------------------IS----------------------------------------------------SSLVRLRLGSNKLTGSVPSAFE-----------------SLQ----------------------------LLTYLEMDN-----------------SLTGFIP------------------------------------------------PSFG-----------------------------------------------NLVS-LNLLNLAMNEFTGILPPAFGN--LSRLQVIKLQQ-KLT-GEIPDT-IAFL-----SNLL--ILNISCSLSGSIP---------------------PSL--SQ-LKRLSNMNL-----QGNNLNGTI---PDNIQ-NLEDLIELQLGQQ------------------LR-----------------------GRIPV--------MPRKL---------------------------------------------------------------------------------------------------------------QISLNLSYNLFEGSIPTT-LSELDRLEVLDLSNNFSGEIPNF-----------------------LSRLMSLTQLILSNQLTGNIPR--------------------FTHNV---SV-DVRGNP-GVKLKTENE---------------------------------------------------VSIQR-NPSGKSKL-----VMIV-I-FV--SL-GVLALLTGI--ITV---TVLKFSRR--CKGI-NNMQV-----------------------DPDEEGST--VLPE----------------------VIHGKL---------LTSNALHRSNINFAKAVEAVA-HPEH-GLHQTMFWSYYRVV--MP------------S--GS--S--YFIKKL-------------------NTRDRV-------------------------------FQQASSEQLEVELEMLGKLHHTN-VMVPLAYVLY-S--------E--G-CLLIYDFSHTCTLYEIL------H-NHS------------SGV------------------------------VDWTSRY-SIAVGIAQGISYLH--GSESSG-RDPILLPDLSSKKILLKSLTEPLVGDIELFKVIDPSK--------SNS--------SL-SA-VAGTIGYIPP--------EYAYTMRVTMAGNVYSFGVILLELLTGR-P----------AV------S-E-G----RDLAKWV-------------QSHSSH----QEQQ-----NN-----ILDLR------VSKT----------STVATKQ---MLRALGVALACINISPGAR--PK-MKTVLRM----LT-----RL----------------------------------------------------------------------------------------------------------------------------------------------------------------------------------
> LOC_Os11g09130.1 pacid=33161340 transcript=LOC_Os11g09130.1 locus=LOC_Os11g09130 ID=LOC_Os11g09130.1.MSUv7.0 annot-version=v7.0
------------------------------------------MEVISRHR-------------------------------------------APASSSS-------LCLLFLTF-----------------LLSV------------SMAAAT-EKSPM----------------------QLNKA----------QEN--------I--MRDIL-G--LVSS--------AM----DSSL-------------T-KS-W--------N--------TSSN----------------PC--EWSGVHC-T----SA-----ASS------S------FVTRLSLPGY--GL-S--NA-TILAS----------------------------I--C-LL--DTLHSLNLSRNSFTD---LPSQF---SPC-P-M-KAELQVLDLSY-------RLSSHL-G-NFS------------------------------------------------------------------------------GFH-----------------------------------------------------------ELEV----------------------LDLSF---NSLNDN-IS---------------------------TQ--LNY-LPKLRSLNLSS---N-GFEGPIP-TSMVTS--LEE----------------------------------------------LVFSGNNFS---GRIPMGL----F--RYGNITLLDLSQNN-LVDDV-PDGF--L-------------------SFPKLRILLLSENNLTGKIPQSLLNV---------------------------------------------------TTLFRFA----SNENKLSGSI--P-Q------GITK-------------NIRMLDLSY----MLNGEM---PS--------------------------------------------DLLSPDSLETIDLTA-N-RLEGLIPGN--------------------------------------------------------FS----------------------------------------------------RSLYHLRLGCNLLSGSIPESIG-----------------NAI----------------------------RLAYLELDD-----------------QLSGPIP------------------------------------------------SQLG-----------------------------------------------KCNN-MVLMDLSTNKLQGVVPDELRN--LQQLEVIKLQT-NFS-GYIPRI-FSGM-----TNME--VLNLSASFSGEIP---------------------STL--VL-LSKLCYLDL-----HGNNFSGVI---PPSIS-SLQFLSTLDLGNQ------------------LT-----------------------GTIPT--------MPTKI---------------------------------------------------------------------------------------------------------------GA-LILSHNHLQGSIPSS-IGALSNLLLLDLSDHLSGQVPSS-----------------------FANLKGLIYLSLCYQLSGPMPE--------------------LPRGV---KV-DVSGNP-GLTICTEDS---------------------------------------------------------------------------------------------------------------------------------------------------------------------------------------------------DSQYNMASTEDDFRSTT--------------------------------------------------------------------------------------------------------------------------------------------------------------------------------------------------------------------------------------------WVATV-SFVVGFI--ISFYW--AGIR-----K--------------------------------------------------------------------------------------------------------------------------------------------------------------------------------------------------------------------------------YCY------------------------------------------------------------------------------------------------------------------------------------------------------------------------------------------------------------------
> Zm00001d036398_T001.1
-----------------------------------------------------------------------------------------------------------------------------------------------------------------------------------------------------------------------------------------------------------------------------------------------------------------------------------------------------------------------------------------------------------------------------------------------------------------------------------------------------------------------------------------------------------------------------------------------------------------------------------------------------------------------------------------------------------------------------------------------------------------------------------------------------------------------------MYIGYYNQYSGGV-PREF--G-------------------ALQSLVRLDMSSCALTGPIPPELARL---------------------------------------------------SRLDTLF----LAMNQLTGDI--P-PE---L-G------------ALT-SLQSLDISI----DLAGEI---PA--------------------------------------------TFAGLTNLTLLNLFR-N-HLRGEIPDF--------------------------------------------------------IG-D-------------------------------------------------FPFLEVLQVWDNNLT-------------------------------------------------------------------------------------------------------------------------------------------------------------------------------------------------------------------------------------------------------------------------------------------------AL--G------------------------------------------------------------------------------------------------------------------------------------------------------------------------------------------------------------------------------------------------SLLLVCRL---------------------------------------------------LKG---------------------------------------------------------------------------------------------------------------------------------------------------------------------------------------------------------------------------------KVEMF---L-KLK--------------------------------------------------------------------TA--G--CNTKRL-----------------------------------------------------------------------------KN-IIRT----ES-E-R------E--I-----------------------------------------------------------------------------DRRG-R----------WFH--LD--------------KTQNM------------------------------------------------------------------------------------------------------------------------------------------------------------------------------------------------------------------------------------------------------------------------------------------------------------------------------------------------------------------------------------------------------------------------------------------
> Bradi4g40990.2.p pacid=32785532 transcript=Bradi4g40990.2 locus=Bradi4g40990 ID=Bradi4g40990.2.v3.1 annot-version=v3.1
DTRASSSLSVCRNPRPRERERKASSFCQDQGGKDTGSRGQAAME--ERRR-------------------------------------------YCSCSSHG--LSPPLPLFFFSF-----------------LC-LHL----------SMAAPAGGTPPL----------------------PLNST----------QES--------V--MRDLL-S--LV-----------------GR--------------R-AG-W--------N--------TTVSN---------------PC--LWSGIAC-SP---SN-----SGSF-----S------VVTNITLSAH--GV-S--NS-SIFAT----------------------------I--C-AI--DTLLSLDLSRNSFTD---FGDRLF-SPSC-S-M-KEGLRSLNLSS-------QAASSL-G-GFS------------------------------------------------------------------------------GFP-----------------------------------------------------------RLEV----------------------FDLSF---NLVRGN-LS---------------------------TE--LGS-FPQLRSLNLST---N-NLSGGVP-TSMVPS--LEE----------------------------------------------LVLSGNQLR---GPIPPGL----F--SYGELVMLDLSQNN-LTGDV-PDEL--W-------------------KLDKLQTLLISGNELSGAIPGRLSNS---------------------------------------------------TMLSRYA----ANKNRFTGPI--P-N------GITE-------------HVKMLDLSY----TLSGNI---PS--------------------------------------------DLLSPV-LQAIDLTS-N-RLEGSIPRN--------------------------------------------------------FS----------------------------------------------------ARLFRLRLGMNLLTGRIPDSIG-----------------NAS----------------------------KLAYLELDN-----------------NLSGDIP------------------------------------------------PQLG-----------------------------------------------RCKE-LALLNLASNVLQGQVPDQIST--LEKLVVLKLQM-NLS-GPIKST-FSSL-----TNLS--ILNLSRSFSGEMP---------------------QNI--EQ-LSKLSSMNL-----AGNKISGVI---PVSVS-SLRLLIELNLGDS------------------LT-----------------------GTIPD--------MPDKL---------------------------------------------------------------------------------------------------------------SSSLNLSHNYLTGSIPSK-IGTLTDLEILDLSYNLSGAVPST-----------------------LENLHSLTQLVLSYQLSGHLP-----------------------PHV---VV-NITGNP-GLKIRSDTYG----------------------N---------------------------DTPVD-GKTKNHAV-----LVTI-F-AI--VG-ALVGL-CLL--AAV---IMFSLSKR--FCRF-EDIGP-----------------------PPEQA------LPQ----------------------IINDHI---------ITTNSIHTSAIEFTYAMKAVS-KPTN-IFLKTRFCTYYKAV--MP------------N--RS--I--YSVKKL-------------------DWSDKI-------------------------------FQIGSQEKFGHELEVLGKLSNSN-VMVPLAYALT-E--------D--N-AYLLYEHVYKGTVFDLL------H-DGR------------SDV------------------------------LDWPSRY-SIALGVAQGLTFLH--G---RT-Q-PVLLLDLSTRTIHLKSRNEPQIGDIELYKIIDPSK--------SSG--------SL-ST-IAGTVGYIPP--------EYAYTMRLTMAGNVYSFGVILLELLTGK-P----------SV------S-D-G----MELAKWA-------------LSLSAR----PDQR-----EQ-----VLDTR------VSRS----------SVGVHSQ---MLSVLNIALACVAFSPDAR--PK-MRAVLRT----LL-----NAK---------------------------------------------------------------------------------------------------------------------------------------------------------------------------------
> LOC_Os12g08180.1 pacid=33152333 transcript=LOC_Os12g08180.1 locus=LOC_Os12g08180 ID=LOC_Os12g08180.1.MSUv7.0 annot-version=v7.0
----------------------------------MGGQEQVAMA--ERRP--------------------------------------------CYCRNNG-FLLLLVQVLLFLF-----------------LF-LDS----------SMVATA-ASAPA----------------------PLNTT----------QVS--------I--MKELS-G--LV-----------------TA--------------S-AK-W--------N--------TSDSN---------------PC--RWDGVSC-S----SS-----SNSI-----S------VVTNLTLSGY--GL-S--NS-TIFAT----------------------------I--C-SL--DTLQILDLSKNSFTN---SIEQFF-TSSC-S-M-KAGLRSLNLSS-------QLSMPL-S-NFS------------------------------------------------------------------------------GFP-----------------------------------------------------------LLEV----------------------LDLSF---NSFSGD-VR---------------------------TQ--LSS-LLKLRSLNLSS---N-NLAGDVP-TSMTPS--LEE----------------------------------------------LVLSINNFS---GSIPIAL----F--NYQNLTMLDLSQNN-LNGDV-PDEF--L-------------------KLPKLKTLLLSGNQLSGNIPVSVSNV---------------------------------------------------ASLARFA----ANQNNFTGFI--P-S------GITK-------------NVKMLDLSY----ELSGVI---PS--------------------------------------------DILSPVGLWTVDLTH-N-KLEGPIPSS--------------------------------------------------------LS----------------------------------------------------PTLYRLRLGGNSLNGTIPATIG-----------------DAS----------------------------TLAYLELDS-----------------QLTGSIP------------------------------------------------LELG-----------------------------------------------RCKS-LSLLNLASNKFQGPVPDAISS--LDKLVVLKLQM-NLD-GPIPSV-FSNL-----TSLI--TLNLSGSFTGGIP---------------------REI--GK-LPKLSILNL-----QCNKISGTI---PDSLH-LLTSLIELNLGNI------------------LT-----------------------GTIPT--------MPTKL---------------------------------------------------------------------------------------------------------------STVLNLSHNNLSGSIPSN-IDLLSDLEILDLSYNLYGEVPAS-----------------------LAKLESLTQLVLSYHLSGSIPI--------------------FRQHV---DI-ATNGNP-DLTNGTRNYD----------------------N----------------------------APTS-GKRRTHNT-----VIIV-V-AI--TG-ALVGL-CLL--AAI---VTISYSKR--IYRV-EDEGP-----------------------STED-------VAR----------------------IINGHL---------ITMNSIHTSAIDFVKAMEAVS-NHSN-IFLKTRFCTYYKAV--MP------------N--GS--T--YSLKQI-------------------NCSDKI-------------------------------FQIGSQGKVAHELEVLGKLSNSN-VMVPLAYVLT-E--------D--N-AYIIYEHVHKGTVFDFL------H-AGR------------SDV------------------------------LDWPSRY-SIAFGLAQGLTFLH--G---CT-Q-PVLLLDLSTRTVHLKSMNEPQIGDVELYKIVDTLK--------SSG--------SL-ST-IAGTVGYIPP--------EYAYTMRLTMAGNVYSFGVILLELLTGK-P----------SV------S-D-G----IELAKWA-------------LSLSGS----PDQR-----EQ-----ILDTR------VSRT----------SAAVHSQ---MLSVLNIALACVALSPDAR--PK-MRTVLRM----LF-----NAK---------------------------------------------------------------------------------------------------------------------------------------------------------------------------------
> evm_27.model.AmTr_v1.0_scaffold00148.25_ pacid=31556776 transcript=evm_27.model.AmTr_v1.0_scaffold00148.25_ locus=evm_27.TU.AmTr_v1.0_scaffold00148.25_ ID=evm_27.model.AmTr_v1.0_scaffold00148.25.v1.0 annot-version=v1.0
-------------------------------------------------------------------------------------------------------------------------------------------------------------------------------------------------------------------------------------------------------------------------------------------------------------------------------------------------------------------------------------------------------------------------------------------------------------------------------------------------------------------------------------------------------------------------------------------------------------------------------------------------------------------------------------------------------------------------------------------------------------------------------------------------------------------------------------------------------------------------------------------------------------------------------------------------------------------------------------------------------------------------------------------------------------------------------------------------------------------------------------------------------------------------------------------------------------------------------------------------------------------------------------------------------------------------------------------------------------------------------------------------------------------------------------------------------------------------------------------------------------------------------------------------------------------------------------------------------------------------------------------------------------------------------------------------------------------------------------------------------------------------------------------------------------------------------------------------------------------------------------------------------------------------------------------------------------------------------------------------------------------------------------------------------------------------------------------------------------------------------------------------------------------------------------------------------------------------------------------------------------------------------------------------------------------------------------------------------------------------------------------------------------------------------------------------------------------------------------------------------MELLTGRRP-----L-DP-EF------G-E-G----INIIEWVQAKL------------RNN-----RG--V---EE-----ALDPN------VR-----RGLC---KPIQ-EE---M-LVLRIALLCAAKCPKDQ--PS-MRDVLTM----LG-----EAK--P---------------RRKSSSK---------------------------------------------------------------------------KGSHL------------------------------------------------------------------------
> Zm00001d023608_T001.1
E----------YSSRWRS--------EEGRRGRKSGNPRTVRMTVVERRY--------------------------------------------GPCTSHGSFLLRLLLLPFFFF-----------------LCFIDV----------PPAGAAATTQSP----------------------PLDNT----------QKA--------I--MNDVA-S--LVNS--------------GSA--------------N-TR-W--------N--------TAESN---------------PC--NWEGITC-T----SN-----TSS------S------AVTRIALSNY--GL-A--NS-SIFAP----------------------------L--C-RL--GTLRYLDLSRNFLAD---LSAPFFSSSSC-S-M-KEGLQSLNLST-------RLASPL-G-ELA------------------------------------------------------------------------------GFP-----------------------------------------------------------QLQV----------------------LDLSF---NSFASN-LS---------------------------AE--LGY-FPKLRSFNTSS---N-DLNGDVP-TSMVGS--LEE----------------------------------------------LVLSSNNLS---GPIPLRL----F--EYENLTLLDLSQNN-LTGAI-PDNF--T-------------------SLSKLETLLLSGNKLIGEIPSSLSNV---------------------------------------------------TTLSRFA----ANQNGLTGPI--H-S------WITK-------------HIGMLDLSY----KLNGTI---PS--------------------------------------------DFLSHQGLQSVDLTS-N-LLNGAIPAT--------------------------------------------------------LS----------------------------------------------------QSLYRLRLGGNQLGENIPGSVC-----------------DTM----------------------------GLTYLELDD-----------------QLTGVIP------------------------------------------------SELS-----------------------------------------------KCKN-LTLLNLASNRLHGLVPSITGE--LDKLVVLKLQN-TLT-GQVPST-FSEL-----KSLI--TLNLSKSLSGAIP---------------------SGI--FE-LPKLSNLYL-----QGNQFSGFI---PFSIS-SSKDLIELNLGDA------------------LT-----------------------GNIPT--------MPTTV---------------------------------------------------------------------------------------------------------------TTSLNLSHNLLDGSIPSN-INSLGELEILDLSHALSGAVPSS-----------------------LWSLQSLTLLDLSYNLSGSIPR--------------------FGPSQ---TV-DIVGNP-GLVIVNGTGN----------------------NN--------------------------DTPTT-GKKKRHYL-----VVII-F-TI--AG-TLVGL-CVL--ALI---IVMSLSKR--VYRV-EDEGL-----------------------PAGES------VPQ----------------------IISGRL---------ITMNSIHTSAVDFVKAIEAVS-NHQN-IFLKTRFCTYYKAV--MP------------N--GS--T--YSVKKL-------------------NSSDKI-------------------------------FQIGSQEKFSHEIEVLGKLTNSN-VMVPLAYILT-A--------D--C-AYLIYEHAYNGTVSDLL------H-GGK------------SEV------------------------------IDWPSRY-SVALGVAQGLTFLH--G---CT-Q-PVLLLDLSTRTIHLKSKNEPQIGDIELYKIIDPSR--------STG--------SF-ST-IAGTVGYIPP--------EYAYTMRLTMAGNVYSFGVILLELLTGK-K----------SV------S-N-G----TELAKWA-------------LSLSGR----PDER-----EQ-----ILDTR------VSGT----------SIAVHSQ---MLSVLNIALSCVAFSPDAR--PK-MRNVLRM----LF-----NAK---------------------------------------------------------------------------------------------------------------------------------------------------------------------------------
> Potri.019G084800.1 pacid=27026235 transcript=Potri.019G084800.1 locus=Potri.019G084800 ID=Potri.019G084800.1.v3.0 annot-version=v3.0
----------------------------------------------MTRY-------------------------------------------VQQRT-----------SLFLSF-----------------LFLLF------------------PSVFS----------------------QLSSN----------QTN--------T--MMNLS-K--LLNL--------------SDS-----------------L-W--------N--------ATKD----------------PC--SWKGVNC-S----SG-----NSS--------------VTSLSLSVF--GL-S--NS-NFLPV----------------------------V--C-KI--ETLQALDLSNNRLSS---ISDEFI--NDC-G-R-IDGLKLLNFSK-------LLSGSL-P-AFN------------------------------------------------------------------------------VFV-----------------------------------------------------------GLES----------------------LDLSF---NSLSGN-VS---------------------------LQ--VDG-FLALKSLNLSS---N-KFTGPIP-VNLRKSLMLEE----------------------------------------------LQLSMNSFQ---GTVPQEI----A--NYQNLSLIDLSANN-LEGSV-PPRI--G-------------------NLAKLRILLLSGNKLSGEIPANISNI---------------------------------------------------PTLYRFA----ANQNKFGGTI--P-S------GITR-------------YLSFLDLSY----SLRGPI---PT--------------------------------------------DLLSGSNLQLVDLSY-N-LLEGSLPAK--------------------------------------------------------VS----------------------------------------------------KSLIRLRLGSNRLNGPIPPSFG-----------------TLD----------------------------KLTYLELDN-----------------SLTNEIP------------------------------------------------HQLS-----------------------------------------------SCRS-LALLNLAQNDLTGPVPAPLGN--LSNLQVLKLQL-NLS-GDIPLE-ITQL-----QLLS--TLNISWSLTGSIP---------------------SSI--SN-LQRLAHLNL-----QGNNLRGPI---PATIN-SMNSLLEVQLGQQ------------------LS-----------------------GTIPM--------MPVKL---------------------------------------------------------------------------------------------------------------QIALNLSTNLFQGAIPET-LSRLTGLEILDLSNNLSGEIPES-----------------------LTEMESLNQLILSNQLSGVIPD--------------------FKHYV---SL-NASGNS-RLKNNTATN---------------------------------------------------TPQES-PKKRRSVV-----VPVV-V-AV--VA-AFLAV--GI--VSI---IVLSFSRR--FLKV-NDQQS-----------------------QSGENLPS----PQ----------------------VIQGNL---------LTTNGIHRSSIDFTNAMEVAA-DPLN-IELKTRFSTYYKAT--MP------------S--GA--N--YFVKKL-------------------NWSDKI-------------------------------FQLGSHNKFGQELEVLGKLSNSN-VMTPLAYVLT-V--------D--S-AYLFYEYAEKGTLFDVL------H-GKL------------VDT------------------------------LDWASRY-SIAVGVAQGLTFLH--G---CS-SGPILLLDLSSRNILLKSLKEPLVGDIELHKVIDPTK--------STG--------SL-ST-VAGSVGYIPP--------EYAYTMRVTMAGNVYSFGVVLLELLTGK-P----------AV------S-E-G----TELAKWV-------------LRNSTQ----QDRW-----DG-----ILDFN------ISRT----------SPAVRSH---MHAVLKIALSCVSVSTEAR--PK-MKSVLRM----IL-----NAR---------------------------------------------------------------------------------------------------------------------------------------------------------------------------------
> Potri.013G114200.1 pacid=26996046 transcript=Potri.013G114200.1 locus=Potri.013G114200 ID=Potri.013G114200.1.v3.0 annot-version=v3.0
---------------------------------------------MTTRY-------------------------------------------VQQRT-----------SIFLSF-----------------LFLLF------------------PAVLS----------------------ELSSN----------QTS--------I--MVNLS-K--FLNF--------------SNS-----------------S-W--------D--------ATRD----------------PC--SWKGVTC-S----SG-----NSS--------------VTGLFLSMF--GL-S--NS-NSLAD----------------------------V--C-KI--ETLRSLDLSKNRLSL---IPDDFV--NDC-G-R-IDGLKLLNISQ-------KLDGPL-P-TFN------------------------------------------------------------------------------GFV-----------------------------------------------------------GLEF----------------------LDLSF---NSLSGN-VS---------------------------PQ--LDG-LLALKSLNLSF---N-KFSGPLP-VNVGKSLLLES----------------------------------------------LQLSMNHFQ---GTIPQDI----A--NCQNLSVIDFSGNA-LDGSI-PSRI--G-------------------NLKKLRFLILSSNNLSGDIPANISNI---------------------------------------------------PTLFRFA----ANQNKFDGKI--P-S------GITR-------------YLTLFDLSF----KLRGPI---PG--------------------------------------------DILSQSKLQLVDLSY-N-QLDGSIPSS--------------------------------------------------------IS----------------------------------------------------ASLLRLRLGGNNLNGSIPSSFD-----------------SLE----------------------------NLTYLELDN-----------------RLTGVIP------------------------------------------------PELG-----------------------------------------------SCQS-LALLNLAQNDLAGSVPSLLGN--LNDLQVLKLQH-NLV-GEIPSE-ITRL-----QKLS--ILNISWSLTGSIP---------------------SSI--SN-LQSLAHLNL-----QCNKLQGPI---PATVN-SMNSLLELQLGQQ------------------LN-----------------------GTIPL--------MPVKL---------------------------------------------------------------------------------------------------------------QISLNLSSNLFQGPIPGT-LSRLKDLEVLDLSNNFSGEIPSS-----------------------FTEMESLNQLILSNQLSGVIPG--------------------FKPYV---SL-SARGNA-GLINKTATI---------------------------------------------------TPQES-PKKGKSVA-----VPVV-L-AV--VA-AVLAV--GA--VSI---IVVSLSRR--FLKV-NNQQS-----------------------QSGEELPP----PQ----------------------VIEGIL---------LTTNGIHRSNIDFTKTMEIAA-DPLN-IELKTRFSTYYKAT--MP------------S--GA--R--YFVKKL-------------------NWSDKI-------------------------------FQLGSHHKFGQELEDLGKLSNSN-VMTPLAYVLS-M--------D--S-AYLFYEYAEKGTLFYVL------H-GKL------------GDA------------------------------LDWASRY-SIAVGVAQGLTFLH--G---CT-SGPILLLDLSSQNIFLKSLKEPLVGDIELHKVIDPTK--------STG--------SL-ST-VAGSVGYIPP--------EYAYTMRVTMAGNVYSFGVVLLELLTGK-P----------AV------S-E-G----TELAKWV-------------LSKSKQ----QDKW-----DH-----ILDYN------ISRT----------SPAVRGQ---MLAVLKIALSCVSVSTEAR--PK-MKSVLRL----IV-----NAR---------------------------------------------------------------------------------------------------------------------------------------------------------------------------------
> evm_27.model.AmTr_v1.0_scaffold00180.30_ pacid=31570493 transcript=evm_27.model.AmTr_v1.0_scaffold00180.30_ locus=evm_27.TU.AmTr_v1.0_scaffold00180.30_ ID=evm_27.model.AmTr_v1.0_scaffold00180.30.v1.0 annot-version=v1.0
---------------------------------------------MRHVY-------------------------------------------VPSCS---------LFLFFFSF-----------------SI---------------------ESALS----------------------QLAPE----------QRH--------I--MLSIS-S---------------------------------------HI-W--------N--------TSNPD---------------PC--KWKGVTC-N-----------GNS--------------VTEISLSGV--GI-N--SS-SVLTT----------------------------F--C-QL--GSLQKLDFSRNSVKE---IPPGFT--NSC------SGLKVLNLSS-------GLSGNI-P-PFD------------------------------------------------------------------------------GML-----------------------------------------------------------SLET----------------------LDLSA---NSLEGE-VS---------------------------LQ--FDG-LVGLKSLNLSS---N-SLGGSLP-FSLGKAMALEE----------------------------------------------LHLSANHFV---GRIPEKI----F--DYTNLILLDLSENN-VSGSL-PHSI--G-------------------KLSKLKFLVLSTNKLVGTIPQSLLNI---------------------------------------------------PTLFRFA----AHQNGFTGTI--P-S------GITS-------------SLHVLDLSF----YLEGLI---PL--------------------------------------------DLLPPVNLQSVDLSS-N-RLVGHIPRN--------------------------------------------------------LS----------------------------------------------------KSLFRLRLGGNLLSGSIPLTVG-----------------ELP----------------------------YLTYFEVDD-----------------NLSGEIP------------------------------------------------LELQ-----------------------------------------------RCKS-LSLLNLANNALSGSVPPQLGN--LSELGVLKLNR-NLR-GEIPKE-LSQL-----QNLF--TLNLSQSLSGRIP---------------------DTI--FQ-LPKLQFLDL-----GGNMLNGSI---PSTAH-NSNSLLELQLGNR------------------LT-----------------------NPIPL--------MPPRL---------------------------------------------------------------------------------------------------------------SLTLNLSSNLFQGRIPNS-LQDLRDLGVLDLSHEFTGEVPLF-----------------------LTQMGSLMLLILSNRLSGTLPP--------------------FTKNV---MV-NTTGNK-DLLIPNP-----------------------------------------------------HPTSP-GKKSSSHA-----ILTV-V-AI--IG-AISAL--GL--V-V---FVLFLLRR--AYRV-DTGVS-----------------------EMAEE------QPQ----------------------VIEGHL---------LTANSTHKSNIDFEKAMEAAS-DPTN-IILKNKFSTYYKVT--IS------------S--GT--S--YCVKKH-------------------NWSDKI-------------------------------FHLRNYRKFREELSTIAKLSHSN-VVTPLAYFLT-S--------E--S-VYLFYEYVHKGTLFEFL------H-QRV------------EAV------------------------------LDWPCRY-SIALGLAQGLAFLH--G---CT-N-PILHLDLSTRSIFLKSNSEPLIADIELCKIIDPSK--------STG--------SL-ST-ISGSVGYIPP--------EYAYTMRITTHGNVYSFGVILLELLTGE-P----------AV------C-K-G----RELTKWV-------------MDTPSR----NETW-----ES-----ILDSR------ISSS----------STSIQYQ---MLQILKVAQACVSVSWNAR--PK-MRTVIRM----LQ-----NVK---------------------------------------------------------------------------------------------------------------------------------------------------------------------------------
> Potri.013G037100.1 pacid=26994875 transcript=Potri.013G037100.1 locus=Potri.013G037100 ID=Potri.013G037100.1.v3.0 annot-version=v3.0
------------------------------------------MTKLI---------------------------------------------------------DLRFSK-----------------------------------------------------------------------------------------------------------------------------------------------------------------------------------------------------------------------------------------------------------------------------------------------------------------------------------------------------------------------------------------------------------------------------------------------------------------------------------------------------------------------------------------------------------------------------------------------------------------------------------------------------------------------------------NNLT---DLIPAFI-G-----TLKHLSVLYLGGNK-LS-----------------------------------------------------------------------------------------------------------------------------GFI--P-SS---I-E------------NMT-MLTKLDLGM----NLSGSV---PR--------------------------------------------EIGQLESLVVLILSF-N-NLNGSLPPE--------------------------------------------------------MN--------------------------------------------------NLTHLMSLQMFS--------------------------------------------------------------------------------------NFTGHLPQDLCLGGLLV-----------------------NFTAAYHFSGPIP--KSLR-----------------------------------------------NCTS-VFRVRFEWNQLTGNISEDFGL--YPSLNYVD----DLS-GELTWK-WGGF-----HNLA--SLKLSNNITGEIP---------------------SEL--GE-ATGLQLINL-----SSNLLKGTI---PKELV-QLKALYNLTLHNH------------------LF-----------------------GVLPVE----I-QMLSKLRALNLA---------SNNLGG--------S-IP--------KQL-RECSNM----TIL-------------------------------------------------------------------LP------------LNLAH-----------------------------------------------------------------------------------------------------------------------------------------------------------------------------------------------------------------------------------------------------------------------------------------------------------------------------------------------------------------------------------------------------------------------------------------------------------------------------------------------------------------------------------------------------------------------------------------------------------------------------------------------------------------AST--------------------------------------------------------------------------------------------------------------------------------------------------------------------------------------------------------------------------------------------------------------------------------------------------------------------------------------------------------------------------------------
> Pp3c13_13360V3.1.p pacid=32930986 transcript=Pp3c13_13360V3.1 locus=Pp3c13_13360 annot-version=v3.3
-------------------------------------MQKQSLR------------------------------------MALPE------KMERR-------NFHIVSAFIV-----------------CILVLS-----------RTMELVASDPL--------------------------PE-----------EGL--------A--LLAMK-SS--FA----D----PQ------NH---L---------E--N-W--------K--------LNG-TA----T---------PC--LWTGITC-S----NA-------S------S-------VVGLNLSNM--NL-T--G--T-L-P----AD----------------------L--G-RL--KNLVNISLDLNNFT-GVL-P------AEI-V-T-LLMLQYVNISN-------RFNGAF-PAN---------------------------------------------------------------------------------VS---RLQ-----------------------------------------------------SLKV----------------------LDCFN---NDFSGS-LP---------------------------DD--LWI-IATLEHLSLGG---N-YFEGSIP-SQYGSFPALKY----------------------------------------------LGLNGNSLT---GPIPPEL-G-----KLQALQELYMGYFNNYSSGI-PATF--G-------------------NLTSLVRLDMGRCGLTGTIPPELGNL---------------------------------------------------GNLDSMF----LQLNELVGVI--P-VQ---I-G------------NLV-NLVSLDLSY----NLSGII---PP--------------------------------------------ALIYLQKLELLSLMS-N-NFEGEIPDF--------------------------------------------------------IG-D-------------------------------------------------MPNLQVLYLWANKLTGPIPEALG--------------Q--NM-----------------------------NLTLLDLSS-----------------FLNGTIPSDLCAGQKLQ-----------------------WVILKDQLTGPIP--ENFG-----------------------------------------------NCLS-LEKIRLSNNLLNGSIPLGLLG--LPNITMVEIQM-QIM-GPIPSE-IIDS-----PKLS--YLDFSNNLSSKLP---------------------ESI--GN-LPTLQSFLI-----ANNHFSGPI---PPQIC-DMQSLNKLDLSGE------------------LT-----------------------GLIPQE----M-SNCKKL----------------------------------------------------------------------------------------------------------------GSLDFSRNGLTGEIPPQ-IEYIPDLYLLNLSHQLSGHIPPQ-----------------------LQMLQTLNVFDFSYNLSGPIPHF----------------D----SYN---VS-AFEGNP-FLC--GGL--LP--------S----CP--------SQGSAAGPA-----VD-HHGKG----KGT--NLL----------AWLV-G-AL-FSA---ALVVLLV--GMC--CF---FRKY----RWHICK--YFR----------------------RES-TT-------------------RPWKLTAF---S-RLD--------LT-------ASQVL---DCL--DEEN-IIGRGGAGTVYKGV--MP------------N--GQ--I--VAVKRL-AG----------E-------GKG--------------AA--------------------HDHGFSAEIQTLGKIRHRN-IVRLLGC-CS-N-H------E--T-NLLIYEYMPNGSLGELL------H-S------------KE-----------R-SEK-----------------LDWETRY-NIAVQAAHGLCYLH--HD--CS-P-LIVHRDVKSNNILLDSTFQAHVADFGLAKLFQ------------DT-GKSE---SM-SS-IAGSYGYIAP--------EYAYTLKVNEKSDIYSFGVVLMELLTGKRP-----I-EA-EF------G-D-G----VDIVQWVRRKI------------QTK-----DG--V---ID-----VLDPR------M------GGVG----VPL-QE---VMLVLRVALLCSSDLPVDR--PT-MRDVVQM----LS-----DVK--P----------------KSKGSS------LAD----------------SR---ELSAPDAF---------------KPQDLR-----------------------------------------------------------------------LVCV------------------
> Pp3c6_21940V3.1.p pacid=32976116 transcript=Pp3c6_21940V3.1 locus=Pp3c6_21940 annot-version=v3.3
--------------------------------------------------------------------------------------------MRDRLGGTIAFCFRVIT---I-----------------VLFLLQ-----------RTLSVAIYD-----------------------------------------ERL--------A--LIALK-AT--ID----D----PE------SH---L---------A--D-W--------E--------VNG-TS----S---------PC--LWTGVDC-N----NS-------S------S-------VVGLYLSGM--NL-S--G--T-I-S----SE----------------------L--G-NL--KNLVNLSLDRNNFT-EDL-P------ADI-V-T-LTQLKYLNVST-------SFGGAL-PSN---------------------------------------------------------------------------------FS---QLQ-----------------------------------------------------LLQV----------------------LDCFN---NFFSGP-LP---------------------------PD--LWK-ISTLEHVSLGG---N-YFEGSIP-PEYGKFPNLKY----------------------------------------------FGLNGNSLT---GPIPAEL-G-----NLTGLQELYMGYYNNFSSSI-PATF--G-------------------NLTNLVRLDMASCGLVGAIPHELGNL---------------------------------------------------GQLDTLF----LMLNSLEGPI--P-AS---L-G------------NLV-NLRSLDLSY----RLTGIL---PN--------------------------------------------TLIYLQKLELMSLMN-N-HLEGTVPDF--------------------------------------------------------LA-D-------------------------------------------------LPNLEVLYLWKNQLTGPIPENLG--------------Q--NM-----------------------------NLTLLDLSS-----------------HLNGSIPPDLCAGQKLQ-----------------------WVILLEQLTGSIP--ESLG-----------------------------------------------HCQS-LTKLRLGINSLNGSIPQGLLG--LPLLAMVEIQD-QVN-GPIPSE-IINA-----PLLS--YLDFSKNLSSSIP---------------------ESI--GN-LPSIMSFFI-----SDNHFTGPI---PPQIC-DMPNLNKLDMSGN------------------LS-----------------------GSIPAE----M-SNCKKL----------------------------------------------------------------------------------------------------------------GLLDVSHNSLTGVIPVQ-MQFIPDLYYLNLSHELSGAIPSK-----------------------LADLPTLSIFDFSYNLSGPIPLF----------------D----SYN---AT-AFEGNP-GLC--GAL--LP-------RA----CP--------DTGTGS-PS-----LS-HHRKG----GVS--NLL----------AWLV-G-AL-FSA---AMMVLLV--GIC--CF---IRKY----RWHIYK--YFH----------------------RESIST-------------------RAWKLTAF---Q-RLD--------FS-------APQVL---DCL--DEHN-IIGRGGAGTVYRGV--MP------------S--GE--I--VAVKRL-AG----------E-------GKG--------------AA--------------------HDHGFSAEIQTLGKIRHRN-IVRLLGC-CS-N-H------E--T-NLLVYEYMPNGSLGELL------H-S------------KD-----------P-SVN-----------------LDWDTRY-NIAIQAAHGLCYLH--HD--CS-P-LIVHRDVKSNNILLDSTFHARVADFGLAKLFQ------------DT-GISE---SM-SS-IAGSYGYIAP--------EYAYTLKVNEKSDIYSFGVVLMELLTGKRP-----I-ES-EF------G-D-G----VDIVQWVRRKI------------QTK-----DG--V---LD-----LLDPR------M------GGAG----VPL-QE---VVLVLRVALLCSSDLPIDR--PT-MRDVVQM----LS-----DVK--P----------------KKKGSS------LGD----------------SR---ELSALVGM---------------KDEDLHQ---------------------------------------------------------------------VLVCV------------------
> Smo_77558_ pacid=15419409 transcript=77558 locus=77558 ID=77558.v1.91 annot-version=v1.0
--------------------------------------------------------------------------------------------------------MTPITPLFL-----------------AILVF---------------FTAAAEGL--------------------------TP-----------DGQ--------S--LLAFK-AS--IE----D----PA------TH---L---------R--D-W--------N---------ES-DA----T---------PC--RWTGITC-D----SQ-------N------R-------VSSLTLSNM--SL-S--G--S-IAP----GT----------------------L--S-RL--SALANLSLDVNDLG-GAL-P------AEL-LGA-LPLLRYLNISH-------NFSGDF-PAN---------------------------------------------------------------------------------LS---SASP----------------------------------------------------SLAI----------------------LDAYN---NNFTGA-LP---------------------------IG--LSA-LPLLAHVHLGG---S-LFSGSIP-REYGSIKSLQY----------------------------------------------LALSGNDLS---GEIPAEM-G-----DLESLEQLYLGYYNHFSGGI-PRSF--G-------------------RLKSLRRLDLASAGINGSIPIELGGL---------------------------------------------------RRLDTLF----LQLNSLAGSI--P-DA---I-G------------GLR-ALQSLDLSC----QLTGGI---PA--------------------------------------------SLEKLQELKLLNLFR-N-NLSGEIPSF--------------------------------------------------------VG-D-------------------------------------------------MPNLEVLFLWGNGFVGAIPEFLG--------------G--NG-----------------------------QLWMLDLSK-----------------ALNGSVPSSLCRGGKLA-----------------------TLILQQRLSGSIP--EELG-----------------------------------------------SCAS-LEKVRLGDNLLSGAIPRGLFA--LPNLDMVELMR-KLD-GVMGDE-EFAA-----PKLE--KIDLSELLRGEIS---------------------EGI--GA-LSMLKELQI-----SYNRLAGAV---PAGLG-RMQWLLQLNLTHF------------------FS-----------------------GGIPPE----V-GSCRSL----------------------------------------------------------------------------------------------------------------TMLDLSVNQLSGEIPRS-LEALEVLGVLNLSRAFSGGIPRG-----------------------IALLQSLNSVDFSYRLSGAIPAT----------------DQ---AFN---RS-SYVGNL-GLC--GAP--LG--------P----CPKNPN----SRGYGG------------HGRG----RSDP-ELL----------AWLV-G-AL-FSA---ALLVLVV--GVC--CF---FRKY----RRYLCRLGFLR----------------------PRSRGA-------------------GAWKLTAF---Q-KLG--------FS-------VAHIL---ECL-SNEDN-IIGRGGSGIVYKGV--MP------------S--GE--I--VAVKKL-SG----------F-------NPA--------------AAAGKIG------G----SMSHSDHGFSAEVQTLGKIRHRN-IVKLLGF-CS-N-K------E--T-NVLVYEYMPNGSLGEAL------H-S------------SK-----------G-AVM-----------------LDWATRY-KIALQAANGLCYLH--HD--CS-P-LIVHRDVKSNNILLDAEFQARVADFGLAKLFQ------------DS-GKSE---SM-SS-IAGSYGYIAP--------EYAYTLKVNEKSDIYSFGVVLLELVSGRRP-----I-EP-EF------G-D-G----VDIVQWVRKKI------------QTK-----DG--V---LE-----VLDSR------I------REEN----LPL-QE---IMLVLRVALLCTSDLPVDR--PT-MRDVVQM----LG-----DAR--P---------------GKNKEES------STD----------------FG---DLSSSQS----------------------Q---------------------------------------------------------------------LLSPV------------------
> evm_27.model.AmTr_v1.0_scaffold00055.1__ pacid=31571665 transcript=evm_27.model.AmTr_v1.0_scaffold00055.1__ locus=evm_27.TU.AmTr_v1.0_scaffold00055.1__ ID=evm_27.model.AmTr_v1.0_scaffold00055.1.v1.0 annot-version=v1.0
KRIESYSSS--FNASLHH----------------LFTLAEAAMH------------------------------------RFS------------------------FSLLFL-----------------ALFVII----------------------CE-----------------------CVD-----------DSE--------V--LLKLK-RG--LI--LEP----QK------ISF--L---------K--D-W--------E------TG-KD-----------------HC--LWSGVTC-N-----------DEA------R-------VVALNICFI--PL-H--G--R-IF-----GD----------------------I--G-LL--DKLVNVTLSSSNLT-GNL-P------PQI-G-H-LRSLRFLNISN-------DLSGDI-PTT--------------------------------------------------------------------------------FS----GLQ-----------------------------------------------------ELEV----------------------LDAYN---NNFSGP-LP---------------------------HE--VAS-LKGLRHLQLGG---N-YFSGEIL-TSYGGVESLEY----------------------------------------------LGLNGNALS---GHIPGEL-S-----MLSNLREMYLGYYNSYSGGI-PSEF--G-------------------LFAKLVRLDLASCNLSGQIPATLGQL---------------------------------------------------KFLDTLF----LQMNRFSGEI--P-EE---L-S------------GLK-SVKSLDLSN----QLTGEL---PE--------------------------------------------GFSELRELTLLNLFR-N-NLHGAVPPF--------------------------------------------------------IA-E-------------------------------------------------LPNLEVLQLWENNFTGSLPENLG--------------R--NG-----------------------------RLLKLDLTA-----------------RLTGLIPSALCFGGRFQ-----------------------VLILLDYFFGPIP--ESLG-----------------------------------------------ICKS-LTRVRLAKNFLNGSIPEGFLN--LPLADMIELTD-YLS-GKLPSR-ISAS-----VVLG--ELILSNLFTGSIP---------------------SSI--SN-LTGLQTLSL-----EGNQFSGEI---PQGIG-ELQQLSKLNLSNK------------------FS-----------------------GKIPAA----L-GRCFSL----------------------------------------------------------------------------------------------------------------YSVDISNNQLAGTIPDE-LADLHILNVLNLSGHLSGEIPAK-----------------------MKWMQSLTSLDLSYQLSGIVPTG----------------GQ-FAAFN---MS-SFMGNP-DLCG-SPL--R--------YP----CSRKH-----VPSENGGEH-----------------GAKT-SLK----------MLVS-L-IV-LLA---LGVFAAV--FVR---------MM----KAR-------E----------------A-----KRK-SE-------------------KAWKLTAF---Q-RLD--------FS-------YMDVL---QCL--KEEN-MIGSGGAGVVYRGV--MP------------S--GQ--E--VAIKRL----------------------R---------------------T------TV---EKSDDDRGFSAEIQTLGRIRHRH-IVRLLGF-CS-N-K------E--T-NLLVYEYMRNGSLGEVL------H-G------------RK-----------G-G-QV----------------LGWETRC-RIAVEAATGLCYLH--HD--CC-P-MIIHRDVKSNNILLDSTLEAHVADFGLAKFMQ------------DA-AASQ---SM-ST-VAGSYGYIAP--------EYAYTLKVDEKTDVYSFGVVLLELITGRKP-----V--G-EF------G-E-G----VDLARWVRKMAE--------CSPDMV-----SV--V---SQ-----VVDTR------L-------TA-----YPL-HS---VTHLFRVAMLCVEEQSVQR--PT-MREVVHM----LT-------N--P---------------P----------------------------------------------------------------------------------AAP--------------------------------------------------DLLSL------------------
> AT4G20270.1 pacid=19648697 transcript=AT4G20270.1 locus=AT4G20270 ID=AT4G20270.1.TAIR10 annot-version=TAIR10
-------------------------------------MADK-----------------------------------------I-------------------------FTFFL-----------------ILSSI--SPLLCS-----SLISPL---NLS-----------------------LIR-----------QAN--------V--LISLK-QS--F--DSYD----PS-----------L---------D--S-W--------N--------IPN-FN----S---------LC--SWTGVSC-D----NL------NQ------S-------ITRLDLSNL--NI-S--G--T-IS-----PE----------------------I--S-RL--SSLVFLDISSNSFS-GEL-P------KEI-Y-E-LSGLEVLNISS-------VFEGEL-ETR--------------------------------------------------------------------------------GFS---QMT-----------------------------------------------------QLVT----------------------LDAYD---NSFNGS-LP---------------------------LS--LTT-LTRLEHLDLGG---N-YFDGEIP-RSYGSFLSLKF----------------------------------------------LSLSGNDLR---GRIPNEL-A-----NITTLVQLYLGYYNDYRGGI-PADF--G-------------------RLINLVHLDLANCSLKGSIPAELGNL---------------------------------------------------KNLEVLF----LQTNELTGSV--P-RE---L-G------------NMT-SLKTLDLSN----FLEGEI---PL--------------------------------------------ELSGLQKLQLFNLFF-N-RLHGEIPEF--------------------------------------------------------VS-E-------------------------------------------------LPDLQILKLWHNNFTGKIPSKLG--------------S--NG-----------------------------NLIEIDLST-----------------KLTGLIPESLCFGRRLK-----------------------ILILFNFLFGPLP--EDLG-----------------------------------------------QCEP-LWRFRLGQNFLTSKLPKGLIY--LPNLSLLELQN-FLT-GEIPE--EEAG-NAQFSSLT--QINLSNRLSGPIP---------------------GSI--RN-LRSLQILLL-----GANRLSGQI---PGEIG-SLKSLLKIDMSRN------------------FS-----------------------GKFPPE----F-GDCMSL----------------------------------------------------------------------------------------------------------------TYLDLSHNQISGQIPVQ-ISQIRILNYLNVSWSFNQSLPNE-----------------------LGYMKSLTSADFSHNFSGSVPTS----------------GQ-FSYFN---NT-SFLGNP-FLC--G----------FSSNP----CNGS---QNQSQSQLLNQN------N-ARSRG----EISA-KFK----------LFFG-L-GL-LGF---FLVFVVL--AVV---------KN----RRM-------R-----------------------KN-NP-------------------NLWKLIGF---Q-KLG--------FR-------SEHIL---ECV--KENH-VIGKGGRGIVYKGV--MP------------N--GE--E--VAVKKL-----------LTI-------TK---------------------G------S------SH-DNGLAAEIQTLGRIRHRN-IVRLLAF-CS-N-K------D--V-NLLVYEYMPNGSLGEVL------H-G------------KA-----------G-V-F-----------------LKWETRL-QIALEAAKGLCYLH--HD--CS-P-LIIHRDVKSNNILLGPEFEAHVADFGLAKFMQ------------DN-GASE---CM-SS-IAGSYGYIAP--------EYAYTLRIDEKSDVYSFGVVLLELITGRKP-----V--D-NF------GEE-G----IDIVQWSKIQT-----------NCNR-----QG--V---VK-----IIDQR------L-------SN-----IPL-AE---AMELFFVAMLCVQEHSVER--PT-MREVVQM----IS-----QA-------------------KQPNT-------------F--------------------------------------------------------------------------------------------------------------------------------------------
> Solyc01g080770.2.1 pacid=36139852 transcript=Solyc01g080770.2.1 locus=Solyc01g080770.2 ID=Solyc01g080770.2.1.ITAG2.4 annot-version=ITAG2.4
-------------------------------------MATSNTS------------------------------------LLF-------------------------FAYFL-----------------LVFLI--TP---S-----Q---SR---NLS-----------------------LRR-----------QAK--------T--LVSLK-YA--FV-QSSV----PS------T----L---------S--N-W--------N--------MSN-YM----S---------IC--SWTGITC-D----D-------TK------S-------VTSIDISNL--NI-S--G--S-LS-----P-----------------------------------------------------------DI-H-E-LTRLRVLNISN-------LFSGNL-SWE---------------------------------------------------------------------------------YR---EFN-----------------------------------------------------VLQV----------------------LDAYN---NNFSGP-LP---------------------------LG--VTQ-LVQLKYLNFGG---N-YFSGKIP-LSYGSFNQLEF----------------------------------------------LSLAGNDLH---GPIPREL-G-----NVTSLRWLQLGYYNQFDEGI-PPEL--G-------------------KLVNLVHLDLSSCNLTGSIPPELGNL---------------------------------------------------NMLDTLF----LQKNQLTGVF--P-PQ---L-G------------NLT-RLKSLDISV----ELTGEI---PV--------------------------------------------DLSGLKELILLNLFI-N-NLHGEIPGC--------------------------------------------------------IA-E-------------------------------------------------LPKLEMLNLWRNNFTGSIPSKLG--------------M--NG-----------------------------KLIEIDLSS-----------------RLTGLIPKSLCFGRNLK-----------------------ILILLDFLFGPLP--DDFG-----------------------------------------------QCRT-LSRVRMGQNYLSGSIPTGFLY--LPELSLVELQN-YIS-GQLWN--EKSS-AS--SKLE--GLNLSNRLSGALP---------------------SAI--GN-YSGLKNLVL-----TGNGFSGDI---PSDIG-RLKSILKLDLSRN------------------FS-----------------------GTIPPQ----I-GNCLSL----------------------------------------------------------------------------------------------------------------TYLDLSQNQLSGPIPVQ-IAQIHILNYINISWHFNESLPAE-----------------------IGLMKSLTSADFSHNLSGSIPET----------------GQ-YLYFN---ST-SFTGNP-YLS--G----------SDSTP----SNIT---SN-SPSELGDGS------D-SRT------KVPT-IYK----------FIFA-F-GL-LFC---SLIFVVL--AII---------KT----RKG-------S-----------------------KN-S--------------------NLWKLTAF---Q-KLE--------FG-------SEDVL---QCL--KDNN-VIGRGGAGIVYKGT--MP------------N--GD--H--VAVKK------------LGI-------SK---------------------G-------------SH-DNGLSAELKTLGKIRHRY-IVRLLAF-CS-N-K------E--I-NLLVYEYMLNGSLGEVL------H-G------------KN-----------G-G-Q-----------------LQWETRL-KIAIEAAKGLSYLH--HD--CS-P-MIIHRDVKSNNILLNSELEAHVADFGLAKYFR------------NN-GTSE---CM-SA-IAGSYGYIAP--------EYAYTLKIDEKSDVYSFGVVLLELITGRRP-----V--G-NF------GEE-G----MDIVQWAKTET-----------KWSK-----EG--V---VK-----ILDER------L-------KN-----VAI-VE---AMQVFFVAMLCVEEYSIER--PT-MREVVQM----LS-----QA-------------------KQPNT-------------FQIQ-----------------------------------------------------------------------------------------------------------------------------------------
> Solyc03g043770.2.1 pacid=36136226 transcript=Solyc03g043770.2.1 locus=Solyc03g043770.2 ID=Solyc03g043770.2.1.ITAG2.4 annot-version=ITAG2.4
------------------------------------------MR------------------------------------F-L--------------------------LLFF-----------------LTLIL--H---FH-----LHFTTA---KPP-----------------------YVP-----------EYR--------A--LLSLK-TA--IT---DD----PQ------SA---L---------L--S-W--------N----------I-ST----S---------HC--TWRGVTC-D-----R------YR------H-------VTSLDISGF--NL-T--G--T-LT-----PE----------------------V--G-HL--RFLLNLSVAVNQFS-GPI-P------VEL-S-F-IPNLRYLNLSN-------IFNLSF-PPQ--------------------------------------------------------------------------------LTH----LR-----------------------------------------------------YLNV----------------------LDIYN---NNMTGE-LP---------------------------VG--FYN-LTNLRHLHLGG---N-FFSGSIP-PEYGRFPFLEY----------------------------------------------LAVSGNALV---GRIPPEI-G-----NITTLRELYIGYYNTFSGGL-PAEI--G-------------------YLSELIRLDAANCGLS--------------------------------------------------------------------------------------------------------------------------------------------------------------------------------------------------------------------------------------------------------------------------------------------------------------------------------------------------------------------------------------------------------------------------------------------------------------------------------------------------------------------------------------------------------------------------------------------------------------------------------------------------------------------------------------------------------------------------------------------------------------------------------------------------------------------------------------------------------------------------------------------------------------------------------------------------------------------------------------------------------------------------------------------------------------------------------------------------------------------------------------------------------------------------------------------------------------------------------------------------------------------------------------------------------------------------------------------------------------------------------------------------------------------------------------------------------G-G-H-----------------LHWDTRY-KIALEAAKGLCYLH--HD--CS-P-LILHRDVKSNNILLDSSFEAHVADFGLAKFLQ------------DS-GTSE---CM-SA-IAGSYGYIAP--------EYAYTLKVDEKSDVYSFGVVLLELVSGKKP-----V--G-EF------G-D-G----VDIVQWVRRMT-----------DGKK-----EG--V---LK-----ILDAR------L-------ST-----VPL-HE---VMHVFYVAMLCVEEQAVER--PK-MREVVQM----LT-----EL---P---------------KPS----------GPK-----SGD--------STITESPPS-SGP--ASESPTSTPRDT---KDQYHHQPPP----------QSPP------------------------------------------------P-DLLSI------------------
> Solyc01g103530.2.1 pacid=36138021 transcript=Solyc01g103530.2.1 locus=Solyc01g103530.2 ID=Solyc01g103530.2.1.ITAG2.4 annot-version=ITAG2.4
--------------------------------------------------------------------------------MLP-------------------------LILVT-----------------LFTLV--GT-------------SL----SS-----------------------IST-----------DVH--------A--LLSLK-QG--F--DFSN----SV-----------L---------S--S-W--------D--------VSN-PS----S---------VC--SWVGIKC-L------------QD------R-------VVSINLSNM--EL-Y--G--S-VS-----PV----------------------I--S-RL--DKLVELSIDGNNFT-GEI---------KI-E-N-MRSLKSLNISN-------MFSGSL-DWN---------------------------------------------------------------------------------YT---SLA-----------------------------------------------------NLEV----------------------LDAYN---NNFSSF-LP---------------------------VG--VVS-LEKLKYLDLGG---N-YFYGRIP-ESYGDLIGLEY----------------------------------------------LQLAGNDLH---GRIPRAL-G-----NLTNLKEIYLGYFNVFVGGI-PKEF--G-------------------KLENLVHMDISNCELDGPIPPELGNL---------------------------------------------------KLLNTLF----LHINLLSGQI--P-KE---L-G------------NLT-GLVNLDLSA----ALTGEI---PF--------------------------------------------ELINLQQLSLFNLFM-N-KLHGSIPDF--------------------------------------------------------IA-D-------------------------------------------------YPDLKVLGLWMNNFTGIIPQKLG--------------Q--NE-----------------------------KLQELDLSS-----------------KLTGTIPKHLCASKQLR-----------------------ILILLKFLFGSIP--EDLG-----------------------------------------------TCLS-LVRLRLGQNYLNGSIPNGFIY--MPELNLVELHN-YLS-GNLSE--NSIT-SSKPAKLG--QLNLSNQLSGSLP---------------------FSL--SN-FSSLQILSL-----GGNQFSGPI---PTSIG-QLTQALKIDLSHF------------------LS-----------------------GEIPPE----I-GNCVHL----------------------------------------------------------------------------------------------------------------TYLDLSQNNFSGSIPPR-VSEIRILNYLNLSRHLNETIPKS-----------------------IGTMRSLTTADFSFDLSGKLPES----------------GQ-FAYFN---AT-SFAGNP-QLC--GS---------LLNNP----CNFT---LI------------------TDPPG----KSHG-DFK----------LIFA-L-GL-LIC---SLVFAAA--AII---------KA----KSF-------K-----------------------KT-GA-------------------DSWKMTAF---Q-KVE--------FS-------VANVL---ECV--KDGN-VIGRGGAGIVYHGK--MP------------N--GV--E--IAVKKL-----------LGF-------GN---------------------N-------------SH-DHGFRAEIRTLGNIRHRN-IVRLVAF-CS-N-K------E--T-NLLVYEYMRNGSLGEAL------H-G------------KK-----------G-G-F-----------------LSWNLRY-KIAIEAAKGLCYLH--HD--CS-P-LIVHRDVKSNNILLNSNFEAHVADFGLAKFLV------------DG-GASE---CM-SA-VAGSYGYIAP--------EYAYTLRVDEKSDVYSFGVVLLELITGRRP-----V--G-EF------G-D-G----VDIVQWSKKVT-----------NCKR-----EQ--V---TH-----IVDPR------L-------TS-----VPQ-DE---AMHLFFISMLCIQENSVER--PT-MREVIQM----LS-----EF---------------------PRQ--------SPE--YHRPSS--------SKVVLQKLK--SL---------------ENDQI-TCPKIR----------KE----------------------------------------------------NLV--------------------
> Potri.003G157300.1 pacid=26999180 transcript=Potri.003G157300.1 locus=Potri.003G157300 ID=Potri.003G157300.1.v3.0 annot-version=v3.0
-------------------------------------MAASNVK------------------------------------LAF-------------------------FSSLL-----------------LFFLI--NP---S-----QSLSSH---NIY-----------------------LER-----------QAS--------I--LVSVR-QS--F--ESYD----PS-----------F---------D--S-W--------N--------VSN-YP----L---------LC--SWTGIQC-D----DK------NR------S-------VVAIDISNS--NI-S--G--T-LS-----PA----------------------I--T-EL--RSLVNLSLQGNSFS-DGF-P------REI-H-R-LIRLQFLNISN-------LFSGQL-DWE---------------------------------------------------------------------------------FS---QLK-----------------------------------------------------ELQV----------------------LDGYN---NNLNGT-LP---------------------------LG--VTQ-LAKLKHLDFGG---N-YFQGTIP-PSYGSMQQLNY----------------------------------------------LSLKGNDLR---GLIPREL-G-----NLTNLEQLYLGYYNEFDGGI-PPEF--G-------------------KLINLVHLDLANCSLRGLIPPELGNL---------------------------------------------------NKLDTLF----LQTNELTGPI--P-PE---L-G------------NLS-SIKSLDLSN----ALTGDI---PL--------------------------------------------EFSGLHRLTLLNLFL-N-KLHGQIPHF--------------------------------------------------------IA-E-------------------------------------------------LPELEVLKLWHNNFTGVIPAKLG--------------E--NG-----------------------------RLIELDLSS-----------------KLTGLVPKSLCLGKKLQ-----------------------ILILRIFLFGPLP--DDLG-----------------------------------------------HCDS-LRRVRLGQNYLTGSIPSGFLY--LPELSLMELQN-YLS-EQVPQ--QTGK-IP--SKLE--QMNLADHLSGPLP---------------------ASI--GN-FSDLQMLLL-----SGNRFTGEI---PPQIG-QLKNVLTLDMSRN------------------LS-----------------------GNIPSE----I-GDCPTL----------------------------------------------------------------------------------------------------------------TYLDLSQNQLSGPIPVH-ITQIHILNYLNISWHLNQSLPKE-----------------------IGSMKSLTSADFSHNFSGSIPEF----------------GQ-YSFFN---ST-SFIGNP-QLC--G----------SYLNP----CNYS---SM-SPLQLHDQN------S-SRS------QVHG-KFK----------LLFA-L-GL-LVC---SLVFAAL--AII---------KT----RKI-------R-----------------------RN-S--------------------NSWKLTAF---Q-KLG--------FG-------SEDIL---ECI--KENN-IIGRGGAGTVYRGL--MA------------T--GE--P--VAVKKL-----------LGI-------SK---------------------G------S------SH-DNGLSAEVQTLGQIRHRN-IVRLLAF-CS-N-K------E--S-NLLVYEYMPNGSLGEVL------H-G------------KR-----------G-G-F-----------------LKWDTRL-KIAIEAAKGLCYLH--HD--CS-P-LIIHRDVKSNNILLNSDFEAHVADFGLAKFLR------------DT-GNSE---CM-SA-IAGSYGYIAP--------EYAYTLKVDEKSDVYSFGVVLLELITGRRP-----V--G-DF------GEE-G----LDIVQWTKTQT-----------KSSK-----EG--V---VK-----ILDQR------L-------TD-----IPL-IE---AMQVFFVAMLCVQEQSVER--PT-MREVVQM----LA-----QA-------------------KQPNT-------------FHME-----------------------------------------------------------------------------------------------------------------------------------------
> Potri.001G073600.1 pacid=27048455 transcript=Potri.001G073600.1 locus=Potri.001G073600 ID=Potri.001G073600.1.v3.0 annot-version=v3.0
-------------------------------------MAASNTR------------------------------------LAV-------------------------FSSLL-----------------LLFLI--NS---C-----QSLSSH---NTY-----------------------LKR-----------QAS--------I--LVSLK-QS--L--ESYD----PS-----------L---------D--S-W--------N--------VPN-YQ----L---------LC--SWTGIQC-D----DM------NR------S-------VVALDISNS--NI-S--G--T-LS-----PA----------------------I--T-EL--RSLVNLSIQGNSFS-DEF-P------REI-H-K-LIRLQFLNISN-------LFSGEL-AWE---------------------------------------------------------------------------------FS---QLK-----------------------------------------------------ELQV----------------------LDVYN---NNFNGT-LP---------------------------LG--VTQ-LAKLKYLDFGG---N-YFQGTIP-PSYGSMQQLNY----------------------------------------------LSLKGNDLR---GLIPGEL-G-----NLTSLEQLYLGYYNEFDGGI-PPEF--G-------------------KLINLVHIDLANCSLSGPIPPELGGL---------------------------------------------------SKLDTLF----LQTNELTGPI--P-PE---L-G------------NLS-SIISLDLSN----ALTGDI---PL--------------------------------------------EFYGLRRLTLLNLFL-N-KLHGEIPYF--------------------------------------------------------IA-E-------------------------------------------------LPELEVLKLWHNNFTGAIPAKLG--------------E--NG-----------------------------RLTELDLSS-----------------KLTGLVPKSLCLGRKLQ-----------------------ILILRIFLFGPLP--DDLG-----------------------------------------------HCDT-LWRVRLGQNYLTGSIPSGFLY--LPELSLMELQN-YLS-GQVPQ--QISK-TP--SKLA--QMNLADRLSGPLP---------------------ASI--GN-FSNLQILLL-----SGNRFTGEI---PSQIG-QLNNVFTLDMSRN------------------LS-----------------------GNIPPE----I-GDCRTL----------------------------------------------------------------------------------------------------------------TYLDLSQNQLSGPIPVQ-ITQIHILNYLNISWHLNQSLPKE-----------------------IGSMKSLTSADFSHNFSGSIPEF----------------GQ-YSFFN---ST-SFSGNP-QLC--G----------SYLNP----CNYS---ST-SPLQFHDQN------S-STS------QVPG-KFK----------LLFA-L-GL-LGC---SLVFAVL--AII---------KT----RKI-------R-----------------------RN-S--------------------NSWKLTAF---Q-KLE--------FG-------CENIL---ECV--KENN-IIGRGGAGIVYRGL--MP------------N--GE--P--VAVKKL-----------LGI-------SR---------------------G------S------SH-DNGLSAEVQTLGQIRHRN-IVRLLAF-CS-N-K------E--T-NLLVYEYMPNGSLGEVL------H-G------------KR-----------G-G-F-----------------LKWDTRL-KIAIEAAKGLCYLH--HD--CS-P-LIIHRDVKSNNILLSSDFEAHVADFGLAKFLQ------------DT-GASE---CM-SA-IAGSYGYIAP--------EYAYTLKVDEKSDVYSFGVVLLELITGRRP-----V--G-DF------GEE-G----LDIVQWTKTQT-----------KSSK-----EG--V---VK-----ILDQG------L-------TD-----IPL-IE---AMQVFFVAMLCVQEQSVER--PT-MREVVQM----LA-----EA-------------------KQPNT-------------YHKQ-----------------------------------------------------------------------------------------------------------------------------------------
> Bradi4g21830.1.p pacid=32785883 transcript=Bradi4g21830.1 locus=Bradi4g21830 ID=Bradi4g21830.1.v3.1 annot-version=v3.1
------------------------------------------MR------------------------------------PR-------------------------HLVLFL-----------------IFHLL--SS---------NVYGNGVDGDDA-----------------------LHR-----------DAL--------A--LLSLK-AA--LR---CR----PQ------A----L---------R--S-W--------S--------AGN-IA----S---------VC--SWTGVRC-A------------GG------R-------VVSLDIANM--NV-STGA--P-VS-----AA----------------------L--SPAL--DALQTLSLAGNGIP-GAV---------TA-S-S-LPALRFVNVSG-------QLSGALDVAW--------------------------------------------------------------------------------DFP---SLR-----------------------------------------------------SLEV----------------------FDAYD---NNFSSS-LP---------------------------ST--IAS-LPRLRHLDLGG---N-YFSGSIP-SSYGNLQALEY----------------------------------------------LSLNGNNLE---GPIPAEL-G-----NLENLKELYLGYYNSFSGGI-PPEL--G-------------------NLRNLVILDVSNCGLTGRIPAELGEL---------------------------------------------------SSLDTLF----LHTNQLSGQI--P-PE---L-G------------KLT-QLTALDLSN----VLSGSI---PG--------------------------------------------ELGSLVSLRLLNLFL-N-RLHGPVPEF--------------------------------------------------------VA-S-------------------------------------------------LPRLETLQLFMNNLTGEIPARLG--------------A--SAA----------------------------ALRLVDLSS-----------------RLTGPIPEPLCSSGMLR-----------------------VVILMNFLFGAIP--GSLG-----------------------------------------------SCAS-LARVRLGQNFLNGTIPAGLLY--LPKLNLLELQN-LLS-GSIPS--SPSP-AGFISQLA--QLNLSNALTGALP---------------------GSL--GN-LTSLQTLLA-----SNNRLSGPL---PGEVG-ELRQLVKLDLSGA------------------LS-----------------------GPIPAA----I-GRCGEL----------------------------------------------------------------------------------------------------------------TFVDLSKNNLSGAIPEA-IAEIKVLNYLNLSRRLEESIPAA-----------------------VGAMSSLTAADFSYELSGPLPDTTG-------------GGQ-LGFLN---AT-AFAGNP-GLCG-GPL--LG-------RP----CRNG---MATGAG--EDDG------P-RRPRG------RG-EYK----------LAFA-L-GL-LAC---SVAFAAA--AVL---------RA----RSC-------RG-------------GPD-----GSD-NG-------------------GAWKFTAF---H-KVD--------FG-------VAEVI---ECM--KEGN-VVGRGGAGVVYAGP--RR------------P--GS--SSMIAVKRL-NNNN-----NYGA-------RS---------------------G-------------SG-DHGFRAEIRTLGSIRHRN-IVRLLAF-CT-N-DGL----R--A-NALVYEYMGNGSLGEVL------H-G------------KG-----------G-G-F-----------------LAWDRRY-RIALEAARGLCYLH--HD--CT-P-MIVHRDVKSNNILLGDDLEARVADFGLAKFLRSGS---GNNNNSSS-NASE---CM-SA-VAGSYGYIAP--------EYAYTLRVDEKSDVYSFGVVLLELVTGRRP-----V--G-DF------G-E-G----VDIVQWAKRVT-----------DGRR-----EG--V---PK-----VVDRR------L-------ST-----VAM-DE---VAHLFFVSMLCVQENSVER--PT-MREVVQM----LS-----EF---P---------------RHRSSQP------SPS----------------SS-SS-------------APE-----------------PE--------KEKEP--N-----------------------------------------CYKLFP-DLLT-------------------
> LOC_Os11g12620.1 pacid=33162329 transcript=LOC_Os11g12620.1 locus=LOC_Os11g12620 ID=LOC_Os11g12620.1.MSUv7.0 annot-version=v7.0
-------------------------------------MA-SCRR------------------------------------PA-PL----------------------RLVVFL-----------------AIVLLRWST---------NGNATA-GGDDA-----------------------LRG-----------DAL--------A--LVRLR-AS--LR---CH----AH------A----L---------R--D-W--------S--------AGN-VA----A---------VC--AWTGVRC-A------------GG------R-------VVSVDVANM--NV-STGA--P-VS-----AA----------------------V--A-GL--DALANLSLAGNGIV-GAV---------TA-S-A-LPALRFVNVSG-------QLGGGL-DGW--------------------------------------------------------------------------------DFA---SLP-----------------------------------------------------SLEV----------------------FDAYD---NNFSSP-LP---------------------------AG--VVA-LRRLRYLDLGG---N-FFSGEIP-AAYGGMAALEY----------------------------------------------LSLNGNNLQ---GAIPPEL-G-----NLTSLRELYLGYYNVFDGGI-PPEL--G-------------------RLRNLTMLDISNCGLSGRIPPELGAL---------------------------------------------------AALDTLF----LHTNQLSGAI--P-PE---L-G------------NLT-ALTALDLSN----ALTGEV---PA--------------------------------------------TLASLTSLRLLNLFL-N-RLHGPVPDF--------------------------------------------------------VA-A-------------------------------------------------LPRLETVQLFMNNLTGRVPAGLG--------------A--N-A----------------------------ALRLVDISS-----------------RLTGMVPEMLCASGELH-----------------------TAILMNFLFGPIP--ASLG-----------------------------------------------SCSS-LTRVRLGQNYLNGTIPAGLLY--LPRLNLLELQN-LLS-GDVPA--NPSPMASQSSQLA--QLNLSSQLSGPLP---------------------SSI--AN-LTALQTLLV-----SNNRLAGAV---PPEVG-ELRRLVKLDLSGA------------------LS-----------------------GTIPAA----I-GRCGEL----------------------------------------------------------------------------------------------------------------TYLDLSKNNLSGAIPEA-IAGVRVLNYLNLSRQLEEAIPAA-----------------------IGAMSSLTAADFSYDLSGELPDA----------------GQ-LGYLN---AT-AFAGNP-RLC--GPL--LG-------RP----CGYGGGGAAVGAG--GSSSA---VVT-TRQRA-----AGG-DFK----------LVLA-L-GL-LVC---SVVFAAA--AVL---------RA----RSC-------RG-------------GG------GPD-GG-------------------GAWRFTAF---H-KVD--------FG-------IAEVI---ESM--KDGN-VVGRGGAGVVYVGR--TR------------S--GG--S--IAVKRL-NTSS-----SAAA-------AG---------------------GG---EAA------RH-DHGFRAEIRTLGSIRHRN-IVRLLAF-CS-R-RGGSGASS--S-NVLVYEYMANGSLGEVL------H-G------------KG-----------G-G-F-----------------LSWDRRY-RIAVEAARGLCYLH--HD--CS-P-MIVHRDVKSNNILLGDNFEAHVADFGLAKFLRSGG---G-----AT-ASSE---CM-SA-VAGSYGYIAP--------EYAYTLRVDEKSDVYSYGVVLLELITGRRP-----V--G-DF------G-E-G----VDIVQWTKRVT-----------DGRR-----ES--V---HR-----IIDRR------I-------ST-----VPM-DE---VAHIFFVSMLCVQENSVER--PT-MREVVQM----LS-----EF---P---------------RHGSDQP------SPS----------------SS----------------APETG-----------EESSPE----------KEP--N-----------------------------------------CYKLFP-DLLT-------------------
> Zm00001d007254_T001.1
------------------------------------------MR------------------------------------PSPPL----------------------LLFVLL-----------------HFALL--STIAAA----GNGNGNG-NGD-------------------------LRG-----------DAM--------A--LLALK-AA--LG---CR----PG------A----L---------R--S-W--------S--------EGN-AG----S---------VC--AWTGVRC-A------------AG------R-------VVAVDIANM--NV-SSGA--P-VS-----AR----------------------V--T-GL--SALETISLAGNGIV-GAV---------AA-S-S-LPALRHVNVSG-------QLGGGL-DGW--------------------------------------------------------------------------------DFA---SLP-----------------------------------------------------GLEV----------------------LDAYD---NNFSAP-LP---------------------------LG--VAA-LPRLRYLDLGG---N-YFTGEIP-AAYGAMPAVEY----------------------------------------------LSLNGNNLQ---GRIPPEL-G-----NLTTLRELYLGYYNVFDGGI-PPAL--G-------------------RLRSLTVLDVSNCGLTGRVPAELGAL---------------------------------------------------ASIETLF----LHTNQLSAPI--P-PE---L-G------------NLT-SLTALDLSN----ALTGEV---PR--------------------------------------------SLASLTSLKLLNLFL-N-RLHGPVPDF--------------------------------------------------------IA-A-------------------------------------------------LPRLETVQLFMNNLTGRVPAGLG--------------A--N-A----------------------------ALRLVDLSS-----------------RLTGVIPEALCASGDLH-----------------------TVILMNFLFGPIP--GSFG-----------------------------------------------SCTS-LTRVRLGQNYLNGSIPAGLLY--LPRLSLLELHN-LLS-GAVPS--NPSP-SASSSQLA--QLNLSNLLAGPLP---------------------STL--AN-LTALQTLLA-----SNNRIGGAV---PPEVG-ELRRLVKLDLSGE------------------LS-----------------------GPIPGA----V-GQCGEL----------------------------------------------------------------------------------------------------------------TYLDLSRNNLSGAIPEA-IAGVRVLNYLNLSRALEDAIPTA-----------------------IGAMSSLTAADFSYDLSGQLPDT----------------GQ-LGYMN---AT-AFAGNP-RLC--GSV--VS-------RP----CNYTGGGGVAGA------------AT-TRLGG----------LK----------LVLA-L-GL-LAC---SVVFAVA--AVL---------RA----RSF-------RV-------------D---------V-GA-------------------GRWRLTAF---H-KVD--------FG-------VAEVI---ECM--KDGN-VVGRGGAGVVYAGR--TR------------S--GG--A--IAVKRL-QAQG-----GAGA-------QQ---------------------G--------------D-DRGFRAEVRTLGSIRHRN-IVRLLAF-CT-N-R------E--A-NVLVYEYMGGGSLGVVL------H-G------------KG-----------G-A-F-----------------LAWERRY-RIALEAARGLCYLH--HD--CT-P-MIVHRDVKSNNILLGDNLEARVADFGLAKFLRCG-------------ATSE---SM-SA-VAGSYGYIAP--------EYAYTLRVDEKSDVYSYGVVLLELITGRRP-----V--G-DF------G-E-G----VDIVQWAKRAT-----------AGRR-----EA--V---PG-----IVDRR------L------VGG-----APA-DE---VAHLFFVSMLCVQDNSVER--PT-MREVVQM----LA-----EL---P---------------RH---ES------SPS----------------TS-SSSSSS-SAV--EPPPPQAG-----------EESSPD--------DGKEPPAN-----------------------------------------CYKLFP-DLLA-------------------
> Zm00001d048968_T001.1
------------------------------------------MR------------------------------------PSPPL----------------------LLLVLL-----------------HFALL--ST-----------NANG-NGD-------------------------LRG-----------DAM--------A--LLALK-AA--LS---CR----PG------A----L---------R--S-W--------S--------VAN-AG----S---------VC--AWAGVRC-A------------AG------R-------VVAVDIANM--NV-SDGT--P-VS-----AR----------------------V--T-GL--GALETISLAGNGIV-GAV---------AA-S-A-LPALRHVNVSG-------QLGGGLDDGW--------------------------------------------------------------------------------DFA---SLP-----------------------------------------------------GLEV----------------------LDAYD---NNFSAP-LP---------------------------LG--VAA-LPRLRYLDLGG---N-YFTGEIP-AAYGAMPAVEY----------------------------------------------LSLNGNNLQ---GRIPPEL-G-----NLTTLRELYLGYYNVFDGGI-PPAL--G-------------------RLRSLTVLDASNCGLTGRVPAELGAL---------------------------------------------------ASLGTLF----LHTNQLSGPI--P-PE---L-G------------NLT-SLAALDLSN----ALTGEV---PR--------------------------------------------SLASLTSLKLLNLFL-N-RLRGPVPDF--------------------------------------------------------IA-A-------------------------------------------------LPRLETVQLFMNNLTGRVPAGLG--------------A--S-A----------------------------ALRLVDLSS-----------------RLTGFIPETLCASGQLH-----------------------TAILMNFLFGPIP--GSLG-----------------------------------------------TCTS-LTRVRLGQNYLNGSIPAGLLY--LPRLSLLELHN-LLS-GAVPSNPNPSP-SASSLQLA--QLNLSNLLSGPLP---------------------STL--AN-LTALQTLLA-----SNNRIGGAV---PAELG-ELRRLVKLDLSGV------------------LS-----------------------GPIPGA----V-GRCGEL----------------------------------------------------------------------------------------------------------------TYLDLSRNNLSGVIPEA-IASIRVLNYLNLSRALEDAVPAA-----------------------IGAMSSLTAADLSYDLSGQLPDT----------------GQ-LGYLN---AT-AFAGNP-RLC--GAV--VG-------RP----CNYTGGGGV----------------T-ARRGGG---AGAG-ELK----------LVLA-L-GL-LAC---SVGFAAA--AVL---------RA----RSF------RRV-------------DG------SGG-GG-------------------GRWRFAAF---H-KVD--------FG-------VAEVM---ECM--KDGN-VVGRGGAGVVYAGR--TR------------S--GG--A--IAVKRL-QAR-----------------RQ---------------------GD---D--------DD-DRGFRAEVRTLGSIRHRN-IVRLLAL-CT-N-R------E--A-NVLVYEYMGGGSLGEVL------H-G------------KG-----------G-A-F-----------------LAWERRY-TIALEAARGLCYLH--HD--CT-P-MIVHRDVKSNNILLGDNLEARVADFGLAKFLRSG-------------ATSE---CM-SA-VAGSYGYIAP--------EYAYTLRVDEKSDVYSYGVVLLELITGRRP-----V-GG-DF------G-E-G----VDIVQWAKRAT-----------AGRR-----EA--V---PG-----IADRR------L-------GA-----APK-DE---VAHLFFVSMLCVQENSVER--PT-MREVVQM----LA----DES---P---------------RRRASSS------SPH----------------TSPSTTSSS-PSP--SPSPPGVE-----------ESGGPDG-------GGKEPPAT-----------------------------------------SYKLFP-DLLA-------------------
> evm_27.model.AmTr_v1.0_scaffold00071.179 pacid=31561222 transcript=evm_27.model.AmTr_v1.0_scaffold00071.179 locus=evm_27.TU.AmTr_v1.0_scaffold00071.179 ID=evm_27.model.AmTr_v1.0_scaffold00071.179.v1.0 annot-version=v1.0
-------------------------------------------------------------------------------------------------------------------------------------------------------------------------------------------------------------------------------------------------------------------------------------------------------------------------------------------------------------------------------------------------------------------------------------------------------------------------------------------------------------------------------------------------------------------------------------------------------------------------------------------------------------------------------------------------------------------------------------------------------------------------------------------------------------------------------MGYYNDFQGGI-PYEF--G-------------------NLLNLNHLDLSSCGLEGPIPESLGSL---------------------------------------------------KLLDTLF----LQTNSLSSAI--P-RQ---L-G------------NLT-ALINLDLSN----ALTGEI---PQ--------------------------------------------EFSNLKGLALLNLFM-N-KLHGSIPDF--------------------------------------------------------IA-E-------------------------------------------------LPNLETLGLWMNNFTGTIPKKLG--------------Q--NG-----------------------------KLESLDLST-----------------RLTGLIPSGLCTGMKLR-----------------------ILILLNFLFGPIP--ESLG-----------------------------------------------SCLS-LSRVRMGQNYLNGSIPDGFLY--LPELTLMELQN-YLT-GNFSE--NGDS-NRKPEKLG--QLNLSNCISGCPP---------------------VSL--SN-FSALQILLL-----GDNRFSCDI---PSEIG-ELKHILKLDLSKQ------------------IS-----------------------GEIPIE----I-GNCFSL----------------------------------------------------------------------------------------------------------------TYLDLSQNQLSGQIPAE-ISGIRILNYLNLSRHLSLNIPRS-----------------------IGSMKSLTVADFSFNFSGRLPES----------------GQ-FAYFN---AT-SFAGNP-LLC--GS---------LL-NP----CEFP---SI------------------SQDSS----K----DFK----------MVFI-L-GL-LVC---SLVFGIA--GIL---------KA----RSL-------R-----------------------RS-NS-------------------LSWKLTAF---Q-KID--------YS-------TENIL---ECL--KDCN-VIGRGGAGIVYHGV--MP------------S--GE--E--IAVKRL-----------LGF-------GN---------------------H--------------H-DHGFTAEIQTLGQIKHRN-IVRLLAF-CS-N-S------E--S-NLLVYEYMKNGSLGEFL------H-G------------KR-----------G-S-F-----------------LKWELRY-KIAGEAAKGLCYLH--HD--CS-P-LIVHRDVKSNNILLDGEYEAHVADFGLAKFLQ------------DT-GGSE---CM-SV-IAGSYGYIAP--------EYAYTLKVDEKSDVYSFGVVLLELITGHRP-----V--G-DF------G-D-G----VDIVQWAKRTT-----------GGDR-----RK--V---TL-----ILDSR------L-------NQ-----VPL-EE---SMHLFFIAMLCVQENSIER--PT-MREVVQM----LS-----EFN--P---------------KPPSQT-------SPSDLTHLQPI--------TRILQQTSSSKTG---------------EPKNQ-DPGKIQ----------LQPP------------------------------------------------P-NLLI-------------------
> LOC_Os05g51740.1 pacid=33156116 transcript=LOC_Os05g51740.1 locus=LOC_Os05g51740 ID=LOC_Os05g51740.1.MSUv7.0 annot-version=v7.0
------------------------------------------MA------------------------------------LRP--------------------------QLVP-----------------P--LLS-HRRRLVIPVLLLAAAASDEQLLS-----------------------LRG-----------QAA--------V--LVSIK-DA--FS----P----PL------PTP--L---------R-TT-W--------S--------IAN-DA----S---------LCS-SWHAVRC-A----PD------NR------T-------VVSLDLSAH--NL-S--G--E-LS-----SA----------------------I--A-HL--QGLRFLSLAANSLA-GDL-P------PTI-A-A-LRHLRYLNLSN-------QFNGTL-HYY---------------------------------------------------------------------------------LS---TMN-----------------------------------------------------SLEV----------------------LDVYD---NDLSGP-LP-------------------------------LPDTNSNLRHLDLGG---N-FFSGSIP-TSFGRLQAIQF----------------------------------------------LSVAGNSLS---GRIPPEL-G-----NLTALRQLYLGYYNQFDGGI-PASL--G-------------------RLASLVHLDLASCGLQGEIPPSLGGL---------------------------------------------------ANLDTLY----LQTNQLNGTI--P-PA---L-A------------NLT-ALRFLDVSN----ALTGEI---PP--------------------------------------------ELAALTHLRLLNMFI-N-RFRGGIPEF--------------------------------------------------------IA-D-------------------------------------------------LRSLQVLKLWQNNFTGSIPGALG--------------R--VA-----------------------------PLRELDLST-----------------RLTGEVPRWLCALRKLD-----------------------ILILLDFLFGPVP--EGLG-----------------------------------------------ACRT-LTRVRLARNYLTGPLPRGFLY--LPALTTLELQG-YLT-GQLHNEDEDAG-----SPLS--LLNLSGRLNGSLP---------------------ASI--GN-FSSLQTLLL-----SGNHFTGEI---PPEVG-QLRRLLKLDLSGN------------------LS-----------------------GEVPGE----V-GECASL----------------------------------------------------------------------------------------------------------------TYLDLSANQLWGAMPAR-VVQIRMLNYLNVSWKLNGSIPAE-----------------------MGSMKSLTDADLSHDFSGHVPHN----------------GQ-FAYFN---AS-SFAGNP-RLV-------------LCGTP----AP---GP---APGT-----------T-TPGSGG---DGRA-PVM---------WLAAA-L-GL-LAC---SVAFAAA--AVA---------TT----RSA--I--ERR----------------------RRS-G----------------------WQMRAF---Q-KVR--------FG-------CEDVM---RCV--KENS-VVGRGGAGVVYAGE--MP------------G--GE--W--VAVKRI--------------------------------------------------VD----------GGFSAEVQTLGRIRHRH-IVRLLAM-CW-S-A------E--A-KLLVYEYMAGGSLGDAL------H-G------------HHRHHDDDGSTNIG-SLL-----------------LPWAARL-RVATEAAKGLCYLH--HD--CS-P-PILHRDVKSNNILLDARLEAHVADFGLAKYL-------------RA-GASE---CM-SA-IAGSYGYIAP--------EYAYTLKVDEKSDVYSFGVVLLELITGQKP-----V--G-EHLQLANTTTT-V----VDLVQWVRARC-----------GSGK-----DG--V---WR-----VLDRR------L------GGD-----VPA-AE---ATHMFFVAMLCVQEHSVER--PT-MREVVQM----LE-----QA---------------------------------------------------------------------------------KQQLSRCHPP----------PPPP-T-----------------------------------------STSI---DHACMI-----------------
> Zm00001d039218_T002.1
------------------------------------------MA------------------------------------LVL--------------------------LLLL-----------------PIFLLS-SSSCLVIP--------------T-----------------------LAS-----------QAA--------T--LLSLK-DS--FS----P----PL------PPQ--L---------R--S-W--------T--------LAN-YA----S---------LCS-SWPGVAC-S------------NR------T-------VVSLDISGY--NL-S--G--T-LP-----PA----------------------I--A-DL--AGLRFFSAAANSFS-GDI-P------PAI-A-A-LRDLRHLNLSN-------QFNGTL-DAL--------------------------------------------------------------------------------DFS---AMH-----------------------------------------------------SLQV----------------------LDLYD---NDLAGA-LP---------------------------TL--LP-AAAGLRHLDLGG---N-FFSGTIP-PSFGRFPAIQF----------------------------------------------LSLAGNSLS---GDIPPDL-A-----NLSTLRHLFLGYFNRFDGGI-PAEL--G-------------------RLTSLVHLDLANCGLQGPIPASLGDL---------------------------------------------------TGLDTLY----LQTNQLNGTI--P-PS---L-G------------NLT-GLRFLDVSN----ALTGEI---PP--------------------------------------------ELAALRELRLLNMFI-N-RFRGGVPDF--------------------------------------------------------LG-D-------------------------------------------------LRSLQVLKLWQNNFTGAIPAALG--------------R--AA-----------------------------PLREVDLST-----------------RLTGEVPRWLCARGQLE-----------------------ILILLDFLFGPVP--EGLG-----------------------------------------------ACPT-LTRVRLGQNYLTGPLPRGFLY--LPALTTVELQG-YLT-GRLEEDGSGGG-GSSSSRLS--LLNLSSRFNGSLP---------------------ASM--GN-FSWLQTLLL-----GGNQLGGQI---PRQVG-RLKRLLKLDLSGK------------------LT-----------------------GAVPGE----V-GECTSL----------------------------------------------------------------------------------------------------------------TYLDLSGNRLSGAIPVR-LVQIKVLNYLNVSWMLSGSIPRE-----------------------LGGMKSLTAADFSHELSGRVPES----------------GQ-FAYLN---GS-SFVGNP-GLV-------------VV-NP----KQQVMGG---GPGILGGAG------T-QDERGS---SSSS-AVMGR-----LKLLLAA-V-GL-LGF---SVAFAAA--AVA---------TT----RSAAML--RRR----------------------RRS-SS-------------------WRWRMTAF---Q-QVS--------FG-------CEDVV---RCV--KENC-VVGRGGAGVVYRGT--MP------------G--GE--C--VAVKRI--------------------------------------------------VS------AE-GGGFQAEVETLGGIRHRH-IVRLLAF-CS-G-P------E--A-KLLVYEYMVNGSLGEAL------H-R------------AGA---DDGG---G-GVV-----------------LSWASRL-RVATEAAKGLCYLH--HD--CS-P-PILHRDVKSNNILLDARMEAHVADFGLAKFLG------------GS-GASE---CM-SA-VAGSYGYIAP--------EYAYTLKVDEKSDVYSFGVVLLELITGLKP-----V--G-EHL-----GDD-A----VDLVQWARARS-----------SAG------GG--V---LA-----LLDPR------L------GGD-----VPV-AE---AAHVLFVSMLCVQEHSVER--PT-MREVVQM----LQ-----QA---------------------------------------------------------------------------------RHQPS--------------------------------------------------------------------------------------------
> Bradi1g30160.1.p pacid=32801771 transcript=Bradi1g30160.1 locus=Bradi1g30160 ID=Bradi1g30160.1.v3.1 annot-version=v3.1
DSFPPYSDSL-FAAG----------------------NRNRKFA------------------------------------MPRP-----------------------IILFFF-----------------FVFLG----------------PHA---AAS-----------------------PDR-----------DIY--------A--LAKLK-AA--LVPNPSS----SP------STA--L---------A--D-W--------DP-------AAV-SP----S---------HC--SFSGVTC-D----PA------TS------R-------VVSINITSV--PL-HTGG--Q-LP-----PE----------------------L--A-LL--DALTNLTIAACSLP-GLL-PL----HPNI-P-S-LPNLRHLNLSN-------NLIGPFFLPDSV---T--------------------------------------------------------------------------TTP---YFP-----------------------------------------------------SLEL----------------------LDCYN---NNLSGPLPP---------------------------FG--APH-SATLRYLQLGG---N-YFSGPIP-PSYGHLASLRY----------------------------------------------LGLNGNALS---GRVPPEL-A-----RLAKLEDLYLGYFNQYDGGV-PPEF--G-------------------ELASLVRLDMSSCNLTGPVPPELGKL---------------------------------------------------SKLQTLF----LLWNRLQGAI--P-PE---L-G------------ELA-SLQSLDLSV----ELAGEI---PV--------------------------------------------SLGKLSNLKLLNLFR-N-HLRGDIPAF--------------------------------------------------------VA-E-------------------------------------------------LPGLEVLQLWENNLTGSLPPGLG--------------K--KG-----------------------------PLKTLDVTT-----------------HLTGLVPPDLCAGNKLE-----------------------TLVLMDGFFGPIP--ASLG-----------------------------------------------ACKT-LVRVRLSRNFLSGAVPAGLFD--LPDANMLELTD-LLS-GELPD--VIGG-----GKIG--MLLLGNGIGGRIP---------------------AAI--GN-LPALQTLSL-----ESNNFSGEL---PTEIG-RLRNLSRLNVSGS------------------LT-----------------------GAIPEE----I-TSCASL----------------------------------------------------------------------------------------------------------------AAVDVSRNRLSGEIPQS-VTSLKILCTLNLSRAIGGSIPPA-----------------------MANMTSLTTLDVSYRLSGPVPSQ----------------GQ-FLVFN---ES-SFLGNP-GLCNAGAD--N--------DD----CSSS---SS----------------S-SPAAGG---G-------LR-----HWDSKKT-L-AC-LVA---VFLALAA--AFI---------GA----KKA-CE--AWR---------------EA-----ARR-RS-------------------GAWKMTVF---Q-KLD--------FS-------AEDVV---ECL--KEDN-IIGKGGAGIVYHGA--IV------------SSSGA--E--LAIKRL-------------V-------GR---------------------G------A-----GG--DRGFSAEVATLGRIRHRN-IVRLLGF-VS-N-R------E--A-NLLLYEYMPNGSLGEML------H-G------------GK-----------G-G-H-----------------LGWEARA-RVALEAARGLCYLH--HD--CA-P-RIIHRDVKSNNILLDSAFEAHVADFGLAKFLGGAG---A---GGGN-GASE---CM-SA-IAGSYGYIAP--------EYAYTLRVDEKSDVYSFGVVLLELVTGRRP-----V--G-GF------G-E-G----VDIVHWVHKVTAELP-----DTAAA----------V---LA-----IADRR------L-------SP-----EPV-AL---VAGLYDVAMACVEEASTAR--PT-MREVVQM----LS-------Q--P---------------VIAAAA-------AGD------------------------------------------------------------------AAQP-D------------------------------------------------DLLVSY-----------------
> Zm00001d014793_T001.1
--------------------------------------------------------------------------------MPPP-----------------------TFLLGL-----------------LLLLLL-AA---------AAPAPA---SAT-----------------------PER-----------DAY--------A--LSRLK-AS--LVPSATN----ST------SAP--L---------S--D-W--------DP-------AAT-PP----A---------HC--AFTGVTC-D----AA------TS------R-------VVAINLTAV--PL-H-GG--A-LP-----PE----------------------V--A-LL--DALASLTVANCYLR-GRL-P------PAL-A-S-MPALRHLNLSN-------NLSGPFPPPP--------------------------------------------------------------------------------PAA---YFP-----------------------------------------------------ALEI----------------------VDVYN---NNLSGPLPP---------------------------LG--APH-ARSLRYLHLGG---N-YFNGSIP-DTFGDLAALEY----------------------------------------------LGLNGNALS---GRVPPSL-S-----RLSRLREMYVGYYNQYSGGV-PREF--G-------------------ALQSLVRLDMSSCTLTGPIPPELARL---------------------------------------------------SRLDTLF----LALNQLTGEI--P-PE---L-G------------ALT-SLRSLDLSI----DLAGEI---PA--------------------------------------------SFAALTNLKLLNLFR-N-HLRGEIPAF--------------------------------------------------------LG-D-------------------------------------------------FPFLEVLQVWDNNLTGPLPPALG--------------R--NG-----------------------------RLKTLDVTS-----------------HLTGTIPPDLCAGRNLQ-----------------------LLVLMDGFFGSIP--ESLG-----------------------------------------------DCKT-LTRVRLGKNFLTGPVPAGLFD--LPQANMLELTD-MLT-GELPD--VIAG-----DKIG--MLMLGNRIGGRIP---------------------AAI--GN-LPALQTLSL-----ESNNFSGPL---PPEIG-RLRNLTRLNASGA------------------LT-----------------------GGIPRE----L-MGCASL----------------------------------------------------------------------------------------------------------------GAVDLSRNGLTGEIPDT-VTSLKILCTLNVSRRLSGELPAA-----------------------MANMTSLTTLDVSYQLSGPVPMQ----------------GQ-FLVFN---ES-SFVGNP-GLC----------------SA----CPPS---------------------------SG---GARS-PFSLR-----RWDSKKL-L-VW-LVV---LLTLLVL--AVL---------GA----RKA-HE--AWR---------------EA-----ARR-RS-------------------GAWKMTAF---Q-KLD--------FS-------ADDVV---ECL--KEDN-IIGKGGAGIVYHGV--TR------------G--GA--E--LAIKRL-------------V-------GR---------------------G------C-----GDH-DRGFTAEVTTLGRIRHRN-IVRLLGF-VS-N-R------E--A-NLLLYEYMPNGSLGEML------H-G------------GK-----------G-G-H-----------------LGWEARA-RVAAEAARGLCYLH--HD--CA-P-RIIHRDVKSNNILLDSAFEAHVADFGLAKFLG-----------GGG-ATSE---CM-SA-IAGSYGYIAP--------EYAYTLRVDEKSDVYSFGVVLLELITGRRP-----V--G-SF------G-D-G----VDIVHWVRKVTA--------DAAAAE-----EP--V---LL-----VADRR------L-------AP-----EPV-PL---LADLYRVAMACVEEASTAR--PT-MREVVHM----LS-------T--S------------------------------A------------------------------------------------------------------AAQP-D-----------------------------------------V----P-HALCKVVD---------------
> LOC_Os06g50340.1 pacid=33144672 transcript=LOC_Os06g50340.1 locus=LOC_Os06g50340 ID=LOC_Os06g50340.1.MSUv7.0 annot-version=v7.0
---------------------------------------------------------------------------------MPP-----------------------TLLLLL-----------------LLL------------------PPS---LAS-----------------------PDR-----------DIY--------A--LAKLK-AA--LVPSPSA----TA------PPP--L---------A--D-W--------DP-------AAT-SP----A---------HC--TFSGVTC-D-----G------RS------R-------VVAINLTAL--PL-H-SG--Y-LP-----PE----------------------I--A-LL--DSLANLTIAACCLP-GHV-P------LEL-P-T-LPSLRHLNLSN-------NLSGHFPVPDSG---GG-------------------------------------------------------------------------ASP---YFP-----------------------------------------------------SLEL----------------------IDAYN---NNLSGLLPP---------------------------FS--ASH-AR-LRYLHLGG---N-YFTGAIP-DSYGDLAALEY----------------------------------------------LGLNGNTLS---GHVPVSL-S-----RLTRLREMYIGYYNQYDGGV-PPEF--G-------------------DLGALLRLDMSSCNLTGPVPPELGRL---------------------------------------------------QRLDTLF----LQWNRLSGEI--P-PQ---L-G------------DLS-SLASLDLSV----DLAGEI---PP--------------------------------------------SLANLSNLKLLNLFR-N-HLRGSIPDF--------------------------------------------------------VA-G-------------------------------------------------FAQLEVLQLWDNNLTGNIPAGLG--------------K--NG-----------------------------RLKTLDLAT-----------------HLTGPIPADLCAGRRLE-----------------------MLVLMEGLFGPIP--DSLG-----------------------------------------------DCKT-LTRVRLAKNFLTGPVPAGLFN--LPQANMVELTD-LLT-GELPD--VIGG-----DKIG--MLLLGNGIGGRIP---------------------PAI--GN-LPALQTLSL-----ESNNFSGAL---PPEIG-NLKNLSRLNVSGA------------------LT-----------------------GAIPDE----L-IRCASL----------------------------------------------------------------------------------------------------------------AAVDLSRNGFSGEIPES-ITSLKILCTLNVSRRLTGELPPE-----------------------MSNMTSLTTLDVSYSLSGPVPMQ----------------GQ-FLVFN---ES-SFVGNP-GLCG-GPV--A--------DA----CPPS---MA--------------------GGGG---GAGS-QLRL------RWDSKKM-L-VA-LVA---AFAAVAV--AFL---------GA----RKG-CS--AWR---------------SA-----ARR-RS-------------------GAWKMTAF---Q-KLE--------FS-------AEDVV---ECV--KEDN-IIGKGGAGIVYHGV--TR---------------GA--E--LAIKRL-------------V-------GR---------------------G------G-----GEH-DRGFSAEVTTLGRIRHRN-IVRLLGF-VS-N-R------E--T-NLLLYEYMPNGSLGEML------H-G------------GK-----------G-G-H-----------------LGWEARA-RVAAEAACGLCYLH--HD--CA-P-RIIHRDVKSNNILLDSAFEAHVADFGLAKFL-------------GG-ATSE---CM-SA-IAGSYGYIAP--------EYAYTLRVDEKSDVYSFGVVLLELITGRRP-----V--G-GF------G-D-G----VDIVHWVRKVTAELPDN---DTAA-----------V---LA-----VADRR------L-------TP-----EPV-AL---MVNLYKVAMACVEEASTAR--PT-MREVVHM----LS-------N--P------------------------------N------------------------------------------------------------------SAQP-N-----------------------------------------S----G-DLLVTF-----------------
> AT5G65700.1 pacid=19671166 transcript=AT5G65700.1 locus=AT5G65700 ID=AT5G65700.1.TAIR10 annot-version=TAIR10
------------------------------------------MK-----------------------------------------------------------------LFLL-----------------LLFLL--H---IS-----HTFTAS---RP-------------------------IS-----------EFR--------A--LLSLK-TS--LTGAGDD----KN------SP---L---------S--S-W--------K----------V-ST----S---------FC--TWIGVTC-D----VS------RR------H-------VTSLDLSGL--NL-S--G--T-LS-----PD----------------------V--S-HL--RLLQNLSLAENLIS-GPI-P------PEI-S-S-LSGLRHLNLSN-------VFNGSF-PDE--------------------------------------------------------------------------------ISS---GLV-----------------------------------------------------NLRV----------------------LDVYN---NNLTGD-LP---------------------------VS--VTN-LTQLRHLHLGG---N-YFAGKIP-PSYGSWPVIEY----------------------------------------------LAVSGNELV---GKIPPEI-G-----NLTTLRELYIGYYNAFEDGL-PPEI--G-------------------NLSELVRFDGANCGLTGEIPPEIGKL---------------------------------------------------QKLDTLF----LQVNVFSGPL--T-WE---L-G------------TLS-SLKSMDLSN----MFTGEI---PA--------------------------------------------SFAELKNLTLLNLFR-N-KLHGEIPEF--------------------------------------------------------IG-D-------------------------------------------------LPELEVLQLWENNFTGSIPQKLG--------------E--NG-----------------------------KLNLVDLSS-----------------KLTGTLPPNMCSGNKLE-----------------------TLITLGFLFGSIP--DSLG-----------------------------------------------KCES-LTRIRMGENFLNGSIPKGLFG--LPKLTQVELQD-YLS-GELPV--A-GG-VS--VNLG--QISLSNQLSGPLP---------------------PAI--GN-FTGVQKLLL-----DGNKFQGPI---PSEVG-KLQQLSKIDFSHL------------------FS-----------------------GRIAPE----I-SRCKLL----------------------------------------------------------------------------------------------------------------TFVDLSRNELSGEIPNE-ITAMKILNYLNLSRHLVGSIPGS-----------------------ISSMQSLTSLDFSYNLSGLVPGT----------------GQ-FSYFN---YT-SFLGNP-DLC--GPY--L--------GP----CKDG---VA------KGGH------Q-SHSKG----PLSA-SMK----------LLLV-L-GL-LVC---SIAFAVV--AII---------KA----RSL-------K----------------------KAS-ES-------------------RAWRLTAF---Q-RLD--------FT-------CDDVL---DSL--KEDN-IIGKGGAGIVYKGV--MP------------N--GD--L--VAVKRL-----------AAM-------SR---------------------G------S------SH-DHGFNAEIQTLGRIRHRH-IVRLLGF-CS-N-H------E--T-NLLVYEYMPNGSLGEVL------H-G------------KK-----------G-G-H-----------------LHWDTRY-KIALEAAKGLCYLH--HD--CS-P-LIVHRDVKSNNILLDSNFEAHVADFGLAKFLQ------------DS-GTSE---CM-SA-IAGSYGYIAP--------EYAYTLKVDEKSDVYSFGVVLLELVTGRKP-----V--G-EF------G-D-G----VDIVQWVRKMT-----------DSNK-----DS--V---LK-----VLDPR------L-------SS-----IPI-HE---VTHVFYVAMLCVEEQAVER--PT-MREVVQI----LT-----EI---P---------------KLP----------PSK-----DQP----------MTESAPE-SEL-----SPKSGV--------------------------QSPP--------------------------------------------------DLLNL------------------
> AT3G49670.1 pacid=19660363 transcript=AT3G49670.1 locus=AT3G49670 ID=AT3G49670.1.TAIR10 annot-version=TAIR10
------------------------------------------MK------------------------------------L-L--------------------------LLLL-----------------LLLLL--H---IS-----HSFTVA---KP-------------------------IT-----------ELH--------A--LLSLK-SS--FT---ID----EH------SPL--L---------T--S-W--------N----------L-ST----T---------FC--SWTGVTC-D----VS------LR------H-------VTSLDLSGL--NL-S--G--T-LS-----SD----------------------V--A-HL--PLLQNLSLAANQIS-GPI-P------PQI-S-N-LYELRHLNLSN-------VFNGSF-PDE--------------------------------------------------------------------------------LSS---GLV-----------------------------------------------------NLRV----------------------LDLYN---NNLTGD-LP---------------------------VS--LTN-LTQLRHLHLGG---N-YFSGKIP-ATYGTWPVLEY----------------------------------------------LAVSGNELT---GKIPPEI-G-----NLTTLRELYIGYYNAFENGL-PPEI--G-------------------NLSELVRFDAANCGLTGEIPPEIGKL---------------------------------------------------QKLDTLF----LQVNAFTGTI--T-QE---L-G------------LIS-SLKSMDLSN----MFTGEI---PT--------------------------------------------SFSQLKNLTLLNLFR-N-KLYGAIPEF--------------------------------------------------------IG-E-------------------------------------------------MPELEVLQLWENNFTGSIPQKLG--------------E--NG-----------------------------RLVILDLSS-----------------KLTGTLPPNMCSGNRLM-----------------------TLITLGFLFGSIP--DSLG-----------------------------------------------KCES-LTRIRMGENFLNGSIPKELFG--LPKLSQVELQD-YLT-GELPI--SGGG-VS--GDLG--QISLSNQLSGSLP---------------------AAI--GN-LSGVQKLLL-----DGNKFSGSI---PPEIG-RLQQLSKLDFSHL------------------FS-----------------------GRIAPE----I-SRCKLL----------------------------------------------------------------------------------------------------------------TFVDLSRNELSGDIPNE-LTGMKILNYLNLSRHLVGSIPVT-----------------------IASMQSLTSVDFSYNLSGLVPST----------------GQ-FSYFN---YT-SFVGNS-HLC--GPY--L--------GP----C-------G------KGTH------Q-SHVK-----PLSA-TTK----------LLLV-L-GL-LFC---SMVFAIV--AII---------KA----RSL-------R----------------------NAS-EA-------------------KAWRLTAF---Q-RLD--------FT-------CDDVL---DSL--KEDN-IIGKGGAGIVYKGT--MP------------K--GD--L--VAVKRL-----------ATM-------SH---------------------G------S------SH-DHGFNAEIQTLGRIRHRH-IVRLLGF-CS-N-H------E--T-NLLVYEYMPNGSLGEVL------H-G------------KK-----------G-G-H-----------------LHWNTRY-KIALEAAKGLCYLH--HD--CS-P-LIVHRDVKSNNILLDSNFEAHVADFGLAKFLQ------------DS-GTSE---CM-SA-IAGSYGYIAP--------EYAYTLKVDEKSDVYSFGVVLLELITGKKP-----V--G-EF------G-D-G----VDIVQWVRSMT-----------DSNK-----DC--V---LK-----VIDLR------L-------SS-----VPV-HE---VTHVFYVALLCVEEQAVER--PT-MREVVQI----LT-----EI---P---------------KIP----------LSK-----QQAA------ESDVTEKAPAINES-----SPDSG----------------------------SPP--------------------------------------------------DLLSN------------------
> Solyc02g091840.2.1 pacid=36156672 transcript=Solyc02g091840.2.1 locus=Solyc02g091840.2 ID=Solyc02g091840.2.1.ITAG2.4 annot-version=ITAG2.4
------------------------------------------MR-----------------------------------------------------------------LLFF-----------------LLLLM--H---F------TDFSAG---KQP-----------------------RLP-----------EYQ--------A--LLALK-TA--IT---DD----PQ------LT---L---------A--S-W--------N----------I-ST----S---------HC--TWNGVTC-D-----T------HR------H-------VTSLDISGF--NL-T--G--T-LP-----PE----------------------V--G-NL--RFLQNLSVAVNQFT-GPV-P------VEI-S-F-IPNLSYLNLSN-------IFGMEF-PSQ--------------------------------------------------------------------------------LTR----LR-----------------------------------------------------NLQV----------------------LDLYN---NNMTGE-LP---------------------------VE--VYQ-MTKLRHLHLGG---N-FFSGRIP-PEYGRFPSLEY----------------------------------------------LAVSGNALV---GEIPPEI-G-----NIATLQQLYVGYYNTFTGGI-PPAI--G-------------------NLSQLLRFDAANCGLSGKIPPEIGKL---------------------------------------------------QNLDTLF----LQVNSLSGSL--T-PE---I-G------------YLK-SLKSLDLSN----MFSGEI---PP--------------------------------------------TFAELKNITLVNLFR-N-KLYGSIPEF--------------------------------------------------------IE-D-------------------------------------------------LPELEVLQLWENNFTGSIPQGLG--------------T--KS-----------------------------KLKTLDLSS-----------------KLTGNLPPNMCSGNNLQ-----------------------TIITLGFLFGPIP--ESLG-----------------------------------------------RCES-LNRIRMGENYLNGSIPKGLLS--LPHLSQVELQN-ILT-GTFPD--I-SS-KS--NSLG--QIILSNRLTGPLP---------------------PSI--GN-FAVAQKLLL-----DGNKFSGRI---PAEIG-KLQQLSKIDFSHN------------------LS-----------------------GPIAPE----I-SQCKLL----------------------------------------------------------------------------------------------------------------TYVDLSRNQLSGEIPTE-ITGMRILNYLNLSRHLVGSIPAP-----------------------ISSMQSLTSVDFSYNFSGLVPGT----------------GQ-FSYFN---YT-SFLGNP-DLC--GPY--L--------GP----CKEG---VV------DGVS------Q-PHQRG----ALTP-SMK----------LLLV-I-GL-LVC---SIVFAVA--AII---------KA----RSL-------K----------------------KAS-EA-------------------RAWKLTAF---Q-RLD--------FT-------CDDIL---DSL--KEDN-VIGKGGAGIVYKGV--MP------------S--GE--H--VAVKRL-----------PAM-------SR---------------------G------S------SH-DHGFNAEIQTLGRIRHRH-IVRLLGF-CS-N-H------E--T-NLLVYEYMPNGSLGEML------H-G------------KK-----------G-G-H-----------------LHWDTRY-KIALESAKGLCYLH--HD--CS-P-LILHRDVKSNNILLDSSFEAHVADFGLAKFLQ------------DS-GTSE---CM-SA-IAGSYGYIAP--------EYAYTLKVDEKSDVYSFGVVLLELVSGKKP-----V--G-EF------G-D-G----VDIVQWVRKMT-----------DGKK-----DG--V---LK-----ILDPR------L-------ST-----VPL-NE---VMHVFYVALLCVEEQAVER--PT-MREVVQI----LT-----EL---P---------------KPP----------GAK-----SDD--------STVTDQSPP-SAS--ALESPTSIPGDT---KD--HHQPTP----------QSPP------------------------------------------------P-DLLSI------------------
> Potri.007G009200.1 pacid=27015000 transcript=Potri.007G009200.1 locus=Potri.007G009200 ID=Potri.007G009200.1.v3.0 annot-version=v3.0
------------------------------------------MR------------------------------------LLL--------------------------LLLL-----------------LLLLL--HL-QIY-----APTTTA---RT-------------------------VS-----------EYE--------A--LLSIK-SS--IT---DD----PQ------SF---L---------S--A-W--------N----------S-TT----P---------LC--SWTGITC-D----HT------GR------R-------VTSLDLSGL--NL-S--G--T-LS-----SD----------------------V--A-HL--RYLQNLSLAVNQFS-GPI-P------ASL-S-A-VTSLRSLNLSN-------IFNSTF-PPQ--------------------------------------------------------------------------------LSS----LK-----------------------------------------------------NLQV----------------------LDLYN---NNMTGG-LP---------------------------LT--VVE-MPNLRHLHLGG---N-YYSGKIP-SEYGKWGFLEY----------------------------------------------LAISGNELE---GSIPVEL-G-----NLTKLRELYIGYFNTYEGGL-PPEI--G-------------------NLSSLVRFDAANCGLSGQIPPEIGRL---------------------------------------------------QKLDTLF----LQVNGLSGSL--T-PE---L-G------------SLK-SLKSMDLSN----MFTGEI---PT--------------------------------------------SFAELKNLTLLNLFR-N-KLYGAIPEF--------------------------------------------------------IA-E-------------------------------------------------LPELQVLQLWENNFTSTIPQALG--------------Q--NG-----------------------------KLEILDLSS-----------------KLTGTLPPNMCLGNNLQ-----------------------TLITLSFLFGPIP--ESLG-----------------------------------------------QCQS-LSRIRMGENFLNGSIPKGLFD--LPNLSQVELQD-LLA-GEFPV--I-GT-LA--VNLG--QLSLSNRLTGSLP---------------------PSV--GN-FSGVQKFLL-----DGNKFSGSI---PPEIG-RLQQLTKMDFSHK------------------FS-----------------------GPIAPE----I-SQCKLL----------------------------------------------------------------------------------------------------------------TFVDLSRNELSGEIPTE-ITGMRILNYLNLSRHLVGSIPAP-----------------------IATMQSLTSVDFSYNLSGLVPGT----------------GQ-FSYFN---YT-SFLGNP-GLC--GPY--L--------GP----CKDG---DV------NGTH------Q-PRVKG----PLSS-SLK----------LLLV-I-GL-LVC---SIAFAVA--AII---------KA----RSL-------K----------------------KAS-EA-------------------RAWKLTAF---Q-RLD--------FT-------VDDVL---DCL--KEDN-IIGKGGAGIVYKGA--MP------------N--GD--H--VAVKRL-----------PVM-------SR---------------------G------S------SH-DHGFNAEIQTLGRIRHRH-IVRLLGF-CS-N-H------E--T-NLLVYEYMPNGSLGEVL------H-G------------KK-----------G-G-H-----------------LHWDTRY-KIAVEAAKGLCYLH--HD--CS-P-LIVHRDVKSNNILLDTSFEAHVADFGLAKFLQ------------DS-GTSE---CM-SA-IAGSYGYIAP--------EYAYTLKVDEKSDVYSFGVVLLELVTGRKP-----V--G-EF------G-D-G----VDIVQWVRKMT-----------DSIK-----EG--V---LK-----VLDPR------L-------PS-----VPL-HE---VMHVFYVAMLCVEEQAVER--PT-MREVVQI----LT-----EL---P---------------KSP----------SSK-----QGD--------SVITEPSPH-SAATAALDSPSSTAKDVP--KD-------H----------QQPP------------------------------------------------PADLLSI------------------
> evm_27.model.AmTr_v1.0_scaffold00033.36_ pacid=31561710 transcript=evm_27.model.AmTr_v1.0_scaffold00033.36_ locus=evm_27.TU.AmTr_v1.0_scaffold00033.36_ ID=evm_27.model.AmTr_v1.0_scaffold00033.36.v1.0 annot-version=v1.0
------------------------------------------MV------------------------------------ALF--------------------------LLLL-----------------VLSTL--H----------HHPISA---KSS-----------------------HSN-----------EYR--------Y--LLSLK-AA--II----D----PD------NS---L---------Q--S-W--------N----------S-ST----D---------YC--SWSGVAC-D----AS------SN------H-------VVSLDLSAR--NL-N--G--T-LA-----PE----------------------I--G-RL--RSLVNITVAENQFA-GGI-P------LEI-S-Q-INGLKLLNLSN-------YFSANF-PAN--------------------------------------------------------------------------------FSG----LK-----------------------------------------------------NLEV----------------------LDLYN---NNLTGP-LP---------------------------LE--VTE-MEALRHLHLGG---N-FFTGTIP-PEYGKWGFIEY----------------------------------------------LAVSGNELT---GKIPGEL-G-----NLTKLQQLYLGYYNIYEGGI-PPEL--G-------------------NLSALVRLDMANCALSGSIPPEFRKL---------------------------------------------------QKLDTLF----LQVNGLSGPI--T-PE---L-G------------SLK-SLKSMDLSN----MLDGQI---PV--------------------------------------------EFSELKNLTLLNLFR-N-RLHGSIPGF--------------------------------------------------------IG-D-------------------------------------------------LPELQVLQLWENNFTGSVPQQLG--------------M--NG-----------------------------NLILLDISS-----------------KLTGSVPPQLCYGGKLT-----------------------TLITLDFLFGPIP--ESLG-----------------------------------------------ECVS-LARIRMGENYLNGSIPKGLLS--LPNLVQVELQA-YLT-GNLPD--S-GK-AS--ENLG--QLSLSNRLSGQLP---------------------ASI--GK-FSSLQKLLL-----DGNGFSGQI---PPDIG-KLQQLSKLDFSDK------------------FS-----------------------GEISPE----I-TNCKLL----------------------------------------------------------------------------------------------------------------TVVDLSGNELNGTIPSE-ITKMRILNYLNLSRHLMGGIPPS-----------------------IQTMQSLTSVDFSYNLSGLVPGS----------------GQ-FTYFN---AS-SFVGNP-GLC--GPY--L--------GP----CKFG----L------SPSS------Q-TKARG----PLSS-TTK----------LLLV-I-GL-LVC---SIAFAIA--AII---------KA----RSL-------K----------------------KAN-DA-------------------RAWKLTAF---Q-RLD--------FT-------CDDVL---DCL--KEEN-IIGKGGAGVVYKGS--MP------------G--GE--Q--VAVKRL-----------LGM-------GR---------------------G------S------TH-DHGFSAEIQTLGRIRHRH-IVRLLGF-CS-N-Q------E--A-NLLVYEYMPNGSLGEVL------H-G------------KK-----------G-G-H-----------------LHWDTRY-KIAVEAAKGLCYLH--HD--CS-P-LILHRDVKSNNILLDSSFEAHVADFGLAKFLQ------------DS-GTSE---CM-SA-IAGSYGYIAP--------EYAYTLKVDEKSDVYSFGVVLLELITGRKP-----V--G-EF------G-D-G----VDIVQWVRKMT-----------DSKK-----EG--V---LN-----ILDPR------L-------PT-----VPL-HE---AMHVFYVAMLCVEEQSVER--PT-MREVVQI----LT-----DL---P---------------KPP------------------EQP--------SPTTQKHGGIGGG-DASPEPNGPNVGV---KEQ-QGQLPP----------QSPP------------------------------------------------P-DLLSI------------------
> Zm00001d028317_T001.1
------------------------------------------MA------------------------------------MAPST----------------AAAST----LLP-----------------VLLLI--A---TA-----TQCTAADSFSSQ-------------------------------------DAA--------A--LLNLS-AA--VA----D----PS------GYL--S---------T--H-W--------T----------P-DT----A---------VC--SWPRVSC-D----AT------DT------R-------VISLDLSGL--NL-S--G--P-IP---------------------------------------------------------A------AAL-S-S-FPYLQSLNLSN-------ILNSTF-PDE--------------------------------------------------------------------------------IIA---SLK-----------------------------------------------------SLRV----------------------LDLYN---NNLTGS-LP---------------------------AA--LPN-LTDLVHVHLGG---N-FFSGSIP-RSYGQWSRIRY----------------------------------------------LALSGNELT---GEIPEEL-G-----NLTTLRELYLGYYNNFTGGI-PPEL--G-------------------RLRALVRLDMANCGISEEIPPELANL---------------------------------------------------TSLDTLF----LQINALSGRL--P-TE---I-G------------AMG-SLKSLDLSN----LFVGEI---PA--------------------------------------------SFASLKNLTLLNLFR-N-RLAGEIPEF--------------------------------------------------------IG-D-------------------------------------------------LPNLEVLQLWENNFTGGIPTNLG--------------V--AAT----------------------------RLRIVDVST-----------------KLTGVLPSELCAGQRLE-----------------------TFIALGSLFGDVP--DGLA-----------------------------------------------GCPS-LTRIRLGENFLNGTIPAKLFT--LPNLTQVELHN-LLS-GELRL--DGGK-VS--SSIG--ELSLFNRLTGQVP---------------------TGI--GG-LLGLQKLLL-----AGNMLSGEL---PPEVG-KLQQLSKADLSGL------------------LS-----------------------GAVPPA----I-GRCRLL----------------------------------------------------------------------------------------------------------------TFLDISSNKLSGSIPPE-LGSLRILNYLNVSHALQGEIPPA-----------------------IAGMQSLTAVDFSYNLSGEVPST----------------GQ-FGYFN---AT-SFAGNA-GLC--GAF--L--------SP----CR------S------VGVA------T--SALG----SLSS-TSK----------LLLV-L-GL-LAL---SVVFAGA--AVL---------KA----RSL-------K----------------------RSA-EA-------------------RAWRLTAF---Q-RLD--------FA-------VDDVL---DCL--KEEN-VIGKGGSGIVYKGA--MP------------G--GA--V--VAVKRL-----------PAI-------GRA--------------------G------A------AHDDYGFSAEIQTLGRIRHRH-IVRLLGF-AA-N-R------E--T-NLLVYEYMPNGSLGEVL------H-G------------KK-----------G-G-H-----------------LQWATRF-KIAVEAAKGLCYLH--HD--CS-P-PILHRDVKSNNILLDADFEAHVADFGLAKFLRG-----------NA-GGSE---CM-SA-IAGSYGYIAP--------EYAYTLKVDEKSDVYSFGVVLLELIAGRKP-----V--G-EF------G-D-G----VDIVHWVRTVT-----------GSSK-----EG--V---MK-----IADPR------L-------ST-----VPL-YE---LTHVFYVAMLCVAEQSVER--PT-MREVVQI----LA-----DM---P---------------GST-----------------------------STTSIDVPLVIEPKEEDGGPEKK-------QQQ-QQEGPH----------DSPP------------------------------------------------QQDLLSI------------------
> Bradi1g69097.1.p pacid=32800780 transcript=Bradi1g69097.1 locus=Bradi1g69097 ID=Bradi1g69097.1.v3.1 annot-version=v3.1
--------------------------------------------------------------------------------MARSM----------------AMAATPTFLLLV-----------------LIFLL--A---TA-----TCSTAAGSSPSN-----------------------ASL-----------EAA--------A--LANLS-AA--LA----D----PS------GYL--S---------A--H-W--------T----------P-VT----P---------LC--SWPRLSC-D----AA------GS------R-------VISLDLSAL--NL-S--G--P-IP---------------------------------------------------------A------AAL-S-S-LTHLQSLNLSN-------LFNSTF-PEA--------------------------------------------------------------------------------LIA---SLP-----------------------------------------------------NIRV----------------------LDLYN---NNLTGP-LP---------------------------SA--LPN-LTNLVHLHLGG---N-FFSGSIP-GSYGQWSRIRY----------------------------------------------LALSGNELT---GAVPPEL-G-----NLTTLRELYLGYFNSFTGGI-PREL--G-------------------RLRELVRLDMASCGISGTIPPEVANL---------------------------------------------------TSLDTLF----LQINALSGRL--P-PE---I-G------------AMG-ALKSLDLSN----LFVGEI---PA--------------------------------------------SFVSLKNMTLLNLFR-N-RLAGEIPGF--------------------------------------------------------VG-D-------------------------------------------------LPSLEVLQLWENNFTGGVPAQLG--------------V--AAT----------------------------RLRIVDVST-----------------KLTGVLPTELCAGKRLE-----------------------TFIALGSLFGGIP--DGLA-----------------------------------------------GCPS-LTRIRLGENYLNGTIPAKLFS--LQNLTQIELHD-LLS-GELRL--EAGE-VS--PSIG--ELSLYNRLSGPVP---------------------AGI--GG-LSGLQKLLI-----AGNILSGEL---PPAIG-KLQQLSKVDLSGR------------------IS-----------------------GEVPPA----I-AGCRLL----------------------------------------------------------------------------------------------------------------TFLDLSGNKLSGSIPTA-LASLRILNYLNLSNALDGEIPAS-----------------------IAGMQSLTAVDFSYGLSGEVPAT----------------GQ-FAYFN---ST-SFAGNP-GLC--GAF--L--------SP----CRT-----T------HGVA------T-SSAFG----SLSS-TSK----------LLLV-L-GL-LAL---SIVFAGA--AVL---------KA----RSL-------K----------------------RSA-EA-------------------RAWRITAF---Q-RLD--------FA-------VDDVL---DCL--KDEN-VIGKGGSGVVYKGA--MP------------G--GA--V--VAVKRL-L--------SAAL-------GRS-------------------AG------S------AHDDYGFSAEIQTLGRIRHRH-IVRLLGF-AA-N-R------E--T-NLLVYEYMPNGSLGEVL------H-G------------KK-----------G-G-H-----------------LQWATRY-KIAVEAAKGLCYLH--HD--CS-P-PILHRDVKSNNILLDADFEAHVADFGLAKFLHG----------SNA-GGSE---CM-SA-IAGSYGYIAP--------EYAYTLKVDEKSDVYSFGVVLLELIAGRKP-----V--G-EF------G-D-G----VDIVQWVRMVA-----------GSTK-----EG--V---MK-----IADPR------L-------ST-----VPI-QE---LTHVFYVAMLCVAEQSVER--PT-MREVVQI----LT-----DL---P---------------GTT-----------------------------TSMSLPPPDLEEGREENQGHE-----------Q-QQGEPH----------DSPA------------------------------------------------HQDLLSI------------------
> LOC_Os03g12730.1 pacid=33131950 transcript=LOC_Os03g12730.1 locus=LOC_Os03g12730 ID=LOC_Os03g12730.1.MSUv7.0 annot-version=v7.0
------------------------------------------MA------------------------------------LAGSM----------------AAAATSTLLLLL-----------------LLLLL--A---TA-----THGAAADTVSSP-----------------------ASP-----------EAA--------A--LLNLS-AA--LG----D----PS------GYL--S---------T--H-W--------T----------H-DT----A---------FC--SWPRLSC-D----AD------GS------R-------VLSLDLSGL--NL-S--G--P-IP---------------------------------------------------------A------AAL-S-S-LSHLQSLNLSN-------ILNSTF-PEG--------------------------------------------------------------------------------LIA---SLK-----------------------------------------------------NLRV----------------------LDFYN---NNLTGA-LP---------------------------AA--LPN-LTNLVHLHLGG---N-FFFGSIP-RSYGQWSRIKY----------------------------------------------LALSGNELT---GEIPPEL-G-----NLTTLRELYLGYFNSFTGGI-PPEL--G-------------------RLKELVRLDMANCGISGVVPPEVANL---------------------------------------------------TSLDTLF----LQINALSGRL--P-PE---I-G------------AMG-ALKSLDLSN----LFVGEI---PA--------------------------------------------SFASLKNLTLLNLFR-N-RLAGEIPEF--------------------------------------------------------VG-D-------------------------------------------------LPNLEVLQLWENNFTGGVPAQLG--------------V--AAT----------------------------RLRIVDVST-----------------RLTGVLPTELCAGKRLE-----------------------TFIALGSLFGSIP--DGLA-----------------------------------------------GCPS-LTRLRLGENYLNGTIPAKMFT--LQNLTQIELHD-LLS-GELRL--DAGV-VS--PSIG--ELSLYNRLSGPVP---------------------VGI--GG-LVGLQKLLV-----AGNRLSGEL---PREIG-KLQQLSKADLSGL------------------IS-----------------------GEIPPA----I-AGCRLL----------------------------------------------------------------------------------------------------------------TFLDLSGNRLSGRIPPA-LAGLRILNYLNLSHALDGEIPPA-----------------------IAGMQSLTAVDFSDNLSGEVPAT----------------GQ-FAYFN---AT-SFAGNP-GLC--GAF--L--------SP----CR------S------HGVA------T-TSTFG----SLSS-ASK----------LLLV-L-GL-LAL---SIVFAGA--AVL---------KA----RSL-------K----------------------RSA-EA-------------------RAWRLTAF---Q-RLD--------FA-------VDDVL---DCL--KEEN-VIGKGGSGIVYKGA--MP------------G--GA--V--VAVKRL-----------PAM-------GRS--------------------G------A------AHDDYGFSAEIQTLGRIRHRH-IVRLLGF-AA-N-R------E--T-NLLVYEYMPNGSLGEVL------H-G------------KK-----------G-G-H-----------------LQWATRY-KIAVEAAKGLCYLH--HD--CS-P-PILHRDVKSNNILLDAEFEAHVADFGLAKFLRG-----------NA-GGSE---CM-SA-IAGSYGYIAP--------EYAYTLKVDEKSDVYSFGVVLLELIAGRKP-----V--G-EF------G-D-G----VDIVHWVRMVT-----------GSSK-----EG--V---TK-----IADPR------L-------ST-----VPL-HE---LTHVFYVAMLCVAEQSVER--PT-MREVVQI----LT-----DL---P---------------GTA-----------------------------AATAMDAPSHGSGKEQDRSAE----------MQ-QQDGSR----------ESPP------------------------------------------------QQDLLSI------------------
> Zm00001d018752_T001.1
----------------------------------------MPMR------------------------------------L----------------------------LLLL-----------------LLTFL--A---TA-----AAVAGAAGGAAA-----------------------AGS-----------DAD--------A--LLAAK-AV--LS----D----PA------GA---L---------A--S-W--------T--------NAT-ST----G---------AC--AWSGVTC-N----AR------A-------A-------VIGLDLSGR--NL-S--G--P-VP-----TA----------------------L--S-RL--AHLARLDLAANALC-GPI-P------APL-S-R-LQSLTHLNLSN-------VLNGTF-PPP--------------------------------------------------------------------------------LA----RLR-----------------------------------------------------ALRV----------------------LDLYN---NNLTGP-LP---------------------------LA--VVG-LPVLRHLHLGG---N-FFSGEIP-PEYGRWRRLQY----------------------------------------------LAVSGNELS---GRIPPEL-G-----GLTTLRELYIGYYNSYSSGL-PPEL--G-------------------NMTDLVRLDAANCGLSGEIPPELGNL---------------------------------------------------ANLDTLF----LQVNGLAGAI--P-PE---L-G------------RLK-SLSSLDLSN----ALTGEI---PA--------------------------------------------SFAALRNLTLLNLFR-N-KLRGSIPEL--------------------------------------------------------VG-D-------------------------------------------------LPSLEVLQLWENNFTGGIPRRLG--------------R--NG-----------------------------RLQLVDLSS-----------------RLTGTLPPELCAGGKLE-----------------------TLIALGFLFGSIP--EPLG-----------------------------------------------KCEA-LSRIRLGENYLNGSIPDGLFE--LPNLTQVELQD-LLS-GGFPA--VSGT-GA--PNLG--AITLSNQLTGALP---------------------ASI--GK-FSGLQKLLL-----DQNAFTGAV---PPEIG-RLQQLSKADLSGT------------------LD-----------------------GGVPPE----I-GKCRLL----------------------------------------------------------------------------------------------------------------TYLDLSRNNLSGEIPPA-ISGMRILNYLNLSRHLGGEIPAT-----------------------IAAMQSLTAVDFSYNLSGLVPAT----------------GQ-FSYFN---AT-SFVGNP-GLC--GPY--L--------GP----CHSG---GA------GTGH------D-AHTYG----GMSN-TFK----------LLIV-L-GL-LVC---SIAFAAM--AIL---------KA----RSL-------K----------------------KAS-EA-------------------RAWRLTAF---Q-RLE--------FT-------CDDVL---DSL--KEEN-IIGKGGAGIVYKGT--MP------------D--GE--H--VAVKRL-----------SSM-------SR---------------------G------S------SH-DHGFSAEIQTLGRIRHRY-IVRLLGF-CS-N-N------E--T-NLLVYEFMPNGSLGELL------H-G------------KK-----------G-G-H-----------------LHWDTRY-KIAVEAAKGLSYLH--HD--CS-P-PILHRDVKSNNILLDSDFEAHVADFGLAKFLQ------------DS-GASQ---CM-SA-IAGSYGYIAP--------EYAYTLKVDEKSDVYSFGVVLLELVTGKKP-----V--G-EF------G-D-G----VDIVHWVRSTTA----------GASK-----EQ--V---VK-----VMDPR------L-------SS-----VPV-HE---VAHVFCVALLCVEEQSVQR--PT-MREVVQM----LG-----EL---P---------------KP-----------AAAAAAAGQGDEVPGSGDGDECS-AAPS-GAP--A----ADESVEAPHGEAT-KEPSSQ----------SSPT------------------------------------------------T-DLISI------------------
> LOC_Os07g04190.1 pacid=33116112 transcript=LOC_Os07g04190.1 locus=LOC_Os07g04190 ID=LOC_Os07g04190.1.MSUv7.0 annot-version=v7.0
------------------------------------------MR------------------------------------LHYH------------------------HLAVV-----------------LL----------------AAVAAAA--TAA-----------------------AGG-----------EAD--------A--LLAVK-AA--LD----D----PT------GA---L---------A--S-W--------T--------TNT-TS----S---------PC--AWSGVAC-N----AR------G-------A-------VVGLDVSGR--NL-T--G--G-LPG----AA----------------------L--S-GL--QHLARLDLAANALS-GPI-P------AAL-S-R-LAPLTHLNLSN-------GLNGTF-PPQ--------------------------------------------------------------------------------LS----RLR-----------------------------------------------------ALRV----------------------LDLYN---NNLTGA-LP---------------------------LE--VVS-MAQLRHLHLGG---N-FFSGGIP-PEYGRWGRLQY----------------------------------------------LAVSGNELS---GKIPPEL-G-----NLTSLRELYIGYFNSYSGGI-PPEL--G-------------------NMTDLVRLDAANCGLSGEIPPELGNL---------------------------------------------------ANLDTLF----LQVNGLAGGI--P-RE---L-G------------KLA-SLSSLDLSN----ALAGEI---PA--------------------------------------------TFADLKNLTLLNLFR-N-KLRGDIPEF--------------------------------------------------------VG-D-------------------------------------------------LPSLEVLQLWENNFTGGIPRRLG--------------R--NG-----------------------------RFQLLDLSS-----------------RLTGTLPPDLCAGGKLE-----------------------TLIALGSLFGAIP--ASLG-----------------------------------------------KCTS-LTRVRLGDNYLNGSIPEGLFE--LPNLTQVELQD-LIS-GGFPA--VSGT-GA--PNLG--QISLSNQLTGALP---------------------AFI--GS-FSGVQKLLL-----DQNAFTGEI---PPEIG-RLQQLSKADLSGS------------------FD-----------------------GGVPPE----I-GKCRLL----------------------------------------------------------------------------------------------------------------TYLDLSRNNLSGEIPPA-ISGMRILNYLNLSRQLDGEIPAT-----------------------IAAMQSLTAVDFSYNLSGLVPAT----------------GQ-FSYFN---AT-SFVGNP-GLC--GPY--L--------GP----CHPG---AP------GTDH------G-GRSHG----GLSN-SFK----------LLIV-L-GL-LAL---SIAFAAM--AIL---------KA----RSL-------K----------------------KAS-EA-------------------RAWKLTAF---Q-RLE--------FT-------CDDVL---DSL--KEEN-IIGKGGAGTVYKGT--MP------------D--GE--H--VAVKRL-----------PAM-------SR---------------------G------S------SH-DHGFSAEIQTLGRIRHRY-IVRLLGF-CS-N-N------E--T-NLLVYEYMPNGSLGELL------H-G------------KK-----------G-G-H-----------------LHWDTRY-KVAVEAAKGLCYLH--HD--CS-P-PILHRDVKSNNILLDSDFEAHVADFGLAKFLQ------------DS-GTSE---CM-SA-IAGSYGYIAP--------EYAYTLKVDEKSDVYSFGVVLLELITGKKP-----V--G-EF------G-D-G----VDIVQWVKTMT-----------DSNK-----EH--V---IK-----ILDPR------L-------ST-----VPV-HE---VMHVFYVALLCVEEQSVQR--PT-MREVVQI----LS-----EL---P---------------KP-----------TSK-----QGEE-PPSGEGAVFDLVVPA-ESA--E----ANEAKE----QQQ-QQLNSP----------SSPP------------------------------------------------P-DLISI------------------
> Bradi1g57900.2.p pacid=32793413 transcript=Bradi1g57900.2 locus=Bradi1g57900 ID=Bradi1g57900.2.v3.1 annot-version=v3.1
------------------------------------------ML------------------------------------L----------------------------PLVL-----------------LL----------------AALAAI---DPA-----------------------SGS-----------DAD--------A--LLAAK-AA--LD----D----PT------GA---L---------A--S-W--------T---------ST-SP----N---------PC--AWSGVSC-A----AG------SN------S-------VVSLDLSGR--NL-S--G--R-IP-----PS----------------------L--S-SL--PALILLDLAANALS-GPI-P------AQL-S-R-LRRLASLNLSS-------ALSGSF-PPQ--------------------------------------------------------------------------------LSR---RLR-----------------------------------------------------ALKV----------------------LDLYN---NNLTGP-LP---------------------------VE--IAATMPELSHVHLGG---N-FFSGAIP-AAYGRLGKLRY----------------------------------------------LAVSGNELS---GNLPPEL-G-----NLTSLRELYIGYYNSYSGGI-PKEF--G-------------------NMTELVRFDAANCGLSGEIPPELGRL---------------------------------------------------AKLDTLF----LQVNGLTDAI--P-ME---L-G------------NLG-SLSSLDLSN----ELSGEI---PP--------------------------------------------SFAELKNLTLFNLFR-N-KLRGNIPEF--------------------------------------------------------VG-D-------------------------------------------------LPGLEVLQLWENNFTGGIPRHLG--------------R--NG-----------------------------RFQLLDLSS-----------------RLTGTLPPELCAGGKLH-----------------------TLIALGSLFGAIP--ESLG-----------------------------------------------ECRS-LARVRLGENFLNGSIPEGLFQ--LPNLTQVELQG-LLS-GGFPA--MA---GA--SNLG--GIILSNQLTGALP---------------------ASI--GS-FSGLQKLLL-----DQNAFSGPI---PPEIG-RLQQLSKADLSGS------------------FD-----------------------GGVPPE----I-GKCRLL----------------------------------------------------------------------------------------------------------------TYLDVSRNNLSAEIPPA-ISGMRILNYLNLSRHLEGEIPAT-----------------------IAAMQSLTAVDFSYNLSGLVPAT----------------GQ-FSYFN---AT-SFLGNP-GLC--GPY--L--------GP----CHSG---SA------GADH------G-GRTHG----GLSS-TLK----------LIIV-L-VL-LAF---SIVFAAM--AIL---------KA----RSL-------K----------------------KAS-EA-------------------RAWKLTAF---Q-RLE--------FT-------CDDVL---DSL--KEEN-IIGKGGAGTVYKGT--MR------------D--GE--H--VAVKRL-----------STM-------SR---------------------G------S------SH-DHGFSAEIQTLGSIRHRY-IVRLLGF-CS-N-N------E--T-NLLVYEYMPNGSLGELL------H-G------------KK-----------G-C-H-----------------LHWDTRY-KIAVEAAKGLCYLH--HD--CS-P-PILHRDVKSNNILLDSDFEAHVADFGLAKFLQ------------DS-GTSE---CM-SA-IAGSYGYIAP--------EYAYTLKVDEKSDVYSFGVVLLELITGKKP-----V--G-EF------G-D-G----VDIVQWIKMMT-----------DSSK-----ER--V---IK-----IMDPR------L-------ST-----VPV-HE---VMHVFYVALLCVEEQSVQR--PT-MREVVQI----LS-----EP---P---------------KL-----------IPK-----QGEELPGSGEGDELDPAIPA-ETV--ES--VSNEA------QEQ-QQLSPK----------SSLP------------------------------------------------P-NLISI------------------
> Zm00001d013162_T001.1
------------------------------------------MR------------------------------------FLPM-------------------------LL-L-----------------LL----------------LALAVG---AAA-----------------------GGT-----------DAD--------A--LLAVK-AA--VS----D----PT------GA---L---------A--S-W--------D---------AA-SS----D---------HC--AWVGVTC-A----PRG--YGGG-------V-------VVGLDVSGL--NL-S--G--A-LP-----PA----------------------L--S-RL--RGLQRLSVGANGFY-GLI-P------PSL-A-R-LQLLVHLNLSN-------AFNGSF-PPA--------------------------------------------------------------------------------LA----RLR-----------------------------------------------------ALRV----------------------LDLYN---NNLTSATLP---------------------------LE--VTH-MPMLRHLHLGG---N-FFSGEIP-PEYGRWPRLQY----------------------------------------------LAVSGNELS---GKIPPEL-G-----NLTSLKELYIGYYNSYSGGL-PPEL--G-------------------NLTELVRLDAANCGLSGEIPPELGRL---------------------------------------------------QNLDTLF----LQVNGLTGSI--P-SD---L-G------------YLR-SLSSLDLSN----ALTGEI---PA--------------------------------------------SFSELKNLTLLNLFR-N-KLRGDIPDF--------------------------------------------------------VG-D-------------------------------------------------LPSLEVLQLWENNFTGGVPRRLG--------------R--NG-----------------------------RLQVLDLSS-----------------KLTGTLPSELCTGGKLE-----------------------TLIALGFLFGAIP--GSLG-----------------------------------------------QCKS-LSRVRLGENYLNGSIPKGLFE--LPKLTQVELQD-LLT-GNLPA--VIGA-AA--PNLG--EISLSNQLTGALP---------------------ASL--GN-FSGVQKLLL-----DQNAFSGAI---PPEIG-RLQQLSKADLSSK------------------FE-----------------------GGVPPE----I-GKCRLL----------------------------------------------------------------------------------------------------------------TYLDISQNNLSGKIPPA-ISGMRILNYLNLSRHLDGEIPPS-----------------------IATMQSLTAVDFSYNLSGLVPWT----------------GQ-FSYFN---AT-SFVGNP-GLC--GPY--L--------GP----CSAG---IP------GADH------T-AHGHG----ELTN-SVK----------LLIV-L-GL-LIC---SIAFAAA--AIL---------KA----RSL-------K----------------------KAS-EA-------------------RVWKLTAF---Q-RLD--------FT-------SDDVL---DCL--KEEN-IIGKGGAGIVYKGA--MP------------N--GE--L--VAVKRL-----------AAM-------GH---------------------G------S------SH-DHGFSAEIQTLGRIRHRH-IVRLLGF-CS-N-S------E--T-NLLVYEYMPIGSLGEML------H-G------------NK-----------G-G-H-----------------LHWDTRY-SIAIEAAKGLCYLH--HD--CS-P-LILHRDVKSNNILLDSNFEAHVADFGLAKFLQ------------DS-GASE---CM-SA-IAGSYGYIAP--------EYAYTLKVDEKSDVYSFGVVLLELVTGRKP-----V--G-EF------G-D-G----VDIVQWAKLTT-----------GSNK-----EQ--V---MR-----ILDPR------L-------ST-----VPL-HE---VTHAFYVALLCTEEQSVQR--PT-MREVVQI----LS-----EF---P---------------RP-----------SSK-----QGEEAPDSGDGSASSPLHPA-PVG--SNEAPTAEAREQ---QQQ-QQTSCR----------SSPT------------------------------------------------P-DLISI------------------
> Zm00001d034240_T004.1
------------------------------------------MR------------------------------------LLP---------------------------L-L-----------------LL----------------LSLAAV---AAG-----------------------TDA-----------DAD--------A--LLAAK-AA--LS----D----PT------GA---L---------A--S-W--------D---------AA-SS----D---------HC--AWVGVTC-A----PRG--SGGG-------V-------VVGLDVSGL--NL-S--G--A-LP-----PA----------------------L--S-RL--RGLQRLSVAANGFY-GPI-P------PSL-A-R-LQLLVHLNLSN-------AFNGSF-PPA--------------------------------------------------------------------------------LA----RLR-----------------------------------------------------ALRV----------------------LDLYN---NNLTSATLP---------------------------LE--VTH-MPMLRHLHLGG---N-FFSGEIP-PEYGRWPRLQY----------------------------------------------LAVSGNELS---GKIPPEL-G-----NLTSLRELYIGYYNSYTGGL-PPEL--G-------------------NLTELVRLDAANCGLSGEIPPELGRL---------------------------------------------------QNLDTLF----LQVNGLTGSI--P-SE---L-G------------YLR-SLSSLDLSN----ALTGEI---PA--------------------------------------------SFSELKNLTLLNLFR-N-KLRGDIPGF--------------------------------------------------------VG-D-------------------------------------------------LPSLEVLQLWENNFTGGVPRRLG--------------R--NG-----------------------------RLQLLDLSS-----------------KLTGTLPPELCAGGKLQ-----------------------TLIALGFLFGAIP--DSLG-----------------------------------------------QCKS-LSRVRLGENYLNGSIPKGLFE--LPKLTQVELQD-LLT-GNFPA--VIGA-AA--PNLG--EISLSNQLTGALP---------------------ASL--GN-FSGVQKLLL-----DQNAFSGAI---PPEIG-RLQQLSKADLSSK------------------FE-----------------------GGVPPE----V-GKCRLL----------------------------------------------------------------------------------------------------------------TYLDMSQNNLSGKIPPA-ISGMRILNYLNLSRHLDGEIPPS-----------------------IATMQSLTAVDFSYNLSGLVPGT----------------GQ-FSYFN---AT-SFVGNP-GLC--GPY--L--------GP----CGAG---IG------GADH------S-VHGHG----WLTN-TVK----------LLIV-L-GL-LIC---SIAFAVA--AIL---------KA----RSL-------K----------------------KAS-EA-------------------RVWKLTAF---Q-RLD--------FT-------SDDVL---DCL--KEEH-IIGKGGAGIVYKGA--MP------------N--GE--L--VAVKRL-----------PAM-------GR---------------------G------S------SH-DHGFSAEIQTLGRIRHRH-IVRLLGF-CS-N-N------E--T-NLLVYEYMPNGSLGEML------H-G------------KK-----------G-G-H-----------------LHWDTRY-SIAIEAAKGLCYLH--HD--CS-P-LILHRDVKSNNILLDSNFEAHVADFGLAKFLQ------------DS-GASE---CM-SA-IAGSYGYIAP-------AEYAYTLKVDEKSDVYSFGVVLLELVTGRKP-----V--G-EF------G-D-G----VDIVQWAKMTT-----------NSNK-----EQ--V---MK-----VLDPR------L-------ST-----VPL-HE---VTHVFYVALLCTEEQSVQR--PT-MREVVQI----LS-----EL---P---------------KPPSTKQGEE--NSTK-----QGEEVPNSGDGSAPSPLHSA-PVG--TNEAPAVEARD----HQQ-QTSSPS----------SPPP------------------------------------------------P-DLISI------------------
> LOC_Os03g56270.1 pacid=33133622 transcript=LOC_Os03g56270.1 locus=LOC_Os03g56270 ID=LOC_Os03g56270.1.MSUv7.0 annot-version=v7.0
----------------------------------------MHLR------------------------------------LL------------------------------L-----------------LL----------------VGVAAA---AAD-----------------------ADA-----------DAD--------A--LLAAK-AA--MS----D----PT------GA---L---------A--S-W--------GGNGTRTNTTAA-AA----A---------HC--AWAGVTC-S----SR------G-------A-------VVGLDVSGL--NL-S--G--A-LP-----AE----------------------L--T-GL--RGLMRLSVGANAFS-GPI-P------ASL-G-R-LQFLTYLNLSN-------AFNGSF-PAA--------------------------------------------------------------------------------LA----RLR-----------------------------------------------------GLRV----------------------LDLYN---NNLTSP-LP---------------------------ME--VVQ-MPLLRHLHLGG---N-FFSGEIP-PEYGRWGRMQY----------------------------------------------LAVSGNELS---GKIPPEL-G-----NLTSLRELYIGYYNSYSGGL-PPEL--G-------------------NLTELVRLDAANCGLSGEIPPELGKL---------------------------------------------------QNLDTLF----LQVNSLAGGI--P-SE---L-G------------YLK-SLSSLDLSN----VLTGEI---PA--------------------------------------------SFSELKNLTLLNLFR-N-KLRGDIPDF--------------------------------------------------------VG-D-------------------------------------------------LPSLEVLQLWENNFTGGVPRRLG--------------R--NG-----------------------------RLQLLDLSS-----------------RLTGTLPPELCAGGKMH-----------------------TLIALGFLFGAIP--DSLG-----------------------------------------------ECKS-LSRVRLGENYLNGSIPKGLFE--LPKLTQVELQD-LLT-GNFPA--VSGA-AA--PNLG--EISLSNQLTGALP---------------------ASI--GN-FSGVQKLLL-----DRNSFSGVV---PPEIG-RLQKLSKADLSSA------------------LE-----------------------GGVPPE----I-GKCRLL----------------------------------------------------------------------------------------------------------------TYLDLSRNNISGKIPPA-ISGMRILNYLNLSRHLDGEIPPS-----------------------IATMQSLTAVDFSYNLSGLVPGT----------------GQ-FSYFN---AT-SFVGNP-GLC--GPY--L--------GP----CRPG---VA------GTDH------G-GHGHG----GLSN-GVK----------LLIV-L-GL-LAC---SIAFAVG--AIL---------KA----RSL-------K----------------------KAS-EA-------------------RVWKLTAF---Q-RLD--------FT-------CDDVL---DCL--KEEN-VIGKGGAGIVYKGA--MP------------N--GD--H--VAVKRL-----------PAM-------GR---------------------G------S------SH-DHGFSAEIQTLGRIRHRH-IVRLLGF-CS-N-N------E--T-NLLVYEYMPNGSLGELL------H-G------------KK-----------G-G-H-----------------LHWDTRY-KIAIEAAKGLCYLH--HD--CS-P-LILHRDVKSNNILLDSDFEAHVADFGLAKFLQ------------DT-GASE---CM-SA-IAGSYGYIAP--------EYAYTLKVDEKSDVYSFGVVLLELVTGRKP-----V--G-EF------G-D-G----VDIVQWVRMMT-----------DSNK-----EQ--V---MK-----VLDPR------L-------ST-----VPL-HE---VMHVFYVALLCIEEQSVQR--PT-MREVVQI----LS-----EL---P---------------KL-----------APR-----QGEVLSHAVDGFASNPPAPV-PSG--SAEALTGDAKD----QQQ-QQTNSE----------STTP------------------------------------------------P-DLISI------------------
> Bradi1g07180.1.p pacid=32795741 transcript=Bradi1g07180.1 locus=Bradi1g07180 ID=Bradi1g07180.1.v3.1 annot-version=v3.1
----------------------------------------MHLR------------------------------------LLPL-------------------------LLVL-----------------LL----------------AGAGVG---AA------------------------ADG-----------DAD--------A--LLAAK-AA--LS----D----PT------GA---L---------A--S-W--------A--APKKN---E-SA----A---------HC--AWAGVTC-G----PR------G-------T-------VVGLDVGGL--NL-S--G--A-LP-----PA----------------------L--S-RL--RGLLRLDVGANAFF-GPV-P------AAL-G-H-LQFLTHLNLSN-------AFNGSL-PPA--------------------------------------------------------------------------------LA----CLR-----------------------------------------------------ALRV----------------------LDLYN---NNLTSP-LP---------------------------LE--VAQ-MPLLRHLHLGG---N-FFSGQIP-PEYGRWARLQY----------------------------------------------LAVSGNELS---GTIPPEL-G-----NLTSLRELYLGYYNSYSGGL-PAEL--G-------------------NLTELVRLDAANCGLSGEIPPELGKL---------------------------------------------------QKLDTLF----LQVNGLSGSI--P-TE---L-G------------YLK-SLSSLDLSN----VLTGVI---PA--------------------------------------------SFSELKNMTLLNLFR-N-KLRGDIPDF--------------------------------------------------------VG-D-------------------------------------------------LPSLEVLQLWENNFTGGVPRRLG--------------R--NG-----------------------------RLQLVDLSS-----------------KLTSTLPAELCAGGKLH-----------------------TLIALGSLFGSIP--DSLG-----------------------------------------------QCKS-LSRIRLGENYLNGSIPKGLFE--LQKLTQVELQD-LLT-GNFPA--VVGV-AA--PNLG--EINLSNQLTGTLP---------------------ASI--GN-FSGVQKLLL-----DRNSFSGVM---PAEIG-RLQQLSKADLSSS------------------IE-----------------------GGVPPE----I-GKCRLL----------------------------------------------------------------------------------------------------------------TYLDLSRNNLSGDIPPA-ISGMRILNYLNLSRHLDGEIPPS-----------------------IATMQSLTAVDFSYNLSGLVPVT----------------GQ-FSYFN---AT-SFVGNP-SLC--GPY--L--------GP----CRPG---IA------DTGH------N-THGHR----GLSS-GVK----------LIIV-L-GL-LLC---SIAFAAA--AIL---------KA----RSL-------K----------------------KAS-DA-------------------RMWKLTAF---Q-RLD--------FT-------CDDVL---DSL--KEEN-IIGKGGAGTVYKGS--MP------------N--GD--H--VAVKRL-----------PAM-------VR---------------------G------S------SH-DHGFSAEIQTLGRIRHRH-IVRLLGF-CS-N-N------E--T-NLLVYEYMPNGSLGELL------H-G------------KK-----------G-E-H-----------------LHWDTRY-KIAIEAAKGLCYLH--HD--CS-P-LILHRDVKSNNILLDSDFEAHVADFGLAKFLQ------------DT-GASE---CM-SA-IAGSYGYIAP--------EYAYTLKVDEKSDVYSFGVVLLELVTGRKP-----V--G-EF------G-D-G----VDIVQWVKMMT-----------DSNK-----EQ--V---MK-----ILDPR------L-------ST-----VPL-HE---VMHVFYVALLCIEEQSVQR--PT-MREVVQI----LS-----EL---P---------------KP-----------ASN-----QGEELPHFDEGSASSPPAPT-SSS--EA-APTTDAKD----QQL-HQTGSE----------SSAP------------------------------------------------P-DLISI------------------
> Potri.005G241500.1 pacid=27031731 transcript=Potri.005G241500.1 locus=Potri.005G241500 ID=Potri.005G241500.1.v3.0 annot-version=v3.0
---------------------------------------------------------------------------------MR------------------------TFLCFF-----------------L-LLVL----LFA--------------PCS-----------------------GYS-----------DLE--------V--LLKLK-TS--MY----G----HN------GTG--L---------Q--D-W--------V------ASPAS-PT----A---------HC--YFSGVTC-D-----------EDS------R-------VVSLNVSFR--HL-P--G--S-IP-----PE----------------------I--G-LL--NKLVNLTLSGNNLT-GGF-P------VEI-A-M-LTSLRILNISN-------VIAGNF-PGK--------------------------------------------------------------------------------ITL---GMA-----------------------------------------------------LLEV----------------------LDVYN---NNFTGA-LP---------------------------TE--IVK-LKNLKHVHLGG---N-FFSGTIP-EEYSEILSLEY----------------------------------------------LGLNGNALS---GKVPSSL-S-----RLKNLKSLCVGYFNRYEGSI-PPEF--G-------------------SLSNLELLDMASCNLDGEIPSALSQL---------------------------------------------------THLHSLF----LQVNNLTGHI--P-PE---L-S------------GLI-SLKSLDLSI----NLTGEI---PE--------------------------------------------SFSDLKNIELINLFQ-N-KLHGPIPEF--------------------------------------------------------FG-D-------------------------------------------------FPNLEVLQVWGNNFTFELPQNLG--------------R--NG-----------------------------KLMMLDVSI-----------------HLTGLVPRDLCKGGKLT-----------------------TLILMNFFLGSLP--DEIG-----------------------------------------------QCKS-LLKIRIMNNMFSGTIPAGIFN--LPLATLVELSN-LFS-GELPPE-ISGD------ALG--LLSVSNRITGKIP---------------------PAI--GN-LKNLQTLSL-----DTNRLSGEI---PEEIW-GLKSLTKINIRAN------------------IR-----------------------GEIPAS----I-SHCTSL----------------------------------------------------------------------------------------------------------------TSVDFSQNSLSGEIPKK-IAKLNDLSFLDLSRQLTGQLPGE-----------------------IGYMRSLTSLNLSYNLFGRIPSA----------------GQ-FLAFN---DS-SFLGNP-NLC--AAR--N--------NT----C------------SFGDHG---------HRG-----GSFS-TSK----------LIIT-V-IA-LVT---VLLLIVV--TVY---------RL----RKK------------------------------RLQ-KS-------------------RAWKLTAF---Q-RLD--------FK-------AEDVL---ECL--KEEN-IIGKGGAGIVYRGS--MP------------E--GV--DH-VAIKRL-------------V-------GR---------------------G------S------GRSDHGFSAEIQTLGRIRHRN-IVRLLGY-VS-N-K------D--T-NLLLYEYMPNGSLGELL------H-G------------SK-----------G-G-H-----------------LQWETRY-RIAVEAAKGLCYLH--HD--CS-P-LIIHRDVKSNNILLDSDFEAHVADFGLAKFLQ------------DA-GSSE---CM-SS-VAGSYGYIAP--------EYAYTLKVDEKSDVYSFGVVLLELIAGRKP-----V--G-EF------G-D-G----VDIVRWVRKTTSEL------SQPSDA-----AT--V---LA-----VVDPR------L-------SG-----YPL-AG---VIHLFKIAMLCVKDESSAR--PT-MREVVHM----LT-------N--P---------------P---------------------------------------------------------------------------------QSAP--------------------------------------------------SLLAL------------------
> Potri.002G019900.1 pacid=27020719 transcript=Potri.002G019900.1 locus=Potri.002G019900 ID=Potri.002G019900.1.v3.0 annot-version=v3.0
---------------------------------------------------------------------------------MG------------------------TLLCFL-----------------LPFLVL----LFT--------------ACS-----------------------GYS-----------ELE--------V--LLKLK-SS--MY----G----HN------GTG--L---------E--D-W--------V------ASPTS-PS----A---------HC--FFSGVTC-D-----------ESS------R-------VVSLNLSFR--HL-P--G--S-IP-----PE----------------------I--G-LL--NKLVNLTLANDNLT-GEL-P------AEI-A-M-LKSLRILNISG-------AIGGNF-SGK--------------------------------------------------------------------------------ITP---GMT-----------------------------------------------------QLEV----------------------LDIYN---NNCSGP-LP---------------------------IE--IAN-LKKLKHLHLGG---N-FFSGKIP-EEYSEIMILEF----------------------------------------------LGLNGNDLS---GKVPSSL-S-----KLKNLKSLCIGYYNHYEGGI-PPEF--G-------------------SLSNLELLDMGSCNLNGEIPSTLGQL---------------------------------------------------THLHSLF----LQFNNLTGYI--P-SE---L-S------------GLI-SLKSLDLSI----NLTGEI---PE--------------------------------------------SFSALKNLTLLNLFQ-N-KLHGPIPDF--------------------------------------------------------VG-D-------------------------------------------------FPNLEVLQVWGNNFTFELPKQLG--------------R--NG-----------------------------KLMYLDVSY-----------------HLTGLVPRDLCKGGKLK-----------------------TLILMNFFIGSLP--EEIG-----------------------------------------------QCKS-LLKIRIICNLFTGTIPAGIFN--LPLVTQIELSH-YFS-GELPPE-ISGD------ALG--SLSVSDRITGRIP---------------------RAI--GN-LKSLQFLSL-----EMNRLSGEI---PDEIF-SLEILSKISIRAN------------------IS-----------------------GEIPAS----M-FHCTSL----------------------------------------------------------------------------------------------------------------TSVDFSQNSISGEIPKE-ITKLKDLSILDLSRQLTGQLPSE-----------------------IRYMTSLTTLNLSYNLFGRIPSV----------------GQ-FLAFN---DS-SFLGNP-NLC--VAR--N--------DS----C------------SFGGHG---------HR------RSFN-TSK----------LMIT-V-IA-LVT---ALLLIAV--TVY---------RL----RKK------------------------------NLQ-KS-------------------RAWKLTAF---Q-RLD--------FK-------AEDVL---ECL--KEEN-IIGKGGAGIVYRGS--MP------------E--GI--DH-VAIKRL-------------V-------GR---------------------G------T------GRNDHGFSAEIQTLGRIRHRN-IVRLLGY-VS-N-K------D--T-NLLLYEYMPNGSLGELL------H-G------------SK-----------G-G-H-----------------LQWETRY-RIAVEAAKGLCYLH--HD--CS-P-LIIHRDVKSNNILLDSDFEAHVADFGLAKFLQ------------DA-GASE---CM-SS-IAGSYGYIAP--------EYAYTLKVDEKSDVYSCGVVLLELIAGRKP-----V--G-EF------G-D-G----VDIVRWVRKTTSEL------SQPSDA-----AS--V---LA-----VVDPR------L-------SG-----YPL-TG---AIHLFKIAMLCVKDESSNR--PT-MREVVHM----LT-------N--P---------------P---------------------------------------------------------------------------------QSAS--------------------------------------------------SLLTL------------------
> AT1G75820.1 pacid=19657662 transcript=AT1G75820.1 locus=AT1G75820 ID=AT1G75820.1.TAIR10 annot-version=TAIR10
----------------------------------------MAMR------------------------------------LLK------------------------THLLFL-------------------HLYL----FFS--------------PCF-----------------------AYT-----------DME--------V--LLNLK-SS--MI----G----PK------GHG--L---------H--D-W--------I------HS-SS-PD----A---------HC--SFSGVSC-D-----------DDA------R-------VISLNVSFT--PL-F--G--T-IS-----PE----------------------I--G-ML--THLVNLTLAANNFT-GEL-P------LEM-K-S-LTSLKVLNISN-------GLTGTF-PGE--------------------------------------------------------------------------------ILK---AMV-----------------------------------------------------DLEV----------------------LDTYN---NNFNGK-LP---------------------------PE--MSE-LKKLKYLSFGG---N-FFSGEIP-ESYGDIQSLEY----------------------------------------------LGLNGAGLS---GKSPAFL-S-----RLKNLREMYIGYYNSYTGGV-PPEF--G-------------------GLTKLEILDMASCTLTGEIPTSLSNL---------------------------------------------------KHLHTLF----LHINNLTGHI--P-PE---L-S------------GLV-SLKSLDLSI----QLTGEI---PQ--------------------------------------------SFINLGNITLINLFR-N-NLYGQIPEA--------------------------------------------------------IG-E-------------------------------------------------LPKLEVFEVWENNFTLQLPANLG--------------R--NG-----------------------------NLIKLDVSD-----------------HLTGLIPKDLCRGEKLE-----------------------MLILSNFFFGPIP--EELG-----------------------------------------------KCKS-LTKIRIVKNLLNGTVPAGLFN--LPLVTIIELTD-FFS-GELPVT-MSGD------VLD--QIYLSNWFSGEIP---------------------PAI--GN-FPNLQTLFL-----DRNRFRGNI---PREIF-ELKHLSRINTSAN------------------IT-----------------------GGIPDS----I-SRCSTL----------------------------------------------------------------------------------------------------------------ISVDLSRNRINGEIPKG-INNVKNLGTLNISGQLTGSIPTG-----------------------IGNMTSLTTLDLSFDLSGRVPLG----------------GQ-FLVFN---ET-SFAGNT-YLC--LPH--R--------VS----CPTR-------PGQTSDHN---------HT------ALFS-PSR----------IVIT-V-IA-AIT---GLILISV--AIR---------QM----NKK------------------------------KNQ-KS-------------------LAWKLTAF---Q-KLD--------FK-------SEDVL---ECL--KEEN-IIGKGGAGIVYRGS--MP------------N--NV--D--VAIKRL-------------V-------GR---------------------G------T------GRSDHGFTAEIQTLGRIRHRH-IVRLLGY-VA-N-K------D--T-NLLLYEYMPNGSLGELL------H-G------------SK-----------G-G-H-----------------LQWETRH-RVAVEAAKGLCYLH--HD--CS-P-LILHRDVKSNNILLDSDFEAHVADFGLAKFLV------------DG-AASE---CM-SS-IAGSYGYIAP--------EYAYTLKVDEKSDVYSFGVVLLELIAGKKP-----V--G-EF------G-E-G----VDIVRWVRNTEEEI------TQPSDA-----AI--V---VA-----IVDPR------L-------TG-----YPL-TS---VIHVFKIAMMCVEEEAAAR--PT-MREVVHM----LT-------N--P---------------P---------------------------------------------------------------------------------KSVA--------------------------------------------------NLIAF------------------
> Solyc04g081590.2.1 pacid=36142735 transcript=Solyc04g081590.2.1 locus=Solyc04g081590.2 ID=Solyc04g081590.2.1.ITAG2.4 annot-version=ITAG2.4
------------------------------------------MS------------------------------------LPK------------------------KISLFL-----------------QIFIFF----VFT---------------IN-----------------------ANS-----------DLE--------A--LLKLK-ES--MV----A----PG------TSA--L---------L--D-W--------N------NNTKNYPF----S---------HC--SFSGITC-N-----------NNS------H-------VISINITNV--PL-F--G--T-IP-----PE----------------------I--G-LL--QNLENLTIFGDNLT-GTL-P------LEM-S-Q-LSSIKHVNLSY-------NFSGPF-PRE--------------------------------------------------------------------------------ILL---GLI-----------------------------------------------------KLES----------------------FDIYN---NNFTGE-LP---------------------------IE--VVK-LKNLETLHLGG---N-YFHGEIP-EVYSHIVSLKW----------------------------------------------LGLEGNSLT---GKIPKSL-A-----LLPNLEELRLGYYNSYEGGI-PSEF--G-------------------NISTLKLLDLGNCNLDGEVPPSLGNL---------------------------------------------------KKLHSLF----LQVNRLTGHI--P-SE---L-S------------GLE-SLMSFDLSF----QLTGEI---PE--------------------------------------------SFVKLQKLTLINLFR-N-NLHGPIPSF--------------------------------------------------------IG-D-------------------------------------------------LPNLEVLQIWGNNFTLELPENLG--------------R--NG-----------------------------RLLFLDISI-----------------HFTGRIPPDLCKGGKLK-----------------------TLILMEYFFGPIP--EQLG-----------------------------------------------ECKS-LTRIRVRKNYLNGTIPAGFFK--LPALDMLELDN-YFT-GELPTE-INAN------NLT--KLVLSNWITGNIP---------------------PSL--GN-LKNLVTLSL-----DVNRLSGEI---PQEIA-SLNKLVTINLSGN------------------LT-----------------------GEIPSS----I-ALCSEL----------------------------------------------------------------------------------------------------------------TLVDLSRNQLVGEVPKE-ITKLNSLNALNLSRQLSGAIPGE-----------------------VGVMNGLTVLDLSYDLSGRRPTN----------------GQ-LKFFN---DT-YFVGNP-KLC--SPH--A--------TF----CPSA---------SNSPQNA----LK-IHA------GKFT-TTQ----------LVIT-I-II-LVT---VALLLAV--TVL---------FI----KKE------------------------------KFK-NS-------------------QLWKLTAF---Q-KLD--------FR-------ADDVL---ECL--KEEN-IIGKGGAGVVYRGS--MS------------N--GI--D--VAIKKL-------------V-------GR---------------------G------T------GHHDHGFSAEIQTLGRIRHRN-IVRLLGY-VS-N-K------D--T-NLLLYEYMSNGSLGEML------H-G------------AK-----------G-A-H-----------------LKWETRY-RIAVEAAKGLCYLH--HD--CS-P-SIIHRDVKSNNILLDSDYEAHVADFGLAKFLQ------------DA-GASE---CM-SS-IAGSYGYIAP--------EYAYTLKVDQKSDVYSFGVVLLELITGHKP-----V--G-EF------G-D-G----VDIVRWVNKTMSEL------SQPSDA-----AS--V---LA-----VVDSR------L-------HS-----YPL-AS---VVNLFKIAMMCVEEESCAR--PS-MREVVHM----LT-------N--P---------------PPQST-----------------------------------------------------------------------------NTTT--------------------------------------------------TLRAL------------------
> Smo_146738 pacid=15404136 transcript=146738 locus=146738 ID=146738.v1.91 annot-version=v1.0
-----------------------------------------------------------------------------------------------------------------------------------------------------------------------------------------------------------------------------MI----D----SS------GS---L---------D--D-W--------T---------ET-DD----T---------PC--LWTGITC-D----DR------LS------R-------VVALDLSNK--NL-S--G--I-V-S----SS----------------------I--G-RL--TELINLTLDVNNFT-GNL-P------GEL-A-T-LHDLHFLNVSH-------AFTGDF-PGR---------------------------------------------------------------------------------FS---NLQ-----------------------------------------------------LLEV----------------------LDAYN---NNFSGP-LP---------------------------IE--LSR-LPNLRHLHLGG---S-YFEGEIP-PSYGNMTSLSY----------------------------------------------LALCGNCLV---GPIPPEL-G-----YLVGLEELYLGYFNHFTGGI-PPEL--G-------------------RLLNLQKLDIASCGLEGVIPAELGNL---------------------------------------------------SNLDSLF----LQINHLSGPI--P-PQ---L-G------------DLV-NLKSLDLSN----NLTGAI---PI--------------------------------------------ELRKLQNLELLSLFL-N-GLSGEIPAF--------------------------------------------------------VA-D-------------------------------------------------LPNLQALLLWTNNFTGELPQRLG--------------E--NM-----------------------------NLTELDVSS-----------------PLTGPLPPNLCKGGQLE-----------------------VLVLIEGITGTIP--PALG-----------------------------------------------HCKS-LIKVRLAGNHLTGPIPEGLLG--LKMLEMLELLD-RLT-GMIP-A-IVDA-----PLLD--FLDLSQELQGSIP---------------------AGV--AR-LPSLQKLFL-----HSNRFVGGI---PVELG-QLSHLLHLDLHSR------------------LS-----------------------GAIPAE----L-AQCSKL----------------------------------------------------------------------------------------------------------------NYLDVSDNRLTGPIPAE-LGSMEVLELLNVSRRLSGGIPPQ-----------------------ILGQESLTSADFSYDFSGTVPSD----------------GH-FGSLN---MS-SFVGNP-GLC--ASL------------K----CGGGDP----SSSQDGDGV-----AL-SHARA---------RLW----------KAVV-A-SI-FSA---AMLFLIV--GVI-ECL-------------SICQ----R----------------------RES-TG-------------------RRWKLTAF---Q-RLE--------FD-------AVHVL---DSL--IEDN-IIGRGGSGTVYRAE--MP------------N--GE--V--VAVKRL-CK--------ATS-------DET--------------GS----G------S--------HDHGFSAEIQTLGKIRHRN-IVKLLGC-CS-N-E------E--T-NLLVYEYMPNGSLGELL------H-S------------KK-----------R-N-L-----------------LDWTTRY-NIAVQSAFGLCYLH--HD--CS-P-LIVHRDVKSNNILLDSGFEAHVADFGLAKFFQ------------ASAGKCE---SM-SS-IAGSYGYIAP--------EYAYTLKVSEKADIFSFGVVLLELITGRKP-----T-EQ-EF------R-DSG----LGIVKWVKKVM-----------DEAK-----DG--V---LS-----IVDST------L------RSSQ----LPV-HE---VTSLVGVALICCEEYPSDR--PT-MRDVVQM----LV-----DVRGLP---------------KSSKSGS------FKD----------------SSIKAPVESQQQW---------------EDQDHEERQRQR----------RDQA--------------------------------------------------PLIPL------------------
> Pp3c13_6220V3.1.p pacid=32930445 transcript=Pp3c13_6220V3.1 locus=Pp3c13_6220 annot-version=v3.3
-----------------------------------------------------------------------------------------------------------------------------------------------------------------------------------------------------------------------------------------------------M-----------------------------------------------------------------------------------------------------------E--G--P-LP-----EG----------------------I--S-NL-------------------------------------KLLRTLDFSY-------SFSGPL-P--------A-------------------------------------------------------------------------SLG---ELI-----------------------------------------------------SLEI----------------------LNLAL---ANFSGS-LP---------------------------SS--LGN-LLTLKEIFLVA---N-FTPAPIP-EWFGNFTELEV----------------------------------------------LKLNSMNFT--ASPLPSWL-E-----KMPKLRIVDLSYCN-LVESI-PSFL--GLNLETLFLKHTLGGIPIFENLTRLSSLDLSENNLIGSIPKSLTSA---------------------------------------------------TNLNTIQ----LYSNTLSGEL--P-AD---L-G------------NLK-RLAQIDVAM----NLSGAI---PA--------------------------------------------SVSNLTNLIRLHLYD-N-NFEGQIPPG--------------------------------------------------------IA-V-------------------------------------------------ITGLTEFVVFANQFTGEVPQELG--------------T--NC-----------------------------ILERFDVST-----------------SLSGNVPPNLCSGQALR-----------------------ELIFFNNFTGPVP--AAYG-----------------------------------------------NCQS-LERVRFEGNKLSGTVPEGLWG--LPLVEIISIQE-NLE-GIMSSS-IGAA-----LNLG--ELKIQNKLSGRLP---------------------PDL--GN-ITSIHRIDA-----SGNNFHGVI---PPELS-RLNNLDTLNLAGS------------------FN-----------------------GSIPSE----L-GKCSNL----------------------------------------------------------------------------------------------------------------IQLNLSRNELEGVIPAE-LGLLVDLNVLDVSHHLSGNLPSE-----------------------LSSLR-FTNLNVSYNLSGIVPTDLQ-------------QVA------------SIAGNA-NLC--IS-K----------DK----CPVAST--------------------------------PA-DRRLID---NSRMIWAV-V-GT-FTA---AVIIFVL--GSC--CI---CRKY----KLFSRP---------------------------WRQ-K------------QLGS----DSWHITSF---H-RML--------IQ-------EDEFS---D-L--NEDD-VIGMGGSGKVYKIL--LG------------N--GQ--T--VAVKKL-ISL-----------------RKE--------------G-------------------YQLDSGFKAEVETLGNIRHRN-IVKLLCC-CS-N-S------N--S-NLLVYEFMTNGSVGDIL------H-S------------TK-----------G-G--T----------------LDWSLRL-RIALGTAQGLEYLH--HD--CD-P-PITHRDIKSNNILLDCDYQAHVADFGLAKVLEYA------------TGDLE---SM-SH-IAGSHGYIAP--------EYAYTLKVGQKGDVYSFGIVLLELITGKQP-----T-DP-SF------S-E-G----VDLVKWVNIGL------------QSK-----EG--I---NS-----ILDPR------V------G------SPAP-YN---MDSFLGVGILCTSKLPMQR--PS-MREVVKM----LK-----EVA--P-------NIE-----------------------------------------------------------------------------------------------------------------------------------------------L--------------------
> Potri.T119600.1 pacid=27014132 transcript=Potri.T119600.1 locus=Potri.T119600 ID=Potri.T119600.1.v3.0 annot-version=v3.0
----------------------------------------------------------------------------------------------------------------------------------------MFY---------SSSFFVL----ADHTSSKTSIFGTATSAASKVAGGNIK-----------ETE--------A--LLKWK-AS--L-----D----NQS----QSL---L---------S--S-W--------------------VGT----S---------PCI-NWIGITC-D-----------GSG------S-------VANLTFPNF--GL-R--G--T-LYD----------------------------FNFS-SF--PNLSILDLSNNSIH-GTI-P------SHI-G-N-LSKITQLGLCY-------DLTGSI-PSEIGSL-KS---------------------------------------------------------------ITDLVLCRN-LLS--GSIPHE-----------------------IGKLT-----------------------SLSR----------------------LSLAV---NNLT-------------------------------------------------------------------------------------------------------------------------------------------------------------------------------------------------------------------------------------------------------------------------------------------------GSI--P-SS---I-G------------NLK-KLSILFLWG----NLSGHI---PS--------------------------------------------EIGQLKSLVSMSLAN-N-KLHGPLPLE--------------------------------------------------------MN--------------------------------------------------NLTHLKQLHVSE--------------------------------------------------------------------------------------EFTGHLPQEVCHGGVLE-----------------------NLTAANYFSGSIP--ESLK-----------------------------------------------NCTS-LHRLRLDGNQLTGNISEDFGI--YPHLDYVDLSY-NFY-------------------------------------------------------------------------------------------------------------------------------------------------------------------------------------------------------------------------------------------------------------------------------------------------------------------------------------------------------------------------------------------------------------------------------------------------------------------------------------------------------------------------------------------------------------------------------------------------------------------------------------------------------------------------------------------------------------------------------------------------------------------------------------------------------------------------------------------------------------------------------------------------------------------------------------------------------------------------------------------------------------------------------------------------------------------------------------------------------------------------------------------------------------------------------------------------------------------------------------------------------------------------------------------------------------------------------------------------------------------------------------
> Smo_171048 pacid=15405831 transcript=171048 locus=171048 ID=171048.v1.91 annot-version=v1.0
-----------------------------------------------------------------------------------------------------------MEWLRD-----------------LLAFC---------------LAIAILPLTR-----------------------AAT-----------ERE--------L--LLEFK-RG--IV----D----PR------NV---L---------E--S-W--------N--------ASTNP-----Q---------VC--SWKGIEC-D-GGDG-----------------------VVGINLEHF--QL-N--G--TMSP------V----------------------I--C-EF--PNLTSVRVTYNNFD-QPF---------SL-E-R-CSKLVHLDLSQ-------WFRGPL-P--------E-------------------------------------------------------------------------NISMIGHLP------------------------------------------------------LRR----------------------LDLSY---NAFTGP-MP---------------------------DA--LGELPTTLQELVLSA---N-LFTNLTP-S-LGRLSNLTF----------------------------------------------LDVSSNNLL--RASIPPEL-G-----NLTRLVRLYLFNCG-LVGTI-PPEL--G-------------------ALKELEDLELQSNNLTGSIPVELMYL---------------------------------------------------PKLKMLE----LYKNKLSGQI--P-YE---I-G------------NLM-LLTDLDASE----ALTGSI---PT--------------------------------------------QVGGIKNLRILHLHL-N-RLTGSIPES--------------------------------------------------------LA-D-------------------------------------------------LENLEEFTAFANNLTGKIPESLG--------------K--KA-----------------------------RLSYVTLSQ-----------------KLTGGVPPFICGGNALQ-----------------------NLSLYGMLSGGIP--ESFS-----------------------------------------------DCKS-WVRLRLQDNHLEGPVPPKLWA--SPNLTVLELSS-RLN-GSVTSD-IKNA-----AQLG--ILRLDGKFE-SLP---------------------DEL--GN-LPNLSELTA-----SDNAISG------FQIG-SCASLEVLNLSHL------------------LS-----------------------GAIPAD----I-RNCVKL----------------------------------------------------------------------------------------------------------------SSLDFSANSLSGSIPSS-LASLSRLNMLDLSDHLSGDVPSA-----------------------LGNLL-LSSLNISNNLSGRIPESWT-------------RGF-----S---AD-SFFGNP-DLC--QD------------SA----CSNART--------------------------------TS-SSRTANS-GKSRFSVTL-I-SV-VVI-VGAVVLLLT--GTL--CI---CWRH---FKLVKQ------------------------------------------------P----PRWKVKSF---Q-RLF--------FN-------ELTVI---EKL--DENN-VIGSGRSGKVYRVD--LA------------S--GH--S--LAVKQI-SRS-----------------DHS----------------------------------LGDDYQYQSEVRTLGHIRHRS-IVRLLSC-CW-N-A------D--T-DLLIFEYMPNGSLRDVL------H-S------------KK-----------V-AN------------------LDWNTRY-RIALRAAQALSYLH--HD--CS-P-PLLHRDVKSANILLDADYEPKLADFGITKLLKG--------------SDDE---TM-TN-IAGSYGYIAP--------EYTYTLKVSTKSDTYSFGVVLLELVTGKRP-----V-DS-EF------G-D------LDIVRWVKGIV-------------QA-----KG--P---QV-----VLDTR------V------S------ASAQ-DQ---MIMLLDVALLCTKASPEER--AT-MRRVVEM----LE-----KIQ--P---------EAPC--TKEEMFSPAS----TS-----------------------------------------------------------------GSTSPCS-----------------------------------------IPE----Y-V--------------------
> Potri.004G223900.1 pacid=26990742 transcript=Potri.004G223900.1 locus=Potri.004G223900 ID=Potri.004G223900.1.v3.0 annot-version=v3.0
--------------------------------------------------------------------------------MVP-------------------------FIVLT-----------------LFSLL--ST-------------TC---HSS-----------------------LVG-----------DFR--------V--LVSLK-RG--F--EFPE----PV-----------L---------N--T-W--------N--------LSN-PS----S---------VC--SWVGIHC-S------------RG------R-------VSSLDLTDF--NL-Y--G--S-VS-----PQ----------------------I--S-KL--DQLTSLSLAGNNFS-GAI---------EL-A-G-MSNLRFLNISN-------QFNGGL-DWN---------------------------------------------------------------------------------YT---SIA-----------------------------------------------------DLEV----------------------FDAFD---NNFTAF-LP---------------------------LG--ILN-LKKLRHLELGG---N-YFYGKIP-TSYGELAGLEY----------------------------------------------LSLMGNNLQ---GKIPGEL-G-----NLTNLREIYLANYNVFEGEI-PVEL--S-------------------NLVNLVHMDLSSCGLDGPIPNELGNL---------------------------------------------------KLLHTLY----LHINFLSGSI--P-KE---L-G------------NLT-NLVNLDLSY----ALTGEI---PF--------------------------------------------EFINLKQLNLLNLFL-N-RLHGSIPDY--------------------------------------------------------VA-D-------------------------------------------------LPNLETLQLWKNNFTGEIPPNLG--------------R--NG-----------------------------KLQLLDLSS-----------------KLTGTVPQDLCSSNQLR-----------------------ILILFKFLFGPIP--EGLG-----------------------------------------------ACYS-LTKVRLGQNYLNGSIPIGFIY--LPELILAEFQS-YLS-GTLSE--NGNS-SLKPVKLG--QLDLSNLFSGPLP---------------------SSL--SN-FSSLQTLLL-----SGNKFSGPI---PPMIG-ELLQVLKLDLSRS------------------FS-----------------------GPVPPE----I-GNCFHL----------------------------------------------------------------------------------------------------------------TFLDMSQNNLSGPIPSD-MSNIRNLNYLNLSRHLNQTIPKS-----------------------LGSLKSLTVADFSFDFAGKLPES----------------GQ-FSLFN---AS-SFAGNP-LLC--GP---------LLNNP----CNFT---TV------------------TNTPG----KAPS-NFK----------LIFA-L-GL-LIC---SLIFATA--ALI---------KA----KTF-------K-----------------------KS-SS-------------------DSWKLTTF---Q-KLE--------FT-------VTDII---ECV--KDGN-VIGRGGAGIVYHGK--MP------------N--GV--E--IAVKKL-----------LGF-------GN---------------------N-------------SH-DHGFRAEIQTLGNIRHRN-IVRLLAF-CS-N-K------D--T-NLLVYEYMRNGSLGEAL------H-G------------KK-----------G-ALF-----------------LGWNLRY-KIAIEAAKGLCYLH--HD--CS-P-LIVHRDVKSNNILLNSSFEAHVADFGLAKFLV------------DG-GASQ---CM-SA-IAGSYGYIAP--------EYAYTLKVDEKSDVYSFGVVLLELLTGRRP-----V--G-DF------G-D-G----VDIVQWSKRAT-----------NSRK-----ED--A---MH-----IVDPR------L-------TM-----VPK-DE---AMHLFFIAMLCSQENSIER--PT-MREVVQM----LS-----EF---------------------PRHT-------SPD--YYLSSS--------SSILPQQMKKSGT---------------EKKEI-VNGLKY----------KQ----------------------------------------------------DLLV-------------------
> Pp3c6_22000V3.1.p pacid=32976486 transcript=Pp3c6_22000V3.1 locus=Pp3c6_22000 annot-version=v3.3
------------------------------------------MTN-----------------------------------------------------------NLVMATSFLGLQ---------LWCNVILLLLSQDIA-------------------------------------------LAQTL--------PEAQ--------I--LIAFR-NS--LV----D----------EKNAL--L------------N-W-----------------QESSTS--------------PC--TWTGVSCSD-------------G-------------YVTGVDLSSM--NL-K--GGH--IP-----------------------------L--C-HL--PNLISLQLQENCFS-GPL-P------SEL-S-N-CTNLEHLNLGA-------NFGGAV-PAQ--------------------------------------------------------------------------------IMS---SLP-----------------------------------------------------KLKY----------------------LNLSM---NNFTGA-LP---------------------------A---VGN-LRNLQSLDL-----AMGLSEGLP-AELGQLVEIQH----------------------------------------------LALSWNSFA-PEFTLPDTI----M--HLQRLRWFECAGCG-ISGAL-PTWL--G-------------------ELQNLEYLDLSNNLLTGAIPASLMSL---------------------------------------------------QNLQWLE----LYKNKITGQI--P------L-G----------IWNLT-SLTDLDVSD----LLTGAI---PD--------------------------------------------GIARLENLAVLHLQN-N-CFEGPMPSS--------------------------------------------------------IA-N-------------------------------------------------LTKLYDVKLYMNKLNGTIPSTLG---------R-------NS-----------------------------PLLQFDVSN-----------------QFHGQIPPTLCAQGVLW-----------------------RLILFNTLTGNVP--ESYG-----------------------------------------------NCSS-LIRIRMFGNHLSGGLPDALWG--LVNLNLLEIYD-ELE-GNIPAA-IANA-----TNLS--SLKINNRFTGRLP---------------------PEL--GH-LKKIERFHA-----HHNNFSGEI---PSEIG-NLSSLTDLYLDAS------------------LS-----------------------GEVPTQ----I-GNLINL----------------------------------------------------------------------------------------------------------------VYLGLSSNRLTGPLPPV-ITNLENLIFLDVSHFLSGDLSST---ISN-----------------L-NIDRFVTFNCSYRFSGRFAAR----------------SIDLLSLD------WFIGNP-DICMAGSN-----------------CHEMDAH-----------------------------HSTQ-TLKKSVI------VSVV---SI-------AAVFSLA--ALI---L-IALTNKCFGPRNVAKLDS---------------------Y---SSE-------------------QPFAPWSITLF---H-QVS--------IT-------YKELM---ECL--DEEN-VIGSGGGGEVYKAT--LR------------S--GQE----IAIKKL-W--------------------------------------------------------------------------------------------------E--A--------------------------G-----------------------------------------------------------------------------------------------------------------------------------------------------------------------KGMDLHE------------------------N-------G----------------------------------------------------------------------F--------K----AE---------------------------M-----------------------------------------------------------------------------------------------------------------------------------------------------------------------------------------------------
> Pp3c24_15190V3.1.p pacid=32910671 transcript=Pp3c24_15190V3.1 locus=Pp3c24_15190 annot-version=v3.3
--------------------------------------------------------------------------------------------------------------------------------------------------------------------------------------------------------------------------------------------------------------------------------------------------------------------------------------------------------------------------------------------------------------------------------------------------------------------------------------------------------------------------------------------------------------------------------------------------------------------------------------------------------------------------------------------------------------------------------------------------------------------------------------------------------------------------------------------------------------------------------------------MSL---------------------------------------------------QKLPWLE----LFKNKIAGQI--P------L-D----------VWNLT-SLTNQDGSY----LLTGAI---LD--------------------------------------------RIARLENLVVLHLQN-S-SFEGPMPSA--------------------------------------------------------IA-N-------------------------------------------------LTKLYDVKL--NKLNGNIPSTLG---------R-------NS-----------------------------SLLQFDVTN-----------------QFHGQILSTLCAQGELE-----------------------RLILFNTFTSNVQ--ELCG-----------------------------------------------NCSS-LIQILVF--------------------------------------------------------------------------------------------------------------------------------------------------------------------------------------------------------------------------------------------------------------------------------------------------------------------------------------------------------------------------------------------------TFNCSYRFSGRFAAR----------------SIDLLSLD------WFIGNP-DICMARSN-----------------CHEMDVH-----------------------------HSTR-TLTKRVI------VSIV---SI-------AAA---------------------------------------------------------------------------------FFPHRIT-------------------T-------YR--------------------------------------------------------------------------------------------------------------------------------------------------------------------------------------------------------------------------------------------------------------------------------------------------------------------------------------------------------------------------VDKQV------------------------R-------G-----------------------------------------------------------------------------------------------------------------------------------------------------------------------------------------------------------------------------------------------------------------------------------------------------------------------
> LOC_Os02g13410.1 pacid=33136196 transcript=LOC_Os02g13410.1 locus=LOC_Os02g13410 ID=LOC_Os02g13410.1.MSUv7.0 annot-version=v7.0
--------------------------------------------------------------------------------------------------------------------------------------------------------------------------------------------------------------------MAVR-SA--VG----------------------F---------G--KPW-----------------PQEEQI------------------RW------S--------------------R------------------------GD--------W-------------------------IR-------RSY------------GEK------------ARR--RR------------------GE----E------------------------------------------------------------------------------------------E-------------------------------------------------------------------------------------S---AP--P--------------------------------GR-----------------ELGGSKE----------------------------------------------------------------R-------------A--------------------------P-----------------------------------------------------------------------------------------------------------------LWTKR--GGAAMP-GET--L--RSE---------HLK-NLTSIDLSY----NLTGDF---PT--------------------------------------------VLYACSALELLDLSN-N-QLSGRLPDD--------------------------------------------------------ID----------------------------------------------------------KL-------------------------------SS-----------------------------DMQHLNLSN-------------I--------VP--IS--------------------------------------------------------------------------------------------------------------IAGGV---------------------FAVGCV----VASC----------------RD----------------------------DMT------------------------------P--IV--------------------------------LS----------------DK---------------M----------------------EDH---------------------------------------------------------------------------------------------------------------------------LVHAVD-----------------------------V-------------RISS--------------------------------TG-TTTGDP-------------------------------------------------------------------------------------L-------------------------Y----------------------------------------------------------------------------------RLG-----------------------------------VIN--DSSDTYR---------------------------RLTVKKM------------------------------------QNETR---------------VDAELENRRQTEETTLGMIVHPN-IIILLGY-IR-N--------E---MILILYEDMENGSLDKWI------HAG-----------ERRLRPP-----------------------------LGWRKRL-AIVIDVAGAILYMH--HG--CRRP--IIHGDIKPANILLDGNFKAKISGFSYARILAGRNTLL---------GNVRL--------HAGAFGYFAP--------EYADT-EVSEKVDVYSFGVVLLEIVTGKVVN------DQ-H-------G-H--------LTTWAKAYLN----------------WARQGYKL---TDD----VLDND------IASD----------AARYLKE---MKAVFKLGVECTMMDPQRR--PS-MQTVLRR----LR-----QCRW---------------------------------------------------------------------------------------------------RRFPCFV----------------------------------------------------------------------
> Smo_165220 pacid=15411891 transcript=165220 locus=165220 ID=165220.v1.91 annot-version=v1.0
----------------------------------------------------------------------------------------------------------------MSC-------------QILAAVL--------------------GSCFAIFAVV---------------LGDGSD-----------QVV--------A--MLALK-SG--IV----D----------RYDR---L---------A--S-WK----------------SSDKS---------------PC--GWEGVECVT-------------G------I-------VVGINIGSR--NL-S--G--S-ID-----GL----------------------F-DCSGL--SNLSSFAAYDNSFS-GGF-P------AWILS---CKNLVSLELQR-------PMGGAL-PANLSAL-SL---------------------------------------------------------------LQHLDLSFD-PFT--GTIPEE-----------------------LGGLK-----------------------NLQR----------------------LLLWS---CKLEGP-LP---------------------------SS--IGE-LSSLTNLTLSY---N------------------------------------------------------------------------NLG---PELPESL-R-----NLSTLQSLKCGGCG-LSGRI-PSWL--G-------------------DLRKLDFLELTYNSLSGDIPVAILGL---------------------------------------------------PKLTKLE----LYNNLLTGGI--P-RE---I-A------------GLT-SLTDLDLSS----SLSGSI---PE--------------------------------------------EIASIRGLALIHLWN-N-SLTGAVPRG--------------------------------------------------------IA-N-------------------------------------------------LTALYDVGLFQNRLTGKLPPDMG--------------SL-S------------------------------SLQIFDVSS-----------------NLSGEIPRNLCRGGRLW-----------------------RLMLFQSFSGGIP--PELG-----------------------------------------------SCES-LIRVRIFGNSLSGAVPPGLWG--KPLMVILDISD-QLE-GAIDPA-IAKS-----ERLE--MLRIFGQLGGELP---------------------RSM--GR-LRSLNQLNA-----SGNQLTGSI---PSEIA-QCLSLTYLFLDGK------------------LQ-----------------------GPIPGE----I-GELK---------------------------------------------------RL----QYLSLARSLSGSIPGEV---------G------ELS-NL------------------ISLDLSENQLSGRIPPE-LGKL--------------------------------------------RLAEFTHFNVSYRLTGSVPFDVN--------------SAVF-------GS-SFIGNP-GLCV-T----------TSGSP----CSASSGM---------------------EADQ-----TQR-SKRSPG-------VMAL-I-AG-VVL-ASAAVVSLA--ASC--WF----YRK----YKA---------------------LVHR-----EEQ-DQR----------FGGR-GEALEWSLTPF---Q-KLD--------FS-------QEDVL---ASL--DEDN-VIGCGGAGKVYKAS--LK------------N--GQ--C--LAVKKL-W-----------S-------SSGGK-----------DTT----S------------SSGWDYGFQAEIESLGRIRHVN-IVRLLCC-CS-N--------GE-T-NVLVYDYMPNGSLGDLL------H-------------SKKGGV------------------------------LDWSARY-RAALGAAHGLAYLH--HD--CV-P-QILHRDVKSNNILLSEDFDGLLADFGLARLLEGSSS-------GEN-GGGY---SV-SS-LPGSLGYIAP--------EYAHKLKVNEKSDIYSYGVVLLELLTGRRP-----VDA--GF------G-DDG----MDIVRWVCAKI----------QSR--------D-DV---IK-----VFDPR------IV-----GASP--------RD---MMLVLKIALHCTSEVPANR--PS-MREVVRM----LK-----DVDP-SLSSAGSDQIDR----KKSL-IDV-----V-------------------------------------------------------------------------------------------------------------------------------------------------
> Smo_96692_ pacid=15409430 transcript=96692 locus=96692 ID=96692.v1.91 annot-version=v1.0
-----------------------------------------MLSTAPI---------------------------------------------------------HEHAAKLLLL-------------LVVAFVLP---------QV------NNATTAATIAV--------------------AS-----------EPQ--------I--LLSFK-AS--IS----D----------PLGH---L---------G--D-WQL----PQNG-------SSSFE---------------HC--SWSGVSCIS-------------R------S-------VTGLDLQSR--NL-S--G--A-LD-----ST----------------------V--CN-L--PGLASLSLSDNNFT-QLF-P------VGLYS---CKNLVFLDLSY--------FFGPL-PDNISSL-RS---------------------------------------------------------------LEYLDLEYN-AFT--GPMPDD-----------------------IGNLS-----------------------QLQY----------------------FNVWE---CLLTTI-SP----------------------------A--LGK-LSRLTNLTLSY---N------------------------------------------------------------------------PFT---TPLPPEL-R-----HLKSLQSLKCGGCQ-LTGSI-PDWL--G-------------------ELKNLDFLELTWNSLSGIIPSSIMHL---------------------------------------------------PKLTSLE----LYSNKLTGPI--P-SE---V-E------------FLV-SLTDLDLNS----FLNGSI---PD--------------------------------------------TLAKIPNLGLLHLWN-N-SLTGEIPQG--------------------------------------------------------LA-R-------------------------------------------------LSKLYDLSLFGNQLTGIIPAELG--------------LH-T------------------------------SLEIFDVST-----------------LLTGAVPSGLCTGGRLQ-----------------------KLIFFNSLSGGIP--SAYE-----------------------------------------------DCES-LVRVRMYHNKLSGALPSGMWG--LPRMTILEIYD-NFQ-GSVPPQ-LGHA-----TNLE--TLRIHNKLTGTIP---------------------TDI--DK-LQVLDEFTA-----YGNKLSGTI---PDNLC-KCSSMSKLLLGSQ------------------LE-----------------------GEIPSN----I-GDLS---------------------------------------------------SL----AILDLSNHLSGSIPPSI---------V------KMV-SL------------------NSLDLSRNNFSGDIPPV-LTRM--------------------------------------------RLKDFLLFNVSYDFSGVLPQALD--------------VPMF-------NS-SFIGNP-KLCV--------------GAP----WSLRRSM---D----------------CQAD------SSR-LRKQPG-------MMAW-I-AG-SVL-ASAAAASAL--CSY--YL----YKR-----------------------------CHQ-----PSK--TR----------DGCK-EEP--WTMTPF---Q-KLT--------FT-------MDDVL---RSL--DEDN-VIGSGGAGKVYKAT--LK-----------SN--NE--C-HLAIKKL-W-----------S-------CDKAE-----------IRN---------------------DYGFKTEVNILGRIRHFN-IVRLLCC-CS-N--------GE-T-NLLVYEYVPNGSLGDAL------H-H---------PSTKISGV------------------------------LDWPARY-RIALGAAQGLSYLH--HD--CV-P-AILHRDIKSNNILLSDEYDALLADFGIAKLVGSNSS-------TE-----F---SM-SV-LAGSHGYIAP--------EYAHRMKVNEKSDVYSFGVVLLELVTGKKP-----VGSP-EF------G-DNG----VDIVTWACNSI----------QSK--------Q-GV---DA-----VIDPR------L--------SP---ICRQ-RD---LLLVLKIALRCTNALASSR--PS-MRDVVQM----LL-----DAHP-GSNPP-----------KK-------------------------------------------------------------------------------------------------------------------------------------------------------------
> AT5G25930.1 pacid=19668809 transcript=AT5G25930.1 locus=AT5G25930 ID=AT5G25930.1.TAIR10 annot-version=TAIR10
------------------------------------------MTRLPLPFLFFF-----------------------------------------------------------------------------LTSIPL-------------------SVFS-----------------------QFN-----------DQS--------T--LLNLK-RD--LG----D----PPS----------L---------R--L-W--------N---------NT--S----S---------PC--NWSEITC-------------TAG------N-------VTGINFKNQ--NF-T--G--T-VP-----TT----------------------I--C-DL--SNLNFLDLSFNYFA-GEF-P------TVL--YN-CTKLQYLDLSQ-------LLNGSL-PVDID--------------------------------------------R----------------------------------LSPE----------------------------------------------------------LDY----------------------LDLAA---NGFSGD-IP---------------------------KS--LGR-ISKLKVLNLYQ---S-EYDGTFP-SEIGDLSELEE----------------------------------------------LRLALNDFT--PAKIPIEF-G-----KLKKLKYMWLEEMN-LIGEISPVVF--E-------------------NMTDLEHVDLSVNNLTGRIPDVLFGL---------------------------------------------------KNLTEFY----LFANGLTGEI--P-KS---I--------------SAT-NLVFLDLSA----NLTGSI---PV--------------------------------------------SIGNLTKLQVLNLFN-N-KLTGEIPPV--------------------------------------------------------IG-K-------------------------------------------------LPGLKEFKIFNNKLTGEIPAEIG--------------VH-SK------------------------------LERFEVSE-----------------QLTGKLPENLCKGGKLQ-----------------------GVVVYSNLTGEIP--ESLG-----------------------------------------------DCGT-LLTVQLQNNDFSGKFPSRIWN--ASSMYSLQVSN-SFT-GELPEN-VAW-------NMS--RIEIDNRFSGEIP---------------------KKI--GT-WSSLVEFKA-----GNNQFSGEF---PKELT-SLSNLISIFLDED------------------LT-----------------------GELPDE----I-ISWKSL----------------------------------------------------------------------------------------------------------------ITLSLSKNKLSGEIPRA-LGLLPRLLNLDLSEQFSGGIPPE-----------------------IGSLK-LTTFNVSSRLTGGIPEQ-------------------LDNLAY--ER-SFLNNS-NLCA-D-------NPVLSLPD----C-RKQRR--------------------G----------SR-GFPGKIL-----------A--M-ILV-IAVLLLTIT--LFV-TFF---VVRD---YTRKQ----------------------------RRRG--------L-------------ETWKLTSF---H-RVD--------FA-------ESDIV---SNL--MEHY-VIGSGGSGKVYKIF--V-------------ESSGQ--C--VAVKRI-WDSK------------------K--------------------------------LDQKLEKEFIAEVEILGTIRHSN-IVKLL-C-CI-SRE------D--S-KLLVYEYLEKRSLDQWL------H-G------------KKKG------------------------GTVEANNLTWSQRL-NIAVGAAQGLCYMH--HD--CT-P-AIIHRDVKSSNILLDSEFNAKIADFGLAKLLIKQN------------QEPH---TM-SA-VAGSFGYIAP--------EYAYTSKVDEKIDVYSFGVVLLELVTGREG----------N---------N-GDEH-TNLADWSWKHY-------------------QSGKPT---AE-----AFDED------IK-----EAS-TT------EA---MTTVFKLGLMCTNTLPSHR--PS-MKEVLYV----L---RQQ-----------------GLE-ATKKTATEA-------------------------------------------------------------------------YEAPLL-------VSLSGRRTSKRV-----------------------EDEDLGFV---------------------
> Solyc08g066210.2.1 pacid=36150353 transcript=Solyc08g066210.2.1 locus=Solyc08g066210.2 ID=Solyc08g066210.2.1.ITAG2.4 annot-version=ITAG2.4
------------------------------------MFDQTLQNQIVILFMEFSHFL-------------------------------------------LFAGKQSLYLILL------------------LNFIPI-------------------FVTP-----------------------ATT-----------ERD--------T--LLKIK-RQ--WG----N----PSA----------L---------D--S-W--------N---------ST--S----S---------PC--SWPEIEC-------------DDG------K-------VTGIILQEK--DI-T--V--E-IP-----TS----------------------I--C-EL--KNLTLLNLRLNYLP-GEF-P------TFL--YK-CSNLQHLDLSQ-------YFVGTI-PEDIH--------------------------------------------R----------------------------------LG-K----------------------------------------------------------LKY----------------------LNLGG---NNFTGD-IP---------------------------PS--VGN-LTELETLCMDL---N-LFNGSFP-AEIGNLANLES----------------------------------------------LGLEFNGFS--PMRIPPEF-G-----KLKKIKYIWMRDTK-LIGEI-PESF--G-------------------DFLNLELIDFAHNNLEGKIPSGLFLL---------------------------------------------------KNLTMMY----LFNNRLSGRI--P-ET---F--------------ESS-KLMELDVSN----NLTGTI---PE--------------------------------------------SFGEFKHLKIMNLFA-N-HLYGPIPES--------------------------------------------------------IA-N-------------------------------------------------IPSLKVFKVFRNKLNGSLPSEMG--------------LH-SK------------------------------LESFEVSV-----------------SFTGNLPEHLCAGGTLF-----------------------GAVAYANLSGEIP--KSLE-----------------------------------------------NCST-LRSIQLYKNQFSGEIPSGVWT--LVDMTSLLLSD-SFS-GELPSK-IAL-------NFT--RLEISNKFTGEIP---------------------VGI--SS-WRSLMVLLA-----SNNSFSGLI---PVELT-SLSQITQLELDGS------------------LS-----------------------GELPAD----I-ISWKSL----------------------------------------------------------------------------------------------------------------SILDLSRNKLSGKIPAA-LGLIPDLVALDLSQQLLGPIPPQ-----------------------LGVRR-ITSLNVSSQLTGNIPDA-------------------FANLAF--EN-SFLNNP-SLCT-T-------NSLPYLPS----CNNAKVT--------------------D----------SK-RLSHRVL-----------A--L-ILV-LAFAVFLFS--VVS-TLF---LVRD---YRRKK----------------------------HKRD--------V-------------ASWKLTSF---Q-RLD--------FT-------EANIL---SSL--TENN-MIGSGGSGKVYRIS--V-------------GRPNE--Y--VAVKRI-WSDR------------------K--------------------------------VNYILEREFLAEVQILGSIRHSN-IVKLL-C-CI-SSE------D--S-KLLVYEYMVNHSLDRWL------H-G------------KKR-------------------------VSLSNKVMDWPKRL-EVAIGAAQGLCYMH--HD--CT-P-PIIHRDVKSSNILLDSDFTAKIADFGLAKILEKKG-------------ELN---TM-SA-VAGSFGYIAP--------EYAYTTKVNEKIDIYSFGVVLLELVTGRQP----------N---------F-GDEH-TSLAEWAWKQH-------------------GEGNAI---DN-----MLDTD------IK-----ETC-YL------EE---MKTVFRLGLICTSNLPASR--PS-MKEILQI----L---HRCK-SF-------------RYS-GGKSPDTEY-------------------------------------------------------------------------DVAPLLSGNSEKYIASYKRINSNKVI---------------------DDSSDDGLIISSV-----------------
> Potri.006G235500.1 pacid=27005135 transcript=Potri.006G235500.1 locus=Potri.006G235500 ID=Potri.006G235500.1.v3.0 annot-version=v3.0
------------------------------------------MSELTILFLRTS----------------------------------------------------PLLCVLV-----------------LLLSLPF-------------------RVISQ---------------------DANT-----------EKT--------I--LLKLK-QQ--LG----N----PPS----------I---------Q--S-W--------N---------SS--S----S---------PC--NWTGVTC-G-----------GDG------S-------VSELHLGDK--NI-T--E--T-IP-----AT----------------------V--C-DL--KNLTFLEMNFNHIP-GGF-P------KVL--YS-CTKLQHLDLSQ-------FFFGPI-PDDID--------------------------------------------K----------------------------------LS-G----------------------------------------------------------LRY----------------------INLGA---NNFTGN-IP---------------------------PQ--MAN-LTGLQTLFLYQ---N-QFNGTLP-KEISKLSNLEE----------------------------------------------LGLAINEFV--PSSIPVEF-G-----QLKKLRYLWMRLAN-LIGEI-PESL--T-------------------NLSSLEHLDLAENDLEGKIPDGLFSL---------------------------------------------------KNLTYLY----LFQNKLSGEI--P-QR---V--------------ETL-NLVEIDLAM----QLNGSI---PE--------------------------------------------DFGKLKKLQLLSLFD-N-HLSGEVPPS--------------------------------------------------------IG-L-------------------------------------------------LPALTAFKVFSNNMSGALPPKMG--------------LY-SK------------------------------LVEFDVAT-----------------QFSGQLPENLCAGGVLL-----------------------GAVAFENLSGRVP--QSLG-----------------------------------------------NCDS-LLTVQLYSNSFSGEIPAGVWT--ASNMIYLMLSD-SFS-GGLPSK-LAW-------NLS--KLELGNRFSGPIP---------------------PGI--SS-WVNLVDFKA-----SNNLLSGEI---PVEIT-SLPHLSNLLLDGQ------------------FS-----------------------GQLPSK----I-ISWKSL----------------------------------------------------------------------------------------------------------------TSLNLSRNALSGQIPKE-IGSLPDLLYLDLSQHFSGEIPLE-----------------------FDQLK-LVSLNLSSHLSGKIPDQ-------------------FDNHAY--DN-SFLNNS-NLCA-V-------NPILNFPN----C-YAKLR--------------------D----------SK-KMPSKTL-----------A--L-ILA-LTVTIFLVT--TIV-TLF---MVRD---YQRKK----------------------------AKRD--------L-------------AAWKLTSF---Q-RLD--------FT-------EANVL---ASL--TENN-LIGSGGSGKVYRVA--I-------------NRAGD--Y--VAVKRI-WNNE------------------T--------------------------------MDHNLEKEFLAEVQILGTIRHAN-IVKLL-C-CI-SSE------S--S-KLLVYEFMENQSLDRWL------H-G------------RKRSS--------S-MG----------TSSVHNSVLDWPTRF-QIAIGAARGLSYMH--HD--CS-T-PIIHRDVKSSNILLDSELKARIADFGLARILAKQG-------------EVH---TM-SV-VAGSFGYMAP--------EYAYTTRVNEKIDVYSFGVVLLELATGREP----------N---------S-GDEH-TSLAEWAWQQF-------------------GQGKPV---VD-----CLDQE------IK-----EPC-FL------QE---MTTVFNLGLICTHSSPSTR--PS-MKEVLEI----L---RRA--SA-------------DSN-GEKKTGAEL-------------------------------------------------------------------------DVVPLLG--TVTYLSATTQHETAR-----------------------------------------------------
> Potri.006G235800.1 pacid=27008006 transcript=Potri.006G235800.1 locus=Potri.006G235800 ID=Potri.006G235800.1.v3.0 annot-version=v3.0
------------------------------------------MSELTILFLRTS----------------------------------------------------PLLCVLV------------------LLSLPF-------------------RVISQ---------------------DANT-----------EKT--------I--LLKLR-QQ--LG----N----PSS----------I---------Q--S-W--------N---------TS--S----S---------PC--NWTGVTC-G-----------GDG------S-------VSELHLGDK--NI-T--E--T-IP-----AT----------------------V--C-DL--KNLTFLDMNFNYIP-GGF-P------KVL--YS-CTKLQHLDLSQ-------FFVGPI-PDDID--------------------------------------------K----------------------------------LS-G----------------------------------------------------------LRY----------------------INLGG---NNFTGN-IP---------------------------PQ--IGN-LTELQTLHLFQ---N-QFNGTFP-KEISKLSNLEV----------------------------------------------LGLAFNEFV--PSSIPVEF-G-----QLKKLWFLWMRQSN-LIGEI-PESL--T-------------------NLSSLEHLDLAINALEGKIPDGLFSL---------------------------------------------------KNLTNLY----LFQNNLSGEI--P-QR---V--------------ETL-NLVEIDLAM----QLNGSI---PK--------------------------------------------DFGKLKKLQFLSLLD-N-HLSGEVPPS--------------------------------------------------------IG-L-------------------------------------------------LPALTTFKVFSNNLSGALPPKMG--------------LS-SK------------------------------LVEFDVAA-----------------QFSGQLPENLCAGGVLL-----------------------GAVAFENLSGRVP--QSLG-----------------------------------------------NCNS-LHTIQLYSNSFSGEIPAGVWT--ASNMTYLMLSD-SFS-GGLPSK-LAW-------NLS--RLELGNRFSGPIP---------------------PGI--SS-WVNLVDFKA-----SNNLLSGEI---PVEIT-SLPHLSNLLLDGL------------------FS-----------------------GQLPSQ----I-ISWKSL----------------------------------------------------------------------------------------------------------------TSLNLSRNALSGQIPKE-IGSLPDLLYLDLSQHFSGEIPLE-----------------------FDQLK-LVSLNLSSHLSGKIPDQ-------------------FDNHAY--DN-SFLNNS-NLCA-V-------NPILNFPN----C-YAKLR--------------------D----------SK-KMPSKTL-----------A--L-ILA-LTVTIFLVT--TIV-TLF---MVRD---YQRKK----------------------------AKRD--------L-------------AAWKLTSF---Q-RLD--------FT-------EANVL---ASL--TENN-LIGSGGSGKVYRVA--I-------------NRAGD--Y--VAVKRI-WNNE------------------K--------------------------------MDHNLEKEFLAEVQILGTIRHAN-IVKLL-C-CI-SSE------S--S-KLLVYEFMENQSLDRWL------H-G------------RKRSS--------S-MG----------TSSVHNSVLDWPTRF-QIAIGAARGLSYMH--HD--CS-T-PIIHRDVKSSNILLDSELKARIADFGLARILAKQG-------------EVH---TM-SV-VAGSFGYMAP--------EYAYTTRVNEKIDVYSFGVVLLELATGREP----------N---------S-GDEH-TSLAEWAWQQF-------------------GQGKPV---VD-----CLDQE------IK-----EPC-FL------QE---MTTVFNLGLICTHSSPSTR--PS-MKEVLEI----L---RRV--SA-------------DSN-GEKKTGAEL-------------------------------------------------------------------------DVVPLLG--TVTYLSATTQHETAR-----------------------------------------------------
> Potri.018G057100.1 pacid=27010127 transcript=Potri.018G057100.1 locus=Potri.018G057100 ID=Potri.018G057100.1.v3.0 annot-version=v3.0
------------------------------------------MSELPLL----------------------------------------------------------LLSILV------------------LVSLPF-------------------KVISQ---------------------DVNA-----------EKT--------I--LLNLK-QQ--LG----N----PSS----------I---------Q--S-W--------N---------SS--S----S---------PC--EWPDVYC-------------VEG------A-------VTGLDLGNK--NI-T--Q--T-IP-----AS----------------------V--C-DL--KNLTYLNLNWNYIP-GGF-P------KLL--YN-CKKLEELDLSQ-------YFVGPI-PDDID--------------------------------------------R----------------------------------LS-S----------------------------------------------------------LRY----------------------LYLQG---NNFTGN-IP---------------------------PQ--IGN-LTELRTLFLHQ---N-QFNGTFP-KEIGKLSNLEE----------------------------------------------MALAYIDFV--PSSIPVEF-G-----QLKKLRLLWMKLAN-LIGEI-PESL--S-------------------NLTSLVHLDLAGNDLEGKIPGGLFLL---------------------------------------------------KNLTNLY----LFKNKLSGEI--P-QI---V--------------ETL-NLVEIDLAM----HLNGSI---TQ--------------------------------------------DFGKLKKLQLLSLFE-N-HLSGEVPAS--------------------------------------------------------IG-L-------------------------------------------------LPELRAFKVFTNNLSGVLPPKMG--------------LH-ST------------------------------LEEFDVSN-----------------QFSGRLPENLCAGGVLQ-----------------------GAVAFENLSGQVP--QSLG-----------------------------------------------NCNS-LRTVQLYSNNFSGEIPAGIWT--AFNMTYLMLSE-SFS-GGLPSK-LAW-------NLS--RLELNNRFSGPIP---------------------PGV--SS-WVNLVVFEA-----SNNLFSGEI---PVEIT-SLPHLSNLLLDGQ------------------FS-----------------------GQLPST----I-PSWKSL----------------------------------------------------------------------------------------------------------------TSLNLSRNGLSGQIPRE-IGSLPDLRYLDLSQHFSGEIPPE-----------------------FGQLK-LIFLNLSSNLSGKIPDQ-------------------FDNLAY--DN-SFLENY-KLCA-V-------NPILNLPD----C-HTKLR--------------------D----------SE-KFSFKIL-----------S--L-ILV-LTVTIFLVT--IIV-TLF---MVRD---CPRGK----------------------------QKRD--------L-------------ASWKLTSF---Q-RLD--------FT-------EANIL---ASL--TENN-LIGSGGSGKVYRIA--I-------------NRAGD--F--VAVKRI-WSNE------------------E--------------------------------MDHKLEKEFLAEVQILGTIRHAN-IVKLM-C-CI-SSE------K--S-KLLVYEYMENHSLDRWL------H-G------------KKRSS--------S-MG----------ASSVRHSVLDWPTRF-QIAIGAARGLCYMH--HD--CS-T-PIVHRDVKSSNILLDSEFKARIADFGLAKMLAKQG-------------EAH---TM-SA-VAGSFGYIAP--------EYAYTTKVNEKIDVYSFGVVLLELATGREP----------N---------S-GDED-TSLAEWAWRQF-------------------GQGKPV---SN-----CLDQE------IK-----EPC-FL------QE---MTAVFNLGLVCTHSLPSNR--PS-MKDVLEI----L---RRC--SP-------------DNN-GEKRTVSEF-------------------------------------------------------------------------DIVPLLG--NVTCLSSNRRSNRLS------------------------DDNDDSLVYSV------------------
> Potri.018G088100.1 pacid=27011067 transcript=Potri.018G088100.1 locus=Potri.018G088100 ID=Potri.018G088100.1.v3.0 annot-version=v3.0
------------------------------------------MSEITPIVLLIH-FL-------------------------------------------------TLIHFL--------------------------------------------HANSQ---------------------FHDQ-----------EQA--------V--LLRLK-QH--WQ----N----PLS----------L---------E--Q-W--------TP--------SN--S----S---------HC--TWPGVVC-------------TDN------Y-------ITQLILDNK--NI-S--G--T-IP-----PF----------------------L--S-DL--KNLTFLNFSNNNII-GKF-P------VAV--PN-LSKLEILDLSQ-------YIVGTI-PDDID--------------------------------------------C----------------------------------LA-R----------------------------------------------------------LSY----------------------LNLYA---NNFSGN-IP---------------------------AA--IGL-LPELRTLRLYD---N-QFNGTFP-PEIGNLSKLEE----------------------------------------------LSMAHNGFS--PSRLHSSF-T-----QLKKLKMLWISGAN-LIGEI-PQMI--G-------------------EMVALEHLDLSSNKLTGNIPGSLFML---------------------------------------------------LNLRVLY----LHKNKLSEEI--P-RV---V--------------EAL-NLTSVDLSV----NLTGTI---PF--------------------------------------------DFGKLDKLSGLSLFS-N-QLSGEIPEG--------------------------------------------------------IG-R-------------------------------------------------LPALKDFKLFSNNLSGSIPPDLG--------------RY-SA------------------------------LERFEVCS-----------------RLTGNLPEYLCHGGSLR-----------------------GVVAFDKLGGELP--KSLE-----------------------------------------------NCSS-LLVVRMSNNAFFGNIPVGLWT--ALNLQQLMISD-LFT-GELPNE-VST-------SLS--RLEISNKFSGSVS---------------------IEG--SS-WRNLVVFNA-----SNNQFTGTI---PLELT-ALPNLTVLLLDKQ------------------LT-----------------------GALPPN----I-ISWKSL----------------------------------------------------------------------------------------------------------------NILNLSQNHLSGQIPEK-FGFLTDLVKLDLSDQFSGKIPPQ-----------------------LGSLR-LVFLNLSSNLMGKIPTE-------------------YEDVAY--AT-SFLNNP-GLC--T-------RSSLYLKV----C-NSRPH--------------------K----------SS-KTSTQFL-----------A--L-ILS-TLFAAFLLA--MLF-AFI---MIRV---HRKRN----------------------------HRLD----------------------SEWKFINF---H-KLN--------FT-------ESNIV---SGL--KESN-LIGSGGSGKVYRVA--A-------------NGFGD-----VAVKRI-SNNR------------------N--------------------------------SDQKLEKEFLAEIEILGTIRHLN-IVKLL-C-CI-SND------N--S-KLLVYEYMEKRSLDQWL------H-S------------ERKAK--------S-AS-----------ASVNHVALDWSKRL-QIAVGAAQGLCYMH--HD--CS-P-PIVHRDVKSSNILLDSEFNAKIADFGLARMLVKQG-------------ELA---TV-SA-VAGSLGYIAP--------EYAQTVRVNEKIDVYSFGVVLLELTTGKAA----------N---------Y-GDED-TCLAKWAWRHM-------------------QEGKPI---VD-----VLDEE------VK-----EPC-YV------DE---MRDVFKLGVFCTSMLPSER--PN-MKEVVQI----L---LGRN-RR-------------WVC-GRKNMRHA-------------------------------------------------------------------------------------------------------------------------------------------------------
> Potri.018G088200.1 pacid=27010380 transcript=Potri.018G088200.1 locus=Potri.018G088200 ID=Potri.018G088200.1.v3.0 annot-version=v3.0
------------------------------------------MLKINPIMFSLH-FL-------------------------------------------------ALFLFFL-----------------------D-------------------HANPQ---------------------LHDQ-----------EQA--------I--LLRLK-QY--WQ----N----PSS----------L---------D--R-W--------TP--------SS--S----S---------HC--TWPGVAC-------------ANN------S-------ITQLLLDNK--DI-T--G--T-IP-----PF----------------------I--S-DL--KNLKVLNFSNNSII-GKF-P------VAV--YN-FSKLEILDLSQ-------YFVGTI-PDDID--------------------------------------------S----------------------------------LS-R----------------------------------------------------------LSY----------------------LNLCA---NNFTGN-IP---------------------------AA--IGR-IPELRTLYLHD---N-LFNGTFP-AEIGNLSKLEE----------------------------------------------LYMSHNGFL--PSKLPSSF-T-----QLKKLRELWIFEAN-LIGEI-PQMI--G-------------------EMVALEHLDLSKNELTGSIPNGLFML---------------------------------------------------KNLKFLF----LYKNLLSGEI--P-QV---V--------------EAL-NSIVIDLSW----NLNGTI---PV--------------------------------------------DFGKLDKLSGLSLSF-N-QLSGEIPES--------------------------------------------------------IG-R-------------------------------------------------LPALKDFALFSNNLSGPIPPDLG--------------RY-SA------------------------------LDGFQVAS-----------------RLTGNLPEYLCHGGSLT-----------------------GVVAFDKLGGELP--KSLE-----------------------------------------------NCSS-LLTVRISNNAFFGNIPVGLWT--ALNLQQLMIND-LFT-GELPNE-VST-------SLS--RLEISNKFSGSIS---------------------IEG--NS-WRNLVVFNA-----SNNQFTGTI---PLELT-ALPNLTVLLLDKQ------------------LT-----------------------GALPSD----I-ISWKSL----------------------------------------------------------------------------------------------------------------TTLNLSQNQLSGQIPEE-IAILPHLLELDLSDQFSGQIPPQ-----------------------LGLLR-LTYLNLSSHLVGKIPAE-------------------YENAAY--SS-SFLNNP-GICA-S-------RPSLYLKV----C-ISRPQ--------------------K----------SS-KTSTQLL-----------A--L-ILS-VLITAFLLA--LLF-AFI---IIRV---HWKRN----------------------------HRSD----------------------SEWKFINF---H-RLN--------FT-------ESNIL---SGL--TESN-LIGSGGSGKVYRVA--A-------------NGSSV-----VAVKRI-WNNR------------------P--------------------------------LEKKLEKEFLAEVEILSTIRHLN-IVKLL-C-CI-VND------N--S-KLLVYEYLVNHSLDQWL------H-T------------ARRSN--------S-AS-----------TSVNHVVLDWPKRL-QIAVGAAQGLCYLH--HD--CS-P-PIVHRDVKSSNILLDSEFNAKIADFGLAKMLIKQE-------------ELA---TV-SA-VAGSFGYIAP--------EYAQTVRVNEKTDVYSFGVVLLELTTGKAA----------N---------Y-GDEH-TGLAKWALRHM-------------------QEGKTI---VD-----ALDDE------IK-----EPC-YV------DE---MSNVFLLGVFCTSEVPSAR--PH-MKEVLQI----L---LGRN-HP-------------LVY-GVKNIGSEY-------------------------------------------------------------------------DSTPLLK-------------NSKREG---------------------QSESDSTLASDN------------------
> evm_27.model.AmTr_v1.0_scaffold00111.2__ pacid=31573607 transcript=evm_27.model.AmTr_v1.0_scaffold00111.2__ locus=evm_27.TU.AmTr_v1.0_scaffold00111.2__ ID=evm_27.model.AmTr_v1.0_scaffold00111.2.v1.0 annot-version=v1.0
------------------------------------------MK-------------------------------------------------------------PTCKTLLP--------------LSLLLFSLL-PA----------LSLSW---RPT-----------------------VPL-----------QLL--------S--LLAIK-YS--IY----D----PS------LS---L---------N--D-W--------Q---------YRHG----------YPIPPFC--TWSSVSC-K----PN------TT------H-------IISLDLSHK--NL-S--G--F-LS-----PQ----------------------I--R-FL--TQLQYLNLSNNGFQ-GPF-P------TSI-F-S-LLNLTAIDISH-------SFNSTF-P-L--------------------------------------------------------------------------------GIR---ALE-----------------------------------------------------KLTH----------------------FNAFS---NNFTGT-LP---------------------------YD--LPH-LLSLEFLNFGG---S-FFEGSIP-ASFGLFPAIKH----------------------------------------------LNLAGNLLT---DEIPLEL-G-----NLTLLERLEIGYNN-FIGGI-PAKF--G-------------------KLQELKYLDMASCNLSGVLPPEIGNL---------------------------------------------------GDMESLF----LFKNHFIGEI--P-AS---F-S------------NLT-SLLSLDLSD----QLSGEI---PV--------------------------------------------GFSELKNLTMLSLLK-N-KLSGQIPQG--------------------------------------------------------IE-E-------------------------------------------------LPNLETLLLWNNSFNGSLPSRLG--------------L--NS-----------------------------NLQVLDVSS-----------------MLSGPLPESLCHGNKLW-----------------------KLILFSAFSSEIP--KSLT-----------------------------------------------ECVS-LWRFRVAGNRFSGEIPAGFGS--MRNLTYMDLSC-NLS-GKIPDD-LSSA-----QRLQ--FLNISGQFNGNLP---------------------ESL--WG-GPNLQIFSA-----SFSGLKGKI---PSFSH-GCKSLYKLELNGA------------------FS-----------------------GLIPSD----I-NHCQKL----------------------------------------------------------------------------------------------------------------LNLRLNRNQLSGSIPRE-IAEIPVISEIDLSESLTGLIPDS-----------------------FDNVRTLESFNVSFQLSGPVPCS----------------GSIFRSLH---PA-SFLGNE-NLC--GLI--VN-------RP----C----LN--------TGNL------N-SNLPEN---VISR-EPKR----------AGV-L-VW-IMG---AVFLAGI--FVL---I---VGS-----RCFIKN---YQILISGSRSYREELIE--------------------------------GPWKMTAF---Q-RLN--------FT-------VETVI---DCL--KNSDNIIGMGSAGTVYKAQ--LP------------G--GE--T--IAVKKL-WG------------------NQK--------------ET------IKRRRGGS-------LRGALIEVELLGHVRHRN-IVRLLGF-CS-N-N------D--I-TLLLYEYMPNGSLDELL------H-G-------------NK----------E-ANLL----------------ADWFTRY-NIAVGVAQGICYLH--HD--CH-P-VIVHRDLKPGNILLDAEMEARVADFGVAKLIQ-----------GDE--------SM-SA-IAGSYGYIAP--------EYAYTLQVDEKSDIYSFGVVLMEILSGRRS-----V-ES-EF------G-D-G----NSIVDWVRSKI------------KTK-----EG--V---SE-----VLDKN------V------GASC---GPVR-EE---MMLVLRVALLCTARCPNNR--PS-MRDVVSM----LQ-----EAK--P---------------KRKLQSG------GNG----------------NGGGGN-----------------------------GSPLP----------KSAD-------------------------------------------------------------------------
> Solyc03g093330.2.1 pacid=36135557 transcript=Solyc03g093330.2.1 locus=Solyc03g093330.2 ID=Solyc03g093330.2.1.ITAG2.4 annot-version=ITAG2.4
------------------------------------------MK------------------------------------------------------------HFSPFFLT----------------TLLFFLTK-IS----------LVFSI----TN-----------------------LPL-----------QLT--------S--LLTLK-SS--LH----D----HQ------NT---F---------N--D-W--------DP----TLAFARPG-----------SH-IWC--SWSGIKC-D----KK------TN------Q-------ITSLDLSNR--NL-S--G--T-IP-----ED----------------------I--R-NL--VHLHHLNLSGNALE-GTL-Q------IVI-F-Q-LPFLKTLDISH-------LFNSTF-P-S--------------------------------------------------------------------------------GVS---RLK-----------------------------------------------------SLTY----------------------LNAYS---NNFIGP-LP---------------------------EE--VAQ-IPNLEYLNFGG---N-YFKGLIP-KSYGGLAKLKF----------------------------------------------LHLAGNLLN---GPVLPEL-G-----FLKQLEHVEIGYQN-FTGVI-PAEF--S-------------------SLSNLTYLDISLANLSGNLPVGLGNL---------------------------------------------------TNLETLF----LFKNHFYGTI--P-LS---F-V------------RLT-SLKSLDLSD----HLSGTI---PE--------------------------------------------GFSGLKELTVLNLMN-N-NFTGEIPQG--------------------------------------------------------IG-E-------------------------------------------------LPNLELLALWNNSLTGILPQKLG--------------S--NA-----------------------------KLQKLDVSS-----------------HLS------VCW------------------------------------------------------------------------------------------------------FRIQNNRLNGSIPLGFGV--LPNLAYLDLSK-NFS-GPIPED-LGNA-----VTLE--YLNISESFNSELP---------------------EGI--WS-SPSLQIFSA-----SYSGLVGKI---PNFK--GCKAFYRIELEGN------------------LT-----------------------GSIPWD----I-EHCEKL----------------------------------------------------------------------------------------------------------------ICMNFRKNSLTGIIPWE-ISAIPSLTEVDLSHFLTGTIPSN-----------------------FANSTTIENFNVSYQLTGPVPSS----------------GSIFSSLH---FS-SFIGNE-GLC--GAV--LQ-------KP----CGTDGLA--------AGAA------E-I----------KP-QTKK---------TAGA-I-VW-IMA---AAFGIGL--FVL---I---AGS-----RCFHAK---YSQRFS----VEREV----------------------------------GPWKLTAF---Q-RLN--------FT-------ADDVL---ERL--AMTDKILGMGSTGTVYKAE--MP------------G--GE--T--IAVKKL-WG------------------KHK--------------ET------IRKRR------------GVLAEVDVLGNVRHRN-IVRLLGC-CS-N-N------E--C-TMLLYEYMPNGSLDDLL------H-G------------KNK----------D-ANLV----------------ADWLTRY-KIALGVAHGICYLH--HD--CD-P-VIVHRDLKPSNILLDGDLEARVADFGVAKLIQ-----------CDE--------SM-SV-IAGSYGYIAP--------EYAYTLQVDEKSDIYSYGVVLLEILSGKRS-----V-EP-GF------G-D-G----NSIVDWVKTKI------------KTK-----NG--V---ND-----VLDKN------A------GASC---HSVR-EE---MMLLLRVALLCTSRNPADR--PS-MRDVISM----LQ-----EAK--P---------------KRKLPGT------V-------------------GVGDNAIAAK--------------------------PLA----------QKANVE-----------------------------------------C-----------------------------
> Potri.001G126100.1 pacid=27046730 transcript=Potri.001G126100.1 locus=Potri.001G126100 ID=Potri.001G126100.1.v3.0 annot-version=v3.0
------------------------------------------MK------------------------------------------------------------LPFLSFLIT--------------FSFFFYLFK-TS---------LLVFSA----ST-----------------------PPP-----------PLH--------S--LLSIK-TS--LK----D----PL------NT---F---------H--D-W--------N--------LSKAS----------IQDPVWC--SWSGVKC-N----PT------TS------Q-------ITSLDLSHR--NL-S--G--L-IP-----AE----------------------I--R-YL--TRLVHLNLSGNAFD-GLL-S------PLI-F-E-LSDLRILDISH-------NFNSEF-P-P--------------------------------------------------------------------------------GIS---KLK-----------------------------------------------------FLRV----------------------FNAYS---NSFTGP-LP---------------------------KE--FAK-LRFLEELNLGG---S-YFKGEIP-RSYGSFLKLKY----------------------------------------------LDLAGNELE---GPLPPDL-G-----FLIQLQHLELGYNELLSGNV-PEEF--A-------------------LLTNLQYLDISQCNLSGNLPPRLGNL---------------------------------------------------TKLENLL----LFKNQFTGEI--P-VS---Y-T------------NLK-ALKALDLSD----QLSGTI---PE--------------------------------------------GLSSLKELTRLSLLK-N-ELTGEIPPG--------------------------------------------------------IG-E-------------------------------------------------LPYLDTLALWNNNLTGILPQNLG--------------S--NG-----------------------------NLLWVDVSN-----------------SLSGPIPPNICQGNKLY-----------------------KLILFSKFFGNLP--DSLA-----------------------------------------------NCTS-LFRFRIQDNQLNGSIPYGFGL--LSNLSFMDLSK-NFT-GEIPDD-LGNS-----QELH--FLNISEYFHTALP---------------------NNI--WS-APNLQIFSA-----SSCKLKSKI---PDFI--GCSNLYRIELQEL------------------LD-----------------------GSIPWD----I-GHCERL----------------------------------------------------------------------------------------------------------------LSLNLSSNSLTGIIPWE-ISTLPAIADVDLSRLLTGSIPSN-----------------------FANCSTLESFNVSYSLTGPIPAS----------------GTIFPNLH---PS-SFSGNL-GLC--GGV--LP-------KP----CAADTLG--------AGEM------E-VR--------HKQ-QPKR---------TAGA-I-VW-IMA---AAFGIGL--FLL---V---AGT-----RCFHAN---YSRRYS----DDREI----------------------------------GPWKLTAF---Q-RLN--------FT-------ADDVL---ECL--SMSDKILGMGSTGTVYKAE--MP------------G--GE--I--IAVKKL-WG------------------KHK--------------EN------IRRRR------------GVLAEVDVLGNVRHRN-IVRLLGC-CS-N-R------E--C-TMLLYEYMPNGNLEDLL------H-G------------KNK----------G-ENLV----------------ADWFTRY-KIALGVAQGICYLH--HD--CD-P-VIVHRDLKPSNILLDGEMEARVADFGVAKLIQ-----------SDE--------SM-SV-IAGSYGYIAP--------EYAYTLQVDEKSDIYSYGVVLMEIISGKRS-----V-DA-EF------G-D-G----NSIVDWVRSKI------------KTK-----DG--I---ND-----ILDKN------A------GASI---ASVR-EE---MMQMLRIALLCTSQNPADR--PS-MRDVVLM----LQ-----AAK--P---------------KRKLPGS------IVS----------------VGGGDHIVTADG-------------------------AIA----------QKPAVE-----------------------------------------C-----------------------------
> Potri.003G107600.1 pacid=26999399 transcript=Potri.003G107600.1 locus=Potri.003G107600 ID=Potri.003G107600.1.v3.0 annot-version=v3.0
------------------------------------------MK------------------------------------------------------------LPFLFFLL----------------AFFFYLFK-PP---------LLVFSA----TT-----------------------LPP-----------PLQ--------S--LLSIK-TF--LK----D----PS------NT---F---------H--D-W--------N--------LSNTSG--------LIQEPVWC--SWSGIKC-N----PA------TA------Q-------ITSLDLSHR--NL-S--G--V-IP-----AE----------------------I--R-YL--TSLVHLNLSGNAFD-GLL-Q------PAI-F-E-LGDLRILDISH-------NFNSTF-P-T--------------------------------------------------------------------------------GIS---KLK-----------------------------------------------------FLRV----------------------FNAYS---NNFTGP-LP---------------------------KE--FVW-LRFLEELNLGG---S-YFTGEIP-RSYGSFLRLKY----------------------------------------------LYLAGNELE---GPLPPDL-G-----FLSQLEHLELGYHPLLSGNV-PEEF--A-------------------LLTNLKYLDISKCNLSGSLPPQLGNL---------------------------------------------------TKLENLL----LFMNQFTGEI--P-VS---Y-T------------NLK-ALKALDLSV----QLSGAI---PE--------------------------------------------GLSSLKELNRLSFLK-N-QLTGEIPPG--------------------------------------------------------IG-E-------------------------------------------------LPYLDTLELWNNNLTGVLPQKLG--------------S--NG-----------------------------NLLWLDVSN-----------------SLSGPIPPNLCQGNKLY-----------------------KLILFSKFLGKLP--DSLA-----------------------------------------------NCTS-LSRFRIQDNQLNGSIPYGLGL--LPNLSYVDLSK-NFT-GEIPDD-LGNS-----EPLH--FLNISGSFHTALP---------------------NNI--WS-APNLQIFSA-----SSCKLVSKI---PDFI--GCSSLYRIELQDM------------------FN-----------------------GSIPWD----I-GHCERL----------------------------------------------------------------------------------------------------------------ISLNLSRNSLTGIIPWE-ISTLPAIADVDLSHLLTGSIPSN-----------------------FGNCSTLESFNVSYLLTGPIPAS----------------GTIFPNLH---PS-SFSGNQ-GLC--GGV--LP-------KP----CAADTLG--------AGEM------E-VR--------HRQ-QPKR---------TAGA-I-VW-IMA---AAFGIGL--FVL---V---AGT-----RCFHAN---YGRRFS----DEREI----------------------------------GPWKLTAF---Q-RLN--------FT-------ADDVL---ECL--SMSDKILGMGSTGTVYKAE--MP------------G--GE--I--IAVKKL-WG------------------KHK--------------EN------IRRRR------------GVLAEVDVLGNVRHRN-IVRLLGC-CS-N-R------E--C-TMLLYEYMPNGNLHDLL------H-G------------KNK----------G-DNLV----------------GDWLTRY-KIALGVAQGICYLH--HD--CD-P-VIVHRDLKPSNILLDGEMEARVADFGVAKLIQ-----------SDE--------SM-SV-IAGSYGYIAP--------EYAYTLQVDEKSDIYSYGVVLMEIISGKRS-----V-DA-EF------G-D-G----NSIVDWVRSKI------------KAK-----DG--V---ND-----ILDKD------A------GASI---ASVR-EE---MMQMLRIALLCTSRNPADR--PS-MRDVVLM----LQ-----EAK--P---------------KRKLPGS------IVS----------------VGSGDHIVTVDG-------------------------AIA----------QKPAVE-----------------------------------------C-----------------------------
> AT5G61480.1 pacid=19672367 transcript=AT5G61480.1 locus=AT5G61480 ID=AT5G61480.1.TAIR10 annot-version=TAIR10
------------------------------------------MKKK---------------------------------NISPSL------------------LHPLLLLLLP------------------FFAFN-SL---------ALKFS--------------------------------P-----------QLL--------S--LLSLK-TS--LS----G----PP------SA---F---------Q--D-W--------K--------VPVNG----------QNDAVWC--SWSGVVC-D----NV------TA------Q-------VISLDLSHR--NL-S--G--R-IP-----IQ----------------------I--R-YL--SSLLYLNLSGNSLE-GSF-P------TSI-F-D-LTKLTTLDISR-------SFDSSF-P-P--------------------------------------------------------------------------------GIS---KLK-----------------------------------------------------FLKV----------------------FNAFS---NNFEGL-LP---------------------------SD--VSR-LRFLEELNFGG---S-YFEGEIP-AAYGGLQRLKF----------------------------------------------IHLAGNVLG---GKLPPRL-G-----LLTELQHMEIGYNH-FNGNI-PSEF--A-------------------LLSNLKYFDVSNCSLSGSLPQELGNL---------------------------------------------------SNLETLF----LFQNGFTGEI--P-ES---Y-S------------NLK-SLKLLDFSS----QLSGSI---PS--------------------------------------------GFSTLKNLTWLSLIS-N-NLSGEVPEG--------------------------------------------------------IG-E-------------------------------------------------LPELTTLFLWNNNFTGVLPHKLG--------------S--NG-----------------------------KLETMDVSN-----------------SFTGTIPSSLCHGNKLY-----------------------KLILFSMFEGELP--KSLT-----------------------------------------------RCES-LWRFRSQNNRLNGTIPIGFGS--LRNLTFVDLSN-RFT-DQIPAD-FATA-----PVLQ--YLNLSTFFHRKLP---------------------ENI--WK-APNLQIFSA-----SFSNLIGEI---PNYV--GCKSFYRIELQGS------------------LN-----------------------GTIPWD----I-GHCEKL----------------------------------------------------------------------------------------------------------------LCLNLSQNHLNGIIPWE-ISTLPSIADVDLSHLLTGTIPSD-----------------------FGSSKTITTFNVSYQLIGPIP-S----------------GS-FAHLN---PS-FFSSNE-GLC--GDL--VG-------KP----CNSDRFN--------AGNA------D-IDG--H---HKEE-RPKK---------TAGA-I-VW-ILA---AAIGVGF--FVL---V---AAT-----RCFQKS---YGNRVDGGGRNGGDI----------------------------------GPWKLTAF---Q-RLN--------FT-------ADDVV---ECL--SKTDNILGMGSTGTVYKAE--MP------------N--GE--I--IAVKKL-WG------------------KNK--------------EN----GKIRRRKS-----------GVLAEVDVLGNVRHRN-IVRLLGC-CT-N-R------D--C-TMLLYEYMPNGSLDDLL------H-G------------GDK----------T-MTAA----------------AEWTALY-QIAIGVAQGICYLH--HD--CD-P-VIVHRDLKPSNILLDADFEARVADFGVAKLIQ-----------TDE--------SM-SV-VAGSYGYIAP--------EYAYTLQVDKKSDIYSYGVILLEIITGKRS-----V-EP-EF------G-E-G----NSIVDWVRSKL------------KTK-----ED--V---EE-----VLDKS------M------GRSC---SLIR-EE---MKQMLRIALLCTSRSPTDR--PP-MRDVLLI----LQ-----EAK--P---------------KRK------------------------------TVGDNVIVVGDV---------------NDVNFEDVCSVD----------VGHDVK-----------------------------------------CQRIGV------------------------
> Solyc03g123860.2.1 pacid=36136830 transcript=Solyc03g123860.2.1 locus=Solyc03g123860.2 ID=Solyc03g123860.2.1.ITAG2.4 annot-version=ITAG2.4
------------------------------------------MKIA-----------------------------------------V-HN-------------------LIFFYC----------------CYFS----------------VSAFAVCG-----------------------LTS-----------DGT--------A--LVSLS-SD--WI-------GVP----------------------S--S-W--------NA--------SDTN---------------PC--SWVGVEC-DD----N--------------HF------VTSLNLSGY--DI-S--G--Q-LG-----PE----------------------I--A-YL--KHLLTMDLSYNAFS-ASI-P------SQL-T-N-CTLLRYLDLSY-------TFTGEI-PSNIGNL-HK---------------------------------------------------------------LTYISLFSN-SLT--GNIPHSLFSIPHLETIYFNQSLNGSIPSGIANLT-----------------------HLLS----------------------LYLYQ---NDLSGP-IP---------------------------SS--IGN-CTNLQELYLND---N-HLVGSLP-ESLQKLQHLVY----------------------------------------------LDLSNNSLQ---GSIPFSL-G-----NYKHLDTLVLSSNS-FNGEL-PPTL--M-------------------NSTNLKVLAAFSSGLSGPIPATLGQL---------------------------------------------------TKLEKLY----LTDNNFSGKI--P-PE---L-G------------KCQ-ALMELHLPG----QLEGEI---PS--------------------------------------------ELGSLTQLQYLSLYS-N-KLSGEIPPT--------------------------------------------------------IW-KIQSLQHILVYRNNLTG-------------------------ELPLEMTELKQLKNISLFENQFTGVIPQGLG-----------I-----NS-----------------------------SLTLLDFTN-----------------TFTGPVPPNLCFGKKLE-----------------------KLLLGYHLEGGIP--SQLG-----------------------------------------------QCHT-LTRVILKKNNLSGAIPD-FVK--NINPIFLDLSE-GFS-GKISPS-LANL-----ENAT--SIDLSVKLSGFMP---------------------PEL--AN-LANLQGLNL-----SYNGLEGVL---PSQLS-NWQRLLKFDASHL------------------LS-----------------------GSIPSA----F-GSLEELSILSLC---------ENNLSG--------G-IP--------TSL-FALKKL----SKLQLGGALGGEIHSAI--------TA------SRE-TL-----------------R-CLNLSSNRLTGELPAE-LGKFTFLEELDIAGNISGTL-RV-----------------------LDGMHSLLFINVSDLFSGPVPAH----------------LMKFLNST---PT-SFSGNL-GLCV---------H-----------CDPEEGS------------------NCPENITLR--PCDL-QSNNGRH-LSVAETAMIALGAL-IFT---ISLLLVI------AYM---LLWR----KSSGK------------------------------------------------------GVAISA---QE---G--------AS-----SLLNKVLEATGNL--NDKY-VIGRGAHGVVYKAI--LG------------P--GK--V--YAVKKL-------------------VFVGM----------------------------------KDGSRSMVREIQTIGKVRHRN-LVKLEDF-WL-R-K------D---YGLILYNYMENGSLHDIL------H-E-----------TKP-PVT-----------------------------LEWSVRY-QIAIGVAQGLSYLH--FD--CD-P-AIVHRDIKPMNILLDSDLEPHISDFGIAKLLDQSA--------------AT---SA-SNALQGTVGYMAP--------ETAFAATKSKESDVYSYGIVLLELITRKKV-----L-DR-SLY-----G-E------TDIVCWVRSVW----------TETEE---------I---EK-----IVDPR------LLDE-------FIDSSVM-EQ---VIEVLSLALRCTEKEVSKR--PS-MKEVVKL----LT-----RSSSS-------------IR-SKY------------------------------------------------------------------------------------------------------------------------------------------------------------
> Solyc05g051640.2.1 pacid=36145734 transcript=Solyc05g051640.2.1 locus=Solyc05g051640.2 ID=Solyc05g051640.2.1.ITAG2.4 annot-version=ITAG2.4
------------------------------------------MN------------------------------------------------------------H---FFLT----------------TIFFFLIQ-TS----------LVFST----SN-----------------------FPL-----------QLI--------S--LLSLK-SS--FQ----D----PN------NT---F---------Q--D-W--------NP----TSIFSNYG-----------SQPLWC--SWSGIKC-D----TK------TS------H-------ITSLNLSKR--NL-S--G--K-IP-----QN----------------------I--I-SL--IHLHHLNLSGNSFD-GPL-P------SFL-F-E-FPFLRSLDISH-------YFNSTF-PLD--------------------------------------------------------------------------------GLT---SLK-----------------------------------------------------SLVH----------------------LNAYS---NSFTGA-LP---------------------------VK--LVE-VQNLEYLNLGG---S-YFTGEIP-KSYGKFNKLKF----------------------------------------------LHLAGNSLS---GKIPEEL-R-----LLNSLQHLEIGYNN-YTGNI-PPGF--S-------------------SLSNLTYLDISQANLSGEIPIQLGNL---------------------------------------------------TKIESLF----LFKNHFIGTI--P-SS---F-S------------KLT-LLKSLDLSD----HLSGNI---PS--------------------------------------------GFSELKELVMLYLMN-N-NLSGEIPEG--------------------------------------------------------IG-E-------------------------------------------------LPNLELLALWNNSITGILPRMLG--------------S--NA-----------------------------KLQKLDVSS-----------------NLSGPIPQKLCLSNNLV-----------------------KLILFSEFTGEIP--SSLT-----------------------------------------------NCNG-LSRLRVQDNKLNGSIPSGFGF--LPNFTYIDISK-KFS-GQIPKD-FGNA-----PKMM--YLNISEIFDSNLP---------------------DNI--WN-APNLQIFSA-----SYSGLIGNL---PDFK--RCQSLYKIELEGN------------------LN-----------------------GSIPWD----I-EHCEKL----------------------------------------------------------------------------------------------------------------ISLNLRRNSFTGIIPWE-ISGIPSITDVDLSHFLTGTIPSN-----------------------FEKSSTLEHFNVSYQLTGPLPSS----------------GSMFSTFH---PS-SFVGNQ-GLC--GTI--IH-------NP----CRTDEFK--------DGKT------D-F----------SN-HSKK---------TDGALI-VW-IAS---AAFGVVI--VIL---I---VVI-----RCFHSN---YNRRFP----CDKEI----------------------------------GPWKLTAF---K-RLN--------FT-------ADDIL---ESI--AMTDKIIGMGSAGTVYKAE--MP------------S--GD--I--IAVKKL-WAG----------------KQHK--------------ET------TRKRR------------GVLAEVDVLGNVRHRN-IVRLLGC-CS-N-N------E--C-TMLLYEYMPNGSLDDLL------H-D------------KNK----------D-ANLV----------------GDWFTRY-KIALGVAQGICYLH--HD--CD-P-VIVHRDLKPSNILLDGEMEARVADFGVAKLIE-----------CDE--------SM-SV-IAGSYGYIAP--------EYAYTLQVDEKSDIYSYGVVLMEILSGKRS-----V-DS-EF------G-D-G----NSIVDWVRSKM------------KIK-----NG--V---TD-----ILDKN------I------GASC---PRVR-EE---MMLMLRVALLCTSRNPADR--PS-MRDVVSM----LQ-----EAK--P---------------KRKLPGS---------------------------GGDNSIGLV--------------------------CLA----------Q----------------------------------------------------------------------------
> evm_27.model.AmTr_v1.0_scaffold00018.168 pacid=31557327 transcript=evm_27.model.AmTr_v1.0_scaffold00018.168 locus=evm_27.TU.AmTr_v1.0_scaffold00018.168 ID=evm_27.model.AmTr_v1.0_scaffold00018.168.v1.0 annot-version=v1.0
------------------------------------------MA-------------------------------------------------------------KSPATLLFHFF----------------FLLHSSLY-----------------AVS-----------------------SSS-----------DRD--------T--LLAFR-SE--LS---AS----------SQKL---L---------P----W--------NL-----------------T-------TPMC--KWSGVSCPD-------------G------T-------VKSLNLDNL--GL-S--GML--TPAA---ASK---------------------I--C-NL--NRLVVLSLTVNNFT-GTI-P------REL-G-N-CSSLEDLELSD-------SFSGSI-PPELFEI-KG---------------------------------------------------------------LAEIDLGTN-DLT--GSIPIQ-----------------------VTSCT-----------------------TLKF----------------------LGLYS---NNLSGH-VP----------------------------E-GL---LPELRYAYLANGNQN-EFTGFIP-RSLGNCHNLTYIYASDKFDGVIPDVFDTVLSLE------------------------LDLSGNGFV---GGIPESL-K-----QLENLSEIVLSQNN-LNGSI-P-----G-------------------SLSRLSLISLWGNHIDGSVPRSLGQL---------------------------------------------------KGLKNLF----LSENKLEGLL--P-PE---L-G------------NCT-SLVELRLQN----LLSGSI---PK--------------------------------------------GICLLEKLEILYLFC-N-NLEGEIPQE--------------------------------------------------------IG-RARSLVELGLYNNSLTG-------------------------SIPEGITNLRNLTYLSLAYNHLIGVIPSRLG-----------------DA-----------------------------SLSRLDLTG-----------------LLWGPIPSSLCSSGRLE-----------------------VLDLGYSFNGTFP--VEIV-----------------------------------------------QCLS-LYRVILSHNFLHGSLPLNSTKI-NPGISHFDLKGM-LK-GSIPPV-LGQW-----SNLS--MVDMSEQFNGNIP---------------------PEI--GM-LKRLQILKL-----SSNSLMGSL---PPGLC-NLTQLIKLDLSKS------------------LT-----------------------GVIPTH----F-TNLVKLQSLRLE---------DNKLTG--------S-IP--------VSL-SSLETL----YELQLGSMLQGSIPESL---------G------NLH-HL-----------------SFALNLSNNMLIGRIPAS-LGKLDKLQILDISHHISGEVPFE-----------------------LNNMFSLVSVNISYKLSGELPPTWI---------------TLLLSSPH-----SFLGNP-ELCG-------------------NQCERGENH-------------------------------RS-RMRGKR-------IAGLTL-GI-ILS------VVIF--CFIFCFV----------ARRIH------------------------------------------------------CQWAHLQV---Q-TMDG-----EALE-DLPHLKFEEIMRASENL---EKF-LIGRGIHGSVYRVD-----------------------T---------------------------------------------------------------------------------------------GL-----RQ------------------------------------------------------------------------------------------------------------HQ----------------------------------------------------------------------------------------------QK-----FGL-----------------------------------------------------------------------------------------------------------------------------------------------------------------------------------------------------------------------------------------------------------------------------------------------------------------------------------------------------
> LOC_Os02g13510.1 pacid=33136539 transcript=LOC_Os02g13510.1 locus=LOC_Os02g13510 ID=LOC_Os02g13510.1.MSUv7.0 annot-version=v7.0
------------------------------------------MA-----------------------------------------------------------VYNILILFLL------------------LLLFSL--------------------STAQ---------------------PSAD-----------EQK--------L--LLAIK-QD--WD----N----PAP----------L---------S--S-W------------------SSTG-------------------NWTGVIS-S----S-------TG------Q-------VTGLSLPSL--HI-A--R--P-IP-----AS----------------------V--C-SL--KNLTYIDLSCNNLT-GDF-P------TVL--YG-CSALEFLDLSN-------QLSGRL-PDRID--------------------------------------------R----------------------------------LSLG----------------------------------------------------------MQH----------------------LNLSS---NAFTGD-VP---------------------------SA--IAR-FSKLKSLVLDT---N-RFNGNYPGAAIGGLVELET----------------------------------------------LTLASNPFE--PGPVPKEF-G-----KLTKLKMLWLSWMN-LTGTI-PDDL--S-------------------SLMELTLLDLSQNKMQGQIPEWVLKH---------------------------------------------------QKLENLY----LYASNLSGEI--G-PN---I--------------TAL-NLQELDLSM----KFSGSI---PE--------------------------------------------DIANLKKLRLLYLYY-N-NLTGPIPAG--------------------------------------------------------VG-M-------------------------------------------------MPDLTDIRLFNNKLSGPLPAELG--------------KH-SE------------------------------LGNFEVSN-----------------NLSGELPDTLCFNKKLF-----------------------DIVVFNSFSGVFP--TNLG-----------------------------------------------DCKT-INNIMAYNNHFVGDFPKKIWS--FELLTNVMIYN-NFT-GTLPSE-ISF-------NIS--RIEMENRFSGALP--------------------------ST-AVGLKSFTA-----ENNQFSGEL---PADMS-RLANLTELNLAGQ------------------LS-----------------------GSIPPS----I-KSLTSL----------------------------------------------------------------------------------------------------------------TSLNLSRNQISGEIPAA-VGWMG-LYILDLSDGLTGDIPQD-----------------------FSNLH-LNFLNLSSQLSGEVPET-------------------LQNGAY--DR-SFLGNH-GLCA-TV------NTNMNLPA----CPH------------------------QSHN----------KSSTNLI-----------I--V-FSV-LTGVVFIGA--VAI--WL---LIIR---HQKRQQ------------------------------D--------L-------------AGWKMTPF---R-TLH--------FS-------ECDVL---GNL--HEEN-VIGSGGSGKVYRIN--I---------GGK-GSDGM--V--VAVKRL-WRTA----------------A-K--------------------------------SDAKSDKEFDAEVRILGEVSHIN-IIDLL-C-CI-SGD------D--T-KLLVYEYMENGSLDRWL------H-R------------RDDGG--------A-P---------------TAP-LQWPTRL-CIAIDAARGLSYMH--HE--CA-Q-PIMHRDVKSSNILLDPAFRAKIADFGLARILAKSG-------------EPN---SI-SA-IGGTFGYMAP--------EYGCRAKVNEKVDVYAFGVVLLELTTGRVA----------N---------D-GGAD-WCLAEWAWRRY-------------------KAGGEL---HD-----VVDEA------IQ-----DRAAFL------ED---AVAVFLLGMICTGDDPASR--PT-MKEVLEQ----L---VQYD-RT--------------SS-VAAACR---------D---------------------------------------------------------------DSG-GAPSLSK---------GKKDGKGKSSSAGTTAGKMWGAGT-------GDEESGSFVAHPV----------------
> LOC_Os02g13420.1 pacid=33136222 transcript=LOC_Os02g13420.1 locus=LOC_Os02g13420 ID=LOC_Os02g13420.1.MSUv7.0 annot-version=v7.0
------------------------------------------MV-----------------------------------------------------------VYSILILFLL------------------LLIFSISNS----------------QSAAQ---------------------PSAD-----------EQT--------L--LLAIK-QD--WD----N----PAP----------L---------S--S-W------------------SSTG-------------------NWTGVIY-N----NI------TG------Q-------VTGLSLPSF--HI-A--R--P-NP-----PS----------------------V--C-RL--KNLTYIDLSFNNLT-GDF-P------TVL--YG-CSALEFLDLSN-------QLSGKL-PDRID--------------------------------------------R----------------------------------LSLG----------------------------------------------------------MQH----------------------LNLSS---NAFTGD-VP---------------------------LA--IGR-FSKLKSLVLDT---N-SFNGNYPGAAIGGLLELET----------------------------------------------LTLAKNPFE--PGPVPKEF-G-----NLTKLKLLWLSCMN-MTGTI-PDDL--S-------------------SLTELTLLDLSQNKMQGQIPEWVLKH---------------------------------------------------QKLENLY----LYASNLSGEI--G-PN---I--------------TAL-NLQELDLSM----KFSGSI---PE--------------------------------------------DIANLKKLRLLFLYY-N-NLTGPIPAG--------------------------------------------------------VG-M-------------------------------------------------MPNLTDIRLFNNKLSGPLPAELG--------------KH-SE------------------------------LGNFEVSN-----------------NLSGELPDTLCFNKKLF-----------------------DIVVFNSFSGVFP--TNLG-----------------------------------------------DCKT-INNIMAYNNHFVGDFPKKIWS--FELLTNVMIY--NFT-GTLPSE-ISF-------NIL--RIEMGNRFSGALP--------------------------SA-AVGLKSFTA-----ENNQFSGEL---PTDMS-RLANLTMLNLAGQ------------------L-----------------------------------------L----------------------------------------------------------------------------------------------------------------TTVKIYINNFASTLP--------------------------------------------------------------SKI-----------------------------------------------V-SI------TTNK-------------------------------------------------------------------I--L-QML-LNATTPVGR--LA---------------------------------------------------------------------------------------------------------------------------------------------------------------------------------------------------------------------------------------------------------------------------------------------EGELE----------------------------A--------G-P---------------AAA-LL---------------LSLIN--FF--TG-QRPKQSTGVTRSSVL------------------------------------------------------------------------------------VLL------------------------------------------------------------------------------------------------------------------------------------AVK--FT-HVHVLEQ----M---AL----------------------------------------------------------------------------------------------------------------------------------VSADTN---------------------------------------------
> LOC_Os02g13430.1 pacid=33135864 transcript=LOC_Os02g13430.1 locus=LOC_Os02g13430 ID=LOC_Os02g13430.1.MSUv7.0 annot-version=v7.0
------------------------------------------MT-----------------------------------------------------------NSTDNLLLLL------------------LLFFSG--------------------SSAEL--------------------DDGG-----------ELQ--------T--LLTIK-RH--WG----R----PAA----------F---------S--S-W--------E--V-----RSSNSF----G---------YC--DWVGVAC------T-------DG------Q-------VTSLSFQSF--QI-A--N--P-IP-----AS----------------------I--C-SL--KNLKYLDLSYNNLT-GDF-P------TVL--YN-CSALQFLDLSN-------ELTGSL-PSNID--------------------------------------------K----------------------------------LSLG----------------------------------------------------------MQH----------------------LNLSS---NYFIGD-VP---------------------------SA--IAR-FLKLKSLVLDT---N-SFNGSYPGASIGGLVELEI----------------------------------------------LTLASNPFM--PGPIPNEF-S-----KLTKLTYLWLSWMN-LTGDI-PDAL--S-------------------ALKELILLDLSKNKMQGKIPKWIWKL---------------------------------------------------QKLEMLY----LFASNFSGEI--G-PY---I--------------STL-NMQELDLSM----KLTGSI---PE--------------------------------------------DIANLKNLRLLYLYY-N-NLTGSIPKG--------------------------------------------------------VS-M-------------------------------------------------LPNLTDIRLFNNKLSGPLPPELG--------------KY-SE------------------------------LGNFEVSN-----------------NLSGELPDTLCFNKKLY-----------------------DLVVFNSFSGVFP--MNLG-----------------------------------------------DCDT-INNIMAYNNHFVGDFPENIWS--FAKLINIMIYN-NFT-GNLPSE-ISF-------NIT--RIEIGNMFSGALP--------------------------SA-AIALKNFMA-----ENNQFSGAL---PDDMS-RFANLTELDLAGR------------------LS-----------------------GLIPPS----M-QSLTKL----------------------------------------------------------------------------------------------------------------TSLNLSSNQISGEIPAV-LG-LMDLNILDLSNKLTGHIPQE-----------------------FNDLH-VNFLNLSSQLSGEVPAA-------------------LQTLAY--ED-SFLDNP-SLCC-QS------ESGMHIRT----CPW------------------------SQSM-------S--HDHLALS-----------IRAI-LVI-LPCITLASV--AIT-GWL---LLLR---RKKGPQ------------------------------D--------V-------------TSWKMTQF---R-TID--------FT-------EHDIV---SNI--SECN-VIGRGGSGKVYRIH--LGGD-IKAGRHGG-GCTPR--T--VAVKRI-GNTS------------------K--------------------------------LDTNLDKEFESEVRTLGDLRHSN-IVDLL-C-CI-SSQ------E--T-KLLVYEHMENGSLDQWL------Q-R------------YKRAG--------K-S----------------GP-LDWPTRV-AIAIDVARGLSYMH--ED--FV-Q-PVIHRDVKCSNILLDREFRAKIADFGLARILAKSG-------------ESE---SA-SA-VCGTFGYIAP--------EYAYRSKVSVKVDVYSFGVVLLELATGRGP----------Q---------D-GGTEGSCLAKWASKRY-------------------NNGGPV---AD-----LVDGE------IQ-----DPS-YL------DD---MVAVFELGVVCTSEEPASR--PP-MSDVLHR----L---MQFD-HS--------------GT-----------------------------------------------------------------------------------HSDGVVAK---------GVF----------------------------DIDDSSDCIV-------------------
> LOC_Os02g13460.1 pacid=33137253 transcript=LOC_Os02g13460.1 locus=LOC_Os02g13460 ID=LOC_Os02g13460.1.MSUv7.0 annot-version=v7.0
------------------------------------------MV-------------------------------GAIAGSRPGG-----------------NMEAMLLHRFI-PQISSRRS-I----PTNILLDGNLKAKIA-----FGLARINVAGLNQP-------------LLVE--EAFGY-----------TAP--------E--YATAQ-RG--YG----R----HLS----KDVVK-M---------A--R-Y--------LK--------EMKAM----F---------KL-----GIGC-R----N--------G------Q-------VTSLSFHNF--QI-A--N--L-IP-----AS----------------------I--C-SL--KNLKYLDLSFNNLT-GEF-P------TAL--YS-CSALQFLDLSN-------EFTGKL-PEHVD--------------------------------------------K----------------------------------LSLG----------------------------------------------------------MQH----------------------LNLSR---NSFIGD-LP---------------------------SA--IGR-FSKLKSLVLDS---N-NFNGTYQGAAIGGLVELEM----------------------------------------------LTLAYNPFK--ASLIPNEF-G-----KLTKLTYLWLSWMN-LIGNI-PNVL--S-------------------ALTELELLDISINKLEGKNPK------------------------------------------------------------------------------------------------------------ELDLSI----KLTGSI---PE--------------------------------------------DIVNLKNLKILYLYY-N-NLVGQIPSG--------------------------------------------------------VG-M-------------------------------------------------LPNLTDLRLFT------------------------------------------------------------------------------------------------C-------------------------------------HGVFP--VSLG-----------------------------------------------DCDT-IHIIKASNNHFVGDFPEKIWS--CAMLTIVMIGG-NFT-GTLPS-------------------------------------------------------------------------------------------------------------------------------------------------------------------------------------------------------------------------------------------------------------------------------------------------------------------------------------------------------------------------------------------------------------------------------------------------------------------------------------------------------------------------------------------------------------------------------------------------------------------------------------------------------------------------------------------------------------------------------------------------------------------------------------------------------------------------------------------------------------------------------------------------------------------------------------------------------------------------------------------------------------------------------------------------------------------------------------------------------------------------------------------------------------------------------------------------------------------------------------------------------------------------------------------------------------------------------------------------------------------------------
> evm_27.model.AmTr_v1.0_scaffold00068.165 pacid=31573407 transcript=evm_27.model.AmTr_v1.0_scaffold00068.165 locus=evm_27.TU.AmTr_v1.0_scaffold00068.165 ID=evm_27.model.AmTr_v1.0_scaffold00068.165.v1.0 annot-version=v1.0
-----------------------------------------------------------------------------------------------------------------------------------------------------------------------------------------------------------------------------------------------------------------------------------------------------------------------------------------------------------------------------------------------------------------------------------------------------------------------------------------------------------------------------------------------------------------------------------------------------------------------------------------------------------------------------------------------------------------------------------------------------------------------------------------------------------------------------------------------------------------------------------MGGEIPKQLGNL---------------------------------------------------WNLDTLF----LQTNLLSGPL--P-PQ---L-G------------NLT-RLKSLDISN----EITGEI---PI--------------------------------------------EFSNLTELALINLFI-N-KLHGDIPDF--------------------------------------------------------VS-K-------------------------------------------------LPNLEVLKLWQNNLTGAIPSELG--------------S--NG-----------------------------RLKELDLSS-----------------RLTGLIPQSLCSGRTLR-----------------------ILILLNFLFGMIP--EDLG-----------------------------------------------NCLS-LSRVRLSQNFLSGSVPKGFLY--LPELSLMELQN-YLT-GNFPD--EHTR-VA--GKLG--QLNLSNRLSGPLP---------------------LSI--GN-FPSLQILLL-----SGNQFTGSI---SSEVG-RLQLVLKIDLSKN------------------FS-----------------------GEIPAD----I-SKCLHL----------------------------------------------------------------------------------------------------------------TYLDLSTNMLSGPIPAQ-LSEIHILNYLNLSHILNDAIPKE-----------------------IGTMKSLTAADFSYDLSGKVPES----------------GQ-FTYFN---ST-SFQGNP-QLC--GPF--VNRTCVFPANP----TEIS---VN-KP------------------------RIQA-KFK----------LIFA-L-GL-LIC---SLIFVCG--ALI---------RT----RTL-------RF---------------------QTH-S--------------------RKWKLTAF---Q-KLD--------FG-------VEDIL---ECL--KDNN-VIGRGGAGVVYKGT--TR------------K--GT--Q--IAVKKL-----------LGF-------DK---------------------D------S------YH-DNGFSAEIRILGQIRHRN-IVRLLAF-CS-N-K------E--T-NLLVYEYMPEGSLGEVL------H-G------------SK-----------G-G-F-----------------LDWQKRV-KIGIEAARGLCYLH--HD--CN-P-LVLHRDVKSNNILLDSELEAHVADFGLAKFLL------------DN-GTSE---CM-SA-IAGSYGYIAP--------EYAYTLKVDEKSDVYSFGVVLVELITGRRP-----V--G-EF------G-D-G----VDIVQWAKSTT-----------SACK-----EG--V---FE-----ILDSR------L-------KD-----IPI-EE---AKHVFFVAMLCVQEQSVER--PT-MREVVHM----LQ-----QT-------------------KSNHN-------------LISNSD---------------------------------------------KYP----------KKNP-------------------------------------------------------------------------
> LOC_Os11g12560.1 pacid=33164280 transcript=LOC_Os11g12560.1 locus=LOC_Os11g12560 ID=LOC_Os11g12560.1.MSUv7.0 annot-version=v7.0
GEEEAVQTGVNLGAAAGYTGVNILDLLAKSELNQQDNPEHHLLH-------------------------------------------------------------AMRRHILVCH----------L-P--LIILLSSSL----------------SSSCR-----------------------SDHQ---------IQIQ--------A--LVQFK-AS--LI----D----------PLDN---L---------Q--S-W--------TTN------ATTS----------------PC--SYLGVQC-D----PV------TG------T-------VTEISLASM--NL-S--G--R-IS-----PA----------------------I--GA-L--AALTRLDLGDNTIS-GGV-P------PEL-S-N-CTQLQFLNLSC-------GLTGEL-P----NL-SA-------------------------------------------------------------------------KLA-----------------------------------------------------------ALDT----------------------LDVAN---NYLSGR-FP---------------------------AW--VGN-LSGLVILAVGE---N------------------------------------------------------------------------SYD--RGETPPSI-G-----NLKKLTHLYLSSCY-LTGEI-PESI--F-------------------GLTALRTLDMSKNYLTGGIPAAIGNL---------------------------------------------------CELWSIQ----LYSNNLTGEL--P-PE---L-G------------KLT-GLRELDVSG----KLSGEI---PA--------------------------------------------SLAVLRNFEVIHLQW-N-NLSGPIPAA--------------------------------------------------------WG-E-------------------------------------------------LRFLKRFAVYENNFSGEFPANFG--------------RF-S------------------------------PLYGIDISE-----------------AFSGPFPRYLCHGKNLQ-----------------------YLLTIGSFSGELP--EEYS-----------------------------------------------ACHH-LVIFRVHGNTLTGNLPAWVWG--QQSAEIIDVSN-GFT-GRISPA-ISKA-----QRLK--ELWLHNRLDGEIP---------------------REI--GR-LWRLKKLYL-----SNNSFSGVI---PPEIG-NLSKLTELTLGGM------------------LT-----------------------G-----------------------------------------------------------------------------------------------------------------------------------------------------------------------------------------------------------------------------------------------------------------------------------------------------------------------------------------------------------------------------------------------------------------------------------------------------------------------------------------------------------------------------------------------------------------------------------------------------------------------------------------------------------------------------------------------------------------------------------------------------------------------------------------------------------------------------------------------------------------------------------------------------------------WL--------------------------------------------------------------------------------------------------------------------------------------------------------------------------------------------------------------------------------------------------------------------------------------------------------
> Solyc04g074050.2.1 pacid=36142186 transcript=Solyc04g074050.2.1 locus=Solyc04g074050.2 ID=Solyc04g074050.2.1.ITAG2.4 annot-version=ITAG2.4
----------------------------------------------------------------------------------------------------------------MVP-------------R-IFYLLQ------------FFTLFTVT-------------FAS------------TE-----------EAT--------A--LLKWK-A--------------NIN----NSL---L---------A--S-WTL-------------------SS----D---------ACK-GWYGVIC-------------FNG------R-------INRLNISNA--GV-I--G--T-LHD----------------------------FPFS-SL--PFLEYVDLSMNQLS-GII-P------HAI-G-N-LTNLVYLDLSS-------QFSGKI-PPQIGSL-SK---------------------------------------------------------------VENLYI---------------------------------------------------------------------------------------------------------------------------------------------------------SD---N-HLNGFIP-AEI-----------------------------------------------------------------------------------------------------------------------------------------------------------------------------------------------------------------------------------------------------------------------------------------------------------------------------------------------------------------------------------------------------------------------------------------------------------------------------------------------------------------------------------------------------------------------------GHLPERLCNGGKLE-----------------------ILTVNRKLTGTIP--RSLS-----------------------------------------------NCSS-FKRVRFNNNSFTGNLSEAFGI--HPELKFIDLSD-DFH-GELSSN-WGKY-----KNLT--TFWIARNISGSIP---------------------PEI--GN-IKGLLGLDL-----SANHLVGQI---PEEFG-KLTSLVELSLKNQ------------------IS-----------------------GNIPQE----L-GSLTNLDSLDLS---------DNRLNG--------S-IP--------TFL-GDYQHL----FHLNLSCKFGQKIPKEI---------G------GIT-HL-----------------NV-LDLSHNLLVGEIPPQ-LTNLKYLVNLNLSHSLSGHIPEE-----------------------FDSLTGLQDVVLSYELEGPIPNN-----------------NAFMNA-------SLEGNK-GLCG-NV---------TGFQP----CER-----------------------PSSMVK----K-HS-MAKGHKL------I--L---IT-VLP-ILGALVLLC--AFAGSLF-M-CDQR---RRVGDVERR-DG-----------------------DG-------------------W-LSISM------LDGKA-------------L----YRDILNATEEF--DAKF-CIGQGGQGSVYKVN--LP------------L--LG--D--IAVKRL-------------------HSSFQN-------------------------------THP---KSFINEVRALTGIKHRN-IVSLYGY-CS-KAQ----------HSLLVYEYVERGSLSSVL------S-------------NEVESKK-----------------------------LDWLKRV-NIIKGVAFALSYMH--QD--CS-P-PIVHRDIRSSNVLLDSEYEARVADFGIAKILNPDS-------------------SNCTA-LAGTYGYVAP--------ELAYTMKVTQMCDVYSFGVLSLEIIKGKHV------------------G-E--------YIT----VL------------ANSST--IDPEQL---SN-----LLDER------LPYP----------EDRVKDV---LVFIINLACSCLLQTPNSR--PT-MHFISHK----LS--------------------------SMDAR--------------------------------------------------------------------------------PPVHQR--------------------------------------------------------N-----------
> Bradi2g19380.1.p pacid=32773430 transcript=Bradi2g19380.1 locus=Bradi2g19380 ID=Bradi2g19380.1.v3.1 annot-version=v3.1
------------------------------------------MA-------------PALPG-----------------RAGP--------------------------HILI------------------LLCLVV---------------LLPRHFAAAQ--------------------A-AD-----------EQQ--------L--LLRIK-RA--WG----D----PPE----------L---------A--S-W--------NS-A-----AGAAGT----S---------HCT-SWAFVSC-D-----------SSS------R-------VTSLSLQNI--II-S--GSTI-IP-----DA----------------------I--G-EL--TSLTTLDLRNTSVS-GFF-P------KFL--YN-CTGITRVDLSR-------NLAGEL-PADIG--------------------------------------------R----------------------------------LGKK---------------------------------------------------------TLTY----------------------LALDN---NGFTGA-IP---------------------------GA--LSE-LTNLTTLALNS---N-AFTGTIP-PELGGLTGLQT----------------------------------------------LKLERNQFS--PGNLPDSL-K-----NLKKMTTVWLASCN-LTGEF-PSFV--A-------------------DMPDMAYLDLSMNGLTGSIPPSIWNL---------------------------------------------------TKLQYFY----AYTNKLTGNITIN-GP---I--------------GAT-GLVEIDVSE----QLTGFI---PE--------------------------------------------SFGTLQKLRLLKLMT-N-NLSGEIPAS--------------------------------------------------------IA-K-------------------------------------------------LPSLVFLWLYSNKLTGMLPSELG--------------MH-SP-----------------------------ELRDIQVDD-----------------ELTGPIPAGICQNNGLW-----------------------LLTASDRLNGSIP--AGLA-----------------------------------------------NCTT-LISLQLKDNRLSGEVPAALWT--ETKLMTLLLHNGGLS-GALPRT-LFW-------NLT--RLYIWNRFSGLLP--------------------------ES-ADRLQKLNA-----ANNLFSGDI---PRGLAAGMPLLQEFILSGR------------------LS-----------------------GEIPES----V-ATLGGL----------------------------------------------------------------------------------------------------------------TQMNLSRNALTGEIPAA-LGAMPVLTLLDLSAQLSGAIPPA-----------------------LGSLK-VNQLNLSSRLFGEIPPA-------------------LAISAY--DE-SFLGNP-ALC--TP---GRSFVLAGVSS----C--------------------------AGKA-------SD-RVSPALR-----------G-GL-LAA--GAGLLVLI--VAL-AFF---LVRD---AKRRKRLEM----------------------ERRGEA--------E-------------AAWKLVPF---Q-PLE--------FG-------EKAVL---RGL--AEEN-LVGKGGSGSVYRVE--CSNNN--------I-------T--VAVKRI-WT-G----------------G-K--------------------------------VEKGLEKEFESEVAILGHVRHAN-IVKLL-C-CL-SRA------E--T-RLLVYEYMDNGSLDAWL------H-G------------RD-----------------------------RAP-LGWTARV-RVAVGVARGLCYMH--HE--CS-P-AVVHRDVKCSNILLDGELNAKVADFGLARMLAQAG-------------SPD---TM-TT-VAGTFGYMAP--------ECAYTRKANEKVDVYSFGVVLLELATGREA----------R---------D-GGEH-GSLAEWAWRHL-------------------QSGRPV---AD-----AADKR------LG-----DAA-HG------DD---VEVMFKLGIICTGAQPSTR--PT-MKDVLQI----L---LRCE-QA--------------AN-QKTATD-----GKVSE---------------------------------------------------------------Y--DAAPLLPA----------RGGSRRKKVP---------------------DDG---FDCNV-----------------
> Zm00001d038791_T001.1
------------------------------------------MA--GHHRARRVNGTPRRPSAEKIT---RSRSHPEKPRTSPTT--------------VQPLLCACVWLALL------------------LACLP-------------------RQAAAQD--------------------A--------------EAR--------L--LLQIK-SA--WG----D----PAP----------L---------A--S-W--------SN-A-----TAAAPL----A---------QC--SWAYVLC-D-----------GAG------R-------VSSLNLTNV--TL-A--GRT--IP-----DA----------------------I--G-GL--TALTVLDLSNTSVG-GGF-P------ASL--YN-CAAIARLDLSH-------QLAGDL-PADID--------------------------------------------R----------------------------------LG-A---------------------------------------------------------NLTY----------------------LALDH---NNFTGA-IP---------------------------AA--VSR-LTNLTYLALGG---S-QLTGTIP-PELGQLVNLRT----------------------------------------------LKLERTPFS--AGTLPESF-K-----NLTKLTTVWLAKCN-LTGEI-PSYV--A-------------------ELAEMEWLDLSMNGLTGNIPSGIWNL---------------------------------------------------QKLTNLY----LYTNNLSGDIVIN-GT---I--------------GAA-GLVEVDLSE----MLTGTI---PG--------------------------------------------SFGSLTKLRLLILHD-N-NLVGEIPAS--------------------------------------------------------IA-Q-------------------------------------------------LPSLVYLWLWSNSLSGELPPGLG--------------KE-TP-----------------------------VLRDIQIDD-----------------NFSGPIPAGICEHNQLW-----------------------VLTAPGRLNGSIP--TGLA-----------------------------------------------NCSS-LIWLFLGGNQLSGEVPAALWT--VPKLLTVSLENGRLG-GSLPEK-LYW-------NLS--RLSIDNQFTGPIP--------------------------AS-ATNLKRFHA-----SNNLFSGDI---PPGFTAAMPLLQELDLSAQ------------------LS-----------------------GAIPQS----I-ASLSGM----------------------------------------------------------------------------------------------------------------SQMNLSHNQLTGGIPAG-LGSMPELTLLDLSSQLSGAIPPA-----------------------LGTLR-VNQLNLSSQLTGEVPDA-------------------LA-RTY--DQ-SFMGNP-GLC--TA---PPV---SGMRS----C--------------------------AAPS-------TD-HVSPRLR-----------A-GL-LAA--GAALVVLI--AAL-AVF---VVRD---IRRRKR--------------------------RLALA--------E-------------EPWKLTAF---Q-PVD--------FG-------EASVL---RGL--ADEN-LIGKGGSGRVYRVT--YTSRS--------SGEAAG--T--VAVKRI-WA-G----------------G-S--------------------------------LDKKLEREFASEVDILGHIRHSN-IVKLL-C-CL-SRA------E--T-KLLVYEFMGNGSLDQWL------H-G------------HSRLA--------G-TGTA---MVRAPSVR-REP-LDWPTRV-KVAVGAARGLYYMH--HE--CS-P-PIVHRDVKSSNILLDSELNAKVADFGLARMLVQAG-------------TTD---TM-TA-VAGSFGYMAP--------ESVYTRKVNEKVDVYSFGVVLLELTTGRLA----------N---------D-GGEH-GSLADWAWRHL-------------------QSGKSI---AE-----AADKS------IA-----DAG-YG------DQ---VEAVFKLGIICTGRQPSSR--PT-MKGVLQI----L---QRCE-Q---------------AH-QRT-FD-----EKVAD---------------------------------------------------------------Y--DAAPLLQV----------HGGSRRKQLSDAEVI---------------DDDGKGGFDCNV-----------------
> LOC_Os05g44770.1 pacid=33159784 transcript=LOC_Os05g44770.1 locus=LOC_Os05g44770 ID=LOC_Os05g44770.1.MSUv7.0 annot-version=v7.0
------------------------------------------MA---------------FPSGK-----------------------------------------AYYLHLLL------------------LAILPS---------------LVARRGAAQQ--------------------GGVD-----------EKQ--------L--LLQVK-RA--WG----D----PAA----------L---------A--S-W-----------------TDAAP---------------HC--RWVYVSC-D----G-----GGTG------R-------VTSLSLPNV--AV-A--G-A--VP-----DA----------------------I--G-GL--TALTVLNLQNTSVG-GVF-P------AFL--YN-LTAITSIDLSM-------SIGGEL-PADID--------------------------------------------R----------------------------------LG-K---------------------------------------------------------NLTY----------------------LALNN---NNFTGV-IP---------------------------AA--VSK-LKNLKVFTLNC---N-QLTGTIP-AALGELTSLET----------------------------------------------LKLEVNQFT--PGELPGSF-K-----NLTSLKTVWLAQCN-LTGDF-PSYV--T-------------------EMMEMEYLDLSQNSFTGSIPPGIWNI---------------------------------------------------PKLQYLF----LYTNQLTGDVVVN-GK---I--------------GAA-SLIYLDISE----QLTGTI---PE--------------------------------------------SFGSLMNLTNLALMT-N-NFSGEIPAS--------------------------------------------------------LA-Q-------------------------------------------------LPSLVIMKLFENNLTGQIPAELG--------------KH-SP-----------------------------FLRDIEVDN-----------------DLTGPIPEGVCDNRRLW-----------------------IISAAGRLNGSIP--ASLA-----------------------------------------------TCPA-LLSLQLQDNELSGEVPAALWT--ETRLITVLLQNGHLT-GSLPEK-LYW-------NLT--RLYIHNRFSGRLP--------------------------AT-ATKLQKFNA-----ENNLFSGEI---PDGFAAGMPLLQELDLSRQ------------------LS-----------------------GAIPVS----I-ASLSGL----------------------------------------------------------------------------------------------------------------SQMNFSRNQFTGDIPAG-LGSMPVLTLLDLSSKLSGGIPTS-----------------------LGSLK-INQLNLSSQLTGEIPAA-------------------LAISAY--DQ-SFLGNP-GLCV-SA---APAGNFAGLRS----C--------------------------AAKA-------SD-GVSPGLR-----------S-GL-LAA--GAALVVLI--GAL-AFF---VVRD---IKRRK---------------------------RLART--------E-------------PAWKMTPF---Q-PLD--------FS-------EASLV---RGL--ADEN-LIGKGGAGRVYRVA--YASRS--------SGGAGG--T--VAVKRI-WT-G----------------G-K--------------------------------LDKNLEREFDSEVDILGHVRHTN-IVKLL-C-CL-SRA------E--T-KLLVYEYMENGSLDKWL------H-G------------NKLLA--------G-GATA-----RAPSVR-RAP-LDWLARV-RVAVGAARGLCYMH--HE--CS-P-PIVHRDIKSSNILLDAELMAKVADFGLARMLVQAG-------------TPD---TM-TA-VAGSFGYMAP--------ECAYTRKVNEKVDVYSFGVVLLELITGREA----------H---------D-GGEH-GSLAEWAWRHL-------------------QSGRSI---AD-----AVDRC------IT-----DSG-YG------DD---AEVVFKLGIICTGAQPATR--PT-MRDVLQI----L---VRCE-Q---------------AL-QNT-VD-----GKVAE---------------------------------------------------------------YDGDGAPFLPI----------RGGSRRKQLSDTKGI----------------DDGNGSLDSIV-----------------
> Bradi2g49447.2.p pacid=32771451 transcript=Bradi2g49447.2 locus=Bradi2g49447 ID=Bradi2g49447.2.v3.1 annot-version=v3.1
------------------------------------------MR--PSRTRRRLLLPPALLSIRAAA---ASRGSAAAFSTSPT---------------------PPLLQFLRAPTELARRGKLTRYRPKNMATLPCRASLPL-----LLLCCLLHSAAAQPATT----------------TA-AY-----------ERQ--------L--LIQIK-DA--WN----K----PPA----------L---------A--A-W--------S-----------GSG----D---------HC--TWPYVTC-D----------ASSG------R-------VTNLSLANT--DI-T--G--P-VP-----DA----------------------I--G-GL--SSLAHLDLYNNSIS-GAF-P------TSV-LYR-CASLRHLDLSQ-------YLAGEL-PAGIG--------------------------------------------R---------------------------------DIG-Q---------------------------------------------------------NLTF----------------------LILSG---NSFNGT-IP---------------------------TS--LSR-LRNLQRLSLDN---N-NFAGTVP-AELGDLTSLWR----------------------------------------------LELANNSFA--AGELPSSF-K-----KLTKLTTFWAAWCN-LVGDF-PSYV--A-------------------DMPELEMLDLSVNALTGSIPPGIWSL---------------------------------------------------PKLQILT----IYGNNLT-DVVVD-GA---F--------------GAL-NLVTIDLSS---HRLSGRI---PE--------------------------------------------GFGRLQSLVTLNLYS-N-NFSGEIPAS--------------------------------------------------------IG-R-------------------------------------------------LQSLETLKLFGNRLNGTLPPDLG--------------KKNSS-----------------------------ALLSIEFDD-----------------ELTGMIPEGLCDNGKFQ-----------------------SLTAKNRLSGSIP--TGLA-----------------------------------------------GCAT-LVNLQLDNNQLSGEVPEALWT--AAKLWYVFLRN-RLS-GSLPAT-MYD-------NLA--ILRIENQFGGNIP--------------------------AA-AVGIREFSA-----GNNNFSGEM---PANFGSGMPLLQTLNLSGR------------------LS-----------------------GGMPRS----V-AKLGSL----------------------------------------------------------------------------------------------------------------TQLDLSRNQLTGEIPAE-LGAMRVLNALDLSSTLSGDIPPP-----------------------LARLQ-LNSLNLSSQLGGRVPAG-------------------LAIAAY--DR-SFLDNP-GLCT-AGS--LGSGYLAGVRS----CYAGSKA--------------------DASS-------SG-GVSPALR-----------T-GL-LAA--GGALLLLI--VAF-AFF---VVRE---IKNKK---------------------------RAARD--------G-------------G-WKMTPF---QTDLG--------FR-------EENVL---RAL--NEEN-LVGSGGSGRVYRVA--YTNRY--------NG-SAG--A--VAVKQI-RS-A----------------G-K--------------------------------VDEKLEREFESEAGILGGIRHKN-IVRLL-C-CL-SRA------D--SNKLLVYDYMENGSLDVWL------H-G------------H---G--------Q-GLPHAAITARAMSAR-REANLDWPTRI-RVAVGAAQGLCYMH--HE--CS-P-PIVHRDVKTSNILLDSEFRAKVADFGLARMLVQVG-------------TLD---TM-SA-VAGSFGYMAP--------ECAYTRKVTEKVDVYSFGVVLLELTTGRAA----------N---------E-GGEH-GSLAEWARLHY-------------------QSGGSI---PD-----ATDTR------IR-----YAG-CS------EE---IEAVFRLAVMCTGASPSSR--PT-MKDVLQI----L---LKCS-EQ--------------TL-QKGKTG-----H-RRE---------------------------------------------------------------H--EAAPLLLP----------QRGSRRKQLSDSSGS---------------DSEEKSDFDSIV-----------------
> LOC_Os01g53920.1 pacid=33119509 transcript=LOC_Os01g53920.1 locus=LOC_Os01g53920 ID=LOC_Os01g53920.1.MSUv7.0 annot-version=v7.0
------------------------------------------ME--TMA--------------KA-----------------PG---------------------PVYLLFLL------------------LA-LPC--------------CLIPHRGAAQP--------------------A-AN-----------EAR--------L--LLQIK-RA--WG----D----PAV----------L---------A--G-W--------N--------DTAAPA----A---------HC--SWPYVTC-D-----------TAG------R-------VTNLSLANT--NV-S--G--P-VS-----DA----------------------V--G-GL--SSLVHLDLYNNNIN-GTF-P------TSV--YR-CVSLRYLNLSQ-------YLGGEL-PADIG--------------------------------------------V---------------------------------GLG-E---------------------------------------------------------NLTT----------------------LVLSG---NYFTGT-IP---------------------------KS--LSR-LQKLEWLMLDN---N-NLTGTIP-GELGDLTSLTT----------------------------------------------LTISTNKLG--PGQLPESF-K-----NLTKLTTLWARKCQ-LVGDM-PAYV--A-------------------DMPDLVTLDLAVNNLTGSIPPGIWSL---------------------------------------------------KKLQCLF----LFANKLTGDIVVD-GA---F--------------AAV-NLVFIDLSA---PKLGGPI---PQ--------------------------------------------DFGLLQKLEVIHLYF-N-NFSGEIPAS--------------------------------------------------------IG-R-------------------------------------------------LPALKEIHLFNNSLTGVLPPELG--------------QK-SP-----------------------------DLWDLEVDF-----------------KFTGPIPEGLCDGGKLN-----------------------IFTAANLLNGSIP--ERLA-----------------------------------------------GCTT-LQTLFLPNNKLSGDVPEALWT--ATKLQFVQLQN-GLT-GTLPST-MYS-------NLS--SLTVENQFRGSIP--------------------------AA-AAALQKFIA-----GNNNFSGEI---PESLGNGMPVLQTLNLSGQ------------------LS-----------------------GGIPKS----V-SKLKVL----------------------------------------------------------------------------------------------------------------TQLDLSKNQLSGEIPAE-LGAMPVLNALDLSSRLSGGIPSS-----------------------LASLN-LNSLNLSSQLSGQVPAK-------------------FAIGAY--AR-SFLDNP-TLCT-SG---LGSSYLAGVRS----CNAGSP---------------------GSAS-------SG-GVSPGLR-----------A-GL-LVA--GAALLLVI--VAL-AFF---AVRD---IRRRRK--------------------------RVAQR--------E-------------D-WKITPF---QTDLG--------FS-------EAAIL---RGL--TEEN-LVGRGGSGSVYRVA--YTNRY--------TG-GDG--A--VAVKKI-RTGA----------------A-K--------------------------------VEEKLEREFESEARILGNVRHNN-IVRLL-C-CV-SGD------E--A-KLLVYDYMDNGSLDGWL------H-G------------RRAIN--------D-GRPVVAAVARARSARGGAPALDWPTRL-RVAVGAAQGLYYMH--HE--CT-P-PIVHRDVKTSNILLDSEFRAKVADFGLARMLAQAG-------------TPD---TV-SA-VAGSFGYMAP--------ECGYTRKVDEKVDVYSFGVVLLELTTGKAA----------N---------D-GGEH-GSLADWARHHY-------------------QSGESI---PD-----ATDQC------IR-----YAG-YS------DE---IEVVFRLGVMCTGATPASR--PT-MKDVLQI----L---VKCS-EQ--------------TH-QKCKAE-----SGQEE---------------------------------------------------------------Y--EVAPLLLP----------QRGSRRKQPAKAKGAD-------------DDADERSDFDSIV-----------------
> Zm00001d023611_T001.1
------------------------------------------MA-------HR--------------------------RYCPCT--------------------SCFLVLLV-----------V------AMDVPSPSSLP----------------------------------------PDKQ-----------QVA--------I--MMNLS-SA--VG--------------------------------S--S-W--------A-----------SGT----D---------MC--NWTGVAC-S----R-----STSG---------------SYMVVTNI--TL-S--GYG--MS-----DA-------------------------S-VF--SPLCLLD-----------------------------TLLSLDLSM-------FLGDEL-SAASC--------------------------------------------R---------------------------------MMK-E---------------------------------------------------------GLVS----------------------LNLSH---NHLDGS-IP---------------------------S--------------------------------DLGS------------------------------------------------------------------------------------------------------------------------------SKDLAILDLSYNNLSGAVPPSLWT-----------------------------------------------------------------------------------------------------------------------------------------------------------------------------LQNLTQLVLSY-N-NLSGLVPSS------------------------------------------------------------------------------------------------------------------------------------------------------------------------------------------------------------------------------------------------------------RLRQNLH--VDIA-----------------------------------------------GNPY-LV----------------------------------VT-GT----------------------------------------------------------------------------------------------GT--------GGN------------------HA-----------------------RKITAH----I-VVVA-------------------------------------------------------------------------------------------------------------------------------ISAA-ASALVGLCFVLLC--VSAMIPSP-----------------------NRTYH-VDNV--------VVPP-----------------------WED--DD-SQTTNG-GLT--------------ALCC----C------------------------------------------------------------------------------------------------------------------------------------------------------------WR-TSF---Q-ALN--------FE-------AADIL---RGL--REEN-LVGSGGSGHVYRVP--YKSRH--------DRRVVG--V--VAVKQI-PVFG----------------T-T--------------------------------SPDEL---FESEARILCSVRHNN-IVKLL-C-CL-SCP------E--S-KLLVYDYMDNGSLDRWL------H-E------------DYVLR--------A-RHPT----ARARPVR-RVP-LDWPTRL-VAAVGAAQGLCYMH--HH--CS-P-PIIHRDVKTSNILLDAEFRGKVADFGLARMLMQAG-------------EPN---TM-TW-V----------------------------------------LTTDRNA----------N---------D-GGDH-GSLADWAGHQY-------------------RSGASI----------ATDIC------VG-----YAG-YA------DE---IETVFRLGVKCTASSPSSR--PT-MAEALQI----L---LRCS-EQ--------------TL-RKSRLE-----CGTE------------------------------------------------------------------------------------------------------------------------------------------------
> Zm00001d012769_T001.1
------------------------------------------ME--TAC--------PYL----------------------PG---------------------------LL------------------LALLPC--------------CCLLHAG------------------------A-AY-----------EAQ--------L--LLQIK-RA--WG----D----PPV----------L---------A--G-W--------N---------ASAAS----A---------HC--TWPYVAC-D-----------TAG------S-------VTGLALADA--NV-S--G--P-FP-----DA----------------------V--G-GL--AGLTHLDISNNSIT-GAF-P------TTL--YR-CASLLYIDLSE-------YFGGEL-PANIG--------------------------------------------H---------------------------------SLA-A---------------------------------------------------------SLTT----------------------LVLSG---NEFNGT-IP---------------------------RS--LSS-LLNLRHLMLDN---N-RLVGTVP-AGLGALTRLQT----------------------------------------------LWLASNPFA--PGELPASF-K-----NLTSLVNLWAARCN-LTGDL-PGYL--A-------------------DMQELEVLDLSANSLTGSIPRGVWNL---------------------------------------------------RKLRRMT----VFKNNLTGDLAVD-GF---A--------------AAK-SLTMIDVSV----NLSGVI---PQ--------------------------------------------VLGHLENLTYLNLFS-N-NFSGEIPAS--------------------------------------------------------IG-W-------------------------------------------------LPSLQALRLYSNRFTGTLPPELG--------------KH-S------------------------------VLGYVEVDD-----------------DLTGAIPEGLCAGGQFH-----------------------YLTAERHLNGSIP--AGLA-----------------------------------------------SCAT-LLTLDLDDNRLTGDVPEALWT--DTQLMFLTLQS-QLT-GSLPAS-MPG-------NLT--TLQIGNQFGSGIP--------------------------AA-AATLRVFTA-----ENNQFSGAI---PASLGDGMPLLQRLNLSGQ------------------LY-----------------------GAIPKS----V-ADLRQL----------------------------------------------------------------------------------------------------------------TVMDMSRNQLSGPIPAE-LGAMPVLSVLDLSSKLSGAIPPA-----------------------LVKPN-LSSINLSSHLSGQVPTG-------------------FATAAY--DD-SFRDNP-GLCT-DA---PGPGYLAGVRS----CVA------------------------AGGS-------TR-AVSHALR-----------T-GL-LVA-GGGGALLAA--VAL-ALI---LARD---IRQRR---------------------------RVAVG--------D-------------E-WKVTPF---VQDLG--------FG-------EAHIL---QGL--TEEN-LIGRGGSGHVYRVT--YTNRL--------DG-SAG--A--VAVKRI-RVDA----------------G-------------------------------------TLEREFESEAGILGNVRHNN-VVRLL-C-CL-SGA------E--D-KLLVYDYMDNGSLDKWL------H-G------------HSAGA--------D-GLLNNTT---------RAP-LDWPTRL-RVAVGVAQGLCYLH--HE--SS-P-PIIHRDVKTSNILLDSEFTAKVADFGLARIVVEVG-------------APK---TM-SA-VAGSFGYMAPGM--SNAAECAYTNKVSEKVDVYSFGVVLLELTTGKEA----------S-----------------CLAEWARHHY-------------------QSGGSI---PD-----ATDT--------R-----YAG-YS------EE---IQVVFRLGVLCTAHMPSSR--PT-MKDVLQI----L---LKCS-ER--------------TR-QKSKME-----SSVQE---------------------------------------------------------------H--EAAPRLL-----------------SQPSDGTGT---------------DIQEE---DGVMVIHS----------TV-
> Zm00001d043512_T001.1
------------------------------------------MA--PPR--------------RAC----------------PC---------------------ARACFVLL------------------LALLPC--------------CRVRRAGAQSQ--------------------P-AD-----------DKH--------L--LLRIK-SA--WG----D----PPA----------L---------A--V-W--------N---------ASSPG----A---------PC--AWTFVGC-D-----------TAG------R-------VTNLTLGSA--GV-A--G--P-FP-----DA----------------------V--G-GL--SALTHLDVSNNSIS-GAF-P------TAL--YR-CASLQYLDLSQ-------KLTGEL-PVDIG--------------------------------------------R---------------------------------RLG-A---------------------------------------------------------NLST----------------------LVLSN---NQFDGS-IP---------------------------AS--LSS-LSYLQHLTLDT---N-RFVGTVP-PGLGSLTRLQT----------------------------------------------LWLAANRFV--PAQLPASF-K-----NLTSIVSLWASQCN-LTGGF-PSYV--L-------------------EMEELEVLDLSNNMLTGSIPAGVWSL---------------------------------------------------KNLQQLF----LYDNNFSGDVVID------F--------------AAT-SLTHIDLSE---YKLTGPI---PE--------------------------------------------AFGLLKNLTQLYLFS-N-NFSGEIPAS--------------------------------------------------------IG-P-------------------------------------------------LPSLSIFRFGNNRFTGALPPELG--------------KY-S------------------------------GLLIVEADY-----------------ELTGAIPGELCAGGKFR-----------------------YLTAMNKLTGSIP--AGLA-----------------------------------------------NCNT-LKTLALDNNQLSGDVPEALWT--ATLLNYVTLPG-QLS-GSLPAT-MAS-------NLT--TLDMGNRFSGNIP--------------------------AT-AVQLRKFTA-----ENNQFSGQI---PASIADGMPRLLTLNLSGR------------------LS-----------------------GDIPVS----V-TKLSDL----------------------------------------------------------------------------------------------------------------TQLDMSRNQLIGEIPAE-LGAMPVLSVLDLSSELSGAIPPA-----------------------LANLR-LTSLNLSSQLSGQVPAG-------------------LATGAY--DK-SFLDNP-GVCT-AA---AGAGYLAGVRS----CAAGSQ---------------------DGGY-------SG-GVSHALR-----------T-GL-LVA--GAALLLIA--AAI-AFF---VARD---IRKRR---------------------------RVAAR--------G-------------H-WKMTPF---VVDLG--------FG-------EESIL---RGL--TEAN-IVGRGGSGRVYRVT--FTNRL--------NG-AAG--A--VAVKQI-RT-A----------------G-K--------------------------------LDGKLEREFESEAGILGNVRHNN-IVRLL-C-CL-SGA------E--A-KLLVYDYMDNGSLDKWL------H-G------------DALAA--------G-GHPM---ATRARSAR-RTP-LDWPTRL-KVAVGAAQGLCYMH--HE--CV-P-PIVHRDVKTSNILLDSEFRAKVADFGLARMLAQAG-------------APE---TM-SA-VAGSFGYMAP--------ECAYTKKVNEKVDVYSYGVVLLELTTGKEP----------N---------D-GGEH-GSLVAWARHHY-------------------LSGGSI---PD-----ATDKS------IK-----YAG-YS------DE---IEVVFKLGVLCTGEMPSSR--PT-MDDVLQV----L---LKCS-EQ--------------TQ-HKGKTE-----R-VPE---------------------------------------------------------------Y--EEAPLLQP----------QRGSRRKQPSNGTGI---------------DIESKSDFDSIV-----------------
> Zm00001d003727_T001.1
------------------------------------------------------------------------------------------------------------------------------------------------------------------------------------------------------------------------------------------------------------------------------------------------------------------------------------------------------------------------------------------------------------------------------------------------------------------------------------------------------------------------------------------------------------------------------------------------------------------------------------------------------------------------------------------------------------------------------------------------------------------------------------------------------------------------------------------------------------------------------------------------------------------------------------------------------------------------------------------------------------------------------------------------------------------------------------------------------------------------------------------------------------------------------------------------------------------------------------------------------------------------------------------------------------------------------------------------------------------------------------------------------------------------------------------------------------------------------------------------------------------------------------------------------------------------------------------------------------------------------------------------------------------------------------------------------------------------------------------------------------------------------------------------------------------------------------------------------------------------------------------------------------------------------------------------------------------------------------------------------------------------------------------------------------------------------------MTPF---VVDLG--------FG-------EESIL---QGL--TEAN-IVGRGGSGRVYRVT--FTNRL--------NG-AAG--A--VAVKQI-RT-A----------------G-K--------------------------------LDGKLEREFESEAGILSNVWHIN-IVRLL-C-CL-SNT------E--A-KLLVYDYMDNGSLDKWL------H-G------------DALAA--------G-GHPI---VARARSAR-RAP-LDWPTRL-KVVVDAAQGLCYMH--HI--CV-P-PIVHRDVKTSNILLDSVFRAKVADFGLARMLAQAG-------------AP----------------------------------------------------------------------------------------------------------------------------------------------------------------------------------------------------------------------------------------------------------------------------------------------------------------------------------------------------------------------------------------------------
> Zm00001d012717_T002.1
------------------------------------------MARSSSAT-------------------------GSWARRFPCC----------------------------------RR--L-------LLPPPS-----------V-------GAMAQQPPRLRK-----KNLVPYNPRRVWE-----------TFL--------I--LLVVY-SA--WI----C----PLEFAFVDDVVGKL---------S--T-W--------F------------AF----D---------VCS-TFPFQSI-S----L-----LFDE------H-------EHSLGLKFL--NV-L--R---------WLRR----------------------V--S-SL--FARLEKDIRFN---------------YAV--IR-CTKLISVTLFA-------HIGAAM-PDFRE--------------------------------------------A---------------------------------GLWIR---------------------------------------------------------YVTS----------------------MYWSI---TTMTGD-LH---------------------------AN--SRE-MLFGIAFML--------FNLWLTAYLIGNMTNLVV----------------------------------------------HSTGRT----------RDF-R-----DMVQVASEFAARNQ-LPQQI-EEQML-E-------------------GLKQQETLDMLPKAMRSSISLYLF-F---------------------------------------------------PVVQGSY----LFKGVSSGFIQ----------------------------------------QLATEM---PE--------------------------------------------YFAPKEDIMLQNDKP-S-DMYLLVSGA--------------------------------------------------------VD-I-------------------------------------------------LTFLDGTQVYGKAAEGELLGEVG--------------VM-SN-----------------------------KPQPFTFRT-----------------RLSQILR---IARSKLM-----------------------DIM-REGEDGQI---------------------------------------------------------------------IRSNFQQRLRV--EQRLYIAMHQDVRWC-TVLPCP-LLR-------D-S--RLYRHHRRKDAIP--------------------------GI-TPPFSPSSA-----LRHPRPHPP---PPSLP-SYAQVLGAPYPAV------------------VS-----------------------QGRPFP---CS-RRLRAI----------------------------------------------------------------------------------------------------------------LGSVVHGAILGSGVRARARRLRAILGFGDPGS------------------------------------------------------------------------------------------------------------------------------------------------DGGY-------SG-GVSHALR-----------T-GL-LVA--GATLLLIA--AAI-AFF---VARD---IRKRR---------------------------RVA-A--------R-------------GDWKMTPF---VVDLG--------FG-------EESIL---RGL--TEAN-IAGRGGSGRVYRVT--FTNRL---------NGAAG--A--VAVKQI-RTAR------------------K--------------------------------LDGKLEREFESEAGILGNVRHNN-IVRLL-C-CL-SGA------E--A-KLLVYDYMDNGSLDNWL------H-G------------DALAA--------G-GHPM--------AMRDRGRFISW------VVPDVGTGREIFN--AY--CS-LHMIIYHWLQ--HVMLLMLLQASV----LFRLCPRTV-------------TP--------F-VARNWSYQMA----------------------YPYFPKNLEFVTMRVF----------Q---------D-QHEE-----------------------------------------D-----QTARG------IL-----VGS-FS------EA---V------GIEQSGLTPAAE--AS-MLPVPDG----QPNNCSYD-AK--------------FL-NREASNLHKDVCSEDS---------------------------------------------------------------HRSHLPPLISP----------QRSA------------------Y-----FHNENDSGSIG--------------------
> evm_27.model.AmTr_v1.0_scaffold00056.123 pacid=31568381 transcript=evm_27.model.AmTr_v1.0_scaffold00056.123 locus=evm_27.TU.AmTr_v1.0_scaffold00056.123 ID=evm_27.model.AmTr_v1.0_scaffold00056.123.v1.0 annot-version=v1.0
---------------------------------------------------------------------------------------------------------------------------------------------------------------------------------------------------------------------------------------------------------------------------------------------------------------------------------------------------------------------------------------------------------------------------------------------------------------------------------------------------------------------------------------------------------------------------------------------------------------------------------------------------------------------------------------------------------------------------------------------------------------------------------------------------------------------------------------------------------------------------------------------------------------------------------------------------------------------------------------------------------------------------------------------------------------------------------------------------------------------------------------------------------------------------------------------------------------------------------------------------------------------------------------------------------------------------------------------------------------------------------------------------------------------------------------------------------------------------------------------------------------------------------------------------------------------------------------------------------------------------------------------------------------------------------------------------------------------------------------------------------------------------------------------------------------------------------------------------------------------------------------------------------------------------------------------------------------------------------------------------------------------------------------------------------------------------------------------------------------------------------------------------------------------------------------------------------------------------------------------------------------------------------------------------------------------------------------------------------------------------------------------------------------------------------------------------------------------------------------MKVTEKSDIYSFGIVLLELVTGCSA----------N---------K-CDGH-GSLVDWTRTQI-------------------QNDKSM---YG-----VLDKE------IC-----EPR-FA------EA---MGLVLRLGLMCTVHSPSQR--PS-MKEVVRI----L---LQC--SA-------------GGT-EKKIMGPEF-------------------------------------------------------------------------DGAPLFPKSSGCFIGTRGSRRQRPI------------------------EEDIGGEENV------------------
> evm_27.model.AmTr_v1.0_scaffold00056.122 pacid=31568436 transcript=evm_27.model.AmTr_v1.0_scaffold00056.122 locus=evm_27.TU.AmTr_v1.0_scaffold00056.122 ID=evm_27.model.AmTr_v1.0_scaffold00056.122.v1.0 annot-version=v1.0
-------------------------------------MESKNPSSLSLTLSHNCLPL-------------------------------------------------TLFSLFL-----------------SLTFFH----------------------------------------------GHGQ-----------EDQ--------I--LLKIK-RQ--WG----N----PPP----------L---------L--S-W--------NS--------TS--G----H---------HC--NWFGITC-------------DSN------S-------IRGISLSNQ--NI-T--E--K-IP-----DS----------------------I--C-DL--KNLTHLDVSYNYIT-GEF-P------EVL--FN-CSHLEFLDLSQ-------YFVGPI-PSEIY--------------------------------------------R----------------------------------IS-E----------------------------------------------------------LKQ----------------------LNMSS---NNFFGD-IP---------------------------SG--IGR-ISGLENLYLHY---N-QFNSSIS-PEIGNLSNLSE----------------------------------------------LLLADNPFS--SANILPEI-G-----RLKKLTFLWMRGNN-LVGEI-PDFF--G-------------------NLTEVRQLDLCGNRLSGKIPVSLMSL---------------------------------------------------KKLEFLY----LYYNNLSGII--P-RP---I--------------QAL-GLINMDLSI----QLSGTI---PE--------------------------------------------DIGNLKNLTNFALYR-N-KLTGEIPLG--------------------------------------------------------LA-Q-------------------------------------------------IPSLYDVKLFENKLTGVLPPDLG--------------KD-SP------------------------------LYNLEVSE-----------------SLSGNLPESLCASGYLD-----------------------AIVVFSIFSGALP--ESLS-----------------------------------------------NCRN-LRSMQVHLNKFSGEIPAKIWS--LEFMEVMMLGN-SFF-GQIPAI-LAK-------RLT--RLEVQNRFTGNIP---------------------SGI--SS-SVNLTVFKG-----SNNQFSGQL---PAEIT-ALRKLETLLLDRK------------------LS-----------------------GELPAK----I-ESWESL----------------------------------------------------------------------------------------------------------------ARLDMSYNELEGTIPES-LGSLPSLNSLDLTNKLSGEISPE-----------------------IGKLR-LSFLNLSGNLAGKIPHS-------------------FDSPAF--DL-SFIGNP-ALCG------------VIVHP----C-EERTR--------------------DS---------GN-GLPGYLV-----------A--I-LTV-TGIFSM-----VML-AFT---IATL---FHRRKI--------------------------FSGED--------P-------------ANWQVTSF---Q-KLG--------FS-------ETEIL---QQL--TENN-VIARGGTGEVFRVA--I-------------RE--E--V--VAVKKL-SKSE------------------K--------------------------------RNPENEKDFHGEAKILGKIRHSN-ILKLL-C-TI-SGE------E--S-ELLVYEFMERGSLEDCL------H-G------------GQGA------------------------------LMAWPLRH-QIAIDVAQGLCYMH--HG--CS-P-AIIHRDVKCSNILMDEEFRAKIGDFGVAKTVDKLG-------------QGL---PM-SA-VAGSYGYIAP---------------------------------------------------------------------------------------------------------------------------------------------------------------------------------------------------------------------------------------------------------------------------------------------------------------------------------------------------------VI---------------------
> evm_27.model.AmTr_v1.0_scaffold00056.124 pacid=31568296 transcript=evm_27.model.AmTr_v1.0_scaffold00056.124 locus=evm_27.TU.AmTr_v1.0_scaffold00056.124 ID=evm_27.model.AmTr_v1.0_scaffold00056.124.v1.0 annot-version=v1.0
-------------------------------------MDSRNPSSLSLTLSHNCLSL-------------------------------------------------TLFSLLL-----------------SLTFFH----------------------------------------------GHCQ-----------EDQ--------V--LLKIK-QQ--WG----N----PPP----------L---------L--S-W--------NS--------TS--G----H---------HC--NWFGITC-------------DSN------S-------ITGISLSNL--NI-T--E--K-IP-----DS----------------------I--C-DL--KNLTHLDVSYNCIT-SEF-P------EVL--FN-CFRLEFLDLSQ-------YFVGPI-PSEIF--------------------------------------------R----------------------------------IS-K----------------------------------------------------------LKQ----------------------LNLSA---NNFSGD-IP---------------------------DG--ISR-ISGLENLYLHA---N-QFNGSIS-PEIGNLLNLSE----------------------------------------------LLLAYNPFP--PAKILPEI-G-----RLKKLTYLWMKENN-LVGEM-PDFY--G-------------------NLTELRQLDLCNNRLSGKIPRSLMSL---------------------------------------------------KKLEFLY----LSYNNLTGII--P-RP---I--------------QAL-GLINMDLSI----QLSGTI---PE--------------------------------------------DIGNLKNLTNFALYR-N-KLTGEIPLG--------------------------------------------------------LA-Q-------------------------------------------------IPSLYDVKLFKNKLTGVLPPDLG--------------KD-SP------------------------------LYNLEVSE-----------------SLSGNLPESLCASGHLD-----------------------AIVVFSIFSGALP--ESLS-----------------------------------------------NCRN-LRSMQVHLNKFSGEIPAKIWS--LEFMEVMMLGN-SFS-GQIPAI-LAK-------RLT--RLEVQNRFTGKIP---------------------SGI--SS-SVNLTVFKG-----SNNQFSGQL---PAEIT-ALRKLETLLLDRK------------------LS-----------------------GELPAK----I-ESWESL----------------------------------------------------------------------------------------------------------------ARLDMSYNELEGTIPKS-LGSLPSLNSLDLTNKFSGEISPE-----------------------IGELR-LSFLNLSGNLAGKIPHS-------------------FDSPAF--DL-SFLGNP-ALCG------------VIVHP----C-EKRTR--------------------DS---------GD-GLPGYLV-----------A--I-LTV-TGIFSM-----VML-AFT---IATL---FHRRKI--------------------------FSGED--------P-------------GNWQVTSF---Q-KLG--------FS-------ESEIL---QQL--TENN-VIARGGTGKVFRVA--I-------------RE--E--V--VAVKKI-SKSE------------------K--------------------------------RNPENEKDFHGEAQILGKIRHSN-ILKLL-C-TI-SGE------E--S-ELLVYEFMERGSLEDCL------H-G------------GQGA------------------------------LMAWPLRH-QIAIDVAQGLCYMH--HG--CS-P-AIIHRDVKCGNILMDEEFRAKIGDFGVAETVDKLG-------------QGV---PM-SA-VAGSYGYIAP--------EYAYTMKVTEKSDVYSFGVVLLELVTGRSA----------N---------K-CDGH-SSLVDWTLTQI-------------------QNDKSI---YG-----VLDKA------IC-----EPR-FA------ED---MGLVLRLGLMCAIHSPSQR--PS-MKEAVNI----L---LQC--SP-------------GGT-GKKIMGPEF-------------------------------------------------------------------------DAAPLHPKSSVYFLGIRGSRRHKSI------------------------EEDIGVVDNVY-----------------
> Zm00001d036912_T001.1
------------------------------------------MA--TTCH-----------------------------HAMPL------------------RDCNVLIRTLA------RR--L-------TMKLSV-------------EGRKVHAAAVKTGFR-----------------WDAY-----------TAC--------S--LMEMY-TM--LG----R----ADSAR--------L---------V--L-W--------NM------------M----M---------RC-----YIRC-G----R-----FTAA-----------------VALAVQ--ME-S--GGA--TP-----DR----------------------V--T-LV--TAVTA-----------------------------CSRAGDLNLGR-------IFGFSL-PVA------------------------------------------------------------------------------------N---------------------------------------------------------ALLD----------------------MYTKN---GYLEEA-VK---------------------------M---------------------------------------------------------------------------------------------------FEQMPE---R-----NIISW-TILVSGYG-IAGQL---------------------------DKARVFFYQCTQKDLI------LWT-------------------------------------------------------------------SMI-NACVH-GS---F--------------EEA-LILFRDM------QLQRVE---PD--------------------------------------------KFTVVTLLTCC--------------AN--------------------------------------------------------IG-A-------------------------------------------------LDQGEWIHQYAESRNMKIDAVLG--------------TA-------------------------------------------------------------------------LI-----------------------EMYSKCHVDKSLQ--I--------------------------------------------------------------FGRMQGK-DAAAWT--A---IICGLATGQAS-KAL--E-LFE-------EMQ--R------------------------------------------------------------SKTK---PDGITFGV-------LSAC------------------HG-----------------------GLVDEGYYSCL-VNLLGH----------------------------------------------------------------------------------------------------------------AGLLYEAEKLITDMPVN-NDTMPLFGAL-LTAKANGNVE-------------------------------------MSWLTKRI---------------------------------------------------------AKED----C------------------------------------------SPNPD-----------V-NV-LMS-------------------------------------------------------------NVYAT--------A-------------SRW------------------------------EEAI----------------------RV-RSK--MTNPA--------VKKTAG--C--SMI-EI-RT-T----------------G-K--------------------------------LDGKLEREFESEADILDNVRHNN-IIRLL-C-CL-SGA------E--A-KLLVYDYMDNESLDKWL------H-D------------DALAA--------G-EHPM---AARARSAR-RQR-LDWPTRL-KVAVGAAPGLCYMH--HE--CV-S-PIVHRDVKTSNILLDSEFQAKVADFGLARMLAQAE-------------APE---TM-SV-VAGSFGYMAP-------------------VDFISLSVRFWPLQIART----------------------------GLLSKLRFHFF-------------------W----------------------------------------------------INLKLGFL-----------------------------------------------------------------------------------------------------------------------------------------------------------GERRVG---------------------------------------------------
> Zm00001d016801_T001.1
---------------------------------------------------------------------------------------------------------------------------------------------------------------------------------------------------------------------------------------------------------------------------------------------------------------------------------------------------------------------------------------------------------------------------------------------------------------------------------------------------------------------------------------------------------------------------------------------------------------------------------------------------------------------------------------------------------------------------------------------------------------------------------------------------------------------------------------------------------------------------------------------------------------------------------------------------------------------------------------------------------------------------------------------------------------------------------------------------------------------------------------------------------------------------------------------------------------------------------------------------------------------------------------------------------------------------------------------------------------------------------------------------------------------------------------------------------------------------------------------------------------------------------------------------------------------------------------------------------------------------------------------------------------------------------------------------------MRL----------------------------------------------------------------------------------------------------------------------------------------------------------------------------------------------------------------------------------------------------------------------------------------------------------------------------------------------------------------------------------------------------------------------------------------------------------------------------------------------------------------------------------------------------------------------------------------------------------------------------------------------------------------------------------------PLLPRS-----------------------------------------------------------------------------------------------------P-LWRSL-SPLRFT--GAVG-S--------HLV----SLSHLPDSDDGCPASSLP---AARAAL---LD-----YLNAA------VSLA----------DADVSARLECVFQFL-----CSSNNNIARKMPT-IERLARV-ACALF--------------------------SLDQN--------------------------------------------------------------------------------HAIPVD-----------------THVW-------------------KVATQYLLPELAGKSLTFGSAGWAKPTK
> LOC_Os06g36270.3 pacid=33147903 transcript=LOC_Os06g36270.3 locus=LOC_Os06g36270 ID=LOC_Os06g36270.3.MSUv7.0 annot-version=v7.0
------------------------------------------MS--NTYL----------------------------------------------------PLLPALVAGVL------------------LLAAG---C----------------AAAAG------------------------------------DRD--------T--LVAIR-KG--WG----N----PRH----------L---------A--S-W--------D--P-----ASAAAA----D---------HC--SWEGVTC-S----NATTGGGGAG------V-------VTELSLHDM--NL-T--G--T-VP-----TA----------------------V--C-DL--ASLTRLDLSNNQLT-GAF-PA-----AAL--SR-CARLRFLDLAN-------ALDGAL-PQHVG--------------------------------------------R----------------------------------LSPA----------------------------------------------------------MEH----------------------LNLSS---NRLSGA-VP---------------------------PE--VAA-LPALRSLLLDT---N-RFTGAYPAAEIANLTALER----------------------------------------------LTLADNGFA--PAPVPPAF-A-----KLTKLTYLWMSKMN-ITGEI-PEAF--S-------------------SLTELTLLDMSGNKLTGAIPAWVFRH---------------------------------------------------QKLERLY----LYENSLSGEL--P-RN---V--------------TTA-NLVEIDLSS----QLGGEI---SE--------------------------------------------DFGNLKNLSLLFLYF-N-KVTGAIPAS--------------------------------------------------------IG-R-------------------------------------------------LPNLTDLRLFGNELSGELPPELG--------------KN-SP------------------------------LANFEVSN-----------------NLSGALPETLCANGKLF-----------------------DIVVFNSFSGELP--ANLG-----------------------------------------------DCVL-LNNLMLYNNRFTGDFPEKIWS--FQKLTTVMIQN-GFT-GALPAE-IST-------NIS--RIEMGNMFSGSIP--------------------------TS-ATKLTVFRA-----ENNLLAGEL---PADMS-NLTDLTDFSVPGR------------------IS-----------------------GSIPAS----I-RLLVKL----------------------------------------------------------------------------------------------------------------NSLNLSSNRISGVIPPASFGTLPALTILDLSGELTGDIPAD-----------------------LGYLN-FNSLNVSSRLTGEVPLT-------------------LQGAAY--DR-SFLGN--SLCA-RP------GSGTNLPT----CPGGG-G--------------------GGGG-------HD-ELSKGLI-----------V--L-FSM-LAGIVLVGS--AGI-AWL---LLRR---RKDSQ-------------------------------D--------V-------------TDWKMTQF---T-PLD--------FA-------ESDVL---GNI--REEN-VIGSGGSGKVYRIH--LTS---RGGGAT--ATAGR--M--VAVKKI-WNAR------------------K--------------------------------LDAKLDKEFEAEVTVLGNIRHNN-IVKLL-C-CI-SSQ------D--A-KLLVYEYMENGSLDRWL------H-H------------RDRDG--------A-P----------------AP-LDWPTRL-AIAVDAARGLSYMH--HD--CA-Q-AIVHRDVKSSNILLDPEFQAKIADFGLARMLVKSG-------------EPE---SV-SA-IGGTFGYMAP--------EYGYSKRVNEKVDVYSFGVVLLELTTGKVA----------N---------D-AAAD-FCLAEWAWRRY-------------------QKGPPF---DD-----VIDAD------IR-----EQA-SL------PD---IMSVFTLGVICTGENPPAR--PS-MKEVLHH----L---IRCD-RM-------------SAQ-GPEACQ-----LDYV-----------------------------------------------------------------D-GAAPLLEA----------KKGSRRRS-SES-------GRWD-----DDDDDDSGNFVVHVV----------------
> Zm00001d020101_T001.1
-----------SNSVTKRQPP-----------PSTPPHSPRALS------------------------------------TRPPL------------VMDATRYILEFLVLLL-----------------LLLL----------------PTIA-----G-----------------------ASS-----------DTK--------H--LIAVR-SA--LR----D----PT------GA---L---------A--G-W--------D--------AANRRS----S---------PC--RWAHVSC----ANNS----APAA------A-------VAGIDLYNL--TL-A--G--A-FP-----TA----------------------L--C-SL-------------------------------------RSLEHLDLSA-------LLEGPL-P--------A-------------------------------------------------------------------------CVA---ALP-----------------------------------------------------ALRH----------------------LNLAG---NNFSGH-VP---------------------------RS--WGAGFRSLAVLNLVQ---N-ALSGEFP-AFLANLTGLRE----------------------------------------------LQLAYNPFA--PSPLPDML-V-----NLANLRVLFVANCS-LTGTI-PSSI--G-------------------KLKNLVNLDLSVNSLSGEIPPSIGNL---------------------------------------------------TSLEQIE----LFSNQLSGAI--P-VG---L-G------------GLK-KLHSLDISM----LLTGEI---PE--------------------------------------------DMFAAPGLVSVHVYQ-N-NLSGHLPMT--------------------------------------------------------LG-T-------------------------------------------------TPSLSDLRIFGNQLSGPLPAELG--------------K--NC-----------------------------PLSFLDTSD-----------------RLSGPIPATLCASGKLE-----------------------ELMLLDEFEGPIP--VELG-----------------------------------------------ECRT-LVRVRLQSNRLSGPVPPRFWG--LPNVGLLEIRE-ALS-GSVDPA-ISGA-----KSLS--KLLLQDRFTGTLP---------------------AEL--GT-LENLQEFKA-----SNNGFTGPI---PRSIV-NLSILYNLDLSNS------------------LS-----------------------GEIPED----F-GRLKKL----------------------------------------------------------------------------------------------------------------TQLDLSDNHLSGNIPEE-LGEIVEINTLDLSHELSGQLPVQ-----------------------LGNLR-LARFNISYKLSGPIPSFFN-------------GLE-----Y---RD-SFLGNP-GLC--Y-------------GF----CRSNGN--------------------------------SD-GRQ-------SKIIKMV-V-TI-IGV---SGIILLT--GIA--WF---GYKY----RMYK-I---------------------------SAA-ELDDG-----------K----SSWVLTSF---H-KVD--------FS-------ERAIV---NNL--DESN-VIGQGGAGKVYKVV--VG-----------PQ--GE--A--MAVKKL-WPS-----------------GAA----------------------------------SKSIDSFKAEVAMLSKVRHRN-IVKLACS-IT-N-N------G--S-RLLVYEYMANGSLGDVL------H-S------------EK-----------R-H--I----------------LDWPMRY-KIAVNAAEGLSYLH--HD--CK-P-VIVHRDVKSNNILLDAEYGAKIADFGVARTIGD--------------GP-A---TM-SM-IAGSCGYIAP--------EYAYTLHVTEKSDIYSFGVVILELVTGKKP-----L-AA-EI------G-E------MDLVAWVTAKV-------------EQ-----YG--L---ES-----VLDQN------L------D------EQFK-DE---MCMVLKIGLLCVSNLPTKR--PS-MRSVVML----LL-----EVK--E---------E-----NKPKL---------KA-----------------------------------------------------------------VATLP----------------------------------------------------I--------------------
> Bradi3g35137.1.p pacid=32822776 transcript=Bradi3g35137.1 locus=Bradi3g35137 ID=Bradi3g35137.1.v3.1 annot-version=v3.1
-----------------------------------------------------------------------------------------------------------MTPLLL-----------------LFLL----------------LCTPATPAAS-----------------------LAA-----------DFS--------V--LLAAK-DA--LS----D----PA------SA---L---------S--A-W--------R-----------TPSP--LS---------PC--RWPHILC---S--SS----DDDP------T-------IASLLLSNL--SL-A--G--E-FP-----KP----------------------L--C-SL-------------------------------------SSLVRLDLSY-------SLTGPL-P--------P-------------------------------------------------------------------------CLA---ELQ-----------------------------------------------------SLKH----------------------LNLAG---NSFTGE-IP---------------------------RS--FGAGFPSLSTLNLAG---N-DISGEFP-AFLANVSALEE----------------------------------------------LLLAYNPFT--PSPVPDAI-A----HGLPRLRVLWLAGCG-LVGNI-PASI--G-------------------NLKRLVNLDLSTNNLTGEIPESIGGL---------------------------------------------------ESVVQIE----LYSNKLSGRV--P-AG---L-G------------KLK-KLRFLDVAM----RLSGEI---PP--------------------------------------------DLLLAPGLESLHLYE-N-ELSGRVPST--------------------------------------------------------LG-Q-------------------------------------------------APALNDLRLFSNRLVGELPPEFG--------------K--NC-----------------------------PLEFIDLSD-----------------RISGRIPATLCSAGKLE-----------------------QLLILNELDGPIP--AELG-----------------------------------------------ECRT-LTRVRLPNNRLSGPVPLDMWS--LPHLYLLELAG-ALS-GTVGPG-IALA-----QNLS--QLLLSDHFAGVLP---------------------AEL--GS-LTNLVELSA-----ANNGFSGPL---PATLA-DLSTLGRIDLRNS------------------IS-----------------------GELPQG----V-RRWQKL----------------------------------------------------------------------------------------------------------------TQLDLADNRLTGSIPPG-LGELPVLNSLDLSSELTGGVPAQ-----------------------LENLK-LSLLNLSNRLSGDLSPVFS-------------GDM-----Y---DD-SFLGNP-ALC--RG------------GA----CSGGRRG------------------------------AGA-AGR-------RS--A---E-SI-ITI---AGVILVL--GVA--WF---CYKY----RSH------------------------------YSA-EASAGN----------K-----QWVVTSF---H-KAE--------FH-------EEDIL---SCL-HDEHN-VIGAGAAGKVYKAF--LG-----------RG--GDEDV--VAVKKL-W--------------------GA--------------AR----NK---ELSSSS--SSSNKDGFEAEVATLGRVRHKN-IVKLWCC-LR-S-G------D--R-RLLVYEYMPNGSLGDLL------H-G------------GK-----------G-A--V----------------LDWPMRY-RIMVDAAEGLSYLH--HD--CA-P-PIVHRDVKSNNILLDADFGAKVADFGVARAIVGS---------GNNRAPDA---AV-SA-IAGSCGYIAP--------EYSYTLRITEKSDVYSFGVVMLELVTGKRP----VG-GP-EL------G-D------KDLVRWVCGSI-------------ER-----EG--V---DA-----VLDPR------L------AAGA---ESCR-AE---MRKVLSVALLCTSSLPINR--PS-MRSVVKL----LL-----EVL--P---------D-----SKPALV--------LE-----------------------------------------------------------------LEEKP----------------------------------------------------PLDVV----------------
> Zm00001d032344_T001.1
-----------------------------------------------------------------------------------------------------------MTPLLL-----------------LRLLCL------------VPLVTAACAEAK-----------------------LPA-----------DFT--------T--LLAAK-FS--LA----D----PG------SA---L---------D--A-W--------D--------SRLSPS--------------PC--RWPHILC---SNRSV----SDAP------A-------VASLLLSNL--SL-A--G--A-FP-----SS----------------------L--C-SL-------------------------------------RSLVHLDLSF-------SLTGPL-L--------P-------------------------------------------------------------------------CLA---ALP-----------------------------------------------------SLTH----------------------LDLAG---NEFSGQ-VP---------------------------GA--YGAGFPYLATLSLAG---N-NLYGAFP-GFLFNITTLHE----------------------------------------------LLLAYNPFA--PSPLPEDV-S-----GPTQLSQLWLAGCG-LIGEI-PPSI--G-------------------SLSSLVNLDLSTNNLTGEIPSSIRRM---------------------------------------------------DNVMQIE----LYSNRLTGSV--P-EG---L-G------------ALK-KLRFFDASM----RLSGEI---PA--------------------------------------------DVFLAPRLESLHLYQ-N-ELSGRMPAT--------------------------------------------------------LG-Q-------------------------------------------------APALADLRLFTNRLVGELPPEFG--------------K--NC-----------------------------PLEFLDLSD-----------------RISGLIPAALCNAGKLE-----------------------QLLILNELIGPIP--AELG-----------------------------------------------QCRT-LTRVRLPNNRLSGPVPQGLWS--LPHLYLLELAG-MLS-GTVDPT-IAMA-----KNLS--QLLISDLFTGALP---------------------AQI--GT-LPALFELSA-----ANNMFSGML---PASLA-DVSTLGRLDLRNS------------------LS-----------------------GNLPQG----V-RRWQKL----------------------------------------------------------------------------------------------------------------TQLDLAHNHLTGTIPPE-LGELPVLNSLDLSNELTGDVPVQ-----------------------LENLK-LSLFNLSNRLSGILPPLFS-------------GSM-----Y---RD-SFVGNP-ALC--R-------------GT----CPSGRQ--------------------------------SR-TGR-------RGLVGPV-A-TI-LTV---ASAILLL--GVA--CF---FYTY---HRSHNGG---------------------------HPA-EPGGGD-------GGGK----PRWVMTSF---H-KVG--------FD-------EDDIV---GCL--DEDN-VVGMGAAGKVYKAV--LR-----------RG--GEDVA--VAVKKL-WSG-----------------GGK--------------A---------------T--GSTAKESFDVEVATLGKIRHRN-IVKLWCC-FH-S-G------D--C-RLLVYEYMANGSLGDLL------H-G------------GK-----------G-C--L----------------LDWPARH-RIMVDAAEGLAYLH--HD--CG-P-PIVHRDVKSNNILLDAQLGAKVADFGVARVIGD--------------GP-A---AV-TA-IAGSCGYIAP--------EYSYTLRVTEKSDVYSFGVVMLELVTGKKP-----V-GA-EL------G-D------KDLVRWVHAGI-------------EK-----DG--V---DS-----VLDPR------L------AG-----ESSR-DD---MVRALHVALLCTSSLPINR--PS-MRIVVKL----LL-----EAA--PRA----RPLE-----SKPKA----------------------------------------------------------------------------AEEEP----------------------------------------------------LDV------------------
> LOC_Os08g28870.1 pacid=33107345 transcript=LOC_Os08g28870.1 locus=LOC_Os08g28870 ID=LOC_Os08g28870.1.MSUv7.0 annot-version=v7.0
-----------------------------------------------------------------------------------------------------------MTPLLL-----------------LLLA----------------LAAGAG-AAS-----------------------FPA-----------DFA--------N--LFAAK-AA--LS----D----PS------SA---L---------A--A-W--------D--------PGLSPS---LS---------PC--RWPHLLC---SNPSS----SSSA------A-------IAAVLLSNL--SL-A--G--E-FP-----AP----------------------L--C-EL-------------------------------------RSLALLDLSY-------DLTGPL-P--------G-------------------------------------------------------------------------CLA---AMP-----------------------------------------------------SLRH----------------------LDLAG---NGFSGE-VP---------------------------RS--YGAGFPSLLTLSLAG---N-ELSGELP-AFLANVSALEE----------------------------------------------LLLAYNQFA--PSPLPETF-T-----GIRRLQVLWLAGCN-LVGDI-PPSI--G-------------------SLKSLVNLDLSTNNLTGEIPSSIGGL---------------------------------------------------ESVVQLE----LYSNQLTGSL--P-EG---M-S------------ALK-KLRFFDAAM----QLSGEI---PA--------------------------------------------DLFLAPRLESLHLYQ-N-ELTGRVPAT--------------------------------------------------------VA-D-------------------------------------------------AAALNDLRLFTNRLVGELPPEFG--------------K--KS-----------------------------PLEFLDLSD-----------------RISGEIPATLCSAGKLE-----------------------QLLMLNELVGPIP--AELG-----------------------------------------------QCRT-LTRVRLPNNRLSGAVPPDMWG--LPHLYLLELAG-ALS-GAVAPA-IATA-----RNLS--QLLISDRFAGALP---------------------PEL--GS-LPNLFELSA-----SNNVFSGPL---PASLT-VVTTLGRLDLRNS------------------LS-----------------------GELPRG----V-RRWQKL----------------------------------------------------------------------------------------------------------------TQLDLADNRLTGNIPAE-LGDLPVLNSLDLSNELTGGVPVQ-----------------------LENLK-LSLLNLSNRLAGVLPPLFA-------------GEM-----Y---KD-SFLGNP-GLC--TG------------GS----CSSGRR--------------------------------AR-AGR-------RGLVG---S-VT-VAV---AGVILLL--GAA--WF---AHRY----RSQR-R---------------------------WST-EDAAGE----------K----SRWVVTSF---H-KAE--------FD-------EEDIL---SCL-DDEDN-VVGTGAAGKVYKAV--LGN--------GARG--GDDGV--VAVKKL-WAN-----------------GGA--------------AK----KAAAMEAGGGG--GGGGKDTFEAEVATLGRIRHKN-IVKLWCS-LS-S-G------D--R-RLLVYEYMPNGSLGDLL------H-G------------GK-----------G-G--L----------------LDWPARH-RIMVDAAEGLSYLH--HD--CA-P-PIVHRDVKSNNILLDADLRAKVADFGVARAVSA--------------APPT---AV-SA-IAGSCGYIAP--------EYSYTLRITEKSDVYSFGVVMLELLTGKAP-----A-GP-EL------G-E------KDLVRWVCGCV-------------ER-----DG--V---DR-----VLDAR------L------AGAP------R-DE---TRRALNVALLCASSLPINR--PS-MRSVVKL----LL-----ELR--P---------E-----SKEKAM---------------------------------------------------------------------------AEEKP----------------------------------------------------LLV------------------
> LOC_Os09g15700.1 pacid=33141658 transcript=LOC_Os09g15700.1 locus=LOC_Os09g15700 ID=LOC_Os09g15700.1.MSUv7.0 annot-version=v7.0
------------------------------------------------------------------------------------------------------RRLLHLAVVFA-----------------GLLL----------------PGVRAGTGGA-----------------------ASG-----------DAG--------A--LLAAR-AA--LT----D----PT------AA---L---------S--A-W--------R------------GD----D---------LC--RWPHVAC-DAAGNAA----VSDG------V-------VAGLYLGGL--YL-A--G--G-FP-----VA----------------------L--C-SL-------------------------------------RSLRHLDMSS-------DLTGPL-P--------A-------------------------------------------------------------------------CLA---GLQ-----------------------------------------------------ALET----------------------LNLAS---NNFSGE-LP---------------------------AA--YGGGFPSLAVLNLIQ---N-LVSGAFP-GFLANVTALQE----------------------------------------------LLLAYNSFS--PSPLPDNL-G-----DLAALRVLFLANCS-LTGSI-PPSV--G-------------------KLTNLVDLDLSSNNLTGEIPPSIVNL---------------------------------------------------SSLVQIE----LFSNQLSGRI--P-AG---L-G------------GLK-KLQQLDISM----HISGEI---PE--------------------------------------------DMFAAPSLESVHMYQ-N-NLTGRLPAT--------------------------------------------------------LA-A-------------------------------------------------AARLTELMIFANQIEGPFPPEFG--------------K--NC-----------------------------PLQSLDVSD-----------------RMSGRIPATLCAGGKLS-----------------------QLLLLNMFDGAIP--DELG-----------------------------------------------KCRS-LMRVRLPCNRLSGPVPPEFWG--LPHVYLLELRG-AFS-GNVGAA-IGRA-----ANLS--NLIIDNRFTGVLP---------------------AEL--GN-LTQLVVLSA-----SDNSFTGTV---PPSLA-SLSVLFLLDLSNS------------------LS-----------------------GEIPRS----I-GELKNL----------------------------------------------------------------------------------------------------------------TLLNLSDNHLSGSIPEE-LGGMDKMSTLDLSNELSGQVPAQ-----------------------LQDLKLLGVLNLSYKLTGHLPILFD-------------TDQ-----F---RP-CFLGNP-GLC--Y-------------GL----CSRNGD--------------------------------PD-SNR-------RARIQMA-V-AI-LTA---AAGILLT--SVA--WF---IYKY----RSYN-K---------------------------RAI-EVDSE-----------N----SEWVLTSF---H-KVE--------FN-------ERDIV---NSL--TENN-LIGKGSSGMVYKAV--VR-----------PR--SD--T--LAVKKL-WAS-----------------STV--------------A-------------------SKKIDSFEAEVETLSKVRHKN-IVKLFCC-LT-N-E------A--C-RLLVYEFMPNGSLGDFL------H-S------------AK-----------A-G--I----------------LDWPARY-NIALDAAEGLSYLH--HD--FV-P-AIIHRDVKSNNILLDADFRAKIADFGVAKSIGD--------------GP-A---TM-SV-IAGSCGYIAP--------EYAYTIRVTEKSDVYSFGVVMLELVTGKSP-----M-SS-DI------G-D------KDLVAWAATNV-------------EQ-----NG--A---ES-----VLDEK------I------A------EHFK-DE---MCRVLRIALLCVKNLPNNR--PS-MRLVVKF----LL-----DIK--G---------E-----NKPKAM--------KI-----------------------------------------------------------------TEALP----------------------------------------------------AT-------------------
> Bradi4g28107.1.p pacid=32785805 transcript=Bradi4g28107.1 locus=Bradi4g28107 ID=Bradi4g28107.1.v3.1 annot-version=v3.1
-----------------------------------------------------------------------------------------------------------MAALFL-----------------ALLL----------------LSLRT----A-----------------------APY-----------DAG--------S--LLAAK-RK--LS----D----PA------GA---L---------S--G-W--------K--------ARSGGH----S---------PC--AWPHVAC------AV----NSTT------D-------VAGLYLKNV--SL-S--G--V-FP-----AS----------------------L--C-SL-------------------------------------RSLRHLDLSQ-------DIGGPL-P--------V-------------------------------------------------------------------------CLA---ALP-----------------------------------------------------ALAY----------------------LDLSG---NNFSGH-VP---------------------------AA--YGAGFRSLATLNLVE---N-ALSGAFP-AFLANLTSLQE----------------------------------------------LMLGYNDFT--PSPLPENL-G-----DLAGLRLLYLSRCY-LKGRI-PSSL--G-------------------NLRNLVNLDMSVNGLSGEIPGSIGNL---------------------------------------------------GSAVQIE----FYSNQLSGRI--P-EG---L-G------------RLK-KLQFLDLSM----LLSGAM---PE--------------------------------------------DAFAGPRLESVHIYQ-N-NLSGRLPAS--------------------------------------------------------LA-S-------------------------------------------------APRLNDLRLFGNQIEGPFPPEFG--------------K--NT-----------------------------PLQFLDMSD-----------------RLSGPIPPTLCASGRLA-----------------------EIMLLNKLEGSIP--VELG-----------------------------------------------QCWS-LTRIRLLNNSLSGTVPPEFWA--LPNVRMLELRL-ALS-GTIDPA-IGGA-----RNLS--KLLLQDRFTGALP---------------------AEL--GN-LAILKELFV-----SGNNLSGPL---PASLV-ELSELYTIDLSNS------------------LS-----------------------GEIPRD----I-GRLKKL----------------------------------------------------------------------------------------------------------------VQVRLSHNHLTGVIPPE-LGEIDGISVLDLSHELSGGVPGQ-----------------------LQKLR-IGNLNLSYKLTGPLPDLFT-------------NGA----WY---NN-SFLGNP-GLC--N-------------RT----CPSNGS--------------------------------SD-AAR-------RARIQSV-A-SI-LAV---SAVILLI--GFT--WF---GYKY----SSYK-R---------------------------RAA-EIDRE-----------N----SRWVFTSF---H-KVE--------FD-------EKDIV---NSL--DEKN-VIGEGAAGKVYKAV--VG-----------RR--SEL-A--LAVKKL-WPS-----------------NTV----------------------------------STKMDTFEAEVATLSKVRHRN-IVKLFCS-MA-N-S------T--C-RLLIYEYMPNGSLGDFL------H-S------------AK-----------A-G--I----------------LDWPTRF-KIAVHAAEGLSYLH--HD--CV-P-SILHRDVKSNNILLDADFGAKVADFGVAKAIVD--------------GT-A---TM-SV-VAGSCGYIAP--------EYAYTIHVTEKSDVYSFGVVILELVTGKWP-----M-AS-EI------G-E------KDLVAWVRDTV-------------EQ-----NG--V---ES-----VLDQK------L------D------SLFK-DE---MHKVLHIGLMCVNIVPNNR--PP-MRSVVKM----LL-----DVE--E---------E-----NKRKA---------RI-----------------------------------------------------------------EASLP----------------------------------------------------SI-------------------
> Solyc04g077010.2.1 pacid=36142149 transcript=Solyc04g077010.2.1 locus=Solyc04g077010.2 ID=Solyc04g077010.2.1.ITAG2.4 annot-version=ITAG2.4
--------------------------------------------------------------------------------------------------------------MTIQK-------------MITLVLFSFTLS-----------------------------------------TFVQS-----------DQS---------QFFLLMK-KF--VTG--------SS-----------L---------S--N-W----DI---------------EK----P---------IC--QYRGVGC-D-----------DRG------N-------VIKINISAW--YL-S--G--Q-FP-----SD----------------------V--CSYL--PRLKSLHIGHNNFQ-GGF-P------KYLI--N-CSLLEELNMTK-------SLTGQI-P-DLS------------------------------------------------------------------------------PLK-----------------------------------------------------------SLRV----------------------LDLSC---NKLTGD-FP---------------------------LS--ILN-LTNLVILNF-----N-----ENR----------------------------------------------------------------HFN--PWRLPEEI-S-----RLINLKWMILTACN-MHGTI-PVTI--S-------------------NMTSLVDLELSANRLAGKVPKELGKL---------------------------------------------------KNLRLLE----LFYNLLDGEI--P-AE---L-G------------NLT-ELVDLDMSA----NFTGRI---PE--------------------------------------------SISRLPKLEVLQLYH-N-ALSGEFPAA--------------------------------------------------------LA-N-------------------------------------------------STTLTILSLYDNLFTGEVPQHFG--------------LS-S------------------------------ALLALDLSE-----------------RFSGKLPPFLCSG---------------------------------------------------------------------------------------------------------------------------------------------------------------ELFMQSKLSGLLP---------------------YEI--ST-SSNLVKLDL-----SNNLLYGPI---PSEIG-GLKSLNLLLLQGK------------------FN-----------------------SSIPES----------------------------------------------------------------------------------------------------------------------------------------------LSSLKSLNYLDLSSLLIGKIPES-----------------------LGELL-PNSMNLSNLLSGPIPLLFIKGGV---------------------LE-SFSGNP-GLCV-------PTSLNSSDRS-FQTCSHSY-------------------------------------NHKKRN-------------NIWVIG-T-SVGIVIV--GLV-LFIKRWFGN----KKAVMEQD--------------------D--HSLSSS---------------------FFSYDVKSF---H-RLS--------FD-------QREIF---EAMV--EKN-IVGYGGSGAVYKIE--LS------------N--GG--V--VAAKKL-WSHK-----HKH------SVSEDQLVL---------------------------------DKELKTEVETLGNIRHKN-IVKLY---CYFSSL------D--C-SLLVYEYMPNGNLWHAL------H-G---------------------------GKFV----------------LDWPIRH-QIALGIAQGLAYLH--HD--LM-P-PIIHRDIKSTNILLDIDYQPKVADFGIAKVLQARG------------GKDS---ST-TV-IAGTYGYLAP--------EYAYSSKATTKCDVYSFGVVLMELITGKKP-----V-EP-EF------G-D-N----KNIVYWVSTKVE----------------T-KEGA-----FE-----VLDKK------VSDS-F--------K----ED---MIKVLRIAIRCTYSTPTLR--PT-MNEVVQL----LI-----EAD--PCK-FN----------CCNMSNKK-----------------------------------------------------------------------K--SDTEEVIN---------------------------------------KPPKSIYDL---------------------
> Smo_60649_ pacid=15414913 transcript=60649 locus=60649 ID=60649.v1.91 annot-version=v1.0
----------------------------------------------------------------------------------------------------------------------------------------------------------------------------------------------------------------V--LLLTK-AS--LQ----D----PLE---------QL---------K--G-W------------------TNRSS--------------IC--SWRGVTC-DE-------------------REL----A----------------------------------------------------------------LEVLDLSDNNLE-GGI-P------LSV-S-S-CSNLVTLNLSK-------SLSGTI----------------------------------------------------------------------------------------------A-----------------------LERMD-----------------------KLNA----------------------LDLSH---NQLHGG-IP---------------L------------A--IGR-SPALEKLDL---SFN-NLSGE------------------------------------------------------------------------GEIPRDLFS-----KLDRLENVSLAENY-FSGTI-PASL--G-------------------SSTLIRHLDLHNNNLTGEIPSGVCQL---------------------------------------------------RDLQVIL----LAINKFEGEI--P----HCL-G------------ALT-ELKILDVSE----NLSGAI---PP--------------------------------------------ELGMMSSLERLLIHT-N-NLAGRIPPQ--------------------------------------------------------LG-NLSLLESFDVAYNRLEG-------------------------VIPEELGGMKALSSFHLASNKLTGEFPRWLAEHDNVSSI--TLNSSL-TGDL------------------PPDFGSRS-ALRSVDLSQ-----------------HFTGKLPPALCQNGSLE-----------------------YLAALNQFSGDLP--VQLQ-----------------------------------------------QCRN-LDRLRLDDNFLTGSV-------SQSNVNTITLAR-RFN-GNLS---MRDM-----PMLT--ILDLSFRLTGELP---------------------AVL--ET-SRSLVKINL-----ASNRLSGTL---PLQLG-QLQNLTDLDLSSN------------------FV-----------------------GDVPAL----I-SGCGSL----------------------------------------------------------------------------------------------------------------ITLNLSRNSFQGRLL---LRMMEKLSTLDVSHGLHGEIPLA-----------------------IGQSPNLLKLDLSYDLSGSVPAF----------CKKI-------------DA-NLERNT-MLCWPGP------------------CNTEKQK--------------P----------------QD-RVSRRML------VITI-V-AL-------SAL------ALV-SFF-WCWIHP--PKRHKS---------------------------LSKPE----------------------EEWTLTSY---QVKS---------IS-------LADVL---ECV-ESKDN-LICRGRN-NVYKGV--LK---------------GG--I-RVAVKEV--------------------------------------QS----------------EDHSHVAEFEAEVATLGNIRHRN-VVKFLAS-CT-NKR---------S-HLLVYEFMPLGNLRDLL------H-G---------KMARS----------FS---------------------LGWDKRV-EIITGIAEGLAYLH--HD--YG-P-KVVHRDVKCDNILLDAEMKPRLGDFGLAKLLRENKP------------------STASK-LAGTHGYIAP--------EYAYTLKVDERADVYSFGIVVLEVLTGKMA-TWR---DATN---------D------LDLVEWV--KLM----------------------PV---EEL----ALEMG--------------------A----EE-QCYKLVLEIALACAEKSPSLR--PT-MQIVVDR----LN-----GIR------------------SRKENKKT------------------------------------------------------------------------------------------------------------------------DLN----------------------------
> Smo_74208_ pacid=15408144 transcript=74208 locus=74208 ID=74208.v1.91 annot-version=v1.0
------------------------------------------MVCST----------------------------------------------------------LVVVTFVVSF-----------------FLVS-------I---------------------------------------PNPS----------EASLLDDQH--V--LLLTK-AS--LQ----D----PLE---------QL---------K--G-W------------------TNRSS--------------IC--SWRGVTC-DE-------------------REL----AVVGLNLSSM--GL-G--GRLT-LH-----------------------------L-LG-RL--ESLTLLNLENNNLQ-GWI-P------PQI-A-N-HTLLEELHLGG-------PLAGSI-PG-YGNF-TR---------------------------------------------------------------MEKLLLKEN-FLT--GPIPDS-----------------------LSRME-----------------------ALQE----------------------LDLAA---NTLTGP-IP---------------P------------S--LGS-LQNLRILYL---WQN-QLSGRVP-PHLGNLTMLEC----------------------------------------------FDVANNGLG---GELPREL-------KLDRLENVSLADNN-FSGTI-PASL--G-------------------SSTLIRHLDLHDNNLTGEIPSGVCQL---------------------------------------------------RDLQKIF----LATNKFEGEI--P----HCL-G------------ALT-ELEILDVSE----NLSGAI---PP--------------------------------------------ELGMMSSLEVLFVHY-N-NLAGSIPPQ--------------------------------------------------------LG-NLSLLKNFDVAYNRLEG-------------------------VIPEELGGMKELSIFHLASNKLTGKFPR-------------------------------------------------------------------------------------------------------------------------------------------------------------------------------------------------------------------------------------LS---MRDM-----PMLN--LLDLSFYLTGELP---------------------AVL--ET-SQSLVKLNL-----ASNRLSGTL---PLQLG-QLQNLTDLDLSSF------------------FV-----------------------GDVPAL----I-SGCGSL----------------------------------------------------------------------------------------------------------------TTLNLSRNSFQGRLL---LRMMEKLSIVDVSHRLHGEIPLA-----------------------IGQSPNLLKLDLSYDLSGSVPAF----------CKKI-------------DA-NLERNT-MLCWPGS------------------CNTEKQK--------------P----------------QD-RVSRRML------VITI-V-AL-------SAL------ALV-SFF-WCWIHP--PKRHKS---------------------------LSKPE----------------------EEWTLTSY---QVKL---------IS-------LADVL---ECV-ESKDN-LICRGRN-NVYKGV--LK---------------GG--I-RVAVKEV--------------------------------------QS----------------EDHSHVAEFDAEVATLGNIRHRN-VVKLLAS-CT-NKK---------S-HLLVYEFMPLGNLRDLL------H-G---------KMARS----------FS---------------------LGWDKRV-EIITGIAEGLAYLH--HD--YG-P-KVVHRDVKCDNILLDAEMKPRLGDFGLAKLLREDKP------------------STASK-LAGTHGYIAP--------EYAYTLKVDERADVYSFGIVVLEVLTGKMA-TWR---DATN---------D------LDLVEWV--KLM----------------------PV---EEL----ALEMG--------------------A----EE-QCYKLVLEIALACVEKSPSLR--PT-MQIVVDR----LN-----GIR------------------SRKENKKT------------------------------------------------------------------------------------------------------------------------DLNEAFLADLV--------------------
> evm_27.model.AmTr_v1.0_scaffold00071.177 pacid=31561288 transcript=evm_27.model.AmTr_v1.0_scaffold00071.177 locus=evm_27.TU.AmTr_v1.0_scaffold00071.177 ID=evm_27.model.AmTr_v1.0_scaffold00071.177.v1.0 annot-version=v1.0
-----------------------------------------------------------------------------------------------------------------------------------------------------------------------------------------------------------------------------------------------------M---------N--N-W--------DPS------IQGA----------------PC--SWAGIYC-D------------SG------Q-------VSGILLGSR--SL-S--G--T-LS-----PS----------------------I--SA-L--HSLTTLNISDNSIS-GHL-P-------------------VLD-----------------------------------------------------------------------------------------------------LP-----------------------------------------------------------LLKI----------------------LDLSG---NQFSGE-FP---------------------------GW--VGK-LTSLISLNFAG---N------------------------------------------------------------------------GFS--PGRIPASL-G-----NLKNLTELCMSYCS-LNFDI-PEFI--F-------------------ELRKLESLDLSINNLTGKIPKTISNL---------------------------------------------------QSLYKIE----LYDNMLTGEL--P-QE---I-G------------NLS-LLREFDISH----LMTGKL---PE--------------------------------------------SLGGLKRLTVFQLYE-N-EFYGDLPKG--------------------------------------------------------FG-D-------------------------------------------------MRNLVGFSIYRNQFSGEFPPEFG--------------KY-S------------------------------PLESIDISE-----------------GFSGEFPANLCWKNQLW-----------------------FLLSLERFSGRFP--ESYA-----------------------------------------------ECKS-LIRLRISNNYFVGEIPEGLWG--LPNASIIDFAD-GFN-GSIASM-IKQS-----VNLN--QLFIQNGFTGEIP---------------------SET--GF-LKQLQKFHG-----YNNNFHGRI---PEEIG-NLNQLSSLYLFKN------------------FS-----------------------GSIPSS----I-GACSKL----------------------------------------------------------------------------------------------------------------TDVQLAENSLTGDIPSG-LANLLSLNSMNLSWLLTGSIPRN-----------------------FQLLK-LSLIDFSHKLSGPVPSG-------------------LLSMAS--LN-AFADNS-GLCINQRIPLERE---THIPT----CKSSPMH-------------------------------GR-ISG-TT--------VVF-L-SI-SAV---AVAITLT--TTI--ML--GYKRI----KAE-PIND------------YSEREDPK-----QRD-E-D------------------PNWKFKMF---H-QTG--------FE-------ADEIC---YLK---EEN-LIGTGGNGRVYRVE--LK------------N--GE--K--VAVKEL-WK-------------------------------------------------------GSDLKFMRSEIEILGKVRHRN-IVRLYAC-LS-R-G------V--S-GILVYEFMENGNLFEAL------R------------KRRE-----------E-DEKREL-GKIEKEKRKREKELDWVQRH-GIGVGVAKGLAYLH--HD--CS-P-AIIHRDIKSSNVLLDEALEAKIGDFGIARVVS---------------EGGE---AS-SG-FVGTHGYIAP--------ELAYSMKATEKSDVYSFGVILLELVTGKRP-----L-EP-EF------Q-E-G----KDIVDWVCSHL------------ATRE-------TA---CS-----ILDTR------V---------S---DYYE-ED---MLKVLKMATLCTTKLPTLR--PS-MREVVKM----LV-----DAE--P--------------------------------C--------------------------------------------------------------V----SGI----------------------------------------KDKLSERFDCI--------------------
> Pp3c14_17190V3.1.p pacid=32962136 transcript=Pp3c14_17190V3.1 locus=Pp3c14_17190 annot-version=v3.3
------------------------------------------MASTCAVTGRFW--------------------------------------------------FVSVVLAMIFC---------------SLIVSG---------------------------------------------ADADSSPWYVDVGLRADAD--------A--LILFK-EE--LQ----D----PRG----------VL--------K--N-W----------------NYLQ--S--------------PC--SWTGVEC-A----HV------GGSFGT--R-------VVGLELEGA--EL-K--G--P-IS-----SK----------------------LG---DL--SELEVLNLMDNELE-GAF-P------EEL-C-N-CRRLMFVDLRK-------LLDGSL-PP---------------------------------------------------------------------------------GIL-----------------------------------------------------------TLLP-------------------LVELSLSG---NKLTG--------------------------------N------LDRLMEDHL--A------------PDSAACYHMKF----------------------------------------------LDLSHNQ----------------------------------LTGVL-PRRL-C--------------------ECTELIEVHLSSNYLSGGIPDEYMKL---------------------------------------------------VNLEILE----VQNNILDRQL--P-EE---L--------K-----TCT-KLRTLNVAD----FIEGEI---P--------------------------------------------PSFVELRQLWNFDVAR-N-RLSGRIPQG---------------------------------RW---------------------LR-EAPKF------------------------------------------------------RGNDGLCGSPL-----------P--------PCKE--------------EV-----------VFQEFKVYVSLFPRGTDFVQSGVRSFSDDSSQPRT--I-------------------------A-----------GVRRSL---------------------------------------------------KVTS-------SRRRSKGVR---------------------WGLGIA----VGL-------------------VTGAIA----------------------AVI----LALLTRFFLTCGSDTQDI-KKPIIFNK---------------------------------------------------------------------------------------------------------------------------------------------------------------------------KI------------------------------------TPHM------------------------------------------L----------------------------------------------------AFLDNEDAL---------------------------------------------------------------------------------------------ADC--------------------------------------------------------------------------------------------------------------------------------R----LLGEGGNGKVYQVS--LQD--------------DI--V--VAIKYV-----------------RNVTDDAV-------------DSE---------------EPNRDAKQIRAELETLGFIRHRN-LVQLLAY-TF-K-------SD--V-HLLVYEYMPKGSLQDAL----------------------QEMAR---------GN----------------LTLSWPERH-RILCGVANGLAYLH--NE--SFGS-SIVHRDLKPANILLDDGYEAKLGDFGLAAIV------------PL--KATHA--TT-EV-LAGTIGFIAP--------EYHQTLRYSQKSDVYSFGVVIAQLVTARNPT------DH--FVV-ENGG-SIG--------QWLHGCL----------HSSN-----------G--IE-----AMDPA------LR-----DSGY---E----AE---ILLAMKIAVFCTNLDPQQR--PK-SSDVLKM----LR-----QIRNPDTV----SVVDN----LSADSVD-DTA--------------------------------------------------------------------TFRSGRPSR-----------------------------------------LSESETVSMTSSY-----------------
> Pp3c10_16000V3.1.p pacid=32900544 transcript=Pp3c10_16000V3.1 locus=Pp3c10_16000 annot-version=v3.3
------------------------------------------MGSMRAVARRHE--------------------------------------------------FANVAVAVLLC---------------ALLVHG---------------------------------------------AGADSSPWYVDAALRADAD--------A--LLQFK-EG--LQ----D----PNG----------VL--------R--S-W----------------NYLQ--T--------------PC--SWLGVEC-A----RV------GTDHVT--R-------VVGLELKEA--KL-K--G--H-IS-----FK----------------------LG---DL--SELEVLNLMGNELE-GFI-P------VEL-G-N-CRRLMLLDLRK-------DLVGSL-PP---------------------------------------------------------------------------------GIL-----------------------------------------------------------TLLP-------------------LLELSVSG---NKLSG--------------------------------R------LDRLIELHL--A------------PENAPCDHLKL----------------------------------------------LDLSHNR----------------------------------LTGSL-PRQL-H--------------------ECSQLVEVYLGSNLLVGGIPAEYGRL---------------------------------------------------VNLEVLE----VQNNILDRQL--P-QE---L--------K-----SCT-KLRTFNMAD----FIVGEI---P--------------------------------------------SSFAELRELREFDVAR-N-RLSGHIPQG---------------------------------RW---------------------VR-EAPKF------------------------------------------------------RGNDGLCGSPL-----------L--------TCKD--------------ED-----------VLQEFKSHVSLFFKGGEFVRGSVSKYFENTSQPRT--Q-------------------------V-----------GVRRSL---------------------------------------------------KAAS-------KNRRSKGAR---------------------WGLGIA----AGL-------------------VTGAVA----------------------AVL----LALIIRVVVAFASGTENL-KKPIIFDK---------------------------------------------------------------------------------------------------------------------------------------------------------------------------KI------------------------------------TPHM------------------------------------------L----------------------------------------------------AFLDKEDAL---------------------------------------------------------------------------------------------AGC--------------------------------------------------------------------------------------------------------------------------------R----LLGAGGNGKVYQVP--LQD--------------DL--V--VAIKCV-----------------RIASDEAE-------------EGS---------------DSSHDAKQIRAELETLGFIRHRN-LVRLLAY-IF-K-------ED--S-HLLVYEYMPGGSLQDAL----------------------HRVAT---------GN----------------LTLSWPERH-RILCGVAQGLAYLH--NE--SLGS-SIVHRDLKPANILLDEGYEAKLGDFGLAAVV------------PL--KATHA--TT-EV-LAGTIGFIAP--------EYHQTMRYSQKSDVFSFGVVIAQLVTARNPT------DQ--FVV-ENGG-SIG--------QWLHKCL----------QSSN-----------G--VE-----AIDPA------LQ-----ASGY---E----TE---ILLAMKIAVFCTHVDPQQR--PK-SIEVLKM----LL-----QIRNPDPV----PAERN----LSPDIVESDVM--------------------------------------------------------------------TLPSSDSLR-----------------------------------------FPVSGATSLTSSY-----------------
> evm_27.model.AmTr_v1.0_scaffold00032.242 pacid=31559963 transcript=evm_27.model.AmTr_v1.0_scaffold00032.242 locus=evm_27.TU.AmTr_v1.0_scaffold00032.242 ID=evm_27.model.AmTr_v1.0_scaffold00032.242.v1.0 annot-version=v1.0
-----------MHHSPLPH---------------------PNLFSSS----------------------------------------------------------LTLSHLSVQAKMASPAGSL--ALLLLLLLLS--------------------TCTGAS---------------------PDD-----------SAC--------A--LLEAK-AS--LR----G----P------WAS---L---------N--G-W------------------TDSTA------------PNVC--RWSGVTC------SD-------G---L----------VVGLNLSGL--AL-E--G--P-IP-----TS----------------------L--L-RI--SSLLSLDLSSNLLS-GLI-P------PQL-S-N-LTKLITLRLFT-------QLSGPI-PKELGLL-SE---------------------------------------------------------------LEELRIGDN-GLE--GEIPET-----------------------ISNCT-----------------------SLTS----------------------LGLAS---CKLTGP-IP---------------------------PQ--IGE-LSALENLVLQE---N-QLTGPLP-AELDHCRRLLI----------------------------------------------FTAANNQIH---GPIPSEL-G-----SLKALQLLNLANNS-LSGAI-PMEL--G-------------------GLSELIYLNLLGNQLNGALPESLGRLEKLQNLDLSSSLIGLVPKEIGWLKEAGFIVLSDMLGGEIPLGIC----TN-TSLEHLI----LAGNQFSGEI--P-AD---F-A------------QCP-SLKYIDLSD----NLEGEI---PASLWGMSNLTDLLLHSLVGELPSFIGLSSLQTLALFHHLEGPIPPEIGLLESLETLFLYE-N-QFSGEIPAE--------------------------------------------------------IG-NCSSLKQVDFYGNKFSG-------------------------SIPVTLGRLANLNFLHLRENDLEGPIPASLG--------------NC-K------------------------------SLKTLDLAD-----------------RLSGKIPVTFGNLESLE-----------------------MLLLYNSLSGWLP--RELR-NCKNLTRVNLSNKLTGPIFP-LCYSPSYLSFDLSNSFIGVVPALLCRSKG-LERLRLGSNQFAGVIPLQLGQ--LAELYMLDLSN-QIN-GTIPSE-LAKC-----TKLS--HLVLSSGLSGEVP---------------------PWL--GN-LTQLGELRL-----SENNLVGSI---PPSLG-SCKGLLTLALDHG------------------LA-----------------------GPIPEQ----L-GELASLNSLDLS---------GNHLSG--------P-ITR-------NTV-AKWKSL----FLLRLSEELSGPIPPEI---------S------ELQ-AL-----------------QSGLDLSQNNITGEIPSS-LAGLINLERLNLSFALSGPIPSE-----------------------LGRMPSLVALDLSHALQGPLPDA-------------------LSKWP---AD-ALNANP-GLCG-RPLEP---------------CTTA-----------------------GPNN--------R-ALTPGS-------VAGI-S-AA-AVS-G-FALAILV--ATV--IA----LR---------CKTS------------AQRGAIWG-----ASL-WGSSR---RPL-------KGEAKWT-----------------------------FEDIMSATNSL--SEEF-MVGAGGSGTIYRAE--MP------------N--GD--V--LAVKKIFSG-----------------------------------TG----E-------------IMLDKSFGRELQTLGRIRHRH-LVKLLGW-CS-K-GEI---------NILVYEYMVNGSLWEWI------H-S--KGG---------KKR------------------------------MDWVGRL-RVAKGLVEGVEYLH--HD--CV-P-RIVHRDIKSSNVLIDGDGEAHLGDFGLAKVVEDTV--------DSM-GATE---ST-SH-FAGSYGYMAP--------EYAYSLRATEKSDVYSVGIVLMELVTGKMP-----I-DS-SL------P-E-G----MGIVQWIGHCL----------AS--------PS-PT---HEE----VLDSS------LR-----PLT----SSEE-SA---IFEVLQIAMECTRLMPVDR--PT-ARQVSDK----LT-----RICC-NTD----RSVTS----HKKA-----------------------------------------------------------------------------------------------------------------------------------------------------------
> Smo_60230_ pacid=15411784 transcript=60230 locus=60230 ID=60230.v1.91 annot-version=v1.0
-----------------------------------------------------------------------------------------------------------DLQWLLEL---------------------------------KAGFQADPLNATGDW----------------------------------------------------------I----------PPD---RHR----------------------------NG--------STSSSD-------------PC--SWSGISCSD-----H-------A------R-------VTAINLTST--SL-T--G--S-ISSSAFGPM----------------------P--S-QL-PASLRSLRLNENSLT-GPL-P------ASI-A-N-ATLLTELLVYS-------LLSGSI-PSEIGRL-SKLRVLRAGLFGPIPDSIAGLHLQILGLANELSGGIP---------------------RGIGQLALESLMLHYN-NLS--GGIPPE-----------------------VTQCR-----------------------QLTV----------------------LGLSE---NRLTGP-IP---------------------------RG--ISD-LAALQTLSIFN---N-SLSGSVP-EEVGQCRQLLY----------------------------------------------LNLQGNDLT---GQLPDSL-A-----KLAALETLDLSENS-ISGPI-PDWI--G-------------------SLASLENLALSMNQLSGEIPSSIGGL---------------------------------------------------ARLEQLF----LGSNRLSGEI--P-GE---I-G------------ECR-SLQRLDLSS----RLTGTI---PA--------------------------------------------SIGRLSMLTDLVLQS-N-SLTGSIPEE--------------------------------------------------------IG-SCKNLAVLALYENQLNG-------------------------SIPASIGSLEQLDELYLYRNKLSGNIPASIGSCSKLTLLPRSIPARC-A------------------------------KMRKLDLAE-----------------SLSGAIPQDLTSMADLE-----------------------MLLLYQNLTGAVP--ESIA-CCHNLTTINLSDLLGGKIPPLLGSSGALQVLDLTDGIGGNIPPSLGISST-LWRLRLGGNKIEGLIPAELGN--ITALSFVDLSF-RLA-GAIPSI-LASC-----KNLT--HIKLNGRLQGRIP---------------------EEI--GG-LKQLGELDL-----SQNELIGEI---PGSIS-GCPKISTLKLAER------------------LS-----------------------GRIPAA----L-GILQSLQFLELQ---------GNDLEG--------Q-IP--------ASI-GNCGLL----LEVNLSHSLQGGIPREL---------G------KLQ-NL-----------------QTSLDLSFNRLNGSIPPE-LGMLSKLEVLNLSSAISGMIPES-----------------------LNNMISLLSLNLSSNLSGPVPSG-----------------PVFDRMT---QS-SFSNNR-DLCS-ESL---------SSSD----PGST-----------------------TSSGS------RP-PHRKKH-------RIVL-I-AS-LVC-S-LVALVTLGSAIY--IL----VFY----KRD-RGRI---------------------------------RL---------AA-STKFYKDHRLF---P-MLS------RQLT-------FSDLMQATDSL--SDLN-IIGSGGFGTVYKAI--LP------------S--GE--V--LAVKKV--------------------------------------DV----AGD---------GDPTQDKSFLREVSTLGKIRHRH-LVRLVGF-CS---H-----KG--V-NLLVYDYMPNGSLFDRL------H-G-------SACTEKNNA--------GV---------------------LDWESRH-RIAVGIAEGIAYLH--HD--CA-P-RIVHRDIKSNNVLLDSRDEPHLGDFGLAKIIDSSS--------SS-----H---TL-SV-FAGSYGYIAP--------EYAYTMRASEKTDIYSFGVVLMELVTGKLP-----V-DP-TF------P-D-G----VDIVSWVRLRI----------SQK--------A-SV---DD-----LIDPL------LQ-----KVS----RTER-LE---MLLVLKAALMCTSSSLGDR--PS-MREVVDK----LK-----QV----------------------------------------------------------------------------------------------------------------------------------------------------------------------------------
> AT4G20140.1 pacid=19646313 transcript=AT4G20140.1 locus=AT4G20140 ID=AT4G20140.1.TAIR10 annot-version=TAIR10
-------------------------------------------MQPL----------------------------------------------------------VLLLLF--------------------ILCFS-------------------GLGQPGI---------------------INN-----------DLQ--------T--LLEVK-KS--LV----TN---PQ----EDDP---L---------R--Q-W------------------NSDN-------------INYC--SWTGVTC-D---NTG-------L---F--R-------VIALNLTGL--GL-T--G--S-IS-----PW----------------------F--G-RF--DNLIHLDLSSNNLV-GPI-P------TAL-S-N-LTSLESLFLFS-------QLTGEI-PSQLGSL-VN---------------------------------------------------------------IRSLRIGDN-ELV--GDIPET-----------------------LGNLV-----------------------NLQM----------------------LALAS---CRLTGP-IP---------------------------SQ--LGR-LVRVQSLILQD---N-YLEGPIP-AELGNCSDLTV----------------------------------------------FTAAENMLN---GTIPAEL-G-----RLENLEILNLANNS-LTGEI-PSQL--G-------------------EMSQLQYLSLMANQLQGLIPKSLADLGNLQTLDLSANLTGEIPEEFWNMSQLLDLVLANHLSGSLPKSIC----SNNTNLEQLV----LSGTQLSGEI--P-VE---L-S------------KCQ-SLKQLDLSN----SLAGSI---PEALFELVELTDLYLHTLEGTLSPSISLTNLQWLVLYHNLEGKLPKEISALRKLEVLFLYE-N-RFSGEIPQE--------------------------------------------------------IG-NCTSLKMIDMFGNHFEG-------------------------EIPPSIGRLKELNLLHLRQNELVGGLPASLG--------------NC-H------------------------------QLNILDLAD-----------------QLSGSIPSSFGFLKGLE-----------------------QLMLYNSLQGNLP--DSLI-SLRNLTRINLSHRLNGTIHP-LCGSSSYLSFDVTNGFEDEIPLELGNSQN-LDRLRLGKNQLTGKIPWTLGK--IRELSLLDMSS-ALT-GTIPLQ-LVLC-----KKLT--HIDLNNFLSGPIP---------------------PWL--GK-LSQLGELKL-----SSNQFVESL---PTELF-NCTKLLVLSLDGS------------------LN-----------------------GSIPQE----I-GNLGALNVLNLD---------KNQFSG--------S-LP--------QAM-GKLSKL----YELRLSRSLTGEIPVEI---------G------QLQ-DL-----------------QSALDLSYNNFTGDIPST-IGTLSKLETLDLSHQLTGEVPGS-----------------------VGDMKSLGYLNVSFNLGGKLKKQ-------------------FSRWP---AD-SFLGNT-GLCG-SPLSR---------------CNRV-----------------------RSNNK------QQ-GLSARS-------VVII-S-AI-SAL-TAIGLMILV--IAL--FF----KQR----HDFFKKVG------------HGSTAYTS-----SSS-SSQAT---KPLFRNGAS-KSDIRW-------------------------------EDIMEATHNL--SEEF-MIGSGGSGKVYKAE--LE------------N--GE--T--VAVKKILWK-----------------------------------DD------------------LMSNKSFSREVKTLGRIRHRH-LVKLMGY-CS-S-K------SEGL-NLLIYEYMKNGSIWDWL------H-E------DKPVLEKKKKL------------------------------LDWEARL-RIAVGLAQGVEYLH--HD--CV-P-PIVHRDIKSSNVLLDSNMEAHLGDFGLAKVLTENC--------DT---NTD---SN-TW-FACSYGYIAP--------EYAYSLKATEKSDVYSMGIVLMEIVTGKMP-----T-DS-VF------G-A-E----MDMVRWVETHL----------EV--------AG-SA---RDK----LIDPK------LK-----PLL----PFEE-DA---ACQVLEIALQCTKTSPQER--PS-SRQACDS----LL-----HVYN-N------RTAGY----KKL------------------------------------------------------------------------------------------------------------------------------------------------------------
> Solyc05g007230.2.1 pacid=36144765 transcript=Solyc05g007230.2.1 locus=Solyc05g007230.2 ID=Solyc05g007230.2.1.ITAG2.4 annot-version=ITAG2.4
-----------------------------------------MSMLNK----------------------------------------------------------LLLVWFVAAT-------------LFVGYVFS------------------------------------------------ET-----------EFE--------A--LLEIK-KS--LV----DD---P------ENV---L---------S--N-W------------------SDEN-------------KNFC--QWRGVSC-D----ED-------T---L--K-------VVGLNLSDC--SI-S--G--S-IS-----PS----------------------I--G-FL--HHLLHLDLSSNLLS-GPI-P------PAL-S-N-LSSLQSLLLYS-------QLTGPI-PNEIGLL-KN---------------------------------------------------------------LQVIRIGDNVGLT--GPIPSS-----------------------FGDLE-----------------------NLVT----------------------LGLAS---CSLIGA-IP---------------------------PE--LGK-LKRVETMNLQE---N-QLENEIP-VEIGNCSSLVA----------------------------------------------FSVAVNNLN---GSIPEEL-S-----MLKNVQVMNLANNS-FSGQI-PTQL--G-------------------EMNELRYLNLLGNQLEGLIPKSLAKLSNVQNLDLSGRLTGEIPGEFGNMEGLRFLVLTSNLSGSIPKTLC----SGKSSLEHMM----LSENLLSGEI--P-VE---L-R------------ECV-SLKVLDLSN----TLNGSI---PFELYELVELTDLLLNTLVGSVSPLIALTNLQTLALSHSFHGNIPKEIGMLASLEILFLYE-N-QFSGEIPME--------------------------------------------------------IG-NCSSLQMIDLYGNAFSG-------------------------RIPITIGGLKELNFVDFRQNDLSGEIPASLG--------------NC-H------------------------------QLKILDLAD-----------------RLSGNVPATFGYLRALE-----------------------QLMLYNSLEGNLP--DELI-NLANLTRINFSHKLNGSIVS-LCSSTSFLSFDVTNAFDHEVPPHLGYSPF-LERLRLGNNRFIGEIPWTLGL--IRELSLLDLSG-ELT-GLIPPQ-LSLC-----RKLT--HLDLNNRFYGSIP---------------------SWL--GN-LPLLGELKL-----SSNKFSGPL---PRELF-NCSKLLVLSLEHA------------------IN-----------------------GTLPLE----I-GELKSLNVLNFD---------KNQLSG--------P-IP--------STI-GNLSKL----YILRLSGSLTGEIPSAL---------G------ELK-NL-----------------QSILDLSFNNFTGQIPPS-VGTLTKLETLDLSHHLTGEVPPQ-----------------------VGEMSSLGKLNLSYNLQGKLDKQ-------------------YAHWP---AD-AFTGNP-RLCG-SPLQN---------------CEVS-----------------------KSNNR------SS-GLSNST-------VVII-S-VI-STT-VAIILMLLG--AAL--FF----KQR----REAFRRGS------------EVNSAYSS-----SSS-QGQK----RPLFASVAA-KRDIRW-------------------------------DDIMEATNNL--SNDF-IIGSGGSGTVYKAE--LF------------N--GE--I--VAIKRIPSK-----------------------------------DD------------------LLLDKCFAREIKTLWRIRHRH-LVRLLGY-CN-N-S------GEGS-NVLIYEYMENGSVWDWL------H-K------QPDNNNKRKTC------------------------------LDWEARL-KIAVGLAQGVEYLH--HD--CV-P-KIIHRDIKSSNILLDSNMEAHLGDFGLAKAVHDNY--------NSY--NTE---SN-LW-LAGSFGYIAP--------EYAYSSRATEKSDVYSMGIVLMELVSGRMP-----T-DG-SF------G-E-D----MDMVRWIESCI----------EM------------S---KEE----VIDPV------LK-----PLL----PNEE-SA---ALQVLEIALECTKTAPAER--PS-SRKVCDL----LL-----HAFN-D------KVVHS----DKMS------------------------------------------------------------------------------------------------------------------------------PDNYV------------------------
> Potri.001G075000.1 pacid=27043020 transcript=Potri.001G075000.1 locus=Potri.001G075000 ID=Potri.001G075000.1.v3.0 annot-version=v3.0
------------------------------------------MGVPK----------------------------------------------------------QVLLLFVA-----------------ILVCFS---------FG-------FVLCQ-------------------------NQ-----------ELS--------V--LLEVK-KS--FE----GD---P------EKV---L---------H--D-W------------------NESN-------------PNSC--TWTGVTC-GLNSVDG-------S---V--Q-------VVSLNLSDS--SL-S--G--S-IS-----PS----------------------L--G-SL--KYLLHLDLSSNSLT-GPI-P------TTL-S-N-LSSLETLLLFS-------QLTGPI-PIQLGSI-TS---------------------------------------------------------------LLVMRIGDN-GLS--GPVPAS-----------------------FGNLV-----------------------NLVT----------------------LGLAS---CSLTGP-IP---------------------------PQ--LGQ-LSQVQNLILQQ---N-QLEGLIP-AELGNCSSLTV----------------------------------------------FTVALNNLN---GSIPGEL-G-----RLQNLQILNLANNS-LSGEI-PTQL--G-------------------EMSQLVYLNFMGNHLGGSIPKSLAKMGSLQNLDLSMMLTGGVPEELGRMAQLVFLVLSNNLSGVIPTSLC----SNNTNLESLI----LSEIQLSGPI--P-KE---L-R------------LCP-SLMQLDLSN----SLNGSI---PNEIYESVQLTHLYLHSLVGSISPLIALSNLKELALYHNLLGNLPKEIGMLGNLEVLYLYD-N-LLSGEIPME--------------------------------------------------------IG-NCSNLQMIDFYGNHFSG-------------------------EIPVTIGRLKGLNLLHLRQNELFGHIPATLG--------------NC-H------------------------------QLTILDLAD-----------------GLSGGIPVTFGFLHALE-----------------------QLMLYNSLEGNLP--DSLT-NLRNLTRINLSKRINGSISA-LCGSSSFLSFDVTSAFGNEIPALLGNSPS-LERLRLGNNRFTGKIPWTLGQ--IRELSLLDLSG-LLT-GQIPAQ-LMLC-----KKLE--HVDLNNLLYGSVP---------------------SWL--GN-LPQLGELKL-----FSNQFTGSL---PRELF-NCSKLLVLSLDAF------------------LN-----------------------GTLPVE----V-GNLESLNVLNLN---------QNQLSG--------S-IP--------LSL-GKLSKL----YELRLSNSFSGEIPSEL---------G------QLQ-NL-----------------QSILDLSYNNLGGQIPPS-IGTLSKLEALDLSHCLVGAVPPE-----------------------VGSLSSLGKLNLSFNLQGKLDKQ-------------------FSHWP---PE-AFEGNL-QLCG-NPLNR---------------CSIL-----------------------SDQ--------QS-GLSELS-------VVVI-S-AI-TSL-AAIALLALG--LAL--FF----KRR----REFLKRVS------------EGNCICSS-----SSS-QAQR----KTPFLRGTA-KRDYRW-------------------------------DDLMEATNNL--SDEF-IIGSGGSGTIYRAE--FQ------------S--GE--T--VAVKKILWK-----------------------------------DE------------------FLLNKSFAREVKTLGRIRHRN-LVKLIGY-CS-N-K------GAGC-NLLIYEYMENGSLWDWL------H-Q-------QPVNSKQRQS------------------------------LDWEARL-KIGVGLAQGVEYLH--HD--CV-P-KIMHRDIKSSNVLLDSNMEAHLGDFGLAKALEENY--------DS---NTE---SH-SW-FAGSYGYIAP--------EHAYSFKATEKSDVYSMGIVLMELVSGKTP-----T-DA-TF------G-V-D----MDMVRWVEKHT----------EM-------QGE-SA---R-E----LIDPA------LK-----PLV----PYEE-YA---AYQMLEIALQCTKTTPQER--PS-SRHACDQ----LL-----HLYK-N------RMVDF----D-MN------------------------------------------------------------------------------------------------------------------------------IDPNA------------------------
> Potri.003G156200.1 pacid=26996770 transcript=Potri.003G156200.1 locus=Potri.003G156200 ID=Potri.003G156200.1.v3.0 annot-version=v3.0
------------------------------------------MAVPK----------------------------------------------------------RVLLLFAA-----------------LLFCFS---------FG-------FVLCQ-------------------------NQ-----------ELS--------S--LLEVK-KS--FE----GD---P------EKV---L---------L--D-W------------------NESN-------------PNFC--TWTGVIC-GLNSVDG-------S---V--Q-------VVSLNLSDS--SL-S--G--S-IP-----PS----------------------L--G-SL--QKLLQLDLSSNSLT-GPI-P------ATL-S-N-LSSLESLLLFS-------QLTGPI-PTQLGSL-KS---------------------------------------------------------------LQVLRIGDN-GLS--GPIPAS-----------------------FGNLV-----------------------NLVT----------------------LGLAS---CSLTGP-IP---------------------------PQ--LGQ-LSQVQSLILQQ---N-QLEGPIP-AELGNCSSLTV----------------------------------------------FTVAVNNLN---GSIPGAL-G-----RLQNLQTLNLANNS-LSGEI-PSQL--G-------------------ELSQLVYLNFMGNQLQGPIPKSLAKMSNLQNLDLSMMLTGGVPEEFGSMNQLLYMVLSNNLSGVIPRSLC----TNNTNLESLI----LSETQLSGPI--P-IE---L-R------------LCP-SLMQLDLSN----SLNGSI---PTEIYESIQLTHLYLHSLVGSISPLIALSNLKELALYHSLQGNLPKEIGMLGNLEVLYLYD-N-QLSGEIPME--------------------------------------------------------IG-NCSNLKMVDFFGNHFSG-------------------------EIPVSIGRLKGLNLLHLRQNELGGHIPAALG--------------NC-H------------------------------QLTILDLAD-----------------GLSGGIPVTFGFLQALE-----------------------QLMLYNSLEGNLP--YSLT-NLRHLTRINLSKRFNGSIAA-LCSSSSFLSFDVTSSFANEIPAQLGNSPS-LERLRLGNNQFTGNVPWTLGK--IRELSLLDLSG-LLT-GPIPPQ-LMLC-----KKLT--HIDLNNLLSGPLP---------------------SSL--GN-LPQLGELKL-----SSNQFSGSL---PPELF-NCSKLLVLSLDGL------------------LN-----------------------GTLPVE----V-GKLEFLNVLNLE---------QNQLSG--------S-IP--------AAL-GKLSKL----YELQLSHSFSGEIPFEL---------G------QLQ-NL-----------------QSILDLGYNNLSGQIPSS-IGKLSKLEALDLSHQLVGAVPPE-----------------------VGDMSSLGKLNLSFNLQGKLGEQ-------------------FSHWP---TE-AFEGNL-QLCG-SPLDH---------------CSV------------------------SSQ--------RS-GLSESS-------VVVI-S-AI-TTL-TAVALLALG--LAL--FI----KHR----LEFLRRVS------------EVKCIYSS-----SSS-QAQR----KPLFRKGTA-KRDYRW-------------------------------DDIMAATNNL--SDEF-IIGSGGSGTIYRTE--FQ------------S--GE--T--VAVKKILWK-----------------------------------DE------------------FLLNKSFAREVKTLGRIRHRH-LVKLIGY-CS-S-E------GAGC-NLLIYEYMENGSLWDWL------R-Q-------QPVNIKKRQS------------------------------LDWETRL-KIGLGLAQGVEYLH--HD--CV-P-KIIHRDIKSSNILLDSTMEAHLGDFGLAKALEENY--------DS---NTE---SH-SW-FAGSYGYIAP--------EYAYTLKATEKSDVYSMGIVLMELVSGKMP-----T-DA-SF------G-V-D----MDMVRWVEKHM----------EM-------QGG-CG---REE----LIDPA------LK-----PLL----PCEE-SA---AYQLLEIALQCTKTTPQER--PS-SRQACDQ----LL-----HLYK-N------RMVDF----DKMN------------------------------------------------------------------------------------------------------------------------------NDPYS------------------------
> Zm00001d021535_T001.1
------------------------------------------MAMTR----------------------------------------------------------PFLAPLMIVA----------------AVLLS---------------------RMAAA---------------------AAD-----------DGD--------V--LLQVK-SA--FV----DD---P------QGV---L---------A--G-W------------------NDSAGSGAGS-------SGFC--SWSGVAC-D----AS-------G---L--R-------VVGLNLSGA--GL-A--G--T-VS-----RA----------------------L--A-RL--DALEAIDLSSNALT-GPV-P------AAL-G-G-LPNLQLLLLYS-------QLTGQI-PASLGAL-SA---------------------------------------------------------------LQVLRLGDNPGLS--GAIPDA-----------------------LGKLG-----------------------NLTV----------------------LGLAS---CNLTGP-IP---------------------------AS--LVR-LDALTALNLQQ---N-ALSGPIP-RGLAGLASLQA----------------------------------------------LALAGNQLT---GAIPPEL-G-----TLAGLQKLNLGNNS-LVGAI-PPEL--G-------------------ALGELQYLNLMNNRLTGRVPRTLAALSRVHTIDLSGMLSGALPAELGRLPQLTFLVLSDQLTGSVPGDLCGGDEAESSSIEHLM----LSMNNFTGEI--P-EG---L-S------------RCR-ALTQLGLAN----SLSGVI---PAALGELGNLTDLVLNSLSGELPPELFLTELQTLALYHKLSGRLPDAIGRLVNLEELYLYE-N-QFTGEIPES--------------------------------------------------------IG-DCASLQMIDFFGNRFNG-------------------------SIPASMGNLSQLIFLDFRQNELSGVIAPELG--------------EC-Q------------------------------QLKILDLAD-----------------ALSGSIPETFGKLRSLE-----------------------QFMLYNSLSGAIP--DGMF-ECRNITRVNIAHRLSGSLLP-LCGTARLLSFDATNSFDGAIPAQFGRSSG-LQRVRLGSNMLSGPIPPSLGG--ITALTLLDVSS-ALT-GGFPAT-LAQC-----TNLS--LVVLSHRLSGAIP---------------------DWL--GS-LPQLGELTL-----SNNEFTGAI---PVQLS-NCSNLLKLSLDNQ------------------IN-----------------------GTVPPE----L-GSLASLNVLNLA---------HNQLSG--------Q-IP--------TTV-AKLSSL----YELNLSQYLSGPIPPDI---------S------KLQ-EL-----------------QSLLDLSSNNFSGHIPAS-LGSLSKLEDLNLSHALVGAVPSQ-----------------------LAGMSSLVQLDLSSQLEGRLGIE-------------------FGRWP---QA-AFANNA-GLCG-SPLRG---------------CSS-------------------------RNS-------RS-AFHAAS-------VALV-T-AV-VTL-L-IVLVIIV--LAL--MA----VRR----QA--PGSE------------EMNCSAFS-----SSS-SGSAN---RQLVIKGSA-RREFRW-------------------------------EAIMEATANL--SDQF-AIGSGGSGTVYRAE--LS------------T--GE--T--VAVKRIADM-----------------------------------DS----G------------MLLHDKSFTREVKTLGRVRHRH-LVKLLGF-VT-S-R----ECGGGG-GMLVYEYMENGSLYDWL------H---------GGSDGRKKQT------------------------------LSWDARL-KVAAGLAQGVEYLH--HD--CV-P-RIVHRDIKSSNVLLDGDMEAHLGDFGLAKAVRENRQAAG----KD---CTE---SG-SC-FAGSYGYIAP--------ECAYSLKATERSDVYSMGIVLMELVTGLLP-----T-DK-TF------G-G-D----MDMVRWVQSRM----------DA--------PL-PA---REQ----VFDPA------LK-----PLA----PREE-SS---MTEVLEVALRCTRAAPGER--PT-ARQVSDL----LL-----HVSL-DYY----RACEK----R--------------------------------------------------------------------------------------------------------------------------------------------------------------
> Zm00001d006420_T002.1
------------------------------------------MAMVR----------------------------------------------------------PFLAPLMIAA----------------VFLLS---------------------CMAAA---------------------AAD-----------DGD--------V--MLQVK-SA--FV----DD---P------QEV---L---------A--S-W------------------NASA-------------SGFC--SWGGVAC-D----AA-------G---L--R-------VVGLNLSGA--GL-A--G--T-VP-----RA----------------------L--A-RL--DALEAIDLSSNALT-GPV-P------AAL-G-G-LPNLQVLLLYS-------QLAGVL-PASLVAL-SA---------------------------------------------------------------LQVLRLGDNPGLS--GAIPDA-----------------------LGRLA-----------------------NLTV----------------------LGLAS---CNLTGP-IP---------------------------TS--LGR-LGALTALNLQQ---N-KLSGPIP-RALSGLASLQV----------------------------------------------LALAGNQLS---GAIPPEL-G-----RIAGLQKLNLGNNS-LVGAI-PPEL--G-------------------ALGELQYLNLMNNRLSGLVPRALAAISRVRTIDLSGMLSGALPAELGRLPELTFLVLSDQLTGSVPGDLCGGDGAEASSLEHLM----LSTNNFTGEI--P-EG---L-S------------RCR-ALTQLDLAN----SLSGGI---PAAIGELGNLTDLLLNSLSGELPPELFLAELQTLALYHKLTGRLPDAIGRLGNLEVLYLYE-N-QFAGEIPAS--------------------------------------------------------IG-DCASLQQVDFFGNRFNG-------------------------SIPASMGNLSQLIFLDLRQNDLSGVIPPELG--------------EC-Q------------------------------QLEIFDLAD-----------------ALSGSIPETFGKLRSLE-----------------------QFMLYNSLSGAIP--DGMF-ECRNITRVNIAHRLSGSLVP-LCGTARLLSFDATNSFDGRIPAQLGRSSS-LQRVRLGSNMLSGPIPPSLGG--IATLTLLDVSS-ELT-GGIPAA-LAQC-----RQLS--LIVLSHRLSGAVP---------------------GWL--GS-LPQLGELAL-----SNNEFTGAI---PMQLS-NCSELLKLSLDNQ------------------IN-----------------------GTVPPE----L-GGLVSLNVLNLA---------HNQLSG--------P-IP--------TTV-AKLSGL----YELNLSQYLSGPIPPDI---------G------KLQ-DL-----------------QSLLDLSSNNLSGHIPAS-LGSLPKLENLNLSHALVGAVPSQ-----------------------LAGMSSLVQLDLSSQLEGKLGTE-------------------FGRWP---QA-AFADNT-GLCG-SPLRG---------------CSS-------------------------RNS-------HS-ALHAAT-------IALV-S-AV-VTL-L-IILLIIA--IAL--MV----VRR----RA--RGSG------------EVNCTAFS-----SSS-SGSAN---RQLVVKGSA-RREFRW-------------------------------EAIMEATANL--SDQF-AIGSGGSGTVYRAE--LS------------T--GE--T--VAVKRIAH--------------------------------------------------------------------------------------------------------MLVYEYMENGSLYDWL------H---------GGSDGRKKRT------------------------------LSWEARL-MVAAGLAQGVEYL------------------------------------------------------------------------------------------------------------------------------------------------------------------------------------------------------------------------------------------------------------------------------------------------------------------------------------------------------------------------------------------------------------------------------------------------------------------
> LOC_Os07g31500.1 pacid=33114200 transcript=LOC_Os07g31500.1 locus=LOC_Os07g31500 ID=LOC_Os07g31500.1.MSUv7.0 annot-version=v7.0
------------------------------------------MARRR----------------------------------------------------------FFPAWVVVVM-------------VVVVVLGS---------------------CSAAA---------------------AAG-----------DGD--------A--LMDVK-NA--FV----ED---P------GGV---L---------A--G-W------------------GGGG---GNS-------SAFC--SWAGVEC-D----AA-------G---A--R-------VTGLNLSGA--GL-A--G--E-VPG----AA----------------------L--A-RL--DRLEVVDLSSNRLA-GPV-P------AAL-G-A-LGRLTALLLYS-------RLAGEL-PPSLGAL-AA---------------------------------------------------------------LRVLRVGDNPALS--GPIPAA-----------------------LGVLA-----------------------NLTV----------------------LAAAS---CNLTGA-IP---------------------------RS--LGR-LAALTALNLQE---N-SLSGPIP-PELGGIAGLEV----------------------------------------------LSLADNQLT---GVIPPEL-G-----RLAALQKLNLANNT-LEGAV-PPEL--G-------------------KLGELAYLNLMNNRLSGRVPRELAALSRARTIDLSGLLTGELPAEVGQLPELSFLALSGHLTGRIPGDLCGGGGAESTSLEHLM----LSTNNFSGEI--P-GG---L-S------------RCR-ALTQLDLAN----SLTGVI---PAALGELGNLTDLLLNTLSGELPPELFLTELKVLALYHGLTGRLPDAVGRLVNLEVLFLYE-N-DFSGEIPET--------------------------------------------------------IG-ECSSLQMVDFFGNRFNG-------------------------SLPASIGKLSELAFLHLRQNELSGRIPPELG--------------DC-V------------------------------NLAVLDLAD-----------------ALSGEIPATFGRLRSLE-----------------------QLMLYNSLAGDVP--DGMF-ECRNITRVNIAHRLAGGLLP-LCGSARLLSFDATNSFSGGIPAQLGRSRS-LQRVRFGSNALSGPIPAALGN--AAALTMLDASG-ALT-GGIPDA-LARC-----ARLS--HIALSGRLSGPVP---------------------AWV--GA-LPELGELAL-----SGNELTGPV---PVQLS-NCSKLIKLSLDGQ------------------IN-----------------------GTVPSE----I-GSLVSLNVLNLA---------GNQLSG--------E-IP--------ATL-AKLINL----YELNLSRLLSGPIPPDI---------G------QLQ-EL-----------------QSLLDLSSNDLSGSIPAS-LGSLSKLESLNLSHALAGAVPPQ-----------------------LAGMSSLVQLDLSSQLQGRLGSE-------------------FSRWP---RG-AFAGNA-RLCG-HPLVS---------------CGVG------------------------GGG-------RS-ALRSAT-------IALV-S-AA-VTL-S-VVLLVIV--LVL--IA----VRR----RR----SG------------EVNCTAFS-----SSL-GGGGNNTNRQLVVKGSA-RREFRW-------------------------------EAIMEATANL--SDQF-AIGSGGSGTVYRAE--LP------------T--GE--T--VAVKRIAHM-----------------------------------DS----D------------MLLHDKSFAREVKILGRVRHRH-LVKLLGF-VA-S-HDVG-GGGGGG-SMLVYEYMENGSLYDWL------H-GIAAGGGGGGDGERKKRV------------------------------LSWDARL-KVAAGLAQGVEYLH--HD--CV-P-RVVHRDIKSSNVLLDGDMEAHLGDFGLAKSVADNR--------KD---FTD---SA-SC-FAGSYGYMAP--------ECGYSLKTTEKSDVYSMGIVMMELVTGLTP-----T-DK-AF------G-G-D----VDMVRWVQSRV----------EA--------PS-PG---REQ----VFDPA------LK-----PLA----PREE-SS---MTEVLEVALRCTRTAPGER--PT-ARQVSDL----LL-----HVSL-DYY----RAGEH----KR-------------------------------------------------------------------------------------------------------------------------------------------------------------
> Bradi1g26900.1.p pacid=32798180 transcript=Bradi1g26900.1 locus=Bradi1g26900 ID=Bradi1g26900.1.v3.1 annot-version=v3.1
------------------------------------------MARAA----------------------------------------------------------PRFSSVMPAAW------------LLLVVLVS---------------------CTAAA---------------------AGD-----------DGD--------V--LLDVK-AA--FS----QD---P------EGV---L---------D--G-W------------------SADA---AGS-------LGFC--SWSGVTC-D----AA-------G---L--R-------VSGLNLSGA--GL-A--G--P-VP-----SA----------------------L--S-RL--DALQTIDLSSNRLT-GSI-P------PAL-G-R-LRSLEVLMLYS-------DLASEI-PASIGRL-AA---------------------------------------------------------------LQVLRLGDNPRLS--GPIPDS-----------------------LGELS-----------------------NLTV----------------------LGLAS---CNLTGA-IP---------------------------RR--LAR-LSGLTALNLQE---N-SLSGPIP-AGIGAIAGLQV----------------------------------------------ISLANNNLT---GVIPPEL-G-----SLAELQKLNLGNNT-LEGPI-PPEL--G-------------------ALGELLYLNLMNNSLTGRIPRTLGALSRVRTLDLSWMLTGGIPAELGRLTELNFLVLSNNLTGRIPGELCGDEEAESMSLEHLM----LSTNNLTGEI--P-GT---L-S------------RCR-ALTQLDLAN----SLSGNI---PPALGELGNLTDLLLNSLSGELPPELFLTELGTLALYHELTGRLPGSIGNLRSLRILYAYE-N-QFTGEIPES--------------------------------------------------------IG-ECSTLQMMDFFGNQLNG-------------------------SIPASIGNLSRLTFLHLRQNELSGEIPPELG--------------DC-R------------------------------RLEVLDLAD-----------------ALSGEIPGTFDKLQSLE-----------------------QFMLYNSLSGAIP--DGMF-ECRNITRVNIAHRLSGSLVP-LCGSARLLSFDATNSFQGGIPAQLGRSAS-LQRVRLGSNALSGPIPPSLGR--IAALTLLDVSC-ALT-GGIPDA-LSRC-----AQLS--HVVLNNRLSGPVP---------------------AWL--GT-LPQLGELTL-----STNEFSGAM---PVELS-NCSKLLKLSLDGL------------------IN-----------------------GTVPHE----I-GRLASLNVLNLA---------RNQLSG--------P-IP--------ATV-ARLGNL----YELNLSQHLSGRIPPDM---------G------KLQ-EL-----------------QSLLDLSSNDLIGKIPAS-LGSLSKLEDLNLSHALVGTVPSQ-----------------------LAGMSSLVQLDLSSQLEGRLGDE-------------------FSRWP---ED-AFSDNA-ALCG-NHLRG---------------CGDG-----------------------VRRG-------RS-ALHSAS-------IALV-S-TA-VTL-T-VVLLVIV--LVL--MA-----RR----RG--RMSG------------EVNCTGF------SSS-LGNTN---RQLVIKGSA-RREFRW-------------------------------EAIMEATANL--SDQF-AIGSGGSGTVYRAE--LS------------T--GE--T--VAVKRIASM-----------------------------------DS----D------------MLLHDKSFAREIKILGRVRHRH-LVKLLGF-L--A-H----GADRGG-SMLIYEYMENGSLYDWL------H-G------GGGEGGKKKRA------------------------------LSWDARL-KVAAGLVQGVEYLH--HD--CV-P-RVVHRDIKSSNLLLDADMEAHLGDFGLAKAVAENRQGA-----KE---CTE---SA-SF-FAGSYGYMAP--------ECAYSLKATEKSDVYSTGIVLMELVTGLLP-----T-DK-TF------G-G-D----VDMVRWVQSRV----------EA--------PS-QA---RDQ----VFDPA------LK-----PLA----PREE-SS---MAEALEVALRCTRPAPGER--PT-ARQISDL----LL-----HISM-DYY----RTGEH----KR-------------------------------------------------------------------------------------------------------------------------------------------------------------
> AT1G72180.1 pacid=19654634 transcript=AT1G72180.1 locus=AT1G72180 ID=AT1G72180.1.TAIR10 annot-version=TAIR10
------------------------------------MSRRPDLL-------------------------------------------------------------RGSVVATVA-----------A------TFLLFIF----------------PPNVE-----------------------STV-----------EKQ--------A--LFRFK-NR--LD----D----------SHNI---L---------Q--S-W--------KP--------SDS----------------PC--VFRGITC-D----PL------SG------E-------VIGISLGNV--NL-S--G--T-IS-----PS----------------------I--SA-L--TKLSTLSLPSNFIS-GRI-P------PEI-V-N-CKNLKVLNLTS-------RLSGTI-P----NL-SP--------------------------------------------------------------------------LK-----------------------------------------------------------SLEI----------------------LDISG---NFLNGE-FQ---------------------------SW--IGN-MNQLVSLGLGN---N------------------------------------------------------------------------HYE--EGIIPESI-G-----GLKKLTWLFLARSN-LTGKI-PNSI--F-------------------DLNALDTFDIANNAISDDFPILISRL---------------------------------------------------VNLTKIE----LFNNSLTGKI--P-PE---I-K------------NLT-RLREFDISS----QLSGVL---PE--------------------------------------------ELGVLKELRVFHCHE-N-NFTGEFPSG--------------------------------------------------------FG-D-------------------------------------------------LSHLTSLSIYRNNFSGEFPVNIG--------------RF-S------------------------------PLDTVDISE-----------------EFTGPFPRFLCQNKKLQ-----------------------FLLALQEFSGEIP--RSYG-----------------------------------------------ECKS-LLRLRINNNRLSGQVVEGFWS--LPLAKMIDLSD-ELT-GEVSPQ-IGLS-----TELS--QLILQNRFSGKIP---------------------REL--GR-LTNIERIYL-----SNNNLSGEI---PMEVG-DLKELSSLHLENS------------------LT-----------------------GFIPKE----L-KNCVKL----------------------------------------------------------------------------------------------------------------VDLNLAKNFLTGEIPNS-LSQIASLNSLDFSGRLTGEIPAS-----------------------LVKLK-LSFIDLSGQLSGRIPPD-------------------LLAVGG--ST-AFSRNE-KLCVDKENAKTNQN--LGLSI----CSGYQNV-------------------------------KR-NSSLDG--------TLL-F-LA-LAI---VVVVLVS--GLF--AL--RYRVV----KIR-ELDS------------EN--RDIN-----KAD-A---------------------KWKIASF---H-QME--------LD-------VDEIC---RLD---EDH-VIGSGSAGKVYRVD--LK-----------KG--GG--T--VAVKWL-KRGG-----G---------------------------------------------EEGDGTEVSVAEMEILGKIRHRN-VLKLYAC-LV-G-R------G--S-RYLVFEFMENGNLYQAL------G------------NNIK-----------G-GL----------------PELDWLKRY-KIAVGAAKGIAYLH--HD--CC-P-PIIHRDIKSSNILLDGDYESKIADFGVAKVAD----------------KGY---EW-SC-VAGTHGYMAP--------ELAYSFKATEKSDVYSFGVVLLELVTGLRP-----M-ED-EF------G-E-G----KDIVDYVYSQI-----------QQDPR-------NL---QN-----VLDKQ------V--------LS---TYIE-ES---MIRVLKMGLLCTTKLPNLR--PS-MREVVRK----LD-----DAD--P--------------------------------C--------------------------------------------------------------V----SN-----------------------------------------SQDTTGKITV---------------------
> Smo_97168_ pacid=15408388 transcript=97168 locus=97168 ID=97168.v1.91 annot-version=v1.0
---------------------------------------------------------------------------------------------------------------------------------------------------------------------------------------------------------------------------------------------------------------------------------------------------------------------------------------------------------------------------------------------------------------------------------------------------------------------------------------------------------------------------------------------------------------------------------------------------------------------------------------------------------------------------------------------------------------------------------------------------------------------------------------------------------------------------------------------------------------------------------------------------------------------------------------------------------------------------------------------------------------------------------------------------------------------------------------------------------------------------------------------------------------------------------------------------------------------------------------------------------------------------------------------------------------------------------------------------------------------------------------------------------------------------------------------------------------------IGAA----LGV-------------------IAGSVS----------------------GVL----VGIIARAGIIVYKRARAK-NGPIIFFH---------------------------------------------------------------------------------------------------------------------------------------------------------------------------KL------------------------------------TPKM------------------------------------------L----------------------------------------------------AFLDSPESF---------------------------------------------------------------------------------------------QQM--------------------------------------------------------------------------------------------------------------------------------P----LLGAGGAGK--------------------GSF-GK-------------------------------------------------------------------------RHTVAEMETLGKIRHVN-LAWLYAY-IL-K-------PD--A-HLLLYQYMPRGSLQDVL----------------------ARVRD---------GA----------------MELEWSARQ-RIATGMVRGLKYLH--YD--CS-P-KILHRDLKTSNILLDEELEAHLGDFGLAKAL------------PD--GMTHV--TT--Q-VAGTIGYIAP--------EYHQTCKFTVSSDVYSMGIVLGVLISGREPT------DE--FF---KDF-PGG------IVPWMCYLV----------QSGQ-----------E--LR-----GIDPT------LLKPAAGGGGD---DLDEITE---MKRAMRIACLCTKLNPQDR--PS-TKDVLVM----LN-----PGKLENVR----PMEEL----LR------DG-----------------------------------------------------------------------------------------------------------------------------------------------------
> LOC_Os10g03050.1 pacid=33099439 transcript=LOC_Os10g03050.1 locus=LOC_Os10g03050 ID=LOC_Os10g03050.1.MSUv7.0 annot-version=v7.0
------------------------------------------------------------------------------------------------------------M---------------------------------------------------------------------------------------------------A--LLRWK--S---T---LR----------ISSVH--M---------S--S-W------------------KNTTS--------------LC--NWTGIMC-S----RS---VIRHG------RRHLPP-VVTNISLPAS--GI-H--G--QLRE-----LD----------------------F--S-SL--PYLTYIDLSKNSLS-GPI-P------SNI-N-S-LSALVHLELQL-------LLTGRI-PDEIG------------------------------------------------------------------------------ELR-----------------------------------------------------------SLTT----------------------LSLSF---NNLTGH-IP---------------------------AS--LGN-LTMVTTFFVHQ---N-MISSFIP-KEIGLLANLQS----------------------------------------------L---------------------------------SLSNNT-LTGEI-PRTL--A-------------------NLTNLATLQLYGNELSGPIPQKLCML---------------------------------------------------TKIQYLE----LSGNKLTGEL--P-SC---L-S------------NLT-KMKELYLHQ----QITGSI---PK--------------------------------------------EIGMLANLQLLS------------------------------------------------------------------------------------------------------------------------------------LGNNTFSGEIPTTLA--------------NL-------------------------------TNLATLYLWG-----------------ELSGPIPQKLCMLTKMQ-----------------------YLGLNSKLTSEIP--ACLS-----------------------------------------------DLTK-MEKLY-----------------------------------------------------------------------------------------------------------------------------------------------------------------------------------------------------------------------------------------------------------------------------------------------------LYQ---------------------------NQITGSIPKE-IGMLANLHLLNVGNAFSGEIP-----IT------------------LSNLTNLATLYL--------------------------------------------------------------------------------------------------------------------------------------------------------------------------------------------------------------------------------------------------------------------------------------------------------------------------------------------------------------------------------------------------------------------------------------------------------------------------------------------------------------------------------------------------------------------------------------------------------------------------------------------------------------------------------------------------------------------------------------------------------------------------------------------------------------------------------------------------------------------------------------------------------------------------------------------------------------------------------------------------------------
> Smo_164315 pacid=15409665 transcript=164315 locus=164315 ID=164315.v1.91 annot-version=v1.0
------------------------------------------MG------------------------------------GFPG---------------EKSPVFGRFQLLLL-----------------ALAA-V------------SYIST----PAA-----------------------FAQ-----------EVA--------I--LIRFK-QN--LE----K----QA-----QGE---LPD-----LFQ--S-W--------K--------STDS------S---------PC--KWEGISC-D----S------KSG------L-------VTGINLADL--QIDA--G--EGVP-----PV----------------------V--C-EL--PSLESLNLGNNEIG-GGF-PQ------HL-F-Q-CSSLKSLNLSM-------LFVGLL-P--------N-------------------------------------------------------------------------NIS---ALT-----------------------------------------------------KLEN----------------------LDLCG---NNFTGE-IP---------------------------PG--FGR-LPSLLELNLTN---N-LLNGTVP-GFLGQLSNLQR----------------------------------------------LDLAYNPMA--EGPIPEEL-G-----RLTKLRNLILTKIN-LVGKI-PESL--G-------------------NLVELEELDLSWNGLSGSLPASLFNL---------------------------------------------------HKLKLLE----LYDNQLEGEI--P-AN---I-F------------NLT-SITDIDISN----RLTGSI---PS--------------------------------------------GITQLKSLRLLHLWQ-N-ELTGFIPEG--------------------------------------------------------IQ-D-------------------------------------------------LEDFFELRLFKNNLTGRIPQKLG--------------S--NG-----------------------------KLEVFDVSN-----------------MLEGPIPPELCKSKRLV-----------------------ELILFNGITGGIP--DSYG-----------------------------------------------SCPS-VERILMNNNKLNGSIPPGIWN--TEHAYIVDLSE-ELS-GSISSE-ISKA-----SNLT--TLNLYGKLSGPLP---------------------PEL--GY-IPDLTRLQL-----YGNMFEGEL---PSQLG-QLSRLNVLFVHDK------------------LE-----------------------GQIPKA----L-GMCKDL----------------------------------------------------------------------------------------------------------------AQLNLAGNQLTGSIPES-LGDISGLTLLDLSRMLTGDIPLS-----------------------IGEIK-FSSFNVSYRLSGRVPDGLA-------------NGA-----F---DS-SFIGNP-ELC--A--------------------SSESSG-------------------------------SR-HGRVGL----LGYV--I-G-GT-FAA---AALLFIV--GSW--LF---VRKY----RQMKSG---------------------------DSS-R---------------------SWSMTSF---H-KLP--------FN-------HVGVI---ESL--DEDN-VLGSGGAGKVYLGK--LS------------N--GQ--A--VAVKKL-WSA-----------------AKK--------------GD----DSAS----------QKYERSFQAEVETLGKLRHKN-IVKLLFC-YT-C-D------D--D-KFLVYDYMENGSLGDML------H-S------------KK-----------A-GR-A----------------LDWPARH-RIALGAAEGLAYLH--HD--YK-P-QVLHCDVKSNNILLDAELEPH-------------------------HGNGV---SM-TS-IAGTYGYIAP--------EYAYTLKVTEKSDIYSFGVVLLELVTGKRP-----I-EA-EF------G-D-G----VDIVRWVCDKI------------QAR-----NS--L---AE-----IFDSR------I------P------SYFH-ED---MMLMLRVGLLCTSALPVQR--PG-MKEVVQM----LV-----EAR--P----------------KEKILA-------KQ-----------------------------------------------------------------AV----------------------------------------------------------------------------
> Smo_30332_ pacid=15413297 transcript=30332 locus=30332 ID=30332.v1.91 annot-version=v1.0
---------------------------------------------------------------------------------------------------------------------------------------------------------------------------------------------------------------------------------------------------------------------------------------SSSG---------------PC--SWLGVSC-S---PTT-------G------R-------VTSLSLAGH--YL-H--G--Q-LP-----RE----------------------L--G-LL--TELQSLNLSSTNLT-GRI-P------PEI-G-R-CSKLEFLDLSN-------EVSGAI-PDTIGNL-PR---------------------------------------------------------------LQILNLQAN-QLV--GRIPPS-----------------------IKGCS-----------------------SLDT----------------------LQLFD---NRLNGT-IP---------------------------PE--IGH-LQKLRIIRGGG---NAGISGPIP-HEIGNCSSLTM----------------------------------------------FGFAVTNIS---GPIPPTF-G-----RLKSLESLLLYGAA-LTGSI-PDEL--C-------------------ECTALQNLHLFQNKLTGTIPVNLGQL---------------------------------------------------TQLRRLL----LWQNELTGGI--P-PS---I-G------------GCK-MLTEIDLST----SLSGGI---PP--------------------------------------------EVGQLSSLQSFLVSI-N-NLTGSIPPE--------------------------------------------------------FG-DCTELVVLELDTNRLSG-------------------------PLPDSIGRLANLQLLFCWENQLEGPIPDSIV--------------NC-S------------------------------QLKTLDLSY-----------------RLSGPIPPKIFSLPSLE-----------------------RLLLIHRLSGVLP--EVGV-----------------------------------------------TDSV-LVRLRVKENLLVGGIPRSLGS--LRNLTFLDLEG-GLS-GEIPEE-IGSL-----MSLQ--SLILVKELTGPVP---------------------ASL--GR-LRALQLLDA-----SSNQLEGKI---PPQIG-DMQALEYLKLSNR------------------LT-----------------------GKIPDD----L-GLCK---------------------------------------------------QL----LSLELANRLSGEIPATL---------G------GLV-SL-----------------SIALDLHSNSLTGSIPER-FADLTHLVRLDLAHNLFGGV-QL-----------------------LDKLANLNFLNVSYSFTGIIPST-----------------DAFRNMA---V--SFAGNR-QLCA-MSGVSRG---TLDGPQ----C------------------------G-TDGPG------SP-VRRSMR-------PPVV-V-AL-LFG-G-TALVVLL--GSV--LL----YRR----CRGFSDSA------------ARGS---------------P------------------WLWQMTPY---Q-KWNP------SIS-------ASDVV---ESF--GNAV-PIGRGSSGSVFKAK--LP------------D--GN--E--IAIKEIDFSS------SRRA------------------------SA--------------------NRASFNSEVHTLGKVRHKN-IVRLIGY-CT-N-T------K--T-ALLLYDFKSNGNLEELL------H-D---------ADKKR-----------S---------------------LDWELRY-KIALGAAQGIAYLH--HD--CN-P-PILHRDIKANNILLGDSLEPYIADFGLAKVL--AE--------EDF-VY-----P--GK-IPGTTGYIAP--------EYSCRVNITTKSDVYSYGVVLLEMLTGRRA-----L-EQ-------------D----KNVVDWVHGLM----------VRQ-Q---EEQQ-QQ---HQ-LRVEALDSR------LR-----GMP----DPFI-HE---MLQCLGIALMCVKESPVER--PS-MKDVVAV----LE-----QIK---------------------------------------------------------------------------------------------------------------------------------------------------------------------------------
> Bradi4g21836.2.p pacid=32787139 transcript=Bradi4g21836.2 locus=Bradi4g21836 ID=Bradi4g21836.2.v3.1 annot-version=v3.1
------------------------------------------ML-------------------------------------------------------------AMRIYIQFC-----------F-H--LIILCSLSI---------------VAPTCQ-----------------------ADL-----------QTE--------A--LLQFK-AS--LT----D----------PLNH---L---------Q--T-W--------TE--------ATL----------------PC--RFLGIHC-E----GD--------------T-------VTEISLSSM--NL-S--G--R-IS-----PS----------------------I--SA-L--RSLERLELDYNSLS-GTV-P------KEL-I-N-CTQLKFLNLSW-------TLTGEL-P----DF-SS--------------------------------------------------------------------------LT-----------------------------------------------------------ALTT----------------------LDVAN---NGFSGK-FP---------------------------AW--VGA-MPSLTYLSIGL--SN------------------------------------------------------------------------SYD--PGKTPPSI-G-----NLKNLTYLYLSSCS-LTGEI-PDSI--F-------------------ELTLLDTLDLSINNLVGRIPAAIGNL---------------------------------------------------KKLYKIE----LYKNSLTGEL--P-PE---L-G------------KLT-ELREFDVSH----QLSGVM---PP--------------------------------------------EFTALKNFEVIQLYR-N-NFSGNIPDS--------------------------------------------------------WG-E-------------------------------------------------LRYLTSISIYENRFSGEFPAEFG--------------RF-S------------------------------PLVSVDISE-----------------GFSGPFPRFLCSSRKLQ-----------------------FLLALQGFSGEFP--EDYG-----------------------------------------------DCKS-LQRFRINKNSFTGNIPEGIWG--LPEATIIDVSD-GFT-GEISPV-IGRA-----GNLN--QLSVQNRLRGEIP---------------------RET--GN-LAQLQKLDL-----SNNSFSGAV---PPELG-NLAQLTSLHLERA------------------LT-----------------------GEIPGG----I-GGCGRL----------------------------------------------------------------------------------------------------------------AEIDVSMNALSGPIPVE-LSLLMSLNSLNVSHAINGVIPGE-----------------------LQALK-LSSVDFSARLTGNVPRG-------------------LLVIAG--DE-AFAGNP-GLCVGGK---------SELGA---YCDDSDDG-------------------------------NG-GRSGRGS------TRVL-L-PV-LLS---AMLLLIV--GIL--FV--SYRSF----RLE-ESRK------------RRDMERGG-----GSG-GWS------------------EQWKLESF---H-PPE--------LD-------ADEIC---GVGAADTEN-LVGSGGTGRVYRLR--LK----------GAG--GT--T--VAVKRL-WKC------------------------------------------------------GDAARVMAAEMAVLGVVRHRN-ILKLHAC-LS-R-G------E--L-NFIVYEYMPRGNLYQAL------Q------------REAK-----------G-GE--------------GWPELDWPRRL-KIALGAAKGLMYLH--HD--CT-P-AVIHRDIKSTNILLDEDYEAKIADFGIARVAA--D------------DS-S---EI-SG-FAGTHGYLAP--------ELAYSLKVTEKTDVYSFGVVLLELVTGRSP-----I-DA-GF------G-E-G----KDIVFWLSSRL-------------ASE-------SL---DG-----VLDPR------F-------AVA---SSSDKEE---MFRMLKIGVLCTAKLPATR--PT-MRDVVRM----LT-----DAG--AGP-----------------------------CC--------------------------------------------------------------SPRGRPP-----------------------------------------GRSCS-KCSC---------------------
> Zm00001d048962_T001.1
[truncated: 957,523 more chars]
