# Supplementary material for: Structural evolution drives diversification of the large LRR‐RLK gene family
Source: New Phytol. 2020 Feb 29;226(5):1492–505. doi: 10.1111/nph.16455 (PMC7318236; doi:10.1111/nph.16455)
Supplement: Supplementary file 1 — Dataset S1 Alignments used to infer clade‐specific trees. Dataset S2 Alignments used to infer clade‐specific trees after filtering. Dataset S3 Newick format clade‐specific tree files. Dataset S4 Sequence alignment from backbone tree. Dataset S5 Sequence alignment from backbone tree after filtering. Dataset S6 Models for backbone tree alignment partitions. Dataset S7 Newick format LRR‐RLK constraint tree. Dataset S8 Newick format LRR‐RLK backbone best tree. Dataset S9 Newick format files for bootstrap replicate trees used in backbone tree construction. Dataset S10 Alignments used to construct conversion trees shown in Fig. S19. Fig. S1 Clade I gene tree. Fig. S2 Clade II gene tree. Fig. S3 Clade III_VIIa gene tree. Fig. S4 Clade IV gene tree. Fig. S5 Clade V gene tree. Fig. S6 Clade VI gene tree. Fig. S7 Clade VIIb gene tree. Fig. S8 Clade VIII‐1 gene tree. Fig. S9 Clade VIII‐2 gene tree. Fig. S10 Clade IX gene tree. Fig. S11 Clade X gene tree. Fig. S12 Clade XI_XIIb gene tree. Fig. S13 Clade XIIa gene tree. Fig. S14 Clade XIIIa gene tree. Fig. S15 Clade XIIIb gene tree. Fig. S16 Clade XIV gene tree. Fig. S17 Clade XV gene tree. Fig. S18 Model of structural modifications found. Fig. S19 Phylogenetic trees of maize genes in clade XI_XIIb from different alignment domains. Fig. S20 Alignment showing sequence identity of a maize gene fragment to its paralog. Fig. S21 Backbone tree with gene names. Table S1 Genome annotation and assembly versions used in gene searches. Table S2 List of maize transcript variants used in gene searches. Table S3 All discovered genes, their respective clades, protein domains found in coding annotation, and domains found outside their coding annotation. Table S4 Gene expression analyses. Table S5 Genes used to construct backbone phylogenetic tree, their clades, and their constraint groups. Table S6 Gene family size in each taxon by clade. Table S7 Rate of gene structural variation by clade. [file NPH-226-1492-s001.zip › Man2019_LRR-RLKs_SupportingInformation/datasets/Dataset_S4_Backbone_Alignment.fa]

>AT2G19190.1 pacid=19638266 transcript=AT2G19190.1 locus=AT2G19190 ID=AT2G19190.1.TAIR10 annot-version=TAIR10
--------------------MAMLKSLSSILF----------------------------
---------------------------------------------------TSFALLFFL
VH-----------AQDQSGFI--------SIDCGI-P-D-DSSYNDETT-GIKYVSDSA-
FVD------SGTTKRIAAQFQS---SGFDRHLLNVRSFP-----------QSKR------
----------------SCYDV-PTPRGK------GFKYL--------IRT-RF-------
-----MY----GNY------DDL-G------RVP--EFDLYLGVNFWDSVKLDD------
----ATTILNKEIITIPL-LDNVQVCVVDK-NAGTPFLSVLEIRLLLNTTYETPYD----
-ALTLL-----------RRLDY----SKTGKLPSRYKDDIYDRIWTPR---------IVS
SEYKIL--NTSLTVDQFLN-NGYQPASTVMSTAETARNESL---YLTLSFRP---PDPNA
-----KFYVYMHFAEIEVLKSNQTREFSIWLNE-DVISPS--------------FKLRYL
LTDTF--VTPDPVS---GITINFSLLQPPGEFVLPPIINA--LEVYQVNEFL--------
-------------QIPTHP--------Q------DV---------DA-------MR----
---------------KI-------K-A-----T-Y-------------------------
---RVK--K-NW------Q----------------G-DP-C--------VPV---DYSW-
-------------EG-I-D-------------------------C-----IQSD------
---------------------NTTN-P--------RVVS---------------------
------------------------------------------------------------
------------------------------------------------------------
------------------------------------------------------------
------------------------------------------------------------
------------------------------------------------------------
------------------------------------------------------------
------------------------------------------------------------
------------------------------------------------------------
------------------------------------------------------------
------------------------------------------------------------
------------------------------------------------------------
------------------------------------------------------------
------------------------------------------------------------
------------------------------------------------------------
------------------------------------------------------------
------------------------------------------------------------
------------------------------------------------------------
------------------------------------------------------------
------------------------------------------------------------
------------------------------------------------------------
------------------------------------------------------------
------------------------------------------------------------
------------------------------------------------------------
------------------------------------------------------------
------------------------------------------------------------
------------------------------------------------------------
------------------------------------------------------------
-------------------LNISFSE--------LRG--------QIDP-----AFSNL-
TSIR-K-------------LDLS-----GNTLTGEIP-A-FL--A-N-L-PNLTELNVE-
-------------------------GN----------------------K-L-TGIV---
------P-------------QR-----------------------LHERSK-NG--SL--
---------SLR-----FGR-N--------P-D--------L------CL----------
-----------SDSC---------------------------------------------
-----------------S-NT---------------------------------------
------------------------------------------------------------
------------------------------------------------------------
------------------------------------------------------------
-KKK------NKNG-------------YI--IP-LVV-VG----IIVVLLT-A----LAL
FRR-------------------FK--------------------K-------------KQ
Q-------------------------------RGTL------------------------
------------------------------------------------------------
-------------------------------------------------GE---------
-------------------------------RNGPLK-T-------------A----KRY
FKYSEV-----VNITNNF---ERVIGK--GGFGKVYHGV-I---------N-G-------
----E-QVAVKVLSEES-------A------------------Q-G-YKEFRAE------
-----VDLLMRV---HH----TNLTSLVG-YC-----NE--I---------------N--
-----HMVLIYEYMANENLGDYL----------A---------GK---R-----------
------------------------------------------------------------
--------------------------------------------------------SFIL
SWEERLKISLDAAQGLEYLH-----------NG-----------------C-K--PPIVH
RDVKPTNILL-NEKL---QAKMADFGLS--------------------------------
--------------------------RSFS--------V-E-G-----------------
----------------------------S-G----------QI----ST-V---------
-------V---------A------G-SIGYLDPE-Y-----YS-TR--Q-------M---
NEK-SDVYSLGVVLLEVITG----QP-A-IASS-KTE-----------------------
--------K-VHISDHVRSIL-----------ANG--------D---I-RG--------I
VDQRL-RE-------------R-YDV----------------------GSAWKMSEIALA
CTEHTSAQRP-----TMSQVV--MELKQI------V----------YG-----I------
-----------------------------------------VT---------------DQ
---------------------ENYDD----------------------------------
--------------------------------------STKMLTV---------------
---------------------------------NLDTEMV--------------------
----------------------------------------------------PRAR----
---------------------------------------------------
>AT2G31880.1 pacid=19641031 transcript=AT2G31880.1 locus=AT2G31880 ID=AT2G31880.1.TAIR10 annot-version=TAIR10
--------------------MAVPTGSANLFLR---------------------------
------------------------------------------------------------
------------------------------------PL----------------------
------------------------------------------------------------
---------------------------------------------------ILA------
-----VL-----------------S-----------------------------------
------------------------------------------------------------
------------------------------------------------------------
---------------------------FLLLSSFV-------------------------
------------------------------------------------------------
----------------------------------------------------------SS
-----------VEWLDIDS--------S------DL---------KA-------LQ----
---------------VI-------E-T-----E-L-------------------------
---GVN--S------QRSS--A-SD----------V-NP-CGR-----------------
-------------RG-V-F-------------------------C-----ERRH------
---------------------SATT-G----EYVLRVTRLVYR-----------------
-------------------------------SRSL-------------------------
------------------------------------------------------------
------------------------------------------------------------
------------------------------------------------------------
------------------------------------------------------------
------------------------------------------------------------
------------------------------------------------------------
------------------------------------------------------------
------------------------------------------------------------
------------------------------------------------------------
------------------------------------------------------------
------------------------------------------TGTISPVI----------
------------------------------------------------------------
------------------------------------------------------------
------------------------------------------------------------
------------------------------------------------------------
------------------------------------------------------------
------------------------------------------------------------
------------------------------------------------------------
------------------------------------------------------------
-----------------------------GMLSEL---------KEL-------------
--TLSNNQ-LV-N----------------AVP------VD--------------------
------------------------------------------------------IL-S-C
-------KQ-LEV-----------------------------------------------
------------------------------------------------------------
-------------------------------LDLRKN--------RFSGQ---IPGN---
----------------------------F----------SSLSR----------------
--------LRI--------LDLSSNK--------LSG--------NL------NFLKNL-
RNLE-N-------------LSVA-----NNLFSGKIP-E-QI--V-S-F-HNLRFFDFS-
-------------------------GN----------------------RYL-EGPA---
------PV-------------------------------------MS-SIK---------
-----------------LQT-S--------P----HQTRHIL------AETPTSS-----
------------------------------------------------------------
-----------------P------------------------------------------
------------------------------------------------------------
--------------------------------------------------------TNKP
NNS------------TTSK-APKGAP------------------------KPGKLKKK--
-KKKS-----KKKK------VAA----WI--LG-FVV-GAIGGTISGFVFS-V----LFK
LII-----------------QAIR-----------------GSEK---------------
------------------------------------------------------------
------------------------------------------------------------
--------------------------PP--------------------------------
-------------------------------GPSIFS-----------PLIKK----AED
LAFLEN-----EEAL----ASLEIIGR--GGCGEVFKAE-L-----PGS-N-G-------
----K-IIAVKKVIQPP-------KDADELTDEDS---K-FLNK-K-MRQIRSE------
-----INTVGHI---RH----RNLLPLLA-HV-----SR--P---------------E--
-----CHYLVYEYMEKGSLQDIL----------T---------DV---------------
------------------------------------------------------------
----------------------------------------------------QAG-NQEL
MWPARHKIALGIAAGLEYLH-----------MD-----------------H-N--PRIIH
RDLKPANVLL-DDDM---EARISDFGLA--------------------------------
--------------------------KAMP--------D-A-V-----------------
------------------------------T----------HI----TTSH---------
-------V---------A------G-TVGYIAPE-F-----YQ-TH--K-------F---
TDK-CDIYSFGVILGILVIG----KL-P-SDEF-FQHT----------------------
-------DE-MSLIKWMRNII-----------TSE--------N---P-SL--------A
IDPKL-MD-------------Q-GFD----------------------EQMLLVLKIACY
CTLDDPKQRP-----NSKDVR--TMLSQI------K----------H-------------
------------------------------------------------------------
------------------------------------------------------------
------------------------------------------------------------
------------------------------------------------------------
------------------------------------------------------------
---------------------------------------------------
>AT2G37050.3 pacid=19641768 transcript=AT2G37050.3 locus=AT2G37050 ID=AT2G37050.3.TAIR10 annot-version=TAIR10
--------------------MVRISLLL--------------------------------
---------------------------------------------LCLL---VSTCLFTS
SSAQA------------PGFV--------SLDCGG-----AEPFTDEL--GLKWSPDNH-
LI-------YGETANISSVNETRT------QYTTLRHFP----------ADSRK------
----------------YCYTL-NVTSR--------NRYL--------IRA-TF-------
-----LY----GNF------DNSNN------VYP--KFDISLGATHWATIVISE------
----TYIIETAELVFLAS-SPTVSVCLSNA-TTGQPFISTLELRQLSGSMYGSMLSED-R
FYLSVA-----------ARINF----GAESEASVRYPDDPYDRIWESDLQKKPNYLVDVA
AGTVRV--STTLPIE--SR-VDDRPPQKVMQTAVVGTNG-----SLTYRMNL---DGFPG
-----FGWAFTYFAEIEDLAEDESRKFRLVLPEQPEYSKSVVNIKENTQRPYRVYAPGYP
NITL-------------PFVLNFR-FAKTADSSRGPILNA--MEISKYLRKS--------
----------------DGS--------V------DA---------TV-------MA----
---------------NV-------A-S-----L-Y-------------------------
-------SSTEW------A--------QEG-----G-DP-C--------SPS---PWSW-
----------------V-Q-------------------------C-----N---------
---------------------SDPQ-P--------RVVAIKLS-----------------
------------------------------------------------------------
------------------------------------------------------------
------------------------------------------------------------
------------------------------------------------------------
------------------------------------------------------------
------------------------------------------------------------
------------------------------------------------------------
------------------------------------------------------------
------------------------------------------------------------
------------------------------------------------------------
------------------------------------------------------------
------------------------------------------------------------
------------------------------------------------------------
------------------------------------------------------------
------------------------------------------------------------
------------------------------------------------------------
------------------------------------------------------------
------------------------------------------------------------
------------------------------------------------------------
------------------------------------------------------------
------------------------------------------------------------
------------S----------------------------------M------------
------------------------------------------------------------
------------------------------------------------------------
------------------------------------------------------------
---------------------------------------------NLTGN---IPSD---
----------------------------L----------VKLTG----------------
--------LVE--------LWLDGNS--------FTG--------PIP------DFSRC-
PNLE-I-------------IHLE-----NNRLTGKIP-S-SL--T-K-L-PNLKELYLQ-
-------------------------NN----------------------V-L-TGTI---
------P-------------SD-----------------------L------AK--DV--
---------ISN-----FSG-N--------L-N--------L------------------
------------------------------------------------------------
------------------------------------------------------------
------------------------------------------------------------
------------------------------------------------------------
--------------------------------------------------------EK--
-SGD------KGKK------LG-----VI--IG-ASV-G-----AFVLLIA-T----IIS
CIV-----------MCK-----SK--------------------K-------------NN
KLG-----------------------------KTSA------------------------
----------------------------------------------ELTNRPLPIQRVSS
------------------------------------------------------------
-------------------------------TLSEAH-GD------------A----AHC
FTLYEI-----EEATKKF---EKRIGS--GGFGIVYYGK-T-------R-E-G-------
----K-EIAVKVLANNS-------Y------------------Q-G-KREFANE------
-----VTLLSRI---HH----RNLVQFLG-YC-----QE--E---------------G--
-----KNMLVYEFMHNGTLKEHL----------Y---------GV---------------
------------------------------------------------------------
----------------------------------------------------VPR-DRRI
SWIKRLEIAEDAARGIEYLH-----------TG-----------------C-V--PAIIH
RDLKTSNILL-DKHM---RAKVSDFGLS--------------------------------
--------------------------KFAV--------D-G-------------------
----------------------------T-S----------HV----SS-I---------
-------V---------R------G-TVGYLDPE-Y-----YI-SQ--Q-------L---
TEK-SDVYSFGVILLELMSG----QE-A-ISNE-SFGV----------------------
--------NCRNIVQWAKMHI-----------DNG--------D---I-RG--------I
IDPALAED-------------D-YSL----------------------QSMWKIAEKALL
CVKPHGNMRP-----SMSEVQ--KDIQDA------I----------R------I------
---------------------------------------E-KE---------------AL
---------------------AA-------------------------------------
------------------------------------------------------------
-----------RGGISDEFSRSS-----------AHSSSLNMGMLDLA------------
--------------------------------------GSQSYVSIDESVLQPTAR----
---------------------------------------------------
>AT2G45340.1 pacid=19641917 transcript=AT2G45340.1 locus=AT2G45340 ID=AT2G45340.1.TAIR10 annot-version=TAIR10
--------------------MVS-------------------------------------
------------------------------------------------------------
------------------------------------P-----------------------
------------------------------------------------------------
---------------------------------------------------LT-------
-----LF-----------------------------------------------------
------------------------------------------------------------
------------------------------------------------------------
---------------------------LILFFFFL-------------------------
------------------------------------------------------------
--------------------------------------------------SS------AL
----S-----------SSS--------S------EL---------DI-------LL----
---------------DI-------K-S-----S-L----------------DPEKR----
---FL---T-SW------T---------PD-----A-DP-C-------------SSGSF-
-------------DG-V-A-------------------------C-----D---------
-----------------------GN-R--------RVANISLQ-----------------
-------------------------------GMGL-------------------------
------------------------------------------------------------
------------------------------------------------------------
------------------------------------------------------------
------------------------------------------------------------
------------------------------------------------------------
------------------------------------------------------------
------------------------------------------------------------
------------------------------------------------------------
------------------------------------------------------------
------------------------------------------------------------
------------------------------------------TGTIPPSI----------
------------------------------------------------------------
------------------------------------------------------------
------------------------------------------------------------
------------------------------------------------------------
------------------------------------------------------------
------------------------------------------------------------
------------------------------------------------------------
------------------------------------------------------------
-----------------------------GLLTSL---------TGL-------------
--YLHFNS-LT-G----------------HIP------KD----IS-N-------LPLLT
-DLYLNVNN-LS--------G--------------------------EI-PPL-IG-N-L
-------DN-LQV-----------------------------------------------
------------------------------------------------------------
-------------------------------IQLCYN--------KLSGS---IPTQ---
----------------------------F----------GSLKK----------------
--------ITV--------LALQYNQ--------LSG--------AIPA-----SLGDI-
DTLT-R-------------LDLS-----FNNLFGPVP-V-KL--A-G-A-PLLEVLDIR-
-------------------------NN----------------------S-F-SGFV---
------P-------------SA-----------------------LK-RLN---------
--------NGFQ-----YSN-N--------H-G--------L------CGDGFTD-----
-----------LKAC---------------------------------------------
-----------------T-GL----------------------------------NGPNP
NRPDP-------------------------------------------------------
---------------------------------------------------------TNP
T--------------NFTT------------VDVKPESADLQRS----NCSNNNGGCS--
-SKS------LKSS----P-LG-----IV--MG-LIG------SILAVAIF-----GGST
FTW-------------------YR--------------------R-------------R-
--------------------------------KQKI--G-SSLDAM-------------D
GRISTEYNFKEVS--------------------------------RRKSSSPLISLEYAS
--GWD---------------------------------------PLGR-GQ---------
-------------------------SSNNNSALSQEV-F-------------E----SFM
FNLEEI-----ERATQSF-SEINLLGK--SNVSSVYKGI-L-------R-D-G-------
----S-VAAIKCIAKSS-------C-----------------KS-D-ESEFLKG------
-----LKMLTLL---KH----ENLARLRG-FC-----CSKGR---------------G--
-----ECFLIYEFVPNGNLLQYL----------D---------VK---------------
------------------------------------------------------------
----------------------------------------------------DET-GEVL
EWATRVSIINGIARGIVYLH-----------GE---------------NGN-K--PAIVH
QNLSAEKILI-DHWY---NPSLADSGLH--------------------------------
--------------------------KLFT--------D-D-I-----------------
------------------------------V----------FS----KL-K---------
-------A---------S------A-AMGYLAPE-Y-----IT-TG--R-------F---
TDK-SDVYAFGMILLQILSG----KS-K-ISHL-MILQ----------------------
-------------------AV-----------ESG--------R---LNED--------F
MDPNL-RK-------------N-FPE----------------------VEAAQLARLGLL
CTHESSNQRP-----SMEDVI--QELNNL------A----------A-------------
------------------------------------------------------------
------------------------------------------------------------
------------------------------------------------------------
------------------------------------------------------------
------------------------------------------------------------
-------------------------------------------------DY
>AT2G02780.1 pacid=19642558 transcript=AT2G02780.1 locus=AT2G02780 ID=AT2G02780.1.TAIR10 annot-version=TAIR10
--------------------MQISLQIHLSSF----------------------------
------------------------------------------------------------
------------------------------------------------------------
------------------------------------------------------------
---------------------------------------------------TF-------
-----LL-----------------------------------------------------
------------------------------------------------------------
------------------------------------------------------------
---------------------------LIFLLPVL-------------------------
------------------------------------------------------------
----------------------------------------------------------SE
----S----------QVAS--------S------ES---------QT-------LL----
---------------EI-------Q-K-----Q-L-----QYPQ----------------
---VL---Q-SW------T---------DT-----T-NF-C-------HIRP---SPSLR
----------------I-I-------------------------C--LH-----------
--------------------------G--------HVTELTVT-----------------
-------------------------------GNRTS------------------------
------------------KLSGS--------------------------------F--HK
LFTLLTQL---------------------SSLK---------------------------
------------------------TLSLTSLG-ISG------------------------
-SLS--------------------------------------------------------
------------------------------------------------------------
------------------------------------------------------------
------------------------------------------------------------
------------------------------------------------------------
------------------------PKIITKL-----------------------------
--------------------------SPSLESLNLS-SNFISGK------IPE-EI----
------------------------------------------------------------
------------------------------------------------------------
------------------------------------------------------------
------------------------------------------------------------
------------------------------------------------------------
------------------------------------------------------------
------------------------------------------------------------
------------------------------------------------------------
------------------------------------------------------------
-----------------------------VSLKNL---------KSL-------------
--VLRDNM-FW-G----------------FVS------DD----LR-G-------LSNLQ
-ELDLGGNK-L---------G-------------------------PEV-PSL----P--
-------SK-LTT-----------------------------------------------
------------------------------------------------------------
-------------------------------VSLKNN--------SFRSK---IPEQ---
----------------------------I----------KKLNN----------------
--------LQS--------LDLSSNE--------FTG--------SIPE-----FLFSI-
PSLQ-I-------------LSLD-----QNLLSGSLP-N-SS--CTS---SKIITLDVS-
-------------------------HN----------------------L-L-TGKL---
------P-------------SC-----------------------YS-SKSFSN------
--------QTVL-----FSF-N--------------------------CLSLIGTPN---
-----AKYQRPLSFC---------------------------------------------
-----------------Q-NQASK------------------------------------
------------------------------------------------------------
----------------------------------------------------AIAVEPIP
KAK---------------------------------------------------------
-DKDS-----ARIK------LG-----LV--IL-III-GV----IILAAIL-V----LLV
LIA-------------------LK--------------------R-------------R-
--------------------------------RSRSEDDPFEVNNSN------------N
ERHASDK-------------------------------------VSVCSTTTASSKSL--
-------------------------------------------------PD---------
---------SRR------------VPQTM--RSAVIG-LP------------P----YRV
FSLEEL-----EEATNDF-DAASLFCE------QLYRGC-L-------R-E-G-------
----I-PVTVRVIKLKQ-------K------------------S-L-PQSLAQQ------
-----MEVLSKL---RH----MHLVSVLG-HS-----IA--S-------------NQDHN
QHAGHTIFIVQEYISSGSLRDFL----------T---------NC---------------
------------------------------------------------------------
-----------------------------------------------------RK-KEVL
KWPQRMAIAIGVARGIQFLH-----------MG-----------------V-A--PGIFG
NNLKIENIML-DETL---TVKISGYTIP--------------------------------
------------------------------------------------------------
------------------------------------------------------------
-------L---------P------S-KVGEERPQ-AKK---PR-SN--E-------D---
REK-EDVYQFGVILLQIITG----KV-V-AAG----------------------------
------SSEMGSLKLQLENGLRD---------EPS--------V---L-SS--------L
ADPSV-KG-------------S-YAY----------------------ESLRTTVEFAIN
CLCEDQSKRP-----SIEDVV--WNLQYT------I----------Q------V------
---------------------------------------Q-QG---------------WR
---------------------PS-------------------------------------
------------------------------------------------------------
-------------SGNHESSMKAIYE----------------------------------
------------------------------------------------------------
---------------------------------------------------
>AT4G36180.1 pacid=19644320 transcript=AT4G36180.1 locus=AT4G36180 ID=AT4G36180.1.TAIR10 annot-version=TAIR10
--------------------MA--------------------------------------
------------------------------------------------------------
------------------------------------------------------------
------------------------------------------------------------
----------------------------------MDISL---------FF-IF-------
-----LV-----------------------------------------------------
------------------------------------------------------------
------------------------------------------------------------
---------------------------IYAPLVSY-------------------------
------------------------------------------------------------
--------------------------------------------------AD------ES
----Q----------------------A------EI---------DA-------LT----
---------------AF-------K-L-----N-L-----HDP----------LG-----
---AL---T-SW------D--P-ST----P-----A-AP-C----------------DW-
-------------RG-V-G-------------------------C-----T-N-------
--------------------------H--------RVTEIRLP-----------------
-------------------------------RLQL----------SGR-IS----DRI--
---SGLRMLRKLSLRSN-SFNG------------------------TI---PTS-L----
-----AYC---------------------TRLL---------------------------
------------------------SVFLQYNS-LSG------------------------
-KLP---P-AM-R-NLTSLEVFNVAGNRL------SGEIP--------------------
--VG-LPS--------------------------SLQFLDISSNTFSGQIPSGL------
--------------------ANLTQLQLLNLSYN-QLTG---------------------
--EIPAS--L-GNL-QSLQYLWLDFNLLQGTLP-S-AISNC-------------------
-----------------------------------------------------------S
S-LVHLSASENE-IGG-----V-IPAAYGALPKLEVLSLSNNNFSGTVPFSLFCN-----
TSLTIVQLGFNAFSDIVRPETTANCRT-GLQVLDLQ-ENRISGR------FPL-WL----
---------------------T---N-ILSLKNLDVSGNLF-SGEIPPDI-G----NLKR
LEELKLANN-------------------------------SLTGEIPVE-I---------
--------KQC-------GSLDVLDFE-GNSLKG-----QI-PE----------------
-------------------------------FLGYM-KALKVLSLGRNSFSGYVP--SSM
V---NLQQLERLNLGENNLNGSFPVE---------------LMALT--SLSELDL-SG--
--NRFSGAVPVSIS----------------------------------------------
------NLS---NLSFLNLSGNGF---SGE------IPAS--------------------
----------------V-GNL---------------------------------------
--------FKLTALDLS-KQNMSG-EVPV-----ELSGL---PNVQVIALQGNNFSGVV-
-----------------------PEGF--SSLVSL---------RYV-------------
--NLSSNS-FS-G----------------EIP------QT----FG-F-------LRLLV
-SLSLSDNH-IS--------G--------------------------SI-PPE-IG-N-C
-------SA-LEV-----------------------------------------------
----------------------------------LELRSNRLMG----------------
HIP-AD-------------LS-RLP--RLKVLDLGQN--------NLSGE---IPPE---
----------------------------I----------SQSSS----------------
--------LNS--------LSLDHNH--------LSG--------VIPG-----SFSGL-
SNLT-K-------------MDLS-----VNNLTGEIP-A-SL--A-L-ISSNLVYFNVS-
-------------------------SN----------------------N-L-KGEI---
------P-------------A--------------------SLG-SR-INN-TS------
-----------E-----FSG-N--------T-E--------L------CGKPLNR-----
-------------RC---------------------------------------------
-----------------E-SS---------------------------------------
------------------------------------------------------------
------------------------------------------------------------
-------------------------------------------------------TAE--
-GKK------KKRK------MI-----LM--IV-MAA--------IGAFLL-SLFCCFYV
YTL-----------LKW------R--------------------K-------------KL
KQQST------------------------TGEKKRS-----------------------P
GRT-----------------------------------------SAGSRVRSST------
--------------------------------------------SRSS-TE---------
-------------------------NGEP--KLVMFN---------------------NK
ITLAET-----IEATRQF-DEENVLSR--TRYGLLFKAN-Y-------N-D-G-------
----M-VLSIRRLPNGS-------L------------------L-N-ENLFKKE------
-----AEVLGKV---KH----RNITVLRG-YY-----AG-PP---------------D--
-----LRLLVYDYMPNGNLSTLL----------Q---------EA---S-----------
------------------------------------------------------------
----------------------------------------------------HQD-GHVL
NWPMRHLIALGIARGLGFLH-----------QS-----------------------NMVH
GDIKPQNVLF-DADF---EAHISDFGLD--------------------------------
--------------------------RLTI--------R-S-P----------------S
R-----------------------------S----------AV----TA-N---------
-------T---------I------G-TLGYVSPE-A-----TL-SG--E-------I---
TRE-SDIYSFGIVLLEILTG----KR-P-V--M-FTQ-----------------------
--------D-EDIVKWVKKQL-----------QRG--------Q---V-TE--------L
LEPGL-LE-------------L-DPE------------------SSEWEEFLLGIKVGLL
CTATDPLDRP-----TMSDVV--FMLEGC------R----------V------G------
------------PDVP--------------------------------------------
------------------------------------------------------------
------------------------------------------------------------
------------------SSADP-----------TSQPSPA-------------------
------------------------------------------------------------
---------------------------------------------------
>AT4G39270.1 pacid=19644993 transcript=AT4G39270.1 locus=AT4G39270 ID=AT4G39270.1.TAIR10 annot-version=TAIR10
--------------------MV-------VLR----------------------------
------------------------------------------------------------
----------------KTSLLV--------------------------------------
------------------------------------------------------------
---------------------------------------------------FF-------
-----LF-----------------------------------------------------
------------------------------------------------------------
------------------------------------------------------------
---------------------------LLLLLEST-------------------------
------------------------------------------------------------
------------------------------------------------------------
-----------FEQQTSSL--------N------EK---------SA-------LL----
---------------LL-------R-S-----S-L-------------------------
---GLR-SR-DW---------P-VK----------G-NP-CL---------------NW-
-------------NG-I-K-------------------------C-----D---------
-----------------------QN-G--------RVTKINIS-----------------
-------------------------------GFRRTR--------IGN-QN----PEFSV
GSLVNLTRLASFNASRF-YLPG------------------------PI---PAL-FG---
-----SSL---------------------LTLE---------------------------
------------------------VLDLSSCS-ITG------------------------
-TIP---E----------------------------------------------------
------------------------------------------------------------
------------------------------------------------------------
------------------------------------------------------------
------------------------------------------------------------
------------------------------------------------------------
------------------------------------------------------SL----
---------------------T---R-LSHLKVLDLSKNAI-NGDIPLSL----------
------------------------------------------------------------
------------------TSLQ--------------------------------------
------------------------------------------------------------
------------------------------------------------NLSILDL-SS--
--NSVFGSIPANIG----------------------------------------------
------------------------------------------------------------
---------------AL-------------------------------------------
------------------------------------------SKLQRLNLSRNTLTSSI-
-----------------------PPSL--GDLSVL---------IDL-------------
--DLSFNG-MS-G----------------SVP------SD----LK-G-------LRNLQ
-TLVIAGNR-LS--------G--------------------------SL-PPD-LF-SLL
-------SK-LQI-----------------------------------------------
------------------------------------------------------------
-------------------------------IDFRGS--------GFIGA---LPSR---
----------------------------L----------WSLPE----------------
--------LKF--------LDISGNH--------FSD--------MLPN----TTVSFD-
STVS-M-------------LNIS-----GNMFYGNLT---LL------L-TRFQVVDLS-
-------------------------EN----------------------Y-F-EGKI---
------P-------------DF-----------------------VP-------------
--------TRAS-----LSN-N--------------------------CLQGPEKQ----
---------RKLSDC---------------------------------------------
----TLFY---------S-KKGLT-FNN--------------------------------
------------------------------------------------------------
--------------------------------------------------------FGQH
EEK---------------------------------------------------KSSK--
-TSW------LSHT------KI-----VI--LA-AVG-GS----ILLMLIL-I----VLP
ITV----------SFCV------R--------------------R-------------RN
--------------------------------RSSTS---------------------NH
PRGRHN-----------------------------GVGP---------------------
--------------------------------------------LPPD-ET---------
--LP---------------------SRGG--VSINFG-S-------------L----GSS
FTYQQL-----LNATKEF-SDSNLIKK--GQSGDLFKGV-L-------E-N-G-------
----V-QIVVKRISLES-------T------------------K-N-NEAYLTE------
-----LDFFSRF---AH----PRIIPFVG-KS-----LE-SA---------------T--
-----HKFLVYKYMLNRDLPSSL----------F---------YK---SNSL--------
------------------------------------------------------------
---------------------------------------------------VDNG-LRSL
DWITRLKIALGVAEGLAYLH-----------HD-----------------C-S--PSVVH
RDIQASSILL-DDKF---EVRLGSFSKA--------------------------------
--------------------------CHQE--------N-N-------------------
------------------------------G----------RP--RKIA-RL--------
-------LRLSQ----SS----QES-VPGS--------------AA--T-------A---
TCA-YDVYCFGKILLELITG----KL-G-ISSC-KE------------------------
----------TQFKKILTEIMP--YI---SSQEKE--------P---V-MN--------I
LDQSL-LV-------------D-EDLL---------------------EEVWAMAIVARS
CLNPKPTRRP-----LMRHIV--QALENP------L----------R------V------
---------------------------------------V-RE---------------DS
---------------------SE-----------SERFRTT-------------------
-------------GSSRG-------------------SSSSGRI-----------FG---
----SWR---------QSVSDPV-----------AAGTSSL-----------LSQAEG--
--------L---ATGSSAR-----------------GSSRGASSRRSMKDV---------
---------------------------------------------------
>AT4G29450.1 pacid=19645394 transcript=AT4G29450.1 locus=AT4G29450 ID=AT4G29450.1.TAIR10 annot-version=TAIR10
--------------------MRAN------------------------------------
--------------------------------------------LVFGI--FCALVTTIL
VH-----------GQDQSGYI--------SIDCGIPP---YDTPEDTMT-NINYVSDEA-
FIT------TGVNFKVSEEYGYPKNPVLLSTLAEVRAFP-----------QGNR------
----------------NCYTL-KLSQGK------DHLYL--------IRA-SF-------
-----MY----GNY------DGK-K------ALP--EFDLYVNVNFWSTVKFKN------
----ASDQVTKEILSFAE-SDTIYVCLVNK-GKGTPFISGLELRPVNSSIYGTEFGR--N
VSLVLY-----------RRWDI----GYLNGT-GRYQDDRFDRIWSPY---------SSN
ISWNSI--ITSGYID-VFQ-NGYCPPDEVIKTAAAPENVDD---PLELFWTS---DDPNV
-----RFYAYLYFAELETLEKNETRKIKILWNG-SPVSETS-------------FEPSSK
YSTTF--SNPRAFT---GKDHWIS-IQKTVDSTLPPILNA--IEIFTAQSLD--------
-------------EFSTTI--------E------DI---------HA-------IE----
---------------SI-------K-A-----T-Y-------------------------
---KVN--K-VW------S----------------G-DP-C--------SPR---LFPW-
-------------EG-V-G-------------------------C-----S---------
--------------------DNNNN-H--------QIKS---------------------
------------------------------------------------------------
------------------------------------------------------------
------------------------------------------------------------
------------------------------------------------------------
------------------------------------------------------------
------------------------------------------------------------
------------------------------------------------------------
------------------------------------------------------------
------------------------------------------------------------
------------------------------------------------------------
------------------------------------------------------------
------------------------------------------------------------
------------------------------------------------------------
------------------------------------------------------------
------------------------------------------------------------
------------------------------------------------------------
------------------------------------------------------------
------------------------------------------------------------
------------------------------------------------------------
------------------------------------------------------------
------------------------------------------------------------
------------------------------------------------------------
------------------------------------------------------------
------------------------------------------------------------
------------------------------------------------------------
------------------------------------------------------------
------------------------------------------------------------
-------------------LNLSSSG--------LLG--------PIVL-----AFRNL-
SLLE-S-------------LDLS-----NNDLQQNVP-E-FL--A-D-L-KHLKVLNLK-
-------------------------GN----------------------N-F-TGFI---
------P-------------KS-----------------------LMKKLK-AG--LL--
---------TLS-----ADEQN-------------------L------CN----------
-------------SC---------------------------------------------
-----------------Q------------------------------------------
------------------------------------------------------------
------------------------------------------------------------
------------------------------------------------------------
-EKK------KKKS-------------MV--VP-IAV-AA---SVIVLVVV-L----VII
WII-------------------LR-------------------QR-------------K-
--------------------------------KGAY------------------------
------------------------------------------------------------
------------------------------------------------------------
-------------------------------SGPLLP-S-------------G----KRR
FTYNEV-----SSITNNF---NKVIGK--GGFGIVYLGS-L-------E-D-G-------
----T-KIAVKMINDSS-------LAKPKGTSSSS------LSR-A-SNQFQVE------
-----AELLLTV---HH----RNLASFVG-YC-----DD--D---------------R--
-----SMALIYEYMANGNLQAYL----------S---------SE---N-----------
------------------------------------------------------------
--------------------------------------------------------AEDL
SWEKRLHIAIDSAQGLEYLH-----------DG-----------------C-R--PAIVH
RDVKTANILI-NDNL---EAKIADFGLS--------------------------------
--------------------------KVFP--------E-D-D-----------------
----------------------------L-S----------HV----VT-T---------
-------V---------M------G-TPGYVDPE-Y-----YR-TF--V-------L---
NEK-SDVYSFGVVLLELITG----QR-A-IIKT-EEGD----------------------
--------N-ISVIHYVWPFF-----------EAR--------E---L-DG--------V
VDPLL-RG-------------D-FSQ----------------------DSAWKFVDVAMS
CVRDKGSNRP-----TMNQIV--AELKQC------L----------A------A------
---------------------------------------E-LD---------------RE
------------------------------------------------------------
------------------------------------------------------------
------------------------------------------------------------
----------------------------------------------------PQSQ----
---------------------------------------------------
>AT4G39400.1 pacid=19645618 transcript=AT4G39400.1 locus=AT4G39400 ID=AT4G39400.1.TAIR10 annot-version=TAIR10
--------------------MKTFSSF---------------------------------
------------------------------------------------------------
------------------------------------------------------------
------------------------------------------------------------
---------------------------------------------------FLSVTT---
-----LF-----------------------------------------------------
------------------------------------------------------------
------------------------------------------------------------
---------------------------FFSFFSLS-------------------------
------------------------------------------------------------
----------------------FQ----------------------------------AS
-------------PSQSLY--------R------EI---------HQ-------LI----
---------------SF-------K-D-----V-L-----PDKN----------------
---LL---P-DW------S----SN----------K-NP-C----------------TF-
-------------DG-V-T-------------------------CR----D---------
--------------------------D--------KVTSIDLS-----------------
-------------------------------SKPL---------NVG--FSAV-SSSL--
---LSLTGLESLFLSNS-HING------------------------SVSG----------
-----FKCS--------------------ASLT---------------------------
------------------------SLDLSRNS-LSG------------------------
-PVTTL-T-SL-G-SCSGLKFLNVSSNTLDFPGKVSGGLKLN-SLEVLDLSANSISG---
--ANVVGWVLS------DGC-------------GELKHLAISGNKISGDV----------
------------------DVSRCVNLEFLDVSSN-NFST---------------------
--GIP---FL-GDC----------------------------------------------
-----------------------------------------------------------S
A-LQHLDISGNK-LSG-----D-FSRAISTCTELKLLNISSNQFVGPIPPLPL-------
--------------------------K-SLQYLSLA-ENKFTGE------IPD-FL----
--------------------SGA----CDTLTGLDLSGNHF-YGAVPPFF-G----SCSL
LESLALSSN-------------------------------NFSGELPMDTL---------
--------LKM-------RGLKVLDLS-FNEFSG-----EL-PE----------------
-------------------------------SLTNLSASLLTLDLSSNNFSGPIL--PNL
CQN-PKNTLQELYLQNNGFTGKIPPT---------------LSNCS--ELVSLHL-SF--
--NYLSGTIPSSLG----------------------------------------------
------SLS---KLRDLKLWLNML---EGE------IPQE--------------------
----------------L-MYV---------------------------------------
--------KTLETLILD-FNDLTG-EIPS-----GLSNC---TNLNWISLSNNRLTGEI-
-----------------------PKWI--GRLENL---------AIL-------------
--KLSNNS-FS-G----------------NIP------AE----LG-D-------CRSLI
-WLDLNTNL-FN--------G--------------------------TI-PAA-MF-K-Q
-------SGKIAA----NFIAGKRYVYIKNDGMKKECHGAGNLL----------------
--------------------------------EFQGIRSEQLNRLSTRNPCNITSRVYGG
HTS-PT-------------FD-NNG--SMMFLDMSYN--------MLSGY---IPKE---
----------------------------I----------GSMPY----------------
--------LFI--------LNLGHND--------ISG--------SIPD-----EVGDL-
RGLN-I-------------LDLS-----SNKLDGRIP-Q-AM--S-A-L-TMLTEIDLS-
-------------------------NN----------------------N-L-SGPI---
------P-------------E--------------------MGQ-FE-TFP-PA------
-----------K-----FLN-N--------P-G--------L------CGYPLP------
-------------RC---------------------------------------------
-----------------D-PS---------------------------------------
------------------------------------------------------------
------------------------------------------------------------
------------NADGYAH----------------------------------HQRSH--
-GRR------PASL----A-GS-----VA--MG-LLF--------SFVCIF-----GLIL
VGR------------------EMR--------------------K-------------R-
--------------------------------RRKKE-----------------------
--------------------------------AELEMY------AEGHGNSGDRT--ANN
-TNWK---------------------------------------LTG--VK---------
--EA----------------------LSI--NLAAFE--------------KP----LRK
LTFADL-----LQATNGF-HNDSLIGS--GGFGDVYKAI-L-------K-D-G-------
----S-AVAIKKLIHVS-------G------------------Q-G-DREFMAE------
-----METIGKI---KH----RNLVPLLG-YC-----KV--G---------------D--
-----ERLLVYEFMKYGSLEDVL----------H---------DP---K-----------
------------------------------------------------------------
-----------------------------------------------------KA-GVKL
NWSTRRKIAIGSARGLAFLH-----------HN-----------------C-S--PHIIH
RDMKSSNVLL-DENL---EARVSDFGMA--------------------------------
--------------------------RLMS--------A-M-D-----------------
----------------------------T-H----------LS----VS-T---------
-------L---------A------G-TPGYVPPE-Y-----YQ-SF--R-------C---
STK-GDVYSYGVVLLELLTG----KR-P-TDSP-DFG-----------------------
--------D-NNLVGWVKQHA-----------KLR------------I-SD--------V
FDPEL-MK-------------E---------------------DPALEIELLQHLKVAVA
CLDDRAWRRP-----TMVQVM--AMFKEI------Q----------A------G------
---------------------------------------S----------------GIDS
---------------------QSTIR----------------------------------
------------SIEDGG---------F--------------------------------
-----------STIEMVDMSIKEVPEGK-------------L------------------
------------------------------------------------------------
---------------------------------------------------
>AT4G20940.1 pacid=19646588 transcript=AT4G20940.1 locus=AT4G20940 ID=AT4G20940.1.TAIR10 annot-version=TAIR10
--------------------MGQ-------------------------------------
------------------------------------------------------------
------------------------------------------------------------
------------------------------------------------------------
------------------------------------------------------------
-----LP-----------------------------------------------------
------------------------------------------------------------
------------------------------------------------------------
------------------------------------------------------------
------------------------------------------------------------
------------------------------------------------------------
----S----------------------Q------DI---------MA-------LL----
---------------EF-------K-K-----G-I-----KHD---------PTGF----
---VL---N-SW------N--D-ESI---------DFNG-C--------------PSSW-
-------------NG-I-V-------------------------C-----N-------G-
--------------------------G--------NVAGVVLD-----------------
-------------------------------NLGL----------TAD-ADF---SLF--
---SNLTKLVKLSMSNN-SLSG------------------------VL---PND-L----
-----GSF---------------------KSLQ---------------------------
------------------------FLDLSDNL-FSS------------------------
-SLP---K-EI-G-RSVSLRNLSLSGNNF------SGEIPE-------------------
------------------------------------------------------------
-----------------------------------SMGG---------------------
---------L--------------------------------------------------
-----------------------------------------------------------I
S-LQSLDMSSNS-LSG-----P-LPKSLTRL-----------------------------
--------------------------N-DLLYLNLS-SNGFTGK------MPR-GF----
---------------------EL----ISSLEVLDLHGNSI-DGNLDGEF-----FLLTN
ASYVDISGN-------------------------------RLVTTSGKL-L---------
--------PGV------SESIKHLNLS-HNQLEG-----SL-TS----------------
-------------------------------GFQLF-QNLKVLDLSYNMLSGELP---GF
N---YVYDLEVLKLSNNRFSGSLPNNL--------------LKGDS-LLLTTLDL-SG--
--NNLSGPVSS-------------------------------------------------
------IMST--TLHTLDLSSNSL---TGE------LPLL--------------------
----------------T-GGC---------------------------------------
-----------VLLDLS-NNQFEG-NLTRWS-KW--------ENIEYLDLSQNHFTGSF-
-----------------------PDAT--PQLLRA---------NHL-------------
--NLSYNK-LT-G----------------SLP------ER----IPTH-------YPKLR
-VLDISSNS-LE--------G--------------------------PI-PGA-LL-S-M
-------PT-LEE-----------------------------------------------
----------------------------------IHLQNNGMTG----------------
NIG--------------PLPS-SGS--RIRLLDLSHN--------RFDGD---LPGV---
----------------------------F----------GSLTN----------------
--------LQV--------LNLAANN--------LSG--------SLPS-----SMNDI-
VSLS-S-------------LDVS-----QNHFTGPLP-S-NL--S-----SNIMAFNVS-
-------------------------YN----------------------D-L-SGTV---
------P-------------EN-----------------------LK-NFP-PP------
-----------S-----FYPGN--------S-K--------L--VLP-AGSPGSSA----
------------------------------------------------------------
------------------------------------------------------------
------------------------------------------------------------
------------------------------------------------------------
------------------------------------------------------SEAS--
-KNK------STNK-------------LVK-VV-IIV-SC----AVALIIL-I----LVA
ILL-----------FCI---CKSR-----RREERSITGKETN--R-------------RA
QTI-----------PSGSGGGMVVSAEDLVASRKGSS-----------SEILSPD-----
--------------------------------------------EKLAVATGFSPSKTSN
-LSWS---------------------------------------PGSG-DS-------FP
ADQQLARLDV---------RSPD--RLVG--ELHFLD---------------D----SIK
LTPEEL-----SRAP------AEVLGR--SSHGTSYRAT-L-------D-N-G-------
----V-FLTVKWLREGV-------A------------------K-Q-RKEFAKE------
-----VKKFSNI---RH----PNVVTLRG-------------------------------
------------------------------------------------------------
------------------------------------------------------------
------------------------------------------------------------
--------------------------------------------------------AVPH
GNLKATNILLDGAEL---NARVADYCLH--------------------------------
--------------------------RLMT--------Q-A-G-----------------
------------------------------T----------VE----QI-L---------
-------D---------A------G-ILGYRAPE-L-----AA-SR--KPL-----P---
SFK-SDVYAFGVILLEILTG----RC-A-GDVI-TGEQ----------------------
-------EG-VDLTDWVRLRV-----------AEG--------R---G-AE--------C
FDSVL-TQ-------------E-MGS-----------------DPVTEKGMKEVLGIALR
CIRSV-SERP-----GIKTIY--EDLSSI-------------------------------
------------------------------------------------------------
------------------------------------------------------------
------------------------------------------------------------
------------------------------------------------------------
------------------------------------------------------------
---------------------------------------------------
>AT4G30520.1 pacid=19647645 transcript=AT4G30520.1 locus=AT4G30520 ID=AT4G30520.1.TAIR10 annot-version=TAIR10
--------------------MVVVTKKTMK------------------------------
------------------------------------------------------------
------------------------------------------------------------
------------------------------------------------------------
------------------------------------IQI------------HL-------
-----LY-----------------------------------------------------
------------------------------------------------------------
------------------------------------------------------------
---------------------------SFLFLCFSTLTL---------------------
------------------------------------------------------------
----------------------------------------------------------SS
----E-----------PRN--------P------EV---------EA-------LI----
---------------SI-------R-N-----N-L-----HDP----------HG-----
---AL---N-NW------D--E-FS----------V-DP-C----------------SW-
-------------AM-I-T-------------------------C-----S---------
-----------------------PD-N--------LVI----------------------
------------------------------------------------------------
------------------------------------------------------------
------------------------------------------------------------
------------------------------------------------------------
------------------------------------------------------------
------------------------------------------------------------
------------------------------------------------------------
------------------------------------------------------------
------------------------------------------------------------
------------------------------------------------------------
------------------------------------------------------------
------------------------------------------------------------
------------------------------------------------------------
------------------------------------------------------------
------------------------------------------------------------
------------------------------------------------------------
------------------------------------------------------------
------------------------------------------------------------
------------------------------------------------------------
------------------------------------------------------------
------------------------------------------------------------
------------------------------------------------------------
-GLGAPSQS-LS--------G--------------------------GL-SES-IG-N-L
-------TN-LRQ-----------------------------------------------
------------------------------------------------------------
-------------------------------VSLQNN--------NISGK---IPPE---
----------------------------L----------GFLPK----------------
--------LQT--------LDLSNNR--------FSG--------DIPV-----SIDQL-
SSLQ-Y-------------LRLN-----NNSLSGPFP-A-SL--S-Q-I-PHLSFLDLS-
-------------------------YN----------------------N-L-SGPV---
------P-------------K--------------------FPA-RT-------------
----------FN-----VAG-N--------P-L--------I------CRSNPPE-----
-------------IC---------------------------------------------
-----------------S-GS-----------------------------I---------
------------------------------------------------------------
--------------------------------------------------------NASP
LSV-----------------SLSS--------------------------S---------
-SGR------RSNR------LA-----IA--LS-VSL--------GSVVIL-V----LAL
GSF-----------CWY------R-------------------KK-------------QR
--------------------------------RLL-------------------------
------------------------------------------------------------
-----------------------------------------ILNLNDK-QE---------
--EG-------------------------------------------LQGLGN----LRS
FTFREL-----HVYTDGF-SSKNILGA--GGFGNVYRGK-L-------G-D-G-------
----T-MVAVKRLKDIN-------G-----------------TS-G-DSQFRME------
-----LEMISLA---VH----KNLLRLIG-YC-----AT--S---------------G--
-----ERLLVYPYMPNGSVASKL----------K--------------------------
------------------------------------------------------------
------------------------------------------------------S-KPAL
DWNMRKRIAIGAARGLLYLH-----------EQ-----------------C-D--PKIIH
RDVKAANILL-DECF---EAVVGDFGLA--------------------------------
--------------------------KLLN--------H-A-D-----------------
------------------------------S----------HV----TT-A---------
-------V---------R------G-TVGHIAPE-Y-----LS-TG--Q-------S---
SEK-TDVFGFGILLLELITG----LR-A-LEFG-KTVS----------------------
-------QK-GAMLEWVRKLH-----------EEM--------K---V-EE--------L
LDREL-GT-------------N-YDK----------------------IEVGEMLQVALL
CTQYLPAHRP-----KMSEVV--LMLEGD---GL-A----------E------R------
-------------------WA------------------ASHNH-S----------HFYH
ANISF-------------KTISSLSTTS-----VSRLDAHCNDPTYQ-------------
-------------------------------MFGSSAFDDD-------------------
---------------DDHQPLD--------------------------------------
--------------------------------------------SFAMELSGPR------
---------------------------------------------------
>AT4G20450.1 pacid=19647995 transcript=AT4G20450.1 locus=AT4G20450 ID=AT4G20450.1.TAIR10 annot-version=TAIR10
--------------------MEGIHKLI--------------------------------
--------------------------------------------FLALI---WIFLITNI
VD-----------AQDQQGFI--------SLDCGM-PRN-ESSYTDEST-GLNFSSDAD-
FIS------SGKSGTIKTEDSDSG-VKYIKPYKQLRYFP-----------EGAR------
----------------NCYNL-TVMQG--------THYL--------IRA-VF-------
-----VY----GNY------DLK--------QRP--KFDLYLGPNFWTTINLQDPSGGFY
YRIWLQDGTVEEVIHMPK-SNNLDICLVKT-GTTTPFISSLELRPLRDDTYTTTTG----
-SLKLI-----------SRWYFRKPFPTLESI-IRHPDDVHDRLWDVY---------HAD
EEWTDI--NTTTPVN--TTVNAFDLPQAIISKASIPQVASD---TWSTTWSI---QNPDD
-----DVHVYLHFAEIQALKPSDTREFSILWNK-NTIIRDY-------------YSPLEF
MADTV-PIRTSSKCGD-DGFCSLD-LTRTKSSTLPPYCNA--MEVFGLLQLL--------
-------------QTETDE--------N------DV---------TT-------LK----
---------------NI-------Q-A-----T-Y-------------------------
---RIQ--KTNW------Q----------------G-DP-C--------VPI---QFIW-
-------------TG-L-N-------------------------C-----SNMF------
---------------------PSIP-P--------RITS---------------------
------------------------------------------------------------
------------------------------------------------------------
------------------------------------------------------------
------------------------------------------------------------
------------------------------------------------------------
------------------------------------------------------------
------------------------------------------------------------
------------------------------------------------------------
------------------------------------------------------------
------------------------------------------------------------
------------------------------------------------------------
------------------------------------------------------------
------------------------------------------------------------
------------------------------------------------------------
------------------------------------------------------------
------------------------------------------------------------
------------------------------------------------------------
------------------------------------------------------------
------------------------------------------------------------
------------------------------------------------------------
------------------------------------------------------------
------------------------------------------------------------
------------------------------------------------------------
------------------------------------------------------------
------------------------------------------------------------
------------------------------------------------------------
------------------------------------------------------------
-------------------IDFSNFG--------LNG--------TITS-----DIQYL-
NQLQ-K-------------LDLS-----NNNLTGKVP-E-FL--A-K-M-KLLTFINLS-
-------------------------GN----------------------N-L-SGSI---
------P-------------QS-----------------------LLNMEK-NG--LI--
---------TLL-----YNG-N----------N--------L------CL----------
-----------DPSC---------------------------------------------
-----------------E------------------------------------------
------------------------------------------------------------
------------------------------------------------------------
-----------------------------------------------------SETGP--
-GN-------NKKK-------------LL--VP-ILA-SAAS-VGIIIAVL-L----LVN
ILL-------------------LR--------------------K-------------K-
--------------------------------KPSKA-----------------------
------------------------------------------------------------
------------------------------------------------------------
-------------------------------SRSSMV-A-------------N----KRS
YTYEEV-----AVITNNF---ERPLGE--GGFGVVYHGN-V-------N-D-N-------
----E-QVAVKVLSESS-------A------------------Q-G-YKQFKAE------
-----VDLLLRV---HH----INLVTLVG-YC-----DE--G---------------Q--
-----HLVLIYEYMSNGNLKQHL----------S---------GE---------------
------------------------------------------------------------
-----------------------------------------------------NS-RSPL
SWENRLRIAAETAQGLEYLH-----------IG-----------------C-K--PPMIH
RDIKSMNILL-DNNF---QAKLGDFGLS--------------------------------
--------------------------RSFP--------V-G-S-----------------
----------------------------E-T----------HV----ST-N---------
-------V---------A------G-SPGYLDPE-Y-----YR-TN--W-------L---
TEK-SDVFSFGVVLLEIITS----QP-V-IDQT-RE------------------------
--------K-SHIGEWVGFKL-----------TNG--------D---I-KN--------I
VDPSM-NG-------------D-YDS----------------------SSLWKALELAMS
CVSPSSSGRP-----NMSQVA--NELQEC------L----------L------T------
---------------------------------------E-NS---------------RK
-----------------------------------GGRHDVDSKS---------------
--------------------------------------SLEQSTS---------------
----------------------------------FGPEHI--------------------
----------------------------------------------------PDAR----
---------------------------------------------------
>AT4G26540.1 pacid=19648781 transcript=AT4G26540.1 locus=AT4G26540 ID=AT4G26540.1.TAIR10 annot-version=TAIR10
--------------------MP--------------------------------------
------------------------------------------------------------
------------------------------------PN----------------------
------------------------------------------------------------
---------------------------------------------------IYRLS----
-----FFS----------------------------------------------------
------------------------------------------------------------
------------------------------------------------------------
---------------------------SLLCFFFI-------------------------
------------------------------------------------------------
------------------------------------------------------------
-------------PCFSLD--------Q------QG---------QA-------LL----
---------------SW-------K-S-----Q-L-----NIS----------GD-----
---AF---S-SW------H--V-AD----------T-SP-C----------------NW-
-------------VG-V-K-------------------------C-----N-R-------
-----------R--------------G--------EVSEIQLK-----------------
-------------------------------GMDL----------QGS-LPV---TSL--
---RSLKSLTSLTLSSL-NLTG------------------------VI---PKE-I----
-----GDF---------------------TELE---------------------------
------------------------LLDLSDNS-LSG------------------------
-DIP---V-EI-F-RLKKLKTLSLNTNNL------EGHIP--------------------
--ME-IGNLS------------------------GLVELMLFDNKLSGEIPRSI------
--------------------GELKNLQVLRAGGNKNLRG---------------------
--ELPWE--I-GNC-ENLVMLGLAETSLSGKLP-A-SIGNL-------------------
-----------------------------------------------------------K
R-VQTIAIYTSL-LSG-----P-IPDEIGYC-----------------------------
--------------------------T-ELQNLYLY-QNSISGS------IPT-TI----
---------------------G---G-LKKLQSLLLWQNNL-VGKIPTEL-G----NCPE
LWLIDFSEN-------------------------------LLTGTIPRS-F---------
--------GKL-------ENLQELQLS-VNQISG-----TI-PE----------------
-------------------------------ELTNC-TKLTHLEIDNNLITGEIP--SLM
S---NLRSLTMFFAWQNKLTGNIPQS---------------LSQCR--ELQAIDL-SY--
--NSLSGSIPKEIF----------------------------------------------
------GLR---NLTKLLLLSNDL---SGF------IPPD--------------------
----------------I-GNC---------------------------------------
--------TNLYRLRLN-GNRLAG-SIPS-----EIGNL---KNLNFVDISENRLVGSI-
-----------------------PPAI--SGCESL---------EFL-------------
--DLHTNS-LS-G----------------SLL-----GTT----LP-K---------SLK
-FIDFSDNA-LS--------S--------------------------TL-PPG-IG-L-L
-------TE-LTK-----------------------------------------------
----------------------------------LNLAKNRLSG----------------
EIP-RE-------------IS-TCR--SLQLLNLGEN--------DFSGE---IPDE---
----------------------------L----------GQIPS----------------
--------LAIS-------LNLSCNR--------FVG--------EIPS-----RFSDL-
KNLG-V-------------LDVS-----HNQLTGNLN---VL--T-D-L-QNLVSLNIS-
-------------------------YN----------------------D-F-SGDL---
------P-------------N--------------------TPF-FR-RLP-LS------
-----------D-----LAS-N--------R-G--------L------YISNAIST----
------------------------------------------------------------
------------------------------------------------------------
------------------------------------------------------------
------------------------------------------------------------
-------------------------------------------------------RPD--
-PTT------RNSS----V-VR-----LT--IL-ILV-------VVTAVLV-L----MAV
YTL-----------VRA------R-------------------------------AAGKQ
LL----------------------------------------------------------
------------------------------------------------------------
-------------------------------------------------GE---------
--EI----------------------DSW--EVTLYQ--------------------KLD
FSIDDI--------VKNL-TSANVIGT--GSSGVVYRIT-I-------P-S-G-------
----E-SLAVKKMWSKE-------E----------------------SGAFNSE------
-----IKTLGSI---RH----RNIVRLLG-WC-----SN--R---------------N--
-----LKLLFYDYLPNGSLSSRL----------H---------GA---G-----------
------------------------------------------------------------
--------------------------------------------------K-----GGCV
DWEARYDVVLGVAHALAYLH-----------HD-----------------C-L--PTIIH
GDVKAMNVLL-GPHF---EPYLADFGLA--------------------------------
--------------------------RTIS--------G-Y-P----------------N
TGID----------------------LAK-P----------TN----RP-P---------
-------M---------A------G-SYGYMAPE-H-----AS-MQ--R-------I---
TEK-SDVYSYGVVLLEVLTG----KH-P-LDPD-LPG-----------------------
--------G-AHLVKWVRDHLA----------EKK--------D---P-SR--------L
LDPRL-DG-------------R---------------------TDSIMHEMLQTLAVAFL
CVSNKANERP-----LMKDVV--AMLTEI------R----------H------I------
---------------------------------------D-VG---------------RS
---------------------ET-------------------------------------
------------------------------------------------------------
----------------EKIKAGGCG-----------------------------------
-------------------------------------------------SKEPQQFMSNE
KIIN-------SHG-----S----SNCSFAF--------SDDSV-------
>AT1G35710.1 pacid=19649124 transcript=AT1G35710.1 locus=AT1G35710 ID=AT1G35710.1.TAIR10 annot-version=TAIR10
--------------------MGFAEKN---------------------------------
------------------------------------------------------------
------------------------------------------------------------
------------------------------------------------------------
---------------------------------------------------LYDFR----
-----FL-----------------------------------------------------
------------------------------------------------------------
------------------------------------------------------------
---------------------------LFISIILS-------------------------
--C--SI-----------------------------------------------------
----------------------------------------------------------SA
----SATI-------------------A------EA---------NA-------LL----
---------------KW-------K-S-----T-F-----TNSS----------------
---KL---S-SWVH--DAN--T-NT------------SFSCT---------------SW-
-------------YG-V-S-------------------------C-----N-SR------
--------------------------G--------SIEELNLT-----------------
-------------------------------NTGI----------EGT-FQD---FPF--
---ISLSNLAYVDLSMN-LLSG------------------------TI---PPQ-F----
-----GNL---------------------SKLI---------------------------
------------------------YFDLSTNH-LTGEISPSLGNLKNLTVLYLHQNYL-T
SVIP---S-EL-G-NMESMTDLALSQNKL------TGSIP--------------------
--SS-LGNLK------------------------NLMVLYLYENYLTGVIPPEL------
--------------------GNMESMTDLALSQN-KLTG---------------------
--SIPST--L-GNL-KNLMVLYLYENYLTGVIP-P-EIGNMES-----------------
-------MTNLALS-QNKLTGSIPSSLG-----------------------------NLK
N-LTLLSLFQNY-LTGG------IPPKLGNI-----------------------------
--------------------------E-SMIDLELS-NNKLTGS------IPS-SL----
---------------------G---N-LKNLTILYLYENYL-TGVIPPEL-G----NMES
MIDLQLNNN-------------------------------KLTGSIPSS-F---------
--------GNL-------KNLTYLYLY-LNYLTG-----VI-PQ----------------
-------------------------------ELGNM-ESMINLDLSQNKLTGSVP--DSF
G---NFTKLESLYLRVNHLSGAIPPG---------------VANSS--HLTTLIL-DT--
--NNFTGFFPETVC----------------------------------------------
------KGR---KLQNISLDYNHL---EGP------IPKS--------------------
----------------L-RDC---------------------------------------
--------KSLIRARFL-GNKFTG-DIFE-----AFGIY---PDLNFIDFSHNKFHGEIS
SNWEKSPKLGALIMSNNNITGAIPTEI--WNMTQL---------VEL-------------
--DLSTNN-LF-G----------------ELP------EA----IG-N-------LTNLS
-RLRLNGNQ-LS--------G--------------------------RV-PAG-LS-F-L
-------TN-LES-----------------------------------------------
----------------------------------LDLSSNNFSS----------------
EIP-QT-------------FD-SFL--KLHDMNLSRN--------KFDGS---IPR----
----------------------------L----------SKLTQ----------------
--------LTQ--------LDLSHNQ--------LDG--------EIPS-----QLSSL-
QSLD-K-------------LDLS-----HNNLSGLIP-T-TF--E-G-M-IALTNVDIS-
-------------------------NN----------------------K-L-EGPL---
------P-------------D--------------------TPT-FR-KAT-AD------
-----------A-----LEE-N--------I-G--------L------CSNIPKQ-----
----------RLKPC---------------------------------------------
-----------------R-EL---------------------------------------
------------------------------------------------------------
------------------------------------------------------------
-----------------------------------------------------K------
-KPK------KNGN-------------LV--VW-ILV-PI----LGVLVIL-S----ICA
NTF----------TYCI------R--------------------K-------------R-
--------------------------------KLQNG-----------------------
------------------------------------------------------------
------------------------------------------RNTDPETGE---------
-------------------------------NMSIFS-V------------------DGK
FKYQDI-----IESTNEF-DPTHLIGT--GGYSKVYRAN-L-------Q-D---------
----T-IIAVKRLHDTI-------DEEIS------------KPV-V-KQEFLNE------
-----VKALTEI---RH----RNVVKLFG-FC-----SH--R---------------R--
-----HTFLIYEYMEKGSLNKLL----------A---------ND---------------
------------------------------------------------------------
-----------------------------------------------------EE-AKRL
TWTKRINVVKGVAHALSYMH-----------HD-----------------R-I--TPIVH
RDISSGNILL-DNDY---TAKISDFGTA--------------------------------
--------------------------KLLK--------T-D-------------------
------------------------------S----------SN----WS-A---------
-------V---------A------G-TYGYVAPE-F-----AY-TM--K-------V---
TEK-CDVYSFGVLILELIIG----KH-P-GDLV-SSLSS---------------------
------SPG-----------------------EAL--------S---L-RS--------I
SDERV-LE-------------P---------------------RGQNREKLLKMVEMALL
CLQANPESRP-----TMLSIS--TTFS---------------------------------
------------------------------------------------------------
------------------------------------------------------------
------------------------------------------------------------
------------------------------------------------------------
------------------------------------------------------------
---------------------------------------------------
>AT1G34420.1 pacid=19650014 transcript=AT1G34420.1 locus=AT1G34420 ID=AT1G34420.1.TAIR10 annot-version=TAIR10
--------------------MFTGVKKMKKIHV---------------------------
------------------------------------------------------------
------------------------------------PPET--------------------
------------------------------------------------------------
--------------------------GKF----------------------MFC------
-----LF------F----------------------------------------------
------------------------------------------------------------
------------------------------------------------------------
---------------------------SFLSCCHV-------------------------
--C---------------------------------------------------------
----------------------------------------------------------FS
----E----------LSLN---------------QT---------NT-------MI----
---------------EL---------S-----SFL-------------------------
---NI---S-DW------N-LP-GSE---------R-NP-C----------------SW-
-------------NG-V-L-------------------------C-----S---------
---------------------LPDN-S--------SVISLSLS-----------------
-------------------------------NFDL----------SNSSFL----PLV--
---CNLQTLESLDVSNN-RLSSI----------------------------PEG-F----
----VTNCER------------------LIALK---------------------------
------------------------HLNFSTNK-FSTS-----------------------
---P-----GFRG--FSKLAVLDFSHNVL------SGNVG--------------------
-DYG-FDG----------------------------------------------------
----------------------LVQLRSLNLSFN-RLTG---------------------
--SVPVH--L------------------------T-------------------------
-----------------------------------------------------------K
S-LEKLEVSDNS-LSG-----T-IPEGIKDY-----------------------------
--------------------------Q-ELTLIDLS-DNQLNGS------IPS-SL----
---------------------G---N-LSKLESLLLSNNYL-SGLIPESL-S----SIQT
LRRFAANRN-------------------------------RFTGEIPSG-LT--------
------------------KHLENLDLS-FNSLAG-----SI-PG----------------
-------------------------------DLLSQ-LKLVSVDLSSNQLVGWIP--QSI
S----------------------------------------------SSLVRLRL-GS--
--NKLTGSVPSVAFE---------------------------------------------
------SLQ---LLTYLEMDNNSL---TGF------IPPS--------------------
----------------F-GNL---------------------------------------
------------------------------------------VSLNLLNLAMNEFTGIL-
-----------------------PPAF--GNLSRL---------QVI-------------
--KLQQNK-LT-G----------------EIP------DT----IA-F-------LSNLL
-ILNISCNS-LS--------G--------------------------SI-PPS-LS-Q-L
-------KR-LSN-----------------------------------------------
----------------------------------MNLQGNNLNG----------------
TIP-DN-------------IQ-NLE--DLIELQLGQN--------QLRGR---IPVM---
------------------------------------------------------------
-----PRKLQIS-------LNLSYNL--------FEG--------SIPT-----TLSEL-
DRLE-V-------------LDLS-----NNNFSGEIP-N-FL--S-R-L-MSLTQLILS-
-------------------------NN----------------------Q-L-TGNI---
------P-------------R------------------------FT-HNV-SV------
-----------D-----VRG-N--------P-GV------KL------------------
------------------------------------------------------------
-----------------K------------------------------------------
------------------------------------------------------------
------------------------------------------------------------
--------------------------------------------------TENEVSIQ--
-RNPS-----GKSK------LV----MIV--IF-VSL--------GVLALL-T---GIIT
VTV-----------LKF-----SR--------------------RC--------------
--------------------------------KGINN--------MQ----VDPD-----
------------------------------------------------------------
-------------------------------------------------EE------GST
VLPE---------------------VIHG--KLLTSN-AL------------H----RSN
INFAKA-----VEAVA---HPEHGLHQ--TMFWSYYRVV-M-------P-S-G-------
----S-SYFIKKLNTRD-------RVF--------------QQA-S-SEQLEVE------
-----LEMLGKL---HH----TNVMVPLA-YV-----LY--S---------------E--
-----GCLLIYDFSHTCTLYEIL----------H---------NH---S-----------
------------------------------------------------------------
--------------------------------------------------------SGVV
DWTSRYSIAVGIAQGISYLH-----------GSE---------------SSGR--DPILL
PDLSSKKILL-KSLT---EPLVGDIELF--------------------------------
--------------------------KVID--------P-S-K-----------------
----------------------------S-N----------SS----LS-A---------
-------V---------A------G-TIGYIPPE-Y-----AY-TM--R-------V---
TMA-GNVYSFGVILLELLTG----RP-A-VSE----------------------------
--------G-RDLAKWVQSHSS----------HQE--------Q---Q-NN--------I
LDLRV-SK-------------T---------------------STVATKQMLRALGVALA
CINISPGARP-----KMKTVL--RMLTRL-------------------------------
------------------------------------------------------------
------------------------------------------------------------
------------------------------------------------------------
------------------------------------------------------------
------------------------------------------------------------
---------------------------------------------------
>AT1G56145.2 pacid=19650370 transcript=AT1G56145.2 locus=AT1G56145 ID=AT1G56145.2.TAIR10 annot-version=TAIR10
--------------------ML--------------------------------------
------------------------------------------------------------
------------------------------------------------------------
------------------------------------------------------------
--------------------------------RLILSLV--------VW--FV-------
-----FMSG---------------------------------------------------
------------------------------------------------------------
------------------------------------------------------------
---------------------------LFHVVRSQ-------------------------
------------------------------------------------------------
---------------------------------------N----------RT--------
-------------TATTDP--------D------EA---------RA-------LN----
---------------KI-------F-R-----T-W-----------------KIT-----
---AT---K-AW------N---------IS-----G-EL-CS------GAAID-DSVSI-
-------DNLAFNPL-I-K-------------------------C-----DCSF------
-----------V-------D--STI-C--------RIVALRAR-----------------
-------------------------------GMDV----------AGP-IP----DDL--
---WTLVYISNLNLNQN-FLTG------------------------PL---SPG-I----
-----GNL---------------------TRMQ---------------------------
------------------------WMTFGANA-LSG------------------------
-PVP---K-EI-------------------------------------------------
------------------------------------------------------------
------------------------------------------------------------
------------------------------------------------------------
------------------------------------------------------------
----------------------------GLL-----------------------------
--------------------------T-DLRSLAID-MNNFSGS------LPP-EI----
---------------------G---N-CTRLVKMYIGSSGL-SGEIPS------------
------------------------------------------------------------
------------------------------------------------------------
-------------------------------SFANF------------------------
---------------------------------------------V--NLEEAWI-ND--
--IRLTGQIPDFIG----------------------------------------------
------N-----------------------------------------------------
------------------------------------------------------------
------------------------------------------------------------
-------------------------------WTKL---------TTL-------------
--RILGTS-LS-G----------------PIP------ST----FA-N-------LISLT
-ELRLGEIS--N---------------I------------------SSS-LQF-IR-E-M
-------KS-ISV-----------------------------------------------
------------------------------------------------------------
-------------------------------LVLRNN--------NLTGT---IPS----
---------------------------NI----------GDYLG----------------
--------LRQ--------LDLSFNK--------LTG--------QIPA-----PLFNS-
RQLT-H-------------LFLG-----NNRLNGSLP-T-QKS-------PSLSNIDVS-
-------------------------YN----------------------D-L-TGDL---
------P-------------SW----------------VRLPNLQLN-------------
-----------------LIA-N--------H-FTVGGSNRRALP-RLDCL----------
---------QKDFRCNRGK-GVYFN-------FFVNCGG-RDIR--SSSGALYEKDEGAL
GP--ATFFVSKTQRWAVS-NVGLF-TGSNSNQ---YIALSATQFANTSD---SELFQSAR
LSASSLRYYGLGLENGGYSVTVQFAEIQIQ-----------GSNTWKSLG---RRIFDIY
VQGKLVEKDFDMQKAANGSSI-RVIQRVYKANVSENYLEVHLFWAGKGTCCIPAQGTYGP
LVS------------AISA-TPD-----------FIPTV-------------KNKLPS--
-KSK------KNIV-------------II--VG-AIV-GA----GMLCILV------IAI
LLF-----------IRR------K--------------------R-------------K-
------------------------------------------------------------
------------------------------------------------------------
--------------------------------------------RAAD-EE---------
-------------------------------VLNSLH-I-------------R----PYT
FSYSEL-----RTATQDF-DPSNKLGE--GGFGPVFKGK-L-------N-D-G-------
----R-EIAVKQLSVAS-------R------------------Q-G-KGQFVAE------
-----IATISAV---QH----RNLVKLYG-CC-----IE--G---------------N--
-----QRMLVYEYLSNKSLDQAL----------F---------GKCMRS---YMC-----
-----------------------Y-------PCKKNK------CCYLTC-----------
-----------------------------------------------CVTVAEEK-SLQL
GWSQRFEICLGVAKGLAYMH-----------EE-----------------S-N--PRIVH
RDVKASNILL-DSDL---VPKLSDFGLA--------------------------------
--------------------------KLYD--------D-K-K-----------------
------------------------------T----------HI----ST-R---------
-------V---------A------G-TIGYLSPE-Y-----VM-LG--H-------L---
TEK-TDVFAFGIVALEIVSG----RP-N-SSPE-LDDD----------------------
--------K-QYLLEWAWSLH-----------QEQ--------R---D-ME--------V
VDPDL--T-------------E-FDK----------------------EEVKRVIGVAFL
CTQTDHAIRP-----TMSRVV--GMLTGD------V----------E------I------
---------------------------------------T-EA---------------NA
---------------------KP-----------G-YVSERTFEN---------------
-------------AMSFM--------------------SGSTSSS---------------
-----WI--------LPETPKDS-----------SKSQVEE-------------------
------------------------------------------------------------
------------HGRR----------------------------------H
>AT1G49100.1 pacid=19650502 transcript=AT1G49100.1 locus=AT1G49100 ID=AT1G49100.1.TAIR10 annot-version=TAIR10
--------------------MEKYFHGV--------------------------------
--------------------------------------------LCVFI---ITVAFIHV
VQ-----------AQDPNGFI--------TLDCGLLP-D-GSPYTNPST-GLTFTSDSS-
FIE------SGKNGRVSKDSER----NFEKAFVTLRYFP-----------DGER------
----------------NCYNL-NVTQG--------TNYL--------IRA-AF-------
-----LY----GNY------DGL-N------TVP--NFDLFIGPNKVTTVNFNA------
----TGGGVFVEIIHMSR-STPLDICLVKT-GTTTPMISTLELRPLRSDTYISAIG----
SSLLLY-----------FRGYL----NDSGVV-LRYPDDVNDRRWFPF----------SY
KEWKIV--TTTLNVN--TS-NGFDLPQGAMASAATRVNDNG---TWEFPWSL---EDSTT
-----RFHIYLHFAELQTLLANETREFNVLLNG-KVYY--------------GPYSPKML
SIDTMSPQPDSTLTCK-GGSCLLQ-LVKTTKSTLPPLINA--IELFTVVEFP--------
-------------QSETNQ--------D------EV---------IA-------IK----
---------------KI-------Q-L-----T-Y-------------------------
---GLS--RINW------Q----------------G-DP-C--------VPE---QFLW-
-------------AG-L-K-------------------------C-----SNIN------
---------------------SSTP-P--------TITF---------------------
------------------------------------------------------------
------------------------------------------------------------
------------------------------------------------------------
------------------------------------------------------------
------------------------------------------------------------
------------------------------------------------------------
------------------------------------------------------------
------------------------------------------------------------
------------------------------------------------------------
------------------------------------------------------------
------------------------------------------------------------
------------------------------------------------------------
------------------------------------------------------------
------------------------------------------------------------
------------------------------------------------------------
------------------------------------------------------------
------------------------------------------------------------
------------------------------------------------------------
------------------------------------------------------------
------------------------------------------------------------
------------------------------------------------------------
------------------------------------------------------------
------------------------------------------------------------
------------------------------------------------------------
------------------------------------------------------------
------------------------------------------------------------
------------------------------------------------------------
-------------------LNLSSSG--------LTG--------IISP-----SIQNL-
THLQ-E-------------LDLS-----NNDLTGDVP-E-FL--A-D-I-KSLLIINLS-
-------------------------GN----------------------N-F-SGQL---
------P-------------QK-----------------------LIDKKR------L--
---------KLN-----VEG-N--------P-KL-------L------CT----------
-----------KGPC---------------------------------------------
-----------------G------------------------------------------
------------------------------------------------------------
------------------------------------------------------------
-----------------------------------------------------NKPGE--
-GGH------PKKS-------------II--VP-VVS-SVA---LIAILIA-A----LVL
FLV-------------------LR--------------------K-------------KN
PS------------------------------RSKEN-----------------------
------------------------------------------------------------
------------------------------------------------------------
-------------------------GRTSRSSEPPRI-T-------------K----KKK
FTYVEV-----TEMTNNF---RSVLGK--GGFGMVYHGY-V-------N-G-R-------
----E-QVAVKVLSHAS-------K------------------H-G-HKQFKAE------
-----VELLLRV---HH----KNLVSLVG-YC-----EK--G---------------K--
-----ELALVYEYMANGDLKEFF----------S---------GK---------------
------------------------------------------------------------
-----------------------------------------------------RG-DDVL
RWETRLQIAVEAAQGLEYLH-----------KG-----------------C-R--PPIVH
RDVKTANILL-DEHF---QAKLADFGLS--------------------------------
--------------------------RSFL--------N-E-G-----------------
----------------------------E-S----------HV----ST-V---------
-------V---------A------G-TIGYLDPE-Y-----YR-TN--W-------L---
TEK-SDVYSFGVVLLEIITN----QR-V-IERT-RE------------------------
--------K-PHIAEWVNLMI-----------TKG--------D---I-RK--------I
VDPNL-KG-------------D-YHS----------------------DSVWKFVELAMT
CVNDSSATRP-----TMTQVV--TELTEC------V----------T------L------
---------------------------------------E-NS---------------RG
-----------------------------------GKSQNMGSTS---------------
--------------------------------------SSEVTMT---------------
----------------------------------FDTEVN--------------------
----------------------------------------------------PVAR----
---------------------------------------------------
>AT1G68400.1 pacid=19650535 transcript=AT1G68400.1 locus=AT1G68400 ID=AT1G68400.1.TAIR10 annot-version=TAIR10
--------------------MAKSS-----------------------------------
------------------------------------------------------------
------------------------------------------------------------
------------------------------------------------------------
---------------------------------------------------FFNKHL---
-----LL-----------------S-----------------------------------
------------------------------------------------------------
------------------------------------------------------------
---------------------------LLILLQSC-------------------------
------------------------------------------------------------
------------------------------------------------------------
------------LLSSSSS--------T------DS---------ET-------LL----
---------------NF-------K---------L-----TAD---------STG-----
---KL---N-SW------N----TT----------T-NP-C----------------QW-
-------------TG-V-S-------------------------C---------------
-----------------------NR-N--------RVTRLVLE-----------------
-------------------------------DINL-------------------------
------------------------------------------------------------
------------------------------------------------------------
------------------------------------------------------------
------------------------------------------------------------
------------------------------------------------------------
------------------------------------------------------------
------------------------------------------------------------
------------------------------------------------------------
------------------------------------------------------------
------------------------------------------------------------
------------------------------------------TGSIS-------------
------------------------------------------------------------
------------------------------------------------------------
------------------------------------------------------------
------------------------------------------------------------
------------------------------------------------------------
------------------------------------------------------------
------------------------------------------------------------
------------------------------------------------------------
-------------------------SL--TSLTSL---------RVL-------------
--SLKHNN-LS-G----------------PIP---------------N------------
------------------------------------------------------LS-N-L
-------TA-LKL-----------------------------------------------
------------------------------------------------------------
-------------------------------LFLSNN--------QFSGN---FPTS---
----------------------------I----------TSLTR----------------
--------LYR--------LDLSFNN--------FSG--------QIPP-----DLTDL-
THLL-T-------------LRLE-----SNRFSGQIP---NI----N-L-SDLQDFNVS-
-------------------------GN----------------------N-F-NGQI---
------P-------------NS-----------------------LS-QFP-ES------
-----------V-----FTQ-N--------P-S--------L------CGAPLL------
-------------KC---------------------------------------------
-----------------T-KLS--------------------------------------
------------------------------------------------------------
------------------------------------------------------SDPTKP
GRPDEAKASPLNKPETVPS-SPTS-----------------------------IHGGD--
-KSN------NTSR------ISTI---SL--IA-IIL-GD-------FIIL-S----FVS
LLL----------YYCF-----WR---------------QYAVNK-------------KK
HS------------------------------KILEG-----------------------
--------------------------------------------EKIVYSSNPYPTSTQN
-------------------------------------------------NN-------NQ
NQQV---------------------GDKG--KMVFFE---------------G----TRR
FELEDL-----LRAS------AEMLGK--GGFGTAYKAV-L-------E-D-G-------
----N-EVAVKRLKDAV-------T-----------------VA-G-KKEFEQQ------
-----MEVLGRL---RH----TNLVSLKA-YY-----FA--R---------------E--
-----EKLLVYDYMPNGSLFWLL----------H---------GN---R-----------
------------------------------------------------------------
----------------------------------------------------GPG-RTPL
DWTTRLKIAAGAARGLAFIH-----------GS-----------------CKT--LKLTH
GDIKSTNVLL-DRSG---NARVSDFGLS--------------------------------
--------------------------IFAP------------------------------
-----------------------------------------------SQ-T---------
-------V---------A------K-SNGYRAPE-L-----ID-GR--K-------H---
TQK-SDVYSFGVLLLEILTG----KC-P-NMVE-TGHS----------------------
------GGA-VDLPRWVQSVV-----------REE--------W---T-AE--------V
FDLEL-MR-------------Y----------------------KDIEEEMVGLLQIAMA
CTAVAADHRP-----KMGHVV--KLIEDI------R----------G------G------
---------------------------------------G-SE---------------AS
------------------------------------------------------------
------------------------------------------------------------
-------------PCNDGINSAV-------------------------------------
--------------------------------------------------DSPCLSEDTC
GGTTSQ---------------------------------------------
>AT1G29730.1 pacid=19651105 transcript=AT1G29730.1 locus=AT1G29730 ID=AT1G29730.1.TAIR10 annot-version=TAIR10
--------------------MSAAYNLMI-------------------------------
------------------------------------------------------------
------------------------------------------------------------
--------------------------------------------------KSKS------
----------------CLFSS---------SI-------------------LF-------
-----VVTL---------------------------------------------------
------------------------------------------------------------
------------------------------------------------------------
---------------------------IYLLCTVS-------------------------
------------------------------------------------------------
---------------------------------------A--------------------
-------------SPSLHP--------D------EV---------EA-------LK----
---------------DI-------T-E-----T-L-------------------------
---GV---K-HL------N---------LS-----E-DP-CLTKTL--------------
-VISQGVLKEGQNST-I-R-------------------------C-----DCHF------
-----------N-------N--YST-C--------HIKHFVLQ-----------------
-------------------------------KFNL----------PGR-LP----PML--
---YKFRHLESIDLYNN-YLYG------------------------SI---PME-W----
-----ASL---------------------PYLK---------------------------
------------------------SISVCANR-LSG------------------------
-DIP---K-GL-------------------------------------------------
------------------------------------------------------------
------------------------------------------------------------
------------------------------------------------------------
------------------------------------------------------------
----------------------------GKF-----------------------------
--------------------------I-NLTLLVLE-ANQFSGT------IPK-EL----
---------------------G---N-LVNLQGLGLSSNQL-VGGLPK------------
------------------------------------------------------------
------------------------------------------------------------
-------------------------------TLAKL------------------------
---------------------------------------------T--KLTNLHL-SD--
--NRLNGSIPEFIG----------------------------------------------
------K-----------------------------------------------------
------------------------------------------------------------
------------------------------------------------------------
-------------------------------LPKL---------QRL-------------
--ELYASG-LR-G----------------PIP------DS----IF-H-------LENLI
-DVRISDTV--A--------G-------------------------LGH-VPQ-IT-S--
-------TS-LKY-----------------------------------------------
------------------------------------------------------------
-------------------------------LVLRNI--------NLSGP---IPT----
---------------------------SI----------WDLPS----------------
--------LMT--------LDLSFNR--------LTG--------EIPA-----YA----
TAPK-Y-------------TYLA-----GNMLSGKVE-TGAFL-------TASTNIDLS-
-------------------------YN----------------------N-F-TWS----
------P----------------MCK-------------ERKN--IN-------------
-----------------TYE-S--------S-HS-KNRLTRLLP----CS----------
----------AIKQCQNY----SRS-------LHINCGGPDVTIENSRGRFLYEGDNYGL
TGS-ATNYY--RKNWGYS-NTGDF-MDDAITEDT-YTVSSESAVSAKYP----DLYQNAR
RSPLSLAYYAFCFENGSYNVKLHFAEIQFS-----------DVEPYTKLA---KRVFNIY
IQGKLIWEDFSIREEANGTH--KEVIREVNTTVTDNTLEIRLYWAGKGTMIIPQRGYYGS
LIS------------AVSV-CPS-------------------------------------
----------SESE-----------------CG-----GM--------------------
-----------------------K--------------------K-------------K-
------------------------------------------------------------
------------------------------------------------------------
-------------------------------------------------IS---------
-------------------------------KLKGPD-L-------------R----TGS
FSLRQL-----KVATNDF-DPLNKIGE--GGFGSVYKGR-L-------P-D-G-------
----T-LIAVKKLSSKS-------H------------------Q-G-NKEFVNE------
-----IGMIACL---QH----PNLVKLYG-CC-----VE--K---------------N--
-----QLLLVYEYLENNCLSDAL----------F---------AG---------------
------------------------------------------------------------
-----------------------------------------------------RS-CLKL
EWGTRHKICLGIARGLAFLH-----------ED-----------------S-A--VKIIH
RDIKGTNVLL-DKDL---NSKISDFGLA--------------------------------
--------------------------RLHE--------D-N-Q-----------------
------------------------------S----------HI----TT-R---------
-------V---------A------G-TIGYMAPE-Y-----AM-RG--H-------L---
TEK-ADVYSFGVVAMEIVSG----KS-N-AKYT-PDDE----------------------
-------CC-VGLLDWAFVLQ-----------KKG--------D---I-AE--------I
LDPRL-EG-------------M-FDV----------------------MEAERMIKVSLL
CANKSSTLRP-----NMSQVV--KMLEGE------T----------E------I------
---------------------------------------E-QI---------------IS
---------------------DP-----------G-VYSDNLHFKP--------------
------------------------------------------------------------
---------------SSLSSDYI-----------LSIPSSS-------------------
---------------------------------------------ESAYDLYPLSPESIV
FTI-----------------------------------------------Q
>AT1G51890.1 pacid=19651455 transcript=AT1G51890.1 locus=AT1G51890 ID=AT1G51890.1.TAIR10 annot-version=TAIR10
--------------------MR--------------------------------------
-------------------------------------------FLSFLI---FVFAVLGL
VQ-----------AQDQSGFI--------SLDCGLVPT--EITYVEKST-NITYRSDAT-
YID------SGVPGKINEVYRT----QFQQQIWALRSFP-----------EGQR------
----------------NCYNF-SLTAK--------RKYL--------IRG-TF-------
-----IY----GNY------DGL-N------QLP--SFDLYIGPNKWTSVSIPG------
----VRNGSVSEMIHVLR-QDHLQICLVKT-GETTPFISSLELRPLNNNTYVTKSG----
-SLIVV-----------ARLYF----SPTPPF-LRYDEDVHDRIWIPF----------LD
NKNSLL--STELSVD--TS-NFYNVPQTVAKTAAVPLNATQ---PLKINWSL---DDITS
-----QSYIYMHFAEIENLEANETREFNITYNG-GENWFSY-------------FRPPKF
RITTV--YNPAAVSSL-DGNFNFT-FSMTGNSTHPPLING--LEIYQVLELP--------
-------------QLDTYQ--------D------EV---------SA-------MM----
---------------NI-------K-T-----I-Y-------------------------
---GLS-KRSSW------Q----------------G-DP-C--------APE---LYRW-
-------------EG-L-N-------------------------C-----SYP-------
---------------------NFAP-P--------QIIS---------------------
------------------------------------------------------------
------------------------------------------------------------
------------------------------------------------------------
------------------------------------------------------------
------------------------------------------------------------
------------------------------------------------------------
------------------------------------------------------------
------------------------------------------------------------
------------------------------------------------------------
------------------------------------------------------------
------------------------------------------------------------
------------------------------------------------------------
------------------------------------------------------------
------------------------------------------------------------
------------------------------------------------------------
------------------------------------------------------------
------------------------------------------------------------
------------------------------------------------------------
------------------------------------------------------------
------------------------------------------------------------
------------------------------------------------------------
------------------------------------------------------------
------------------------------------------------------------
------------------------------------------------------------
------------------------------------------------------------
------------------------------------------------------------
------------------------------------------------------------
-------------------LNLSGSN--------LSG--------TITS-----DISKL-
THLR-E-------------LDLS-----NNDLSGDIP-F-VF--S-D-M-KNLTLINLS-
-------------------------GNK---------------------N-L-NRSV---
------P-------------ET-----------------------LQKRID-NK--SL--
---------TLI-----RDE-T--------------------------------------
------------------------------------------------------------
------------------------------------------------------------
------------------------------------------------------------
------------------------------------------------------------
------------------------------------------------------------
-GKN------STNV-----------------VA-IAA-SVA--SVFAVLVI-L----AIV
FVV-------------------IR--------------------K-------------KQ
--------------------------------RTNEA----SGPRS--------------
------------------------------------------------------------
--------------------------------------------FTTGTVK---------
-------------------------SDARS-SSSSII-T-------------K----ERK
FTYSEV-----LKMTKNF---ERVLGK--GGFGTVYHGN-L-------D-D---------
----T-QVAVKMLSHSS-------A------------------Q-G-YKEFKAE------
-----VELLLRV---HH----RHLVGLVG-YC-----DD--G---------------D--
-----NLALIYEYMEKGDLRENM----------S---------GK---------------
------------------------------------------------------------
-----------------------------------------------------HS-VNVL
SWETRMQIAVEAAQGLEYLH-----------NG-----------------C-R--PPMVH
RDVKPTNILL-NERS---QAKLADFGLS--------------------------------
--------------------------RSFP--------V-D-G-----------------
----------------------------E-S----------HV----MT-V---------
-------V---------A------G-TPGYLDPE-Y-----YR-TN--W-------L---
SEK-SDVYSFGVVLLEIVTN----QP-V-MNKN-RE------------------------
--------R-PHINEWVMFML-----------TNG--------D---I-KS--------I
VDPKL-NE-------------D-YDT----------------------NGVWKVVELALA
CVNPSSSRRP-----TMPHVV--MELNEC------L----------A------L------
---------------------------------------E-IE---------------RK
-----------------------------------QGSQATYIKE---------------
--------------------------------------SVEFSPS---------------
----------------------------------SASDFS--------------------
----------------------------------------------------PLAR----
---------------------------------------------------
>AT1G53730.2 pacid=19652122 transcript=AT1G53730.2 locus=AT1G53730 ID=AT1G53730.2.TAIR10 annot-version=TAIR10
--------------------MRENWA----------------------------------
------------------------------------------------------------
------------------------------------------------------------
------------------------------------------------------------
---------------------------------------------------VVA------
-----LFTL---------------------------------------------------
------------------------------------------------------------
------------------------------------------------------------
---------------------------CIVGFELR-------------------------
------------------------------------------------------------
--------------------------------------------------FI------HG
----A-----------TDA--------S------DT---------SA-------LN----
---------------TL-------F-S-----G-M-----HSPA----------------
---QL---T-QW------T--A-AA----------G-DP-C--------------GQNW-
-------------RG-V-T-------------------------C---------------
-----------------------SG-S--------RVTQIKLS-----------------
-------------------------------GLEL-------------------------
------------------------------------------------------------
------------------------------------------------------------
------------------------------------------------------------
------------------------------------------------------------
------------------------------------------------------------
------------------------------------------------------------
------------------------------------------------------------
------------------------------------------------------------
------------------------------------------------------------
------------------------------------------------------------
------------------------------------------SGTLG-------------
------------------------------------------------------------
------------------------------------------------------------
------------------------------------------------------------
------------------------------------------------------------
------------------------------------------------------------
------------------------------------------------------------
------------------------------------------------------------
------------------------------------------------------------
-----------------------GYML--DKLTSL---------TEL-------------
--DLSSNN-LG-G----------------DLP------YQ----FP----------PNLQ
-RLNLANNQ-FT--------G--------------------------AA-SYS-LS-Q-I
-------TP-LKY-----------------------------------------------
------------------------------------------------------------
-------------------------------LNLGHN--------QFKGQ---IAID---
----------------------------F----------SKLDS----------------
--------LTT--------LDFSFNS--------FTN--------SLPA-----TFSSL-
TSLK-S-------------LYLQ-----NNQFSGTVD---VL--A-G---LPLETLNIA-
-------------------------NN----------------------D-F-TGWI---
------P-------------SS-----------------------LK-GIT---------
----------LI-----KDG-N--------S----------F------------------
------------------------------------------------------------
-------------------NTGPA------------------------------------
--PPP-------------------------------------------------------
----------------------------------------------------PPGTPPIR
GSPS----------------RKSG--------GRESRSSDE-------------STRN--
-GDS------KKSG------IGAG---AI--AG-III-------SLLVVTA-L----LVA
FFL-------------------FR--------------------R-------------K-
--------------------------------KSKRS-SPMDIEKTD----NQP------
------------------F-T-LASN------------D----FHENNSIQSSSSVETKK
---------------LDTSLSI-NLRPPPI-DRNK---------SFDD-ED---------
--ST---------------------RKPIAVKKSTVV-VP-----------SN----VRL
YSVADL-----QIATGSF-SVDNLLGE--GTFGRVYRAE-F-------D-D-G-------
----K-VLAVKKIDSSA-------LP----------------HG-M-TDDFIEM------
-----VSKIANL---DH----PNVTKLVG-YC-----AE--H---------------G--
-----QHLVVYEFHKNGSLHDFL----------H---------LS---------------
------------------------------------------------------------
----------------------------------------------------EEE-SKAL
VWNSRVKIALGTARALEYLH-----------EV-----------------C-S--PSIVD
KNIKSANILL-DSEL---NPHLSDSGLA--------------------------------
--------------------------SFLP--------T-A-N-----------------
------------------------------E----------LL----NQ-T---------
--------------------------DEGYSAPE-V-----SM-SG--Q-------Y---
SLK-SDIYSFGVVMLELLTG----RK-P-FDSSTRSRS----------------------
--------E-QSLVRWATPQLH----------DID--------A---L-AK--------M
VDPAL-KG-------------L-YPV----------------------KSLSRFADVIAL
CVQPEPEFRP-----PMSEVV--QALVVL------V----------Q------R------
---------------------------------------A-NM---------------SK
---------------------RT-----------VGVDPS--------------------
------------------------------------------------------------
---------------QRAGSADTTS---------------------DYM-----------
------------------------------------------------------------
---------------------------------------------------
>AT1G71830.1 pacid=19652224 transcript=AT1G71830.1 locus=AT1G71830 ID=AT1G71830.1.TAIR10 annot-version=TAIR10
--------------------MESSY-----------------------------------
------------------------------------------------------------
------------------------------------------------------------
------------------------------------------------------------
---------------------------------------------------VVFI-----
-----LL-----------------------------------------------------
------------------------------------------------------------
------------------------------------------------------------
---------------------------SLILLPNHSLWL---------------------
------------------------------------------------------------
------------------------------------------------------------
---------------ASAN--------L------EG---------DA-------LH----
---------------TL-------R-V-----T-L-----VDP----------NN-----
---VL---Q-SW------D--P-TL----------V-NP-C----------------TW-
-------------FH-V-T-------------------------C-----N---------
-----------------------NE-N--------SVI----------------------
------------------------------------------------------------
------------------------------------------------------------
------------------------------------------------------------
------------------------------------------------------------
------------------------------------------------------------
------------------------------------------------------------
------------------------------------------------------------
------------------------------------------------------------
------------------------------------------------------------
------------------------------------------------------------
------------------------------------------------------------
------------------------------------------------------------
------------------------------------------------------------
------------------------------------------------------------
------------------------------------------------------------
------------------------------------------------------------
------------------------------------------------------------
------------------------------------------------------------
------------------------------------------------------------
------------------------------------------------------------
------------------------------------------------------------
------------------------------------------------------------
-RVDLGNAE-LS--------G--------------------------HL-VPE-LG-V-L
-------KN-LQY-----------------------------------------------
------------------------------------------------------------
-------------------------------LELYSN--------NITGP---IPSN---
----------------------------L----------GNLTN----------------
--------LVS--------LDLYLNS--------FSG--------PIPE-----SLGKL-
SKLR-F-------------LRLN-----NNSLTGSIP-M-SL--T-N-I-TTLQVLDLS-
-------------------------NN----------------------R-L-SGSV---
------P-------------D--------------------NGS-FS-LFT-PI------
-----------S-----FAN-N--------L-D--------L------CGPVTSH-----
-------------PC---------------------------------------------
-----------------P-GS---------------------------------------
------------------------------------------------------------
----------------------------------------------------PPFSPPPP
FI--------------------------------------------------QPPPVS--
-TPS------GYGI----T-GA-----IA--GG-VAA--------GAALLF-A----APA
IAF-----------AWW------R-------------------RR-------------KP
--------------------------------LDI-------------------------
------------------------------------------------------------
-----------------------------------------FFDVPAE-ED---------
--PE--------------------------------------------VHLGQ----LKR
FSLREL-----QVASDGF-SNKNILGR--GGFGKVYKGR-L-------A-D-G-------
----T-LVAVKRLKEER-------T-----------------PG-G-ELQFQTE------
-----VEMISMA---VH----RNLLRLRG-FC-----MT--P---------------T--
-----ERLLVYPYMANGSVASCL----------R---------ER---P-----------
------------------------------------------------------------
-----------------------------------------------------PS-QPPL
DWPTRKRIALGSARGLSYLH-----------DH-----------------C-D--PKIIH
RDVKAANILL-DEEF---EAVVGDFGLA--------------------------------
--------------------------KLMD--------Y-K-D-----------------
------------------------------T----------HV----TT-A---------
-------V---------R------G-TIGHIAPE-Y-----LS-TG--K-------S---
SEK-TDVFGYGIMLLELITG----QR-A-FDLA-RLAN----------------------
------DDD-VMLLDWVKGLL-----------KEK--------K---L-EM--------L
VDPDL-QT-------------N-YEE----------------------RELEQVIQVALL
CTQGSPMERP-----KMSEVV--RMLEGD---GL-A----------E------K------
-------------------WD------------------EWQKV-E----------ILRE
EIDLS------------PNPNSD-------------------------------------
------------------------------------WIL-D-------------------
------------------STYN--------------------------------------
--------------------------------------------LHAVELSGPR------
---------------------------------------------------
>AT1G72300.1 pacid=19657424 transcript=AT1G72300.1 locus=AT1G72300 ID=AT1G72300.1.TAIR10 annot-version=TAIR10
-MIDE--------------KMRSKSI----------------------------------
------------------------------------------------------------
------------------G-------PFVRQVKPLSPHMV--------------------
------------------------------------------------------------
---------------------------------------------------LFV------
-----LL-----------------------------------------------------
------------------------------------------------------------
------------------------------------------------------------
---------------------------YVLSISVF-------------------------
------------------------------------------------------------
-----------------------------------------------FLTVS------EA
----V-----------CNL--------Q------DR---------DS-------LL----
---------------WF-------S-G-----N-V-----SSPV----------------
--SPL-----HW------N----SS----------I-DC-C----------------SW-
-------------EG-I-S-------------------------C-----D-K-------
-----------S-----------PE-N--------RVTSIILS-----------------
-------------------------------SRGL----------SGN-LP----SSV--
---LDLQRLSRLDLSHN-RLSG------------------------PL---PPGFL----
-----SAL---------------------DQLL---------------------------
------------------------VLDLSYNS-FKG------------------------
-ELPLQQSFGNGSNGIFPIQTVDLSSNLL------EGEILS-------------------
-SSVFLQGAF--------------------------------------------------
------------------------NLTSFNVSNN-SFTG---------------------
--SIPSF--M-CTA--------------------S-------------------------
-----------------------------------------------------------P
Q-LTKLDFSYND-FSG-----D-LSQELSRC-----------------------------
--------------------------S-RLSVLRAG-FNNLSGE------IPK-EI----
---------------------Y---N-LPELEQLFLPVNRL-SGKIDNGI-T----RLTK
LTLLELYSN-------------------------------HIEGEIPKD-I---------
--------GKL-------SKLSSLQLH-VNNLMG-----SI-PV----------------
-------------------------------SLANC-TKLVKLNLRVNQLGGTLSA-IDF
S---RFQSLSILDLGNNSFTGEFPST---------------VYSCK--MMTAMRF-AG--
--NKLTGQISPQVL----------------------------------------------
------ELE---SLSFFTFSDNKM---TNL------TGALS-------------------
---------------IL-QGC---------------------------------------
--------KKLSTLIMA-KNFYDE-TVPSNKDFLRSDGF---PSLQIFGIGACRLTGEI-
-----------------------PAWL--IKLQRV---------EVM-------------
--DLSMNR-FV-G----------------TIP------GW----LG-T-------LPDLF
-YLDLSDNF-LT--------G--------------------------EL-PKE-LF-Q-L
-------RA-LMS---QKAYDA--------------------------------------
------------------------------------TERNYLELP------VFV-NPNNV
TTN-QQ-------------YN-QLS-SLPPTIYIKRN--------NLTGT---IPVE---
----------------------------V----------GQLKV----------------
--------LHI--------LELLGNN--------FSG--------SIPD-----ELSNL-
TNLE-R-------------LDLS-----NNNLSGRIP-W-SL--T-G-L-HFLSYFNVA-
-------------------------NN----------------------T-L-SGPI---
------P-------------T--------------------GTQ-FD-TFP-KA------
-----------N-----FEG-N--------P-L--------L------CGGVLLT-----
-------------SC---------------------------------------------
-----------------D------------------------------------------
------------------------------------------------------------
------------------------------------------------------------
--------------PTQHS-TTK--------------------------------MGK--
-GKV------NRTL----V-LG-----LV--LG-LFF--------GVSLIL-V----LLA
LLV-----------LSK------R------------------------------------
--------------------------------RVNP--GDSEN-----------------
--------------------------------------------AELEINSNGS------
-----Y----------------------------------SEVPPGSD-KD---------
--IS---------------------------LVLLFG-----------NSRYE----VKD
LTIFEL-----LKATDNF-SQANIIGC--GGFGLVYKAT-L-------D-N-G-------
----T-KLAVKKLTGDY-------G------------------M-M-EKEFKAE------
-----VEVLSRA---KH----ENLVALQG-YC-----VH--D---------------S--
-----ARILIYSFMENGSLDYWL----------H---------EN---P-----------
------------------------------------------------------------
-----------------------------------------------------EG-PAQL
DWPKRLNIMRGASSGLAYMH-----------QI-----------------C-E--PHIVH
RDIKSSNILL-DGNF---KAYVADFGLS--------------------------------
--------------------------RLIL--------P-Y-R-----------------
------------------------------T----------HV----TT-E---------
-------L---------V------G-TLGYIPPE-Y-----GQ-AW--V-------A---
TLR-GDVYSFGVVMLELLTG----KR-P-MEVF-RPK-----------------------
-------MS-RELVAWVHTMK-----------RDG--------K---P-EE--------V
FDTLL-RE-------------S-GNE----------------------EAMLRVLDIACM
CVNQNPMKRP-----NIQQVV--DWLKNI------E----------A------E------
---------------------------------------K-NQ---------------NN
---------------------REE------------------------------------
------------------------------------------------------------
----------------PEEEEET-------------------------------------
------------------------------------------------------------
---------------------------------------------------
>AT1G60630.1 pacid=19657454 transcript=AT1G60630.1 locus=AT1G60630 ID=AT1G60630.1.TAIR10 annot-version=TAIR10
--------------------MISSSS----------------------------------
------------------------------------------------------------
------------------------------------------------------------
------------------------------------------------------------
------------------------------------------------------------
-----CM-----------------------------------------------------
------------------------------------------------------------
------------------------------------------------------------
---------------------------FFLVFAFF-------------------------
------------------------------------------------------------
------------------------------------------------------------
------------LISPVRS--------S------DV---------EA-------LL----
---------------SL-------K-S-----S-I-------D---------PSN-----
---SI-----PW------R----------G-----T-DP-C----------------NW-
-------------EG-VKK-------------------------C---------------
-----------------------MK-G--------RVSKLVLE-----------------
-------------------------------NLNL-------------------------
------------------------------------------------------------
------------------------------------------------------------
------------------------------------------------------------
------------------------------------------------------------
------------------------------------------------------------
------------------------------------------------------------
------------------------------------------------------------
------------------------------------------------------------
------------------------------------------------------------
------------------------------------------------------------
------------------------------------------SGSLN-------------
------------------------------------------------------------
------------------------------------------------------------
------------------------------------------------------------
------------------------------------------------------------
------------------------------------------------------------
------------------------------------------------------------
------------------------------------------------------------
------------------------------------------------------------
-----------------------GKSL--NQLDQL---------RVL-------------
--SFKGNS-LS-G----------------SIP---------------N------------
------------------------------------------------------LS-G-L
-------VN-LKS-----------------------------------------------
------------------------------------------------------------
-------------------------------LYLNDN--------NFSGE---FPES---
----------------------------L----------TSLHR----------------
--------LKT--------VVLSRNR--------FSG--------KIPS-----SLLRL-
SRLY-T-------------FYVQ-----DNLFSGSIP---PL----N-Q-ATLRFFNVS-
-------------------------NN----------------------Q-L-SGHI---
------P-------------P--------------------TQA-LN-RFN-ES------
-----------S-----FTD-N--------I-A--------L------CGDQIQN-----
-------------SC---------------------------------------------
-----------------N-DTTGI------------------------------------
------------------------------------------------------------
--------------------------------------------------------TSTP
S--------------AKPA-IPVA------------------------------------
-KTR------SRTK----L-IG-----II--SG-SIC--------GGILIL------LLT
FLL-----------ICL----LWR--------------------R---------------
--------------------------------KRSKS---KREERR-------------S
KRVAESK-------------------------------------EAKTAET---------
-----------------------------------------EEGTSDQ-KNKRFS--WEK
ESEE---------------------GSVG--TLVFLG-R-----------DIT----VVR
YTMDDL-----LKAS------AETLGR--GTLGSTYKAV-M-------E-S-G-------
----F-IITVKRLKDAG-------F------------------P-R-MDEFKRH------
-----IEILGRL---KH----PNLVPLRA-YF-----QA--K---------------E--
-----ECLLVYDYFPNGSLFSLI----------H---------GS---K-----------
------------------------------------------------------------
---------------------------------------------------VSGS-GKPL
HWTSCLKIAEDLAMGLVYIH-----------QN----------------------PGLTH
GNLKSSNVLL-GPDF---ESCLTDYGLS--------------------------------
--------------------------DLHD--------P-Y-S-----------------
------------------------------I----------------ED-T---------
-------S---------A------A-SLFYKAPE-C-----RD-LR--K-------AS--
TQP-ADVYSFGVLLLELLTG----RT-S-FKDL-VHKY----------------------
--------G-SDISTWVRAVR-----------EEE--------------TE---------
VSEEL---------------------------------------NASEEKLQALLTIATA
CVAVKPENRP-----AMREVL--KMVKDA------R----------A------E------
---------------------------------------A-AL---------------FS
F--------------------NSSDH----------------------------------
------------------------------------------------------------
---------------SPGRWSDT-----------------------I-------------
-------------------------------------------------QSLPREDHMSI
---------------------------------------------------
>AT1G24650.1 pacid=19657558 transcript=AT1G24650.1 locus=AT1G24650 ID=AT1G24650.1.TAIR10 annot-version=TAIR10
------------------------------------------------------------
------------------------------------------------------------
------------------------------------------------------------
------------------------------------------------------------
---------------------------------------------------MIAKN----
-----FL-----------------------------------------------------
------------------------------------------------------------
------------------------------------------------------------
---------------------------LLLCFIAL-------------------------
------------------------------------------------------------
--------------------------------------------------V-------NV
----E-----------SSP---------------DE---------AV-------MI----
---------------AL-------R-D-----S-L-------------------------
---KLSGNP-NW------S----------G-----S-DP-C----------------KW-
-------------SMFI-K-------------------------C-----D---------
-----------------------AS-N--------RVTAIQIG-----------------
-------------------------------DRGI----------SGK-LP----PDL--
---GKLTSLTKFEVMRN-RLTG------------------------PI---PSL------
-----AGL---------------------KSLV---------------------------
------------------------TVYANDND-FTS------------------------
--VPE--D----------------------------------------------------
------------------------------------------------------------
-----------------------------------FFSG---------------------
---------L--------------------------------------------------
-----------------------------------------------------------S
S-LQHVSLDNNP-F----DSWV-IPPSLENA-----------------------------
--------------------------T-SLVDFSAV-NCNLSGK------IPD-YLF---
--------------------EGK--D-FSSLTTLKLSYNSL-VCEFPMNF-S----D---
------------------------------------------------------------
------------------------------------------------------------
------------------------------------------------------------
---------------------------------------------S--RVQVLML-NGQK
GREKLHGSIS--------------------------------------------------
---------------FL-------------------------------------------
------------------------------------------------------------
------------------------------------------------------------
-----------------------------QKMTSL---------TNV-------------
--TLQGNS-FS-G----------------PLP-------D----FS-G-------LVSLK
-SFNVRENQ-LS--------G--------------------------LV-PSS-LF-E-L
-------QS-LSD-----------------------------------------------
------------------------------------------------------------
-------------------------------VALGNN--------LLQGP---TPNFTAP
DIKPD-LNGLNSFCLDTPGTSCDPRVNTLLSIVEAFGYPVNFAEKWKGNDPCS-GWVGIT
CTGT---DITV--------INFKNLG--------LNG--------TISP-----RFADF-
ASLR-V-------------INLS-----QNNLNGTIP-Q-EL--A-K-L-SNLKTLDVS-
-------------------------KN----------------------R-L-CGEV---
------P-----------------------------------------RFN-TT------
---------IVN-----TTG-N-------------------F------------------
------------EDC---------------------------------------------
------------------------------------------------------------
------------------------------------------------------------
------------------------------------------------------------
---------------------PNGNA----------------------------------
-GKK------ASSN------AG-----KI--VG-SVI-GI----LLALLLI-G----VAI
FFL-------------------VK--------------------K-------------K-
--------------------------------MQYHK---------------------MH
PQQQSSD------Q---------------------DAFK-----ITIEN-----------
-----------------------------------------LCTGVSE-SG---------
-------------------------FSGN--DAHLGE-A-------------G----NIV
ISIQVL-----RDATYNF-DEKNILGR--GGFGIVYKGE-L-------H-D-G-------
----T-KIAVKRMESSI-------IS----------------GK-G-LDEFKSE------
-----IAVLTRV---RH----RNLVVLHG-YC-----LE--G---------------N--
-----ERLLVYQYMPQGTLSRHI----------F---------YW---K-----------
------------------------------------------------------------
----------------------------------------------------EEG-LRPL
EWTRRLIIALDVARGVEYLH-----------TL-----------------A-H--QSFIH
RDLKPSNILL-GDDM---HAKVADFGLV--------------------------------
--------------------------RLAP--------E-G-T-----------------
------------------------------Q----------SI----ET-K---------
-------I---------A------G-TFGYLAPE-Y-----AV-TG--R-------V---
TTK-VDVYSFGVILMELLTG----RK-A-LDVA-RSEE----------------------
--------E-VHLATWFRRMFI----------NKG--------S---F-PK--------A
IDEAM-EV-------------N-EETL---------------------RSINIVAELANQ
CSSREPRDRP-----DMNHVV--NVLVSL------V----------V------Q------
-------------------W---------------------KP---------------TE
---------------------RSS------------------------------------
-------------DSEDI-------------------YGIDYDTP------LPQLIL---
------------------------------------------------------------
---------------------------------------DSCFFGDNTLTSIPSRPSEL-
EST-----FKSGQGR------------------------------------
>AT1G75820.1 pacid=19657662 transcript=AT1G75820.1 locus=AT1G75820 ID=AT1G75820.1.TAIR10 annot-version=TAIR10
--------------------MAMR------------------------------------
------------------------------------------------------------
------------------------------------------------------------
------------------------------------------------------------
---------------------------------------------------LLKTH----
-----LLF----------------------------------------------------
------------------------------------------------------------
------------------------------------------------------------
---------------------------LHLYLFFS-P-----------------------
--C---------------------------------------------------------
----------------------------------------------------------FA
Y--------------------------T------DM---------EV-------LL----
---------------NL-------K-S-----S-M-----IGP---------K-GH----
---GL---H-DW--------IH-SS--------SPD-AH-C----------------SF-
-------------SG-V-S-------------------------C-----D-D-------
-----------D--------------A--------RVISLNVS-----------------
-------------------------------FTPL----------FGT-IS----PEI--
---GMLTHLVNLTLAAN-NFTG------------------------EL---PLE-M----
-----KSL---------------------TSLK---------------------------
------------------------VLNISNNGNLTG------------------------
-TFP---G-EILK-AMVDLEVLDTYNNNF------NGKLP--------------------
--PE--------------------------------------------------------
-------------------MSELKKLKYLSFGGN-FFSG---------------------
--EIPES--Y-GDI----------------------------------------------
-----------------------------------------------------------Q
S-LEYLGLNGAG-LSG-----K-SPAFLSRL-----------------------------
--------------------------K-NLREMYIGYYNSYTGG------VPP-EF----
---------------------G---G-LTKLEILDMASCTL-TGEIPTSL-S----NLKH
LHTLFLHIN-------------------------------NLTGHIPPE-L---------
--------SGL-------VSLKSLDLS-INQLTG-----EI-PQ----------------
-------------------------------SFINL-GNITLINLFRNNLYGQIP--EAI
G---ELPKLEVFEVWENNFTLQLPAN---------------LGRNG--NLIKLDV-SD--
--NHLTGLIPKDLC----------------------------------------------
------RGE---KLEMLILSNNFF---FGP------IPEE--------------------
----------------L-GKC---------------------------------------
--------KSLTKIRIV-KNLLNG-TVPA-----GLFNL---PLVTIIELTDNFFSGEL-
-----------------------PVTMS-GDV--L---------DQI-------------
--YLSNNW-FS-G----------------EIP------PA----IG-N-------FPNLQ
-TLFLDRNR-FR--------G--------------------------NI-PRE-IF-E-L
-------KH-LSR-----------------------------------------------
------------------------------------------------------------
-------------------------------INTSAN--------NITGG---IPDS---
----------------------------I----------SRCST----------------
--------LIS--------VDLSRNR--------ING--------EIPK-----GINNV-
KNLG-T-------------LNIS-----GNQLTGSIP-T-GI--G-N-M-TSLTTLDLS-
-------------------------FN----------------------D-L-SGRV---
------P-------------L--------------------GGQ-FL-VFN-ET------
-----------S-----FAG-N--------T-Y--------L------CLPHRV------
-------------SC---------------------------------------------
-----------------P-TR---------------------------------------
------------------------------------------------------------
------------------------------------------------------------
-------------------------------------------------------PGQ--
-TSD------HNHT----A-LF-SPSRIV-----ITV-------IAAITGL-I----LIS
VAI--------------------RQ----------------MNKK-------------K-
------------------------------------------------------------
------------------------------------------------------------
-------------------------------------------------NQ---------
--KS----------------------LAW--KLTAFQ--------------------KLD
FKSEDV--------LECL-KEENIIGK--GGAGIVYRGS-M-------P-N-N-------
----V-DVAIKRLVGRG-------T-----------------GR-S-DHGFTAE------
-----IQTLGRI---RH----RHIVRLLG-YV-----AN--K---------------D--
-----TNLLLYEYMPNGSLGELL----------H---------GS---K-----------
------------------------------------------------------------
--------------------------------------------------------GGHL
QWETRHRVAVEAAKGLCYLH-----------HD-----------------C-S--PLILH
RDVKSNNILL-DSDF---EAHVADFGLA--------------------------------
--------------------------KFLV--------D-G-A-----------------
----------------------------A-S----------EC----MS-S---------
-------I---------A------G-SYGYIAPE-Y-----AY-TL--K-------V---
DEK-SDVYSFGVVLLELIAG----KK-P-VG-E-FGE-----------------------
--------G-VDIVRWVRNTEEEIT----QPSDAA--------I---V-VA--------I
VDPRL-TG-------------------------------------YPLTSVIHVFKIAMM
CVEEEAAARP-----TMREVV--HMLTNP------P----------K------S------
---------------------------------------V-ANL--------------IA
F-----------------------------------------------------------
------------------------------------------------------------
------------------------------------------------------------
------------------------------------------------------------
---------------------------------------------------
>AT1G79620.1 pacid=19658127 transcript=AT1G79620.1 locus=AT1G79620 ID=AT1G79620.1.TAIR10 annot-version=TAIR10
--------------------MVGSNTVTATSR----------------------------
------------------------------------------------------------
------------------------------------------------------------
------------------------------------------------------------
---------------------------------------------------LL-------
-----LIC----------------------------------------------------
------------------------------------------------------------
------------------------------------------------------------
---------------------------FAYSFTVF-------------------------
------------------------------------------------------------
-------------------------------------------------SMI------SS
----V-----------TDP--------R------DA---------AA-------LR----
---------------SL-------M-D-----Q-W----DNTP-----------------
--------P-SW------G----------G-----SDDP-C--------------GTPW-
-------------EG-V-S-------------------------C---------------
-----------------------NN-S--------RITALGLS-----------------
-------------------------------TMGL----------KGR-LS----GDI--
---GELAELRSLDLSFNRGLTG------------------------SL---TSR-L----
-----GDL---------------------QKLN---------------------------
------------------------ILILAGCG-FTG------------------------
-TIP---N----------------------------------------------------
------------------------------------------------------------
------------------------------------------------------------
------------------------------------------------------------
------------------------------------------------------------
--------------------------ELGYL-----------------------------
--------------------------K-DLSFLALN-SNNFTGK------IPA-SL----
---------------------G---N-LTKVYWLDLADNQL-TGPIPISS-GS-S-----
------------------------------------------------------------
------------------------------------------PG----------------
------------------------------------------------------------
-----------------------------------------LDLLL--KAKHFHF-NK--
--NQLSGTIPPKLF----------------------------------------------
------------------------------------------------------------
------------------------------------------------------------
------------------------------------------------------------
-----------------------------SSEMIL---------IHV-------------
--LFDGNR-FT-G----------------SIP------ST----LG-L-------IQTLE
-VLRLDRNT-LT--------G--------------------------KV-PEN-LS-N-L
-------TN-IIE-----------------------------------------------
------------------------------------------------------------
-------------------------------LNLAHN--------KLVGS---LPDL---
---------------------------------------SDMKS----------------
--------MNY--------VDLSNNS--------FDP-------SESPL-----WFSTL-
PSLT-T-------------LVME-----YGSLQGPLP-N-KLF---G-F-PQLQQVRLK-
-------------------------KN----------------------A-F-NGTLSLG
DTV--GP-------------EL-------------QLVDLQDND-IS-SVT-LS------
----SGYTNTLI-----LEG-N--------P----------V------CTTALSN-----
-----------TNYCQIQ--QQQVKR--IYSTSLANC-----------------------
----------------GG----------------------------------KSCPLDQK
VSPQS------CECAYPYEGTLYFRGPMFRDLSNVNTYHSLEMSLWVKLG---LTPGSVS
LQNPFFNNDDYLQIQLALFP---------PMGKYFNRTEVQRIGFDLSNQTYKPPPLFGP
YYF-----------IASPY------------------------------TFP--ADGN--
-GHS----------------LSSR---MV--TG-IIT-GC----SALVLCL-V----ALG
IYA-----------MWQ------K--------------------R-------------RA
--------------------------------EQAI--GLSRPFVS--------------
------------------------------------------------------------
---W----------------------------------------ASSG-KD---------
-------------------------SGGA-------------------PQLKG----ARW
FSYEEL-----KKITNNF-SVSSELGY--GGYGKVYKGM-L-------Q-D-G-------
----H-MVAIKRAQQGS-------T------------------Q-G-GLEFKTE------
-----IELLSRV---HH----KNLVGLVG-FC-----FE--Q---------------G--
-----EQILVYEYMSNGSLKDSL----------T---------GR---S-----------
------------------------------------------------------------
--------------------------------------------------------GITL
DWKRRLRVALGSARGLAYLH-----------EL-----------------A-D--PPIIH
RDVKSTNILL-DENL---TAKVADFGLS--------------------------------
--------------------------KLVS--------D-C-T-----------------
----------------------------K-G----------HV----ST-Q---------
-------V---------K------G-TLGYLDPE-Y-----YT-TQ--K-------L---
TEK-SDVYSFGVVMMELITA----KQ-P-IEK----------------------------
--------G-KYIVREIKLVM-----------NKS---DDDFYG---L-RD--------K
MDRSL-RD-------------V-GTL----------------------PELGRYMELALK
CVDETADERP-----TMSEVV--KEIEII------I----------Q------N------
---------------------------------------S-GA---------------SS
---------------------SS-----------SASASSSATD----------------
-------------------------------------FGEKLLYGGT-------------
----------LKKKEARDGDGGGA--------FDYSGGYSVP------------------
------------------------------------------------TKIEPK------
---------------------------------------------------
>AT3G57830.1 pacid=19658771 transcript=AT3G57830.1 locus=AT3G57830 ID=AT3G57830.1.TAIR10 annot-version=TAIR10
--------------------MQFLR-----------------------------------
------------------------------------------------------------
------------------------------------------------------------
------------------------------------------------------------
---------------------------------------------------LLT------
-----LLVS---------------------------------------------------
------------------------------------------------------------
------------------------------------------------------------
---------------------------SYFFFFIN-------------------------
------------------------------------------------------------
----------------------------------------------------------FS
----S-----------SLN--------P------DG---------LS-------LL----
---------------AL-------K-S-----A-I-----LRD---------PTR-----
---VM---T-SW------S--E-SD----------P-TP-C----------------HW-
-------------PG-I-I-------------------------C---------------
-----------------------TH-G--------RVTSLVLS-----------------
-------------------------------GRRL-------------------------
------------------------------------------------------------
------------------------------------------------------------
------------------------------------------------------------
------------------------------------------------------------
------------------------------------------------------------
------------------------------------------------------------
------------------------------------------------------------
------------------------------------------------------------
------------------------------------------------------------
------------------------------------------------------------
------------------------------------------SGYIPSKL----------
------------------------------------------------------------
------------------------------------------------------------
------------------------------------------------------------
------------------------------------------------------------
------------------------------------------------------------
------------------------------------------------------------
------------------------------------------------------------
------------------------------------------------------------
-----------------------------GLLDSL---------IKL-------------
--DLARNN-FS-K----------------PVP------TR--------------------
------------------------------------------------------LF-N-A
-------VN-LRY-----------------------------------------------
------------------------------------------------------------
-------------------------------IDLSHN--------SISGP---IPAQ---
----------------------------I----------QSLKN----------------
--------LTH--------IDFSSNL--------LNG--------SLPQ-----SLTQL-
GSLVGT-------------LNLS-----YNSFSGEIP-P-SY--G-R-F-PVFVSLDLG-
-------------------------HN----------------------N-L-TGKI---
------P-------------Q--------------------IGS-LL-NQG-PT------
-----------A-----FAG-N--------S-E--------L------CGFPLQK-----
-------------LC---------------------------------------------
-----------------K-DE---------------------------------------
------------------------------------------------------------
--------------------------------------------------------GTNP
KL--------------VAP-KPEGSQILP---KKPNPSFIDKDG----------------
----------RKNK-------------PI--TGSVTV-SL----ISGVSIV-I---GAVS
ISV-----------WLI------R--------------------R---------------
--------------------------------KLSS--TVSTPEKN--------------
--------------------------------------------N----------TAAP-
--------------------------------------------LDDA-AD---------
--EE---------------------EKEG--KFVVMD---------------E----GFE
LELEDL-----LRAS------AYVVGK--SRSGIVYRVV-A-------G-M-GSGTVAAT
FTSST-VVAVRRLSDGD-------A-----------------TW-R-RKDFENE------
-----VEAISRV---QH----PNIVRLRA-YY-----YA--E---------------D--
-----ERLLITDYIRNGSLYSAL----------H---------GG---P-----------
------------------------------------------------------------
----------------------------------------------------SNT-LPSL
SWPERLLIAQGTARGLMYIH-----------EY-----------------S-P--RKYVH
GNLKSTKILL-DDEL---LPRISGFGLT--------------------------------
--------------------------RLVS--------GYS-K-----------LIGSLS
ATRQSLDQTYLTSA----------------T----------TV----TR-I---------
-------T---------A------P-TVAYLAPE-A-----RA-SSGCK-------L---
SQK-CDVYSFGVVLMELLTG----RL-P-NASS-KNN-----------------------
--------G-EELVRVVRNWVK----------EEK--------P---L-SE--------I
LDPEI-LN-------------K----------------------GHADKQVIAAIHVALN
CTEMDPEVRP-----RMRSVS--ESLGRI------K----------S------D------
------------------------------------------------------------
------------------------------------------------------------
------------------------------------------------------------
------------------------------------------------------------
------------------------------------------------------------
---------------------------------------------------
>AT3G19700.1 pacid=19660866 transcript=AT3G19700.1 locus=AT3G19700 ID=AT3G19700.1.TAIR10 annot-version=TAIR10
------------------------------------------------------------
------------------------------------------------------------
------------------------------------------------------------
------------------------------------------------------------
---------------------------------------------------MLR------
-----LL-----------------------------------------------------
------------------------------------------------------------
------------------------------------------------------------
---------------------------FIVRLLFL-------------------------
------------------------------------------------------------
----------------------------------MPL---------------------AS
-------------SRSNHS--------E------EV---------EN-------LL----
---------------KL-------K-S-----T-FGE-TKSDD-----------------
---VF---K-TW------T--H-RN------------SA-C----------------EF-
-------------AG-I-V-------------------------C-----N-SD------
--------------------------G--------NVVEINLG-----------------
-------------------------------SRSLINR-----DDDGR-FTDLPFDSI--
---CDLKLLEKLVLGNN-SLRG------------------------QI---GTN-L----
-----GKC---------------------NRLR---------------------------
------------------------YLDLGINN-FSG------------------------
-EFP-----AI-D-SLQLLEFLSLNASGI------SGIFP--------------------
-WSS--------------------------------------------------------
------------------------------------------------------------
---------L-KDL----------------------------------------------
-----------------------------------------------------------K
R-LSFLSVGDNR-FGSH----P-FPREILNL-----------------------------
--------------------------T-ALQWVYLS-NSSITGK------IPE-GIK---
-------------------------N-LVRLQNLELSDNQI-SGEIPKEI-V----QLKN
LRQLEIYSN-------------------------------DLTGKLPLG-F---------
--------RNL-------TNLRNFDAS-NNSLEG-----DL-------------------
------------------------------SELRFL-KNLVSLGMFENRLTGEIP--KEF
G---DFKSLAALSLYRNQLTGKLPRR---------------LGSWT--AFKYIDV-SE--
--NFLEGQIPPYMC----------------------------------------------
------KKG---VMTHLLMLQNRF---TGQ------FPES--------------------
----------------Y-AKC---------------------------------------
--------KTLIRLRVS-NNSLSG-MIPS-----GIWGL---PNLQFLDLASNYFEGNL-
-----------------------TGDI--GNAKSL---------GSL-------------
--DLSNNR-FS-G----------------SLP------FQ----IS-G-------ANSLV
-SVNLRMNK-FS--------G--------------------------IV-PES-FG-K-L
-------KE-LSS-----------------------------------------------
------------------------------------------------------------
-------------------------------LILDQN--------NLSGA---IPKS---
----------------------------L----------GLCTS----------------
--------LVD--------LNFAGNS--------LSE--------EIPE-----SLGSL-
KLLN-S-------------LNLS-----GNKLSGMIP-V-GL--S-A---LKLSLLDLS-
-------------------------NN----------------------Q-L-TGSV---
------P-------------E---------------------------SLV-SG------
-----------S-----FEG-N--------S-G--------L------CSSKIRY-----
-----------LRPC---------------------------------------------
-----------------P------------------------------------------
------------------------------------------------------------
--------------------------------------------------------LGKP
------------------------------------------------------------
-HSQ-----GKRKH------LS-----KVD-MC-FIV-------AAILALF-F----LFS
YVI-----------FKI------R--------------------R------------DKL
N-------------------------------KTVQK-----------------------
------------------------------------------------------------
------------------------------------------------------------
-------------------------KNDW--QVSSFR----------------------L
LNFNEM------EIIDEI-KSENIIGR--GGQGNVYKVS-L-------R-S-G-------
----E-TLAVKHIWCPE-------SSHESFRSSTAMLSDGNNRS-N-NGEFEAE------
-----VATLSNI---KH----INVVKLFC-SI-----TC--E---------------D--
-----SKLLVYEYMPNGSLWEQL----------H---------ER---------------
------------------------------------------------------------
-----------------------------------------------------RG-EQEI
GWRVRQALALGAAKGLEYLH-----------HG-----------------L-D--RPVIH
RDVKSSNILL-DEEW---RPRIADFGLA--------------------------------
--------------------------KIIQ--------A-D-S-----------------
--------------------------VQR-D----------FS----AP-L---------
-------V---------K------G-TLGYIAPE-Y-----AY-TT--K-------V---
NEK-SDVYSFGVVLMELVTG----KK-P-LETD-FGE-----------------------
--------N-NDIVMWVWSVSKE--------TNRE--------M---M-MK--------L
IDTSI-ED-------------------------------------EYKEDALKVLTIALL
CTDKSPQARP-----FMKSVV--SMLEKI------E----------P------S------
---------------------------------------Y-NK---------------NS
GE------------------A---------------------------------------
------------------------------------------------------------
-------------SYGESANDEITKVV---------------------------------
------------------------------------------------------------
---------------------------------------------------
>AT3G47090.1 pacid=19660911 transcript=AT3G47090.1 locus=AT3G47090 ID=AT3G47090.1.TAIR10 annot-version=TAIR10
--------------------MRL-------------------------------------
------------------------------------------------------------
------------------------------------------------------------
------------------------------------------------------------
---------------------------------------------------FL-------
-----LL-----------------------------------------------------
------------------------------------------------------------
------------------------------------------------------------
---------------------------AFNALMQL-------------------------
------------------------------------------------------------
----------------------------------------------------------EA
-------------YGFTDE--------S------DR---------QA-------LL----
---------------EI-------K-S-----Q-V-----SES---------KRD-----
---AL---S-AW------N----NS----------F-PL-C----------------SW-
-------------KW-V-R-------------------------C-----G-RK------
-----------H--------------K--------RVTRLDLG-----------------
-------------------------------GLQL----------GGV-IS----PSI--
---GNLSFLIYLDLSNN-SFGG------------------------TI---PQE-M----
-----GNL---------------------FRLK---------------------------
------------------------YLAVGFNY-LEG------------------------
-EIP---A-SL-S-NCSRLLYLDLFSNNL------GDGVP--------------------
--SE-LGS----------------------------------------------------
------------------------------------------------------------
---------L--------------------------------------------------
-----------------------------------------------------------R
K-LLYLYLGLND-LKG-----K-FPVFIRNL-----------------------------
--------------------------T-SLIVLNLG-YNHLEGE------IPD-DI----
---------------------A---M-LSQMVSLTLTMNNF-SGVFPPAF-Y----NLSS
LENLYLLGN-------------------------------GFSGNLKPD-F---------
--------GNL------LPNIHELSLH-GNFLTG-----AI-PT----------------
-------------------------------TLANI-STLEMFGIGKNRMTGSIS--PNF
G---KLENLHYLELANNSLGSYSFGD---------LAFLDALTNCS--HLHGLSV-SY--
--NRLGGALPTSIV----------------------------------------------
------NMST--ELTVLNLKGNLI---YGS------IPHD--------------------
----------------I-GNL---------------------------------------
--------IGLQSLLLA-DNLLTG-PLPT-----SLGNL---VGLGELILFSNRFSGEI-
-----------------------PSFI--GNLTQL---------VKL-------------
--YLSNNS-FE-G----------------IVP------PS----LG-D-------CSHML
-DLQIGYNK-LN--------G--------------------------TI-PKE-IM-Q-I
-------PT-LVH-----------------------------------------------
----------------------------------LNMESNSLSG----------------
SLP-ND-------------IG-RLQ--NLVELLLGNN--------NLSGH---LPQT---
----------------------------L----------GKCLS----------------
--------MEV--------IYLQENH--------FDG--------TIPD------IKGL-
MGVK-N-------------VDLS-----NNNLSGSIS-E-YF--E-N-F-SKLEYLNLS-
-------------------------DN----------------------N-F-EGRV---
------P-------------T--------------------EGI-FQ-NAT-LV------
-----------S-----VFG-N--------K-N--------L------CGSIKEL-----
----------KLKPC---------------------------------------------
-----------------I-AQ---------------------------------------
------------------------------------------------------------
------------------------------------------------------------
------------------------------------------------------APPV--
-ETR------HPSL------LKK----VA--IG-VSV--------GIALLL------LLF
IVS-----------LSW---FKKR--------------------K---------------
--------------------------------NNQKI-----------------------
------------------------------------------------------------
-------------------------------------------------N----------
--NS----------------------APF--TLEIF---------------------HEK
LSYGDL-----RNATDGF-SSSNIVGS--GSFGTVFKAL-L-------QTE-N-------
----K-IVAVKVLNMQR-------R------------------G-A-MKSFMAE------
-----CESLKDI---RH----RNLVKLLT-AC-----AS--I---------------D--
FQGNEFRALIYEFMPNGSLDKWL----------H---------PE---EVE---------
------------------------------------------------------------
--------------------------------------------------EIHRP-SRTL
TLLERLNIAIDVASVLDYLH-----------VH-----------------C-H--EPIAH
CDLKPSNILL-DDDL---TAHVSDFGLA--------------------------------
--------------------------RLLL--------K-F-D----------------Q
ESFF------------------------N-Q----------LS----SA-G---------
-------V---------R------G-TIGYAAPE-Y-----GM-GG--Q-------P---
SIH-GDVYSFGVLVLEMFTG----KR-P-TNEL-FGG-----------------------
--------N-FTLNSYTKAAL------------PE--------R---V-LD--------I
ADKSI-LH-------------S-GLR----------------VGFPVLECLKGILDVGLR
CCEESPLNRL-----ATSEAA--KELISI------R----------E------R------
---------------------------------------F-FKTRR------------TA
RR----------------------------------------------------------
------------------------------------------------------------
------------------------------------------------------------
------------------------------------------------------------
---------------------------------------------------
>AT3G23750.1 pacid=19661263 transcript=AT3G23750.1 locus=AT3G23750 ID=AT3G23750.1.TAIR10 annot-version=TAIR10
--------------------MEAPT-----------------------------------
------------------------------------------------------------
------------------------------------P-----------------------
------------------------------------------------------------
---------------------------------------------------LL-------
-----LL-----------------------------------------------------
------------------------------------------------------------
------------------------------------------------------------
---------------------------VLLTTITF-------------------------
------------------------------------------------------------
----------------------------------------------------------FT
----T-----------SVA--------D------DQ---------TA-------ML----
---------------AL-------A-K-----S-F-----NPPP----------------
--------S-DW------S---------ST-----T-DF-C----------------KW-
-------------SG-V-R-------------------------C---------------
-----------------------TG-G--------RVTTISLA-----------------
-------------------------------DKSL----------TGF-IA----PEI--
---STLSELKSVSIQRN-KLSG------------------------TI---PSF------
-----AKL---------------------SSLQ---------------------------
------------------------EIYMDENN-FVG------------------------
--VET--G----------------------------------------------------
------------------------------------------------------------
-----------------------------------AFAG---------------------
---------L--------------------------------------------------
-----------------------------------------------------------T
S-LQILSLSDNNNI----TTWS-FPSELVDS-----------------------------
--------------------------T-SLTTIYLD-NTNIAGV------LPD-IF----
---------------------D---S-LASLQNLRLSYNNI-TGVLPPSL-G----K---
------------------------------------------------------------
------------------------------------------------------------
------------------------------------------------------------
---------------------------------------------S--SIQNLWI-NNQD
--LGMSGTIE--------------------------------------------------
---------------VL-------------------------------------------
------------------------------------------------------------
------------------------------------------------------------
-----------------------------SSMTSL---------SQA-------------
--WLHKNH-FF-G----------------PIP-------D----LS-K-------SENLF
-DLQLRDND-LT--------G--------------------------IV-PPT-LL-T-L
-------AS-LKN-----------------------------------------------
------------------------------------------------------------
-------------------------------ISLDNN--------KFQGP---LPLF-SP
EVKV--TIDHNVFCTTKAGQSCSPQVMTLLAVAGGLGYPSMLAESWQGDDACS-GWAYVS
CDSAG-KNVVT--------LNLGKHG--------FTG--------FISP-----AIANL-
TSLK-S-------------LYLN-----GNDLTGVIP-K-EL--T-F-M-TSLQLIDVS-
-------------------------NN----------------------N-L-RGEI---
------P-----------------------------------------KFP-AT------
--------VKFSY----KPG-N--------A-L--------L-------GTNGGD-----
------------------------------------------------------------
------------------------------------------------------------
------------------------------------------------------------
--------------------------------------------------------GSSP
GTG-----------GASGG--PGGSS------------------------GG--------
----------GGSK------VG-----VI--VG-VIV-AV----LVFLAIL-G----FVV
YKF------------------VMK--------------------R-------------KY
--------------------------------GRFNR---------------------TD
PEKVGKI----------LVS---------------DAVS-----NGGSGNGG-YANGHGA
---------------------------------------NNFNALNSP-SS---------
-------------------------GDNS--DRFLLE-G-------------G----SVT
IPMEVL-----RQVTNNF-SEDNILGR--GGFGVVYAGE-L-------H-D-G-------
----T-KTAVKRMECAA-------MG----------------NK-G-MSEFQAE------
-----IAVLTKV---RH----RHLVALLG-YC-----VN--G---------------N--
-----ERLLVYEYMPQGNLGQHL----------F---------EW---S-----------
------------------------------------------------------------
----------------------------------------------------ELG-YSPL
TWKQRVSIALDVARGVEYLH-----------SL-----------------A-Q--QSFIH
RDLKPSNILL-GDDM---RAKVADFGLV--------------------------------
--------------------------KNAP--------D-G-K-----------------
------------------------------Y----------SV----ET-R---------
-------L---------A------G-TFGYLAPE-Y-----AA-TG--R-------V---
TTK-VDVYAFGVVLMEILTG----RK-A-LDDS-LPDE----------------------
--------R-SHLVTWFRRILI----------NKE--------N---I-PK--------A
LDQTL-EA-------------D-EETM---------------------ESIYRVAELAGH
CTAREPQQRP-----DMGHAV--NVLGPL------V----------E------K------
-------------------W---------------------KP---------------SC
---------------------QE-------------------------------------
--------------EEES-------------------FGIDVNMS------LPQALQ---
----RWQ--------NEGTSSST-------------------------------------
-------------------------------------MFHGDFSYSQTQSSIPPKASGF-
PNT-----FDSADGR------------------------------------
>AT3G28040.1 pacid=19661861 transcript=AT3G28040.1 locus=AT3G28040 ID=AT3G28040.1.TAIR10 annot-version=TAIR10
--------------------MGKQRRT---------------------------------
------------------------------------------------------------
------------------------------------------------------------
------------------------------------------------------------
---------------------------------------------------MIS------
-----FT-----------------------------------------------------
------------------------------------------------------------
------------------------------------------------------------
---------------------------LFLTLTMM-------------------------
------------------------------------------------------------
----------------------------------------------------------SS
----LIN---GDTDSIQLN--------D------DV---------LG-------LI----
---------------VF-------K-S-----D-L------ND---------PFS-----
---HL---E-SW------T--E-DD----------N-TP-C----------------SW-
-------------SY-V-K-------------------------C-----N-P-------
-----------------------KT-S--------RVIELSLD-----------------
-------------------------------GLAL----------TGK-IN----RGI--
---QKLQRLKVLSLSNN-NFTG------------------------NIN-A----L----
-----SNN---------------------NHLQ---------------------------
------------------------KLDLSHNN-LSG------------------------
-QIP---S-SLGS--ITSLQHLDLTGNSF------SGTLS--------------------
--DD-LFN----------------------------------------------------
---------------------NCSSLRYLSLSHN-HLEG---------------------
--QIPST--L-FRC----------------------------------------------
-----------------------------------------------------------S
V-LNSLNLSRNR-FSGN---PS-FVSGIWRL-----------------------------
--------------------------E-RLRALDLS-SNSLSGS------IPL-GI----
------------------------LS-LHNLKELQLQRNQF-SGALPSDI-G----LCPH
LNRVDLSSN-------------------------------HFSGELPRT-L---------
--------QKL-------KSLNHFDVS-NNLLSG-----DF-PP----------------
-------------------------------WIGDM-TGLVHLDFSSNELTGKLP--SSI
S---NLRSLKDLNLSENKLSGEVPES---------------LESCK--ELMIVQL-KG--
--NDFSGNIPDGFF----------------------------------------------
------DLG----LQEMDFSGNGL---TGS------IPRG--------------------
------------------------------------------------------------
------------------SSRL-------------------FESLIRLDLSHNSLTGSI-
-----------------------PGEV--GLFIHM---------RYL-------------
--NLSWNH-FN-T----------------RVP------PE----IE-F-------LQNLT
-VLDLRNSA-LI--------G--------------------------SV-PAD-IC-E-S
-------QS-LQI-----------------------------------------------
------------------------------------------------------------
-------------------------------LQLDGN--------SLTGS---IPEG---
----------------------------I----------GNCSS----------------
--------LKL--------LSLSHNN--------LTG--------PIPK-----SLSNL-
QELK-I-------------LKLE-----ANKLSGEIP-K-EL--G-D-L-QNLLLVNVS-
-------------------------FN----------------------R-L-IGRL---
------P-------------L--------------------GDV-FQ-SLD-QS------
-----------A-----IQG-N--------L-G--------I------CSPLLRG-----
-------------PC---------------------------------------------
-----------------T-LN---------------------------------------
------------------------------------------------------------
--------------------------------------------------------VPKP
L--------------VINP-NSY---------GNGNNMPGNRAS-----------GGS--
-GTF------HRRM----F-LS-----VS--VI-VAI--------SAAILI-FSG--VII
ITL-----------LNA----SVR--------------------R---------------
--------------------------------RLAFV-----------------------
----------------------------------DNA-------LESIFSGS--------
--------------------------------------------SKSG-RS---------
-------------------------LMMG--KLVLLN-S-----------RTS----RSS
SSSQEF-----ERNPESLLNKASRIGE--GVFGTVYKAP-L------GE-Q-G-------
----R-NLAVKKLVPSP-------I-----------------LQ-N-LEDFDRE------
-----VRILAKA---KH----PNLVSIKG-YF-----WT--P---------------D--
-----LHLLVSEYIPNGNLQSKL----------H---------ER---E-----------
------------------------------------------------------------
-----------------------------------------------------PS-TPPL
SWDVRYKIILGTAKGLAYLH-----------HT-----------------F-R--PTTIH
FNLKPTNILL-DEKN---NPKISDFGLS--------------------------------
--------------------------RLLT--------T-Q-D-----------------
---------------------------GN-T----------MN----NN-R---------
-------F---------Q------N-ALGYVAPE-L-----ECQNL--R-------V---
NEK-CDVYGFGVLILELVTG----RR-P-VEYG-EDSF----------------------
----------VILSDHVRVML-----------EQG--------N---V-LE--------C
IDPVM-EE-------------Q-YSE----------------------DEVLPVLKLALV
CTSQIPSNRP-----TMAEIV--QILQVI------N----------S------P------
---------------------------------------VPHR-----------------
-------------------IMDSF------------------------------------
------------------------------------------------------------
------------------------------------------------------------
------------------------------------------------------------
---------------------------------------------------
>AT3G02130.1 pacid=19663618 transcript=AT3G02130.1 locus=AT3G02130 ID=AT3G02130.1.TAIR10 annot-version=TAIR10
--------------------MTSL------------------------------------
------------------------------------------------------------
------------------------------------PSS---------------------
--------------------------VIKWRFFRRQMPSD--------------------
------------------------------------------------------------
-----VV-----------------------------------------------------
------------------------------------------------------------
------------------------------------------------------------
---------------------------FSLCLLCF-------------------------
------------------------------------------------------------
--------------------------------------------------AS-----CLA
----G-------KITVLAD--------S------DK---------SV-------LL----
---------------RF-------K-K-----T-------VSD---------PGS-----
---IL---A-SW------V--E-ES----------E-DY-C----------------SW-
-------------FG-V-S-------------------------C-----D---------
-----------------------SS-S--------RVMALNISGSGSS----EISRNRFT
C-GDIGKFPLYGFGVRRDCT---------GNHGAL----------AGN-LP----SVI--
---MSLTGLRVLSLPFN-SFSG------------------------EI---PVG-I----
-----WGM---------------------EKLE---------------------------
------------------------VLDLEGNL-MTG------------------------
-SLP---D-QFTG--LRNLRVMNLGFNRV------SGEIP--------------------
--NS-LQN----------------------------------------------------
----------------------LTKLEILNLGGN-KLNG---------------------
--TVPGF--V-GRF----RVLHLPLNWLQGSLP-K-DIGDS-------------------
----------------------------------------------------------CG
K-LEHLDLSGNF-LTG-----R-IPESLGKC-----------------------------
--------------------------A-GLRSLLLY-MNTLEET------IPL-EF----
---------------------G---S-LQKLEVLDVSRNTL-SGPLPVEL-G----NCSS
LSVLVLSNLYNVYE-DINSVRGEADLPPGADLTSMTEDFNFYQGGIPEE-I---------
--------TRL-------PKLKILWVP-RATLEG-----RF-PG----------------
-------------------------------DWGSC-QNLEMVNLGQNFFKGEIP--VGL
S---KCKNLRLLDLSSNRLTGELLKEIS----------V--------PCMSVFDV-GG--
--NSLSGVIPDFLNNTTSHCPPVVYF---DRFSIESYS-----DPSSVYLSFFTEKAQVG
TSLIDLGSDG-GPAVFHNFADNNF---TGTLKS---IPLAQE------------------
---------------RL----G--------------------------------------
-------KRVSYIFSAG-GNRLYG-QFPG-----NLFDNCDELKAVYVNVSFNKLSGRI-
-----------------------PQGLN-NMCTSL---------KIL-------------
--DASVNQ-IF-G----------------PIP------TS----LG-D-------LASLV
-ALNLSWNQ-LQ--------G--------------------------QI-PGS-LGKK-M
-------AA-LTY-----------------------------------------------
------------------------------------------------------------
-------------------------------LSIANN--------NLTGQ---IPQS---
----------------------------F----------GQLHS----------------
--------LDV--------LDLSSNH--------LSG--------GIPH-----DFVNL-
KNLT-V-------------LLLN-----NNNLSGPIP-S-GF--------ATFAVFNVS-
-------------------------SN----------------------N-L-SGPV---
------P-------------ST-----------------------NG-LTK-CS------
-----------T-----VSG-N--------P-Y--------L------------------
------------RPC---------------------------------------------
-----------------HV-----------------------------------------
------------------------------------------------------------
------------------------------------------------------FSLTTP
SSD------------SRDS-TGDSIT-------------QDYAS-------SPVENAP--
-SQS------PGKG--G---FN-----SLE-IA-SIA-SA----SAIVSVL-I----ALV
ILF-----------FYT------R--------------------KWHP----------KS
--------------------------------KIMA------------------------
------------------------------------------------------------
------------------------------------------------------------
-------------------------TTKR--EVTMFM---------------D---IGVP
ITFDNV-----VRATGNF-NASNLIGN--GGFGATYKAE-I-------S-Q-D-------
----V-VVAIKRLSIGR-------F------------------Q-G-VQQFHAE------
-----IKTLGRL---RH----PNLVTLIG-YH-----AS--E---------------T--
-----EMFLVYNYLPGGNLEKFI----------Q---------ER---S-----------
------------------------------------------------------------
--------------------------------------------------------TR--
DWRVLHKIALDIARALAYLH-----------DQ-----------------C-V--PRVLH
RDVKPSNILL-DDDC---NAYLSDFGLA--------------------------------
--------------------------RLLG--------T-S-E-----------------
------------------------------T----------HA----TT-G---------
-------V---------A------G-TFGYVAPE-Y-----AM-TC--R-------V---
SDK-ADVYSYGVVLLELLSD----KK-A-LDPS-FVSY----------------------
------GNG-FNIVQWACMLL-----------RQG--------R---A-KE--------F
FTAGL-WD-------------A-GPH----------------------DDLVEVLHLAVV
CTVDSLSTRP-----TMKQVV--RRLKQL------Q----------P------P------
---------------------------------------SC-------------------
------------------------------------------------------------
------------------------------------------------------------
------------------------------------------------------------
------------------------------------------------------------
---------------------------------------------------
>AT3G14840.2 pacid=19664478 transcript=AT3G14840.2 locus=AT3G14840 ID=AT3G14840.2.TAIR10 annot-version=TAIR10
--------------------MSL-------------------------------------
------------------------------------------------------------
------------------------------------------------------------
------------------------------------------------------------
----------------------------------NRQLL--------FTY-YF-------
-----IV-----------------------------------------------------
------------------------------------------------------------
------------------------------------------------------------
--------------------------SLILFSDFV-------------------------
------------------------------------------------------------
---------------------------------------S--------------------
-------------SATLPK--------E------EV---------DA-------LQ----
---------------SV-------A-T-----A-L-------------------------
---KK---S-NW------N---------FS-----V-DP-CD-ETL--------SEGGW-
---RNPNAAKGFEDA-V-T-------------------------C-----NCS-------
----------------------SVI-C--------HVTNIVLK-----------------
-------------------------------AQDL----------QGS-LP----TDL--
---SGLPFLQELDLTRN-YLNG------------------------SI---PPE-W----
-----GAS---------------------S-LL---------------------------
------------------------NISLLGNR-ISG------------------------
-SIP---K-EL-------------------------------------------------
------------------------------------------------------------
------------------------------------------------------------
------------------------------------------------------------
------------------------------------------------------------
----------------------------GNL-----------------------------
--------------------------T-TLSGLVLE-YNQLSGK------IPP-EL----
---------------------G---N-LPNLKRLLLSSNNL-SGEIPS------------
------------------------------------------------------------
------------------------------------------------------------
-------------------------------TFAKL------------------------
---------------------------------------------T--TLTDLRI-SD--
--NQFTGAIPDFIQ----------------------------------------------
------N-----------------------------------------------------
------------------------------------------------------------
------------------------------------------------------------
-------------------------------WKGL---------EKL-------------
--VIQASG-LV-G----------------PIP------SA----IG-L-------LGTLT
-DLRITDLS--G--------P-------------------------ESP-FPP-LR-N-M
-------TS-MKY-----------------------------------------------
------------------------------------------------------------
-------------------------------LILRNC--------NLTGD---LPA----
---------------------------YL----------GQNRK----------------
--------LKN--------LDLSFNK--------LSG--------PIPA-----TYSGL-
SDVD-F-------------IYFT-----SNMLNGQVP-S-WMV-------DQGDTIDIT-
-------------------------YN----------------------N-F-SKDK---
------T-------------EE--CQ-------------QKS---VN-------------
-----------------TFS-S--------T-SPLVANNSSNVS----CL----------
----------SKYTCPKT----FYG-------LHINCGGNEITS----NETKYDADTWDT
PG-----YYDSKNGWVSS-NTGNF-LDDDRTNNGKSKWSNSSELKITNSSIDFRLYTQAR
LSAISLTYQALCLGKGNYTVNLHFAEIMFN-----------EKNMYSNLG---RRYFDIY
VQGKREVKDFNIVDEAKGVG--KAVVKKFPVMVTNGKLEIRLQWAGKGTQAIPVRGVYGP
LIS------------AVSV-DPD-----------FIPPK-------------EPGTGT--
-GGG------SSVG-------------TV--VG-SVI-AS----TVFLVLL-I----GGI
LWW-----------RGC------L--------------------R-------------P-
------------------------------------------------------------
------------------------------------------------------------
--------------------------------------------KSQM-EK---------
-------------------------------DFKNLD-F-------------Q----ISS
FSLRQI-----KVATDNF-DPANKIGE--GGFGPVHKGI-M-------T-D-G-------
----T-VIAVKQLSAKS-------K------------------Q-G-NREFLNE------
-----IAMISAL---QH----PHLVKLYG-CC-----VE--G---------------D--
-----QLLLVYEYLENNSLARAL----------F---------GP---------------
------------------------------------------------------------
----------------------------------------------------QET-QIPL
NWPMRQKICVGIARGLAYLH-----------EE-----------------S-R--LKIVH
RDIKATNVLL-DKEL---NPKISDFGLA--------------------------------
--------------------------KLDE--------E-E-N-----------------
------------------------------T----------HI----ST-R---------
-------V---------A------G-TYGYMAPE-Y-----AM-RG--H-------L---
TDK-ADVYSFGVVALEIVHG----KS-N-TSSR-SKAD----------------------
--------T-FYLLDWVHVLR-----------EQN--------T---L-LE--------V
VDPRL-GT-------------D-YNK----------------------QEALMMIQIGML
CTSPAPGDRP-----SMSTVV--SMLEGH------S----------T------V------
---------------------------------------NVEK---------------LL
---------------------E------------A-SVNNEKDEES--------------
-----------VRAMKRH------------------------------------------
---------------YATIGEEE-----------ITNTTTT------D------------
--------GPFTSSST---------------------------STANANDLYPVKLDSAY
WNTRT----------------------------------------------
>AT3G46350.1 pacid=19665002 transcript=AT3G46350.1 locus=AT3G46350 ID=AT3G46350.1.TAIR10 annot-version=TAIR10
--------------------MNSSHELL--------------------------------
--------------------------------------------LTALI---ATFAIFHL
VQ-----------AQEQEGFI--------SLDCGLAPTE-PSPYTEPVT-TLQYSSDSN-
FIQ------SGKLGRIDTSLQT----FFLKQQTTLRYFP-----------DGIR------
----------------NCYNL-TVKQG--------TNYL--------IRA-RF-------
-----TY----GNY------DGR-N------MSP--TFDLYLGPNLWKRIDMTK------
--LQNKVSTLEEITYIPL-SNSLDVCLVKT-NTTIPFISALELRPLPSNSYITTAG----
-SLRTF-----------VRFCF----SNSVED-IRFPMDVHDRMWESY----------FD
DDWTQI--STSLTVN--TS-DSFRLPQAALITAATPAKDGP--SYIGITFST----SSEE
-----RFFIYLHFSEVQALRANETREFNISING-ESVA-DL-------------YRP---
-------------------------LSRTQSSTHPPMINA--IEIFLVSELL--------
-------------QSETYE--------N------DV---------IA-------IK----
---------------KI-------K-D-----T-Y-------------------------
---GLQ--LISW------Q----------------G-DP-C--------VPR---LYKW-
-------------DG-L-D-------------------------C-----TDTD------
---------------------TYIA-P--------RITS---------------------
------------------------------------------------------------
------------------------------------------------------------
------------------------------------------------------------
------------------------------------------------------------
------------------------------------------------------------
------------------------------------------------------------
------------------------------------------------------------
------------------------------------------------------------
------------------------------------------------------------
------------------------------------------------------------
------------------------------------------------------------
------------------------------------------------------------
------------------------------------------------------------
------------------------------------------------------------
------------------------------------------------------------
------------------------------------------------------------
------------------------------------------------------------
------------------------------------------------------------
------------------------------------------------------------
------------------------------------------------------------
------------------------------------------------------------
------------------------------------------------------------
------------------------------------------------------------
------------------------------------------------------------
------------------------------------------------------------
------------------------------------------------------------
------------------------------------------------------------
-------------------LKLSSKG--------LTG--------TIAA-----DIQYL-
TSLE-K-------------LDLS-----DNKLVGVVP-E-FL--A-N-M-KSLMFINLT-
-------------------------KN----------------------D-L-HGSI---
------P-------------QA-----------------------LRDREK-KG---L--
---------KIL-----FDG-D--------K-ND-------P------CL----------
-----------STSC---------------------------------------------
------------------------------------------------------------
------------------------------------------------------------
------------------------------------------------------------
------------------------------------------------------------
---N------PKKK-------------FS--VM-IVA-IVAS-TVVFVLVV-S----LAL
FFG-------------------LR--------------------K-------------K-
--------------------------------KTSS--HVKAIPPS--------------
------------------------------------------------------------
--------------------------------------------PTTPLEN---------
-------------------------VMSTSISETSIE-M-------------K----RKK
FSYSEV-----MKMTNNF---QRALGE--GGFGTVYHGD-L-------D-S-S-------
----Q-QVAVKLLSQSS-------T------------------Q-G-YKEFKAE------
-----VDLLLRV---HH----INLLNLVG-YC-----DE--R---------------D--
-----HLALIYEYMSNGDLKHHL----------S---------GE---------------
------------------------------------------------------------
-----------------------------------------------------HG-GSVL
SWNIRLRIAVDAALGLEYLH-----------IG-----------------C-R--PSMVH
RDVKSTNILL-DENF---MAKIADFGLS--------------------------------
--------------------------RSFI--------L-G-G-----------------
----------------------------E-S----------HV----ST-V---------
-------V---------A------G-SLGYLDPE-Y-----YR-TS--R-------L---
AEM-SDVYSFGIVLLEIITN----QR-V-IDKT-RE------------------------
--------K-PHITEWTAFML-----------NRG--------D---I-TR--------I
MDPNL-NG-------------D-YNS----------------------HSVWRALELAMS
CANPSSENRP-----SMSQVV--AELKEC------L----------I------S------
---------------------------------------E-NS---------------LR
-----------------------------------SKNQDMSSQR---------------
--------------------------------------SLDMSMN---------------
----------------------------------FDTKDV--------------------
----------------------------------------------------PSAR----
---------------------------------------------------
>AT5G24100.1 pacid=19665559 transcript=AT5G24100.1 locus=AT5G24100 ID=AT5G24100.1.TAIR10 annot-version=TAIR10
--------------------MSRGRS----------------------------------
------------------------------------------------------------
------------------------------------------------------------
------------------------------------------------------------
---------------------------------------------------FI-------
-----FY-----------------------------------------------------
------------------------------------------------------------
------------------------------------------------------------
---------------------------FVLFLFFG------------------S------
------------------------------------------------------------
----------------------------------------------------------SA
L---------YSQVTGDLA--------G------DR---------QA-------LL----
---------------DFL--------N-----N-I-----IHPR----------------
---SL-----AW------N--T-------------S-SPVCT---------------TW-
-------------PG-V-T-------------------------C-----D---------
----------------------IDG-T--------RVTALHLP-----------------
-------------------------------GASL-------------------------
------------------------------------------------------------
------------------------------------------------------------
------------------------------------------------------------
------------------------------------------------------------
------------------------------------------------------------
------------------------------------------------------------
------------------------------------------------------------
------------------------------------------------------------
------------------------------------------------------------
------------------------------------------------------------
------------------------------------------LGVIP-------------
------------------------------------------------------------
------------------------------------------------------------
------------------------------------------------------------
------------------------------------------------------------
------------------------------------------------------------
------------------------------------------------------------
------------------------------------------------------------
------------------------------------------------------------
-----------------------PGTI--SRLSEL---------QIL-------------
--SLRSNG-LR-G----------------PFP------ID--------------------
------------------------------------------------------FL-Q-L
-------KK-LKA-----------------------------------------------
------------------------------------------------------------
-------------------------------ISLGNN--------RFSGP---LPSD---
----------------------------Y----------ATWTN----------------
--------LTV--------LDLYSNR--------FNG--------SIPA-----GFANL-
TGLV-S-------------LNLA-----KNSFSGEIP---DL----N-L-PGLRRLNFS-
-------------------------NN----------------------N-L-TGSI---
------P-------------NS-----------------------LK-RFG-NS------
-----------A-----FSG-N--------N----------L------------------
------------------------------------------------------------
------------------------------------------------------------
------------------------------------------------------------
----------------------------------------------------VFENAPPP
AVVSF-------------------------------------------------------
-KEQ------KKNG----IYISEP---AI--LG-IAI-SV----CFVIFFV-I----AVV
IIV------------CY-----VK--------------------R-------------Q-
--------------------------------RKSE--TEPKPDKL-------------K
LAKKMPS-------------------------------------EKEVSKLGKEKNIEDM
-------------------------------------------------ED---------
------------------------KSEIN--KVMFFE-G-------------S----NLA
FNLEDL-----LIAS------AEFLGK--GVFGMTYKAV-L-------E-D-S-------
----K-VIAVKRLKDIV--------------------------V-S-RKDFKHQ------
-----MEIVGNI---KH----ENVAPLRA-YV-----CS--K---------------E--
-----EKLMVYDYDSNGSLSLRL----------H---------GK---N-----------
------------------------------------------------------------
---------------------------------------------------ADEG-HVPL
NWETRLRFMIGVAKGLGHIH--------------------------------T--QNLAH
GNIKSSNVFM-NSEG---YGCISEAGLP--------------------------------
--------------------------LLTN--------P-V-------------------
------------------------------V----------RA----DS-S---------
-------A---------R------S-VLRYRAPE-V-----TD-TR--R-------S---
TPE-SDIYSFGILMLETLTG----RS-I-MDD----------------------------
-----RKEG-IDLVVWVNDVI-----------SKQ--------W---T-GE--------V
FDLEL-VK-------------T----------------------PNVEAKLLQMLQLGTS
CTAMVPAKRP-----DMVKVV--ETLEEI------E----------R------D------
------------------------------------------------------------
------------------------------------------------------------
------------------------------------------------------------
------------------------------------------------------------
------------------------------------------------------------
---------------------------------------------------
>AT5G01890.1 pacid=19665885 transcript=AT5G01890.1 locus=AT5G01890 ID=AT5G01890.1.TAIR10 annot-version=TAIR10
------------------------------------------------------------
------------------------------------------------------------
------------------------------------------------------------
------------------------------------------------------------
---------------------------------------------------MFNGAV---
-----SL-----------------------------------------------------
------------------------------------------------------------
------------------------------------------------------------
---------------------------LFLFLAVV-------------------------
------------------------------------------------------------
----------------------------------------------------------SA
----R--------ADPTFN--------D------DV---------LG-------LI----
---------------VF-------K-A-----G-L------DD---------PLS-----
---KL---S-SW------N--S-ED----------Y-DP-C----------------NW-
-------------VG-C-T-------------------------C-----D-P-------
-----------------------AT-N--------RVSELRLD-----------------
-------------------------------AFSL----------SGH-IG----RGL--
---LRLQFLHTLVLSNN-NLTG------------------------TL---NPE-F----
-----PHL---------------------GSLQ---------------------------
------------------------VVDFSGNN-LSG------------------------
-RIP---D-GFFE-QCGSLRSVSLANNKL------TGSIP--------------------
------------------------------------------------------------
------------------------------------------------------------
-----VS--L-SYC----------------------------------------------
-----------------------------------------------------------S
T-LTHLNLSSNQ-LSG-----R-LPRDIWFL-----------------------------
--------------------------K-SLKSLDFS-HNFLQGD------IPD-GL----
---------------------G---G-LYDLRHINLSRNWF-SGDVPSDI-G----RCSS
LKSLDLSEN-------------------------------YFSGNLPDS-M---------
--------KSL-------GSCSSIRLR-GNSLIG-----EI-PD----------------
-------------------------------WIGDI-ATLEILDLSANNFTGTVP--FSL
G---NLEFLKDLNLSANMLAGELPQT---------------LSNCS--NLISIDV-SK--
--NSFTGDVLKWMF----------------------------------------------
----------TGNSESSSLSRFSLHKRSGN---DTIMPI---------------------
----------------V-GFL---------------------------------------
------------------------------------------QGLRVLDLSSNGFTGEL-
-----------------------PSNI--WILTSL---------LQL-------------
--NMSTNS-LF-G----------------SIP------TG----IG-G-------LKVAE
-ILDLSSNL-LN--------G--------------------------TL-PSE-IG-G-A
-------VS-LKQ-----------------------------------------------
------------------------------------------------------------
-------------------------------LHLHRN--------RLSGQ---IPAK---
----------------------------I----------SNCSA----------------
--------LNT--------INLSENE--------LSG--------AIPG-----SIGSL-
SNLE-Y-------------IDLS-----RNNLSGSLP-K-EI--E-K-L-SHLLTFNIS-
-------------------------HN----------------------N-I-TGEL---
------P-------------A--------------------GGF-FN-TIP-LS------
-----------A-----VTG-N--------P-S--------L------CGSVVNR-----
-------------SC---------------------------------------------
-----------------L-SV---------------------------------------
------------------------------------------------------------
--------------------------------------------------------HPKP
I--------------VLNP-NSS---------------NPTNGP-----------ALT--
-GQ-------IRKS----V-LS-----IS--AL-IAI--------GAAAVI-AIG--VVA
VTL-----------LNV------H----A---------------R-------------S-
--------------------------------SVSRH------------------DAAAA
LALS----------------------------------------VGETFSCSPS------
-------------------------------------------------KD---------
-------------------------QEFG--KLVMFS---------------------GE
VDVFDT-----TGADALL-NKDSELGR--GGFGVVYKTS-L-------Q-D-G-------
----R-PVAVKKLTVSG-------L-----------------IK-S-QEEFERE------
-----MRKLGKL---RH----KNVVEIKG-YY-----WT--Q---------------S--
-----LQLLIHEFVSGGSLYRHL----------H---------GD---E-----------
------------------------------------------------------------
--------------------------------------------------------SVCL
TWRQRFSIILGIARGLAFLH--------------------------------S--SNITH
YNMKATNVLI-DAAG---EAKVSDFGLA--------------------------------
--------------------------RLLA--------S-ALD----------------R
------------------------------C----------VL----SG-K---------
-------V---------Q------S-ALGYTAPE-F-----ACRTV--K-------I---
TDR-CDVYGFGILVLEVVTG----KR-P-VEYA-EDD-----------------------
--------V-VVLCETVREGL-----------EEG--------R---V-EE--------C
VDPRL-RG-------------N-FPA----------------------EEAIPVIKLGLV
CGSQVPSNRP-----EMEEVV--KILELI------Q------------------------
---CP----------------------------------S-HD---------------LE
------------------------------------------------------------
------------------------------------------------------------
------------------------------------------------------------
------------------------------------------------------------
---------------------------------------------------
>AT5G48740.1 pacid=19667930 transcript=AT5G48740.1 locus=AT5G48740 ID=AT5G48740.1.TAIR10 annot-version=TAIR10
--------------------M---------------------------------------
---------------------------------------------LFWV---LLSSFCVF
CFSS------------PDGFL--------SLSCGG------SSYTAAY--NISWVSDND-
YIE------TGNTTTVTYAEGNST------SSVPIRLFPD----------PQGR------
----------------QCYKL-PVRKDL-------SSVL--------IRA-TF-------
-----VY----RNY------DSQ-N------SPP--AFHVSLGRRITSTVDLRT------
-----NDPWIEELVWPVN-NDSLLLCLLAVKGRGIPVISSLEVRPLPLGSYKYSLEGSPD
IILRRS-----------YRINS----GYTNGT-IRYPSDPFDRIWDPDQSYSPFHASWSF
NGLTKL--NSFNITE--------NPPASVLKTARILARKE----SLSYTLSL----HTPG
-----DYYIILYFAGILSL----SPSFSVTIND-EVKQSDY-------------TVTSSE
AGTLY-------FTQKGISKLNIT-LRKI---KFNPQVSA--LEVYEILQIP--------
--------------PEASS--------T------TV---------SA-------LK----
---------------VI-------E-Q-----F-T-------------------------
---GQD--L-GW------Q----------------D-DP-C--------TPL-----PW-
-------------NH-I-E-------------------------C-----E-------G-
--------------------------N--------RVTSLFLS-----------------
-------------------------------KINL-------------------------
------------------------------------------------------------
------------------------------------------------------------
------------------------------------------------------------
------------------------------------------------------------
------------------------------------------------------------
------------------------------------------------------------
------------------------------------------------------------
------------------------------------------------------------
------------------------------------------------------------
------------------------------------------------------------
------------------------------------------------------------
------------------------------------------------------------
------------------------------------------------------------
------------------------------------------------------------
------------------------------------------------------------
------------------------------------------------------------
------------------------------------------------------------
------------------------------------------------------------
------------------------------------------------------------
--------------------------------------------RSI-------------
------------------------------SP-----------TFG-D-------L----
----------LD------------------------------------------------
----------LKT-----------------------------------------------
------------------------------------------------------------
-------------------------------LDLHNT--------SLTGA---IQNV---
---------------------------------------GSLKD----------------
--------LQK--------LNLSFNQ--------LESFGS--------------ELEDL-
VNLE-V-------------LDLQ-----NNSLQGSVP-E-TL--G-K-L-KKLRLLNLE-
-------------------------NN----------------------N-L-VGPL---
------P-------------QS-----------------------LN-----IT--GL--
---------EVR-----ITG-N--------P-----------------CLSFSSI-----
-------------SC---------------------------------------------
-----------------N-NVS--------------------------------------
------------------------------------------------------------
------------------------------------------------------STIDTP
QVT--------------------------------------------------IPINK--
-KQR------KQNR------IA-----IL--LG-VSG-GA----LFATFLV-F----VFM
SIF-------------------TR--------------------R-------------Q-
--------------------------------RNKE--RDITRAQL--------------
-------------KM---------------------------------------------
-QNWN-------------------------------------------------------
----------------------------------------------------A----SRI
FSHKEI-----KSATRNF---KEVIGR--GSFGAVYRGK-L-------P-D-G-------
----K-QVAVKVRFDRT-------Q------------------L-G-ADSFINE------
-----VHLLSQI---RH----QNLVSFEG-FC-----YE--P---------------K--
-----RQILVYEYLSGGSLADHL----------Y---------GP---R-----------
------------------------------------------------------------
-----------------------------------------------------SK-RHSL
NWVSRLKVAVDAAKGLDYLH-----------NG-----------------S-E--PRIIH
RDVKSSNILL-DKDM---NAKVSDFGLS--------------------------------
--------------------------KQFT--------K-A-D-----------------
----------------------------A-S----------HI----TT-V---------
-------V---------K------G-TAGYLDPE-Y-----YS-TL--Q-------L---
TEK-SDVYSFGVVLLELICG----RE-P-LSHS-GSPD----------------------
--------S-FNLVLWARPNL-----------QAG------------A-FE--------I
VDDIL-KE-------------T-FDP----------------------ASMKKAASIAIR
CVGRDASGRP-----SIAEVL--TKLKEA------Y----------S------L------
---------------------------------------Q-LSY-------------LAA
---------------------SAHTD----------------------------------
------------------------------------------------------------
------------------------------------------------------------
------------------------------------------------------------
---------------------------------------------------
>AT5G07180.1 pacid=19669534 transcript=AT5G07180.1 locus=AT5G07180 ID=AT5G07180.1.TAIR10 annot-version=TAIR10
--------------------MRRIETMKGL------------------------------
------------------------------------------------------------
------------------------------------------------------------
------------------------------------------------------------
---------------------------------------------------FFC------
-----LG-----------------------------------------------------
------------------------------------------------------------
------------------------------------------------------------
---------------------------MVVFMLLG-------------------------
------------------------------------------------------------
------------------------------------------------------------
-------------SVSPMN--------N------EG---------KA-------LM----
---------------AI-------K-A-----S-F-----SNV----------AN-----
---ML---L-DW------D--D-VHN---------H-DF-C----------------SW-
-------------RG-V-F-------------------------C-----D-NV------
--------------------------SL-------NVVSLNLS-----------------
-------------------------------NLNL----------GGE-IS----SAL--
---GDLMNLQSIDLQGN-KLGG------------------------QI---PDE-I----
-----GNC---------------------VSLA---------------------------
------------------------YVDFSTNL-LFG------------------------
-DIPF----SI-S-KLKQLEFLNLKNNQL------TGPIP--------------------
--AT-LTQ----------------------------------------------------
------------------------------------------------------------
---------I--------------------------------------------------
-----------------------------------------------------------P
N-LKTLDLARNQ-LTG-----E-IPRLLYWN-----------------------------
--------------------------E-VLQYLGLR-GNMLTGT------LSP-DMC---
-------------------------Q-LTGLWYFDVRGNNL-TGTIPESI-G----NCTS
FEILDVSYN-------------------------------QITGVIPYN-I---------
--------GFL--------QVATLSLQ-GNKLTG-----RI-PE----------------
-------------------------------VIGLM-QALAVLDLSDNELTGPIP--PIL
G---NLSFTGKLYLHGNKLTGQIPPE---------------LGNMS--RLSYLQL-ND--
--NELVGKIPPELG----------------------------------------------
------KLE---QLFELNLANNNL---VGL------IPSN--------------------
----------------I-SSC---------------------------------------
------------------------------------------AALNQFNVHGNFLSGAV-
-----------------------PLEF--RNLGSL---------TYL-------------
--NLSSNS-FK-G----------------KIP------AE----LG-H-------IINLD
-TLDLSGNN-FS--------G--------------------------SI-PLT-LG-D-L
-------EH-LLI-----------------------------------------------
------------------------------------------------------------
-------------------------------LNLSRN--------HLNGT---LPAE---
----------------------------F----------GNLRS----------------
--------IQI--------IDVSFNF--------LAG--------VIPT-----ELGQL-
QNIN-S-------------LILN-----NNKIHGKIP-D-QL--T-N-C-FSLANLNIS-
-------------------------FN----------------------N-L-SGII---
------P-------------P--------------------MKN-FT-RFS-PA------
-----------S-----FFG-N--------P-F--------L------CGNWVGS-----
-------------IC---------------------------------------------
-----------------G-PS---------------------------------------
------------------------------------------------------------
------------------------------------------------------------
------------------------------------------------------------
-LPK------SQ-V------FTRV---AV--IC-MVL--------GFITLI-C----MIF
IAV-------------------YK------------------SKQ------------QKP
VL------------------------------KGS-------------------------
------------------------------------------------------------
-------------------------------------------------SKQ--------
--PE----------------------GST--KLVILH-M-------------D----MAI
HTFDDI-----MRVTENL-DEKYIIGY--GASSTVYKCT-S-------K-T-S-------
----R-PIAIKRIYNQY-------P------------------S-N-FREFETE------
-----LETIGSI---RH----RNIVSLHG-YA-----LS--P---------------F--
-----GNLLFYDYMENGSLWDLL----------H---------GP---------------
------------------------------------------------------------
-----------------------------------------------------GK-KVKL
DWETRLKIAVGAAQGLAYLH-----------HD-----------------C-T--PRIIH
RDIKSSNILL-DGNF---EARLSDFGIA--------------------------------
--------------------------KSIP--------A-T-K-----------------
------------------------------T----------YA----ST-Y---------
-------V---------L------G-TIGYIDPE-Y-----AR-TS--R-------L---
NEK-SDIYSFGIVLLELLTG----KK-A-VDN----------------------------
--------E-ANLHQMILSKA-----------DDN--------T---V-ME--------A
VDAEV-SV-------------T----------------------CMDSGHIKKTFQLALL
CTKRNPLERP-----TMQEVS--RVLLSL------V----------P------SPPPK--
--KLPS-------------P------------------AKVQEG--------------EE
R--------------------RESH-----------------------------------
------------------------------------------------------------
-----------------SSDTTTPQWFV-QFREDISKSSL--------------------
------------------------------------------------------------
---------------------------------------------------
>AT5G62710.1 pacid=19670643 transcript=AT5G62710.1 locus=AT5G62710 ID=AT5G62710.1.TAIR10 annot-version=TAIR10
--------------------MG--------------------------------------
------------------------------------------------------------
------------------------------------------------------------
------------------------------------------------------------
---------------------------------------------------ISNW-----
-----VF-----------------S-----------------------------------
------------------------------------------------------------
------------------------------------------------------------
---------------------------VISVATLF-------------------------
------------------------------------------------------------
----------------------------------------------------------VS
-------------CSFALT--------L------DG---------FA-------LL----
---------------EL-------K-S-----G-F-----NDT----------RN-----
---SL---E-NW------K--D-SD----------E-SP-C----------------SW-
-------------TG-V-S-------------------------C-----N---------
----------------------PQD-Q--------RVVSINLP-----------------
-------------------------------YMQL-------------------------
------------------------------------------------------------
------------------------------------------------------------
------------------------------------------------------------
------------------------------------------------------------
------------------------------------------------------------
------------------------------------------------------------
------------------------------------------------------------
------------------------------------------------------------
------------------------------------------------------------
------------------------------------------------------------
------------------------------------------------------------
------------------------------------------------------------
------------------------------------------------------------
------------------------------------------------------------
------------------------------------------------------------
------------------------------------------------------------
------------------------------------------------------------
------------------------------------------------------------
------------------------------------------------------------
------------------------------------------------------------
------------G-----------------------------------------------
--------------------G--------------------------II-SPS-IG-K-L
-------SR-LQR-----------------------------------------------
------------------------------------------------------------
-------------------------------LALHQN--------SLHGN---IPNE---
----------------------------I----------TNCTE----------------
--------LRA--------MYLRANF--------LQG--------GIPP-----DLGNL-
TFLT-I-------------LDLS-----SNTLKGAIP-S-SI--S-R-L-TRLRSLNLS-
-------------------------TN----------------------F-F-SGEI---
------P-------------D--------------------IGV-LS-RFG-VE------
-----------T-----FTG-N--------L-D--------L------CGRQIRK-----
-------------PC---------------------------------------------
-----------------R-SS---------------------------------------
------------------------------------------------------------
--------------------------------------------------------MGFP
VVLPHA-----ES-ADESD-SP--------------------------------------
--KR------SSRL------IK----GIL--IG-AMS------TMALAFIV-I----FVF
LWI----------WMLS------K--------------------K------------ERK
V-------------------------------KKYTE-----------------------
------------------------------------------------------------
--------------------------------------------VKKQ-KD---------
-PSE----------------------TSK--KLITFH-------------------GDLP
YSSTEL-----IEKLESL-DEEDIVGS--GGFGTVYRMV-M-------N-D-L-------
----G-TFAVKKIDRSR-------Q------------------G-S-DRVFERE------
-----VEILGSV---KH----INLVNLRG-YC-----RL--P---------------S--
-----SRLLIYDYLTLGSLDDLL----------H---------ER---A-----------
------------------------------------------------------------
-----------------------------------------------------QE-DGLL
NWNARLKIALGSARGLAYLH-----------HD-----------------C-S--PKIVH
RDIKSSNILL-NDKL---EPRVSDFGLA--------------------------------
--------------------------KLLV--------D-E-D-----------------
------------------------------A----------HV----TT-V---------
-------V---------A------G-TFGYLAPE-Y-----LQ-NG--R-------A---
TEK-SDVYSFGVLLLELVTG----KR-P-TDPI-FVKR----------------------
--------G-LNVVGWMNTVL-----------KEN--------R---L-ED--------V
IDKRC-TD-------------------------------------VDEESVEALLEIAER
CTDANPENRP-----AMNQVA--QLLEQE---VM-S----------P----SSG------
-----------------------------------------IDY----------------
------------------------------------------------------------
------------------------------------------------------------
-----Y----------DDSHSDY------------------------------------C
------------------------------------------------------------
---------------------------------------------------
>AT5G06820.1 pacid=19672013 transcript=AT5G06820.1 locus=AT5G06820 ID=AT5G06820.1.TAIR10 annot-version=TAIR10
--------------------MKTKQQLR--------------------------------
------------------------------------------------------------
------------------------------------------------------------
------------------------------------------------------------
---------------------------------------------------FLA------
-----TI-----------------------------------------------------
------------------------------------------------------------
------------------------------------------------------------
---------------------------LLTTILFV-------------------------
------------------------------------------------------------
--------------------------------------------------LA------KT
----D-----------TDP--------L------EV---------LA-------LQ----
---------------DL-------Y-K-----S-L-----RNPE----------------
---QL---R-GW------R--L-E-----G-----G-DP-C--------------GEAW-
-------------LG-I-S-------------------------C---------------
-----------------------SG-S--------SIVDLQLR-----------------
-------------------------------ELKL-------------------------
------------------------------------------------------------
------------------------------------------------------------
------------------------------------------------------------
------------------------------------------------------------
------------------------------------------------------------
------------------------------------------------------------
------------------------------------------------------------
------------------------------------------------------------
------------------------------------------------------------
------------------------------------------------------------
------------------------------------------LGSL--------------
------------------------------------------------------------
------------------------------------------------------------
------------------------------------------------------------
------------------------------------------------------------
------------------------------------------------------------
------------------------------------------------------------
------------------------------------------------------------
------------------------------------------------------------
-----------------------GNQL--QHLHNL---------KIL-------------
--DVSFNN-LE-G----------------EIP------FG----LP----------PNAT
-HINMAYNN-LT--------Q--------------------------SI-PFS-LP-L-M
-------TS-LQS-----------------------------------------------
------------------------------------------------------------
-------------------------------LNLSHN--------SLSGP---LGNV---
----------------------------F----------SGLQ-----------------
--------IKE--------MDLSFNN--------LTG--------DLPS-----SFGTL-
MNLT-S-------------LYLQ-----NNRLTGSVI---YL--A-D---LPLADLNIE-
-------------------------DN----------------------Q-F-SGII---
------P-------------SH-----------------------FQ-SIP---------
---------HLW-----IWG-N--------K----------F------------------
------------------------------------------------------------
-------------------HVEPN------------------------------------
--YKP-------------------------------------------------------
----------------------------------------------------WKFPLDVR
PLI-----------QNDTG-YPTT----------ESSAIMNFPRP---------ETQK--
-VKK------KKKG------IGAG---ST--FL-LVG-------GLALLGT-F----FAL
FAV--------------------RM-----------------NHR-------------RA
QNL-------AAIH------------------RSNNS-----------IAYSLP------
-------------------------------------------VSTGREYPVATEDNPQI
-------K---------------RFQPPPA-PQLR---HLPSP-PVRI-DK---------
--SA---------------------RRKSFSATCQYP-S-------------F----AKL
FSAAEL-----QLATNCF-SEENLLGE--GPLGSVYRAK-L-------P-D-G-------
----Q-FAVVRNIPMSS-------LS----------------LH-E-EEQFTEV------
-----LQTASKL---RH----PNIVTLLG-FC-----IE--N---------------G--
-----EHLLVYEYVGHLSLYNAM----------H--------------------------
------------------------------------------------------------
----------------------------------------------------DEV-YKPL
SWGLRLRIAIGVARALDYLH-----------SS-----------------F-C--PPIAH
SDLKATNILL-DEEL---TPRIADCGLA--------------------------------
--------------------------SLRP--------L-T-S-----------------
------------------------------N----------SVKLRASE-I---------
-------A---------I------Q-NTGYIAPE-H-----GQ-PG--S-------S---
GTK-SDTYALGVLLLELLTG----RK-A-FDSS-RPRG----------------------
--------E-QLLVKWASTRLH----------DRR--------S---L-EQ--------M
IDGGI-AG-------------T-FSS----------------------RVASQYADIISL
CTQAEKEFRP-----PVSEIV--EALTAL------I----------Q------K------
---------------------------------------Q-NK---------------EA
---------------------SS-----------SVAD----------------------
------------------------------------------------------------
---------------KTDPFSKS-----------FCSTRTR------FI-----------
--------------------------------------------------SSPTFSYLSS
---------------------------------------------------
>AT5G45800.1 pacid=19672805 transcript=AT5G45800.1 locus=AT5G45800 ID=AT5G45800.1.TAIR10 annot-version=TAIR10
--------------------M---------------------------------------
------------------------------------------------------------
------------------------------------------------------------
------------------------------------------------------------
---------------------------------------------------FLK------
-----LF-----------------------------------------------------
------------------------------------------------------------
------------------------------------------------------------
---------------------------LLLSLVSF-------------------------
------------------------------------------------------------
----------------------------------------------------------SH
----S-------DSSSTVSCP----NGT------DF---HQ-------------LTT---
---------------VF-------R-----------------------------------
---YV---S-GF------N----------------S---------------------SWF
-------------SS---N-------------------------C-----S---------
--------------------------A--------VITHVVLP-----------------
-------------------------------SRKL-------------------------
------------------------------------------------------------
------------------------------------------------------------
------------------------------------------------------------
------------------------------------------------------------
------------------------------------------------------------
------------------------------------------------------------
------------------------------------------------------------
------------------------------------------------------------
------------------------------------------------------------
------------------------------------------------------------
------------------------------------------NGTVS-------------
------------------------------------------------------------
------------------------------------------------------------
------------------------------------------------------------
------------------------------------------------------------
------------------------------------------------------------
------------------------------------------------------------
------------------------------------------------------------
------------------------------------------------------------
-----------------------WNPI--RNLTRL---------RVL-------------
--DLSNNS-LD-G----------------SLP------TW----LW-S-------MPGLV
-SVNLSRNR-FG--------GSI-----------------------RVI-PVN-GS-V-L
-------SA-VKE-----------------------------------------------
----------------------------------LNLSFNRFKH----------------
AVN----------------FT-GFT--NLTTLDLSHN--------SL-GV---LPLG---
----------------------------L----------GSLSG----------------
--------LRH--------LDISRCK--------ING--------SVKP------ISGL-
KSLD-Y-------------LDLS-----ENSMNGSFP-V-DF--P-N-L-NHLQFLNLS-
-------------------------AN----------------------R-F-SGSV---
------GF------------DK-----------------------YR-KFG-KS------
-----------AF----LHGGDFVFNDSKIP---YHHRIHRL------------------
------------------------------------------------------------
-----------------P------------------------------------------
------------------------------------------------------------
------------------------------------------------------HRHPPP
V-----------------------------------------------------------
-RQRNVK--THRTN----H-TP-----LV--IG-LSS-SL----GALIIVI-F----AAA
IIL-------------------IR--------------------R-------------RM
KSA-----------------------------RTKSRWAISNPTPL--------------
--------------------------------------------DFKMEKSGPFEFGTES
GSSWV--------------------------------------------AD---------
-IKE---------------------PTAA--PVVMAS-KP-----------------LMN
LTFKDL-----IVATSHF-GTESVISD--GTCGPLYRAV-L-------P-G-D-------
----L-HVAIKVLERIR-------D------------------V-D-QNDAVTA------
-----FEALTRL---KH----PNLLTLSG-YC-----IA--G---------------K--
-----EKLILYEFMANGDLHRWL----------H---------EL---PAGET-------
--------------------------------NVEDW-------SADTW-----------
-----------------------------------------------ESHVGDSS-PEKT
NWLIRHRIAIGVARGLAYLH--------------------------------H--VGTTH
GHLVATNILL-TETL---EPRISDFGIN--------------------------------
--------------------------NIAR--------T---------------------
------------------------------------------------------------
------------------------G----------------DD-TN--K-------N---
NVE-FDVYSFGVILFELLTG----KQ-G-SDE----------------------------
--------N----VKSVRRLV-----------KER--------R---G-EE--------A
LDSRL-RL-------------A---------------------AGESVNEMVESLRIGYF
CTAETPVKRP-----TMQQVL--GLLKDI------R----------T------V------
---------------------------------------S--------------------
------------------------------------------------------------
------------------------------------------------------------
------------------------------------------------------------
------------------------------------------------------------
--------------------------------------------------R
>evm_27.model.AmTr_v1.0_scaffold00154.29_ pacid=31549369 transcript=evm_27.model.AmTr_v1.0_scaffold00154.29_ locus=evm_27.TU.AmTr_v1.0_scaffold00154.29_ ID=evm_27.model.AmTr_v1.0_scaffold00154.29.v1.0 annot-version=v1.0
--------------------MLLPVKLS--------------------------------
------------------------------------------------------------
------------------------------------PGF---------------------
--------------------------PWRWRLSK--------------------------
---------------------------------------------------TLT------
-----LFQT---------------------------------------------------
------------------------------------------------------------
------------------------------------------------------------
---------------------------LILALLLQ-------------------------
------------------------------------------------------------
-----------------------------------PW--------------------LSA
-------------GVAGYK--------E------DM---------AA-------LL----
---------------DF-------K-A-------Y-----VAP--------GSSG-----
---FL---S-NW------N--P-ND----------P-DP-C----------------SW-
-------------TG-I-T-------------------------C-----D---------
-----------------------ST-KF-------RVSAIRIAGSD--------------
C------FKAFSLASHGGCNCNSESVSGNGSSCKI----------RAQ-LP----GSL--
---GNLTWLRVLSLPFN-DLYG------------------------EV---PRE-I----
-----GSL---------------------KLLE---------------------------
------------------------ELELEGNS-LSG------------------------
-NLP---M-EL-G-LLSSLRVVNLGYNRF------TGSIP--------------------
--AS-LSG----------------------------------------------------
----------------------CPNLQILNLAGN-LLNG---------------------
--TLPDF--L-GKF-SNLRGVFLSFNQLSGSIS-G-DIGNN-------------------
----------------------------------------------------------CE
F-LEHLHLMGNY-FTG-----G-IPSNFGNC-----------------------------
--------------------------S-RLRSLLLS-SNILDGG------IPP-DL----
---------------------G---R-LSALEVLDISRNSL-SGHIPSDL-G----NCKN
LSVLILSNEYDPQMFGKEHSLMDSFSGFS---SDDKGEFNYFEGGIPDS-L---------
--------ANL-------SMIRIIWAP-KATLDG-----PL-PK----------------
-------------------------------YWGAC-KSLQMINLGGNFFNGEFP--YSF
H---ECKDMYYFDLSSNKLTGVLTEKLL----------V--------PCMGLFNV-SG--
--NSLSGDIPKFLE---TGCPPIPSFVVEKQGQLPSNGLYGQWDYSSVYMSFFACNARSG
SSMPYLETDN--LPIFHDFSWNNF---TGSVPL---LPIVAPV-----------------
---------------RL----E--------------------------------------
-------MDPLYAFLAS-GNNISG-KLPG-----YVFETCDILSGMILNLSRNSISGEL-
-----------------------PEVAS-NGCISM---------KQL-------------
--DVSENR-IV-G----------------FLP------PS----FG-N-------LLSLE
-SLDLSRNL-LS--------G--------------------------QI-PMQ-FG-Q-L
-------KN-LRY-----------------------------------------------
------------------------------------------------------------
-------------------------------LSLAGN--------TLTGG---IPSG---
----------------------------L----------AQLPS----------------
--------LQV--------LELSSNF--------LTG--------KIPD-----GFAGL-
KNLT-S-------------ILLD-----NNKLSGQIP-S-SF--S-K-M-TSLSVFNVS-
-------------------------FN----------------------N-L-SGPI---
------P-------------RN-----------------------VT-SVR-CD------
-----------S-----VLG-N--------P-L--------L------------------
-----------LESC---------------------------------------------
-----------------HL-----------------------------------------
------------------------------------------------------------
------------------------------------------------------ASQSGP
STE------------QQGQ-SGSN---------------TQYAY----------SPSE--
-SVS------RKNS--G---FN-----PIE-IA-SIT-SA----SLIVSVL-L----ALI
FLF-----------VYT------R--------------------KCIP----------RS
--------------------------------SGQG------------------------
------------------------------------------------------------
------------------------------------------------------------
-------------------------SGRR--EVITFS---------------N---IGVS
LTFESV-----VRATGGF-NARNCIGN--GGFGATYKAE-M-------A-P-G-------
----T-LVAIKRLSVGR-------F------------------Q-G-VQQFDAE------
-----IKTLGRV---RH----PNLVTLIG-YH-----AS--E---------------T--
-----EMFLIYNYLPGGNLEKFI----------Q---------ER---S-----------
------------------------------------------------------------
--------------------------------------------------------KRTV
DWRMLHKIALDIARALAYLH-----------DE-----------------C-V--PRVLH
RDIKPSNILL-DNNY---NAYLSDFGLA--------------------------------
--------------------------RLLG--------T-S-E-----------------
------------------------------T----------HA----TT-D---------
-------V---------A------G-TFGYVAPE-Y-----AM-TC--R-------V---
SDK-ADVYSYGVVLLELLSD----KK-A-LDPS-FSSY----------------------
------GNG-FNIVQWACMLL-----------RQG--------Q---A-RE--------V
FTAGL-WD-------------V-GPH----------------------DDLVETLHLAVM
CTFESLSVRP-----SMKQVV--QRLKQL------Q----------P------P------
---------------------------------------T--------------------
------------------------------------------------------------
------------------------------------------------------------
------------------------------------------------------------
------------------------------------------------------------
--------------------------C------------------------
>evm_27.model.AmTr_v1.0_scaffold00029.382 pacid=31549957 transcript=evm_27.model.AmTr_v1.0_scaffold00029.382 locus=evm_27.TU.AmTr_v1.0_scaffold00029.382 ID=evm_27.model.AmTr_v1.0_scaffold00029.382.v1.0 annot-version=v1.0
------------------------------------------------------------
------------------------------------------------------------
------------------------------------------------------------
------------------------------------------------------------
------------------------------------------------------------
------------------------------------------------------------
------------------------------------------------------------
------------------------------------------------------------
------------------------------------------------------------
------------------------------------------------------------
------------------------------------------------------------
------------------------------------------------------------
------------------------------------------------------------
------------------------------------------------------------
------------------------------------------------------------
------------------------------------------------------------
------------------------------------------------------------
------------------------------------------------------------
------------------------------------------------------------
------------------------------------------------------------
------------------------------------------------------------
------------------------------------------------------------
------------------------------------------------------------
------------------------------------------------------------
------------------------------------------------------------
------------------------------------------------------------
------------------------------------------------------------
------------------------------------------------------------
------------------------------------------------------------
------------------------------------------------------------
------------------------------------------------------------
------------------------------------------------------------
------------------------------------------------------------
------------------------------------------------------------
------------------------------------------------------------
------------------------------------------------------------
------------------------------------------------------------
------------------------------------------------------------
------------------------------------------------------------
------------------------------------------------------------
------------------------------------------------------------
------------------------------------------------------------
----------------------------M----------GQIHL----------------
--------LEY--------LDFSGNK--------LYG--------GIPS-----SLGNC-
SRLS-Y-------------LDLS-----QNMINGTIP-A-SL--L-A---IQLLEMDLS-
-------------------------EN----------------------K-L-LGII---
------P-------------D---------------------------------------
------------------------------------------------------------
------------------------------------------------------------
------------------------------------------------------------
------------------------------------------------------------
------------------------------------------------------------
------------------------------------------------------------
------------------------------------------------------------
------------------------------------------------------------
------------------------------------------------------------
------------------------------------------------------------
------------------------------------------------------------
------------------------------------------------------------
----------------SF-DHSYLLASI-G----------L-------P-----------
-------VSI--------------------------------CM-A-KNSLEAE------
-----CKALSGI---RH----RNLVKLIT-CC-----IT--R---------------G--
LQGKEFKALRLEFMCNGSLNKWFK-------WLHPPNPLL--MAR---E-----------
------------------------------------------------------------
---------------------------------------------------NQSH-HLNL
NLLQRLSIALDVASAMEYLH-----------HN-----------------C-P--SLIVH
CGLKPSNILL-DEDM---TAHVGDFGLA--------------------------------
--------------------------RILS--------S-I-V----------------P
SE--------------------------H-Q----------SS----TL-G---------
-------L---------K------G-SNGYIPPG-I-----NN-------------IAFN
DTK---------VMFSI-------------------------------------------
------------------------------------------------------------
------------------------------------------------------------
------------------------------------------------------------
------------------------------------------------------------
------------------------------------------------------------
------------------------------------------------------------
------------------------------------------------------------
------------------------------------------------------------
---------------------------------------------------
>evm_27.model.AmTr_v1.0_scaffold00029.177 pacid=31550097 transcript=evm_27.model.AmTr_v1.0_scaffold00029.177 locus=evm_27.TU.AmTr_v1.0_scaffold00029.177 ID=evm_27.model.AmTr_v1.0_scaffold00029.177.v1.0 annot-version=v1.0
--------------------MG--------------------------------------
------------------------------------------------------------
------------------------------------------------------------
------------------------------------------------------------
---------------------------------------------------FWGF-----
-----LI-----------------------------------------------------
------------------------------------------------------------
------------------------------------------------------------
---------------------------LVLGFLAQ-------------------------
------------------------------------------------------------
---------------------------------------------FRDVNSQ------NQ
----R-----------CSS--------S------DL---------DA-------LM----
---------------GF-------M-A-----G-L-------------------SQ----
---GI---N-GW-----GN-----D----------S-YC-C----------------SW-
-------------RG-V-F-------------------------C-----G-S-------
-----------SGAASS----SGSE-T--------MVIRLVLR-----------------
-------------------------------ELGL----------NGS-IS----RAL--
---ASLDQLQTLDLSLN-MLYG------------------------SV---PSE-L----
-----FRL---------------------QRLE---------------------------
------------------------YLDLSYNK-LSG------------------------
-NFT---D-VI---GLPSVRVFNISSNFF------DGQLP--------------------
L----LSGPV--------------------------------------------------
------------------------NLTVFNISNN-SFTG---------------------
--SIDAG--I-CRN--------------------S-------------------------
-----------------------------------------------------------G
K-IQAIDLSMNL-FSG-----Y-FPVGFGNC-----------------------------
--------------------------R-SLQILSLS-CNSLSGQ------LPD-DL----
---------------------F---G-LSLLEQLSFSANRL-SGNFSNRL-G----NLSK
LVILDLSAN-------------------------------GFSGPVPEI-F---------
--------GNL-------KNLQTLFAY-SNRLVG-----PL-PS----------------
-------------------------------SLSNC-SGLRMLNLKNNSLSGTLS--LDF
S---MFPRLNLLDVGSNHFEGLLPAS---------------LSSCQ--ELKTINL-GR--
--NGLSGQIPQSFA----------------------------------------------
------NMQ---SLSFLSLSNNSF---HNI------SEALG-------------------
---------------IL-QQC---------------------------------------
--------RSLTSLILT-MNFQGE-EMPI-----DINGF---GGLKFLAIPNCGLSGFI-
-----------------------PPWL--QNCENL---------QVL-------------
--DLSWNH-LS-G----------------SIP------PW----IG-D-------FERLF
-YLDLSNNS-FT--------G--------------------------EI-PKN-LT-L-L
-------KS-LIS---RSYWP---------------------------------------
-------------------------------------RDSTIEMP------VII-KRNHS
AAG-FQ-------------YN-QIS-SFPPTLSLAHN--------GLGGP---IWEE---
----------------------------F----------GNLRL----------------
--------LHV--------LDLSSNN--------LSG--------SIPS-----NLSNM-
RSLE-I-------------LDLS-----FNNLSGSIP-F-SL--C-L-L-TFLSSISVA-
-------------------------YN----------------------Q-L-QGPI---
------P-------------T--------------------GSQ-FS-TFS-AR------
-----------S-----FYG-N--------P-G--------L------CGSPLP------
-------------PC---------------------------------------------
-----------------N-RT---------------------------------------
------------------------------------------------------------
------------------------------------------------------------
--------------DTRPY-LPS--------------------------------LSQ--
-GKL------KKNRT-TII-VS-----TT--LC-LGI--------WMALFL-A----VVF
IIA-------------------SR--------------------R-------------H-
--------------------------------RKRK-CGDGVC-----------------
--------------------------------------------RTAGGI----------
--------------------------------------------RRS--SE---------
--FS----------------------GSR--MVILFQ-------------PQD----KKE
LTICDL-----LKATDNF-DQANIIGC--GGFGLVYRAT-L-------P-D-G-------
----R-KVAIKRLSGDC-------G------------------Q-M-DREFQAE------
-----VESLSRA---QH----KNLVLLQG-YC-----RH--G---------------D--
-----DRLLIYSFMENGSLDYWL----------H---------ER---L-----------
------------------------------------------------------------
-----------------------------------------------------DG-GSML
DWASRLRMAQGAAHGLAYLH-----------QT-----------------C-E--PNILH
RDIKSSNILL-DEEF---EAHLADFGLA--------------------------------
--------------------------RLIL--------P-Y-D-----------------
------------------------------T----------HV----TT-D---------
-------L---------V------G-TLGYIPPE-Y-----GQ-AS--V-------A---
TFK-GDVYSFGVVLLELLTG----KR-P-VDVC-KPK-----------------------
-------GC-RDLVSWILQLK-----------SEG--------R---E-EE--------V
FDPFV-YE-------------K-EHS----------------------KQMLQMLEVACS
CVNACPKARP-----FICQVV--SWLDSI------G----------A------D------
---------------------------------------S-QQ---------------TK
------------------------------------------------------------
------------------------------------------------------------
------------------------------------------------------------
------------------------------------------------------------
---------------------------------------------------
>evm_27.model.AmTr_v1.0_scaffold00092.139 pacid=31552072 transcript=evm_27.model.AmTr_v1.0_scaffold00092.139 locus=evm_27.TU.AmTr_v1.0_scaffold00092.139 ID=evm_27.model.AmTr_v1.0_scaffold00092.139.v1.0 annot-version=v1.0
--------------------MFQGFEALSSRG----------------------------
------------------------------------------------------------
---------------KSTGFEKLEKMYMA-------PSFK--------------------
------------------------------------------------------------
-----------------------------V---------------------ELK------
-----LL-------------------------LP--------------------------
------------------------------------------------------------
------------------------------------------------------------
---------------------------LYLFFLTV-------------------------
------------------------------------------------------------
----------------------------------------------------------VA
----Q-----------PPS--------Q------EV---------QT-------LL----
---------------KF-------K-K-----Q-I-----KTD---------PSGT----
---IL---N-SW------K--E-ESV-----------NG-C--------------PSTW-
-------------YG-I-V-------------------------C-----N-N-------
--------------------------K--------GISSVILN-----------------
-------------------------------NLNI----------TAN-IDL---GIF--
---ANLTFLIKLSLANN-SIKG------------------------QV---SQS-I----
-----SGF---------------------KNLQ---------------------------
------------------------YLDISNNI-FSG------------------------
-NIP---P-DI-G-LLQSLHNLSLAGNNF------SGSIP--------------------
--E---------------------------------------------------------
-----------------------------------SISG---------------------
---------L--------------------------------------------------
-----------------------------------------------------------T
S-VQSIDLSQNS-LTG-----A-IPKGITRL-----------------------------
--------------------------K-NLVFLNLS-CNGFIES------IPS-GF----
---------------------GL----LTRLALLDLHQNLL-SGEIDSEI-----LGTPG
IVYLDLSDN-------------------------------LLLASASQK-MPL-------
-------LFDL------SETLHHLNLS-HNQLTG-----SLIHG----------------
------------------------------DSLIML-ESLKVLDLSHNGLSGELP---GF
Q---FIYSLEVLRLSNNGFSGFIPNGL--------------LKGDS-LVLQELDL-SA--
--NNLSGHIGL-------------------------------------------------
------ISST--TLKFLNLSSNSL---SGE------LPSL--------------------
----------------I-GSC---------------------------------------
-----------AVLDLS-GNQFSG-DLSSLAGKW-------GNSLEFLDLSRNQYTGSL-
-----------------------PLVT--SQFIRL---------NYL-------------
--NLSMNS-LM-G----------------PLP------LV----LT-Q-------YPKLQ
-ILDLSSNQ-FN--------G--------------------------PL-LTQ-LL-S-S
-------ST-LQE-----------------------------------------------
----------------------------------LHLQRNIFSG----------------
NLIFPTS------------PS-NSS--LLQVLDISEN--------KLNGS---LPTG---
----------------------------I----------GLFTG----------------
--------LKM--------LDIAGNH--------LFG--------PLPP-----SIIKL-
TSLT-S-------------LDIS-----KNQFTGTLP-D-SL--P-----DSLQSFNAS-
-------------------------YN----------------------D-L-SGTI---
------P-------------KN-----------------------LQ-RFP-ES------
-----------S-----FRPGN--------S-K--------L--QLP-KAPPGPQA----
------------------------------------------------------------
------------------------------------------------------------
------------------------------------------------------------
------------------------------------------------------------
------------------------------------------------------PSTT--
-QQP------HRKP------IKT----AIK-AA-VIA-IC----IVTVLVL-I----ILA
ILI-----------HYR------RILSAKSRQENS--GKGLR--R-------------RP
--------------ASGQGTGLVVSADELIGARKGS--SSSGIIMS-------PE-----
-----------------------------------------------KKPVGFSPEKSSQ
-LSWS---------------------------------------PESG-ES---------
MTESPARLKV---------YSPE--RLAG--ELHFVD---------------E----TLN
LTPEEL-----SRAP------AEVLGR--STHGTSYRAG-L-------E-G-G-------
----G-YLTVKWLREGV-------A------------------K-H-RKEFAKE------
-----AKKFGNI---RH----PNVVPLRG-YY-----WGPSQ---------------H--
-----EKLILSEYISPGSLASFL----------Y---------DG---P-----------
------------------------------------------------------------
----------------------------------------------------GRK-TPPL
TWAQRLKIAVDVARGLNYLH-----------FD----------------------REVPH
GNLKATNILLDGPDL---TARVADYCLH--------------------------------
--------------------------RLMT--------Q-A-G-----------------
------------------------------T----------TE----QV-V---------
-------D---------A------G-MLGYRAPE-L-----TS-TK--KPA-----P---
SFK-SDVYAFGVILLELLTG----KC-A-GDVV-SGERAGS-SERGEAVSS---------
------ERR-VDLTEWVRAQL-----------AEG--------Q---E-VE--------C
FDSVM-LE-------------E-EGN------------------IATAKGMREMLKIALR
CVRLV-SERP-----GIKSVY--EDLSSI-------------------------------
------------------------------------------------------------
------------------------------------------------------------
------------------------------------------------------------
------------------------------------------------------------
------------------------------------------------------------
---------------------------------------------------
>evm_27.model.AmTr_v1.0_scaffold00022.150 pacid=31552444 transcript=evm_27.model.AmTr_v1.0_scaffold00022.150 locus=evm_27.TU.AmTr_v1.0_scaffold00022.150 ID=evm_27.model.AmTr_v1.0_scaffold00022.150.v1.0 annot-version=v1.0
--------------------MK--------------------------------------
--------------------------------L---------------------------
------------------------------------PH----------------------
------------------------------------------------------------
---------------------------------------------------LLP------
-----FL-----------------------------------------------------
------------------------------------------------------------
------------------------------------------------------------
---------------------------TLILFAFA-------------------------
------------------------------------------------------------
----------------------FS------------------------MTLP-----LMS
---ES------HLSLLNNR--------T------DQ---------QP-------LL----
---------------SF-------K-D-----H-I-----TSD---------PYN-----
---VL---G-DW------N----TR----------T-NF-C----------------NW-
-------------TG-V-S-------------------------C-----S-KS------
-----------R--------------Q--------RVTYLNLT-----------------
-------------------------------HTGL----------QGT-LT----PHI--
---GNLSFLRVLALRNN-SLQG------------------------SI---PPE-I----
-----GRL---------------------SRLQ---------------------------
------------------------VLRVSQNQ-LEG------------------------
-KIP---P-SI-S-GCKKLQRLILSYNRL------EGSIP--------------------
--EE-LGI----------------------------------------------------
----------------------LPNIKVMYLGFN-SLTG---------------------
--SIPPS--L-GNL-STLEEIHLSSNRLHGSIP-K-KLGLL-------------------
-----------------------------------------------------------Q
K-LKLLHLHHNF-VRG-----T-IPPSLGNL-----------------------------
--------------------------S-SLETIHLG-NNLLHGS------IPK-EI----
---------------------GL----LGRLALLTFHANNL-TGPIPSTF------NISS
LRGLDLRSN-------------------------------GLSGQLPTN-M---------
--------GFM------LPNLENLNLG-GNQLSG-----PI-PT----------------
-------------------------------SLHNA-SKLNVIKLQHNQFNGPVP--TSL
G---HLSLLEVLFLHGNQLENDPYSS--------YLSFIDYLTNCT--ILNELQL-GD--
--NHITGFLPNSIG----------------------------------------------
------NFSN--NLQIFSIGGCHI---KGS------IPMS--------------------
----------------I-SNL---------------------------------------
--------HNLRCLDLS-RNSLSG-NLPS-----DIGRL---QKIDRLLLNENKLEGSI-
-----------------------PPEF--GQLESL---------LEL-------------
--YLNDNM-LS-S----------------PIP------PS----MN-N-------LTKIS
-HLYLGNNR-LF--------G--------------------------EL-PTE-IW-R--
-------QG-LLE-----------------------------------------------
----------------------------------VDLSGNSFSG----------------
LLP-QE-------------LG-SSS--MLITMNFSAN--------RLFGN---LPNS---
----------------------------M----------GNLQA----------------
--------LEN--------LDLSLNS--------FQG--------TIPR-----TFGEM-
RSLK-Y-------------MDIS-----SNKLSGEIP-R-SL--G-S-L-NYLLFLNLS-
-------------------------FN----------------------G-F-EGPI---
------P-------------S--------------------KGV-FA-NIT-AD------
-----------S-----FIG-N--------S-R--------L------CGPSKL------
----------KVPAC---------------------------------------------
-----------------P-KN---------------------------------------
------------------------------------------------------------
------------------------------------------------------------
------------------------------------------------------GTTP--
-RSR------SWTR----S-LAFE---IP--LG-IIC--------AFVFSL------LCF
VLV-----------FFW------R--------------------H---------------
--------------------------------ELRIA-----------------------
------------------------------------------------------------
------------------------------------------------------------
--IT----------------------DGV-------------------SQIKG----PRW
ISYCEL-----RHATNNF-NHSNLLGA--GSFGCVYKGF-L-------S-D-S-------
----S-HVAIKVLDLQR-------E------------------G-A-TKSFHAE------
-----CTVMRKI---RH----RNLVKVIT-AC-----CN--L---------------D--
-----FKALVLQFMPNGNLERWL----------Y---------PQ---D-----------
------------------------------------------------------------
-----------------------------------------------------HA-CCQL
SFLQRLDIVINIADALEYLH-----------HN-----------------Y-S--VPIVH
RDLKPSNVLL-DEDM---IAHVGDFGLA--------------------------------
--------------------------RLIG--------E-E-N-----------------
------------------------------F----------VT----ET-S---------
-------T---------I------G-TIGYIAPE-Y-----GT-GG--S-------I---
TTG-GDVYSFGVILFETFTR----KR-P-IDSM-FSN-----------------------
--------G-LNLPKWVDQEY------------PD--------G---M-LQ--------V
VDGDL-LM-------------E-NIS----HNN--GRNSRLQYSSSMHKCLSSVMEVGLL
CTKERPNERI-----NIRDAT--LNLKDA------R----------S------S------
---------------------------------------Y-IAI-------------LRA
------------------------------------------------------------
------------------------------------------------------------
------------------------------------------------------------
------------------------------------------------------------
---------------------------------------------------
>evm_27.model.AmTr_v1.0_scaffold00065.196 pacid=31553778 transcript=evm_27.model.AmTr_v1.0_scaffold00065.196 locus=evm_27.TU.AmTr_v1.0_scaffold00065.196 ID=evm_27.model.AmTr_v1.0_scaffold00065.196.v1.0 annot-version=v1.0
------------------------------------------------------------
------------------------------------------------------------
------------------------------------------------------------
------------------------------------------------------------
------------------------------------------------------------
------------------------------------------------------------
------------------------------------------------------------
------------------------------------------------------------
------------------------------------------------------------
------------------------------------------------------------
------------------------------------------------------------
------------------------------------------------------------
---------------------------M----G-V-----P-EG----------------
----------DF------N----FA----------A-PF-C----------------SW-
-------------RG-V-F-------------------------C-----D-TQ------
-----------K--------------E--------NVLKLELS-----------------
-------------------------------GSGL----------SGV-LPE---NTF--
---AKLKKLQSMDLSNN-SITGF----------------------------SSD-F----
-----WGLG--------------------GTLL---------------------------
------------------------SLNLSSNR-FFG------------------------
------------------------------------------------------------
------------------------------------------------------------
------------------------------------------------------------
------------------------------------------------------------
------------------------------------------------------------
---------------------I-LPSNIGNF-----------------------------
--------------------------G-FLKSFDLS-FNNFSGE------IPA-SL----
---------------------S---S-LLSLQVLALGSNSF-EGNIPVQ-----------
------------------------------------------------------------
------------------------------------------------------------
------------------------------------------------------------
-----------------------------------------ILSLK--FLVAVDL-SL--
--NRLVGEIPQNFSA---------------------------------------------
------SLT---GLKALNLAGNGI---QGRI----S------------------------
------------------------------------------------------------
----------------------------------DFSGL---ISLESLNISGNFFEGPV-
----------------------------LGLFQESL--------KVL-------------
--DISKNQ-FQ-G----------------HIS-----Q------ISFNS-----NWPNLV
-FLDMSLNQ-LS--------G--------------------------EI-FTD-LN-K-A
-------HS-LKH-----------------------------------------------
----------------------------------LNLAHNRFSL----------------
QKF-PL-------------IN-DLK--SLERLNLSDT--------GLTGP---IPQE---
----------------------------I----------SELKS----------------
--------LHL--------LDLSLNF--------LTG--------TVPSLT---------
-TLD-H-------------LDLS-----YNNLSGEIP-S-PLL-E-S-L-PSMEKFNFS-
-------------------------YN----------------------N-L-TICY---
--KNSLP-------------QT-----------------------FP-----L-------
-----------S-----FLG-S--------T-N---------------------------
-------------GC---------------------------------------------
-----------------P--------------------------------I---------
------------------------------------------------------------
--------------------------------------------------------AADP
NLFQ--------------------------------------------------------
-RTRT-----RNRH------MR-----LE--LA-ITI--------ATVCFL-A---GLVC
LAF------------------GCR--------------------R-------------RT
R---------------------------LWAEKQVPY-----------------------
--------------------------------------------KEEQNISGPFSFQTDS
-TTWV--------------------------------------------ADVK-------
--LA----------------------TSV--PVTMFE--------------KP----LMN
ITFADL-----LAATSHF-DRGTLLAE--GRYGPVYRGV-L-------P-G-G-------
----I-HVAVKVLINSS-------S------------------I-N-DQEAASA------
-----LEHLGKI---KH----PNLVPLTG-YC-----LA--G---------------D--
-----QRIAIYKYMEHGNLQNML----------H---------DL---PIGGQ-------
--------------------------------ITEDW-------STDTW-----------
-----------------------------------------EEEYGGETQEKQS----LI
SWRFRHRITLGTARAIAFLH-----------HG-----------------C-S--PPIIH
RDVKASSIYL-DAQF---EPRLSDFGLA--------------------------------
--------------------------KIAG--------I-E-P-----------------
------------------------------E----------------NE-R---------
-------F---------L------G-SPEYKPPE-F-----DQ-NP--ASL-----V---
SEK-SDVYAFGVVLIEVITG----KK-P-LGDE-YGE-----------------------
-------GE-VSLVSWVRGLV-----------RKK--------I---G-WK--------A
IDQKI-IG-------------T-----------------------GSQEQMEEGLRIGYL
CTAESPLKRP-----DMHQIV--GLLKDI------E----------P------V------
---------------------------------------G-DQ-----------------
------------------------------------------------------------
------------------------------------------------------------
------------------------------------------------------------
------------------------------------------------------------
---------------------------------------------------
>evm_27.model.AmTr_v1.0_scaffold00170.10_ pacid=31553827 transcript=evm_27.model.AmTr_v1.0_scaffold00170.10_ locus=evm_27.TU.AmTr_v1.0_scaffold00170.10_ ID=evm_27.model.AmTr_v1.0_scaffold00170.10.v1.0 annot-version=v1.0
--------------------MVENSAAVAVR-----------------------------
------------------------------------------------------------
------------------------------------------------------------
------------------------------------------------------------
---------------------------------------------------LL-------
-----LFCA---------------------------------------------------
------------------------------------------------------------
------------------------------------------------------------
---------------------------FPLVIHGMDPLL---------------------
------------------------------------------------------------
----------------------------------------------------------SP
----K-----------GVN--------Y------EV---------AA-------LM----
---------------GV-------K-S-----G-M-----KDE----------FH-----
---VF---E-GW------D--I-NS----------V-DP-C----------------TW-
-------------AM-I-G-------------------------C-----S---------
-----------------------PE-G--------FVI----------------------
------------------------------------------------------------
------------------------------------------------------------
------------------------------------------------------------
------------------------------------------------------------
------------------------------------------------------------
------------------------------------------------------------
------------------------------------------------------------
------------------------------------------------------------
------------------------------------------------------------
------------------------------------------------------------
------------------------------------------------------------
------------------------------------------------------------
------------------------------------------------------------
------------------------------------------------------------
------------------------------------------------------------
------------------------------------------------------------
------------------------------------------------------------
------------------------------------------------------------
------------------------------------------------------------
------------------------------------------------------------
------------------------------------------------------------
------------------------------------------------------------
-ALEMPSKS-LS--------G--------------------------YL-SPI-IG----
------------------------------------------------------------
------------------------------------------------------------
------------------------------------------------------------
------------------------------------------------------------
------------------------------------------------------------
----------------------------------------------N-L-SQLQTLDLS-
-------------------------FN----------------------N-L-SGPA---
------P-------------R--------------------IRA-KD-------------
----------YS-----VAG-N--------G-F--------L------CASSFLK-----
-------------GC---------------------------------------------
-----------------I-DT---------------------------------------
------------------------------------------------------------
---------------------------------------------------------PKP
IMQ--------------------------------------------------AEPSR--
-HPY------DHRA----V--------IA--IA-VSL--------GCISAL-L----VFF
LVF-----------LYW------Q-----------------HASK---------------
--------------------------------RHI-------------------------
------------------------------------------------------------
-----------------------------------------HFASYEK-HE---------
--CE--------------------------------------------VDIAN----LKR
FSYREL-----QIATDNF-NPRRILGQ--GGFGVVYKGF-L-------Q-N-G-------
----A-VVAVKRLKDPS-------------------------FT-G-EVQFQTE------
-----VETISLA---LH----RNLLRLYG-FC-----MT--S---------------N--
-----ERLLVYPYMSNGSVADRL----------R---------DN---L-----------
------------------------------------------------------------
-----------------------------------------------------CD-KPAL
DWEKRVRIAIGAARGLLYLH-----------EQ-----------------C-N--PKIIH
RDVKAANILL-DDSF---EAVVGDFGLA--------------------------------
--------------------------KLLD--------R-R-D-----------------
------------------------------S----------HV----TT-A---------
-------V---------R------G-TVGHIAPE-Y-----LS-TG--Q-------S---
SEK-TDVFGFGVLLLELITG----QK-A-MGAD-RSLN----------------------
--------H-KGILDWVRSAF-----------EEK--------R---L-DQ--------M
VDKDL-SG-------------Y-FDG----------------------SEIECMVMVALL
CTQSNPNLRP-----KMSEVV--KMLEGG---PG-A------T---E-------------
---------------------------------------HLERP-D----------ISYE
RCHSF------------SRTGADV------------------------------------
------------------------------------------------------------
---------------LDGSSSI--------------------------------------
--------------------------------------------IEAMELSGPR------
---------------------------------------------------
>evm_27.model.AmTr_v1.0_scaffold00048.222 pacid=31555525 transcript=evm_27.model.AmTr_v1.0_scaffold00048.222 locus=evm_27.TU.AmTr_v1.0_scaffold00048.222 ID=evm_27.model.AmTr_v1.0_scaffold00048.222.v1.0 annot-version=v1.0
------------------------------------------------------------
------------------------------------------------------------
------------------------------------------------------------
------------------------------------------------------------
------------------------------------------------------------
------------------------------------------------------------
------------------------------------------------------------
------------------------------------------------------------
------------------------------------------------------------
------------------------------------------------------------
------------------------------------------------------------
-----------------MS--------P------DG---------EV-------LL----
---------------SI-------K-S-----A-I-----TDT----------EG-----
---VL---A-QW------K--S-ED----------P-DP-C----------------GW-
-------------KG-V-K-------------------------C-----D---------
----------------------PKS-K--------SVVHLGLA-----------------
-------------------------------YHRL-------------------------
------------------------------------------------------------
------------------------------------------------------------
------------------------------------------------------------
------------------------------------------------------------
------------------------------------------------------------
------------------------------------------------------------
------------------------------------------------------------
------------------------------------------------------------
------------------------------------------------------------
------------------------------------------------------------
------------------------------------------------------------
------------------------------------------------------------
------------------------------------------------------------
------------------------------------------------------------
------------------------------------------------------------
------------------------------------------------------------
------------------------------------------------------------
------------------------------------------------------------
------------------------------------------------------------
------------------------------------------------------------
------------R-----------------------------------------------
--------------------G--------------------------YL-SPD-IG-K-L
-------RH-LKI-----------------------------------------------
------------------------------------------------------------
-------------------------------LALHDN--------NFYGT---IPSE---
----------------------------L----------GNCTA----------------
--------LRA--------LYLQDNF--------LSG--------FIPK-----EFGQL-
LELE-I-------------LDIS-----SNTLSGTIP-V-SL--E-Q-L-TNLSTFNVS-
-------------------------TN----------------------F-L-VGKI---
------P-------------S--------------------GGA-LS-KFT-EQ------
-----------S-----FVG-N--------R-G--------L------CGKQINV-----
-------------IC---------------------------------------------
-----------------K-SE---------------------------------------
------------------------------------------------------------
--------------------------------------------------------LEGP
INSESP-----V--AGGYP-SPYGVIYQGA------------------------------
-KKR------SARN------ST----KLL--IS-ALA------TVGALLLV-A----LMC
FWG----------CFLY------K----------------------------------KF
G-------------------------------KND-------------------------
------------------------------------------------------------
--------------------------------------------KPHA-MD---------
--VS----------------------EGA--SIIMFH-------------------GDLP
YSSKDI-----IRKIEAL-NDENIIGS--GGFGTVYRLT-M-------D-D-G-------
----N-VFALKRIVKTN-------D------------------G-L-DRFFERE------
-----LEILGSI---KH----RYLVNLRG-YC-----NS--P---------------S--
-----SKLLIYDFLPGGNLDEVL----------H---------ER---------------
------------------------------------------------------------
--------------------------------------------------------SDQL
DWDARVKIIVGAAKGLAYLH-----------HD-----------------C-S--PRIIH
RDIKSSNILL-DMHM---DARVSDFGLA--------------------------------
--------------------------KLLE--------D-E-A-----------------
------------------------------S----------HI----TT-I---------
-------V---------A------G-TFGYLAPE-Y-----IN-SG--R-------A---
TEK-SDVYSFGVLVLEVLSR----KR-P-TDSL-FIEK----------------------
--------G-LNIVGWLNHLV-----------EEN--------K---Q-TD--------I
IDQLC-EG-------------------------------------VQPESFHTLLSIAIQ
CVSPNPEERP-----TMHRVL--QILESE---VL-T----------P----CPS------
------------------------------------------DF----------------
------------------------------------------------------------
------------------------------------------------------------
-----Y-----------DSNSDS-------------------------------------
------------------------------------------------------------
---------------------------------------------------
>evm_27.model.AmTr_v1.0_scaffold00069.219 pacid=31558122 transcript=evm_27.model.AmTr_v1.0_scaffold00069.219 locus=evm_27.TU.AmTr_v1.0_scaffold00069.219 ID=evm_27.model.AmTr_v1.0_scaffold00069.219.v1.0 annot-version=v1.0
--------------------MA--------------------------------------
------------------------------------------------------------
------------------------------------------------------------
------------------------------------------------------------
------------------------------------------------------------
-----VL-----------------------------------------------------
------------------------------------------------------------
------------------------------------------------------------
------------------------------------------------------------
------------------------------------------------------------
----------------------------------------------------------ES
Y--------------------------SG-----EN---------TADH-----GI----
---------------PF-------K-A-----N-I-----SND---------PLK-----
---SL---E-SW------N--P-MD----------E-TP-CL---------------NW-
-------------TG-I-T-------------------------C-----N-FA------
--------------------------G--------KVEKIILL-----------------
-------------------------------NTQL----------AGV-LP----ENF--
---SGLESLRTLILSGN-QFTG------------------------TV---PSQ-Y----
-----GDI---------------------SSLW---------------------------
------------------------KLNLSRNA-LSG------------------------
-QIP---S----------------------------------------------------
------------------------------------------------------------
------------------------------------------------------------
------------------------------------------------------------
------------------------------------------------------------
--------------------------SIGNL-----------------------------
--------------------------A-SLRMLDLS-RNSINGV------IPS-EIF---
-------------------------QNCFKTRYISLSNNGL-QGQIPLAI-G----NCTR
LKGFDFAFN-------------------------------KLSGELPSQ-ICL-------
-----------------SLNMAYISLR-NNSLIG-----SL-LD----------------
-------------------------------KLSNC-KSLEFLDLGGNSFSGSMP-----
---------------------------------------WELLSLS--NLSYFDA-SH--
--NKLQGQIPENWS----------------------------------------------
------CGG---SIDLLDLSGNGL---SGE------IGNG--------------------
----------------V-LGC---------------------------------------
------------------------------------------RSIRVLDLGFNRFSGTI-
-----------------------PNGI--SELKRL---------SVL-------------
--RLSGNL-LE-G----------------VIP------VE----LG-S-------IEFLQ
-VLDLQDLN-LV--------G--------------------------TI-PVD-LG-N-C
-------WF-LLE-----------------------------------------------
------------------------------------------------------------
-------------------------------LDLSGN--------NITGT---IPDT---
----------------------------L----------YNMIY----------------
--------LKI--------LDLHTND--------LQG--------TIPL-----TLANL-
TNLK-F-------------LDLS-----NNFLSGEIP-R-AI--G-N-L-TQLTHLNLS-
-------------------------SN----------------------N-L-SGPI---
------P-------------L--------------------SST-LL-QFG-PG------
-----------P-----FLR-N--------P-N--------L------CGPPLPT-----
-------------PC---------------------------------------------
-----------------P-QTG--------------------------------------
------------------------------------------------------------
------------------------------------------------------------
------------------------------------------------------QETI--
-PRA------RKTK----L-LTVT---AI-----VAI-------VAAAAIF-T---GVCL
ITF-----------MNI----KAR--------------------R---------------
--------------------------------RRRAA-----------------------
--------------------------------------------ELMIVQSTPLS-----
-------------------------------------------------TE---------
--SS---------------------PIIG--KLVLFS-K------------------SLP
SRYEDW-----EAGTKALLDKDCLIGG--GTIGTVYKAS-F-------D-N-G-------
----RVSIAVKKLETLG-------R-----------------IK-G-QDEFEQE------
-----IGRLGGL---NH----PNLTPLQG-YY-----WS--S---------------T--
-----MQLLLWEFIPNASLYDHL----------H---------KR---------------
------------------------------------------------------------
---------------------------------------------------------RAP
NWINRFKIALGAAKALAYLH-----------HD-----------------C-K--PKVLH
LNVKSSNILV-DEEF---NAKVSDYGLG--------------------------------
--------------------------KLMP--------R-D-------------------
------------------------------------------------------------
-------V---------H------G-AAGYVAPE-L-----GS-QG--SIG-----V---
SEK-CDVYGFGVVLLEVVSG----KR-S-VERG-PAGE----------------------
--------V-VVLREWVRSVL-----------EGG--------A--GA-GA--------C
ADVRM-RG-------------------------------------ARDDEVAQVLKLGLV
CTSDLAVRRP-----SMAEVV--QVLESI------R----------S------G------
---------------------------------------N-DDHVG--------------
------------------------------------------------------------
------------------------------------------------------------
------------------------------------------------------------
------------------------------------------------------------
---------------------------------------------------
>evm_27.model.AmTr_v1.0_scaffold00069.16_ pacid=31558265 transcript=evm_27.model.AmTr_v1.0_scaffold00069.16_ locus=evm_27.TU.AmTr_v1.0_scaffold00069.16_ ID=evm_27.model.AmTr_v1.0_scaffold00069.16.v1.0 annot-version=v1.0
--------------------MGFHVLPE--------------------------------
------------------------------------------------------------
------------------------------------------------------------
------------------------------------------------------------
---------------------------------------------------MM-------
-----LL-----------------------------------------------------
------------------------------------------------------------
------------------------------------------------------------
---------------------------FLLLLLLL-------------------------
------------------------------------------------------------
--------------------------------------------------RF------SL
----T-----------HGN--------E------EA---------ET-------LM----
---------------AM-------K-S-----A-L----------------DPDNR----
---LL---G-SW------T---------KG-----G-DP-C--------------SGEF-
-------------QG-V-A-------------------------C-----N---------
-----------------------EN-G--------KVANISLQ-----------------
-------------------------------GKGL-------------------------
------------------------------------------------------------
------------------------------------------------------------
------------------------------------------------------------
------------------------------------------------------------
------------------------------------------------------------
------------------------------------------------------------
------------------------------------------------------------
------------------------------------------------------------
------------------------------------------------------------
------------------------------------------------------------
------------------------------------------SGSVPAAI----------
------------------------------------------------------------
------------------------------------------------------------
------------------------------------------------------------
------------------------------------------------------------
------------------------------------------------------------
------------------------------------------------------------
------------------------------------------------------------
------------------------------------------------------------
-----------------------------SGLKSL---------TGL-------------
--YLHYNS-LT-G----------------PIP------KE----LS-N-------LTLLT
-DLYLNVNS-LS--------G--------------------------SI-PPD-LG-S-L
-------PN-LQA-----------------------------------------------
------------------------------------------------------------
-------------------------------LELCCN--------QLTGS---IPKE---
----------------------------L----------GSLKK----------------
--------LNV--------LALQHNH--------LRG--------AIPA-----SLGEI-
SQLT-R-------------LDLS-----FNLLFGSIP-G-RL--T-A-L-PLLNVLDVR-
-------------------------NN----------------------T-L-SGNV---
------P-------------TA-----------------------FK-RLN---------
--------DGFQ-----YGN-N--------S-D--------L------CGADFLG-----
-----------LQGC---------------------------------------------
-----------------K-SS-----------------------------------DLQP
IRPDA-------------------------------------------------------
---------------------------------------------------------FGP
DST------------PNGV-QPT-----------KPESVNVQTTPTITGCEQGSGHCS--
-SRS------SKSP----E-IA-----IV--MA-VVA------VTAGMILG-----GLLL
FSW-------------------YR--------------------R-------------R-
--------------------------------KQKI--G-SAFEPS-------------D
SRLSSDQVAKDFSIT---------------------------TTNNRKSASPLISLEYAN
--GWD---------------------------------------PLAE-QG---------
-------------------------------GSSLEG-L-------------Q----SFR
FNLEEV-----ESATQYF-SDVNLLGK--SSFAAVYRGM-L-------R-D-G-------
----S-VVALKSINKTS-------C-----------------KT-E-EVEFLKG------
-----LKILTSL---RH----ENLVGLRG-FC-----CSKGR---------------G--
-----ECFLVYDFMPNGTLARYL----------D---------GG---A-----------
------------------------------------------------------------
----------------------------------------------------TSG-RRVL
DWPTRVKIINGIAKGIEYLH-----------GD---------------MSN-K--PALVH
QNISAEKVLL-DHHF---NPRLSDSGQH--------------------------------
--------------------------KLLA--------D-D-V-----------------
------------------------------V----------FS----TL-K---------
-------G---------C------A-AMGYLAPE-Y-----TT-VG--R-------F---
TDK-SDVYAFGVLVLHVLAG----KA-T-SFG----------------------------
--------G-CHLA------------------ESG--------N---L-GD--------L
MDPNL-KG-------------N-YSK----------------------EEATHVVSIALR
CTSEAPSQRP-----TMSMVV--QELTHQ------N-----------------L------
---------------------------------------T--------------------
------------------------------------------------------------
------------------------------------------------------------
------------------------------------------------------------
------------------------------L-----------------------------
---------------------------------------------------
>evm_27.model.AmTr_v1.0_scaffold00024.267 pacid=31558436 transcript=evm_27.model.AmTr_v1.0_scaffold00024.267 locus=evm_27.TU.AmTr_v1.0_scaffold00024.267 ID=evm_27.model.AmTr_v1.0_scaffold00024.267.v1.0 annot-version=v1.0
--------------------MAWSLITQKWRSWE--------------------------
------------------------------------------------------------
-----------------------------------R------------------------
------------------------------------------------------------
---------------------------------------------------FV-------
-----VL-----------------------------------------------------
------------------------------------------------------------
------------------------------------------------------------
---------------------------LVFLSSLS-------------------------
------------------------------------------------------------
------------------------------------------------------------
------------SVSPEES--------D------DG---------AT-------LL----
---------------EI-------K-K-----A-F-----RDV----------DN-----
---VL---Y-DW------T--G-ASS---------S-EY-C----------------SW-
-------------RG-I-T-------------------------C-----D-NM------
--------------------------TF-------DVVSLNLS-----------------
-------------------------------GLNL----------DGE-IS----PAI--
---GNLKGLLSIDLRGN-HLLG------------------------QI---PDE-I----
-----GGC---------------------SSLT---------------------------
------------------------SLDLSFND-IYG------------------------
-DIPF----SI-S-KLKQLEYLILKNNQL------MGPIP--------------------
--ST-LSQ----------------------------------------------------
------------------------------------------------------------
---------L--------------------------------------------------
-----------------------------------------------------------P
N-LKILDLAQNN-LSG-----E-IPRLIYWN-----------------------------
--------------------------E-VLQFLGLR-GNNFVGT------LSP-DIC---
-------------------------Q-LTGLWYFDVRNNSL-TGSIPENI-G----NCTG
FQVLDLSYN-------------------------------QLTGEIPFN-I---------
--------GFL--------QVATLSLQ-GNQLSG-----KI-PS----------------
-------------------------------VIGLM-QALAVLDLSCNLLSGPIP--PIL
G---NLTYTEKLYLHGNKLTGPIPPE---------------LGNMT--KLHYLEL-ND--
--NQLTGQIPSELG----------------------------------------------
------KLT---ELFDLNLANNYL---EGP------IPEN--------------------
----------------L-SSC---------------------------------------
------------------------------------------VNLNSLNVHNNRLNGTI-
-----------------------PPAF--ERLESM---------TYL-------------
--NLSMNN-LK-G----------------VIP------IE----LS-R-------ISNLD
-TLDISSNK-IS--------G--------------------------SI-PSS-IG-D-L
-------EH-LLK-----------------------------------------------
------------------------------------------------------------
-------------------------------LNLSRN--------RLVGF---IPLE---
----------------------------F----------GNLRS----------------
--------VLD--------IDVSSND--------LFG--------RIPQ-----ELSQL-
QDLI-S-------------LRVE-----YNNLTGDIT---SL--S-N-C-LSLSFLNVS-
-------------------------YN----------------------D-L-VGDI---
------P-------------V--------------------GNN-FS-RFP-PE------
-----------S-----FLG-N--------P-G--------L------CGYWVGS-----
-------------PC---------------------------------------------
-----------------H-PY---------------------------------------
------------------------------------------------------------
------------------------------------------------------------
------------------------------------------------------------
-HSR------PKAS------VSRL---AI--LG-ISL--------GSLLAL-L----TIL
LLA-------------------CR------------------PQK------------PAP
FP------------------------------DGSM------------------------
------------------------------------------------------------
-------------------------------------------------SKP--------
--VT----------------------TAP--KLVILH-M-------------N----MAL
HVYDDI-----MRMTENL-SEKYIIGY--GASSTVYKCV-L-------K-N-C-------
----K-PVAIKRIYTHF-------P------------------Q-S-LKEFETE------
-----LEIIGNI---KH----RNLVSLQG-YS-----LS--P---------------C--
-----GNLLFYDYMENGSLWDLL----------H---------GP---------------
------------------------------------------------------------
-----------------------------------------------------SK-MKKL
DWVTRVKIALGAAHGLAYLH-----------HD-----------------C-N--PRIVH
RDVKTSNILL-DSEM---EAHLTDFGIA--------------------------------
--------------------------KSLL--------W-S-K-----------------
------------------------------A----------HT----ST-Y---------
-------V---------M------G-TIGYIDPE-Y-----AR-TS--R-------L---
NEK-SDVYSYGIVLLELLTG----MK-A-VDN----------------------------
--------E-SNLHHVILSKA-----------ASN--------T---V-MD--------T
VDPEI-LD-------------T----------------------CKDLNAVKKVFQLALL
CTKRQPSDRP-----TMHEVT--RVLGSL------V----------P------QSITD--
--PKPQ-AP---------QPPPCVPLIGISSTCRT----YMDEY--------------AN
L--------------------KNPN-------LIAC------------------------
------------------------------------------------------------
----------------TSLTTTDGHLFV-KFGEVISQNTR--------------------
------------------------------------------------------------
---------------------------------------------------
>evm_27.model.AmTr_v1.0_scaffold00024.56_ pacid=31558698 transcript=evm_27.model.AmTr_v1.0_scaffold00024.56_ locus=evm_27.TU.AmTr_v1.0_scaffold00024.56_ ID=evm_27.model.AmTr_v1.0_scaffold00024.56.v1.0 annot-version=v1.0
--------------------MISTLSSSMDLD----------------------------
------------------------------------------------------------
------------------G-----------------------------------------
------------------------------------------------------------
----------------------------------KLRAL------------VV-------
-----LI-----------------------------------------------------
------------------------------------------------------------
------------------------------------------------------------
---------------------------FFLVLLPS-------------------------
------------------------------------------------------------
-----------------------------------------------VRHVD------SS
----D-----------GEK--------T------DF---------EA-------LL----
---------------MF-------K-K-----A-V-----EKD---------KKG-----
---IL---H-GW------V--P-NK------------GQ-C----------------NW-
-------------YG-V-S-------------------------C-----T-S-------
--------------------------Q--------RVTKLDLS-----------------
-------------------------------QAEL----------SGS-LPL---TTL--
---ASMDSLLVLNLSFN-SFFL------------------------NA----SS-LV---
----Q--LP--------------------PSLQ---------------------------
------------------------YLDLSFNG-IFG------------------------
-SVP---E-GLFL-NNPNLISLQLPHNNL------SGSLP--------------------
--ENLLAKGIS----------------------DNLQFLDLSYNNISGPIWSE-------
--------------------NSCNALLYLDLSKN-TLSG---------------------
--EIPSS--L-SDC----------------------------------------------
-----------------------------------------------------------Y
N-LNTLNLSFNG-LSG-----G-IPVSFKGF-----------------------------
--------------------------T-KLQSLDLS-QNHLNGI------IPQ-EL----
---------------------A---NSCETLQQLRLSSNNI-SGSFPLSF-S----PCSS
LKLLDLSNN-------------------------------NISGPFDDS-IA--------
--------GNL-------QALETLLMS-NNFVSG-----EI-PA----------------
-------------------------------SISNC-KNLKVMDFSSNKLSGHIP--ENL
C--PGLALLEELRLPDNLLSGGIPPS---------------LAQCP--NLKTIDL-SI--
--NYLNGTIPPEFG----------------------------------------------
------GLK---NLEHFMAWFNGL---SGP------LPKE--------------------
----------------L-GHC---------------------------------------
--------SNLKTLILN-NNLLSG-QMPP-----EIFNS---SNLEWISLTSNGISGQI-
-----------------------SPEF--GQLKRL---------AIL-------------
--QLANNS-FS-G----------------VIP------KE----LG-N-------CSSLV
-WLDLNSNQ-LS--------G--------------------------VI-PAY-LG-R--
------KPN-EKP--LSGILSGNTLAFVRN--VGNSCKGVGGLL----------------
--------------------------------EFAGIRPERLLQVPTLKTCDFT-RLYSG
AAL-ND-------------WT-HYQ--SLEYLDLSYN--------NLNGS---IPEE---
----------------------------F----------GSMIV----------------
--------LQV--------LGLSHNK--------ITG--------EIPS-----SLGNL-
RYLG-V-------------FDAS-----HNHLQGRIP-E-SF--S-N-L-TFLVQIDLS-
-------------------------DN----------------------A-L-TGPI---
------P-------------S--------------------RGQ-LS-TLP-AS------
-----------Q-----YRD-N--------P-G--------L------CGVPLA------
-------------PC---------------------------------------------
-----------------Q-SD---------------------------------------
------------------------------------------------------------
----------------------------------------------------------NP
S--L--------NGSGNYS-A---------------------------------EVPV--
-KPR------PATW----A-NS-----MV--LG-ILV------SMATTCVL-I----VWA
VTV--------------------R-------------------GR-------------R-
--------------------------------RAAAA-----------------------
--------------------------------------------AKAAMINSLQ--ASYA
-TTWK---------------------------------------IGK--EK---------
--EP----------------------LSI--NVATFQ--------------RP----LRK
LTFSQL-----IEATNGF-CAGSLIGS--GGFGEVFKAT-L-------K-D-G-------
----S-SVAIKKLIRLS-------C------------------Q-G-DREFMAE------
-----METLGKI---KH----RNLVPLLG-YC-----KI--G---------------E--
-----ERLLVYEYMEFGSLEEML----------H---------GD---RNKLFGDKASTS
GEKKEIPGNEKMGFHGDKKENSGNEKMGFHGENKENAGNEKMAFYNDKKEKP--------
------------------------------------LMAFSSEKTGFSIEKPTVT-GGFL
SWELRKKIAKGAAKGLAFLH-----------HN-----------------C-I--PHIIH
RDMKSSNVLL-DSFM---EARVSDFGMA--------------------------------
--------------------------RLIS--------C-L-D-----------------
----------------------------T-H----------LS----VS-T---------
-------L---------A------G-TPGYVPPE-Y-----YQ-SF--R-------C---
TAK-GDVYSFGVVMLEILTG----KR-P-TDKE-EFG-----------------------
--------E-TNLVGWVKAHV-----------RDK------------A-GE---------
--------W---------------------------------------------------
--------R---------------------------------------------------
------------------------------------------------------------
------------------------------------------------------------
------------------------------------------------------------
------------------------------------------------------------
------------------------------------------------------------
---------------------------------------------------
>evm_27.model.AmTr_v1.0_scaffold00032.135 pacid=31559941 transcript=evm_27.model.AmTr_v1.0_scaffold00032.135 locus=evm_27.TU.AmTr_v1.0_scaffold00032.135 ID=evm_27.model.AmTr_v1.0_scaffold00032.135.v1.0 annot-version=v1.0
------------------------------------------------------------
------------------------------------------------------------
------------------------------------------------------------
------------------------------------------------------------
------------------------------------------------------------
------------------------------------------------------------
------------------------------------------------------------
------------------------------------------------------------
------------------------------------------------------------
------------------------------------------------------------
------------------------------------------------------------
------------------------------------------------------------
------------------------------------------------------------
------------------------------------------------------------
------------------------------------------------------------
------------------------------------------------------------
------------------------------------------------------------
------------------------------------------------------------
------------------------------------------------------------
------------------------------------------------------------
------------------------------------------------------------
------------------------------------------------------------
------------------------------------------------------------
------------------------------------------------------------
------------------------------------------------------------
------------------------------------------------------------
------------------------------------------------------------
------------------------------------------------------------
------------------------------------------------------------
------------------------------------------------------------
------------------------------------------------------------
------------------------------------------------------------
------------------------------------------------------------
------------------------------------------------------------
------------------------------------------------------------
------------------------------------------------------------
----------------------------------M---------SVL-------------
--RLQGNS-FQ-G----------------PIP------SS----FA-R-------LTSLR
-DLRISELS--N--------G-------------------------TSS-LDF-IK-N-M
-------KN-LTI-----------------------------------------------
------------------------------------------------------------
-------------------------------LVLRNN--------MISGI---IPS----
---------------------------DI----------GGHAQ----------------
--------LAH--------LDLSFNS--------LTG--------EIPS-----SLFNM-
SSLS-F-------------LFLG-----NNNLSGSLP-Q-QKS-------SSLSTIDLS-
-------------------------YN----------------------Q-L-TGSF---
------P-------------LW----------------MNAQNLTMN-------------
-----------------LVG-N--------S-FVIGNSNNSVTPVGLHCL----------
---------QRTFPCNRNA-PRYSS-------FAINSG-GKQIT--SADGTVYEQDNVTL
GM--ASYYVTDTQRWAIS-STGRF-LDSPSPR---YIETSQSQFTATLD---TELFQTAR
LSPGSLRYYGLGLQNGVYTIRLEFAELEFP-----------TPPDWRSTG---RRVFDIY
IQGKLELKDFDIRKAAGDSSF-RAVPNTYKANVTENFLEIHLFWAGKGTCCIPNQGYYGP
LIS------------AVKA-TPD-----------FVPNV-------------SNLPPS--
-TSS------KQNR------TG-----LI--VG-IVV-GF----GVLFLIL-V----SAI
F-I-----------VRK------R--------------------K-------------K-
------------------------------------------------------------
------------------------------------------------------------
--------------------------------------------RGLS-DE---------
-------------------------------EFLGMG-A-------------R----PNT
FSYCEL-----RTATEDF-NAKNKLGE--GGFGAVYK-----------------------
------------------------------------------------------------
----------------H----RNLVRLFG-CC-----IE--G---------------D--
-----QRLLVYEYLENKSVDQAL----------F--------------------------
------------------------------------------------------------
----------------------------------------------------EKS-ELHL
DWSTRYEICMGTARGLAYLH-----------EE-----------------S-R--PRIVH
RDVKASNILL-DADL---IPKISDFGLA--------------------------------
--------------------------KLYD--------D-T-K-----------------
------------------------------T----------HI----ST-R---------
-------V---------A------G-TIGYLAPE-Y-----AM-RG--H-------L---
TEK-ADVFGFGVVALEILSG----RL-N-SDTS-LDEE----------------------
--------Q-IYLLEWAWHLH-----------ENN--------R---E-IE--------L
VDQRL--T-------------D-FNE----------------------EQATRTIGVALL
CTQASPILRP-----SMSRVV--AMLAGD------I----------E------V------
---------------------------------------A-TV---------------SS
---------------------RP-----------S-YLTDWHFND---------------
-------------INSLV--------------------SQDYT-----------------
----------------PSTRVNN-----------TQSEMDS------T------------
---------------------------------------------TFNTDSSPMNANRPI
P---H--GGID-EGR------------------------------------
>evm_27.model.AmTr_v1.0_scaffold00032.242 pacid=31559963 transcript=evm_27.model.AmTr_v1.0_scaffold00032.242 locus=evm_27.TU.AmTr_v1.0_scaffold00032.242 ID=evm_27.model.AmTr_v1.0_scaffold00032.242.v1.0 annot-version=v1.0
--------------------MHHS------------------------------------
-------------------------------PL---------------------------
------------------------------------PHPN--------------------
------------------------------------------------------------
---------------------------------------------------LFSSS----
-----LTLSH-------L------SVQAKMASPPA-------------------------
------------------------HCGSLA------------------------------
--------------L---------------------------------------------
---------------------------LLLLLLLS-------------------------
-TC---------------------------------------------------------
--------------------------------------------------------TGAS
P--------------------------D------DS--------ACA-------LL----
---------------EA-------K-A-----S-L-----RGP-----------------
-WASL---N-GW------T--D-ST----------APNV-C----------------RW-
-------------SG-V-T-------------------------CS----D---------
--------------------------G--------LVVGLNLS-----------------
-------------------------------GLAL----------EGP-IP----TSL--
---LRISSLLSLDLSSN-LLSG------------------------LI---PPQ-L----
-----SNL---------------------TKLI---------------------------
------------------------TLRLFTNQ-LSG------------------------
-PIP---K-EL-G-LLSELEELRIGDNGL------EGEIP--------------------
--ET-ISNCTSLTSLGLASCKLTGPIPPQIGELSALENLVLQENQLTGPLPAELDHCRRL
LIFTA--ANNQIHGPIPSELGSLKALQLLNLANN-SLSG---------------------
--AIPME--L-GGL-SELIYLNLLGNQLNGALP-E-SLGRLEK-----------------
-------LQNLDLS-SNSLIGLVPKEIGWLKEAGFIVLSDNMLGGEIPLGIC-----TNT
S-LEHLILAGNQ-FSG-----E-IPADFAQC-----------------------------
--------------------------P-SLKYIDLS-DNNLEGE------IPA-SLW---
---------------------G-----MSNLTDLLLHNNSL-VGELPSFI-G----NLSS
LQTLALFHN-------------------------------HLEGPIPPE-I---------
--------GLL-------ESLETLFLY-ENQFSG-----EI-PA----------------
-------------------------------EIGNC-SSLKQVDFYGNKFSGSIP--VTL
G---RLANLNFLHLRENDLEGPIPAS---------------LGNCK--SLKTLDL-AD--
--NRLSGKIPVTFG----------------------------------------------
------NLE---SLEMLLLYNNSL---SGW------LPRE--------------------
----------------L-RNCKNLTRVNLSNNKLTGPIFPLCYSPSYLSFDLSNNSFIGV
VPALLCRSKGLERLRLG-SNQFAG-VIPL-----QLGQL---AELYMLDLSNNQINGTIP
SELAKCTKLSHLVLSSNGLSGEVPPWL--GNLTQL---------GEL-------------
--RLSENN-LV-G----------------SIP------PS----LG-S-------CKGLL
-TLALDHNG-LA--------G--------------------------PI-PEQ-LG-E-L
-------AS-LNS-----------------------------------------------
----------------------------------LDLSGNHLSG----------------
PITRNT-------------VA-KWK--SLFLLRLSEN--------ELSGP---IPPE---
----------------------------I----------SELQA----------------
--------LQSG-------LDLSQNN--------ITG--------EIPS-----SLAGL-
INLE-R-------------LNLS-----FNALSGPIP-S-EL--G-R-M-PSLVALDLS-
-------------------------HN----------------------A-L-QGPL---
------P-------------DA-----------------------LS-KWP-AD------
-----------A-----LNA-N--------P-G--------L------CGRPLE------
-------------PC---------------------------------------------
-----------------T-TAGP-------------------------------------
------------------------------------------------------------
------------------------------------------------------------
------------------------------------------------------------
-NNRA---------------LTPG---SV--AG-ISA-AA----VSGFALA-I----LVA
TVI------------------ALRC-----------------------------------
--------------------------------KTSAQ-----------------------
------------------------------------------------------------
---------------------------------------RGAIWGASLWGS---------
--SRR--------------------------------------------PLKG----EAK
WTFEDI-----MSATNSL-SEEFMVGA--GGSGTIYRAE-M-------P-N-G-------
----D-VLAVKKIFSGT-------GE----------------IM-L-DKSFGRE------
-----LQTLGRI---RH----RHLVKLLG-WC-----SK--G---------------E--
-----INILVYEYMVNGSLWEWI----------H---------SK---------------
------------------------------------------------------------
-----------------------------------------------------GG-KKRM
DWVGRLRVAKGLVEGVEYLH-----------HD-----------------C-V--PRIVH
RDIKSSNVLI-DGDG---EAHLGDFGLA--------------------------------
--------------------------KVVE--------D-T-V----------------D
S-------------------------MGA-T----------ES----TS-H---------
-------F---------A------G-SYGYMAPE-Y-----AY-SL--R-------A---
TEK-SDVYSVGIVLMELVTG----KM-P-IDSS-LPE-----------------------
--------G-MGIVQWIGHCL-----------ASP------SPT---H-EE--------V
LDSSL-RP-------------L---------------------TSSEESAIFEVLQIAME
CTRLMPVDRP-----TARQVS--DKLTRI----------------------CCN------
---------------------------------------T-DRS-------------VTS
HKK---------------------------------------------------------
-----------------------------A------------------------------
------------------------------------------------------------
------------------------------------------------------------
---------------------------------------------------
>evm_27.model.AmTr_v1.0_scaffold00032.269 pacid=31560125 transcript=evm_27.model.AmTr_v1.0_scaffold00032.269 locus=evm_27.TU.AmTr_v1.0_scaffold00032.269 ID=evm_27.model.AmTr_v1.0_scaffold00032.269.v1.0 annot-version=v1.0
--------------------MPAQ-------P----------------------------
------------------------------------------------------------
-----------------------------------WPSCK--------------------
------------------------------------------------------------
---------------------------------------------------TL-------
-----FL-----------------------------------------------------
------------------------------------------------------------
------------------------------------------------------------
---------------------------SLLCLSFL-------------------------
------------------------------------------------------------
----------------------------------------------------------NS
------------QFALAID--------E------QG---------QA-------LL----
---------------AW-------K-H-----S-L-----NDS---------T-------
---AM---S-DW------N--P-SD----------P-NP-C----------------NW-
-------------FG-I-T-------------------------C-----G-A-------
-----------N--------------K--------EVLSLTLS-----------------
-------------------------------SPLL----------LGP-LP----SGF--
---SALASLETLILSGT-NLTG------------------------PI---PPQ-F----
-----GDY---------------------RALK---------------------------
------------------------RLDLSNNG-LTG------------------------
-RIP---N-EL-C-KLNNLQRLYLNSNQF------EGPIP--------------------
--AL-IGDLS------------------------ELQWLILYDNQFSGAIPQSI------
--------------------GKLQKLEVFRAGGNANLEG---------------------
--QLPES--I-GNC-SSLTMLGLAETSVSGNLP-A-TLGQL-------------------
-----------------------------------------------------------S
K-LQTLAIYTAM-LSG-----P-IPKELGNC-----------------------------
--------------------------K-HLQSLYLY-ENSLSGS------IPP-EI----
---------------------G---L-LSELQNLLLWQNAL-VGVIPQEI-G----NCSN
LEVIDLSMN-------------------------------MLTGSIPIA-M---------
--------GKL-------SKLQELQLS-VNQISG-----EI-PL----------------
-------------------------------EIANC-SGLTHLEIDNNQILGQIP--AEF
G---NLENLTLLYVWQNKLEGPVPET---------------LANCV--KLQALDL-SQ--
--NNLMGSIPRGLF----------------------------------------------
------NLR---NLTKLLLLSNEL---TGF------LPPE--------------------
----------------I-GNC---------------------------------------
--------SALFRFRAA-GNKLSG-EIPA-----EIGRL---KSLNFLDLGDNLFTGPI-
-----------------------PNEI--SGCSGL---------EFL-------------
--DLHLNG-LT-G----------------SLP------SS----LG-R-------LMTLQ
-VMDVSWNR-LS--------G--------------------------PL-GPE-VG-S-L
-------RA-LSK-----------------------------------------------
----------------------------------LILRGNGFSG----------------
AIP-AE-------------LN-SCT--RLQLLDLSSN--------GFSNE---IPAQ---
----------------------------L----------GSIIG----------------
--------LEIA-------LNLSCNS--------LSG--------PIPK-----DLSGL-
VKLT-T-------------LDIS-----RNRLLGSLE---VL--A-S-L-QNLVTLNVS-
-------------------------YN----------------------N-F-SGEL---
------P-------------D--------------------TPF-FR-RLS-LS------
-----------D-----LTG-N--------A-G--------L------CVT---------
-------------GC---------------------------------------------
------------------------------------------------------------
------------------------------------------------------------
------------------------------------------------------------
------------------------------------------------------IEPR--
-TRT------ASAN----V-MR-----IA--MS-LLI-------GATAALL-L----FAL
YMV-----------LRT------R--------------------N-----------GARG
M-----------------------------------------------------------
------------------------------------------------------------
--------------------------------------------GNEEDGE---------
--LQ----------------------GPW--QMTLYQ--------------------KVD
VSVEDV--------VDSL-VTTNIIGK--GCSGVVYRAR-I-----HGN-E-N-------
----N-SIAVKRLWGGS-------E-----------------KA-S-ALAFACE------
-----TSTLGAI---RH----RNIVRLLG-YC-----SS--P---------------N--
-----AKLLLYDYMPNGSLGSLL----------H---------EG---G-SVG-------
------------------------------------------------------------
---------------------------------------------------KGVG-GVVG
EWEVRYNVLLGAAQGLAYLH-----------HD-----------------C-T--PPILH
RDVKSNNILL-GPQY---EPYLADFGVA--------------------------------
--------------------------KLMN--------G-E-A----------------H
Q--------------------------AS-R----------SN----YP-Q---------
-------F---------A------G-SYGYIAPE-Y-----GC-ML--R-------I---
TEK-SDVYSFGVVALEVLTG----KR-P-IDPS-LPE-----------------------
--------G-THLVQWVRDHLS----------PHN--------S---K-TERVNHVSFSL
FDPRL-QG-------------G---------------------GPAQAEEMSQALGIALL
CVVRNPDERP-----TMRHVA--ALLKGI------H----------H------D------
---------------------------------------L-NA---------------HQ
---------------------AH-------------------------------------
------------------------------------------------------------
-------------KLD--------------------------------------------
-------------------------------------------------LYQPQQTPKYP
-----------SRSN--VTS----SHCSFSLL-----YSSDDPSQNNP---
>evm_27.model.AmTr_v1.0_scaffold00071.66_ pacid=31561170 transcript=evm_27.model.AmTr_v1.0_scaffold00071.66_ locus=evm_27.TU.AmTr_v1.0_scaffold00071.66_ ID=evm_27.model.AmTr_v1.0_scaffold00071.66.v1.0 annot-version=v1.0
--------------------MPK-------------------------------------
------------------------------------------------------------
------------------------------------PKSQ--------------------
------------------------------------------------------------
---------------------------------------------------FL-------
-----LI-----------------------------------------------------
------------------------------------------------------------
------------------------------------------------------------
---------------------------LSISLWFW-------------------------
------------------------------------------------------------
----------------------------------------------------------AS
-----------LTVVATIN--------P------EA---------EI-------IF----
---------------LW-----------------L----QSSN---------STH-----
---SL---P-SW------N--P-QK----------SPDP-C----------------LW-
-------------DY-I-S-------------------------C-----S-Q-------
-----------N--------------G--------FVSEIDLH-----------------
-------------------------------SLQL----------GAH-FP----SEF--
---LGLKHLAKLTISNS-NLTG------------------------KI---PKE-I----
-----GQF---------------------PSLE---------------------------
------------------------FVDLSDNN-LEG------------------------
-TIP---K-EI-G-NLFKLDTLLLGSNFL------EGSIP--------------------
--IE-LCNLS------------------------ELRILSLVDNNLSGHIPQEI------
--------------------GKLSKLEIIRIGGNSNVSG---------------------
--EIPEQ--I-SEC-KNLTFLGLANTAISGKIP-S-GIGLL-------------------
-----------------------------------------------------------T
K-LKTISIYTAM-ISG-----E-IPPQIGNC-----------------------------
--------------------------S-ELTNLYLY-SNQLSGE------IPV-EL----
---------------------G---N-LKGLERILLWQNNL-SGKVPPII-G----KCTN
LMVMDLSLN-------------------------------QLSGEIPAS-F---------
--------GNL-------RHLNELLLS-DNNFSG-----EI-PA----------------
-------------------------------SLGEL-SGLSQLELDNNQLSGEIP--ASL
G---KLGNLTQFFAWQNRLQGKIPVS---------------LGDCK--SLEALDL-SR--
--NSLYGTIPASIF----------------------------------------------
------RLE---NLTKLLLLSNEL---SGG------LSPG--------------------
----------------I-GQS---------------------------------------
--------SNLIRIRLG-FNRLTG-EIPK-----EIGSL---EKLNFLELSENQFSGEI-
-----------------------PAEI--GNCYEL---------EML-------------
--DLHGNK-FK-G----------------TIP------LS----LG-S-------LLGLH
-VLDLSMNR-LT--------G--------------------------SL-PDA-IG-K-L
-------VS-LNK-----------------------------------------------
----------------------------------LMLNGNYLSG----------------
SIP-KS-------------IG-SCT--NLQLLDMSRN--------RFSGS---IPSE---
----------------------------I----------GKLQG----------------
--------LDIS-------LNLSWNY--------LSG--------FIPE-----QLSAL-
SKLA-I-------------LDLS-----RNTLSGSLT---LL--G-S-L-ENLVSLNVS-
-------------------------YN----------------------N-F-SGYL---
------P-------------D--------------------NKF-FR-EMP-LS------
-----------V-----LEG-N--------K-G--------L------CYGKD-------
-------------LCY--------------------------------------------
----------------LS------------------------------------------
------------------------------------------------------------
------------------------------------------------------------
-----------------------------------------------------DRETR--
-NSE------KNRK----S-LK-----SL--MG-LLF-------GLTAALL-I----LGS
VLL-----------IRA------R--------------------K-----------MQDE
DF----------------------------------------------------------
------------------------------------------------------------
--------------------------------------------ENGHERE---------
--KA----------------------WQW--QFTPFQ--------------------KLN
FSLEDV--------LKRL-VDINIIGK--GCSGAVYRVE-T-------R-N-G-------
----Q-VIAVKKLWNSK-------ND----------------ER-E-RDSFSAE------
-----VKTLGSI---RH----RNIVRLLG-CC-----TN--R---------------N--
-----KRLLIYDYMINGSLGCLL----------H---------EK---------------
------------------------------------------------------------
--------------------------------------------------------KEFL
DWNVRYNIILGAAQGLAYLH-----------HD-----------------C-S--PPIVH
RDIKANNILI-GPDF---EACLGDFGLA--------------------------------
--------------------------KLVE--------S-T-E-----------------
----------------------------F-T----------KS----SH-T---------
-------V---------A------G-SYGYIAPE-Y-----GY-RM--K-------I---
TEK-SDVYSFGVVLLEVLTG----KQ-P-TDPS-IPE-----------------------
--------G-MHIVNWVRKRLQQ--------SHRG--------G---A-LN--------L
LEERL-RG-------------W---------------------PQVQLQEMVQALGVALL
CVNSIPEERP-----SMKDVV--MLLKEI------R----------H------E------
---------------------------------------A-ED---------------YA
---------------------KGDPLAK--------------------------------
------------------------------------------------------------
------------------------------------------------------------
----------------------------------------------GSMASMPSAHCISF
-----------SRSSGLLIE----SSSSILY--------SNSSGGISFQ--
>evm_27.model.AmTr_v1.0_scaffold00067.214 pacid=31561469 transcript=evm_27.model.AmTr_v1.0_scaffold00067.214 locus=evm_27.TU.AmTr_v1.0_scaffold00067.214 ID=evm_27.model.AmTr_v1.0_scaffold00067.214.v1.0 annot-version=v1.0
--------------------MDTHLV----------------------------------
------------------------------------------------------------
------------------------------------------------------------
------------------------------------------------------------
---------------------------------------------------IF-------
-----FL-----------------------------------------------------
------------------------------------------------------------
------------------------------------------------------------
---------------------------YLIGVPFV-------------------------
------------------------------------------------------------
----------------------------------SPL------------YIA------EA
I--------------------------N------EV---------QA-------HV----
---------------AW-------K-S-----S-L-----VAP-----------------
---AL---S-SWI-----T----AR------------SP--YL-----------SHGSWK
---QQFHRSNPPSIGNL-T-----------------------------------------
-----------------------------------ELLSLSLS-----------------
-------------------------------SNSL----------DGS-IP----YQL--
---GNLQKIQHLDLGSN-FLRN--PDSS------------------QF---PSS-I----
-----PSL---------------------TNLS---------------------------
---LNYNKLGPDLPEFIFQCQNLTYLDLSNNE-FTG------------------------
-DIPV----RFDS-DPENLMYLNLTSNNF------SGQIP--------------------
--KE-LTSLT------------------------ELRDHLMGKNQLVGPIPEEL------
--------------------GSISTVQVLEIYEN-PLGG---------------------
--PVPSS--F-GQL-HMLERLDIHGSGLNSSIP-P-ELGLCTN-----------------
-------LHFLALA-VNSITGNLASSLA-----------------------------SLT
R-IQELGLSSNF-ITG-----EIMPELLANW-----------------------------
--------------------------T-QVISLQLQ-DNSLTGE------IPT-EI----
---------------------GL----LTKLQILYLFKNKL-SGSIPTEI-G----NLRN
LIELDLSVN-------------------------------QLSGSIPSS-I---------
--------GNL-------KQLKILNLF-VNKVTE-----NLTP-----------------
-------------------------------AIGDL-TSITAIDNNSNNFQGSLP--KTI
S---QLPSLQLFYAYTNNFSGQSPAE---------------FGRNS--PLTNVSF-TN--
--NNFSGALPSGIC----------------------------------------------
------DSR---SLIYLTANNNSF---TGT------IPES--------------------
----------------L-RNC---------------------------------------
--------LTLIRVRLE-MNQISG----------------------------NQISGEI-
-----------------------PPEF--GRLSML---------QDF-------------
--SLSSNV-LT-G----------------EIP------KE----LM-E-------MAHMF
-KLNLSNNK-LS--------G--------------------------DI-PME-IG-Q-L
------------------------------------------------------------
------------------------------------------------------------
-------------------------------ASIGDN--------DLNGT---IPYQ---
----------------------------I----------GSLVS----------------
--------LQSL-------LDLSRNS--------IWG--------PITS-----DFSKL-
SSLE-N-------------LNLS-----HNNLSGEIP---AL--S-G-M-VSLLSVDIS-
-------------------------HN----------------------N-L-EGPL---
------P-------------D--------------------ILA-FQ-RAP-AT------
-----------S-----LAG-I--------P-R--------L------CGKING------
-----------LLPC---------------------------------------------
-----------------N-ENQS-------------------------------------
------------------------------------------------------------
-----------------------------------------------------------P
V----------------------------------------------------L------
-QPK------NSKK-------------IV--IA-IVV-SI----AAALALL-A----PMA
GIF----------ALCH------K---------------TLHTPK---------------
------------------------------------------------------------
------------------------------------------------------------
--------------------------------------------SSKETND---------
--ES---------------------------EPLIWS---------------S----DGK
FTFNDI-----IEATENF-----CVGE--GGHGRVYKVV-L-------Q-E-D-------
----Q-IVAVKRLQLPQ-------NGE---------------MV-V-QKSFENE------
-----IRALTNV---RH----QNIVKLYG-FC-----GK--Q---------------G--
-----FMYLAYGYMEGGSVARVL----------Q---------DE---------------
------------------------------------------------------------
-----------------------------------------------------KE-AKEL
PWRKRLHVVRGVARALSYLH-----------HD-----------------C-V--PPIVH
RDVSSNNVLL-DSDY---EACIADFGTA--------------------------------
--------------------------KLLN--------P-D-------------------
------------------------------S----------SN----WT-A---------
-------A---------A------G-TYGYMAPE-L-----AY-TM--R-------V---
TEK-CDVYSFGVIALEVLTG----KH-P-GELL-NCLS----------------------
-------NG-----------------------QEV--------I---L-SD--------A
LDPRL-LP-------------P---------------------TDQLAEEVVFTVMLAMA
CIRTIPESRP-----TMRYIS--QELSAP------I----------Q------D------
---------------------------------------F-HS---------------EH
LGT---------------IRMSKYM-----------------------------------
------------------------------------------------------------
------------------------------------------------------------
------------------------------------------------------------
---------------------------------------------------
>evm_27.model.AmTr_v1.0_scaffold00002.363 pacid=31562458 transcript=evm_27.model.AmTr_v1.0_scaffold00002.363 locus=evm_27.TU.AmTr_v1.0_scaffold00002.363 ID=evm_27.model.AmTr_v1.0_scaffold00002.363.v1.0 annot-version=v1.0
--------------------MG--------------------------------------
------------------------------------------------------------
------------------------------------------------------------
------------------------------------------------------------
---------------------------------------------------ILFF-----
-----LF-----------------A-----------------------------------
------------------------------------------------------------
------------------------------------------------------------
---------------------------LTLTLSSL-------------------------
------------------------------------------------------------
----------------------------------------------------------SS
-------------SVFGLT--------Q------DG---------EA-------LL----
---------------EM-------K-R-----G-L-----NDT----------KG-----
---LL---S-NW------K--D-TD----------I-NP-C----------------NW-
-------------TR-I-S-------------------------C-----H---------
----------------------LHD-Q--------RVRVINLP-----------------
-------------------------------FLRL-------------------------
------------------------------------------------------------
------------------------------------------------------------
------------------------------------------------------------
------------------------------------------------------------
------------------------------------------------------------
------------------------------------------------------------
------------------------------------------------------------
------------------------------------------------------------
------------------------------------------------------------
------------------------------------------------------------
------------------------------------------------------------
------------------------------------------------------------
------------------------------------------------------------
------------------------------------------------------------
------------------------------------------------------------
------------------------------------------------------------
------------------------------------------------------------
------------------------------------------------------------
------------------------------------------------------------
------------------------------------------------------------
------------G-----------------------------------------------
--------------------G--------------------------TI-SPS-IG-K-I
-------TR-LHR-----------------------------------------------
------------------------------------------------------------
-------------------------------LAIHEN--------SLHGT---IPAE---
----------------------------I----------GNCTE----------------
--------LRA--------LYLRANY--------LEG--------GIPT-----ELGRL-
SNLI-I-------------LDLS-----SNSLRGSIP-P-SI--G-H-L-GRLRFLNLS-
-------------------------TN----------------------F-L-SGEI---
------P-------------K--------------------TGV-LG-SFG-NF------
-----------S-----FIG-N--------L-D--------L------CGPQVQR-----
-------------LC---------------------------------------------
-----------------K-GS---------------------------------------
------------------------------------------------------------
--------------------------------------------------------LGFP
AVLPGH-----VN-DDEAV-PP--------------------------------------
-RRA------TSHY------VN----GVL--IG-AMS------TLGLALFM-L----LSF
LWI----------CFLS------R--------------------K------------GKL
G-------------------------------KNYSN-----------------------
------------------------------------------------------------
--------------------------------------------IGKK-ID---------
--QD----------------------SGT--KLVTFH-------------------GDLP
YSSDEI-----IKRLESL-SEADVVGS--GGFGTVYKLV-M-------G-D-G-------
----S-AYAVKRIDRSR-------D------------------K-S-DQMFERE------
-----LEILGSI---KH----RNLVNLRG-YC-----KF--P---------------T--
-----AKLLIYDYVVLGSLDYLL----------H---------ER---E-----------
------------------------------------------------------------
-----------------------------------------------------CT-DQPL
DWNARLRIALGSARGLAYLH-----------QD-----------------C-C--PRIMH
RDIKASNILL-DENL---EPHVSDFGLA--------------------------------
--------------------------KLLV--------D-E-E-----------------
------------------------------A----------HV----TT-V---------
-------V---------A------G-TFGYLAPE-Y-----LH-SG--R-------A---
TEK-SDIYSFGVLILELVSG----RR-P-TDPS-FVKR----------------------
--------G-LNIVGWMNILS-----------REN--------R---L-EE--------I
VDKNC-ED-------------------------------------VDTDSVEAILDIARK
CVDANPNDRP-----AMNRVL--QMLEEV---VM-S----------P----CPS------
------------------------------------------EF----------------
------------------------------------------------------------
------------------------------------------------------------
-----Y-----------DSQSN--------------------------------------
------------------------------------------------------------
---------------------------------------------------
>evm_27.model.AmTr_v1.0_scaffold00021.190 pacid=31563312 transcript=evm_27.model.AmTr_v1.0_scaffold00021.190 locus=evm_27.TU.AmTr_v1.0_scaffold00021.190 ID=evm_27.model.AmTr_v1.0_scaffold00021.190.v1.0 annot-version=v1.0
--------------------MFQTW-----------------------------------
------------------------------------------------------------
------------------------------------------------------------
------------------------------------------------------------
---------------------------------------------------VL-------
-----LFL----------------------------------------------------
------------------------------------------------------------
------------------------------------------------------------
---------------------------LSTGFQFH-------------------------
------------------------------------------------------------
--------------------------------------------------LI------LG
----I-----------TDP--------G------DG---------AA-------MI----
---------------AL-------K-S-----Y-M----QNTP-----------------
--------P-NW------S----------G-----A-DP-C--------------GSNW-
-------------DG-V-S-------------------------C---------------
-----------------------SN-S--------RVIALKLS-----------------
-------------------------------TMGL----------RGF-LP----GDI--
---GSLTELQFLDLSFNQDLGG------------------------SI---PKS-I----
-----ENL---------------------KKLT---------------------------
------------------------TLILAGCS-FSG------------------------
-TIP---D----------------------------------------------------
------------------------------------------------------------
------------------------------------------------------------
------------------------------------------------------------
------------------------------------------------------------
--------------------------ELGSL-----------------------------
--------------------------Q-ELAFLALN-TNKFTGR------IPA-SL----
---------------------G---K-LSKLYWFDLADNQL-TGGLPVSD-GI-N-----
------------------------------------------------------------
------------------------------------------PG----------------
------------------------------------------------------------
-----------------------------------------LDMLL--NAKHFHF-NQ--
--NQLSGLIPPKLF----------------------------------------------
------------------------------------------------------------
------------------------------------------------------------
------------------------------------------------------------
-----------------------------SSNMVL---------IHI-------------
--LFDSNN-FS-G----------------SIP------ST----LG-H-------VKTLE
-VLRLDRNS-LT--------G--------------------------PV-PTN-LN-N-L
-------SS-INE-----------------------------------------------
------------------------------------------------------------
-------------------------------LHLSHN--------RLTGA---MPDL---
---------------------------------------TGMDA----------------
--------LNY--------VDLSNNS--------FDQ-------STAPS-----WFPNL-
QPLT-T-------------LIME-----FGNLVGEVP-Q-ELF---S-L-RQLQQVRLR-
-------------------------NN----------------------G-F-NVTLNMG
NGI--SP-------------EL-------------KLVDLQNND-IP-TVT-VG------
----PGYKNTLI-----LIG-N--------P----------V------CDGPISN-----
-----------TNYCHPQ--QGQFD---AYSTSLASC-----------------------
----------------GS----------------------------------KTCPSDQK
RSPL-------CICAYPYGGIMTFRAPSFSDVTNATLFQSLEQELWTGLG---LTPGSVF
LQNPNFDANNYLRLQVDLFP--------PNGETSFNITEVQKIGFDLSSQVFKPSKTFGP
YFF-----------IADPY------------------------------IFP---VSK--
-GSS----------------MNSG---VV--IG-IAV-GC----SVLVLIL-V----GVG
IYA-----------IRQ------K--------------------K-------------RA
--------------------------------ERAL--ELSKPFAS--------------
------------------------------------------------------------
---W----------------------------------------APSG-KD---------
-------------------------SGGA-------------------PQLKG----ARW
FSYDEL-----KKCTNNF-SENNETGS--GGYGKVYRGI-L-------P-S-G-------
----Q-MVAIKRSQQGS-------M------------------Q-G-GLEFKTE------
-----IELLSRV---HH----KNLVGLVG-FC-----FE--Q---------------G--
-----EQMLVYEFVPNGTLRESL----------T---------GK---T-----------
------------------------------------------------------------
--------------------------------------------------------GIYL
DWKRRLRITLGSARGLAYLH-----------EL-----------------A-N--PPIIH
RDVKSTNILL-DENL---NAKVADFGLS--------------------------------
--------------------------KLVA--------D-T-G-----------------
----------------------------K-G----------HV----ST-Q---------
-------V---------K------G-TLGYLDPE-Y-----YM-TQ--Q-------L---
TDK-SDVYSFGVVMLELLTA----RQ-P-IEK----------------------------
--------G-KYIVREVRMAM-----------ENA--GADELYG---L-RQ--------I
LDPNL-GI-------------S-GGL----------------------MGFRRFVELAMK
CVEESASDRP-----TMSEVV--KEIESI------L----------Q------N------
---------------------------------------D-GL---------------NT
---------------------NS-----------TSASSSATDFGIGK------------
-------------------------------------GAPRHPYDGT-------------
----------IMSTKESSTDAFQ-----------YSGGYSFP------------------
------------------------------------------------NKVEPK------
---------------------------------------------------
>evm_27.model.AmTr_v1.0_scaffold00021.186 pacid=31563402 transcript=evm_27.model.AmTr_v1.0_scaffold00021.186 locus=evm_27.TU.AmTr_v1.0_scaffold00021.186 ID=evm_27.model.AmTr_v1.0_scaffold00021.186.v1.0 annot-version=v1.0
--------------------MVAGR-----------------------------------
------------------------------------------------------------
------------------------------------P-----------------------
------------------------------------------------------------
---------------------------------------------------LFSI-----
-----VL-----------------------------------------------------
------------------------------------------------------------
------------------------------------------------------------
---------------------------LFVSLGAR-------------------------
------------------------------------------------------------
------------------------------------------------------------
-------------LALGLN--------Q------EG---------LF-------LL----
---------------SI-------K-R-----G-L-----SDP----------DN-----
---AL---A-TW------D--E-RA----------E-TP-C----------------AW-
-------------RG-V-T-------------------------C-----E-ST------
-------------AP-----------H--------SVTALDLS-----------------
-------------------------------NSNL----------AGP-FP----SLA--
---CRLPRLLNLSLSNN-FIGG------------------------SLS--PLS-F----
-----SSC---------------------KTLQ---------------------------
------------------------FLDLSQNL-IVG------------------------
-ALP---E-TV-A-DLPDLRHLDLSTNNF------SGAIP--------------------
--VS-YANFQ--------------------------------------------------
------------------------RLEVLSLFNN-LLNA---------------------
--TIPSF--L-SKI----------------------------------------------
-----------------------------------------------------------S
T-LVELRLAYNPFQPG-----P-VPSELGKL-----------------------------
--------------------------T-GLEVLWLS-GCNLVGT------IPP-SL----
---------------------GL----LKNLTNLDLTYNNL-SGLIPMSL-T----RLEN
VVQIELYSN-------------------------------KLSGPLPDG-M---------
--------GAM-------KSLERFDAS-RNMLNG-----SI-PH----------------
-------------------------------ELCGL--NLASLSLYSNQFVGGLP--EEI
T---RSTKLYELKLFENRLSGPIPAG---------------LGRNS--PLVLLDL-VG--
--NQFSGELPGDIC----------------------------------------------
------KGG---VLEELLLMDNEL---TGN------LPES--------------------
----------------Y-GSC---------------------------------------
--------QSLIRVRLR-NNKLSG-VVPA-----AFWGL---PHVYTLELAQNSFSGEI-
-----------------------LPEI--ARAKNL---------SQL-------------
--TISENR-FS-G----------------EIP------KE----IG-E-------VYNLD
-QFSGGNNQ-FT--------G--------------------------PL-PES-LV-V-L
-------SQ-LVK-----------------------------------------------
------------------------------------------------------------
-------------------------------LELQNN--------KLSGE---LPSN---
----------------------------I----------QKCRQ----------------
--------LNE--------LNLAGNR--------FSG--------QIPA-----EIGSL-
PVLN-Y-------------LDLS-----SNLLTGTIP-S-QL--Q-N---LKLNAFNLS-
-------------------------GN----------------------R-L-TGGI---
------P-------------PS-----------------------FNNEMY-NS------
-----------S-----FLN-N--------P-G--------L------CSDNVDF-----
-----------LRPC---------------------------------------------
-----------------N------------------------------------------
------------------------------------------------------------
------------------------------------------------------------
------------------------------------------------------------
-RAS------SSSG------LV----WVL--RS-IFI-------LAGLVLA-V----GLA
WFY-----------WKY-----MQ-------------------FKT----------SE--
--------------------------------RKKDL-----------------------
------------------------------------------------------------
------------------------------------------------------------
--DK----------------------SKW--ILTSFH--------------------KLS
FREDEV--------LDCL-DEDNLIGS--GGSGKVYKAI-L-------S-N-G-------
----E-TVAVKRLWGSL-------KAE---------------AS-G-DYGFEAE------
-----VKTLGKI---RH----KNIVRLWC-CC-----TN--K---------------D--
-----CKLLVYEYMANGSLGDVL----------H---------SP---K-----------
------------------------------------------------------------
--------------------------------------------------------AGLL
DWPIRYKIAVEAAEGLSYLH-----------HD-----------------C-V--PPIVH
RDVKSNNILL-DAEF---GARVADFGLA--------------------------------
--------------------------KILE--------A-AFG-----------------
---------------------------KG-G----------NS----MS-A---------
-------V---------A------G-SYGYIAPE-Y-----AY-TL--R-------V---
NEK-SDIYSFGVVLLELVTG----KR-P-VDPE-FGE-----------------------
--------S-KDLVQWVSSIV-----------ERK--------G---P-EH--------V
LDPRL-AG-------------------------------------CFMEEMSAVLNVGRL
CTSPLPISRP-----SMRRVV--KLLLEC------N----------F------E------
---------------------------------------A-KV---------------KP
---------------------PSSKDGK--------------------------------
------------------------------------------------------------
----------LSPYYYEDASDHGSVV----------------------------------
------------------------------------------------------------
---------------------------------------------------
>evm_27.model.AmTr_v1.0_scaffold00059.5__ pacid=31565951 transcript=evm_27.model.AmTr_v1.0_scaffold00059.5__ locus=evm_27.TU.AmTr_v1.0_scaffold00059.5__ ID=evm_27.model.AmTr_v1.0_scaffold00059.5.v1.0 annot-version=v1.0
--------------------MAADHRSHE-------------------------------
------------------------------------------------------------
------------------------------------------------------------
------------------------------------------------------------
---------------------------------------------------ML-------
-----LLLL---------------S-----------------------------------
------------------------------------------------------------
------------------------------------------------------------
---------------------------FLLIFSSS-------------------------
------------------------------------------------------------
----------------------------------------------------------SP
----QTKT---VAQQLSSH--------M------DR---------GA-------LF----
---------------SL-------R-S-----S-L-------------------------
---GFR-SR-DW---------P-RK----------A-DP-CT---------------QW-
-------------VG-V-Q-------------------------C-----N---------
-----------------------GA-G--------QVVGLNIS-----------------
-------------------------------GLRRTR--------IGR-MN----PRFSA
DALINLTLLSSFNASNF-ALPG------------------------PI---PSW-F----
-----PRL---------------------SSLK---------------------------
------------------------FVDLHSSS----------------------------
------------------------------------------------------------
------------------------------------------------------------
------------------------------------------------------------
------------------------------------------------------------
------------------------------------------------------------
------------------------------------------------------------
------------------------------------------------------------
------------------------------------------------------------
------------------------------------------------------------
------------------------------------------------------------
------------------------------------------------------------
------------------------------------------------------------
------------------------------------------------------------
------------------------------------------------------------
------------------------------------------------------------
------------------------------------------------------------
------------------------------------------------------------
------------------------------------------------------------
----------LN--------G--------------------------TI-PPS-LF-R--
-------DN---------------------------------------------------
------------------------------------------------------------
------------------------------------------------------------
------------------------------------------------------------
--------LTL--------LDLSRNN--------LTG--------SLPL-----SIS---
SSVA-Q-------------LNLS-----HNLLYGALS-S-QL--GASLVRSLSSSLDLS-
-------------------------YN----------------------Y-L-QGSL---
------P-------------PA-----------------------LA-----SS------
-----PSPNNTSSTPQTFAF-N--------------------------CLRQVPNQ----
---------RSLSEC---------------------------------------------
----ASFY---------Q-ARGLT-FVG--------------------------------
------------------------------------------------------------
--------------------------------------------------------FGPP
NT-------------TSPA-PSLS-----------------------------SSPPP--
-GRKS-----KDRR------LR-----II--LG-AALGGG----LGLIVLL-L----LLC
LLL----------KCCR-----GR--------------TDGGDAR-------------R-
--------------------------------RDTM------------------------
--------------------------------------------DSPSLHNNNAV-----
-----------------------------------------VAKGGGS-AV---------
--SP---------------------PGQA--FSINLS-K-------------L----GEA
FSYEQL-----VLATKDF-GDSNLIKH--GHSGDLYPGT-L-------E-G-G-------
----I-PVVVKRIDLRV-------V------------------K---REGYMAE------
-----LDLFGRA---SH----PRLVPLLG-HC-----LE-HE---------------N--
-----EKLLIYKYMPNRDLSHSL----------Y---------RK---AGQ---------
------------------------------------------------------------
---------------------------------------------------AEDG-LQSL
DWITRLKIAIGAAEALSYLH-----------HE-----------------C-T--PPLVH
RDVQASSILL-DDKF---EVRLGSLSEV--------------------------------
--------------------------CTQE--------G-D-------------------
------------------------------T----------HQ--GVIS-RL--------
-------LRISQ----TS----EQG-TSG---------------SS--S-------S---
TCA-YDVYCFGKVLLELVTG----KL-G-MSGS-NDT-----------------------
----------SVLLEW---ALP--CI---NIYEKE--------L---V-TK--------I
VDPSL-IV-------------D-DDLL---------------------EEVWAMAIVAKS
CLNPKPSKRP-----LMRYIL--KALENP------L----------K------V------
---------------------------------------V-RE---------------DS
---------------------GSNNNGN---GGASARLRT--------------------
-------------TSSRG--------------------SWNAAL-----------FG---
----SWR---------HSSSEIA-----------VAPREVA------------KQSG---
---------TAGSQGSGGGQ----------------GGGDTPSHKRLSKEIFPEPPPSSS
AAAQE---IEGGGGGH------------------------------NHQED
>evm_27.model.AmTr_v1.0_scaffold00025.294 pacid=31566530 transcript=evm_27.model.AmTr_v1.0_scaffold00025.294 locus=evm_27.TU.AmTr_v1.0_scaffold00025.294 ID=evm_27.model.AmTr_v1.0_scaffold00025.294.v1.0 annot-version=v1.0
------------------------------------------------------------
------------------------------------------------------------
------------------------------------------------------------
------------------------------------------------------------
------------------------------------------------------------
------------------------------------------------------------
------------------------------------------------------------
------------------------------------------------------------
------------------------------------------------------------
------------------------------------------------------------
------------------------------------------------------------
------------------------------------------------------------
------------------------------------------------------------
------------------------------------------------------------
------------------------------------------------------------
------------------------------------------------------------
------------------------------------------------------------
------------------------------------------------------------
------------------------------------------------------------
------------------------------------------------------------
------------------------------------------------------------
------------------------------------------------------------
------------------------------------------------------------
------------------------------------------------------------
------------------------------------------------------------
------------------------------------------------------------
------------------------------------------------------------
---------------------------------------------M--------------
------------------------------------------------------------
------------------------------------------------------------
------------------------------------------------------------
------------------------------------------------------------
------------------------------------------------------------
------------------------------------------------------------
------------------------------------------------------------
------------------------------------------------------------
-----------------------GYQL--RSLTSL---------TYL-------------
--DMSRNN-LE-G----------------DVP------YN----LP----------PNVL
-HINLAGNG-FT--------G--------------------------VV-PYS-IS-S-M
-------TD-LKY-----------------------------------------------
------------------------------------------------------------
-------------------------------LNLGHN--------QLNGQ---LNDM---
----------------------------F----------GNLRK----------------
--------LRV--------LDLSFNS--------ISG--------NLPQ-----SFGSL-
SSLN-T-------------LRLQ-----NNQFTGPID---VL--A-S---IPLDELHLE-
-------------------------NN----------------------K-F-GGWI---
------P-------------EE-----------------------LK-HIK---------
---------SIQ-----TSG-N--------S----------W------------------
------------------------------------------------------------
-------------------SSGSA------------------------------------
--PPP-------------------------------------------------------
----------------------------------------------------PNSPGGFS
EHG-----------------RSSS--------GTKSDSVKHS------------SKGG--
-ERD------KKSG------LSGV---AI--AG-IVI-------GVLVVAG-I----LVA
FLV-------------------RR--------------------S-------------S-
--------------------------------SSHYL-NEENLSQ------CRP------
------------------F-SPLVSH------------E----FKELRTMESSSSITMKT
---------------LQNSSSM-ALKPPPS-DRLK---------SFNE-TD---------
--FA---------------------NKFNAKR-SNTP-I-------------S----AIS
YSFPDL-----QKATGSF-GANHLIGE--GSVGRVYKAQ-F-------A-D-G-------
----K-LMVVKKIDPAA-------LP----------------RD-S-TEDFMGV------
-----ISNISRL---HH----PNITELVG-YC-----TE--H---------------G--
-----QRLLVYELLRTGSLHKFL----------H---------LS---------------
------------------------------------------------------------
----------------------------------------------------DDY-SNPL
TWNTRIRIALGTARALEYLH-----------EV-----------------C-S--PSAVH
KNIKSANILL-DTEL---NPHLSDCGLA--------------------------------
--------------------------SFRS--------N-A-D-----------------
------------------------------H----------Q------------------
---------------------------VGYNAPE-C-----TT-VD--T-------Y---
TLK-GDVFSFGVVMLELLTG----RK-P-FDSF-KPRS----------------------
--------E-QYLVRWATPQLH----------DID--------A---L-AK--------M
VDPAL-RG-------------L-YPP----------------------KSLSRFADVIAL
CVQPEPEFRP-----PMSEVV--QALVRL------V----------Q------R------
---------------------------------------S-SM---------------NK
---------------------RS-----------AISASGLD------------------
------------------------------------------------------------
---------------DPGASRRT-----------DDSDPSE------YMY----------
---------------------Y--------------------------------------
---------------------------------------------------
>evm_27.model.AmTr_v1.0_scaffold00157.36_ pacid=31567370 transcript=evm_27.model.AmTr_v1.0_scaffold00157.36_ locus=evm_27.TU.AmTr_v1.0_scaffold00157.36_ ID=evm_27.model.AmTr_v1.0_scaffold00157.36.v1.0 annot-version=v1.0
----------------------------MNS-----------------------------
------------------------------------------------------------
------------------------------------------------------------
------------------------------------------------------------
------------------------------------------------------------
------------------------------------------------------------
------------------------------------------------------------
------------------------------------------------------------
--------------------------------CWQ-------------------------
-W----------------------------------------------------------
------------------------------------------------------------
------------------------------------------------------------
------------------------------------------------------------
----------DW------E---------------------L----------------LW-
------------------------------------------------------------
------------------------------------------------------------
------------------------------------------------------------
------------------------------------------------------------
------------------------------------------------------------
------------------------------------------------------------
------------------------------------------------------------
------------------------------------------------------------
------------------------------------------------------------
------------------------------------------------------------
------------------------------------------------------------
------------------------------------------------------------
------------------------------------------------------------
------------------------------------------------------------
------------------------------------------------------------
------------------------------------------------------------
------------------------------------------------------------
------------------------------------------------------------
------------------------------------------------------------
------------------------------------------------------------
------------------------------------------------------------
------------------------------------------------------------
------------------------------------------------------------
------------------------------------------------------------
--------G-QV--------G--------------------------SL-DQG-YP-K-A
-------PY-DRE-----------------------------------------------
------------------------------------------------------------
---------------------------------LQDN--------HLSGV---LPDY---
----------------------------L----------GNLVS----------------
--------LRN--------LNLANNS--------FRG--------YLPS-----QWGQL-
KNLQ-R-------------LVIS-----NNNLTGIIP-P-SF--G-H-I-SELKEVDIS-
-------------------------SN----------------------N-L-KGKI---
------P-------------DE------------------LFSI-DK-F-----------
-----------N-----FSG-N--------H----------L-----DCGSNSKT-----
-------------PC---------------------------------------------
-----------------V-SI---------------------------------------
------------------------------------------------------------
------------------------------------------------------------
--------------------------------------------------------SRIL
-DSA------RKPN----L-AV-----VV--GG-AGI--------GAFILL-S----IGF
IFI-----------YWN------R-------------------RE-------------HY
L-------------------------------RHDI------------------------
------------------------------------------------------------
-----------------------------------------FVDVPGE-DE---------
--YK-----------------------------------I---------AFGQ----LRR
FSWREL-----QVATDNF-SENLVLGQ--GGFGKVYKGI-L-------A-D-E-------
----T-KVAVKRLTDYH-------N-----------------PG-G-ELAFLRE------
-----VELISVA---VH----RNLLRLIG-FC-----VT--S---------------S--
-----ERILVYPFMQNLSVAYRL----------REFIPCVHAPDL---K-----------
------------------------------------------------------------
-----------------------------------------------------PG-EKGL
DWPTRKRVTFGTACGLEYLH-----------EH-----------------C-N--PKIIH
RDLKAANILL-DDDF---EAVLGDFGLA--------------------------------
--------------------------KLVD--------T-K-L-----------------
------------------------------T----------HV----TT-Q---------
-------V---------R------G-TMGHIAPE-Y-----LS-TG--R-------S---
SEK-TDVFGFGITILELVTG----QR-A-IDFS-RLEE----------------------
------EDE-VLLLDHIKKLH-----------REK--------T---L-AD--------I
VDKRL-KQ-------------S-YDP----------------------EEVEVLVQVALL
CTQSSPEDRP-----KMTEVV--RMLQGE---GL-A----------E------R------
-------------------WE------------------EWEQL-E----------VLRS
QEY-S------------VYRH-QFA-----------------------------------
------------------------------------WAE-D-------------------
------------------STYN--------------------------------------
--------------------------------------------QEAMELSAAR------
---------------------------------------------------
>evm_27.model.AmTr_v1.0_scaffold00056.178 pacid=31568423 transcript=evm_27.model.AmTr_v1.0_scaffold00056.178 locus=evm_27.TU.AmTr_v1.0_scaffold00056.178 ID=evm_27.model.AmTr_v1.0_scaffold00056.178.v1.0 annot-version=v1.0
--------------------M---------------------------------------
------------------------------------------------------------
------------------------------------------------------------
------------------------------------------------------------
------------------------------------------------------------
------------------------------------------------------------
------------------------------------------------------------
------------------------------------------------------------
------------------------------------------------------------
------------------------------------------------------------
------------------------------------------------------------
------------------------------------------------------------
---------------AM-------K-R-----V-Y-------------------------
---GIK----GW------N----------------G-DP-C--------LPR---NYSW-
-------------DA-L-N-------------------------C-----S---------
---------------------DSPT-P--------KIIS---------------------
------------------------------------------------------------
------------------------------------------------------------
------------------------------------------------------------
------------------------------------------------------------
------------------------------------------------------------
------------------------------------------------------------
------------------------------------------------------------
------------------------------------------------------------
------------------------------------------------------------
------------------------------------------------------------
------------------------------------------------------------
------------------------------------------------------------
------------------------------------------------------------
------------------------------------------------------------
------------------------------------------------------------
------------------------------------------------------------
------------------------------------------------------------
------------------------------------------------------------
------------------------------------------------------------
------------------------------------------------------------
------------------------------------------------------------
------------------------------------------------------------
------------------------------------------------------------
------------------------------------------------------------
------------------------------------------------------------
------------------------------------------------------------
------------------------------------------------------------
-------------------LNLGGSG--------LSG--------RISA-----ALEGL-
KEIQ-S-------------LNLS-----NNSLTGTIP-D-VL--S-H-L-PKLVILDLR-
-------------------------DN----------------------N-L-SGSV---
------P-------------RA-----------------------LLDKNN-SQ--SL--
---------AIR-----IDG-N--------P-S--------L------CS----------
-----------TPSC---------------------------------------------
-----------------G-QSRDS------------------------------------
------------------------------------------------------------
------------------------------------------------------------
-----------------------------------------------------VQMGR--
-NNH------SQCP------QA-----VI--IV-SIV-GG-------IVII------SAF
FML-----------LLW------K-------------------IRNLQV---------KM
-------------------------------SKGKL------------------------
------------------------------------------------------------
------------------------------------------------------------
-------------------------------QSPSEM-N-------------G----SRA
FAYSEV------------------------------------------------------
-----------VLSSAS-------R------------------Q-G-FKEFSAE------
-----VKLLMRV---HH----KNLAAFIG-FC-----EE--G---------------N--
-----NMILIYEYMAKGNLQGIL----------L---------DD---------------
------------------------------------------------------------
-----------------------------------------------------HS-SRVF
NWEQRLQIALCAAQGLEYLH-----------YG-----------------C-K--PPIIH
RDVKTSNILL-NERL---EAKLADFGLS--------------------------------
--------------------------KAWA--------N-D-G-----------------
----------------------------D-T----------HI----ST-V---------
-------V---------V------G-TPGYVDPE-Y-----YI-TN--K-------L---
NEK-SDVYSFGIVLLELITG----LP-A-IIVN-E--Q----------------------
--------R-IHIIQWVTPNL-----------VKG--------S---I-AS--------I
VDPRM-QG-------------Q-YDT----------------------SSMWKVAEIAMA
CTPHTGIKRP-----TMSDVV--HELKGS------L----------E------L------
---------------------------------------E-VA---------------RL
---------------------KRI--------------SGKKSRS---------------
------------------------------------------------------------
---------------QSRNSSNL-----------IQSNSQS------VFY----------
----------------------------------------------------PLPR----
---------------------------------------------------
>evm_27.model.AmTr_v1.0_scaffold00171.27_ pacid=31568491 transcript=evm_27.model.AmTr_v1.0_scaffold00171.27_ locus=evm_27.TU.AmTr_v1.0_scaffold00171.27_ ID=evm_27.model.AmTr_v1.0_scaffold00171.27.v1.0 annot-version=v1.0
------------------------------------------------------------
------------------------------------------------------------
------------------------------------------------------------
------------------------------------------------------------
------------------------------------------------------------
------------------------------------------------------------
------------------------------------------------------------
------------------------------------------------------------
------------------------------------------------------------
------------------------------------------------------------
------------------------------------------------------------
------------------------------------------------------------
------------------------------------------------------------
------------------------------------------------------------
------------------------------------------------------------
------------------------------------------------------------
------------------------------------------------------------
------------------------------------------------------------
------------------------------------------------------------
------------------------------------------------------------
------------------------------------------------------------
------------------------------------------------------------
------------------------------------------------------------
------------------------------------------------------------
------------------------------------------------------------
------------------------------------------------------------
------------------------------------------------------------
------------------------------------------------------------
------------------------------------------------------------
------------------------------------------------------------
------------------------------------------------------------
------------------------------------------------------------
------------------------------------------------------------
------------------------------------------------------------
------------------------------------------------------------
------------------------------------------------------------
------------------------------------------------------------
------------------------------------------------------------
------------------------------------------------------------
------------------------------------------------------------
------------------------------------------------------------
------------------------------------------------------------
------------------------------------------------------------
------------------------------------------------------------
------------------------------------------------------------
------------------------------------------------------------
------------------------------------------------------------
------------------------------------------------------------
------------------------------------------------------------
------------------------------------------------------------
------------------------------------------------------------
------------------------------------------------------------
------------------------------------------------------------
------------------------------------------------------------
------------------------------------------------------------
------------------------------------------------------------
------------------------------------------------------------
------------------------------------------------------------
------------------------------------------------------------
------------------------MGR--GKLGTTYKAM-L-------E-T-G-------
----S-TVVVKRLKDMN-------G------------------L-S-KKEFFQQ------
-----MQLLGRL---SH----PNLVEIIS-FY-----YS--Q---------------D--
-----EKLVVYEYLPNGSLFDLL----------H---------GN---R-----------
------------------------------------------------------------
----------------------------------------------------GPG-RVPL
QWEDRLRMAKGIAKGLAYLH-----------QA-----------------CSS--HRLPH
ANLKSSNILL-APDY---TPKLTDHGFD--------------------------------
--------------------------PLLP--------S---------------------
-----------------------------------------------RR-A---------
-------F---------D------K-LAASKAPE-N-----AK-SK--R-------L---
TNK-TDVWCFGIVLLELISG----RV-P-GQFT-LGNEI---------------------
------SSE-DDLPEWVRSVV-----------NED--------W---S-TD--------I
LDLEI-LN-------------A----------------------KNGHGEMLKLTQIALD
CTVSALEKRP-----KMAEVV--KRIEEI------Q----------E------G------
---------------------------------------K-EG---------------EG
------------------------------------------------------------
------------------------------------------------------------
-------------EAQDQAQSRS-----------RGGQGSQQ------------------
------------------------------------------------------------
---------------------------------------------------
>evm_27.model.AmTr_v1.0_scaffold00009.24_ pacid=31568714 transcript=evm_27.model.AmTr_v1.0_scaffold00009.24_ locus=evm_27.TU.AmTr_v1.0_scaffold00009.24_ ID=evm_27.model.AmTr_v1.0_scaffold00009.24.v1.0 annot-version=v1.0
--------------------MASHFT----------------------------------
------------------------------------------------------------
------------------------------------------------------------
------------------------------------------------------------
---------------------------------------------------ALK------
-----LF-----------------------------------------------------
------------------------------------------------------------
------------------------------------------------------------
---------------------------WLTCFFIS-------------------------
------------------------------------------------------------
---------------------NIS----------------------------------SA
--IET----------------------T------EF---------RA-------LM----
---------------AF-------K-S-----Q-L-----KSSE----------------
---ET---S-NW------GF---SGFL--------S-SA-C----------------SW-
-------------TG-L-S-------------------------CR----D---------
--------------------------G--------HIVSLSLP-----------------
-------------------------------HMGL----------KGV-LP----MEM--
---GFLSRLEVLNLTDN-HFQG------------------------LI---PPS-I----
-----WQL---------------------SNLK---------------------------
------------------------TLDLSFNL-FTGTLGPELQSLRNLQKLDLTSNGLSG
KLIP-----EL-G-CLPKLQFLNLGLNLF------TGVIP--------------------
--EQ-LSDLSELDTLVLTGNELSGPFPEGLVHLMNLRVLDLSNNGFSGAIPARV------
--------------------GELKKLQVMDVSNN-SLTG---------------------
--PIPPE--I-GSL-TELKDLFLGLNRFSGPLP-R-EISNLINLVNLDAPSCNIRGPIPE
EIGYLRSLDKLDLS-GNPLQSPIPASIG-----------------------------KLQ
N-LTILNLVSAG-ING-----S-IPEELGSC-----------------------------
--------------------------R-SLTTVILT-FNEITGA------LPD-KLSELE
ETILSFSVEQNLLTGPIPPWIG---R-WKVADSILLASNQF-IGRIPPEI-G----NCSA
LTHLSLSKN-------------------------------HLTGFIPSE-LCNASSLSEL
DIENNFLVGSIENTFINCKNLTQLVLV-HNQLTG-----TV-PRYIAELPLVVLELDYNN
FTGEIPHEIWSSASLLEFSAGFNFLQGSLPPVIGDL-VTLQRLVLNDNELEGRIP--EEF
G---KLQSLSVLSLNQNKLSGELPMQ---------------LFLCN--VLTSLDL-GN--
--NKLTGEIPPEIG----------------------------------------------
------KLS---QLEYLVLSHNQF---SGE------IPSKISDIFRQSIIPDTSYLQHRG
VLDLSWNNLSGPIPEGL-GNC---------------------------------------
--------GIVVDLFLN-NNNLNG-PIPK-----SISAI---SNLTSLDLSSNNLEGEIP
VEIAELEKLQGLAMAYNNLQGTIPEEL--GRLRNL---------VKL-------------
--NLTGNR-LV-G----------------PVP------NS----IG-D-------LRALS
-DLDLSNNQ-LS--------G--------------------------SL-SSS-MA-K-L
-------AN-IVG-----------------------------------------------
----------------------------------LYLQENRISG----------------
SLN--------------GLLSDSASWHQIAILNLSSN--------LFSGE---IPPS---
----------------------------I----------ANLSY----------------
--------LNY--------LDLHNNQ--------FTG--------TITT-----DLTHL-
SQLL-Y-------------LDLS-----ANSIKGKIP-N-EL--C-S-L-TDLNFLNLS-
-------------------------SN----------------------I-L-DGPI---
------P-------------N------------------------CQ-NFT-YQ------
-----------S-----FLN-N--------R-A--------L------CGPLVED-----
-------------GC---------------------------------------------
-----------------E-EKAGL------------------------------------
------------------------------------------------------------
------------------------------------------------------------
------------------------------------------------------------
----------RRSH----L-VNKR---AI--LV-LAL-------TSTFSVL------CLT
VFF-----------LKW------R------------------MAR---------------
--------------------------------QEEDS-----------GFIESPQ-----
--------------------------------------------KLQSWSHGPNQSIEPG
-LCLL---------------------------------------SKAK-SR---------
--EP----------------------PSI--NIATFQ--------------QP----LLR
LTLADI-----LRMTNNF-CKSNVIGD--GGFGTVYRAN-L-------P-D-G-------
----R-TVAVKKLGKAR-------D------------------Q-G-QREFLAE------
-----METLGKV---KH----KNLVPLLG-YC-----SF--G---------------E--
-----EKLLIYDFMANGSLDFWL----------R---------NR---T-----------
------------------------------------------------------------
----------------------------------------------------EAL-QVVL
DWNKRFRIALGTARGLAFLH-----------HG-----------------F-V--PHIIH
RDMKASNILL-DKDF---EPKVADFGLA--------------------------------
--------------------------RIMS--------A-C-E-----------------
------------------------------T----------HV----TT-E---------
-------I---------A------G-TFGYIAPE-Y-----GQ-SW--R-------S---
TTK-GDVYSFGVILLEMVTG----KE-P-TGLG-FDDF----------------------
-------EG-GNLVGWVREMV-----------VRG--------K---G-MT--------C
LDGEV-CD-------------G-----------------------QGVMQMLKVLQLGLE
CTSDDPMRRP-----TMLAVV--QKLKDI------G----------E------K------
------------------------------------------------------------
------------------------------------------------------------
------------------------------------------------------------
------------------------------------------------------------
------------------------------------------------------------
---------------------------------------------------
>evm_27.model.AmTr_v1.0_scaffold00162.29_ pacid=31572383 transcript=evm_27.model.AmTr_v1.0_scaffold00162.29_ locus=evm_27.TU.AmTr_v1.0_scaffold00162.29_ ID=evm_27.model.AmTr_v1.0_scaffold00162.29.v1.0 annot-version=v1.0
------------------------------------------------------------
------------------------------------------------------------
------------------------------------------------------------
------------------------------------------------------------
----------------MALKI-------------MNGIL--------LVL-LA-------
-----FFCW---------------------------------------------------
------------------------------------------------------------
------------------------------------------------------------
---------------------------EMLGSEAQ-------------------------
------------------------------------------------------------
------------------------------------------------------------
---------------SLPR--------S------EL---------NA-------LR----
---------------QI-------A-S-----K-L-------------------------
---GM-------M----GN---------FN-----V-DQ-CS-------------SGGW-
----KISTTEDREAN-V-T-------------------------C-----NCSF------
-----------V-------S--NTV-C--------HIEMIFWK-----------------
-------------------------------AQNL----------SGI-IP----EDF--
---GNLTHLNVLDFSRN-YLNG------------------------FI---PEV-L----
-----SGL---------------------P-LV---------------------------
------------------------QLSLLGNR-FSG------------------------
-PIP---K-KF-------------------------------------------------
------------------------------------------------------------
------------------------------------------------------------
------------------------------------------------------------
------------------------------------------------------------
----------------------------GDM-----------------------------
--------------------------K-NLTELVVE-ANQLGGS------LPE-EL----
---------------------G---H-LSNLERLILSSNEF-TGELPT------------
------------------------------------------------------------
------------------------------------------------------------
-------------------------------TFAKL------------------------
---------------------------------------------T--NLTDFRI-NG--
--NNISGTIPGFIG----------------------------------------------
------N-----------------------------------------------------
------------------------------------------------------------
------------------------------------------------------------
-------------------------------WTKL---------KKL-------------
--RISGTS-ME-G----------------PIP------TT----IS-S-------LEDME
-DLRITDLS--G--------K-------------------------PSP-FPP-LE-K-M
-------KK-LGK-----------------------------------------------
------------------------------------------------------------
-------------------------------LILRNC--------SISGV---IPP----
---------------------------YI----------EEMKD----------------
--------LKD--------LDLSFNN--------LTG--------GIPP-----FLKDF-
KGLD-R-------------LYLK-----SNKLTGDVP-D-WIM-------RIDPDVDIS-
-------------------------NN----------------------N-F-TGA----
------T-------------SSTMCP-------------PSGPNMLA-------------
---------------------S--------Y-SSVQDKL--IRP----CL----------
---------QKGFPCPVK--PKNFK-------LFINCGGRKITI----DGEEYEEDLVGK
G---TNMF-DGREKWAVS-STGNF-MDNGGTLGDMYVPSSTSNLLAQKN---IELYSTAR
ASAISLSYYGLCLQNGGYTVVLYFAEIQFT-----------DGHTFSSLG---KRIFDVY
IQGKKVLTDFNIRMEANGTG--IGINRTFITDVTDHTLEIHFYWAGKGTTSIPWRSFYGP
LVS------------AIRV-TPN-----------FTPEI----------------DGD--
-DKF------STG--------------AM--VG-IVV------CSCFVVFL-I----LAV
LYM-----------KGY------L--------------------G-------------G-
------------------------------------------------------------
------------------------------------------------------------
--------------------------------------------NDKE-NK---------
-------------------------------ELRSLE-L-------------Q----TGY
FSLKQI-----KAATKNF-DPANKIGE--GGFGPVYKGA-L-------P-D-G-------
----S-VIAIKQLSSKS-------K------------------Q-G-NREFVNE------
-----IGMISAL---QH----PNLVKLYG-CC-----IE--G---------------N--
-----QLLLIYEYMENNCLSRAL----------F---------GP---------------
------------------------------------------------------------
----------------------------------------------------DES-RLKL
DWPIRLKICIGIARGLAYLH-----------EE-----------------S-R--LKIVH
RDIKGTNVLL-DKDL---NAKISDFGLA--------------------------------
--------------------------KLDE--------E-E-N-----------------
------------------------------T----------HI----ST-R---------
-------I---------A------G-T---------------------------------
------------------------------------------------------------
------------------------------------------------------------
------------------------------------------------------------
------------------------------------------------------------
------------------------------------------------------------
------------------------------------------------------------
------------------------------------------------------------
------------------------------------------------------------
------------------------------------------------------------
---------------------------------------------------
>evm_27.model.AmTr_v1.0_scaffold00023.23_ pacid=31573776 transcript=evm_27.model.AmTr_v1.0_scaffold00023.23_ locus=evm_27.TU.AmTr_v1.0_scaffold00023.23_ ID=evm_27.model.AmTr_v1.0_scaffold00023.23.v1.0 annot-version=v1.0
--------------------MLRQKKSETKRKK---------------------------
------------------------------------------------------------
------------------------------------------------------------
-----------------------------------------------------RE-----
--------------KQL----------------------------------ILRNLPL--
-----LL------------------------QLP--------------------------
------------------------------------------------------------
------------------------------------------------------------
---------------------------LVLIAVFP---F---------------------
------------------------------------------------------------
-------------------------------------------------QTA-----FSQ
----SW------DGIVVTQ--------A------DY---------QA-------LQ----
---------------AF-------K-H-----A-L------DD---------PKG-----
---VL---R-SW------N--D-SG----------V-GV-C--------------SGGW-
-------------IG-I-K-------------------------C---------------
-----------------------VQ-G--------QVIAIQLP-----------------
-------------------------------WKGL----------GGR-IS----EQV--
---GQLPALRKLSLHDN-VIEG------------------------AF---PSS-L----
-----WLL---------------------PTLR---------------------------
------------------------GVYLFNNR-LSG------------------------
-TIP---P----------------------------------------------------
------------------------------------------------------------
------------------------------------------------------------
------------------------------------------------------------
------------------------------------------------------------
--------------------------IVSLS-----------------------------
--------------------------P-LLQTLDIR-NNSFTGV------IPK-GF----
---------------------A---N-STRLYRLNLAYNRF-VGSIPVDL-T--------
------------------------------------------------------------
------------------------------------------QS----------------
------------------------------------------------------------
-----------------------------------------------SSLTFLSL-QN--
--NSLSGPVPDTWG----------------------------------------------
---------------------------GG-------IRTS--------------------
----------------LDSEG---------------------------------------
-----------------------------------------SYQLQLLNLEHNSLSGPV-
-----------------------PPSL--SRLKKL---------EEL-------------
--YLGSNQ-IN-G----------------SMP------EE----LG-E-------LPRLR
-NLDLSSNS-IS--------G--------------------------NL-PLP-LL-N-L
-------SS-LVQ-----------------------------------------------
------------------------------------------------------------
-------------------------------LNIGNN--------QISST---IPEA---
----------------------------I----------NKLEK----------------
--------LSV--------LVLKHNR--------ING--------SIPS-----SLSKI-
SGLS-Q-------------LDLS-----ENNLTGRIP-P-SL--A-D-L-PNLDSLNVS-
-------------------------YN----------------------N-L-SGSV---
------P-------------PL-----------------------LSLKFN-SS------
-----------S-----FKG-N--------L-Q--------L------CGYSPSV-----
-------------PC---------------------------------------------
-----------------S------------------------------------------
------------------------------------------------------------
---------------------------------------------------------APP
HPPFP---------------PPS---------------------------------NP--
-PNS------HKKE------LTKR---EK--IL-IIV-GG----VLLVFVL-L----LCC
LLI-----------LCW----VSR--------------------E---------------
--------------------------------RKKT--NGKGGNGA--------------
---------------------------------------------------GAKGVAPPV
-----------------------------------------GGGGGE---E---------
--------------------GGG--EAGG--KLVHFD---------------G----PLA
FTADDL-----LCAT------AEVMGK--STYGTVYKAT-L-------E-D-G-------
----N-QVAVKRLRERI-------S------------------K-G-QREFEAE------
-----AGTLGKI---RH----PNLLPLRA-YY-----WG-PK---------------D--
-----EKLLVFDFMPGGSLAAFL----------H---------AR---GP----------
------------------------------------------------------------
--------------------------------------------------------ETPI
DWSTRMNIAISTARGLHHLH-----------TR----------------------ENIVH
GNLTAGNILL-DEDR---NAKIADFGLS--------------------------------
--------------------------RLMT--------A-A-A-----------------
------------------------------N----------SN----VI-A---------
-------T---------A------G-ALGYRAPE-L-----SK-LK--K-------A---
STK-TDIYSLGVVLLELLTG----KA-P-SDAS-ST------------------------
--------G-ASLPEWVASIV-----------KEE--------W---T-NE--------V
FDLEL-IR-------------D---------------------SANTGDELLNTLKLALH
CVDPSPSARP-----DIEHVL--HQLEEI------K----------P------E------
---------------------------------------L-AA---------------TQ
P-----------------------------------------------------------
------------------------------------------------------------
---------------EAGATTST-----------TEAAASAS------------------
------------------------------------------------------------
---------------------------------------------------
>evm_27.model.AmTr_v1.0_scaffold00049.63_ pacid=31574715 transcript=evm_27.model.AmTr_v1.0_scaffold00049.63_ locus=evm_27.TU.AmTr_v1.0_scaffold00049.63_ ID=evm_27.model.AmTr_v1.0_scaffold00049.63.v1.0 annot-version=v1.0
--------------------MSFYIQRL--------------------------------
---------------------------------------------------CLFYVSIDI
GILQF---------SSAHNFI--------SIDCGG-----TRNYTDPQT-GFAWVSDTS-
FTR------WGKVAEIKSSNKTRE------QYQRLRYFP----------ADNKK------
----------------YCYTL-NTVER--------KRYI--------VRA-TF-------
-----LY----GNF------DNG-D------PYP--NFQLYLDATRWSTVKITD------
----ASRIYIDEMIIRAP-SSKIDVCVCDA-STGFPFISTLELRPLNVSMYATEYED--D
FFLSVA-----------ARVNF----GAATVEAIRYPDDPYDRIWESDLNKRPNFLVGAA
PGTMRI--NTSKTIE--AS-IREFPPVKVMQTAVIGTKG-----ILTYRLTL---DEFPA
-----NARAYAYLAEIEDLGYNETRKFTMKQPHIPEYNNAVVNIVENANGSYILYEPSFQ
NVTL-------------EFVLLFS-FEKTPDSTRGPLINA--IEINRYVQII--------
--------------PKTST--------Q------DA---------AA-------LD----
---------------AL-------R-S-------I-------------------------
---SIG--T-DW------M--------NEG-----G-DA-C--------VPA---HWSW-
----------------L-D-------------------------C-----N---------
---------------------SGSP-P--------RITKIFLS-----------------
------------------------------------------------------------
------------------------------------------------------------
------------------------------------------------------------
------------------------------------------------------------
------------------------------------------------------------
------------------------------------------------------------
------------------------------------------------------------
------------------------------------------------------------
------------------------------------------------------------
------------------------------------------------------------
------------------------------------------------------------
------------------------------------------------------------
------------------------------------------------------------
------------------------------------------------------------
------------------------------------------------------------
------------------------------------------------------------
------------------------------------------------------------
------------------------------------------------------------
------------------------------------------------------------
------------------------------------------------------------
------------------------------------------------------------
------------G----------------------------------K------------
------------------------------------------------------------
------------------------------------------------------------
------------------------------------------------------------
---------------------------------------------NLSGE---MPSE---
----------------------------I----------KQMDF----------------
--------LTE--------LWLNGNS--------LTG--------SIP------GLSNL-
VSLT-V-------------LHLE-----NNKLSGHLP-S-FL--G-E-L-PNLKELYVQ-
-------------------------NN----------------------L-L-TGEI---
------P-------------PA-----------------------LL-----AG--KL--
---------AFY-----YDG-N--------P-G--------L------------------
------------------------------------------------------------
------------------------------------------------------------
------------------------------------------------------------
------------------------------------------------------------
--------------------------------------------------------TR--
-GRR------HEKN------FK-----II--IA-TS--GT----LIVCIIL-L----LGF
VLL-----------LHI-----HQ--------------------R-------------RS
S-------------------------------KDSN------------------------
--------------------------------------------SARITSKPSTAYSIIR
------------------------------------------------------------
-------------------------------DGSLVR-DE---------SLEI----ACY
FTLTEL-----EEATEQF---SRKIGQ--GSFGPVYYGK-V-------K-D-S-------
----K-EVAVKILAATS-------T------------------H-G-TQQFVNE------
-----VTLLSRI---HH----RNLVPLIG-YC-----EE--G---------------N--
-----QRILVYEYMHNGTLRDHI----------H---------DP---------------
------------------------------------------------------------
-----------------------------------------------------IK-QKKL
DWMSRLYIAEDAAKGLEYLH-----------GG-----------------C-I--PSIIH
RDVKTSNILL-DIKM---RAKVSDFGLS--------------------------------
--------------------------RCTD--------E-N-------------------
----------------------------R-T----------HI----SS-A---------
-------A---------R------G-TVGYLDPE-Y-----YG-NQ--Q-------L---
TER-SDVYSFGIVLLELISG----RK-P-ISVE-DYGS----------------------
--------D-WNIVHWARSRI-----------RKG--------A---V-KS--------I
IDPQL-GD-------------N-IKI----------------------ESVWKMAEIAIL
SVESHMVSRP-----TMQSVV--LAIQDA------I----------K------I------
---------------------------------------E-KE---------------SL
-------------------EIAS-------------------------------------
------------------------------------------------------------
-----------WDSSVDLSKSMD-----------MPSSSLD-------------------
--------------------------------------GYDGSHEVLGKYDLPTAR----
---------------------------------------------------
>evm_27.model.AmTr_v1.0_scaffold00005.91_ pacid=31575914 transcript=evm_27.model.AmTr_v1.0_scaffold00005.91_ locus=evm_27.TU.AmTr_v1.0_scaffold00005.91_ ID=evm_27.model.AmTr_v1.0_scaffold00005.91.v1.0 annot-version=v1.0
--------------------MA--------------------------------------
------------------------------------------------------------
------------------------------------P-----------------------
------------------------------------------------------------
---------------------------------------------------FLA------
-----VV-----------------------------------------------------
------------------------------------------------------------
------------------------------------------------------------
---------------------------LLLFSWVF-FFP---------------------
------------------------------------------------------------
----------------------------------------------------------IS
----Q----------PLPS--------S------QT---------QI-------LQ----
---------------QL-------R-R-----H-L-----EYPQ----------------
---AL---N-AW------N---------IT-----T-DL-C-------YSPS---SSK--
-------------VS-I-V-------------------------CK----D---------
--------------------------D--------SVIELRIV-----------------
-------------------------------GEKPVKYV----EFDGFPISG---QTL--
---------------------------------------------------SDQ-FSMDS
FIITLCRL---------------------NSLR---------------------------
------------------------VVSMVSLG-IWG------------------------
-PLS---D----------------------------------------------------
------------------------------------------------------------
------------------------------------------------------------
------------------------------------------------------------
------------------------------------------------------------
--------------------------KIHRL-----------------------------
--------------------------S-SIEILDFG-SNFLFGS------VPQ-KI----
---------------------S---N-MERIQTLKLDNNFF-NDTLPNWF-D--------
------------------------------------------------------------
----------------------SF------------------------------------
------------------------------------------------------------
-----------------------------------------------QNLSVLSL-NK--
--NRFKGPV---------------------------------------------------
------------------------------------------------------------
------------------------------------------------------------
------------------------------------------------------------
-----------------------PPSM--AKIKTL---------QVL-------------
--ALSENS-LS-G----------------NLP-------E----LK-G-------LTGLQ
-SLDLRGNR-L---------G-------------------------PHL-PEL----P--
-------AG-VIT-----------------------------------------------
------------------------------------------------------------
-------------------------------VLLSKN--------LFSSE---VPPE---
----------------------------Y----------GELDN----------------
--------LQH--------LDLSFNF--------VDG--------VPPP-----MIFSL-
PNIT-Y-------------VNLA-----SNSLSGALP-G-SL--RCS---SSLGFVDVS-
-------------------------SN----------------------R-L-SGAL---
------P-------------SC-----------------------LG-SEA-EK------
--------RVVK-----FAG-N--------------------------CLYVNSQ-----
-------HQHQASYC---------------------------------------------
-----------------Q-GFGKS------------------------------------
------------------------------------------------------------
------------------------------------------------------------
------------------------------------------------------------
-TEQT-----VVIS------LG-----IL--IG-IIG-GI----ALFLLVL-V----FVA
LIL-------------------CK--------------------RCC-----------K-
--------------------------------REIS--EQNLIPKT--------------
--------------------------------------------TTENSPTGFSTELL--
-------------------------------------------------AN---------
---------ARF------------ISQTM--KLGAQG-LP------------V----YRS
FLLEEL-----EEATRNF-DHSTYLGE--GSIGKLYKGS-L-------E-N-G-------
----T-YVVIRCLELSK-------R------------------Y-S-IRNLKLR------
-----LDLLSKL---RH----PNLVCLLG-HC-----LD--S-------------VHD--
PYGVKQVFLVYEYIPSGNLQTHL----------S---------GY---------------
------------------------------------------------------------
-----------------------------------------------------IP-EKSL
SWPARLNILVGVAKAVHFLH-----------TR-----------------V-I--PGFFN
NRLKVHNIFL-DEHA---TAKLSDYGLA--------------------------------
--------------------------IITE--------E-I-E-----------------
------------------------------K----------HE----GR-----------
-------I--------ES------Q-KSVHVDPR-S-----CM-RK--N-------T---
NLE-DDIYGFGFILLKVLVG----PT-T-IER----------------------------
-------EH-ASLLNEMARSFS----------SSD--------E---R-KR--------I
VDPIV-LG-------------T-SGQ----------------------ESLSVVISITNR
CLSPEPSARP-----SIEDIL--WNLQYA------A----------Q------V------
---------------------------------------Q-AT---------------AD
---------------------GDRSQ----------------------------------
---------------------------------KLIELTWNCPYGPRIVVPCSSGFQIKE
SPGFDWNH---LVHVRGSESSRE-------------------------------------
----------------------------------------YATHVECTKRVPPVYVGVQG
AKIAV---FLSRNGACNAMSWRRLVEVLLH--------------QP-----
>Bradi2g22180.1.p pacid=32772255 transcript=Bradi2g22180.1 locus=Bradi2g22180 ID=Bradi2g22180.1.v3.1 annot-version=v3.1
--------------------MQHLR-----------------------------------
------------------------------------------------------------
------------------------------------------------------------
------------------------------------------------------------
---------------------------------------------------LIA------
-----FLSA---------------S-----------------------------------
------------------------------------------------------------
------------------------------------------------------------
---------------------------LLFPLLPC-------------------------
------------------------------------------------------------
------------------------------------------------------------
------------TKGADLN--------S------DK---------QA-------LL----
---------------AF-------A-A-----S-L-----------------PHGK----
---KI-----NW------T--R-TT------------QV-CT---------------SW-
-------------VG-V-T-------------------------C-----T---------
----------------------PDG-K--------RVRELRLP-----------------
-------------------------------AIGL-------------------------
------------------------------------------------------------
------------------------------------------------------------
------------------------------------------------------------
------------------------------------------------------------
------------------------------------------------------------
------------------------------------------------------------
------------------------------------------------------------
------------------------------------------------------------
------------------------------------------------------------
------------------------------------------------------------
------------------------------------------FGPIP-------------
------------------------------------------------------------
------------------------------------------------------------
------------------------------------------------------------
------------------------------------------------------------
------------------------------------------------------------
------------------------------------------------------------
------------------------------------------------------------
------------------------------------------------------------
-----------------------SNIL--GKLDAL---------QVL-------------
--SLRSNR-LTVG-----------------LP------PD--------------------
------------------------------------------------------VA-S-I
-------PS-LHS-----------------------------------------------
------------------------------------------------------------
-------------------------------LYLQRN--------NLSGI---IPTS---
----------------------------L----------SS-------------------
-------NLAF--------LDLSYNS--------FNG--------EIPL-----KVQNM-
TQLT-G-------------LLLQ-----NNSLSGSIP---DL----Q-L-TKLRYLDLS-
-------------------------NN----------------------N-F-SGPI---
------P-------------PF-----------------------LQ-KFP-VN------
-----------S-----FLG-N--------S-F--------L------CGFPLE------
-------------PC---------------------------------------------
-----------------P------------------------------------------
------------------------------------------------------------
-------------------------------------------------------GTTPP
SPV-----------------SPS-------------------------------------
-DKN------NKNG----F-WNHT---TIM-II-IIA-GG-----GVLLLI------LII
ILL-----------ICI----FKR--------------------K---------------
--------------------------------RDTEA--GTASSSS-------------K
GKGVAGG-------------------------------------RAEKSK----------
-------------------------------------------------QE------FSS
GVQE---------------------AERN--KLVFYD-GC-----------------SYN
FDLEDL-----LRAS------AEVLGK--GSYGTTYKAV-L-------E-D-G-------
----T-TVVVKRLKEVV--------------------------A-G-KKDFEQQ------
-----MEIIDRL--GQD----QSVVPLRA-FY-----YS--K---------------D--
-----EKLLVYDYVLAGSLSAAL----------H---------GN---K-----------
------------------------------------------------------------
----------------------------------------------------SAG-RTPL
DWGARVKISLGAARGIAHLH-----------AE-------------------G--GKFIH
GNIKSNNILL-SQEL---SACVSEFGLA--------------------------------
--------------------------QLMA--------T-P-------------------
-----------------------------------------HI-----------------
-------P---------P------R-LVGYRAPE-V-----LE-TK--K-------P---
TQK-SDVYSFGVLLLEMLTG----KA-P-LRSP-GRDD----------------------
--------SIEHLPRWVQSVV-----------REE--------W---T-SE--------V
FDVDL-LR-------------H----------------------PNTEDEMVQMLQVAMA
CVAVAPDQRP-----RMEEVV--RRIEEI------G----------S------S------
---------------------------------------Y-SG---------------TA
RT----------------------------------------------------------
------------------------------------------------------------
------------------------------------------------------------
-----------------------------------------------SPEDKPKEEAIQM
T--------------------------------------------------
>Bradi2g02290.1.p pacid=32772699 transcript=Bradi2g02290.1 locus=Bradi2g02290 ID=Bradi2g02290.1.v3.1 annot-version=v3.1
--------------------ML--------------------------------------
------------------------------------------------------------
------------------------------------PA----------------------
------------------------------------------------------------
---------------------------------------------------FL-------
-----LL-----------------------------------------------------
------------------------------------------------------------
------------------------------------------------------------
---------------------------LLLLPPLL-------------------------
------------------------------------------------------------
----------------------------------------------------------SV
----------HHANAGSLD--------T------DV---------AA-------LS----
---------------AF-------R---------L-----AAD---------RSN-----
---AL---A-TW------N--N-LS----------S-NP-CAGT----------SPQPW-
-------------RG-V-T-------------------------C---------------
-----------------------AG-G--------RVTRLVLE-----------------
-------------------------------GLSL-------------------------
------------------------------------------------------------
------------------------------------------------------------
------------------------------------------------------------
------------------------------------------------------------
------------------------------------------------------------
------------------------------------------------------------
------------------------------------------------------------
------------------------------------------------------------
------------------------------------------------------------
------------------------------------------------------------
------------------------------------------SGSGA-------------
------------------------------------------------------------
------------------------------------------------------------
------------------------------------------------------------
------------------------------------------------------------
------------------------------------------------------------
------------------------------------------------------------
------------------------------------------------------------
------------------------------------------------------------
-----------------------LPAL--ANLDGL---------RVL-------------
--SLKGNA-LS-G----------------PIP---------------D------------
------------------------------------------------------LS-P-L
-------VG-LKL-----------------------------------------------
------------------------------------------------------------
-------------------------------LFLSRN--------ALSGP---VPPE---
----------------------------L----------GKLYR----------------
--------LLR--------LDLSSNN--------LSG--------AVPP-----EINRL-
DRLL-T-------------LRLD-----SNRLSGPVD---AI----A-L-PRLQDFNVS-
-------------------------GN----------------------L-F-SGRI---
------P-------------AA-----------------------MA-GFP-AE------
-----------V-----FAG-N--------A-D--------L------CGAPLA------
-------------PC---------------------------------------------
-----------------K-EEA--------------------------------------
------------------------------------------------------------
------------------------------------------------------ASSCPP
GAAAAM--------------------------------------------AATKPAAE--
-GGG------GKGK------MSRA---AV--VA-IVA-GD-------FAVV-----GLVA
GLL-----------FCY---FWPR-----------------LSGR-------------RS
DR------------------------------RHREG-----------------------
--------------------------------------------EKIVYSSSPYGAAGVV
-------------------------------------------------AA-------AA
AGAA---------------------PERG--KMVFLD---------------DLSGIGRR
FELEEL-----LRAS------AEMLGK--GGSGTAYKAV-L-------D-D-G-------
----S-VVAVKRLRDNP-------TPVAASSS---------SSS-S-KKEFEHH------
-----MTVLGRL---RH----PNVVPLNA-YY-----YA--R---------------D--
-----EKLLVYEYMPNGSLFSLL----------H---------GN---R-----------
------------------------------------------------------------
---------------------------------------------------GGPG-RTPL
DWAARLRIASGAARGLAFIH-----------HG---------TRRGRSGTAGS--KLEAH
GNVKSTNVLL-DRAG---EARLADCGLA--------------------------------
--------------------------QLGC------------------------------
------------------------------------------------------------
-------C---------S------A-MSGYRAPE-APAP--AS-AS--RPW-----A---
TQK-GDVYALGVVLLELLTG----RC-P-AMAA-GEGE----------------------
----------EALPRWVQSVV-----------REE--------W---T-SE--------V
FDLEL-MK-------------D----------------------KGIEEEMVAMLQLALS
CAATAPEQRP-----KAAYVV--KMVDEI------R----------A-------------
--------------------------------------CR-EE---------------PS
------------------------------------------------------------
------------------------------------------------------------
-------------SGRGELSSSS-----------SMDESSAV------------------
-------------------------------------------------SDSPAVSEGGG
GPAVSQ---------------------------------------------
>Bradi2g34314.2.p pacid=32772846 transcript=Bradi2g34314.2 locus=Bradi2g34314 ID=Bradi2g34314.2.v3.1 annot-version=v3.1
--------------------MAERRASSLGV-----------------------------
------------------------------------------------------------
------------------------------------------------------------
------------------------------------------------------------
---------------------------------------------------IMAVAMVV-
-----IM-----------------------------------------------------
------------------------------------------------------------
------------------------------------------------------------
---------------------------AVLGLGLV-------------------------
------------------------------------------------------------
----------------------------------------------------------AA
----E----------------------EDP--WPDAPR----YKVEA-------LV----
---------------AI-------R-A-----A-L-----RDP----------NG-----
---VL---V-DW-----VA--N-SS----------V-HP-C----------------NW-
-------------TG-V-V-------------------------C-----S---------
------------------------------------------------------------
-------------------------------------------------VS---------
-------------------------------------------------------L----
------------------------------------------------------------
------------------------------------------------------------
------------------------------------------------------------
------------------------------------------------------------
------------------------------------------------------------
------------------------------------------------------------
------------------------------------------------------------
------------------------------------------------------------
------------------------------------------------------------
------------------------------------------------------------
------------------------------------------------------------
------------------------------------------------------------
------------------------------------------------------------
------------------------------------------------------------
------------------------------------------------------------
------------------------------------------------------------
------------------------------------------------------------
------------------------------------------------------------
------------------------------------------------------------
------------------------------------------------------------
-GIDLHSRN-LS--------G--------------------------TL-SPE-IG-K-I
-------RW-LED-----------------------------------------------
------------------------------------------------------------
-------------------------------VNLGDN--------DISGP---IPET---
----------------------------L----------GEFQS----------------
--------LVR--------VDLSNNR--------FSG--------TIPP-----ALCK--
EPIY-D-------------LQLS-----HNNLSGTIP-D-AI--F-T-H-RSNFFVDLS-
-------------------------FN----------------------N-L-SGTL---
------P-------------D--------------------YNISFY-GIN-TA------
-----------N-----FEG-N--------P-I--------LH---YNCNG---------
-------------TC---------------------------------------------
-----------------G-ST---------------------------------------
------------------------------------------------------------
-----------------------------------------------------------P
M-----------------------------------------------------------
-QEN-----------------------AL-------------------------------
-------------------------------------------PK-------------ES
------------------------------------------------------------
------------------------------------------------------------
---------------------------------------------PNK-NE---------
--SE--------------------------------------------ACFGH----LKR
YMLKEI-----KQATNNF-NRNNILGQ--GGFGIVYKGL-L-------H-D-G-------
----T-IAAVKRLKDFV-------S-----------------ST-G-EHQFRTE------
-----VAVISLV---VH----RNLLSLIG-FC-----SE--K---------------N--
-----ERLLVYPYMPNGTVSSKL----------Q---------EY---V-----------
------------------------------------------------------------
-----------------------------------------------------NQ-KPAL
DWPTRKKIALGTARGLVYLH-----------DQ-----------------C-Y--PKIIH
RDIKASNVLL-DEEF---EAIVADFGMA--------------------------------
--------------------------KMLE--------Q-G-Q-----------------
------------------------------T----------HV----IS-E---------
-------I---------R------G-TFGRIAPE-Y-----LR-TG--E-------S---
SEK-TDVYAYGLLLMELITG----RR-T-LDVR-EEEY----------------------
-------PK-GGLVDWARELL-----------EEG--------Q---L-SS--------L
VDKRL-GS-------------D-YDS----------------------AELVEMVQTVLL
CAMYNADHRP-----RMSEVV--RMLEGD---GSSA----------K------R------
-------------------WE------------------ALKDI-PT-------------
----T------------PLPGTPVFI-----PSLAHG-----------------------
------------------------------------------------------------
------------GEGEEYQSGD--------------------------------------
--------------------------------------------IEAIELSGPR------
---------------------------------------------------
>Bradi2g62670.2.p pacid=32773528 transcript=Bradi2g62670.2 locus=Bradi2g62670 ID=Bradi2g62670.2.v3.1 annot-version=v3.1
--------------------MAAPPTAARLGL----------------------------
-------------------------------------------LILVLL---LLGFFPAV
SLAQM------------PGFL--------SIDCGG-----AANYTDSL--GLQWTSDAG-
LIDSGTPFSIPQSSSSSSPQSSSA------QYSTLRYFP----------ADGNK------
----------------YCYTL-KVTTR--------TRYL--------LRA-SF-------
-----LY----ADFLLNSSSSDE-S------VFP--EFDLYLGATRWSTIVIYD------
----DTRILTRESIVLAA-SDSLSVCLSNA-TTGQPFISALELRPLNGSLYRTADES--T
SFLALA-----------ARINF----GAPSAAPVRFPDDPYDRIWESDLVRRANYLVDAA
PGTTNV--STANPIA--VA-TNERPPEKVMQTAVVGSLG-----ELTYRINL---NGFPG
-----NGWAFSYFAEIEEFVAPETRKFKLYIPGLPEVSKPTVDVAENAPGKYRLYQPGFF
NVSL-------------PFVLSFA-FRKTNDSDRGPILNA--FEIYKYVPID--------
----------------PGS--------P------DA---------PI-------MH----
---------------AL-------A-S-----S-FA------------------------
----------GG------H--------VQG-----G-DP-C--------LPS---PWSW-
----------------V-Q-------------------------C-----T-------A-
---------------------SQPQ-P--------RVVSIDLS-----------------
------------------------------------------------------------
------------------------------------------------------------
------------------------------------------------------------
------------------------------------------------------------
------------------------------------------------------------
------------------------------------------------------------
------------------------------------------------------------
------------------------------------------------------------
------------------------------------------------------------
------------------------------------------------------------
------------------------------------------------------------
------------------------------------------------------------
------------------------------------------------------------
------------------------------------------------------------
------------------------------------------------------------
------------------------------------------------------------
------------------------------------------------------------
------------------------------------------------------------
------------------------------------------------------------
------------------------------------------------------------
------------------------------------------------------------
------------G----------------------------------K------------
------------------------------------------------------------
------------------------------------------------------------
------------------------------------------------------------
---------------------------------------------NLTGS---IPPE---
----------------------------L----------AALPC----------------
--------LAQ--------IRLDNNM--------LTG--------PIP------DLSAA-
SNLS-I-------------IHLE-----NNQLTGRVP-S-YL--S-T-L-PKLTELYLQ-
-------------------------NN----------------------K-L-SGDI---
------P-------------GA-----------------------LI-----SR--GI--
---------ILN-----YSG-N--------M-H--------L------------------
------------------------------------------------------------
------------------------------------------------------------
------------------------------------------------------------
------------------------------------------------------------
--------------------------------------------------------QA--
-GKQ------EKRH------LI-----II--LS-ALL-G-----VSLLFAV-S----ICC
CVL-----------TRK-----NI--------------------K---------------
--------------------------------KNSP------------------------
---------------------------------------------EDNLTKPLPAQKLQK
--------------------------------------------SSAPSCE---------
-----------------------------------IS-TE------------T----AHP
FRLCDL-----EEATKNF---ANRIGS--GGFGIVYYGK-L-------P-D-G-------
----R-EIAVKVPTNDS-------Y------------------Q-G-KKQFTNE------
-----VSLLSRI---HH----RNLVAFLG-YC-----HE--D---------------G--
-----KNILVYEFMMNGTLKEHL----------H---------GR---------------
------------------------------------------------------------
--------------------------------------------------------DKHI
TWIQRLEIAEDSAKGIEYLH-----------SG-----------------C-T--PSIIH
RDVKTSNILL-DKQM---RAKVSDFGLS--------------------------------
--------------------------KLVM--------E-E-------------------
------------------------------S----------HA----ST-N---------
-------V---------R------G-TLGYLDPQ-Y-----YI-SQ--Q-------L---
TEK-SDIYSFGIILLELISG----RP-P-ISTM-TFGE----------------------
--------HFRNIGPWAKFYY-----------ESG--------D---I-EA--------I
VDPSI-SGAGS----------GYRDV----------------------HSIWKIAETAAR
CIDAEARRRP-----SMTEVV--KEIQEA------I----------A------L------
---------------------------------------E-RPP-------------PAR
---------------------EAEGGRRR-------------------------------
------------------------------------------------------------
-----------AASFPASASPGS-----------GAARSHDMVMDSL-------------
------------------------------------MRGDDDSSFSDTLLRHPELR----
---------------------------------------------------
>Bradi2g19290.1.p pacid=32776474 transcript=Bradi2g19290.1 locus=Bradi2g19290 ID=Bradi2g19290.1.v3.1 annot-version=v3.1
--------------------MKLSARGAMASR----------------------------
------------------------------------------PWLILLLG----LAGVLK
VPGQR--------SPDSTGFV--------SIDCGL-PPE-QGGYLDAAT-KLPYVPDGA-
FTD------AGANHNISAEYIT---PSLSRRYLNVRSFP-----------SSPR------
----------------SCYTL-PSTVAR------GSKYL--------LRA-TF-------
-----IY----GNY------DGL-N------KPP--VFDLHLGVNFWQTVNITS------
----PGAAQIAEVVAIVP-DESVQVCLVDT-GSGTPFISGLDLRPLRDTLYPQANA---T
QALVLV-----------DRNNF--GVNGLSSL-IRYPDDPYDRVWIPW---------SDP
DKWSEI--ATTEKIQDLAD-PRFQAPQAVMQTAIAARNGSASPGTIELWWDV---VPSRV
YPGVPGCVSIFYFAELQAVSGGALRQFDMAING-TLWSKAP-------------YTPRHL
ASDGF--FNGEPHRG--FTRFNFT-LNATAKSTLPPTINA--AEFFSVVSIA--------
-------------DVATDA--------K------DV---------AA-------IA----
---------------AI-------K-A-----K-Y-------------------------
---QVK--KTNW------A----------------G-DP-C--------SPK---ALAW-
-------------DG-L-N-------------------------C-----SYA-------
---------------------ISMP-P--------RITR---------------------
------------------------------------------------------------
------------------------------------------------------------
------------------------------------------------------------
------------------------------------------------------------
------------------------------------------------------------
------------------------------------------------------------
------------------------------------------------------------
------------------------------------------------------------
------------------------------------------------------------
------------------------------------------------------------
------------------------------------------------------------
------------------------------------------------------------
------------------------------------------------------------
------------------------------------------------------------
------------------------------------------------------------
------------------------------------------------------------
------------------------------------------------------------
------------------------------------------------------------
------------------------------------------------------------
------------------------------------------------------------
------------------------------------------------------------
------------------------------------------------------------
------------------------------------------------------------
------------------------------------------------------------
------------------------------------------------------------
------------------------------------------------------------
------------------------------------------------------------
-------------------LNMSLGG--------LSG--------DMSS-----YFGNL-
KVIK-Y-------------LDLS-----YNNLTGSIP-N-VL--S-E-L-PFLVMLDLT-
-------------------------GN----------------------Q-L-NGSI---
------P-------------SG-----------------------LMKRIQ-DG--SL--
---------TLR-----YGK-N--------S-N--------L------CNN---------
-----------GTSC---------------------------------------------
------------------------------------------------------------
------------------------------------------------------------
------------------------------------------------------------
-------------------------------------------------------QPT--
-KKK------SSSM-------------LA--VY-IAV------PIVAVVVAGAL---AAL
LLI-------------------AR--------------------K-------------RQ
GSG-----------------------------KGSVK-----------------------
------------------------------------------------------------
-----------------------------------------PQNEASASQN---------
----------GD----------G--------QHSLLQ-L-------------E----NRR
FTYREL-----EAMTSNF---QRVLGR--GGFGSVYDGF-L-------P-D-G-------
----T-QVAVKLRSQSS-------S------------------Q-G-VREFLTE------
-----AQTLTKI---HH----KNLVSMVG-YC-----KD--G---------------E--
-----CMALVYEHMSEGNLEDKL----------R---------GK---D-----------
------------------------------------------------------------
-----------------------------------------------------HN-AGSL
TWRQRLRIALESAKGLEYLH-----------KA-----------------C-S--PAFVH
RDVKTSNILL-NANL---EAKVADFGLL--------------------------------
--------------------------KAFS--------Q-D-G-----------------
----------------------------D-T----------HV----STAR---------
-------L---------V------G-THGYLAPE-Y-----AA-AL--Q-------L---
TVK-SDVYSFGIVLLEVITG----QT-P-ILQC-PD------------------------
--------P-TNIIQWARQRL-----------ARG--------N---I-ED--------V
VDVRM-QG-------------E-YDV----------------------NGVWKAADVALK
CTVQAPTQRP-----TMTDVV--MQLQEC------L----------E------L------
---------------------------------------E-EQ---------------HH
L-----------------------------------------------------------
------------------------------------------------------------
------------------------------------------------------------
------------------------------------------------------------
---------------------------------------------------
>Bradi2g53400.1.p pacid=32776745 transcript=Bradi2g53400.1 locus=Bradi2g53400 ID=Bradi2g53400.1.v3.1 annot-version=v3.1
--------------------MARFGG----------------------------------
------------------------------------------------------------
------------------------------------------------------------
------------------------------------------------------------
---------------------------------------------------FLYAAI---
-----LV-----------------------------------------------------
------------------------------------------------------------
------------------------------------------------------------
---------------------------VLCIFHVD-------------------------
------------------------------------------------------------
----------------------------------------------------------VV
----R--------AQITHP--------T------EA---------NA-------LR----
---------------AI-------R-G-----S-L-----IDP----------MN-----
---NL---K-NW------N--R-------------G-DP-C--------------TPRW-
-------------AG-I-I-------------------------C-----EKIP------
---------------------SDAY-L--------HVTELQLL-----------------
-------------------------------KMNL----------SGT-LA----PEV--
---GLLSQLKTLDFMWN-NLTG------------------------SI---PKE-I----
-----GNI---------------------TTLK---------------------------
------------------------LITLNGNQ-LSG------------------------
-TLP---D----------------------------------------------------
------------------------------------------------------------
------------------------------------------------------------
------------------------------------------------------------
------------------------------------------------------------
--------------------------EIGSL-----------------------------
--------------------------Q-NLNRLQID-ENQISGP------IPK-SF----
---------------------A---N-LTSMRHLHLNNNSL-SGQIPSEL----------
------------------------------------------------------------
------------------------------------------------------------
------------------------------------------------------------
------------------------------------------------------------
------------------------------------------------------------
------------------------------------------------------------
------------------------------------------------------------
------------------------------------------------------------
-----------------------------SRLPEL---------LHL-------------
--LVDSNN-LS-G----------------PLP------PK----LA-E-------TRSLK
-ILQADNNN-FS--------G-------------------------SSI-PAA-YN-N-I
-------PT-LLK-----------------------------------------------
------------------------------------------------------------
-------------------------------LSLRNC--------SLQGV---IPDL---
---------------------------------------SGIPQ----------------
--------LGY--------LDLSWNQ--------LTG--------SIPT-------NKLA
SNIT-T-------------IDLS-----HNFLNGTIP-A-NF--S-G-L-PNLQFLSIE-
-------------------------GN----------------------R-L-DGAV---
------P-------------SAIWSNITF-TGNRSLVLDFQSNS-LD-TIP-ATF-----
---EPPKAATVL-----LFG-N--------P----------V------CDSSNSA-----
---------RAAGLCQPT--SVNEAPSGQGPQVSINCA----------------------
-----------------P----------------------------------CPKDKTYE
YNPSS---PIPCFCAVPLGVGFRLKSPGIADFR--SYKEAFEIDSTSELH---LQIYQLY
IEHYIWEAGPRLNMHLKLFP---------SNTTLFNMSEVVQLRHLLAGWEVTLSDIFGP
YEL-----------LNFTL-GSYAD---------------------------EFPTVV--
-SSG----------------LSKG---AL--AG-ILA-GT----ITAAIAMSV----VST
IFI-------------------MK--------------------R-------------RS
--------------------------------KRR-------------------------
------------------------------------------------------------
--------------------------------------------TVSR-RS---------
-------------------------------LLSRFS-V----------KVDG----VRF
FTFEEM-----AGATNDF-DDSAQVGQ--GGYGKVYKGN-L-------A-D-G-------
----T-AVAIKRAHEDS-------L------------------Q-G-SKEFCTE------
-----IELLSRL---HH----RNLVSLIG-YC-----DE--E---------------D--
-----EQMLVYEFMPNGTLRDHL----------S---------VT---S-----------
------------------------------------------------------------
--------------------------------------------------------KIPL
NFSQRLHIALGASKGILYLH-----------TE-----------------A-D--PPIFH
RDVKATNILL-DSKF---VAKVADFGLS--------------------------------
--------------------------RLAP--------V-P-D-----------------
-----------------------IEGTLP-A----------HI----ST-V---------
-------V---------K------G-TPGYLDPE-Y-----FL-TH--K-------L---
TEK-SDVYSLGIVLLELLTG----MK-P-IQH----------------------------
--------G-KNIVREVNTAY-----------RSG--------D---I-SG--------I
IDSRI-SS---------------CSP----------------------ECITRFLSLALK
CCQDETDARP-----YMAEIV--RELDAI------R----------S------L------
---------------------------------------L-PE---------------GE
DL-----------------VSVT-------------------------------------
--------------------------------------SMEIG-----------------
------SSATLTK--STSNSVTT-----------TTGEHFGSFQT---------------
------------------------------------SGSGRAHSGIPSGTVAPR------
---------------------------------------------------
>Bradi4g28367.1.p pacid=32784503 transcript=Bradi4g28367.1 locus=Bradi4g28367 ID=Bradi4g28367.1.v3.1 annot-version=v3.1
--------------------MGAWRL----------------------------------
------------------------------------------------------------
------------------------------------P-----------------------
------------------------------------------------------------
----------------CGWRL------------------------------LF-------
-----SMCF---------------------------------------------------
------------------------------------------------------------
------------------------------------------------------------
---------------------------IGLLAEVV-------------------------
-------------HG---------------------------------------------
---------------------------------------A----------GA------DA
----L--------HPRLFP--------A------EA---------RT-------LR----
---------------RI-------A-A-----K-I-------------------------
---GV---A-HW------N---------FS-----V-NP-CD------------------
------------SES-M-K-------------------------C-----DCSF------
-----------Y-------N--NTT-C--------HVTGIFLK-----------------
-------------------------------EMNF----------TSQ-LP----PDF--
---ADLPCLLQLDLSRS-LFHG------------------------AV---PDK-W----
-----AQM---------------------R-LQ---------------------------
------------------------GLSLMGNR-LSG------------------------
-TFP---M-VL-------------------------------------------------
------------------------------------------------------------
------------------------------------------------------------
------------------------------------------------------------
------------------------------------------------------------
----------------------------TRI-----------------------------
--------------------------T-TLTNLSIE-GNEFHGL------IPH-EI----
---------------------G---H-LTQMEKLIISANEF-TGPLPA------------
------------------------------------------------------------
------------------------------------------------------------
-------------------------------ALSLL------------------------
---------------------------------------------T--NLTDLRI-SG--
--NNLSGKVRDFLG----------------------------------------------
------K-----------------------------------------------------
------------------------------------------------------------
------------------------------------------------------------
-------------------------------LRKL---------EKL-------------
--QIEGSL-LE-G----------------PIP------SD----FS-K-------LTNLS
-DLRISDLR--G--------S-------------------------GSA-FPD-LS-A-M
-------QS-MKT-----------------------------------------------
------------------------------------------------------------
-------------------------------LVLRNC--------SISGS---IPS----
---------------------------YF----------GDMKN----------------
--------LKH--------LDLSFNK--------LTG--------KIPD-----SFAKM-
GSVD-Y-------------IYLT-----GNSLTGNIP-E-WLL-------RRNNIADIS-
-------------------------FN----------------------N-F-TMGS---
------S-------------GPTQCL-------------QGG---IN-------------
-----------------LVE-S--------Y-SPEMISLNNINP----CL----------
---------KKNFPCAASNGQYRSS-------LHINCGDKEAIV----NGVKYETDTVPK
GA--SVLYVNPGSNWAFS-STGNF-MDNNINDDS-YIATSTSKLTIPSS----QLYARAR
LSPLSLTYYGLCMHNGSYTVKLHFAEIVFT-----------NDSTYCSLG---KRKFNVF
IQGKMVLEDFDIEQSAAGSG--KPIMKTFTTYVTNHTLEIHFYWAGRGTTGIPYRGFYGP
LIS------------AISV-VPN-----------FQIPLA----------AKLPQTGS--
-RIS------SKA--------------LL--IG----------TPILAICIAF----VVG
LYW-----------IKQ---------------------------R-------------R-
------------------------------------------------------------
------------------------------------------------------------
--------------------------------------------KSSM-HQ---------
-------------------------------DLGALD-L-------------Q----IGS
FTLRQI-----KAATRNF-DPANKIGE--GGFGSVYKGL-L-------S-D-G-------
----T-IIAVKQLSSKS-------K------------------Q-G-NREFVNE------
-----IGMISAL---QH----PNLVRLYG-CC-----TE--G---------------N--
-----QLLLVYEYMEHNCLARAL----------F----------V---------------
------------------------------------------------------------
----------------------------------------------------EQY-RLRL
DWPTRHKICLGIARGIAYLH-----------EE-----------------S-A--IRIVH
RDIKASNILL-DKDL---DAKISDFGLA--------------------------------
--------------------------KLNE--------D-G-H-----------------
------------------------------T----------HI----ST-K---------
-------V---------A------G-TIGYMAPE-Y-----AM-RG--Y-------L---
TDK-ADVYSFGVVALELVSG----KS-N-TNYR-PKED----------------------
--------F-VYLLDWACVLH-----------ERG--------T---L-LE--------L
VDPDL-GS-------------N-YPT----------------------EDALLMLNVALL
CTNAAPTLRP-----KMSNIV--SLLEGH------T----------P------L------
---------------------------------------Q-PL---------------LS
---------------------DL-----------S-LAANSLSSS---------------
-------------GLRRN---------F--------------------------------
-----WQN-------PNESQSMT-----------IQASRNN------I------------
------------SDSS---------------------------SLDVGGSLRPLVS----
---------------------------------------------------
>Bradi4g12990.1.p pacid=32784688 transcript=Bradi4g12990.1 locus=Bradi4g12990 ID=Bradi4g12990.1.v3.1 annot-version=v3.1
--------------------MSHVATSKLYLS----------------------------
------------------------------------------------------------
------------------------------------P-----------------------
------------------------------------------------------------
---------------------------------------------------LL-------
-----LLIR--------FY-----------------------------------------
------------------------------------------------------------
------------------------------------------------------------
---------------------------FLTQLPYS-------------------------
------------------------------------------------------------
---------------------------------------------------------FST
----------STSAHNETE--------A------DQ---------QA-------LL----
---------------CL-------K-S-----Q-L------HD---------PSG-----
---AL---A-SW-----RN--M-SS----------S-TH-C----------------DW-
-------------RG-V-T-------------------------C-----S-TH------
-------------NA-----------S--------LVIALNLE-----------------
-------------------------------SVNI----------VGQ-IF----PCI--
---ADLTFLTRIHMPNN-QLGG------------------------QI---SPM-I----
-----SRL---------------------TRLR---------------------------
------------------------YLNLSMNS-LHG------------------------
-EIP---E-TI-S-SCSHLEIVDLYSNSL------EGEIP--------------------
--TG-LAQCS------------------------SLKQIILSSNNIEGSIPSQF------
--------------------SSLANLSALFINSN-KLTG---------------------
--TIPQL--L-GST-KRLTWVSLRNNSLRGGIP-P-ALFHSTS-----------------
-------LSYIDLS-YNYLSGSIPSIPQ-----------------------------ISS
P-LEYLMLTQNN-LSG-----E-IPTSIGNL-----------------------------
--------------------------S-SLSMLLIA-QNKLQGR------IPE-SI----
---------------------S---K-IAKLQRLDLSYNNL-AGIVPAAL-Y----TISS
LTYLGLGAN-------------------------------KFGGQLPTN-I---------
--------GNA------LPNIKKLILE-GNQFEG-----PI-PP----------------
-------------------------------SLANA-SNLQVLNLRSNSFSGVIP---SL
G---SLSMLSYLDLGANRLMAGD------------WSFLSSLTNCT--LLQKLWL-DR--
--NILQGIMPTSVT----------------------------------------------
------NLSK--TLEVLILIDNQL---SGS------IPLE--------------------
----------------L-GKL---------------------------------------
--------TSLTVLEMD-MNFFSG-HIPE-----TLGNL---RNLSILGLSRNNLSGEI-
-----------------------PTSI--GQLKKL---------TKI-------------
--YFEENE-LT-G----------------NIP------TS----LA-S-------CKSLV
-RLNLSSNN-FN--------G--------------------------SI-PAE-LF-S-I
-------LT-LSE-----------------------------------------------
---------------------------------ALDLSYNQITG----------------
HIP-LE-------------IG-RLN--NLNSLNISNN--------QLSGE---IPSS---
----------------------------I----------GQCLV----------------
--------LES--------LHLEANV--------LQG--------SIPG-----SLINL-
RGIN-M-------------MDLS-----QNNISGTIP-Q-FF--T-S-L-SSLQILNIS-
-------------------------FN----------------------D-L-EGQI---
------P-------------E--------------------GGI-FA-NSS-IV------
-----------F-----IQG-N--------N-K--------L------CASSPML-----
----------QVPLC---------------------------------------------
[truncated: 1,145,949 more chars]
