# Supplementary material for: Structural evolution drives diversification of the large LRR‐RLK gene family
Source: New Phytol. 2020 Feb 29;226(5):1492–505. doi: 10.1111/nph.16455 (PMC7318236; doi:10.1111/nph.16455)
Supplement: Supplementary file 1 — Dataset S1 Alignments used to infer clade‐specific trees. Dataset S2 Alignments used to infer clade‐specific trees after filtering. Dataset S3 Newick format clade‐specific tree files. Dataset S4 Sequence alignment from backbone tree. Dataset S5 Sequence alignment from backbone tree after filtering. Dataset S6 Models for backbone tree alignment partitions. Dataset S7 Newick format LRR‐RLK constraint tree. Dataset S8 Newick format LRR‐RLK backbone best tree. Dataset S9 Newick format files for bootstrap replicate trees used in backbone tree construction. Dataset S10 Alignments used to construct conversion trees shown in Fig. S19. Fig. S1 Clade I gene tree. Fig. S2 Clade II gene tree. Fig. S3 Clade III_VIIa gene tree. Fig. S4 Clade IV gene tree. Fig. S5 Clade V gene tree. Fig. S6 Clade VI gene tree. Fig. S7 Clade VIIb gene tree. Fig. S8 Clade VIII‐1 gene tree. Fig. S9 Clade VIII‐2 gene tree. Fig. S10 Clade IX gene tree. Fig. S11 Clade X gene tree. Fig. S12 Clade XI_XIIb gene tree. Fig. S13 Clade XIIa gene tree. Fig. S14 Clade XIIIa gene tree. Fig. S15 Clade XIIIb gene tree. Fig. S16 Clade XIV gene tree. Fig. S17 Clade XV gene tree. Fig. S18 Model of structural modifications found. Fig. S19 Phylogenetic trees of maize genes in clade XI_XIIb from different alignment domains. Fig. S20 Alignment showing sequence identity of a maize gene fragment to its paralog. Fig. S21 Backbone tree with gene names. Table S1 Genome annotation and assembly versions used in gene searches. Table S2 List of maize transcript variants used in gene searches. Table S3 All discovered genes, their respective clades, protein domains found in coding annotation, and domains found outside their coding annotation. Table S4 Gene expression analyses. Table S5 Genes used to construct backbone phylogenetic tree, their clades, and their constraint groups. Table S6 Gene family size in each taxon by clade. Table S7 Rate of gene structural variation by clade. [file NPH-226-1492-s001.zip › Man2019_LRR-RLKs_SupportingInformation/datasets/Dataset_S8_Backbone_Tree.tre]

((Solyc03g093380.1.1:0.67393779865238589988,(AT1G51890.1:0.40962582310292933174,((AT4G20450.1:0.38164518036365918663,AT3G46350.1:0.36397815904030811351):0.09012439774842205542,AT1G49100.1:0.38426683269867734083):0.09878682427259506682):0.20571252988642349524):0.04859013067342519976,((((((Bradi2g62670.2.p:0.19269665617334494345,Zm00001d041941_T001.1:0.17489669420335068883):0.19302547908468106752,(AT2G37050.3:0.32252994936460438469,LOC_Os11g01200.1:0.28524700323810459057):0.05888967861911206803):0.24897909599405479431,((Solyc05g014240.2.1:0.17701691294202379079,Potri.008G181200.1:0.16593667289432112444):0.09174282166585751019,evm_27.model.AmTr_v1.0_scaffold00049.63_:0.28907030922624954439):0.24084160503683157972):0.39663140047684047884,((Pp3c12_16180V3.1.p:0.82435985055279215050,(AT5G48740.1:0.26599374391866847933,(Solyc09g060110.2.1:0.21497504897802025003,Potri.002G242700.1:0.16799727347052190174):0.06961962659988668589):0.47326289388702891259):0.34791445328763842548,(((((evm_27.model.AmTr_v1.0_scaffold00021.190:0.21601974850808974837,AT1G79620.1:0.32679459897819013170):0.14746028565156960033,((Potri.004G231500.1:0.49682522330606149197,Solyc01g102710.2.1:0.32953121111155769807):0.08745531431256092780,LOC_Os12g10740.1:0.43081925684960892253):0.11979550281561460179):0.27661512365076385001,Pp3c2_17640V3.1.p:0.65548480938800501860):0.29314048459863700780,(Pp3c1_39210V3.1.p:0.51962906840138955999,(Potri.013G159500.1:0.34166688594330263395,(LOC_Os05g40270.4:0.19782588337882192620,Bradi2g53400.1.p:0.19366976417848605352):0.22281462834660389905):0.23912908682102340663):0.39208843447336799715):0.22546762825561117438,(((((Smo_268021:0.41935805232218831273,Pp3c10_2340V3.1.p:0.52844295791487172487):0.13011606465343472649,(Bradi5g26550.1.p:0.34093382319050613560,Solyc01g007130.3.1:0.39203061183804749357):0.22861103732710716385):0.08361211526344297651,(((LOC_Os11g26130.1:0.16849605061139227846,Zm00001d007313_T001.1:0.18846304888536616340):0.47732074570010440961,(Solyc09g057680.2.1:0.40985698927744956821,(AT3G23750.1:0.31859778581509812234,Potri.018G141000.1:0.25937929588658603652):0.08646984648778391347):0.11984104013400481703):0.09726741320506759880,(AT1G24650.1:0.52786526305876735332,Zm00001d033777_T001.1:0.33427676865257410777):0.11313628684558374449):0.07235704112303106839):0.68836561544673435797,((((((((LOC_Os08g10150.1:0.46576544535547470538,Zm00001d026306_T009.1:0.21226397675081842831):0.05711433716836973595,(LOC_Os08g10310.1:0.16772714921795900400,LOC_Os04g22470.1:0.25893572318578444991):0.09756517315742582741):0.18266829945737261820,(evm_27.model.AmTr_v1.0_scaffold00032.135:0.29844204517934364018,AT1G56145.2:0.37989750087216794805):0.09344914138001396420):0.27354085204817407684,(Solyc03g005960.2.1:1.10825275336677009363,((AT3G14840.2:0.48743356563386880387,(((Potri.011G075400.1:0.34431901069435699725,AT1G29730.1:0.43022291015402752690):0.16568619305636828054,(Solyc02g071880.2.1:0.35886849592899000561,Potri.011G072300.1:0.34415095869973538756):0.13056468382802530193):0.10536776690943722157,(Potri.019G005900.1:0.44746619140860288688,Solyc02g071820.2.1:0.36607113463506929518):0.15303905156656794073):0.06043271710230845722):0.06104364195029830104,(Bradi4g28367.1.p:0.44357560610273971680,evm_27.model.AmTr_v1.0_scaffold00162.29_:0.41737587798475950240):0.08371415676605839518):0.17213357275764626375):0.16506072543980718215):0.61065859752627194013,(((evm_27.model.AmTr_v1.0_scaffold00157.36_:0.45273642484239162709,Zm00001d048877_T002.1:0.55323634746345362601):0.24896697499697109657,((((Solyc01g104970.2.1:0.16371431645423806245,AT1G71830.1:0.10267121968000783583):0.02912178898056912504,(Bradi5g12227.1.p:0.10456978068944429439,LOC_Os08g07760.1:0.07568258374315890713):0.02698335866626009466):0.29734100287251907790,Pp3c3_24690V3.1.p:0.60600109074143715393):0.11208747095349901046,((Bradi3g09060.2.p:0.40355848974544866747,evm_27.model.AmTr_v1.0_scaffold00170.10_:0.35509894341707198828):0.18206427723616058767,(((AT4G30520.1:0.32440432495880722197,LOC_Os08g34380.1:0.28177240524176250247):0.15057413896387444874,(Potri.017G108000.1:0.19818232758018461404,Zm00001d045728_T002.1:0.24595542919897994683):0.07113163960304573485):0.06355694638504288951,Solyc04g039730.2.1:0.35799557404595844234):0.06744025712689098728):0.23835488124379383690):0.06041982183308177573):0.12760334194889205728,Bradi2g34314.2.p:0.76456256838547775878):0.39017945227604594605):0.06470831914445882016,(((AT2G45340.1:0.37816508075878713102,(Potri.001G117800.1:0.22516945108663607988,Solyc08g079460.2.1:0.37978336114567512460):0.16913281916873140753):0.06131739708556824264,((LOC_Os01g39600.1:0.40437464752660506884,(Zm00001d035097_T001.1:0.35865886839604405045,Bradi1g51630.1.p:0.26923847394678379619):0.11726317696975413485):0.08999455555065620505,evm_27.model.AmTr_v1.0_scaffold00069.16_:0.30978718981434233415):0.04074670865769546707):0.36550493136112677250,(Smo_122408:0.62686648713540704669,Pp3c4_2690V3.1.p:0.73101070042547888761):0.10600194078480014437):0.60687791999348528194):0.08634348308208460165,((((AT2G31880.1:0.83521454271332429276,Pp3c10_16000V3.1.p:0.94659814694543498170):0.44783699940999022182,(((((LOC_Os06g35200.1:0.24748423097824473471,Zm00001d053518_T001.1:0.41749853760616167930):0.45175930744455911059,AT5G45800.1:0.67373589997330629586):0.38778585714715652077,((evm_27.model.AmTr_v1.0_scaffold00065.196:0.33707457058016854212,(Bradi3g19650.1.p:0.44897496017280535963,(Solyc07g005540.1.1:0.23913832070592738743,Potri.018G107400.1:0.17525942067408561975):0.10161563990177285843):0.09092808039712609036):0.45193980228611968508,(Pp3c26_4970V3.1.p:0.43796314915968942438,Pp3c8_2540V3.1.p:0.32014885707028190032):0.34578448100001529797):0.11664547688210080700):0.33260533603097081068,((Smo_121260:0.72338058034976049360,(((AT1G72300.1:0.40092541485339666663,Potri.001G161000.1:0.29289009469886623238):0.21234010790766347232,((LOC_Os02g05920.1:0.20870921968046052264,Bradi3g04176.1.p:0.16379019951446874281):0.10521567201094769728,Zm00001d053866_T001.1:0.36927729811966675255):0.37627646259629993208):0.15189406472544894622,(Zm00001d001877_T001.1:0.51909655452669301035,(Solyc01g008140.2.1:0.44437807448555494139,evm_27.model.AmTr_v1.0_scaffold00029.177:0.35683035566871879052):0.07455680522635364793):0.17293078150685309291):0.14669452049412975980):0.42576120350401153170,((((Potri.011G169600.1:0.41220820308533323573,(AT4G39400.1:0.34300094656442203789,(Zm00001d011721_T001.1:0.15000701660110168922,Bradi1g72572.1.p:0.77065692282284492531):0.27473820932059300759):0.22994722943407230886):0.13987069663666035213,(Bradi3g21400.1.p:0.35172377333873350302,evm_27.model.AmTr_v1.0_scaffold00024.56_:0.27241332444187454920):0.28143133877808773624):0.36363435928957849042,(evm_27.model.AmTr_v1.0_scaffold00009.24_:0.55937112759321550026,Potri.012G139000.1:0.47473107756901627985):0.39156221800768881147):0.05456937078421670445,(Pp3c18_21010V3.1.p:1.08556319100076925643,Solyc03g115610.2.1:0.96997761047634745157):0.06319679859286228552):0.05551632211200200478):0.02489240625448930697):0.09086868352896949885,(((((Pp3c11_18980V3.1.p:0.60499221866493957389,Smo_406781:0.54009005301913926012):0.07918840292890660937,(Zm00001d002599_T002.1:0.34118073499604273380,(AT4G36180.1:0.23066474570115277909,Solyc03g033610.1.1:0.33135625894281167669):0.18884962442591368692):0.28956351058635676488):0.40365010276761653651,(((((((Potri.014G024400.1:0.74095966036491656137,(Solyc04g008650.2.1:0.26247661196396127048,AT1G60630.1:0.31385636939144684332):0.36175288335054989197):0.29925336261062890353,(Zm00001d020322_T001.1:1.07231020715044733649,(((Zm00001d048822_T001.1:0.74170150365432052642,Solyc12g009190.1.1:0.66106306356162336524):0.20171169451142673124,Potri.006G279300.1:0.81494419062732514902):0.17841146955264469698,evm_27.model.AmTr_v1.0_scaffold00171.27_:0.91745024747005632371):0.14970822853326168356):0.05077323658117195021):0.09745656193641059895,((Bradi2g02290.1.p:0.51265681006625551941,AT1G68400.1:0.38362125021632076383):0.18588632611451161303,Smo_10889_:0.80257109743131360702):0.06499460825211099413):0.06964564678950348198,((Pp3c18_14390V3.1.p:0.64320956528665718110,(AT5G24100.1:0.90456181791981604690,Bradi2g22180.1.p:0.53013819263326011910):0.09003548381194262373):0.06491730227547647114,(Zm00001d003399_T001.1:0.63226740766993483334,Solyc06g068910.2.1:0.44630990051740981883):0.23751337511691736348):0.12361764302602054610):0.25154999013562096000,(((Potri.006G104300.1:0.29422493653649489653,evm_27.model.AmTr_v1.0_scaffold00023.23_:0.31584781156327568219):0.08787701356350895165,Bradi1g65110.1.p:0.37757105844966987185):0.39292460502554055202,Solyc09g061930.2.1:1.07435323067643939687):0.14210951618368580784):0.06973522163295037268,((Solyc01g107650.2.1:0.51181560807950032821,Zm00001d019701_T001.1:0.52090505042510515388):0.48742963431404923158,((Potri.008G124300.1:0.33097328827300420695,Potri.017G119000.1:0.46161502214316924020):0.36022521053069578301,((LOC_Os08g39590.1:0.55814750309226801583,AT3G57830.1:0.56002257601698834932):0.25896141115545484590,(Potri.010G058200.1:0.39539461245543011669,Bradi4g39617.1.p:0.41089163161135117130):0.17654956885716077686):0.21611462926005231555):0.09137597377738625182):0.33109937528048843935):0.02724275145368059564,((evm_27.model.AmTr_v1.0_scaffold00092.139:0.35954789715460783173,AT4G20940.1:0.33072951378989134952):0.26128346802248103575,(LOC_Os03g20450.1:0.56968649413057548259,Zm00001d022201_T002.1:0.65342050400766293894):0.10622325134363039267):0.63668531209329570775):0.08986686763124472621):0.05311016881896956504,((evm_27.model.AmTr_v1.0_scaffold00069.219:0.37075161474998402644,(Potri.001G114500.1:0.33459676058123383191,LOC_Os03g03570.2:0.46810638809527294057):0.13485469476145892087):0.46672917230206889538,(((AT5G01890.1:0.42839172247215223654,Potri.019G058600.1:0.23845058541367181171):0.07419587716162490132,Bradi1g63200.1.p:0.35372056240875909827):0.31472908381211162077,(AT3G28040.1:0.47593033109927312951,Zm00001d042051_T001.1:0.41303407853049056708):0.26645844631831311355):0.26425434557457860851):0.34737467583402303895):0.03248565390505669254,((((Bradi1g59290.3.p:0.51249517243122155730,(Zm00001d013251_T001.1:0.14599525134412483229,LOC_Os03g54900.1:0.14444308139128292368):0.14544476644480561212):0.13257821512225492766,LOC_Os07g41140.1:0.32624896623040411381):0.09109688595704176772,(evm_27.model.AmTr_v1.0_scaffold00154.29_:0.38453986220835562060,(Potri.008G096400.1:0.40384446393564293887,(Potri.004G120500.1:0.21462846076590894051,AT3G02130.1:0.27419480062579043578):0.09798413180266554723):0.08987703991481409138):0.04722829943772471895):0.17753610981290884885,Solyc04g005390.1.1:0.80229825192998438510):0.69710156714261639621):0.03282286942561465914):0.03575044253713300507):0.03760322641234110919,((((evm_27.model.AmTr_v1.0_scaffold00002.363:0.21748414165649501695,((Potri.012G071100.1:0.13792907482770361272,AT5G62710.1:0.18756128101590710533):0.11071522924331211879,(Zm00001d041215_T002.1:0.06430095057451588880,LOC_Os12g44090.1:0.06113884723659999271):0.33706418031488660780):0.08742798683535205062):0.33315715831564068905,(Bradi1g67050.2.p:0.25388383301713662865,((Potri.001G129000.1:0.17896535528122708980,Solyc08g074760.2.1:0.17551322656624962493):0.08007755641719437045,evm_27.model.AmTr_v1.0_scaffold00048.222:0.24613401512923607783):0.03932879047904380698):0.27813236646139749553):0.52900111295716967241,((Smo_114051:0.27983322323678472276,(((evm_27.model.AmTr_v1.0_scaffold00024.267:0.18036713298290432683,Potri.006G220100.1:0.12224715128244438567):0.03897651405588381524,(Bradi1g46450.1.p:0.08465343501425617867,Zm00001d018261_T002.1:0.15648024953609271370):0.11620416694650630152):0.15304052843182672228,(LOC_Os06g03970.1:0.19779646832876804363,(AT5G07180.1:0.19679212662247955179,Solyc03g007050.2.1:0.17098971449626834684):0.05867431180060905804):0.13630481395640947628):0.13261786978154196937):0.12678238697248619959,Pp3c2_22410V3.1.p:0.40255053039550969807):0.52492370238225372070):0.14660560083646428930,(((((LOC_Os10g33040.1:0.50366736374583387370,evm_27.model.AmTr_v1.0_scaffold00067.214:0.53700633980339373963):0.25491725528324027383,(((Solyc04g071680.1.1:0.58118069645865433337,Potri.015G123100.1:0.51037609684436646695):0.12709592987808832065,AT1G35710.1:0.65119629548426760657):0.07801829579350620658,((LOC_Os02g34790.1:0.30116273005014543296,Bradi4g44912.1.p:0.30970267541608237361):0.40912486361508815236,(Bradi3g21274.1.p:0.49283667076105375227,Zm00001d000189_T001.1:0.44771573842051104464):0.29053305993286027142):0.06242693260338628980):0.06265299597401451093):0.09261552054383870303,Potri.002G008400.1:0.72821387131648218638):0.30576804188389256067,(((Bradi1g54280.1.p:0.37166729506549656126,Solyc10g079170.1.1:0.39340060914044688856):0.48253314805160052448,(AT1G34420.1:0.58926859217416249770,(Zm00001d023608_T001.1:0.24791798176465687509,LOC_Os12g08180.1:0.26013258791720172969):0.27888807040763707867):0.43502910101709812984):0.28278389940049297735,(Pp3c4_29120V3.1.p:0.89517419949722143446,((LOC_Os08g34640.1:0.51432672538796730954,Potri.008G007600.1:0.52266658970227675152):0.33084792541774671326,(Solyc03g082470.2.1:0.65707107226750938178,Bradi3g20867.1.p:0.59543479344307181922):0.29307898212858923825):0.13956083566511187644):0.09795474945816357026):0.07676432590692729152):0.04442529704734506785,((evm_27.model.AmTr_v1.0_scaffold00032.242:0.47545126613939431293,(Potri.003G156200.1:0.38392895305282043195,Zm00001d021535_T001.1:0.46461179608942437813):0.10927118131701316073):0.44944195869379616193,(((Zm00001d046485_T001.1:0.54790676432617679836,((evm_27.model.AmTr_v1.0_scaffold00032.269:0.36105051214821476391,(LOC_Os01g07560.1:0.47771738897295445980,(Bradi4g33160.1.p:0.36856946687738567636,(Potri.001G467300.1:0.17762240249381089363,AT4G26540.1:0.26863909933747404102):0.14417392970936446228):0.18175656872867543279):0.05336209721124043903):0.20456114198949387761,(Solyc09g061940.1.1:0.42929047827698474382,evm_27.model.AmTr_v1.0_scaffold00071.66_:0.43837185913507048518):0.16974359028113505943):0.21347987607179672032):0.23378936993629373386,(Bradi1g58460.1.p:0.50671908925516373490,Smo_40409_:0.46967267693157010999):0.36154858781513959931):0.08229506323020059633,((Bradi1g75430.1.p:0.87923976160515826539,(Solyc03g043770.2.1:0.56498484900583834101,(AT1G75820.1:0.55590587123556434168,Zm00001d013162_T001.1:0.35241240225174075285):0.04372550253360577011):0.23364593655733101318):0.13716047137040307535,((LOC_Os08g28870.1:0.55236494578786277110,(Potri.011G058100.1:0.36693044685452991249,evm_27.model.AmTr_v1.0_scaffold00021.186:0.34701479484853237079):0.14165811048968174335):0.31012900205381049856,(Bradi3g08338.1.p:1.09224804024573995953,(AT3G19700.1:0.84179580722669533621,Zm00001d042637_T002.1:0.83092204305697137112):0.13444114825548275638):0.08016999869143566493):0.18302770548560715058):0.15133824591482727961):0.08239075564970546606):0.07383280998372813986):0.08088508146571665725):0.04905272144199140233):0.03909717671693962310,(((Zm00001d005776_T002.1:0.83458876076772137154,LOC_Os06g08710.1:0.75417189119968253141):0.26709624749494648155,((evm_27.model.AmTr_v1.0_scaffold00029.382:1.11644491930149913905,((((Bradi4g30827.2.p:0.30259555715830876998,LOC_Os11g46980.1:0.31381671960377838237):0.07112376475724103975,(Zm00001d030796_T003.1:0.48540017341235575099,Bradi4g10987.1.p:0.27830805890033477601):0.09205842066641795052):0.23047901792634858942,LOC_Os02g30540.1:0.61315346760538358417):0.30663103736309055281,(evm_27.model.AmTr_v1.0_scaffold00022.150:0.66874146777720344659,(Solyc04g014900.2.1:0.84847174124448465626,(Potri.003G150100.1:0.73162026595032969567,(Solyc06g006040.1.1:0.45959781966635371298,Solyc03g006100.2.1:0.54064961442647718748):0.10459977002031331517):0.17428917957873138467):0.04662298974130795609):0.09084563056091685129):0.07084900429662882582):0.04261711541465020708,(((((Bradi4g08300.2.p:0.44095275461725208510,LOC_Os02g42370.1:0.38689606087571537518):0.27090367036702983627,Zm00001d048357_T001.1:0.65775088384488111792):0.10794788670716931600,((Solyc03g098400.1.1:0.52825458354327148314,AT3G47090.1:0.67015392459486500254):0.13372618061647087440,(Potri.005G037400.1:0.86664280385908487592,(Solyc04g009040.2.1:0.54613390789124705016,(Potri.008G033700.1:0.25605687827753159658,Potri.017G152200.1:0.35794919435663952179):0.21238362182583425675):0.13273842794108842158):0.05878806219744166228):0.08060177364861259575):0.05140267721909532600,((((LOC_Os11g07240.1:0.38313245686433056170,Bradi4g24451.1.p:0.57295956447108586929):0.27467128285187664138,(Bradi3g48760.2.p:0.39165371882156674310,(LOC_Os02g40240.1:0.35095676899072497656,Zm00001d051096_T001.1:0.33699322989994312527):0.09408976146904410309):0.28090981505836087884):0.15813903365095655085,(Bradi3g16427.1.p:0.72926787450574459548,(Zm00001d054012_T001.1:0.40053957679276264159,LOC_Os01g05870.1:0.35685985599439773441):0.30293654816576881528):0.12260320402874061441):0.07190356603279131342,(LOC_Os06g38730.1:0.71612325317476588360,(Bradi4g12990.1.p:0.60372959498642808640,Zm00001d044656_T001.1:0.57158133617787010294):0.12037112374090222500):0.19937718511953317346):0.03413839264766986570):0.06330274037337953186,Bradi4g03660.2.p:0.80022680872395390850):0.08766765614770473392):0.14212099918634399365):0.11650306095838464104,(Smo_234577:0.91614455287838691966,Solyc02g070910.1.1:0.77528601576035072185):0.12052617349994947105):0.16711212819298351673):0.13724591079272926986):0.08886282738434091166,((TOUSLED_AT5G20930.1:1.64816113335002678575,(((((AME1_AT3G53570.1:1.74784668341961157978,(CKA1_AT5G67380.1:1.68508814177358967612,(CDC2A_AT3G48750.1:1.13963178686624622138,MPK1_AT1G10210.1:1.31216510193882918145):0.34837146540744007295):0.32134985808015625874):0.28830146914943816094,(SnRK2_AT1G10940.2:1.48973048343607428201,CPK7_AT5G12480.1:1.31724555138657195563):0.54758782158575169952):0.08429970483238186096,(PK1_AT3G08730.1:1.08337100724035084731,(NPH1_AT3G45780.1:0.79852350224872914453,PK5_AT5G47750.1:0.67519560796480848630):0.42807833961309343929):0.50037047841052362251):0.17721693735084434462,MEKK1_AT4G08500.1:1.65426302317246598506):0.12388704157215302271,PPK1_AT1G77720.1:1.68415108788293221842):0.18009545665197321251):0.59664321032581635329,((Pp3c1_4210V3.1.p:0.65534635512539496371,(Smo_40907_:0.55444832827152079613,((LOC_Os03g56250.1:0.72184018900443980282,(Bradi1g10260.1.p:0.08815122753561704938,Zm00001d013376_T003.1:0.13089207738603558795):0.34168572686177162145):0.05081518161731267413,(evm_27.model.AmTr_v1.0_scaffold00059.5__:0.28401614495880156408,(Potri.014G196600.1:0.41702396134855940213,(Solyc01g109650.2.1:0.19321098465950387046,AT4G39270.1:0.55828280578042099869):0.08830545425199431975):0.11994074919269880064):0.09659410302346453647):0.21401437623758284845):0.09478792103036493000):0.62153963803474776562,((((Zm00001d034405_T002.1:0.54643453249759765811,Solyc01g068360.2.1:0.53033695981779960249):0.23499227516355508660,(AT2G02780.1:0.70660306631597002980,(LOC_Os06g38970.1:0.11218985496440025962,Bradi1g37210.1.p:0.20197529340326639269):0.56253528302079780499):0.20103284952991956613):0.08441134823255472264,(Potri.001G333300.1:0.32135895733227065607,evm_27.model.AmTr_v1.0_scaffold00005.91_:0.40189525405305848160):0.47748908748541468716):0.13061911494447850379,(Smo_108434:0.60209854128197193290,Pp3c14_22440V3.1.p:0.76452295726365193662):0.18207745731623595220):0.69773018174815837344):0.06536024937400909673):0.09504967777034391274):0.05586504279148304941):0.07676315057749244497,(LOC_Os07g37810.1:0.72137647450155140127,(Smo_76873_:0.41559987336688369863,(((Solyc02g081070.2.1:0.26264229332006788775,Zm00001d015649_T003.1:0.31417019350250852128):0.11258869713908731258,(LOC_Os02g10110.1:0.75425064654557438804,(AT5G06820.1:0.38341045286538455450,Potri.006G190700.1:0.29029606814372632684):0.34471063940059731845):0.28437347694502457252):0.06864787087050601422,((evm_27.model.AmTr_v1.0_scaffold00025.294:0.27113571837065247871,Potri.007G002600.1:0.40142292069790386222):0.16108660407670052916,(AT1G53730.2:0.32723043540126467432,Bradi1g21040.2.p:0.38701682687773403257):0.05619579369648073502):0.20692250826220420779):0.05271327332581390163):0.17013914792513865071):0.57093827355640236476):0.10690135305392657605):0.22482449527984119109):0.10759129030252524706):0.28913252342740197731,((((Bradi2g19290.1.p:0.28304283323583279142,LOC_Os05g45010.1:0.33154763386327174013):0.19872231757975167277,(Bradi1g00260.2.p:0.40745771560723959004,LOC_Os12g37980.1:0.38859892119562461366):0.19357012700764236746):0.10562400818535050417,(LOC_Os09g18594.1:0.45556545671585718660,Zm00001d020185_T003.1:0.48063174718631057614):0.26334390345728764249):0.04832469671895980867,LOC_Os01g59570.1:0.78542900563751849585):0.12323848255848605937):0.11618639221417345619,(AT4G29450.1:0.64115690108489520327,(evm_27.model.AmTr_v1.0_scaffold00056.178:0.58958743375384581320,Potri.019G111100.1:0.55810265102673950466):0.10127015779296395792):0.08732864989446605108):0.04376337410192433774,AT2G19190.1:0.55514696877604541303):0.0;
