# Supplementary material for: Structural evolution drives diversification of the large LRR‐RLK gene family
Source: New Phytol. 2020 Feb 29;226(5):1492–505. doi: 10.1111/nph.16455 (PMC7318236; doi:10.1111/nph.16455)
Supplement: Supplementary file 1 — Dataset S1 Alignments used to infer clade‐specific trees. Dataset S2 Alignments used to infer clade‐specific trees after filtering. Dataset S3 Newick format clade‐specific tree files. Dataset S4 Sequence alignment from backbone tree. Dataset S5 Sequence alignment from backbone tree after filtering. Dataset S6 Models for backbone tree alignment partitions. Dataset S7 Newick format LRR‐RLK constraint tree. Dataset S8 Newick format LRR‐RLK backbone best tree. Dataset S9 Newick format files for bootstrap replicate trees used in backbone tree construction. Dataset S10 Alignments used to construct conversion trees shown in Fig. S19. Fig. S1 Clade I gene tree. Fig. S2 Clade II gene tree. Fig. S3 Clade III_VIIa gene tree. Fig. S4 Clade IV gene tree. Fig. S5 Clade V gene tree. Fig. S6 Clade VI gene tree. Fig. S7 Clade VIIb gene tree. Fig. S8 Clade VIII‐1 gene tree. Fig. S9 Clade VIII‐2 gene tree. Fig. S10 Clade IX gene tree. Fig. S11 Clade X gene tree. Fig. S12 Clade XI_XIIb gene tree. Fig. S13 Clade XIIa gene tree. Fig. S14 Clade XIIIa gene tree. Fig. S15 Clade XIIIb gene tree. Fig. S16 Clade XIV gene tree. Fig. S17 Clade XV gene tree. Fig. S18 Model of structural modifications found. Fig. S19 Phylogenetic trees of maize genes in clade XI_XIIb from different alignment domains. Fig. S20 Alignment showing sequence identity of a maize gene fragment to its paralog. Fig. S21 Backbone tree with gene names. Table S1 Genome annotation and assembly versions used in gene searches. Table S2 List of maize transcript variants used in gene searches. Table S3 All discovered genes, their respective clades, protein domains found in coding annotation, and domains found outside their coding annotation. Table S4 Gene expression analyses. Table S5 Genes used to construct backbone phylogenetic tree, their clades, and their constraint groups. Table S6 Gene family size in each taxon by clade. Table S7 Rate of gene structural variation by clade. [file NPH-226-1492-s001.zip › Man2019_LRR-RLKs_SupportingInformation/datasets/Dataset_S3_Nwk_Trees/XI_XIIb.input.align_out.fas.contree]

(AT2G15080.1:0.2753297090,(AT3G05660.1:0.2884339045,(((AT3G11080.1:0.1653243977,(AT3G28890.1:0.1207741326,(AT5G27060.1:0.1142245931,AT3G11010.1:0.1143303947)100:0.0331268027)100:0.0802017690)100:0.0696411806,(AT1G45616.1:0.5751708809,((((((((((((((Smo_172284:0.5737168648,(((Pp3c13_13360V3.1.p:0.1854904053,Pp3c6_21940V3.1.p:0.2095515774)100:0.3169647436,Smo_77558_:0.4966819158)77:0.0851691553,Smo_146738:0.5741995517)76:0.0510639041)100:0.1298889807,((((((Zm00001d036398_T001.1:0.4144424023,Zm00001d014793_T001.1:0.0000023102)100:0.2012935247,LOC_Os06g50340.1:0.1443830051)100:0.0592440295,Bradi1g30160.1.p:0.1882755907)100:0.4484153735,(((Potri.005G241500.1:0.0785561535,Potri.002G019900.1:0.1178431820)100:0.1893413047,AT1G75820.1:0.3231192423)100:0.0896719721,Solyc04g081590.2.1:0.3637130993)100:0.1715263976)100:0.0699616978,evm_27.model.AmTr_v1.0_scaffold00055.1__:0.4783066273)100:0.1940464486,((((((AT4G20270.1:0.3935396336,(Potri.003G157300.1:0.0635789503,Potri.001G073600.1:0.0469326754)100:0.1467805126)100:0.0455976228,Solyc01g080770.2.1:0.2869799752)100:0.1265073267,evm_27.model.AmTr_v1.0_scaffold00068.165:0.3616124840)100:0.0620191078,(LOC_Os05g51740.1:0.2068197420,Zm00001d039218_T002.1:0.2387807704)100:0.4713009723)87:0.0721871431,(((Solyc01g103530.2.1:0.2177271824,Potri.004G223900.1:0.2324645146)100:0.1439219645,evm_27.model.AmTr_v1.0_scaffold00071.179:0.2893600780)100:0.0962304585,(Bradi4g21830.1.p:0.1723254206,(LOC_Os11g12620.1:0.1109712906,(Zm00001d007254_T001.1:0.0404373734,Zm00001d048968_T001.1:0.0741609373)100:0.1582683755)100:0.0707822948)100:0.4575800257)88:0.0947235203)100:0.2185827334,(((((Solyc03g043770.2.1:0.1050794900,Solyc02g091840.2.1:0.1050962254)100:0.1083567824,(AT5G65700.1:0.0717559588,AT3G49670.1:0.1215998188)100:0.1267489293)94:0.0295572352,Potri.007G009200.1:0.1250621557)100:0.0956668696,evm_27.model.AmTr_v1.0_scaffold00033.36_:0.2528786397)100:0.0861266528,((Zm00001d028317_T001.1:0.0981260759,(Bradi1g69097.1.p:0.1022870036,LOC_Os03g12730.1:0.0700277682)100:0.0269441191)100:0.3608827054,((Zm00001d018752_T001.1:0.1315716555,(LOC_Os07g04190.1:0.0709326730,Bradi1g57900.2.p:0.1590914263)100:0.0345635490)100:0.0727155038,((Zm00001d013162_T001.1:0.0546653291,Zm00001d034240_T004.1:0.0311615717)100:0.0709274837,(LOC_Os03g56270.1:0.0639082603,Bradi1g07180.1.p:0.1001182480)100:0.0300085022)100:0.0582267850)100:0.1325345927)99:0.0603161446)100:0.1531976893)99:0.0688808285)100:0.2094321989)100:0.2145956509,(((((evm_27.model.AmTr_v1.0_scaffold00148.25_:0.2074392303,evm_27.model.AmTr_v1.0_scaffold00102.64_:0.0609795361)100:0.3592506847,(((AT1G08590.1:0.4071914945,(Potri.019G021700.1:0.0651120061,Potri.013G048800.1:0.0702519807)100:0.1018511614)100:0.0534234727,Solyc04g050170.2.1:0.2621571776)100:0.1447483260,((Potri.002G256500.1:0.1585791549,AT4G28650.1:0.3563110675)100:0.0507943747,Solyc09g064520.2.1:0.2166018083)100:0.0706978511)100:0.1161690689)99:0.0883211497,((Bradi3g01230.1.p:0.3107272712,(LOC_Os02g02140.1:0.0941561011,Zm00001d014971_T001.1:0.1276019656)100:0.0639377189)100:0.2124674218,(Bradi1g75430.1.p:0.1371596918,((Zm00001d048390_T001.1:0.0654134020,Zm00001d027645_T001.1:0.0587320820)100:0.0618524468,LOC_Os03g05140.1:0.0671514054)100:0.0424510145)100:0.2810641275)100:0.1309656609)100:0.4134987945,(Smo_140032:0.5868795319,Smo_30446_:0.5258074036)100:0.1821088419)100:0.0763216578,((evm_27.model.AmTr_v1.0_scaffold00111.2__:0.4286131890,((Solyc03g093330.2.1:0.1757710120,Solyc05g051640.2.1:0.2537508488)100:0.0844669728,((Potri.001G126100.1:0.0587321429,Potri.003G107600.1:0.0581604040)100:0.1748802858,AT5G61480.1:0.4107270046)100:0.0928797247)100:0.1641717984)100:0.2198832051,((LOC_Os08g05290.1:0.1492002545,Zm00001d049588_T001.1:0.1809721979)100:0.1238431210,Bradi3g17567.1.p:0.3032600992)100:0.4575426656)100:0.2365696849)100:0.2442653540)100:0.2175205945,((((Pp3c13_6220V3.1.p:1.0167291609,Smo_164315:0.7556753374)54:0.0823467993,((((((Zm00001d020101_T001.1:0.3264937344,(LOC_Os09g15700.1:0.3322146345,Bradi4g28107.1.p:0.3106573097)98:0.0817508916)100:0.2407083377,((Bradi3g35137.1.p:0.2274106668,LOC_Os08g28870.1:0.1775216191)100:0.0621084517,Zm00001d032344_T001.1:0.2215063024)100:0.2374428580)100:0.3999615161,(Zm00001d009029_T001.1:0.1606167725,(Bradi2g08350.1.p:0.1228392122,LOC_Os01g13800.1:0.1198450506)94:0.0432358017)100:0.2894417887)77:0.1321179131,(((AT1G28440.1:0.2896619130,(Potri.011G058100.1:0.0983443005,Potri.004G049100.1:0.0645936507)100:0.1472628507)100:0.0575106959,(Solyc03g006300.1.1:0.2238033182,Solyc02g077630.2.1:0.1378354132)100:0.1548207857)100:0.0952996173,(Solyc07g053600.2.1:0.5259913252,((Potri.007G135400.1:0.1015732925,Potri.017G016600.1:0.1251830395)100:0.2253515822,AT4G28490.1:0.5143508713)99:0.0662581507)99:0.0666738317)100:0.1161505024)77:0.0818756829,evm_27.model.AmTr_v1.0_scaffold00021.186:0.4360197632)100:0.2834854017,((Solyc02g091860.2.1:0.5153527349,AT5G65710.1:0.5298226815)100:0.2403330278,evm_27.model.AmTr_v1.0_scaffold00033.51_:0.6795077034)100:0.2581823136)100:0.1756185023)57:0.1008686919,((Pp3c6_22000V3.1.p:0.0264654448,Pp3c24_15190V3.1.p:0.2419264013)100:0.7529442710,(Smo_165220:0.5441854705,Smo_96692_:0.5292215772)100:0.3679393645)100:0.1792939437)71:0.0864119096,(Smo_171048:1.0721216830,((((((((AT5G25930.1:0.1194071491,AT5G25910.1:0.7373865730)100:0.3767178598,(Solyc08g066210.2.1:0.4440034560,((Potri.006G235500.1:0.0230656374,Potri.006G235800.1:0.0266922808)100:0.1162293057,Potri.018G057100.1:0.1271573824)100:0.2222002767)100:0.0954078477)100:0.0529624979,((Potri.018G088100.1:0.1545899819,Potri.018G088200.1:0.1220886228)100:0.3457541677,(Solyc12g008500.1.1:0.0000023088,Solyc02g032060.1.1:0.0517904109)100:0.5127012474)100:0.1466916685)100:0.1108606631,(evm_27.model.AmTr_v1.0_scaffold00056.123:0.1878758645,(evm_27.model.AmTr_v1.0_scaffold00056.122:0.0514909233,evm_27.model.AmTr_v1.0_scaffold00056.124:0.0347662470)99:0.0186787740)100:0.7225507501)91:0.1443346515,((((((LOC_Os02g13510.1:0.0159566724,LOC_Os02g13420.1:0.2111188634)100:0.2740630860,(((((LOC_Os02g13430.1:0.1416422924,LOC_Os02g13460.1:0.4350461820)100:0.1864560852,Bradi3g08647.1.p:0.3435340695)90:0.0774907720,Zm00001d053424_T001.1:0.3921510832)90:0.1138031406,Bradi3g08660.1.p:0.3180223824)90:0.0424058911,Zm00001d016285_T001.1:0.3091259287)90:0.0425740071)100:0.1791799069,(((LOC_Os06g36270.3:0.1178901903,LOC_Os06g36310.1:0.3259248893)100:0.0969003957,Bradi1g37960.1.p:0.2240408925)100:0.0446206321,(Zm00001d036972_T001.1:0.1116415307,Zm00001d046236_T001.1:0.0707739019)100:0.1549329347)100:0.1985298083)100:0.1720166724,(Bradi3g08338.1.p:0.2246552898,LOC_Os02g12910.1:0.2299373328)100:0.2922956226)100:0.1415494830,LOC_Os06g36320.1:0.9353954257)100:0.1411629128,(((Bradi2g19380.1.p:0.2964196563,Zm00001d038791_T001.1:0.2692638655)100:0.0384336629,LOC_Os05g44770.1:0.2115919837)100:0.1989832734,(((Bradi2g49447.2.p:0.2732366348,LOC_Os01g53920.1:0.2553705892)56:0.0433921966,(Zm00001d012769_T001.1:0.2884889571,((Zm00001d043512_T001.1:0.1010360682,Zm00001d003727_T001.1:0.1004420629)65:0.0445023827,(Zm00001d012717_T002.1:1.8211150673,Zm00001d036912_T001.1:1.3376710242)66:0.3300146363)95:0.0931831274)96:0.1091008227)51:0.0385185390,Zm00001d023611_T001.1:1.0262889661)100:0.1660445113)100:0.4395193543)100:0.1409724114)90:0.0880107471,(Solyc08g066310.1.1:0.5873928588,((Solyc08g066320.2.1:0.0508604603,Solyc08g066270.1.1:0.0796324854)100:0.0616689307,Solyc08g066300.1.1:0.2216203962)100:0.6279399588)100:0.3550532302)100:0.3374300767,(Potri.016G051600.1:0.4680524920,evm_27.model.AmTr_v1.0_scaffold00022.335:0.6207912773)100:0.8746124047)69:0.0810594804,(((((((LOC_Os11g12560.1:0.3425945400,LOC_Os11g12530.1:0.0825668774)100:0.0769009493,Zm00001d048962_T001.1:0.2000420642)100:0.0637298296,Bradi4g21836.2.p:0.2429060116)100:0.3921499553,(Zm00001d042637_T002.1:0.1975104919,(LOC_Os01g65650.1:0.0928894330,Bradi2g56750.1.p:0.1996809418)100:0.0433572716)100:0.3681846998)94:0.0864920475,((AT1G72180.1:0.5628156066,(Potri.019G078400.1:0.2489960123,Potri.013G103200.1:1.4365706646)96:0.0375360704)83:0.0676407323,(Solyc11g020280.1.1:0.2390325706,Solyc06g065260.2.1:0.1498845553)100:0.2400974073)96:0.2084979170)96:0.1370035265,evm_27.model.AmTr_v1.0_scaffold00071.177:0.6492847997)100:0.3834921120,(((((Solyc04g077010.2.1:0.3930767562,Potri.002G111700.1:0.2099325269)53:0.0688627635,AT5G49660.1:0.3406150383)100:0.1572207421,(Bradi4g00877.1.p:0.2267923458,(LOC_Os12g43660.1:0.1145135654,(Zm00001d041232_T001.1:0.0552818280,Zm00001d031201_T001.1:0.0649339165)100:0.1203630978)100:0.1005166487)100:0.5191911610)98:0.1029821209,evm_27.model.AmTr_v1.0_scaffold00033.48_:0.4181253276)100:0.4077670552,(((((Solyc04g076990.2.1:0.3648890587,Potri.002G106800.1:0.2388071780)100:0.0751956245,AT1G09970.2:0.3960489625)100:0.0836809929,((Potri.009G081800.1:0.2937355551,Solyc01g106500.2.1:0.3916826066)100:0.0847749668,AT3G19700.1:0.6478799192)100:0.1148796681)100:0.0911431811,evm_27.model.AmTr_v1.0_scaffold00033.47_:0.5222020698)100:0.1335635685,(Bradi4g00900.1.p:0.3033222859,(LOC_Os12g43640.1:0.2014928832,Zm00001d041236_T001.1:0.2631477082)100:0.1185570566)100:0.4292761687)100:0.3370917021)90:0.0955213409)100:0.2643944721)30:0.0243493294)46:0.0537044252)94:0.1182586358)94:0.1389091984,(((((((((Solyc11g017270.1.1:0.0676062526,Solyc11g017280.1.1:0.3656399331)100:0.3824720319,((Potri.019G084700.1:0.5227277721,(Potri.019G084800.1:0.1162635308,Potri.013G114200.1:0.1665775146)100:0.0949056246)100:0.0992933806,AT1G34420.1:0.7033577555)98:0.0654185240)100:0.1511569161,((LOC_Os11g09130.1:0.1880634156,LOC_Os11g09110.1:0.2782833353)100:0.4177557978,((Bradi4g40990.2.p:0.2909833967,Zm00001d023608_T001.1:0.3679147765)81:0.0364368433,LOC_Os12g08180.1:0.2585814943)99:0.0799606992)100:0.3258839720)100:0.0951819199,evm_27.model.AmTr_v1.0_scaffold00180.30_:0.5111750876)100:0.6267793262,((((Solyc10g079170.1.1:0.1528187212,Solyc04g015600.2.1:0.1496424269)100:0.1638328986,((Potri.006G051700.1:0.0484789008,Potri.016G055400.1:0.0433116478)100:0.1114160237,AT2G41820.1:0.2575302813)100:0.0563097594)100:0.1376531182,evm_27.model.AmTr_v1.0_scaffold00103.53_:0.3003782657)100:0.1558783802,(LOC_Os07g10630.1:0.0941592828,(Bradi1g54280.1.p:0.1276586459,(Zm00001d019145_T001.1:0.1160122445,Zm00001d005252_T001.1:0.0737368727)100:0.0825833464)94:0.0319842893)100:0.4145827153)100:0.5242348488)100:0.5366259566,(((evm_27.model.AmTr_v1.0_scaffold00032.242:0.6135487324,((((AT4G20140.1:0.1279616711,AT5G44700.1:0.2594416714)100:0.2187113623,(Potri.001G075000.1:0.0929928189,Potri.003G156200.1:0.0745688824)100:0.1597426308)85:0.0637864777,Solyc05g007230.2.1:0.2996319300)100:0.2478498982,((Zm00001d021535_T001.1:0.0693074424,Zm00001d006420_T002.1:0.0635563771)100:0.0762748934,(LOC_Os07g31500.1:0.1899731073,Bradi1g26900.1.p:0.1714588131)100:0.0482768830)100:0.4383463494)100:0.1024352978)100:0.1393920559,((Zm00001d037666_T001.1:0.1906340883,(LOC_Os05g07820.1:0.1560926350,Bradi2g34337.2.p:0.1422937363)54:0.0308422110)100:0.3255031535,((Potri.012G088900.1:0.2365482042,Solyc03g112680.1.1:0.3763395014)100:0.1836645111,evm_27.model.AmTr_v1.0_scaffold00085.71_:0.4945965814)100:0.1530995136)100:0.3114799807)100:0.2996378989,Smo_60230_:0.8480891160)100:0.1761997856)89:0.0365749540,((((((((((Zm00001d050076_T001.1:0.0086387327,Zm00001d050077_T001.1:0.0213219957)100:0.0279668732,Zm00001d050074_T002.1:0.0272360639)100:0.0832184858,Zm00001d032116_T003.1:0.0784775569)100:0.1834921511,(Bradi3g37210.1.p:0.0649419233,Bradi3g34470.1.p:0.0806759847)100:0.1473138689)99:0.0362058294,LOC_Os08g34640.1:0.1756387213)100:0.0871814981,((Bradi3g37216.4.p:0.0900772407,Bradi3g34457.2.p:0.0813789432)100:0.2742014207,LOC_Os08g34650.2:0.2732075344)52:0.0436938648)100:0.4197137967,((Solyc03g123860.2.1:0.5217436473,((Potri.008G009300.1:0.1785268008,Potri.008G007600.1:0.2286359731)100:0.2097095092,(AT1G17750.1:0.3342706685,(AT1G73080.1:0.1585532583,AT1G73066.1:0.1624257884)100:0.1368796772)100:0.3419649609)100:0.0935833458)100:0.1553231669,evm_27.model.AmTr_v1.0_scaffold00019.207:0.5963299074)99:0.0948369942)100:0.4567917559,(evm_27.model.AmTr_v1.0_scaffold00018.168:0.7429096071,((evm_27.model.AmTr_v1.0_scaffold00018.169:0.5931933104,(Potri.012G022800.1:0.4057419292,(Solyc03g082470.2.1:0.1507474102,Solyc03g082450.2.1:0.1643067242)100:0.3703103282)100:0.1921320028)100:0.1592456397,(((Zm00001d030323_T001.1:0.3371737412,(Bradi3g20867.1.p:0.2328920408,LOC_Os10g06760.1:0.1758031639)100:0.0252193217)96:0.0433383223,LOC_Os10g06740.1:0.2164994101)100:0.1109300225,Zm00001d031427_T001.1:0.3239184188)100:0.4595083331)100:0.3031522158)100:0.2502909740)98:0.1032974843,Smo_30384_:0.9771255151)59:0.0872100980,((Pp3c3_12560V3.1.p:0.3628957057,(Pp3c4_29300V3.1.p:0.0000023719,Pp3c4_29120V3.1.p:0.0043879072)100:0.3924309767)100:0.1497833262,Pp3c2_18570V3.1.p:0.4661829360)100:0.7215865771)100:0.1509262362)86:0.0622679518,(Smo_122495:0.9101131245,Smo_81961_:0.9584313036)99:0.3280590185)70:0.0728166249,(((((Smo_30332_:0.7314723667,Smo_90370_:0.4498287631)100:0.2282075095,(((AT1G34110.1:0.2271470668,((Solyc00g009090.2.1:0.0940158460,Solyc12g056730.1.1:0.1520050610)100:0.0741831778,(Potri.005G198000.1:0.0418212321,Potri.002G063300.1:0.0538303518)100:0.0582933084)100:0.0526052084)100:0.0616416748,(Bradi1g37190.1.p:0.0715574216,(LOC_Os06g38990.1:0.0736443950,Zm00001d046485_T001.1:0.1011961095)97:0.0232663146)100:0.2759288226)100:0.1580636377,evm_27.model.AmTr_v1.0_scaffold00078.143:0.2728258997)100:0.4326596582)100:0.0840757546,(((((((Potri.011G164800.1:0.0614482287,Potri.001G467300.1:0.0409411390)100:0.1368945538,Solyc07g065860.2.1:0.2606928114)100:0.0877851521,(AT5G56040.2:0.1541193945,AT4G26540.1:0.1646484411)100:0.1768051696)100:0.1716734508,((Bradi4g33160.1.p:0.1646064962,((Zm00001d020862_T001.1:0.0464158853,Zm00001d005986_T001.1:0.0576132604)100:0.0784281128,LOC_Os09g30190.1:0.1395886782)100:0.0337630980)100:0.0947355283,(Bradi3g39150.1.p:0.2252672265,(LOC_Os08g38560.1:0.1043786829,Zm00001d052835_T001.1:0.1019750673)100:0.0343672168)100:0.1145153911)100:0.2581081173)100:0.2041149737,(((((Zm00001d037672_T001.1:0.1352895210,Bradi2g34380.1.p:0.1547517649)90:0.0319080789,LOC_Os05g07740.1:0.0762822368)100:0.1518228482,(LOC_Os01g07560.1:0.0813222024,Zm00001d008715_T001.1:0.1316692031)100:0.0592248793)88:0.0814559148,Bradi2g04330.1.p:0.1821879680)100:0.3503448722,(Solyc03g112580.2.1:0.2118147084,(Potri.015G080800.1:0.0786701887,Potri.012G088100.1:0.0521460079)100:0.1333724358)100:0.2107233942)100:0.1559972314)99:0.0613288190,evm_27.model.AmTr_v1.0_scaffold00032.269:0.4589606111)100:0.2376487362,(((((Solyc09g091400.2.1:0.1962466670,((Potri.003G175700.1:0.0542324127,Potri.001G052500.1:0.0398088290)100:0.0944580489,AT3G24240.1:0.3401130743)100:0.0422174223)100:0.0781810549,(Solyc09g061940.1.1:0.2325347917,AT5G48940.1:0.3549266506)100:0.1003945515)100:0.0859485050,(Bradi5g01210.1.p:0.1847604051,(LOC_Os04g04330.1:0.1083003031,Zm00001d025002_T001.1:0.1359858225)100:0.0830619765)100:0.3706569692)100:0.1141446514,evm_27.model.AmTr_v1.0_scaffold00120.45_:0.3130714748)100:0.1206862276,(((Potri.005G188700.1:0.0501899600,Potri.002G070900.1:0.0621273358)100:0.1943834941,Solyc04g064940.2.1:0.2997142290)100:0.3275513775,evm_27.model.AmTr_v1.0_scaffold00071.66_:0.4197676803)100:0.1357193639)100:0.1655460122)100:0.2614860222)100:0.1401669500,(Smo_78200_:0.0053837277,Smo_78663_:0.0043003732)100:0.7910712656)100:0.1811463192,((((((Bradi1g58460.1.p:0.1371969013,(LOC_Os07g05740.1:0.1139827000,Zm00001d018807_T001.1:0.1502046109)71:0.0391991680)100:0.3858870086,(((Potri.001G430500.1:0.2945532802,Potri.011G139700.1:0.0327817319)100:0.2171702000,Solyc07g056410.2.1:0.3508755683)90:0.0514529515,AT1G17230.1:0.3780081081)100:0.1325944175)93:0.0457536569,evm_27.model.AmTr_v1.0_scaffold00092.78_:0.3432732467)100:0.2149392391,(evm_27.model.AmTr_v1.0_scaffold00039.8__:0.2680443189,(((((Potri.003G174900.1:0.0771750428,Potri.001G053400.1:0.0618014919)100:0.1344993300,AT2G33170.1:0.3776144367)100:0.0620351101,(Solyc12g098100.1.1:0.2544851950,Solyc09g091260.2.1:0.1843419558)100:0.1380778739)100:0.0605570574,(AT5G63930.1:0.3387096157,(Potri.019G025500.1:0.0880990995,Potri.013G051300.1:0.1054002312)100:0.2009354552)100:0.1070662460)100:0.0752628963,((LOC_Os04g42700.1:0.0944292537,Bradi5g15070.1.p:0.1118558709)95:0.0458178698,Zm00001d003101_T005.1:0.1095387883)100:0.3288809910)100:0.0809967809)100:0.2754655730)100:0.1191744937,Smo_40409_:0.6550651521)99:0.0806206676,(Pp3c8_17530V3.1.p:0.1519721818,Pp3c24_15950V3.1.p:0.1925367687)100:0.5884096109)100:0.3863765781)97:0.0816774472)61:0.0845736716)51:0.0388436648,((((Pp3c14_17190V3.1.p:0.2128612960,Pp3c10_16000V3.1.p:0.2154923295)100:0.9642569685,(Smo_97168_:0.9739405542,(LOC_Os01g70260.2:0.1355736780,(Zm00001d042268_T001.1:0.1950853788,Bradi2g59470.1.p:0.2564663563)100:0.0428553764)100:1.5652231594)89:0.0966159359)99:0.1855954897,(((((Potri.012G090500.1:0.0804954194,Potri.015G086800.1:0.0829132913)100:0.1649396575,AT2G31880.1:0.3821816694)83:0.0752757310,(Solyc03g111800.2.1:0.2543852284,Solyc06g071810.1.1:0.2074405131)100:0.1738496143)100:0.1532625996,((LOC_Os06g18000.1:0.2327755822,Zm00001d045785_T001.1:0.2653945640)64:0.0385293197,Bradi1g43417.1.p:0.1943062651)100:0.6486882972)98:0.1605309454,evm_27.model.AmTr_v1.0_scaffold00166.7__:0.5005313153)100:0.4048376659)100:0.4398239158,AT2G20850.1:2.2174769126)97:0.4862223314)46:0.0200489489,(Smo_60649_:0.1006507437,Smo_74208_:0.0595492919)100:1.2285770333)45:0.0730538538,(((LOC_Os02g13410.1:1.3214002225,DmPelle:1.7661830125)73:0.4268703295,AT3G02130.1:1.4639997119)71:0.1202649358,evm_27.model.AmTr_v1.0_scaffold00001.202:1.2611790981)41:0.1520885554)81:0.0942525268,((((((((((((((Potri.013G037100.1:0.2001705918,Potri.013G029700.1:0.0450847362)99:0.0139433727,(Potri.013G036700.1:0.0532668118,Potri.013G037500.1:0.0377398360)98:0.0058261936)96:0.0083462543,Potri.013G037000.1:0.0317482214)99:0.0253894518,Potri.013G036600.1:0.0869062066)100:0.2762499905,(((((Potri.T119600.1:0.0000024189,Potri.019G129400.1:0.0041861671)100:0.0568354818,Potri.019G129300.1:0.0257971061)100:0.0398684615,Potri.019G129100.1:0.0822875676)100:0.0451268115,Potri.019G127200.1:0.1224686195)55:0.0410755098,(((((((Potri.T042600.1:0.0324376205,(Potri.019G059600.1:0.0242778958,Potri.T042200.1:0.0025600687)57:0.0072343060)59:0.0065115707,((Potri.019G060400.1:0.0013615494,Potri.T042100.1:0.0000024189)90:0.0119797722,Potri.T042400.1:0.0435776271)82:0.0109891637)100:0.0895849703,Potri.019G060800.1:0.0615749922)96:0.0142790619,((((Potri.019G060100.1:0.0000024267,Potri.019G059900.1:0.0135721588)100:0.0068024010,Potri.T042500.1:0.2132718252)100:0.0134087989,Potri.019G060200.1:0.0059563913)100:0.0099094762,Potri.T041900.1:0.0393960309)100:0.1191827978)93:0.0398524407,(Potri.019G122700.1:0.0739261605,Potri.019G122500.1:0.0418815523)99:0.0222953930)51:0.0106563916,Potri.019G120700.1:0.0938998617)52:0.0292907255,(Potri.019G122900.1:0.0514528549,Potri.019G121000.1:0.0586688455)100:0.0486833962)100:0.1031290768)100:0.2121962401)100:0.1067144675,((Potri.012G124100.1:0.3143156502,Potri.012G124200.1:0.3070658436)100:0.0923989617,(Potri.012G124300.1:0.2441767461,((Potri.015G123400.1:0.0599822352,(Potri.015G123100.1:0.0519298817,Potri.015G124100.1:0.1351121765)100:0.0162511349)100:0.0560733606,((Potri.015G124400.1:0.0618746777,Potri.015G123700.1:0.0562955270)98:0.0199089025,(Potri.006G261900.1:0.0963511270,Potri.015G123800.1:0.0797715992)97:0.0084087307)99:0.0470553609)100:0.1384259334)100:0.1239807169)100:0.1910952269)100:0.1280616999,Solyc04g071680.1.1:0.7490551428)71:0.0308563513,Potri.002G095700.1:0.6014125054)100:0.0866181101,Potri.019G099200.1:0.5898577472)100:0.1188712282,((((Solyc04g074050.2.1:0.0796723763,Solyc04g074020.2.1:0.0066177299)100:0.0260826786,(Solyc04g074010.1.1:0.0946228784,Solyc04g074060.1.1:0.0000027205)100:0.4007516191)100:0.0416489119,(Solyc04g074000.2.1:0.0180015951,Solyc04g074030.2.1:0.0150747164)100:0.0342759571)100:0.5536071150,(AT1G35710.1:0.3717093127,AT4G08850.1:0.2361645444)100:0.3622518439)100:0.1806485712)99:0.0927079861,(((((((Zm00001d016801_T001.1:0.1282515472,LOC_Os02g34750.1:0.0000021901)100:0.3090466555,LOC_Os02g34790.1:0.1334821331)100:0.2544307350,((((LOC_Os02g34800.1:0.6288061098,LOC_Os02g34770.1:0.1669402535)99:0.3354080912,Bradi1g17150.3.p:0.4696521025)94:0.1273494846,(Bradi4g44901.1.p:0.1465387863,Bradi1g36977.1.p:0.1935527452)100:0.0556604970)66:0.0430811432,Bradi4g44912.1.p:0.2037237309)67:0.0711903368)63:0.0283687736,(Bradi4g06215.1.p:0.2887890298,Bradi4g26795.1.p:0.3135715808)100:0.0564372311)67:0.0800988498,Bradi1g17135.1.p:0.3330948497)95:0.1954723866,LOC_Os01g19160.1:0.5383220884)100:0.3928649595,((LOC_Os01g33110.1:0.6029383024,(((LOC_Os10g02970.1:0.3349102553,Bradi3g21274.1.p:0.2831511457)100:0.0638403950,LOC_Os10g02990.1:0.4718390853)100:0.1501382461,(Zm00001d002712_T001.1:0.3996745689,Zm00001d000189_T001.1:0.2926418765)100:0.4199002767)100:0.1386606391)100:0.0702276190,((LOC_Os02g17710.1:0.5282604494,LOC_Os02g17730.1:0.3780409407)84:0.0457381131,Bradi2g37621.2.p:0.3780860039)100:0.5637645980)87:0.1326910580)84:0.1011640408)70:0.0713537342,((((((((((LOC_Os10g33060.1:0.2342180710,LOC_Os10g38450.1:0.1629516746)100:0.1046657256,LOC_Os10g33080.1:0.1328102181)100:0.1059233217,(LOC_Os10g33130.1:0.1740943971,Bradi4g20817.2.p:0.4482497309)100:0.0787057602)100:0.4477305770,LOC_Os10g33040.1:0.0675518290)100:0.1119874449,Bradi3g28380.1.p:0.2037837899)100:0.0550887493,(Zm00001d032745_T001.1:0.0996253606,Zm00001d014063_T001.1:0.1016833842)100:0.1403254803)100:0.4530539469,(((Potri.002G258100.1:0.0475979982,((Potri.002G258000.1:0.0243903525,Potri.002G258200.1:0.0320859708)100:0.0105870332,Potri.002G258400.1:0.0265652998)100:0.0046725417)100:0.0833695648,Potri.014G195100.1:0.0985802548)100:0.2871974723,(Solyc12g006020.1.1:0.6672362595,Solyc09g072810.2.1:0.1681950956)100:0.1870537595)100:0.2085647908)99:0.1666289657,(evm_27.model.AmTr_v1.0_scaffold00067.215:0.2577212237,evm_27.model.AmTr_v1.0_scaffold00067.214:0.3568215963)100:0.2444405873)96:0.1527249104,Potri.014G195200.1:0.6561182712)77:0.0793059028,Potri.003G108200.1:0.7482596451)95:0.1361482679)80:0.1253948435,(((Potri.T103200.1:0.1060993162,(Potri.T102800.1:0.0362816866,Potri.002G008100.1:0.0202970648)100:0.0644652521)81:0.0310311895,((Potri.T103000.1:0.1346742957,Potri.002G008400.1:0.0790446310)100:0.0223098912,Potri.002G008000.1:0.0401224175)81:0.0440336533)100:0.0273463547,(Potri.T102900.1:0.1642453684,Potri.002G007900.1:0.0693600946)100:0.0735435725)100:0.9260604299)89:0.0806176705,(Zm00001d032746_T001.1:0.2260477607,((Bradi3g28367.1.p:0.2779347850,Zm00001d032747_T001.1:0.3291423509)99:0.0554475401,(LOC_Os10g32990.1:0.0853135524,LOC_Os07g14680.1:1.0460948709)90:0.1710547524)85:0.0300356831)100:0.9982121705)94:0.1380743134)83:0.1345520462,((LOC_Os10g03050.1:0.6479286463,(Smo_425288:0.0152020180,Smo_425291:0.0103447018)100:0.8956569988)95:0.2211660803,(Bradi1g33020.2.p:0.4128334274,Zm00001d014181_T001.1:0.3144109940)100:0.8856693667)92:0.0805030098)94:0.2713835783,((LOC_Os02g06600.1:0.4433734835,(Bradi3g04681.1.p:0.2400918940,Bradi3g04710.1.p:0.2288182667)100:0.3896226358)100:0.3541424658,(LOC_Os08g16580.1:0.3234872878,((Zm00001d014062_T001.1:0.4594026375,LOC_Os10g33140.1:0.2564293469)70:0.0366353763,Bradi3g28390.1.p:0.1981800954)100:0.5861426937)100:0.6098770586)100:0.3375793143)95:0.2127277894,(Solyc06g008300.2.1:0.2942150283,Solyc12g099980.1.1:0.2940807705)100:0.5455753725)98:0.3508165999,Solyc04g076980.2.1:1.0111878078)98:0.2323900924,AT4G13880.1:0.7498970059)98:0.1571198469)98:0.1990574304)98:0.0370123844,AT3G05650.1:0.2641047253)98:0.0410791517)100:0.0923735534,AT2G15042.1:0.6165119912);
