# Supplementary material for: Structural evolution drives diversification of the large LRR‐RLK gene family
Source: New Phytol. 2020 Feb 29;226(5):1492–505. doi: 10.1111/nph.16455 (PMC7318236; doi:10.1111/nph.16455)
Supplement: Supplementary file 1 — Dataset S1 Alignments used to infer clade‐specific trees. Dataset S2 Alignments used to infer clade‐specific trees after filtering. Dataset S3 Newick format clade‐specific tree files. Dataset S4 Sequence alignment from backbone tree. Dataset S5 Sequence alignment from backbone tree after filtering. Dataset S6 Models for backbone tree alignment partitions. Dataset S7 Newick format LRR‐RLK constraint tree. Dataset S8 Newick format LRR‐RLK backbone best tree. Dataset S9 Newick format files for bootstrap replicate trees used in backbone tree construction. Dataset S10 Alignments used to construct conversion trees shown in Fig. S19. Fig. S1 Clade I gene tree. Fig. S2 Clade II gene tree. Fig. S3 Clade III_VIIa gene tree. Fig. S4 Clade IV gene tree. Fig. S5 Clade V gene tree. Fig. S6 Clade VI gene tree. Fig. S7 Clade VIIb gene tree. Fig. S8 Clade VIII‐1 gene tree. Fig. S9 Clade VIII‐2 gene tree. Fig. S10 Clade IX gene tree. Fig. S11 Clade X gene tree. Fig. S12 Clade XI_XIIb gene tree. Fig. S13 Clade XIIa gene tree. Fig. S14 Clade XIIIa gene tree. Fig. S15 Clade XIIIb gene tree. Fig. S16 Clade XIV gene tree. Fig. S17 Clade XV gene tree. Fig. S18 Model of structural modifications found. Fig. S19 Phylogenetic trees of maize genes in clade XI_XIIb from different alignment domains. Fig. S20 Alignment showing sequence identity of a maize gene fragment to its paralog. Fig. S21 Backbone tree with gene names. Table S1 Genome annotation and assembly versions used in gene searches. Table S2 List of maize transcript variants used in gene searches. Table S3 All discovered genes, their respective clades, protein domains found in coding annotation, and domains found outside their coding annotation. Table S4 Gene expression analyses. Table S5 Genes used to construct backbone phylogenetic tree, their clades, and their constraint groups. Table S6 Gene family size in each taxon by clade. Table S7 Rate of gene structural variation by clade. [file NPH-226-1492-s001.zip › Man2019_LRR-RLKs_SupportingInformation/datasets/Dataset_S3_Nwk_Trees/III_VIIa.input.align_out.fas.contree]

(AT2G15300.1:0.3067810469,(Potri.001G300700.1:0.3547792783,((((((((((((((((evm_27.model.AmTr_v1.0_scaffold00088.154:0.4555990482,(Solyc07g065240.1.1:0.6802772800,Potri.011G088000.1:0.6310253161)99:0.1404298352)100:0.4025090059,evm_27.model.AmTr_v1.0_scaffold00088.155:1.0075188223)100:0.6142043730,(((Solyc11g071880.1.1:0.7683126993,(Solyc03g114080.1.1:0.7009142245,(Potri.015G073500.1:0.1039081682,Potri.012G078100.1:0.1392736264)100:0.3413226935)100:0.1223457576)100:0.1377973526,evm_27.model.AmTr_v1.0_scaffold00088.20_:0.6317057287)100:0.1001041557,(Bradi4g29330.1.p:0.2756204771,(Zm00001d020322_T001.1:0.3013813908,(LOC_Os09g20970.1:0.1388560757,LOC_Os10g24850.1:0.4046156786)100:0.2964084804)100:0.0870784498)100:0.6952533798)100:0.4051944851)100:0.4937653244,(((((((Zm00001d048822_T001.1:0.2792231597,(Bradi4g13300.1.p:0.2219398898,(LOC_Os11g40550.1:0.0958279902,(LOC_Os05g38010.1:0.0705257660,LOC_Os03g51060.1:0.0480626211)100:0.1625138741)100:0.1557822396)100:0.1216539203)100:0.7512489955,((Zm00001d045013_T001.1:0.2263647259,LOC_Os06g09860.1:0.2105698046)100:0.1104850913,Bradi1g46570.1.p:0.3212156422)100:0.6024378020)100:0.3489746464,(((Solyc05g025780.2.1:0.4014007869,Solyc12g009190.1.1:0.3485491017)100:0.2957634191,((AT3G42880.1:0.1785607663,AT5G20690.1:0.3148279670)100:0.5389359582,Potri.006G139700.1:0.4497738737)100:0.1313404235)99:0.1031750616,(Solyc03g122230.1.1:0.6116434285,(Potri.001G166300.1:0.1412152314,Potri.003G068800.1:0.1686072467)100:0.5453366028)99:0.1016612156)100:0.1331365640)99:0.0764762379,AT1G72460.1:1.0879166663)100:0.1071377290,evm_27.model.AmTr_v1.0_scaffold00024.346:0.7563154092)100:0.4117278117,(((((((Solyc05g047570.2.1:0.3744100889,Solyc07g017230.2.1:0.5352560939)100:0.3713973991,((Potri.018G147300.1:0.0860196803,Potri.006G078600.1:0.0757411773)100:0.3525068492,(AT5G35390.1:0.2955386892,AT2G07040.1:0.4242765733)100:0.2978413268)100:0.1476927056)100:0.1111397331,((AT1G50610.1:0.2383038733,AT3G20190.1:0.2125102706)100:0.4198373954,(Potri.007G002000.1:0.1019860832,((Potri.014G001600.1:0.0032330479,Potri.004G170800.1:0.0097506813)100:0.0021378753,Potri.014G002700.1:0.0007015482)100:0.0883072605)100:0.3938564065)100:0.2036670216)100:0.0454330519,((Solyc08g069170.1.1:0.5792383213,(Potri.006G279300.1:0.1659275042,Potri.018G002600.1:0.1186782992)100:0.3835934066)100:0.0716550653,AT4G31250.1:0.8507363761)99:0.1085009634)99:0.0560026831,Solyc03g124050.2.1:0.8108414017)100:0.1654192600,((((Bradi1g31730.1.p:0.4422783031,LOC_Os06g45240.1:0.2884453802)100:0.1009188525,Zm00001d046938_T001.1:0.3565317449)100:0.1330585515,((LOC_Os02g07810.1:0.2062404081,Bradi3g05540.1.p:0.3112747755)94:0.0515839452,(Zm00001d015414_T001.1:0.0490038505,Zm00001d053769_T001.1:0.0558408921)100:0.1215601408)100:0.2715368319)100:0.4049896555,((LOC_Os08g40990.1:0.3059882088,(Zm00001d031509_T003.1:0.0790059720,Zm00001d049750_T002.1:0.0807363390)100:0.2402603216)100:0.1048524998,Bradi3g40370.1.p:0.2114014668)100:0.5646374973)100:0.1479635849)100:0.1107481010,evm_27.model.AmTr_v1.0_scaffold00025.267:0.6214661705)100:0.1534234701)100:0.3609700559,((((((LOC_Os10g35040.1:0.0697123525,LOC_Os01g66040.1:0.7610155877)100:0.2386548852,Zm00001d032613_T001.1:0.2607469064)89:0.0831865453,Bradi3g29770.1.p:0.2935284080)100:0.9322956371,(Solyc03g019830.2.1:0.4914363055,(Potri.004G066300.1:0.1074479199,Potri.017G154700.1:0.1171060172)100:0.3063506298)100:0.3227978171)100:0.1490802395,evm_27.model.AmTr_v1.0_scaffold00171.27_:0.6148108766)100:0.6090586177,((Solyc01g105080.2.1:0.4486490301,(Potri.003G020600.1:0.2331924264,Potri.001G209700.1:0.4457078010)100:0.3922424880)100:0.2300531070,evm_27.model.AmTr_v1.0_scaffold00010.179:0.6353126368)100:0.4543880312)92:0.0944501163)100:0.1884040126)85:0.0878692267,((evm_27.model.AmTr_v1.0_scaffold00051.52_:0.5839838947,((((Zm00001d045175_T001.1:1.9220881970,LOC_Os04g55620.1:0.0530588449)70:0.0778459010,Bradi5g24060.1.p:0.1379810894)68:0.0421235767,Zm00001d002068_T001.1:0.1050364190)100:0.6567886033,(((Solyc04g078590.2.1:0.3734670966,Potri.014G024400.1:0.3314074510)99:0.0893598784,AT5G43020.1:0.5385811136)100:0.1452475871,(Solyc02g093100.2.1:0.4285568156,((Potri.005G141200.1:0.1350236591,Potri.007G046900.1:0.0700953284)100:0.2669867660,(AT3G50230.1:0.3763579629,AT5G67200.1:0.1501865756)100:0.3473499177)53:0.0533968891)100:0.1489102401)100:0.2604896860)100:0.1372240942)100:0.3162204223,(((Bradi2g24920.1.p:1.2091013656,Bradi3g60600.1.p:0.0471953646)100:0.2806462797,(LOC_Os02g58390.1:0.1903692225,Zm00001d018541_T002.1:0.1880756034)100:0.1121680943)100:0.5127270848,(evm_27.model.AmTr_v1.0_scaffold00029.170:0.5819450254,(((Potri.010G097200.1:0.0823766140,Potri.008G144900.1:0.0882706583)100:0.2391935203,Solyc04g008650.2.1:0.3226407463)97:0.0964543057,(AT1G10850.1:0.1315471596,AT1G60630.1:0.2303269301)100:0.2155242689)100:0.2204337059)100:0.1129560053)100:0.2859275147)100:0.5712768329)76:0.0509174449,(Smo_132879:1.1148251515,Smo_10889_:0.8699784984)100:0.2599331518)96:0.0982246599,(((((Solyc05g009100.2.1:0.3049324097,(AT1G68400.1:0.3688160023,Potri.010G121700.1:0.2587208440)100:0.0810879478)100:0.2049612470,evm_27.model.AmTr_v1.0_scaffold00079.101:0.6145285012)90:0.0844480788,(Bradi2g02290.1.p:0.1743208806,(LOC_Os01g04230.1:0.1198617405,Zm00001d039967_T001.1:0.0904364072)100:0.1129414547)100:0.5290282580)100:0.1771721909,((((Potri.006G228400.1:0.5092429379,Solyc11g069960.1.1:0.6519303249)100:0.3548108067,(((LOC_Os02g16790.1:0.1875321122,LOC_Os01g51400.1:0.0236589327)100:0.1551416548,Zm00001d011707_T001.1:0.2476562050)99:0.0562457061,Bradi2g48000.1.p:0.1979913061)100:0.9427677712)100:0.2428848322,evm_27.model.AmTr_v1.0_scaffold00064.97_:0.7931893242)100:0.1620747262,(Bradi1g23890.1.p:0.2916993460,(LOC_Os07g38640.1:0.1947271868,Zm00001d021883_T001.1:0.2524502459)92:0.0640379782)100:1.2320950849)100:0.0899135479)99:0.1050494965,((Pp3c25_15360V3.1.p:0.9680772517,(Smo_267563:0.4734877031,Smo_234818:0.6487298445)99:0.0904663722)98:0.0556312664,(((((((((Zm00001d009750_T005.1:0.5997794375,LOC_Os05g51550.1:0.2761937560)100:0.0482848063,Bradi2g14375.1.p:0.2550679822)100:0.2920081441,(Bradi2g41720.1.p:0.1868446208,LOC_Os08g08000.1:0.1073154826)100:0.0318741140)100:0.2508284536,Zm00001d044281_T015.1:0.0150697250)100:0.3564750056,Zm00001d044284_T001.1:0.0000024990)100:1.8388759422,Zm00001d004929_T001.1:0.0478455095)73:0.1246281135,Bradi4g42800.1.p:0.4010760503)73:0.0567257211,LOC_Os12g05120.1:0.1147071437)100:0.5634462100,(evm_27.model.AmTr_v1.0_scaffold00040.278:0.3658985305,((Potri.006G117200.1:0.1735911471,AT2G36570.1:0.3517884330)100:0.0586136840,Solyc09g008860.2.1:0.2728665019)100:0.2249545285)69:0.0819680407)100:0.4239588426)100:0.1650775948)100:0.1523640901)95:0.0969478914,(((((Smo_42017_:0.6976383726,Smo_74002_:0.4381113411)98:0.1170106498,((Pp3c15_23400V3.1.p:0.6137558739,(Pp3c1_18260V3.1.p:0.1855364017,Pp3c2_19460V3.1.p:0.3146218903)100:0.4463064436)100:0.5357855966,((((Pp3c22_10000V3.1.p:0.2145161416,Pp3c19_19180V3.1.p:0.2606099607)100:0.1973253714,(Pp3c18_14390V3.1.p:0.2185589438,Pp3c21_11200V3.1.p:0.1773682812)100:0.2332401375)100:0.0920362432,Pp3c19_19190V3.1.p:0.2071252362)100:0.1003442932,(Pp3c18_14410V3.1.p:0.0692925143,Pp3c21_11220V3.1.p:0.1636836830)100:0.1645837741)100:0.4083369397)96:0.1003555578)88:0.0318624688,Smo_83924_:1.2473979879)98:0.1121955482,(((((Potri.018G074300.1:0.1529365233,Solyc03g111670.2.1:0.2410777191)100:0.0747269954,AT2G26730.1:0.2757299847)100:0.1708425846,evm_27.model.AmTr_v1.0_scaffold00122.49_:0.4177143137)100:0.0954992840,(((Bradi2g43110.1.p:0.1410813637,LOC_Os01g42294.1:0.1220769308)100:0.0432672910,((Zm00001d011312_T001.1:0.0219172832,(Zm00001d002949_T001.1:0.2285482433,Zm00001d050228_T001.1:0.0187961190)100:0.2227640794)100:0.0384293044,Zm00001d044434_T001.1:0.0671256720)100:0.1181553075)100:0.0713360207,(LOC_Os05g51070.1:0.2169286771,(Zm00001d039188_T001.1:0.3882448421,Bradi5g03410.1.p:0.3887334943)100:0.1022309974)100:0.1985127830)100:0.5125121988)100:0.2012834482,(((((((((Zm00001d041529_T001.1:0.6245876467,Zm00001d012411_T002.1:0.1928498662)98:1.4592499710,Zm00001d038094_T001.1:0.0283838691)95:0.0799288117,Zm00001d038487_T004.1:0.0512225669)95:0.1442650911,LOC_Os05g40200.1:0.1158703851)95:0.0232127914,(Bradi2g22194.1.p:0.2419886581,Bradi2g22180.1.p:0.0153427911)100:0.1298087939)95:0.0615177371,((Bradi2g53420.5.p:0.1261704596,LOC_Os01g60330.1:0.0953210590)100:0.0248575351,(Zm00001d043071_T001.1:0.0571035929,Zm00001d012514_T001.1:0.0490447368)100:0.0731345606)100:0.0811966510)98:0.3442106021,((evm_27.model.AmTr_v1.0_scaffold00077.145:0.5196059752,(((Solyc06g082610.2.1:0.3618169843,AT5G58300.1:0.3702384840)100:0.0528887964,(Potri.019G131500.1:0.0792397291,Potri.013G158800.1:0.0643302168)100:0.1485618889)99:0.0778036225,(((Solyc03g095490.2.1:0.1621198779,Solyc06g048560.1.1:0.4051535580)100:0.2542429682,Potri.019G062100.1:0.2981645688)96:0.0849588158,((Solyc09g030450.2.1:0.4580258931,AT3G08680.1:0.5188443555)81:0.0564668326,Potri.016G139200.1:0.3135043048)100:0.0597102428)96:0.0426979161)95:0.0801213051)94:0.0385787637,(AT5G05160.1:0.7212932418,evm_27.model.AmTr_v1.0_scaffold00077.144:0.2931884868)47:0.0488416064)49:0.0642573824)48:0.0326196004,(((Zm00001d029040_T001.1:0.3078885242,LOC_Os03g21510.1:0.1015448578)99:0.0183451912,Bradi1g63350.1.p:0.1367603809)100:0.1480743151,((LOC_Os07g48310.2:0.1361420639,Zm00001d022432_T001.1:0.2062870302)100:0.0211338257,Bradi1g17620.3.p:0.1384173314)100:0.0714428028)100:0.4098752763)98:0.1627020258,((((Zm00001d024022_T001.1:0.1591316969,Zm00001d008965_T001.1:0.0098115693)100:0.1085615690,Zm00001d039325_T001.1:0.1738667542)100:0.1579024732,(LOC_Os01g12390.1:0.1201556982,Bradi2g07330.1.p:0.1237685031)100:0.0751923957)100:0.4323455923,(((AT1G64210.1:0.2716518738,AT5G41680.1:0.3661726627)100:0.5949308333,(AT5G53320.1:0.7670719162,AT5G24100.1:0.7744939213)100:0.1258144728)83:0.1007070470,((Solyc00g110870.2.1:0.3567473744,(Potri.012G033200.1:0.0906029622,Potri.015G023500.1:0.1013007526)100:0.2225860833)100:0.0729238862,(Solyc08g081940.2.1:0.3281019659,((Potri.001G095200.1:0.0786010886,Potri.003G136100.1:0.0623001290)100:0.1578795336,AT4G23740.1:0.5326817753)84:0.0788152140)87:0.1594962412)83:0.0909642844)100:0.1630898233)100:0.3191274783)98:0.1526291039)98:0.1270788356)63:0.0442813225,((((((((Bradi4g29790.1.p:0.2813242984,Zm00001d020403_T001.1:0.3007840609)78:0.0560868419,LOC_Os09g23570.1:0.2245012801)100:0.1788331189,(((Zm00001d050355_T001.1:0.1030234759,Zm00001d032244_T001.1:0.0844498994)100:0.2876534380,(LOC_Os08g33090.1:0.0067273626,LOC_Os06g07590.1:0.3192799456)100:0.3106619687)100:0.0557479345,Bradi3g36290.1.p:0.3114677879)100:0.1795156182)100:0.5263508261,(((Zm00001d003399_T001.1:0.0407431388,Zm00001d025621_T001.1:0.9535402318)95:0.0965390641,Bradi5g12540.1.p:0.1844729305)95:0.0591860114,LOC_Os04g38910.1:0.1075439472)100:0.6192846860)100:0.1517209593,((((Zm00001d033745_T001.1:0.0658668191,Zm00001d013430_T001.1:0.0919177151)100:0.1844604543,Bradi1g11430.1.p:0.2143035033)99:0.0331905431,LOC_Os03g50450.1:0.0951910279)100:0.4336846694,((Bradi1g69550.1.p:0.0690634387,(LOC_Os03g12250.1:0.0734921088,(Zm00001d048054_T002.1:0.0183413735,Zm00001d048053_T001.1:0.0140492114)100:0.0797487377)92:0.0347108634)100:0.2802892783,Zm00001d041363_T002.1:1.9108553968)99:0.0681306792)99:0.1039775627)100:0.1075701150,((Solyc11g011020.1.1:0.3821961689,((Potri.017G130600.1:0.0917723815,Potri.004G086100.1:0.0644820340)100:0.2851566937,(AT5G16590.1:0.1827959523,AT3G02880.1:0.2091678423)100:0.5678190229)99:0.0618053951)100:0.1130488519,((((Solyc03g118510.2.1:0.2853305689,Solyc06g068910.2.1:0.3169701326)64:0.1453499568,((Potri.012G044600.1:0.1012081479,Potri.015G035500.1:0.0549067890)100:0.1850364924,(AT3G17840.1:0.1946598943,AT1G48480.1:0.1816845407)100:0.2814041625)99:0.0854269041)47:0.0305717721,Solyc08g082460.2.1:1.7116830560)34:0.0579854857,evm_27.model.AmTr_v1.0_scaffold00010.122:0.4934716601)24:0.0530437483)60:0.1316949248)55:0.0590521177,Solyc01g067020.2.1:0.9550556412)100:0.1387799166,evm_27.model.AmTr_v1.0_scaffold00075.58_:1.0158807246)100:0.2230312823)100:0.1939550687)100:0.2944611134,((((((((((((((LOC_Os01g01110.1:2.0036779727,LOC_Os10g38800.1:0.0000023085)99:0.3337272576,((LOC_Os03g03570.2:0.1409215851,Bradi1g76660.1.p:0.1153085041)100:0.0271754589,(Zm00001d048453_T001.1:0.0695927528,Zm00001d027463_T001.1:0.0784852511)100:0.1402211580)100:0.0959092237)99:0.4173166046,((AT1G12460.1:0.1612912089,AT1G62950.1:0.1733677068)100:0.2723030467,((Potri.003G117500.1:0.0460865856,Potri.001G114500.1:0.0573513166)100:0.1548139111,Solyc08g079740.2.1:0.3509469929)100:0.0701239862)100:0.2339333969)97:0.1021483183,evm_27.model.AmTr_v1.0_scaffold00069.219:0.5370996023)100:0.3448878214,((Pp3c6_14960V3.1.p:0.1998941814,Pp3c5_8630V3.1.p:0.1281569271)100:0.5425632622,(Pp3c1_6700V3.1.p:0.0493979551,Pp3c1_6740V3.1.p:0.7479774781)100:1.0088032695)92:0.1401864910)49:0.0768453940,Smo_236225:0.7950235814)100:0.2408986270,(((evm_27.model.AmTr_v1.0_scaffold00077.75_:0.4932353917,((((Zm00001d038481_T001.1:0.2237398331,LOC_Os05g40050.1:0.1521521598)100:0.1129788870,((Bradi2g53540.1.p:0.1070302426,LOC_Os01g60670.1:0.0842404522)100:0.0192112667,Zm00001d043058_T001.1:0.1274240423)100:0.0788676290)100:0.3367893194,((Bradi1g63200.1.p:0.0949208672,LOC_Os03g21730.1:0.0692847332)100:0.0260741460,Zm00001d029059_T001.1:0.1014714214)100:0.1903313211)100:0.2373519066,((Solyc09g015520.2.1:0.3937698627,((Potri.006G108600.1:0.0802773432,Potri.016G137000.1:0.0497042746)100:0.1505128468,AT5G01890.1:0.5076499962)100:0.0750101870)100:0.1326392538,((AT3G56370.1:0.3606623107,(Potri.013G091000.1:0.0661425323,Potri.019G058600.1:0.0624192706)100:0.1546025510)54:0.0340057967,(Solyc06g048620.2.1:0.2015630488,Solyc06g048950.2.1:0.1499659111)100:0.1481948348)100:0.0878300447)100:0.0778888394)100:0.1888728611)100:0.2670989273,(evm_27.model.AmTr_v1.0_scaffold00089.61_:0.4825028226,((((LOC_Os03g01410.1:0.4385768181,LOC_Os01g72700.1:0.0398837382)100:0.0839271124,(Zm00001d011834_T001.1:0.0764635323,Zm00001d042051_T001.1:0.0534722430)100:0.1260408183)97:0.0481056126,Bradi2g61247.1.p:0.2992908461)100:0.4558918102,((Potri.002G233600.1:0.0953445745,Potri.014G147300.1:0.0542696765)100:0.1850118388,(AT3G28040.1:0.4264548734,Solyc09g098290.2.1:0.2582560437)100:0.0513523781)100:0.1312677211)100:0.0965126800)100:0.3698290596)85:0.0745305846,(Smo_98598_:0.6686530841,(Pp3c4_6580V3.1.p:0.1556303223,Pp3c12_23390V3.1.p:0.1067507105)100:0.5285744070)100:0.1297018176)100:0.2857914066)100:0.3235668540,(((Smo_409847:0.0927624947,Smo_431046:0.0378324962)100:0.0146458633,Smo_90752_:0.0532126645)100:1.4895468526,((((Smo_407578:0.0044823727,Smo_116152:0.0093416740)100:0.5314114806,((Pp3c7_3320V3.1.p:0.1608290848,Pp3c11_18980V3.1.p:0.1433591615)100:0.3680601288,Pp3c22_21420V3.1.p:0.5254200739)100:0.2327999413)100:0.0972016176,Smo_406781:0.6600261212)99:0.1077836695,(((((Solyc03g033610.1.1:0.2338514349,Solyc02g084370.1.1:0.1600704229)100:0.1342122164,(Potri.007G014700.1:0.2120757178,AT4G36180.1:0.3219605112)99:0.0421063304)100:0.0967701773,(((Potri.005G235100.1:0.0627750934,Potri.002G027400.1:0.0881049828)100:0.1624992399,AT1G75640.1:0.4190891250)94:0.0514983376,Solyc04g081080.1.1:0.3017779272)100:0.1139859228)100:0.1871784193,((Bradi5g19017.1.p:0.0989321736,LOC_Os04g48760.1:0.0849384743)87:0.0239698992,(Zm00001d002599_T002.1:0.0328433734,Zm00001d026063_T001.1:0.0592901775)100:0.0536434627)100:0.3795485819)100:0.0912951688,evm_27.model.AmTr_v1.0_scaffold00182.11_:0.3866808511)100:0.3106460958)100:0.4111214582)86:0.1019279443)86:0.1054882079,((((Pp3c14_2970V3.1.p:0.6804488998,Pp3c1_22560V3.1.p:0.5498079158)100:0.2684546444,(Pp3c4_5010V3.1.p:0.2161290946,Pp3c12_11940V3.1.p:0.2149425384)100:0.4286692996)100:0.7446273071,((LOC_Os12g31470.1:1.1452624091,(Smo_233530:0.0350922815,Smo_234577:0.0000025130)100:1.0521394053)61:0.0529951303,DmPelle:2.7251963119)86:0.1478250446)81:0.1249908556,((Smo_138277:1.3036829556,(Pp3c4_26070V3.1.p:0.4896252614,Pp3c12_16340V3.1.p:0.5236522588)100:0.8513754832)97:0.1161660701,AT1G75820.1:1.3793921495)78:0.1161639066)67:0.1096392639)45:0.0941067338,(((AT5G51560.1:0.4893954726,Potri.003G115100.1:0.6074207342)100:0.1405444310,(Bradi2g41696.3.p:0.5007189260,(Bradi1g51630.1.p:0.3346800085,((Zm00001d048070_T001.1:0.0214114737,Zm00001d035097_T001.1:0.0428135264)100:0.1488602028,LOC_Os08g02440.1:0.2082570671)100:0.2997004836)100:0.1168070364)100:0.1107326228)97:0.1272178996,evm_27.model.AmTr_v1.0_scaffold00069.16_:0.3509137603)100:1.4135549804)37:0.0227423741,(((Zm00001d048741_T004.1:1.4508628030,Smo_54187_:1.0662145617)79:0.0374299873,Solyc05g012430.1.1:1.5268351570)88:0.1460182505,(Smo_414250:0.0003616791,Smo_445533:0.0451912612)100:1.5166626477)75:0.1727576978)85:0.1266158975,(((((((Zm00001d033164_T001.1:0.0853925402,Zm00001d047570_T001.1:0.0171480162)100:0.1477783764,LOC_Os03g20450.1:0.0973115839)100:0.4562815482,(AT2G27060.1:0.4800858678,(Potri.004G197500.1:0.2881706454,Solyc09g007110.2.1:0.4485642332)100:0.0819995395)100:0.2309008556)100:0.2369460546,(evm_27.model.AmTr_v1.0_scaffold00010.292:0.4264467178,(((Zm00001d022201_T002.1:0.0517457076,Zm00001d006917_T001.1:0.0429423289)100:0.0715390924,(LOC_Os07g43350.1:0.0620075616,(Bradi1g20750.1.p:0.0000026243,Bradi1g21337.3.p:0.1219706750)100:0.1038957354)100:0.0296940192)100:0.4877870054,((AT5G10020.1:0.3667870762,(Potri.007G082800.1:0.1020829489,Potri.005G083000.1:0.0756761973)100:0.2063198168)100:0.0934988722,Solyc04g054200.2.1:0.3655453865)100:0.1528034092)100:0.1420417941)100:0.2280947036)100:0.1818574016,((evm_27.model.AmTr_v1.0_scaffold00030.130:0.3215458303,evm_27.model.AmTr_v1.0_scaffold00175.33_:0.0094307763)100:0.6915411319,(evm_27.model.AmTr_v1.0_scaffold00092.139:0.3648364887,(((AT4G20940.1:0.2955442274,(Potri.011G163700.1:0.0470202564,Potri.001G465800.1:0.0629700224)100:0.1219225540)100:0.0591135022,(Solyc02g070000.2.1:0.1027234507,Solyc02g023950.2.1:0.1607978307)100:0.1071894184)100:0.1421260070,(Zm00001d007862_T002.1:0.0815794739,(LOC_Os07g05190.1:0.0556268128,Bradi1g58260.1.p:0.0741331784)95:0.0241539102)100:0.3106687918)100:0.1076574011)100:0.2028979855)100:0.2266711595)100:0.1557549188,(Smo_70068_:0.5608388684,Smo_404787:0.7903926593)100:0.1700896618)89:0.0819069539,(Pp3c22_13430V3.1.p:0.1312418735,Pp3c19_14630V3.1.p:0.1530874763)100:0.6668125333)100:0.7432096777)52:0.0117403918,LOC_Os05g45430.1:1.5421592604)94:0.1063331300,(((((((((Zm00001d035380_T001.1:0.2315678898,Zm00001d052323_T001.1:0.0459707355)100:0.1224870061,Bradi4g44797.1.p:0.3342363417)100:0.0690241331,(LOC_Os11g01620.1:0.0228761239,LOC_Os12g01700.1:0.0218218861)100:0.1633260742)100:0.3535943511,((Zm00001d028796_T001.1:0.1482189286,Bradi1g65110.1.p:0.1508281705)77:0.0396280582,LOC_Os03g18630.1:0.0748158982)100:0.4176972032)100:0.1244549919,((((Potri.006G104300.1:0.1109609976,Potri.016G126300.1:0.0789901102)100:0.1418989978,AT3G51740.1:0.3583572319)100:0.0616373347,Solyc09g015170.2.1:0.3192114713)100:0.0696222816,((AT3G56100.1:0.4674404993,(Solyc06g050560.2.1:0.1531889186,Solyc05g052350.2.1:0.3398348562)100:0.0508340762)72:0.0461133099,(Potri.008G073900.1:0.4924929912,Potri.010G183400.1:0.1197985716)100:0.0326727720)100:0.0882356289)100:0.0982631676)100:0.0967787826,evm_27.model.AmTr_v1.0_scaffold00023.23_:0.3749526696)100:0.3025085674,Smo_105194:0.5913641575)99:0.0977339616,(Pp3c10_18600V3.1.p:0.1538002377,Pp3c3_28520V3.1.p:0.1504375696)100:0.4947854397)100:0.3549516687,((((Solyc09g061930.2.1:0.2169310164,(AT3G24660.1:0.2817869916,Potri.002G251700.1:0.1689045979)96:0.0759602259)100:0.2163918494,((Bradi3g12650.1.p:0.2905888499,LOC_Os08g45060.1:0.3680883531)100:0.0632342053,Zm00001d031866_T001.1:0.2122355158)100:0.4623623063)100:0.1196296832,evm_27.model.AmTr_v1.0_scaffold00120.33_:0.2777458615)100:0.5499015376,(Smo_173095:0.5124911624,(evm_27.model.AmTr_v1.0_scaffold00111.55_:0.6761949567,((((Bradi3g50570.1.p:0.1628954559,(Zm00001d051343_T001.1:0.2183646917,Zm00001d017473_T002.1:0.0885511940)100:0.2286796855)97:0.0521246779,LOC_Os02g43870.1:0.1244546957)100:0.2958301758,((LOC_Os04g46320.1:0.1929760679,Bradi5g17550.1.p:0.1626949172)100:0.0413119983,(Zm00001d026189_T001.1:0.1719265688,Zm00001d002757_T001.1:0.0407616152)100:0.0909224719)100:0.1688227992)100:0.8407730843,(Solyc03g093460.2.1:0.6978809252,((AT5G07620.1:0.2070506995,AT5G61570.1:0.3045938985)100:0.4190695057,Potri.004G232800.1:0.3174495211)100:0.2505793222)100:0.2599675028)100:0.2568812790)100:0.9838678411)100:0.2438000227)100:0.5972392095)98:0.1588580212)96:0.1066049097)100:0.4755800577,(((Pp3c2_30510V3.1.p:0.3654912283,Pp3c11_1440V3.1.p:0.4774140032)95:0.0933890420,(Pp3c22_5840V3.1.p:0.3315548569,Pp3c18_21730V3.1.p:0.1146459076)100:0.4945452238)100:0.5697378975,((((Solyc03g064010.2.1:0.3576865059,((Potri.016G050800.1:0.0753439426,Potri.006G057500.1:0.1323167570)100:0.2103675965,(AT2G42290.1:0.2877182007,AT3G57830.1:0.1933130574)100:0.3200710349)100:0.1110242332)100:0.3686445947,((Bradi3g39910.1.p:0.1474274464,LOC_Os08g39590.1:0.0988479594)100:0.0696766682,Zm00001d031437_T001.1:0.0837837426)100:0.6639728630)100:0.1902799198,evm_27.model.AmTr_v1.0_scaffold00022.305:0.8037731129)100:0.1378006870,((((LOC_Os12g13300.1:0.1699377910,Bradi4g39617.1.p:0.2086480856)98:0.0345399240,Zm00001d024047_T001.1:0.1523442520)100:0.1670496193,(((Bradi4g20174.1.p:0.1939830273,Zm00001d004635_T002.1:0.2521129649)100:0.0262126542,LOC_Os11g19480.1:0.2052244350)100:0.0446755116,LOC_Os11g19490.1:0.5554502500)100:0.1320888868)100:0.3169264521,(evm_27.model.AmTr_v1.0_scaffold00005.159:0.3945033025,(Solyc05g015150.2.1:0.2097792071,((Potri.008G176900.1:0.0841543481,Potri.010G058200.1:0.0626531164)100:0.1199537901,AT1G67510.1:0.3031575568)97:0.0466033020)100:0.2442376667)96:0.1289756293)100:0.2045442976)100:0.2813721132)60:0.0765754538)55:0.0291720978,(Smo_80116_:0.8951853087,Smo_41472_:1.0055222446)99:0.1396216128)97:0.1294599571,((((((AT1G25320.1:0.4981858258,(Potri.008G124300.1:0.0896744097,Potri.010G120100.1:0.0590309153)100:0.0908095144)100:0.0371074791,AT2G01210.1:0.3847909239)100:0.0715159856,Solyc05g008860.2.1:0.2525531896)100:0.0916683849,((Potri.017G119000.1:0.1296093806,Potri.004G095700.1:0.0803122896)100:0.3488836099,AT1G66830.1:0.7913665459)100:0.2663991067)100:0.1341730497,(LOC_Os01g33090.1:0.1126554975,Bradi2g13790.1.p:0.1998472130)100:0.4079665085)100:0.0735808258,evm_27.model.AmTr_v1.0_scaffold00007.235:0.3570321371)100:0.4196567290)100:0.6221830508,evm_27.model.AmTr_v1.0_scaffold00006.91_:0.4755228847)99:0.1294296263,((((LOC_Os01g11000.1:0.2594880365,((LOC_Os06g47610.1:0.0334509503,LOC_Os06g43240.1:0.0756966892)99:0.0105868705,LOC_Os02g38110.1:0.0193245972)100:0.1803437841)100:1.4251616359,LOC_Os09g02250.1:0.0423472759)100:0.0845115001,((Zm00001d019701_T001.1:0.0999770190,Zm00001d005298_T001.1:0.1296224082)100:0.1439827704,Bradi4g08265.1.p:0.3888740571)100:0.0627234851)100:0.4430373758,(((LOC_Os06g43170.1:0.0182571880,LOC_Os02g46770.1:0.4941050902)100:0.1251405299,(Zm00001d046626_T001.1:0.0898611555,((Zm00001d008868_T001.1:0.0358870790,Zm00001d045902_T001.1:0.0709614240)100:0.2358349134,Zm00001d036766_T001.1:0.2393403009)99:0.3226610501)94:0.0716342419)90:0.0469061037,Bradi1g30277.1.p:0.2428129317)100:0.4021234506)100:0.2853788757)100:0.1600716697,(Solyc02g092940.2.1:0.3908017738,(((AT2G23300.1:0.1716131285,AT4G37250.1:0.2133145002)100:0.2088178995,AT5G67280.1:0.5095273445)100:0.1266999159,(Potri.007G048800.1:0.0855494755,Potri.005G142300.1:0.0912613818)100:0.1881693671)100:0.0754924650)100:0.1971694561)100:0.1203648735,Solyc01g107650.2.1:0.4602204137)69:0.0588994133)100:0.4564441454,AT4G34220.1:0.2059866918);
