# Supplementary material for: Structural evolution drives diversification of the large LRR‐RLK gene family
Source: New Phytol. 2020 Feb 29;226(5):1492–505. doi: 10.1111/nph.16455 (PMC7318236; doi:10.1111/nph.16455)
Supplement: Supplementary file 1 — Dataset S1 Alignments used to infer clade‐specific trees. Dataset S2 Alignments used to infer clade‐specific trees after filtering. Dataset S3 Newick format clade‐specific tree files. Dataset S4 Sequence alignment from backbone tree. Dataset S5 Sequence alignment from backbone tree after filtering. Dataset S6 Models for backbone tree alignment partitions. Dataset S7 Newick format LRR‐RLK constraint tree. Dataset S8 Newick format LRR‐RLK backbone best tree. Dataset S9 Newick format files for bootstrap replicate trees used in backbone tree construction. Dataset S10 Alignments used to construct conversion trees shown in Fig. S19. Fig. S1 Clade I gene tree. Fig. S2 Clade II gene tree. Fig. S3 Clade III_VIIa gene tree. Fig. S4 Clade IV gene tree. Fig. S5 Clade V gene tree. Fig. S6 Clade VI gene tree. Fig. S7 Clade VIIb gene tree. Fig. S8 Clade VIII‐1 gene tree. Fig. S9 Clade VIII‐2 gene tree. Fig. S10 Clade IX gene tree. Fig. S11 Clade X gene tree. Fig. S12 Clade XI_XIIb gene tree. Fig. S13 Clade XIIa gene tree. Fig. S14 Clade XIIIa gene tree. Fig. S15 Clade XIIIb gene tree. Fig. S16 Clade XIV gene tree. Fig. S17 Clade XV gene tree. Fig. S18 Model of structural modifications found. Fig. S19 Phylogenetic trees of maize genes in clade XI_XIIb from different alignment domains. Fig. S20 Alignment showing sequence identity of a maize gene fragment to its paralog. Fig. S21 Backbone tree with gene names. Table S1 Genome annotation and assembly versions used in gene searches. Table S2 List of maize transcript variants used in gene searches. Table S3 All discovered genes, their respective clades, protein domains found in coding annotation, and domains found outside their coding annotation. Table S4 Gene expression analyses. Table S5 Genes used to construct backbone phylogenetic tree, their clades, and their constraint groups. Table S6 Gene family size in each taxon by clade. Table S7 Rate of gene structural variation by clade. [file NPH-226-1492-s001.zip › Man2019_LRR-RLKs_SupportingInformation/datasets/Dataset_S3_Nwk_Trees/XIIa.input.align_out.fas.contree]

(AT2G24130.1:0.2889917976,(Solyc07g005920.1.1:0.3066069583,(((((((((((((((((Bradi3g08070.3.p:0.1708785109,LOC_Os02g12440.1:0.1722795989)100:0.1630354255,((Zm00001d048357_T001.1:0.2849914770,Zm00001d023470_T001.1:0.2245732023)100:0.1097661393,(LOC_Os02g12400.1:0.2885726850,LOC_Os02g12420.1:0.3648715286)62:0.0366181752)62:0.0321715427)100:0.1098889624,((LOC_Os02g12450.1:0.1952479273,Bradi3g08075.2.p:0.1798728385)100:0.1918611951,LOC_Os12g31470.1:0.6425506034)100:0.0543534847)100:0.3113701107,(((((Bradi4g16136.2.p:0.2274797996,Bradi4g16068.1.p:0.2337818483)100:0.0328520594,((LOC_Os11g36160.1:0.1082284519,LOC_Os11g35500.1:0.1562737728)100:0.1388490988,LOC_Os11g36180.1:0.2635027696)100:0.1112028441)99:0.0311869503,((((LOC_Os11g36200.1:0.2581238199,(Bradi4g16133.1.p:0.0226243525,Bradi4g08305.1.p:0.0506992999)100:0.1339031519)100:0.0680341929,(((Bradi4g08273.1.p:0.0249285810,Bradi4g16116.1.p:0.0324305540)100:0.0445137783,Bradi4g16099.2.p:0.0848310037)100:0.1835660046,(Bradi4g08300.2.p:0.0152947140,Bradi4g16130.2.p:0.0106148292)100:0.1937113533)100:0.0366066847)100:0.0747835071,((LOC_Os11g36090.1:0.2471198749,LOC_Os11g36190.2:0.1877509724)97:0.0554509799,LOC_Os11g36150.1:0.2594170180)100:0.0336725648)95:0.0216692575,LOC_Os11g36140.1:0.3321624477)81:0.0213518944)100:0.1150048262,Bradi3g49640.1.p:0.3582885054)98:0.0673565826,LOC_Os02g42370.1:0.4061318797)100:0.2912329188)92:0.0829273661,((((((LOC_Os08g14960.1:0.0975371525,LOC_Os08g14990.1:0.0499296025)100:0.0336241854,LOC_Os08g14940.1:0.1406063132)100:0.0258126010,LOC_Os08g14950.1:0.1215087725)100:0.2325164001,((Bradi4g03650.2.p:0.0722535373,Bradi4g03665.1.p:0.0618553653)99:0.0294120388,Bradi4g03660.2.p:0.0916842687)100:0.1936515019)100:0.2212651206,(LOC_Os10g19160.1:0.3171090357,LOC_Os10g18990.1:0.4440697669)100:0.1123713606)100:0.4006901755,((Zm00001d041298_T001.1:0.1909967260,LOC_Os12g42520.1:0.1830179905)100:0.3364017498,Zm00001d051125_T001.1:0.5040048225)100:0.2332704271)99:0.0888273605)56:0.0416683099,(((((LOC_Os02g13780.1:0.2622614695,Bradi4g11740.2.p:0.2351419718)100:0.1971353802,Zm00001d030981_T001.1:0.5401474243)100:0.1446251714,((((LOC_Os06g38830.1:0.2679954397,(LOC_Os06g38340.1:0.2566908281,Bradi1g37304.1.p:0.2641161991)100:0.0834581362)100:0.0226629576,Zm00001d009814_T001.1:0.3392954581)100:0.0534153156,LOC_Os08g24310.1:0.3649893534)100:0.0723997194,(((Bradi4g13223.1.p:0.2210247530,LOC_Os11g40810.1:0.2405138783)100:0.0569158374,LOC_Os11g40840.1:0.2574441303)100:0.1020137745,(((LOC_Os11g41100.1:0.1073715327,LOC_Os11g40970.1:0.1935126879)100:0.0139371038,LOC_Os11g40890.1:0.1620105593)100:0.1465879269,Bradi4g12990.1.p:0.2570078815)100:0.1393680826)100:0.0767145755)100:0.0999994627)100:0.0927046676,((((((LOC_Os06g38640.1:0.0899785592,LOC_Os06g38650.1:0.0985797959)100:0.1148790563,LOC_Os06g38590.1:0.2170659662)100:0.0763200938,(LOC_Os06g38730.1:0.2286926635,(LOC_Os06g38780.1:0.0570601866,LOC_Os06g38930.1:0.0428759396)100:0.1851101292)100:0.0429771825)67:0.0135677389,(LOC_Os06g38670.1:0.1999727027,Bradi3g10600.1.p:0.2591937948)71:0.0282997888)71:0.0411392806,Zm00001d036947_T001.1:0.2760933596)100:0.2078862116,(((LOC_Os02g12040.1:0.1884235555,LOC_Os02g12030.1:0.0439749863)59:0.0192182367,((LOC_Os02g11980.1:0.0181100710,LOC_Os02g01800.1:0.0204646880)100:0.0543755053,LOC_Os02g12010.1:0.0538091339)54:0.0100248016)100:0.1427179275,LOC_Os02g11930.1:0.2504058010)100:0.1169872379)100:0.1696080149)98:0.0828605596,((LOC_Os04g15560.1:0.2027093375,Bradi5g03960.3.p:0.3108390384)100:0.1874701693,((Bradi5g04000.3.p:0.2408960449,(Zm00001d044656_T001.1:0.1789183905,Zm00001d003986_T001.1:0.1788719990)100:0.0784040216)100:0.0866211810,(LOC_Os04g15660.1:0.2488444261,(((LOC_Os04g15630.1:0.0908135806,LOC_Os04g15650.1:0.3726803503)100:0.0691451358,Bradi5g03980.1.p:0.2916553563)100:0.0595904907,Bradi5g03977.1.p:0.4498196032)98:0.0793679148)84:0.0630790550)85:0.0657488704)100:0.2801838348)100:0.2928631542)55:0.0344647252,((((((((((((Zm00001d051099_T001.1:0.0000021156,Zm00001d051096_T001.1:0.0000021087)100:0.1102329253,(Zm00001d051088_T001.1:0.1214115682,Zm00001d051089_T001.1:0.1550999370)100:0.0340424221)97:0.0165383962,Zm00001d051094_T001.1:0.1156517268)100:0.1551477252,((Zm00001d051083_T001.1:0.1977278484,Zm00001d051085_T001.1:0.1392223469)100:0.0140885822,Zm00001d051093_T001.1:0.0872384593)100:0.2050557256)100:0.1267479528,LOC_Os02g40240.1:0.3527231465)100:0.0549904007,((Zm00001d017212_T001.1:0.0031313143,(((Zm00001d050416_T001.1:0.0000021087,Zm00001d024629_T001.1:0.0834670489)99:0.0807484871,Zm00001d052529_T001.1:0.0000021087)100:0.3727378709,Zm00001d046819_T001.1:0.0464224285)100:0.3446992257)100:0.4634263712,Bradi3g48790.1.p:0.2812950858)100:0.0598740426)100:0.0350100277,Bradi3g48760.2.p:0.4056312610)100:0.0456291077,(LOC_Os02g40200.1:0.2150670175,LOC_Os02g40180.1:0.2136244414)100:0.1728180700)100:0.0956434016,(Bradi5g15027.2.p:0.2312605177,LOC_Os07g03000.1:0.2629137191)100:0.1645794264)100:0.2408622299,((((((((LOC_Os11g07124.1:0.1276999707,LOC_Os11g07120.1:0.1858173759)99:0.0446934603,(LOC_Os11g07160.1:0.1642135151,LOC_Os11g07140.1:0.1629352185)98:0.0342823607)70:0.0363974839,LOC_Os11g07130.1:0.1627254525)100:0.0608396584,LOC_Os11g07200.2:0.3268637351)82:0.0295003371,LOC_Os11g07240.1:0.3090745816)76:0.0283993462,(((((((Bradi4g24445.1.p:0.1448047640,Bradi4g24457.1.p:0.0403948227)100:0.0298617297,Bradi4g24431.1.p:0.1535579736)100:0.1718298912,(Bradi4g24451.1.p:0.0575539478,Bradi4g24436.1.p:0.0266693032)100:0.2392697511)100:0.0529990586,Bradi4g24410.3.p:0.2159743859)100:0.0380667563,Bradi4g24461.1.p:0.3577505965)100:0.0271913344,LOC_Os11g07060.1:0.2788741503)76:0.0193171605,((LOC_Os11g07180.1:0.3440224920,LOC_Os11g07170.1:0.2917842320)76:0.0216070510,LOC_Os11g07100.1:0.3533645469)76:0.0204229620)79:0.0302771446)74:0.0313534140,((((LOC_Os07g14820.1:0.1800543820,LOC_Os11g07250.1:0.1997892911)73:0.0252561115,LOC_Os11g07225.1:0.1440051735)100:0.2215905653,(LOC_Os11g07260.1:0.1685468285,LOC_Os11g07270.1:0.1807467899)100:0.0889885603)74:0.0185995116,Bradi5g03042.1.p:0.3381270660)73:0.0134736721)100:0.0934991156,LOC_Os11g07230.3:0.3483862752)100:0.2893348248)100:0.2612076276,((((((Bradi2g00501.2.p:0.2579643706,(Bradi2g00540.1.p:0.2044542337,Bradi2g00485.1.p:0.4226575371)100:0.0409126153)100:0.1133423681,(((LOC_Os01g05980.1:0.2180763876,LOC_Os01g05960.1:0.1652646992)100:0.0389054085,(LOC_Os01g05940.1:0.1878631085,LOC_Os01g05640.1:0.1654527842)100:0.0309355914)100:0.0565762243,(Zm00001d054012_T001.1:0.0000024581,(Zm00001d027735_T001.1:0.0551631252,Zm00001d004461_T001.1:0.0578687041)100:0.6272944032)100:0.3245779983)100:0.0984756887)99:0.0294691577,(Bradi1g47990.1.p:0.3443177450,((LOC_Os01g05870.1:0.2123737434,Zm00001d013782_T001.1:0.3734636222)100:0.1272520581,((Zm00001d039824_T001.1:0.2362885776,Zm00001d008633_T001.1:0.2945628751)100:0.0808617161,Zm00001d039822_T001.1:0.2889129153)100:0.1065188989)97:0.0352179156)79:0.0418651571)56:0.0327012235,Zm00001d008632_T001.1:0.3463220809)100:0.1592294873,Bradi1g29792.1.p:0.4937153668)100:0.2470019724,(((LOC_Os11g29790.1:0.3214424922,((LOC_Os10g22890.1:0.1659048888,Bradi3g16427.1.p:0.2292802073)100:0.0389031173,LOC_Os10g22860.1:0.1768265960)100:0.2458477219)100:0.0801345916,(Zm00001d048832_T001.1:0.4251539915,Zm00001d049293_T001.1:0.3399213302)100:0.0603687796)100:0.2538081028,(((Bradi1g32160.1.p:0.2423759193,(Zm00001d049286_T001.1:0.2975944543,Zm00001d036613_T001.1:0.2344556290)100:0.0586102215)100:0.1179397423,LOC_Os06g45630.1:0.3020748283)100:0.3390455767,((Bradi5g25117.2.p:0.2449934051,(Zm00001d035143_T001.1:0.0018200450,Zm00001d035145_T001.1:0.0094055513)100:0.3905959392)100:0.0470137850,(LOC_Os01g33950.1:0.2020472271,Zm00001d024795_T001.1:0.2309107717)100:0.1158348591)100:0.2493639312)100:0.0849061693)100:0.0650345586)100:0.0867837964)100:0.0571938505,(Bradi3g27973.1.p:0.1934210080,Bradi2g10623.1.p:0.0807991376)100:0.7922148574)61:0.0437014986)88:0.0580396208,(((((((((Potri.013G133100.1:0.1805526683,Potri.019G100900.1:0.1565180791)100:0.1160526001,((((Potri.T168200.1:0.4632809352,((((Potri.017G152400.1:0.0253768582,Potri.017G152500.1:0.0270560440)100:0.0360577615,(Potri.017G151400.1:0.0433982570,Potri.017G152200.1:0.0687304384)100:0.0156240306)99:0.0316633774,(Potri.T108900.1:0.0082485578,Potri.017G145200.1:0.0277511146)100:0.0577608220)100:0.0767587654,Potri.T151000.1:0.1514640862)100:0.1343273224)96:0.0483663205,Potri.005G080000.1:0.2580468521)95:0.0250963772,((Potri.008G033900.1:0.1317963635,Potri.008G034000.1:0.1082591250)100:0.0631084003,Potri.008G033700.1:0.1981942363)100:0.0828575029)84:0.0121846631,((Potri.004G068300.1:0.3304477509,(Potri.008G033400.1:0.5621806107,Potri.010G228300.1:0.1135034371)100:0.0506727357)100:0.0730107764,Potri.010G228200.1:0.2497655158)90:0.0513457670)92:0.0258471126)92:0.0433603522,Potri.017G115900.1:0.2573175294)100:0.2276048689,(((Solyc10g012140.1.1:0.7809578435,Solyc04g009040.2.1:0.3734536142)100:0.1228522977,Solyc03g096190.1.1:0.5340068728)100:0.1083021893,(((Potri.010G251200.1:0.3853642715,Potri.T176800.1:0.1332939773)100:0.2126501822,Potri.006G273000.1:0.4206445870)95:0.0585780573,(Potri.011G102700.1:0.2838690140,((Potri.011G103000.1:0.0167590168,Potri.011G102900.1:0.0188477375)100:0.0327974701,Potri.011G102800.1:0.0237639195)100:0.2296634557)100:0.2015167358)99:0.0644213985)98:0.0661902734)100:0.0759335320,(Potri.018G020000.1:0.5031718317,Potri.011G141000.1:0.4388542675)94:0.1045942768)65:0.0383985614,(Solyc11g020260.1.1:0.7705016308,(Potri.006G099100.1:0.3223765837,Solyc07g018180.1.1:0.5546677929)100:0.1661631972)56:0.0297053879)100:0.0750356335,(Potri.012G044500.1:0.3016204215,Potri.015G037400.1:0.3126646546)100:0.3553924736)94:0.0566699816,((AT3G47110.1:0.3333003779,((AT3G47570.1:0.2099961551,(AT3G47090.1:0.1457105056,AT3G47580.1:0.1549305297)100:0.0662873818)100:0.1955903647,(AT5G20480.1:0.1197758548,AT5G39390.1:0.2100545315)100:0.2154067477)100:0.1002135803)100:0.3389205093,(Solyc06g076910.1.1:0.4363794496,(Solyc03g118330.1.1:0.6756646747,((Solyc03g019980.1.1:0.0568463819,Solyc09g064980.1.1:0.7058256781)98:0.0217679630,(Solyc03g098400.1.1:0.0296382526,Solyc03g098360.1.1:0.1082642011)100:0.0830316081)100:0.3009276495)100:0.0891539137)100:0.1387162990)100:0.1666848389)84:0.0340874584,((Solyc07g018190.2.1:0.3864244203,(Solyc10g085110.1.1:0.3792279128,Solyc10g085120.1.1:0.1154031848)100:0.2079164798)100:0.1928788821,Potri.016G114400.1:0.3712268829)100:0.1973846785)99:0.0674713223)87:0.0714825470,Solyc02g072390.1.1:1.0673104995)73:0.0214498600,((((((Potri.005G037400.1:0.0923584021,Potri.004G060100.1:0.0815735681)100:0.3870980448,(LOC_Os06g23190.1:0.2773944647,LOC_Os04g03210.1:0.4454395461)100:0.2865959032)100:0.1379150688,evm_27.model.AmTr_v1.0_scaffold00120.20_:0.4191060443)100:0.1929761847,evm_27.model.AmTr_v1.0_scaffold00029.389:0.6319699316)59:0.0455898555,((((((evm_27.model.AmTr_v1.0_scaffold00029.381:0.1540752008,evm_27.model.AmTr_v1.0_scaffold00029.373:0.0871179161)70:0.0135619011,(evm_27.model.AmTr_v1.0_scaffold00029.407:0.2537976682,evm_27.model.AmTr_v1.0_scaffold00007.354:0.2814854137)92:0.1047907444)98:0.0802061170,evm_27.model.AmTr_v1.0_scaffold00029.382:0.6383614055)99:0.1121760132,(evm_27.model.AmTr_v1.0_scaffold00029.391:0.2095402836,evm_27.model.AmTr_v1.0_scaffold00029.380:0.2127304735)100:0.1962921542)100:0.0460155746,evm_27.model.AmTr_v1.0_scaffold00029.393:0.7315771081)85:0.0280919398,evm_27.model.AmTr_v1.0_scaffold00140.11_:0.2552820759)100:0.3851361274)61:0.0452450081,evm_27.model.AmTr_v1.0_scaffold00067.101:0.7089007748)68:0.0696413859)66:0.0502177558,evm_27.model.AmTr_v1.0_scaffold00120.19_:0.7472219220)83:0.0508053804,((((evm_27.model.AmTr_v1.0_scaffold00010.396:0.2086549624,(evm_27.model.AmTr_v1.0_scaffold00010.400:0.2230983564,evm_27.model.AmTr_v1.0_scaffold00022.150:0.1703432949)97:0.0545073937)97:0.0431427528,evm_27.model.AmTr_v1.0_scaffold00010.374:0.3296809943)97:0.1156832745,evm_27.model.AmTr_v1.0_scaffold00143.21_:0.3424365975)100:0.3207819497,((((((((((((Zm00001d023551_T001.1:0.0308658031,Zm00001d023554_T001.1:0.0000026590)88:0.0144139623,Zm00001d023548_T001.1:0.0180009752)100:0.3224106051,(((LOC_Os11g47180.1:0.1383060559,LOC_Os11g46970.1:0.1047914213)100:0.0646986856,((LOC_Os11g46980.1:0.1464975854,(LOC_Os11g47170.1:0.0138968521,LOC_Os11g46960.1:0.1444601274)100:0.0833742325)100:0.0647176607,(LOC_Os10g13970.1:0.1465724531,LOC_Os11g47160.1:0.2668679421)55:0.0234372427)45:0.0267412270)87:0.0150807750,(LOC_Os06g16070.1:0.1985863962,(LOC_Os11g47210.1:0.0128743608,LOC_Os11g47000.1:0.0250764584)100:0.1725305903)87:0.0193072396)100:0.0661327658)100:0.0817841889,(Bradi5g22620.1.p:0.2419111489,Bradi4g30827.2.p:0.2539492716)100:0.0605677879)100:0.0667843605,(LOC_Os04g14570.1:0.1284211741,LOC_Os04g13640.1:0.0340540448)100:0.3310335180)40:0.0542841382,((LOC_Os01g12790.1:0.2775972110,(Zm00001d030787_T001.1:0.3116855298,Zm00001d030796_T001.1:0.3533748918)100:0.1200357135)100:0.0753852974,((((Bradi1g01432.1.p:0.1830782577,Bradi1g01442.2.p:0.1379142729)100:0.0420110612,Bradi1g44755.1.p:0.2655268172)100:0.0777744328,(Bradi4g10987.1.p:0.1734990220,Bradi4g10998.1.p:0.1666203585)100:0.0662239776)100:0.0405328734,LOC_Os11g10310.1:0.3037775215)100:0.0453412195)100:0.0879150163)23:0.0344861089,((((Bradi1g78821.2.p:0.0504612909,Bradi4g09817.2.p:0.0510638396)100:0.3024127998,(LOC_Os11g47310.1:0.0715443118,LOC_Os11g47290.1:0.4970798796)100:0.2405165819)68:0.0456864105,((LOC_Os11g47300.1:0.1766696580,(LOC_Os11g47240.1:0.0447064760,LOC_Os11g47030.1:0.0365556180)100:0.1318967859)100:0.1673540366,Bradi1g74371.1.p:0.3379249463)100:0.0924902112)94:0.0448497202,LOC_Os07g03990.1:0.4103134967)81:0.0377790327)48:0.0554205207,Bradi1g72572.1.p:1.0841101506)80:0.0718848223,LOC_Os02g30540.1:0.3962746102)81:0.1001359474,((Zm00001d011643_T001.1:0.2295428572,(LOC_Os01g49920.1:0.1718679833,Bradi2g47254.1.p:0.1789593839)100:0.0353612366)100:0.1581476740,Bradi2g47256.3.p:0.3781827415)100:0.1288869124)70:0.0554695538,(Zm00001d011641_T001.1:0.3405529364,LOC_Os01g49910.1:0.2871150132)100:0.2193663452)100:0.4040951734,(((((((((((Solyc04g014890.1.1:0.1812953045,Solyc04g014650.2.1:0.0476178936)100:0.0438151630,Solyc04g014900.2.1:0.0731677368)100:0.0193426062,Solyc04g015980.2.1:0.0956863823)100:0.0254004016,Solyc04g012190.1.1:0.2300151752)97:0.0117780554,(Solyc07g016010.1.1:0.2475941385,Solyc04g014200.1.1:0.1503794367)93:0.0134323495)99:0.0222210051,Solyc07g016000.1.1:0.1452791185)99:0.0365875502,(Solyc04g012100.1.1:0.1366887064,(Solyc04g012110.1.1:0.1939550148,Solyc07g015990.1.1:0.2496438164)100:0.2262004921)100:0.0434952105)70:0.0160537216,Solyc04g009640.2.1:0.1891569618)99:0.0511764793,Solyc04g012090.1.1:0.3056544219)100:0.2485444411,Solyc07g006770.2.1:0.4130436285)100:0.2898607080,((((Solyc08g075600.1.1:0.0827326352,Solyc08g075610.1.1:0.0758533123)100:0.2421054307,Solyc08g075590.1.1:0.2493725187)99:0.1193001760,Solyc08g075620.1.1:0.5822421175)100:0.2858313855,(((((Potri.003G150100.1:0.1420231012,Potri.003G150000.1:0.0796689248)100:0.5445685213,Solyc12g008400.1.1:0.6231341532)65:0.0736339563,(Potri.011G068500.1:0.3985175367,Potri.011G140900.1:0.4172085036)100:0.0974026622)64:0.0402977418,((((Solyc02g031790.1.1:0.2392405929,((Solyc06g006030.1.1:0.2928572516,((((Solyc06g006010.1.1:0.1050932007,Solyc06g005880.2.1:0.0491754763)100:0.0659767337,(((Solyc06g006070.1.1:0.1274631336,Solyc06g006020.1.1:0.0159401964)90:0.0079179352,Solyc06g006050.1.1:0.0512980889)99:0.0367708187,Solyc06g006040.1.1:0.1177635176)100:0.0429025169)99:0.0302429874,Solyc06g048740.1.1:0.2096639657)99:0.0321387223,Solyc02g068830.1.1:0.1809468944)80:0.0046144264)82:0.0227461478,(Solyc02g068820.1.1:0.0000027667,Solyc04g014910.2.1:0.0277160309)100:0.1948178574)100:0.1442411865)99:0.0396589465,Solyc02g068880.1.1:0.4473037995)100:0.2063008757,Solyc02g072480.2.1:0.4621668377)73:0.0648010908,(((Solyc02g072400.1.1:0.0596111823,Solyc02g072380.1.1:0.2796873117)100:0.3856913136,Solyc02g072440.2.1:0.4889106721)99:0.0819502152,(((Solyc03g006030.2.1:0.0642192829,Solyc03g006100.2.1:0.0589997663)100:0.0573063292,Solyc03g006080.2.1:0.1675052050)100:0.1775140091,Solyc02g072470.2.1:0.2110428663)100:0.1872725438)70:0.0425794393)99:0.0851292262)97:0.0703733750,(Potri.016G029900.1:0.0475415881,Potri.016G029800.1:0.1894367705)100:0.4635639581)98:0.0535991898)99:0.1407710806)99:0.0915813016)87:0.0798526236)91:0.1270790189)99:0.1295036563,(((ChrSy.fgenesh.mRNA.44:1.3404737240,LOC_Os02g35820.1:1.7742706433)100:1.5935311079,(DmPelle:2.3093732946,AT3G02130.1:1.2091858501)97:0.1850825024)88:0.1259657738,((((Smo_119860:1.1809810327,Smo_169795:0.7779528308)82:0.2099126902,Smo_413321:0.9108872865)45:0.0883336312,((Smo_233530:0.0318205577,Smo_234577:0.0015786438)100:0.7925928466,Smo_30648_:0.8122922067)96:0.1536997984)83:0.1258233468,((((LOC_Os04g52780.1:0.1936211376,Bradi5g21960.1.p:0.2729165401)100:0.0601179699,Zm00001d002287_T001.1:0.1803728006)100:0.4211718830,((Potri.004G065400.1:0.3284117990,(Solyc02g070890.2.1:0.0832947982,Solyc02g070910.1.1:0.1239111716)100:0.2659088035)100:0.0672743523,AT5G46330.1:0.4782842719)100:0.1343703692)93:0.0949011563,evm_27.model.AmTr_v1.0_scaffold00092.116:0.5389617321)100:0.4486159489)92:0.1027885381)94:0.0983342742)89:0.1091708488,(Potri.013G020900.1:0.0910380155,((Potri.005G031700.1:0.0291896267,Potri.T049600.1:0.0485286395)75:0.0061678354,(Potri.005G030800.1:0.0147374933,Potri.005G031300.1:0.0295831614)75:0.0073615093)100:0.0956550258)100:0.7701584612)100:0.3387363883,(evm_27.model.AmTr_v1.0_scaffold00065.10_:0.4472267664,((Potri.003G184100.1:0.0752656587,Potri.001G042500.1:0.0620680632)100:0.2865880228,((Zm00001d005776_T001.1:0.0995508608,Zm00001d020533_T001.1:0.0868827664)100:0.1385013641,(LOC_Os09g25540.1:0.1574328133,Bradi4g30560.3.p:0.1984533400)100:0.0411991626)100:0.3642829672)100:0.1563444346)100:0.1008489276)100:0.1474498625,evm_27.model.AmTr_v1.0_scaffold00065.9__:0.4316744058)100:0.1231228266,(((Zm00001d045088_T001.1:0.1695029432,(LOC_Os06g08690.1:0.1623149875,(Bradi1g47107.1.p:0.0997417351,Bradi1g47130.1.p:0.2531604557)100:0.0878842632)100:0.0427483614)100:0.2151274230,(Bradi1g47097.1.p:0.1571769187,(LOC_Os06g08710.1:0.1207492929,Zm00001d045086_T001.1:0.1334463018)100:0.0565170044)100:0.1859624325)100:0.0729362342,Zm00001d037080_T001.1:0.7081411914)100:0.2071185268)100:0.1569616239)100:0.0712969231,(Potri.018G103400.1:0.0722844682,Potri.006G181200.1:0.0382795578)100:0.1572113829);
