# Supplementary material for: Structural evolution drives diversification of the large LRR‐RLK gene family
Source: New Phytol. 2020 Feb 29;226(5):1492–505. doi: 10.1111/nph.16455 (PMC7318236; doi:10.1111/nph.16455)
Supplement: Supplementary file 1 — Dataset S1 Alignments used to infer clade‐specific trees. Dataset S2 Alignments used to infer clade‐specific trees after filtering. Dataset S3 Newick format clade‐specific tree files. Dataset S4 Sequence alignment from backbone tree. Dataset S5 Sequence alignment from backbone tree after filtering. Dataset S6 Models for backbone tree alignment partitions. Dataset S7 Newick format LRR‐RLK constraint tree. Dataset S8 Newick format LRR‐RLK backbone best tree. Dataset S9 Newick format files for bootstrap replicate trees used in backbone tree construction. Dataset S10 Alignments used to construct conversion trees shown in Fig. S19. Fig. S1 Clade I gene tree. Fig. S2 Clade II gene tree. Fig. S3 Clade III_VIIa gene tree. Fig. S4 Clade IV gene tree. Fig. S5 Clade V gene tree. Fig. S6 Clade VI gene tree. Fig. S7 Clade VIIb gene tree. Fig. S8 Clade VIII‐1 gene tree. Fig. S9 Clade VIII‐2 gene tree. Fig. S10 Clade IX gene tree. Fig. S11 Clade X gene tree. Fig. S12 Clade XI_XIIb gene tree. Fig. S13 Clade XIIa gene tree. Fig. S14 Clade XIIIa gene tree. Fig. S15 Clade XIIIb gene tree. Fig. S16 Clade XIV gene tree. Fig. S17 Clade XV gene tree. Fig. S18 Model of structural modifications found. Fig. S19 Phylogenetic trees of maize genes in clade XI_XIIb from different alignment domains. Fig. S20 Alignment showing sequence identity of a maize gene fragment to its paralog. Fig. S21 Backbone tree with gene names. Table S1 Genome annotation and assembly versions used in gene searches. Table S2 List of maize transcript variants used in gene searches. Table S3 All discovered genes, their respective clades, protein domains found in coding annotation, and domains found outside their coding annotation. Table S4 Gene expression analyses. Table S5 Genes used to construct backbone phylogenetic tree, their clades, and their constraint groups. Table S6 Gene family size in each taxon by clade. Table S7 Rate of gene structural variation by clade. [file NPH-226-1492-s001.zip › Man2019_LRR-RLKs_SupportingInformation/datasets/Dataset_S9_Backbone_Bootstrap_Trees.tre]

((AT1G51890.1	((AT3G46350.1	AT4G20450.1)	AT1G49100.1))	((evm_27.model.AmTr_v1.0_scaffold00056.178	Potri.019G111100.1)	(AT4G29450.1	((((Bradi2g19290.1.p	LOC_Os05g45010.1)	(Bradi1g00260.2.p	LOC_Os12g37980.1))	(LOC_Os01g59570.1	(LOC_Os09g18594.1	Zm00001d020185_T003.1)))	(Solyc03g093380.1.1	((((((Smo_108434	Pp3c14_22440V3.1.p)	((AT2G02780.1	(LOC_Os06g38970.1	Bradi1g37210.1.p))	((Potri.001G333300.1	evm_27.model.AmTr_v1.0_scaffold00005.91_)	(Solyc01g068360.2.1	Zm00001d034405_T002.1))))	((Pp3c2_17640V3.1.p	((evm_27.model.AmTr_v1.0_scaffold00021.190	AT1G79620.1)	((LOC_Os12g10740.1	Potri.004G231500.1)	Solyc01g102710.2.1)))	((Potri.013G159500.1	(LOC_Os05g40270.4	Bradi2g53400.1.p))	Pp3c1_39210V3.1.p)))	((((((AT1G24650.1	Zm00001d033777_T001.1)	((LOC_Os11g26130.1	Zm00001d007313_T001.1)	(Solyc09g057680.2.1	(Potri.018G141000.1	AT3G23750.1))))	(Bradi5g26550.1.p	Solyc01g007130.3.1))	(Smo_268021	Pp3c10_2340V3.1.p))	((TOUSLED_AT5G20930.1	((((PPK1_AT1G77720.1	(AME1_AT3G53570.1	((MPK1_AT1G10210.1	CDC2A_AT3G48750.1)
((AT1G51890.1	((AT3G46350.1	AT4G20450.1)	AT1G49100.1))	((LOC_Os01g59570.1	((LOC_Os09g18594.1	Zm00001d020185_T003.1)	((Bradi2g19290.1.p	LOC_Os05g45010.1)	(Bradi1g00260.2.p	LOC_Os12g37980.1))))	((Solyc03g093380.1.1	((((Pp3c2_17640V3.1.p	((evm_27.model.AmTr_v1.0_scaffold00021.190	AT1G79620.1)	(LOC_Os12g10740.1	(Potri.004G231500.1	Solyc01g102710.2.1))))	((Potri.013G159500.1	(LOC_Os05g40270.4	Bradi2g53400.1.p))	Pp3c1_39210V3.1.p))	(((((AT1G24650.1	Zm00001d033777_T001.1)	((LOC_Os11g26130.1	Zm00001d007313_T001.1)	(Solyc09g057680.2.1	(Potri.018G141000.1	AT3G23750.1))))	((Bradi5g26550.1.p	Solyc01g007130.3.1)	(Smo_268021	Pp3c10_2340V3.1.p)))	(((Smo_108434	Pp3c14_22440V3.1.p)	((Potri.001G333300.1	evm_27.model.AmTr_v1.0_scaffold00005.91_)	((Solyc01g068360.2.1	Zm00001d034405_T002.1)	(AT2G02780.1	(LOC_Os06g38970.1	Bradi1g37210.1.p)))))	(((PPK1_AT1G77720.1	TOUSLED_AT5G20930.1)	((((AME1_AT3G53570.1	((MPK1_AT1G10210.1	CDC2A_AT3G48750.1)	CKA1_AT5G67380.1))	(CPK7_AT5G12480.1	SnRK2_AT1G10940.2))
((AT1G51890.1	((AT3G46350.1	AT4G20450.1)	AT1G49100.1))	((evm_27.model.AmTr_v1.0_scaffold00056.178	((Potri.019G111100.1	(LOC_Os01g59570.1	((LOC_Os09g18594.1	Zm00001d020185_T003.1)	((Bradi2g19290.1.p	LOC_Os05g45010.1)	(Bradi1g00260.2.p	LOC_Os12g37980.1)))))	(Solyc03g093380.1.1	((((Pp3c2_17640V3.1.p	((evm_27.model.AmTr_v1.0_scaffold00021.190	AT1G79620.1)	(LOC_Os12g10740.1	(Potri.004G231500.1	Solyc01g102710.2.1))))	((Potri.013G159500.1	(LOC_Os05g40270.4	Bradi2g53400.1.p))	Pp3c1_39210V3.1.p))	((((AT1G24650.1	Zm00001d033777_T001.1)	((LOC_Os11g26130.1	Zm00001d007313_T001.1)	(Solyc09g057680.2.1	(Potri.018G141000.1	AT3G23750.1))))	((Bradi5g26550.1.p	Solyc01g007130.3.1)	(Smo_268021	Pp3c10_2340V3.1.p)))	(((((evm_27.model.AmTr_v1.0_scaffold00157.36_	Zm00001d048877_T002.1)	((((Bradi3g09060.2.p	evm_27.model.AmTr_v1.0_scaffold00170.10_)	(((Potri.017G108000.1	Zm00001d045728_T002.1)	(LOC_Os08g34380.1	AT4G30520.1))	Solyc04g039730.2.1))	Bradi2g34314.2.p)	((Solyc01g104970.2.1	((Bradi5g12227.1.p	LOC_Os08g07760.1)	AT1G71830.1))	Pp3c3_24690V3.1.p)))
(((LOC_Os09g18594.1	Zm00001d020185_T003.1)	(((Bradi2g19290.1.p	LOC_Os05g45010.1)	(Bradi1g00260.2.p	LOC_Os12g37980.1))	(evm_27.model.AmTr_v1.0_scaffold00056.178	LOC_Os01g59570.1)))	(((AT1G51890.1	((AT3G46350.1	AT4G20450.1)	AT1G49100.1))	(Potri.019G111100.1	AT4G29450.1))	(Solyc03g093380.1.1	((((Pp3c2_17640V3.1.p	((evm_27.model.AmTr_v1.0_scaffold00021.190	AT1G79620.1)	(Solyc01g102710.2.1	(LOC_Os12g10740.1	Potri.004G231500.1))))	((Potri.013G159500.1	(LOC_Os05g40270.4	Bradi2g53400.1.p))	Pp3c1_39210V3.1.p))	(((((PPK1_AT1G77720.1	((((AME1_AT3G53570.1	((MPK1_AT1G10210.1	CDC2A_AT3G48750.1)	CKA1_AT5G67380.1))	(CPK7_AT5G12480.1	SnRK2_AT1G10940.2))	((NPH1_AT3G45780.1	PK5_AT5G47750.1)	PK1_AT3G08730.1))	MEKK1_AT4G08500.1))	TOUSLED_AT5G20930.1)	((((Bradi1g21040.2.p	((Potri.007G002600.1	evm_27.model.AmTr_v1.0_scaffold00025.294)	AT1G53730.2))	((LOC_Os02g10110.1	(Potri.006G190700.1	AT5G06820.1))	(Zm00001d015649_T003.1	Solyc02g081070.2.1)))	Smo_76873_)	LOC_Os07g37810.1))	(((AT1G24650.1	Zm00001d033777_T001.1)
((Potri.019G111100.1	(AT1G51890.1	((AT3G46350.1	AT4G20450.1)	AT1G49100.1)))	((Solyc03g093380.1.1	(((((Pp3c2_17640V3.1.p	((evm_27.model.AmTr_v1.0_scaffold00021.190	AT1G79620.1)	(LOC_Os12g10740.1	(Potri.004G231500.1	Solyc01g102710.2.1))))	((Potri.013G159500.1	(LOC_Os05g40270.4	Bradi2g53400.1.p))	Pp3c1_39210V3.1.p))	((((((AT1G53730.2	(Bradi1g21040.2.p	(Potri.007G002600.1	evm_27.model.AmTr_v1.0_scaffold00025.294)))	(LOC_Os02g10110.1	(Potri.006G190700.1	AT5G06820.1)))	((Zm00001d015649_T003.1	Solyc02g081070.2.1)	Smo_76873_))	LOC_Os07g37810.1)	(((AT1G24650.1	Zm00001d033777_T001.1)	((LOC_Os11g26130.1	Zm00001d007313_T001.1)	(Solyc09g057680.2.1	(Potri.018G141000.1	AT3G23750.1))))	((Bradi5g26550.1.p	Solyc01g007130.3.1)	(Smo_268021	Pp3c10_2340V3.1.p))))	((((((((evm_27.model.AmTr_v1.0_scaffold00157.36_	Zm00001d048877_T002.1)	(((Bradi5g12227.1.p	LOC_Os08g07760.1)	(AT1G71830.1	Solyc01g104970.2.1))	Pp3c3_24690V3.1.p))	(((Potri.017G108000.1	Zm00001d045728_T002.1)	(LOC_Os08g34380.1	AT4G30520.1))	(Solyc04g039730.2.1
(((AT1G51890.1	((AT3G46350.1	AT4G20450.1)	AT1G49100.1))	(AT4G29450.1	(Solyc03g093380.1.1	(((((Pp3c2_17640V3.1.p	((evm_27.model.AmTr_v1.0_scaffold00021.190	AT1G79620.1)	(LOC_Os12g10740.1	(Potri.004G231500.1	Solyc01g102710.2.1))))	((Potri.013G159500.1	(LOC_Os05g40270.4	Bradi2g53400.1.p))	Pp3c1_39210V3.1.p))	((((LOC_Os02g10110.1	(Potri.006G190700.1	AT5G06820.1))	(((Zm00001d015649_T003.1	Solyc02g081070.2.1)	Smo_76873_)	(AT1G53730.2	(Bradi1g21040.2.p	(Potri.007G002600.1	evm_27.model.AmTr_v1.0_scaffold00025.294)))))	LOC_Os07g37810.1)	((((((Zm00001d035097_T001.1	Bradi1g51630.1.p)	LOC_Os01g39600.1)	(evm_27.model.AmTr_v1.0_scaffold00069.16_	((Potri.001G117800.1	Solyc08g079460.2.1)	AT2G45340.1)))	(Smo_122408	Pp3c4_2690V3.1.p))	((LOC_Os11g26130.1	Zm00001d007313_T001.1)	((Solyc09g057680.2.1	(Potri.018G141000.1	AT3G23750.1))	(((Bradi5g26550.1.p	Solyc01g007130.3.1)	(Smo_268021	Pp3c10_2340V3.1.p))	(AT1G24650.1	Zm00001d033777_T001.1)))))	((((((((evm_27.model.AmTr_v1.0_scaffold00157.36_	Zm00001d048877_T002.1)	(Solyc01g104970.2.1
((AT4G29450.1	evm_27.model.AmTr_v1.0_scaffold00056.178)	((Solyc03g093380.1.1	(AT1G51890.1	((AT3G46350.1	AT4G20450.1)	AT1G49100.1)))	(Potri.019G111100.1	(((((Pp3c2_17640V3.1.p	((evm_27.model.AmTr_v1.0_scaffold00021.190	AT1G79620.1)	(LOC_Os12g10740.1	(Potri.004G231500.1	Solyc01g102710.2.1))))	((Potri.013G159500.1	(LOC_Os05g40270.4	Bradi2g53400.1.p))	Pp3c1_39210V3.1.p))	(((((Pp3c4_2690V3.1.p	((((((Zm00001d035097_T001.1	Bradi1g51630.1.p)	LOC_Os01g39600.1)	evm_27.model.AmTr_v1.0_scaffold00069.16_)	AT2G45340.1)	(Potri.001G117800.1	Solyc08g079460.2.1))	Smo_122408))	(((evm_27.model.AmTr_v1.0_scaffold00157.36_	Zm00001d048877_T002.1)	((Pp3c3_24690V3.1.p	(((AT1G71830.1	Solyc01g104970.2.1)	LOC_Os08g07760.1)	Bradi5g12227.1.p))	(Solyc04g039730.2.1	((Potri.017G108000.1	(Zm00001d045728_T002.1	(LOC_Os08g34380.1	AT4G30520.1)))	(Bradi3g09060.2.p	evm_27.model.AmTr_v1.0_scaffold00170.10_)))))	Bradi2g34314.2.p))	((((((Bradi3g19650.1.p	((Potri.018G107400.1	Solyc07g005540.1.1)	evm_27.model.AmTr_v1.0_scaffold00065.196))	(Pp3c26_4970V3.1.p	Pp3c8_2540V3.1.p))	((LOC_Os06g35200.1	Zm00001d053518_T001.1)
((Solyc03g093380.1.1	(AT1G51890.1	((AT3G46350.1	AT4G20450.1)	AT1G49100.1)))	(((evm_27.model.AmTr_v1.0_scaffold00056.178	((((Bradi2g62670.2.p	Zm00001d041941_T001.1)	(AT2G37050.3	LOC_Os11g01200.1))	((Solyc05g014240.2.1	Potri.008G181200.1)	evm_27.model.AmTr_v1.0_scaffold00049.63_))	((((Smo_108434	Pp3c14_22440V3.1.p)	((Solyc01g068360.2.1	Zm00001d034405_T002.1)	((AT2G02780.1	(LOC_Os06g38970.1	Bradi1g37210.1.p))	(Potri.001G333300.1	evm_27.model.AmTr_v1.0_scaffold00005.91_))))	(((Pp3c2_17640V3.1.p	((evm_27.model.AmTr_v1.0_scaffold00021.190	AT1G79620.1)	(LOC_Os12g10740.1	(Potri.004G231500.1	Solyc01g102710.2.1))))	((Potri.013G159500.1	(LOC_Os05g40270.4	Bradi2g53400.1.p))	Pp3c1_39210V3.1.p))	((((((TOUSLED_AT5G20930.1	(MEKK1_AT4G08500.1	((((NPH1_AT3G45780.1	PK5_AT5G47750.1)	PK1_AT3G08730.1)	(CPK7_AT5G12480.1	SnRK2_AT1G10940.2))	(AME1_AT3G53570.1	((MPK1_AT1G10210.1	CDC2A_AT3G48750.1)	CKA1_AT5G67380.1)))))	PPK1_AT1G77720.1)	(((LOC_Os02g10110.1	(Potri.006G190700.1	AT5G06820.1))	((Zm00001d015649_T003.1	Solyc02g081070.2.1)	(Smo_76873_
((AT1G51890.1	((AT3G46350.1	AT4G20450.1)	AT1G49100.1))	((AT4G29450.1	(Potri.019G111100.1	evm_27.model.AmTr_v1.0_scaffold00056.178))	(((((AT2G37050.3	(LOC_Os11g01200.1	(Bradi2g62670.2.p	Zm00001d041941_T001.1)))	((Solyc05g014240.2.1	Potri.008G181200.1)	evm_27.model.AmTr_v1.0_scaffold00049.63_))	((((Pp3c2_17640V3.1.p	((evm_27.model.AmTr_v1.0_scaffold00021.190	AT1G79620.1)	(Solyc01g102710.2.1	(LOC_Os12g10740.1	Potri.004G231500.1))))	((Potri.013G159500.1	(LOC_Os05g40270.4	Bradi2g53400.1.p))	Pp3c1_39210V3.1.p))	(((((LOC_Os02g10110.1	(Potri.006G190700.1	AT5G06820.1))	(((Potri.007G002600.1	evm_27.model.AmTr_v1.0_scaffold00025.294)	(AT1G53730.2	Bradi1g21040.2.p))	((Zm00001d015649_T003.1	Solyc02g081070.2.1)	Smo_76873_)))	LOC_Os07g37810.1)	(((AT1G56145.2	evm_27.model.AmTr_v1.0_scaffold00032.135)	((LOC_Os08g10150.1	Zm00001d026306_T009.1)	(LOC_Os08g10310.1	LOC_Os04g22470.1)))	(((Bradi4g28367.1.p	evm_27.model.AmTr_v1.0_scaffold00162.29_)	(((Solyc02g071820.2.1	Potri.019G005900.1)	((Potri.011G075400.1	AT1G29730.1)	(Potri.011G072300.1	Solyc02g071880.2.1)))	AT3G14840.2))
((Potri.019G111100.1	evm_27.model.AmTr_v1.0_scaffold00056.178)	(((((((Pp3c2_17640V3.1.p	((evm_27.model.AmTr_v1.0_scaffold00021.190	AT1G79620.1)	((Solyc01g102710.2.1	Potri.004G231500.1)	LOC_Os12g10740.1)))	((Potri.013G159500.1	(LOC_Os05g40270.4	Bradi2g53400.1.p))	Pp3c1_39210V3.1.p))	(((Smo_76873_	(((Potri.007G002600.1	evm_27.model.AmTr_v1.0_scaffold00025.294)	(AT1G53730.2	Bradi1g21040.2.p))	((Zm00001d015649_T003.1	Solyc02g081070.2.1)	(LOC_Os02g10110.1	(Potri.006G190700.1	AT5G06820.1)))))	LOC_Os07g37810.1)	((((Smo_108434	Pp3c14_22440V3.1.p)	((AT2G02780.1	(LOC_Os06g38970.1	Bradi1g37210.1.p))	((Potri.001G333300.1	evm_27.model.AmTr_v1.0_scaffold00005.91_)	(Solyc01g068360.2.1	Zm00001d034405_T002.1))))	((LOC_Os11g26130.1	Zm00001d007313_T001.1)	((Solyc09g057680.2.1	(Potri.018G141000.1	AT3G23750.1))	(((Bradi5g26550.1.p	Solyc01g007130.3.1)	(Smo_268021	Pp3c10_2340V3.1.p))	(AT1G24650.1	Zm00001d033777_T001.1)))))	(((Pp3c1_4210V3.1.p	((((LOC_Os03g56250.1	(Zm00001d013376_T003.1	Bradi1g10260.1.p))	evm_27.model.AmTr_v1.0_scaffold00059.5__)	(Potri.014G196600.1	(AT4G39270.1
(((evm_27.model.AmTr_v1.0_scaffold00056.178	Potri.019G111100.1)	AT4G29450.1)	((((AT1G49100.1	(AT4G20450.1	AT3G46350.1))	AT1G51890.1)	(((LOC_Os01g59570.1	(LOC_Os09g18594.1	Zm00001d020185_T003.1))	((Bradi2g19290.1.p	LOC_Os05g45010.1)	(LOC_Os12g37980.1	Bradi1g00260.2.p)))	(((((Pp3c14_22440V3.1.p	Smo_108434)	((evm_27.model.AmTr_v1.0_scaffold00005.91_	Potri.001G333300.1)	((Solyc01g068360.2.1	Zm00001d034405_T002.1)	((LOC_Os06g38970.1	Bradi1g37210.1.p)	AT2G02780.1))))	((((LOC_Os07g37810.1	(Smo_76873_	(((LOC_Os02g10110.1	(AT5G06820.1	Potri.006G190700.1))	(Zm00001d015649_T003.1	Solyc02g081070.2.1))	((evm_27.model.AmTr_v1.0_scaffold00025.294	Potri.007G002600.1)	(Bradi1g21040.2.p	AT1G53730.2)))))	((LOC_Os11g26130.1	Zm00001d007313_T001.1)	(((AT1G24650.1	Zm00001d033777_T001.1)	((Bradi5g26550.1.p	Solyc01g007130.3.1)	(Smo_268021	Pp3c10_2340V3.1.p)))	(Solyc09g057680.2.1	(Potri.018G141000.1	AT3G23750.1)))))	(((((((Zm00001d021535_T001.1	Potri.003G156200.1)	evm_27.model.AmTr_v1.0_scaffold00032.242)	(((((evm_27.model.AmTr_v1.0_scaffold00032.269	(LOC_Os01g07560.1
((Solyc03g093380.1.1	((AT1G49100.1	(AT4G20450.1	AT3G46350.1))	AT1G51890.1))	(((LOC_Os01g59570.1	((LOC_Os09g18594.1	Zm00001d020185_T003.1)	((Bradi2g19290.1.p	LOC_Os05g45010.1)	(LOC_Os12g37980.1	Bradi1g00260.2.p))))	(((((LOC_Os07g37810.1	((LOC_Os02g10110.1	(AT5G06820.1	Potri.006G190700.1))	((Smo_76873_	(Zm00001d015649_T003.1	Solyc02g081070.2.1))	((evm_27.model.AmTr_v1.0_scaffold00025.294	Potri.007G002600.1)	(Bradi1g21040.2.p	AT1G53730.2)))))	((((Pp3c14_22440V3.1.p	Smo_108434)	((Solyc01g068360.2.1	Zm00001d034405_T002.1)	(((LOC_Os06g38970.1	Bradi1g37210.1.p)	AT2G02780.1)	(evm_27.model.AmTr_v1.0_scaffold00005.91_	Potri.001G333300.1))))	((LOC_Os11g26130.1	Zm00001d007313_T001.1)	(((AT1G24650.1	Zm00001d033777_T001.1)	((Bradi5g26550.1.p	Solyc01g007130.3.1)	(Smo_268021	Pp3c10_2340V3.1.p)))	(Solyc09g057680.2.1	(Potri.018G141000.1	AT3G23750.1)))))	((Pp3c1_4210V3.1.p	(Smo_40907_	(LOC_Os03g56250.1	((evm_27.model.AmTr_v1.0_scaffold00059.5__	(Potri.014G196600.1	(Solyc01g109650.2.1	AT4G39270.1)))
(((AT1G49100.1	(AT4G20450.1	AT3G46350.1))	AT1G51890.1)	((Solyc03g093380.1.1	AT4G29450.1)	((((LOC_Os09g18594.1	Zm00001d020185_T003.1)	((LOC_Os01g59570.1	(Bradi2g19290.1.p	LOC_Os05g45010.1))	(LOC_Os12g37980.1	Bradi1g00260.2.p)))	(((((LOC_Os07g37810.1	((((LOC_Os02g10110.1	(AT5G06820.1	Potri.006G190700.1))	(Zm00001d015649_T003.1	Solyc02g081070.2.1))	((evm_27.model.AmTr_v1.0_scaffold00025.294	Potri.007G002600.1)	(Bradi1g21040.2.p	AT1G53730.2)))	Smo_76873_))	(((((evm_27.model.AmTr_v1.0_scaffold00059.5__	(Potri.014G196600.1	(Solyc01g109650.2.1	AT4G39270.1)))	((Bradi1g10260.1.p	Zm00001d013376_T003.1)	LOC_Os03g56250.1))	(Pp3c1_4210V3.1.p	Smo_40907_))	(((Pp3c4_2690V3.1.p	(((LOC_Os01g39600.1	(Zm00001d035097_T001.1	Bradi1g51630.1.p))	((AT2G45340.1	evm_27.model.AmTr_v1.0_scaffold00069.16_)	(Potri.001G117800.1	Solyc08g079460.2.1)))	Smo_122408))	((Zm00001d048877_T002.1	evm_27.model.AmTr_v1.0_scaffold00157.36_)	((Bradi2g34314.2.p	((Bradi3g09060.2.p	evm_27.model.AmTr_v1.0_scaffold00170.10_)	(((AT4G30520.1	LOC_Os08g34380.1)	(Zm00001d045728_T002.1
((Solyc03g093380.1.1	((AT1G49100.1	(AT4G20450.1	AT3G46350.1))	AT1G51890.1))	(AT4G29450.1	((((LOC_Os01g59570.1	(Bradi2g19290.1.p	LOC_Os05g45010.1))	((LOC_Os12g37980.1	Bradi1g00260.2.p)	(LOC_Os09g18594.1	Zm00001d020185_T003.1)))	((((Pp3c4_2690V3.1.p	(((evm_27.model.AmTr_v1.0_scaffold00069.16_	(Zm00001d035097_T001.1	Bradi1g51630.1.p))	((AT2G45340.1	(Potri.001G117800.1	Solyc08g079460.2.1))	LOC_Os01g39600.1))	Smo_122408))	(((LOC_Os07g37810.1	((((LOC_Os02g10110.1	(AT5G06820.1	Potri.006G190700.1))	(Zm00001d015649_T003.1	Solyc02g081070.2.1))	((evm_27.model.AmTr_v1.0_scaffold00025.294	Potri.007G002600.1)	(Bradi1g21040.2.p	AT1G53730.2)))	Smo_76873_))	(((evm_27.model.AmTr_v1.0_scaffold00059.5__	(Potri.014G196600.1	(Solyc01g109650.2.1	AT4G39270.1)))	((Bradi1g10260.1.p	Zm00001d013376_T003.1)	LOC_Os03g56250.1))	(Pp3c1_4210V3.1.p	Smo_40907_)))	((LOC_Os11g26130.1	Zm00001d007313_T001.1)	(((AT1G24650.1	Zm00001d033777_T001.1)	((Bradi5g26550.1.p	Solyc01g007130.3.1)	(Smo_268021	Pp3c10_2340V3.1.p)))
(((((LOC_Os09g18594.1	Zm00001d020185_T003.1)	((LOC_Os01g59570.1	(Bradi2g19290.1.p	LOC_Os05g45010.1))	(LOC_Os12g37980.1	Bradi1g00260.2.p)))	(Solyc03g093380.1.1	((((Solyc05g014240.2.1	Potri.008G181200.1)	evm_27.model.AmTr_v1.0_scaffold00049.63_)	(AT2G37050.3	(LOC_Os11g01200.1	(Bradi2g62670.2.p	Zm00001d041941_T001.1))))	((((Pp3c2_17640V3.1.p	((evm_27.model.AmTr_v1.0_scaffold00021.190	AT1G79620.1)	(LOC_Os12g10740.1	(Solyc01g102710.2.1	Potri.004G231500.1))))	(Pp3c1_39210V3.1.p	(Potri.013G159500.1	(LOC_Os05g40270.4	Bradi2g53400.1.p))))	(((((evm_27.model.AmTr_v1.0_scaffold00069.16_	((LOC_Os01g39600.1	(Zm00001d035097_T001.1	Bradi1g51630.1.p))	(AT2G45340.1	(Potri.001G117800.1	Solyc08g079460.2.1))))	(Smo_122408	Pp3c4_2690V3.1.p))	(((((((AT5G45800.1	(LOC_Os06g35200.1	Zm00001d053518_T001.1))	((evm_27.model.AmTr_v1.0_scaffold00065.196	(Bradi3g19650.1.p	(Potri.018G107400.1	Solyc07g005540.1.1)))	(Pp3c8_2540V3.1.p	Pp3c26_4970V3.1.p)))	(((((evm_27.model.AmTr_v1.0_scaffold00024.56_	Bradi3g21400.1.p)	(Potri.011G169600.1	(AT4G39400.1	(Bradi1g72572.1.p	Zm00001d011721_T001.1))))	(evm_27.model.AmTr_v1.0_scaffold00009.24_
(((AT1G49100.1	(AT4G20450.1	AT3G46350.1))	AT1G51890.1)	(((evm_27.model.AmTr_v1.0_scaffold00056.178	AT4G29450.1)	Potri.019G111100.1)	((((LOC_Os09g18594.1	Zm00001d020185_T003.1)	((Bradi2g19290.1.p	LOC_Os05g45010.1)	(LOC_Os12g37980.1	Bradi1g00260.2.p)))	LOC_Os01g59570.1)	(Solyc03g093380.1.1	((((Solyc05g014240.2.1	Potri.008G181200.1)	evm_27.model.AmTr_v1.0_scaffold00049.63_)	(AT2G37050.3	(LOC_Os11g01200.1	(Bradi2g62670.2.p	Zm00001d041941_T001.1))))	(((((((evm_27.model.AmTr_v1.0_scaffold00069.16_	((LOC_Os01g39600.1	(Zm00001d035097_T001.1	Bradi1g51630.1.p))	(AT2G45340.1	(Potri.001G117800.1	Solyc08g079460.2.1))))	(Smo_122408	Pp3c4_2690V3.1.p))	(((((Solyc01g104970.2.1	((LOC_Os08g07760.1	Bradi5g12227.1.p)	AT1G71830.1))	((((Potri.017G108000.1	((AT4G30520.1	LOC_Os08g34380.1)	Zm00001d045728_T002.1))	Solyc04g039730.2.1)	(Bradi3g09060.2.p	evm_27.model.AmTr_v1.0_scaffold00170.10_))	(Zm00001d048877_T002.1	evm_27.model.AmTr_v1.0_scaffold00157.36_)))	Pp3c3_24690V3.1.p)	Bradi2g34314.2.p)	((((LOC_Os08g10310.1	LOC_Os04g22470.1)	(LOC_Os08g10150.1	Zm00001d026306_T009.1))
(((AT1G49100.1	(AT4G20450.1	AT3G46350.1))	AT1G51890.1)	(((Potri.019G111100.1	(((LOC_Os09g18594.1	Zm00001d020185_T003.1)	((Bradi2g19290.1.p	LOC_Os05g45010.1)	(LOC_Os12g37980.1	Bradi1g00260.2.p)))	LOC_Os01g59570.1))	(Solyc03g093380.1.1	((((((((Pp3c14_22440V3.1.p	Smo_108434)	((evm_27.model.AmTr_v1.0_scaffold00005.91_	Potri.001G333300.1)	((Solyc01g068360.2.1	Zm00001d034405_T002.1)	((LOC_Os06g38970.1	Bradi1g37210.1.p)	AT2G02780.1))))	(Pp3c1_4210V3.1.p	(Smo_40907_	((evm_27.model.AmTr_v1.0_scaffold00059.5__	(Potri.014G196600.1	(Solyc01g109650.2.1	AT4G39270.1)))	((Bradi1g10260.1.p	Zm00001d013376_T003.1)	LOC_Os03g56250.1)))))	((((((Pp3c3_24690V3.1.p	((LOC_Os08g07760.1	(AT1G71830.1	Solyc01g104970.2.1))	Bradi5g12227.1.p))	(Zm00001d048877_T002.1	evm_27.model.AmTr_v1.0_scaffold00157.36_))	((((AT4G30520.1	LOC_Os08g34380.1)	(Zm00001d045728_T002.1	Potri.017G108000.1))	Solyc04g039730.2.1)	(Bradi3g09060.2.p	evm_27.model.AmTr_v1.0_scaffold00170.10_)))	Bradi2g34314.2.p)	(((((((AT5G45800.1	(LOC_Os06g35200.1	Zm00001d053518_T001.1))	((evm_27.model.AmTr_v1.0_scaffold00065.196
(evm_27.model.AmTr_v1.0_scaffold00056.178	(AT4G29450.1	((Potri.019G111100.1	(Solyc03g093380.1.1	((AT1G49100.1	(AT4G20450.1	AT3G46350.1))	AT1G51890.1)))	(((((Solyc05g014240.2.1	Potri.008G181200.1)	evm_27.model.AmTr_v1.0_scaffold00049.63_)	(AT2G37050.3	((Bradi2g62670.2.p	Zm00001d041941_T001.1)	LOC_Os11g01200.1)))	((((((Pp3c14_22440V3.1.p	Smo_108434)	((evm_27.model.AmTr_v1.0_scaffold00005.91_	Potri.001G333300.1)	((Solyc01g068360.2.1	Zm00001d034405_T002.1)	((LOC_Os06g38970.1	Bradi1g37210.1.p)	AT2G02780.1))))	(Pp3c1_4210V3.1.p	(Smo_40907_	((evm_27.model.AmTr_v1.0_scaffold00059.5__	(Potri.014G196600.1	(Solyc01g109650.2.1	AT4G39270.1)))	((Bradi1g10260.1.p	Zm00001d013376_T003.1)	LOC_Os03g56250.1)))))	((((((((Pp3c4_29120V3.1.p	((Solyc03g082470.2.1	Bradi3g20867.1.p)	(LOC_Os08g34640.1	Potri.008G007600.1)))	((Solyc10g079170.1.1	Bradi1g54280.1.p)	(AT1G34420.1	(LOC_Os12g08180.1	Zm00001d023608_T001.1))))	((((LOC_Os10g33040.1	evm_27.model.AmTr_v1.0_scaffold00067.214)	(((Potri.015G123100.1	Solyc04g071680.1.1)	AT1G35710.1)	((Bradi4g44912.1.p	LOC_Os02g34790.1)
((Potri.019G111100.1	evm_27.model.AmTr_v1.0_scaffold00056.178)	((Solyc03g093380.1.1	(((((Solyc05g014240.2.1	Potri.008G181200.1)	evm_27.model.AmTr_v1.0_scaffold00049.63_)	(AT2G37050.3	((Bradi2g62670.2.p	Zm00001d041941_T001.1)	LOC_Os11g01200.1)))	(((((Pp3c1_4210V3.1.p	(Smo_40907_	(LOC_Os03g56250.1	((evm_27.model.AmTr_v1.0_scaffold00059.5__	(Potri.014G196600.1	(Solyc01g109650.2.1	AT4G39270.1)))	(Bradi1g10260.1.p	Zm00001d013376_T003.1)))))	(LOC_Os07g37810.1	(Smo_76873_	((Bradi1g21040.2.p	(AT1G53730.2	(evm_27.model.AmTr_v1.0_scaffold00025.294	Potri.007G002600.1)))	((Zm00001d015649_T003.1	Solyc02g081070.2.1)	(LOC_Os02g10110.1	(AT5G06820.1	Potri.006G190700.1)))))))	((((Bradi5g26550.1.p	Solyc01g007130.3.1)	(Smo_268021	Pp3c10_2340V3.1.p))	(((Solyc09g057680.2.1	(Potri.018G141000.1	AT3G23750.1))	(LOC_Os11g26130.1	Zm00001d007313_T001.1))	(AT1G24650.1	Zm00001d033777_T001.1)))	((((Potri.001G117800.1	Solyc08g079460.2.1)	(AT2G45340.1	(evm_27.model.AmTr_v1.0_scaffold00069.16_	(LOC_Os01g39600.1	(Zm00001d035097_T001.1	Bradi1g51630.1.p)))))	(Smo_122408	Pp3c4_2690V3.1.p))
((Potri.019G111100.1	evm_27.model.AmTr_v1.0_scaffold00056.178)	((Solyc03g093380.1.1	(((((Solyc05g014240.2.1	Potri.008G181200.1)	evm_27.model.AmTr_v1.0_scaffold00049.63_)	((Bradi2g62670.2.p	Zm00001d041941_T001.1)	(LOC_Os11g01200.1	AT2G37050.3)))	((((Pp3c2_17640V3.1.p	((evm_27.model.AmTr_v1.0_scaffold00021.190	AT1G79620.1)	(LOC_Os12g10740.1	(Solyc01g102710.2.1	Potri.004G231500.1))))	(Pp3c1_39210V3.1.p	(Potri.013G159500.1	(LOC_Os05g40270.4	Bradi2g53400.1.p))))	((((((TOUSLED_AT5G20930.1	((((((MPK1_AT1G10210.1	CDC2A_AT3G48750.1)	CKA1_AT5G67380.1)	(SnRK2_AT1G10940.2	CPK7_AT5G12480.1))	(AME1_AT3G53570.1	((NPH1_AT3G45780.1	PK5_AT5G47750.1)	PK1_AT3G08730.1)))	MEKK1_AT4G08500.1)	PPK1_AT1G77720.1))	(AT2G31880.1	Pp3c10_16000V3.1.p))	((((Zm00001d005776_T002.1	LOC_Os06g08710.1)	(((((Bradi4g24451.1.p	LOC_Os11g07240.1)	((LOC_Os02g40240.1	Zm00001d051096_T001.1)	Bradi3g48760.2.p))	(evm_27.model.AmTr_v1.0_scaffold00029.382	(Bradi3g16427.1.p	(Zm00001d054012_T001.1	LOC_Os01g05870.1))))	((((Solyc04g009040.2.1	(Potri.005G037400.1	(Potri.017G152200.1	Potri.008G033700.1)))	(AT3G47090.1
((AT4G29450.1	evm_27.model.AmTr_v1.0_scaffold00056.178)	(((Solyc03g093380.1.1	(((evm_27.model.AmTr_v1.0_scaffold00049.63_	(Potri.008G181200.1	Solyc05g014240.2.1))	(AT2G37050.3	((Zm00001d041941_T001.1	Bradi2g62670.2.p)	LOC_Os11g01200.1)))	(((Solyc09g060110.2.1	(Potri.002G242700.1	AT5G48740.1))	Pp3c12_16180V3.1.p)	(((((LOC_Os07g37810.1	(Smo_76873_	((Solyc02g081070.2.1	Zm00001d015649_T003.1)	((LOC_Os02g10110.1	(AT5G06820.1	Potri.006G190700.1))	((Potri.007G002600.1	evm_27.model.AmTr_v1.0_scaffold00025.294)	(AT1G53730.2	Bradi1g21040.2.p))))))	(((AT1G24650.1	Zm00001d033777_T001.1)	((Solyc09g057680.2.1	(AT3G23750.1	Potri.018G141000.1))	((Smo_268021	Pp3c10_2340V3.1.p)	(Bradi5g26550.1.p	Solyc01g007130.3.1))))	(LOC_Os11g26130.1	Zm00001d007313_T001.1)))	((((Potri.001G333300.1	evm_27.model.AmTr_v1.0_scaffold00005.91_)	((Solyc01g068360.2.1	Zm00001d034405_T002.1)	(AT2G02780.1	(Bradi1g37210.1.p	LOC_Os06g38970.1))))	(Smo_108434	Pp3c14_22440V3.1.p))	(((((SnRK2_AT1G10940.2	CPK7_AT5G12480.1)	((PK1_AT3G08730.1	(PK5_AT5G47750.1	NPH1_AT3G45780.1))
((AT1G51890.1	(AT1G49100.1	(AT3G46350.1	AT4G20450.1)))	((AT4G29450.1	(Potri.019G111100.1	evm_27.model.AmTr_v1.0_scaffold00056.178))	(Solyc03g093380.1.1	((((evm_27.model.AmTr_v1.0_scaffold00049.63_	(Potri.008G181200.1	Solyc05g014240.2.1))	((Zm00001d041941_T001.1	Bradi2g62670.2.p)	(LOC_Os11g01200.1	AT2G37050.3)))	(((AT5G48740.1	(Solyc09g060110.2.1	Potri.002G242700.1))	Pp3c12_16180V3.1.p)	(((LOC_Os07g37810.1	(Smo_76873_	((Bradi1g21040.2.p	((Potri.007G002600.1	evm_27.model.AmTr_v1.0_scaffold00025.294)	AT1G53730.2))	((Solyc02g081070.2.1	Zm00001d015649_T003.1)	(LOC_Os02g10110.1	(AT5G06820.1	Potri.006G190700.1))))))	(((((Solyc09g057680.2.1	(AT3G23750.1	Potri.018G141000.1))	(((Smo_268021	Pp3c10_2340V3.1.p)	(Bradi5g26550.1.p	Solyc01g007130.3.1))	(AT1G24650.1	Zm00001d033777_T001.1)))	(LOC_Os11g26130.1	Zm00001d007313_T001.1))	((((AT2G02780.1	(Bradi1g37210.1.p	LOC_Os06g38970.1))	((Potri.001G333300.1	evm_27.model.AmTr_v1.0_scaffold00005.91_)	(Solyc01g068360.2.1	Zm00001d034405_T002.1)))	(Smo_108434	Pp3c14_22440V3.1.p))
((((((evm_27.model.AmTr_v1.0_scaffold00049.63_	(Potri.008G181200.1	Solyc05g014240.2.1))	(AT2G37050.3	((Zm00001d041941_T001.1	Bradi2g62670.2.p)	LOC_Os11g01200.1)))	(((AT5G48740.1	(Solyc09g060110.2.1	Potri.002G242700.1))	Pp3c12_16180V3.1.p)	(((LOC_Os07g37810.1	((LOC_Os02g10110.1	(AT5G06820.1	Potri.006G190700.1))	((Smo_76873_	((Potri.007G002600.1	evm_27.model.AmTr_v1.0_scaffold00025.294)	(AT1G53730.2	Bradi1g21040.2.p)))	(Solyc02g081070.2.1	Zm00001d015649_T003.1))))	(((((LOC_Os08g10310.1	LOC_Os04g22470.1)	(LOC_Os08g10150.1	Zm00001d026306_T009.1))	(evm_27.model.AmTr_v1.0_scaffold00032.135	AT1G56145.2))	(((Bradi4g28367.1.p	evm_27.model.AmTr_v1.0_scaffold00162.29_)	(((Potri.011G075400.1	AT1G29730.1)	(Potri.011G072300.1	Solyc02g071880.2.1))	(AT3G14840.2	(Potri.019G005900.1	Solyc02g071820.2.1))))	Solyc03g005960.2.1))	(((((Solyc09g057680.2.1	(AT3G23750.1	Potri.018G141000.1))	(((Smo_268021	Pp3c10_2340V3.1.p)	(Bradi5g26550.1.p	Solyc01g007130.3.1))	(AT1G24650.1	Zm00001d033777_T001.1)))	(LOC_Os11g26130.1	Zm00001d007313_T001.1))	((((AT2G02780.1
(((AT4G29450.1	(((((AT5G48740.1	(Solyc09g060110.2.1	Potri.002G242700.1))	Pp3c12_16180V3.1.p)	(((((((((Bradi1g51630.1.p	Zm00001d035097_T001.1)	LOC_Os01g39600.1)	(((Potri.001G117800.1	Solyc08g079460.2.1)	AT2G45340.1)	evm_27.model.AmTr_v1.0_scaffold00069.16_))	(Smo_122408	Pp3c4_2690V3.1.p))	(((Solyc09g057680.2.1	(AT3G23750.1	Potri.018G141000.1))	(((Smo_268021	Pp3c10_2340V3.1.p)	(Bradi5g26550.1.p	Solyc01g007130.3.1))	(AT1G24650.1	Zm00001d033777_T001.1)))	(LOC_Os11g26130.1	Zm00001d007313_T001.1)))	(LOC_Os07g37810.1	((LOC_Os02g10110.1	(AT5G06820.1	Potri.006G190700.1))	((Smo_76873_	((Potri.007G002600.1	evm_27.model.AmTr_v1.0_scaffold00025.294)	(AT1G53730.2	Bradi1g21040.2.p)))	(Solyc02g081070.2.1	Zm00001d015649_T003.1)))))	((((((Potri.001G333300.1	evm_27.model.AmTr_v1.0_scaffold00005.91_)	((Solyc01g068360.2.1	Zm00001d034405_T002.1)	(AT2G02780.1	(Bradi1g37210.1.p	LOC_Os06g38970.1))))	(Smo_108434	Pp3c14_22440V3.1.p))	(((((AME1_AT3G53570.1	((CDC2A_AT3G48750.1	MPK1_AT1G10210.1)	CKA1_AT5G67380.1))	((SnRK2_AT1G10940.2
((AT4G29450.1	(Potri.019G111100.1	evm_27.model.AmTr_v1.0_scaffold00056.178))	(((((((((LOC_Os05g40270.4	Bradi2g53400.1.p)	Potri.013G159500.1)	Pp3c1_39210V3.1.p)	(((evm_27.model.AmTr_v1.0_scaffold00021.190	AT1G79620.1)	((Solyc01g102710.2.1	Potri.004G231500.1)	LOC_Os12g10740.1))	Pp3c2_17640V3.1.p))	((((Smo_268021	Pp3c10_2340V3.1.p)	(Bradi5g26550.1.p	Solyc01g007130.3.1))	((AT1G24650.1	Zm00001d033777_T001.1)	((LOC_Os11g26130.1	Zm00001d007313_T001.1)	(Solyc09g057680.2.1	(AT3G23750.1	Potri.018G141000.1)))))	(((AT1G53730.2	(Bradi1g21040.2.p	(Potri.007G002600.1	evm_27.model.AmTr_v1.0_scaffold00025.294)))	(((Solyc02g081070.2.1	Zm00001d015649_T003.1)	(LOC_Os02g10110.1	(AT5G06820.1	Potri.006G190700.1)))	Smo_76873_))	LOC_Os07g37810.1)))	(((((((LOC_Os08g10310.1	LOC_Os04g22470.1)	(LOC_Os08g10150.1	Zm00001d026306_T009.1))	(evm_27.model.AmTr_v1.0_scaffold00032.135	AT1G56145.2))	(((Potri.011G075400.1	AT1G29730.1)	(Solyc03g005960.2.1	(Potri.011G072300.1	Solyc02g071880.2.1)))	((AT3G14840.2	(Potri.019G005900.1	Solyc02g071820.2.1))	(Bradi4g28367.1.p
((AT4G29450.1	(Potri.019G111100.1	evm_27.model.AmTr_v1.0_scaffold00056.178))	((Solyc03g093380.1.1	(((((((LOC_Os05g40270.4	Bradi2g53400.1.p)	Potri.013G159500.1)	Pp3c1_39210V3.1.p)	(((evm_27.model.AmTr_v1.0_scaffold00021.190	AT1G79620.1)	((Solyc01g102710.2.1	Potri.004G231500.1)	LOC_Os12g10740.1))	Pp3c2_17640V3.1.p))	(((((((((Zm00001d005776_T002.1	LOC_Os06g08710.1)	(((((LOC_Os06g38730.1	(Bradi4g12990.1.p	Zm00001d044656_T001.1))	((((Solyc03g098400.1.1	AT3G47090.1)	(Potri.005G037400.1	(Solyc04g009040.2.1	(Potri.008G033700.1	Potri.017G152200.1))))	((Bradi4g08300.2.p	LOC_Os02g42370.1)	Zm00001d048357_T001.1))	((Zm00001d054012_T001.1	LOC_Os01g05870.1)	Bradi3g16427.1.p)))	((Bradi4g24451.1.p	LOC_Os11g07240.1)	((Zm00001d051096_T001.1	LOC_Os02g40240.1)	Bradi3g48760.2.p)))	(Bradi4g03660.2.p	evm_27.model.AmTr_v1.0_scaffold00029.382))	((Solyc04g014900.2.1	(((LOC_Os11g46980.1	Bradi4g30827.2.p)	(Zm00001d030796_T003.1	Bradi4g10987.1.p))	LOC_Os02g30540.1))	(evm_27.model.AmTr_v1.0_scaffold00022.150	(Potri.003G150100.1	(Solyc03g006100.2.1	Solyc06g006040.1.1))))))	(Solyc02g070910.1.1	Smo_234577))
(((AT4G29450.1	Potri.019G111100.1)	((Solyc03g093380.1.1	(((((((LOC_Os05g40270.4	Bradi2g53400.1.p)	Potri.013G159500.1)	Pp3c1_39210V3.1.p)	(((evm_27.model.AmTr_v1.0_scaffold00021.190	AT1G79620.1)	((Solyc01g102710.2.1	Potri.004G231500.1)	LOC_Os12g10740.1))	Pp3c2_17640V3.1.p))	(((Smo_76873_	((Solyc02g081070.2.1	Zm00001d015649_T003.1)	(((Potri.007G002600.1	evm_27.model.AmTr_v1.0_scaffold00025.294)	(Bradi1g21040.2.p	AT1G53730.2))	(LOC_Os02g10110.1	(AT5G06820.1	Potri.006G190700.1)))))	LOC_Os07g37810.1)	((((Smo_268021	Pp3c10_2340V3.1.p)	(Bradi5g26550.1.p	Solyc01g007130.3.1))	((AT1G24650.1	Zm00001d033777_T001.1)	((LOC_Os11g26130.1	Zm00001d007313_T001.1)	(Solyc09g057680.2.1	(AT3G23750.1	Potri.018G141000.1)))))	((((((Zm00001d005776_T002.1	LOC_Os06g08710.1)	(((((((Solyc03g098400.1.1	AT3G47090.1)	(Solyc04g009040.2.1	(Potri.008G033700.1	Potri.017G152200.1)))	((Bradi4g08300.2.p	LOC_Os02g42370.1)	(Bradi4g03660.2.p	Zm00001d048357_T001.1)))	((Zm00001d054012_T001.1	LOC_Os01g05870.1)	Bradi3g16427.1.p))	(((Bradi4g24451.1.p
((((evm_27.model.AmTr_v1.0_scaffold00056.178	AT4G29450.1)	Potri.019G111100.1)	(((((((LOC_Os05g40270.4	Bradi2g53400.1.p)	Potri.013G159500.1)	Pp3c1_39210V3.1.p)	(((evm_27.model.AmTr_v1.0_scaffold00021.190	AT1G79620.1)	((Potri.004G231500.1	LOC_Os12g10740.1)	Solyc01g102710.2.1))	Pp3c2_17640V3.1.p))	((((LOC_Os02g10110.1	(AT5G06820.1	Potri.006G190700.1))	((Smo_76873_	(Solyc02g081070.2.1	Zm00001d015649_T003.1))	(Bradi1g21040.2.p	(AT1G53730.2	(Potri.007G002600.1	evm_27.model.AmTr_v1.0_scaffold00025.294)))))	LOC_Os07g37810.1)	(((LOC_Os11g26130.1	Zm00001d007313_T001.1)	(((Solyc09g057680.2.1	(AT3G23750.1	Potri.018G141000.1))	(AT1G24650.1	Zm00001d033777_T001.1))	((Smo_268021	Pp3c10_2340V3.1.p)	(Bradi5g26550.1.p	Solyc01g007130.3.1))))	(((((Bradi1g37210.1.p	LOC_Os06g38970.1)	((AT2G02780.1	(Potri.001G333300.1	evm_27.model.AmTr_v1.0_scaffold00005.91_))	(Solyc01g068360.2.1	Zm00001d034405_T002.1)))	(Smo_108434	Pp3c14_22440V3.1.p))	((((AME1_AT3G53570.1	((PK1_AT3G08730.1	(PK5_AT5G47750.1	NPH1_AT3G45780.1))	(((CDC2A_AT3G48750.1	MPK1_AT1G10210.1)
(((AT4G29450.1	(Potri.019G111100.1	evm_27.model.AmTr_v1.0_scaffold00056.178))	((((evm_27.model.AmTr_v1.0_scaffold00049.63_	(Potri.008G181200.1	Solyc05g014240.2.1))	((Zm00001d041941_T001.1	Bradi2g62670.2.p)	(LOC_Os11g01200.1	AT2G37050.3)))	(((AT5G48740.1	(Solyc09g060110.2.1	Potri.002G242700.1))	Pp3c12_16180V3.1.p)	(((((LOC_Os05g40270.4	Bradi2g53400.1.p)	Potri.013G159500.1)	Pp3c1_39210V3.1.p)	(((evm_27.model.AmTr_v1.0_scaffold00021.190	AT1G79620.1)	(LOC_Os12g10740.1	(Solyc01g102710.2.1	Potri.004G231500.1)))	Pp3c2_17640V3.1.p))	((((((LOC_Os11g26130.1	Zm00001d007313_T001.1)	((AT1G24650.1	Zm00001d033777_T001.1)	(((Smo_268021	Pp3c10_2340V3.1.p)	(Bradi5g26550.1.p	Solyc01g007130.3.1))	(Solyc09g057680.2.1	(AT3G23750.1	Potri.018G141000.1)))))	(Pp3c4_2690V3.1.p	((((Bradi1g51630.1.p	Zm00001d035097_T001.1)	LOC_Os01g39600.1)	((AT2G45340.1	(Potri.001G117800.1	Solyc08g079460.2.1))	evm_27.model.AmTr_v1.0_scaffold00069.16_))	Smo_122408)))	((Bradi2g34314.2.p	((Zm00001d048877_T002.1	evm_27.model.AmTr_v1.0_scaffold00157.36_)	((((Solyc01g104970.2.1	AT1G71830.1)	(Bradi5g12227.1.p
(evm_27.model.AmTr_v1.0_scaffold00056.178	((((Solyc03g093380.1.1	((((((LOC_Os05g40270.4	Bradi2g53400.1.p)	Potri.013G159500.1)	Pp3c1_39210V3.1.p)	(((evm_27.model.AmTr_v1.0_scaffold00021.190	AT1G79620.1)	(LOC_Os12g10740.1	(Solyc01g102710.2.1	Potri.004G231500.1)))	Pp3c2_17640V3.1.p))	((((LOC_Os07g37810.1	(LOC_Os02g10110.1	(AT5G06820.1	Potri.006G190700.1)))	((Solyc02g081070.2.1	Zm00001d015649_T003.1)	(Smo_76873_	((Potri.007G002600.1	evm_27.model.AmTr_v1.0_scaffold00025.294)	(Bradi1g21040.2.p	AT1G53730.2)))))	((((LOC_Os08g10310.1	LOC_Os04g22470.1)	(LOC_Os08g10150.1	Zm00001d026306_T009.1))	(evm_27.model.AmTr_v1.0_scaffold00032.135	AT1G56145.2))	(((Bradi4g28367.1.p	evm_27.model.AmTr_v1.0_scaffold00162.29_)	((AT3G14840.2	((Potri.019G005900.1	Solyc02g071820.2.1)	(Potri.011G072300.1	Solyc02g071880.2.1)))	(Potri.011G075400.1	AT1G29730.1)))	Solyc03g005960.2.1)))	((Pp3c4_2690V3.1.p	((((Bradi1g51630.1.p	Zm00001d035097_T001.1)	LOC_Os01g39600.1)	((AT2G45340.1	(Potri.001G117800.1	Solyc08g079460.2.1))	evm_27.model.AmTr_v1.0_scaffold00069.16_))	Smo_122408))	(((((((Potri.001G333300.1	evm_27.model.AmTr_v1.0_scaffold00005.91_)
(Solyc03g093380.1.1	(((AT1G49100.1	(AT3G46350.1	AT4G20450.1))	AT1G51890.1)	((((((Solyc05g014240.2.1	Potri.008G181200.1)	evm_27.model.AmTr_v1.0_scaffold00049.63_)	((Zm00001d041941_T001.1	Bradi2g62670.2.p)	(LOC_Os11g01200.1	AT2G37050.3)))	(((AT5G48740.1	(Solyc09g060110.2.1	Potri.002G242700.1))	Pp3c12_16180V3.1.p)	(((Pp3c1_39210V3.1.p	((LOC_Os05g40270.4	Bradi2g53400.1.p)	Potri.013G159500.1))	(((evm_27.model.AmTr_v1.0_scaffold00021.190	AT1G79620.1)	(LOC_Os12g10740.1	(Potri.004G231500.1	Solyc01g102710.2.1)))	Pp3c2_17640V3.1.p))	((LOC_Os07g37810.1	(((AT1G53730.2	(Bradi1g21040.2.p	(Potri.007G002600.1	evm_27.model.AmTr_v1.0_scaffold00025.294)))	((Zm00001d015649_T003.1	Solyc02g081070.2.1)	(LOC_Os02g10110.1	(AT5G06820.1	Potri.006G190700.1))))	Smo_76873_))	(((((LOC_Os11g26130.1	Zm00001d007313_T001.1)	(Solyc09g057680.2.1	(Potri.018G141000.1	AT3G23750.1)))	(AT1G24650.1	Zm00001d033777_T001.1))	((Smo_268021	Pp3c10_2340V3.1.p)	(Bradi5g26550.1.p	Solyc01g007130.3.1)))	((((((evm_27.model.AmTr_v1.0_scaffold00032.135	AT1G56145.2)
(((Potri.019G111100.1	evm_27.model.AmTr_v1.0_scaffold00056.178)	AT4G29450.1)	(((AT1G49100.1	(AT3G46350.1	AT4G20450.1))	AT1G51890.1)	(Solyc03g093380.1.1	(((((Solyc05g014240.2.1	Potri.008G181200.1)	evm_27.model.AmTr_v1.0_scaffold00049.63_)	((Zm00001d041941_T001.1	Bradi2g62670.2.p)	(LOC_Os11g01200.1	AT2G37050.3)))	(((AT5G48740.1	(Solyc09g060110.2.1	Potri.002G242700.1))	Pp3c12_16180V3.1.p)	(((Pp3c1_39210V3.1.p	((LOC_Os05g40270.4	Bradi2g53400.1.p)	Potri.013G159500.1))	(((evm_27.model.AmTr_v1.0_scaffold00021.190	AT1G79620.1)	(LOC_Os12g10740.1	(Potri.004G231500.1	Solyc01g102710.2.1)))	Pp3c2_17640V3.1.p))	((LOC_Os07g37810.1	((LOC_Os02g10110.1	(AT5G06820.1	Potri.006G190700.1))	((Smo_76873_	((Potri.007G002600.1	evm_27.model.AmTr_v1.0_scaffold00025.294)	(AT1G53730.2	Bradi1g21040.2.p)))	(Zm00001d015649_T003.1	Solyc02g081070.2.1))))	(((((evm_27.model.AmTr_v1.0_scaffold00059.5__	(Potri.014G196600.1	(AT4G39270.1	Solyc01g109650.2.1)))	(LOC_Os03g56250.1	(Bradi1g10260.1.p	Zm00001d013376_T003.1)))	(Pp3c1_4210V3.1.p	Smo_40907_))	((Pp3c14_22440V3.1.p
((Potri.019G111100.1	evm_27.model.AmTr_v1.0_scaffold00056.178)	(AT4G29450.1	(((AT1G49100.1	(AT3G46350.1	AT4G20450.1))	AT1G51890.1)	(Solyc03g093380.1.1	(((((Solyc05g014240.2.1	Potri.008G181200.1)	evm_27.model.AmTr_v1.0_scaffold00049.63_)	((Zm00001d041941_T001.1	Bradi2g62670.2.p)	(LOC_Os11g01200.1	AT2G37050.3)))	(((AT5G48740.1	(Solyc09g060110.2.1	Potri.002G242700.1))	Pp3c12_16180V3.1.p)	((((Pp3c14_22440V3.1.p	Smo_108434)	((Potri.001G333300.1	evm_27.model.AmTr_v1.0_scaffold00005.91_)	((Solyc01g068360.2.1	Zm00001d034405_T002.1)	(AT2G02780.1	(LOC_Os06g38970.1	Bradi1g37210.1.p)))))	((Pp3c1_39210V3.1.p	((LOC_Os05g40270.4	Bradi2g53400.1.p)	Potri.013G159500.1))	(((evm_27.model.AmTr_v1.0_scaffold00021.190	AT1G79620.1)	(LOC_Os12g10740.1	(Potri.004G231500.1	Solyc01g102710.2.1)))	Pp3c2_17640V3.1.p)))	(((LOC_Os11g26130.1	Zm00001d007313_T001.1)	((Solyc09g057680.2.1	(Potri.018G141000.1	AT3G23750.1))	((AT1G24650.1	Zm00001d033777_T001.1)	((Smo_268021	Pp3c10_2340V3.1.p)	(Bradi5g26550.1.p	Solyc01g007130.3.1)))))	(((((evm_27.model.AmTr_v1.0_scaffold00032.135
((evm_27.model.AmTr_v1.0_scaffold00056.178	(((((Solyc05g014240.2.1	Potri.008G181200.1)	evm_27.model.AmTr_v1.0_scaffold00049.63_)	((Zm00001d041941_T001.1	Bradi2g62670.2.p)	(LOC_Os11g01200.1	AT2G37050.3)))	(((AT5G48740.1	(Solyc09g060110.2.1	Potri.002G242700.1))	Pp3c12_16180V3.1.p)	(((Pp3c1_39210V3.1.p	((LOC_Os05g40270.4	Bradi2g53400.1.p)	Potri.013G159500.1))	(((evm_27.model.AmTr_v1.0_scaffold00021.190	AT1G79620.1)	(LOC_Os12g10740.1	(Potri.004G231500.1	Solyc01g102710.2.1)))	Pp3c2_17640V3.1.p))	((LOC_Os07g37810.1	(Smo_76873_	((Bradi1g21040.2.p	((Potri.007G002600.1	evm_27.model.AmTr_v1.0_scaffold00025.294)	AT1G53730.2))	((Zm00001d015649_T003.1	Solyc02g081070.2.1)	(LOC_Os02g10110.1	(AT5G06820.1	Potri.006G190700.1))))))	(((((LOC_Os01g39600.1	(Bradi1g51630.1.p	Zm00001d035097_T001.1))	((AT2G45340.1	(Solyc08g079460.2.1	Potri.001G117800.1))	evm_27.model.AmTr_v1.0_scaffold00069.16_))	(Pp3c4_2690V3.1.p	Smo_122408))	((Solyc03g005960.2.1	(((AT3G14840.2	((Potri.019G005900.1	Solyc02g071820.2.1)	((Potri.011G075400.1	AT1G29730.1)	(Solyc02g071880.2.1	Potri.011G072300.1))))
(((AT1G49100.1	(AT3G46350.1	AT4G20450.1))	AT1G51890.1)	(((AT4G29450.1	Solyc03g093380.1.1)	(((((Solyc05g014240.2.1	Potri.008G181200.1)	evm_27.model.AmTr_v1.0_scaffold00049.63_)	((Zm00001d041941_T001.1	Bradi2g62670.2.p)	(LOC_Os11g01200.1	AT2G37050.3)))	(((AT5G48740.1	(Solyc09g060110.2.1	Potri.002G242700.1))	Pp3c12_16180V3.1.p)	((((Pp3c14_22440V3.1.p	Smo_108434)	((Solyc01g068360.2.1	Zm00001d034405_T002.1)	((AT2G02780.1	(LOC_Os06g38970.1	Bradi1g37210.1.p))	(Potri.001G333300.1	evm_27.model.AmTr_v1.0_scaffold00005.91_))))	((Pp3c1_39210V3.1.p	((LOC_Os05g40270.4	Bradi2g53400.1.p)	Potri.013G159500.1))	(((evm_27.model.AmTr_v1.0_scaffold00021.190	AT1G79620.1)	(LOC_Os12g10740.1	(Potri.004G231500.1	Solyc01g102710.2.1)))	Pp3c2_17640V3.1.p)))	(((((((LOC_Os11g26130.1	Zm00001d007313_T001.1)	(Solyc09g057680.2.1	(Potri.018G141000.1	AT3G23750.1)))	(AT1G24650.1	Zm00001d033777_T001.1))	((Smo_268021	Pp3c10_2340V3.1.p)	(Bradi5g26550.1.p	Solyc01g007130.3.1)))	((Bradi4g28367.1.p	((AT3G14840.2	evm_27.model.AmTr_v1.0_scaffold00162.29_)
((AT4G29450.1	Solyc03g093380.1.1)	(((evm_27.model.AmTr_v1.0_scaffold00056.178	Potri.019G111100.1)	(((((Pp3c1_39210V3.1.p	((LOC_Os05g40270.4	Bradi2g53400.1.p)	Potri.013G159500.1))	(((evm_27.model.AmTr_v1.0_scaffold00021.190	AT1G79620.1)	(LOC_Os12g10740.1	(Potri.004G231500.1	Solyc01g102710.2.1)))	Pp3c2_17640V3.1.p))	(((((LOC_Os11g26130.1	Zm00001d007313_T001.1)	((Solyc09g057680.2.1	(Potri.018G141000.1	AT3G23750.1))	((AT1G24650.1	Zm00001d033777_T001.1)	((Smo_268021	Pp3c10_2340V3.1.p)	(Bradi5g26550.1.p	Solyc01g007130.3.1)))))	((((AT3G14840.2	((Potri.011G075400.1	AT1G29730.1)	((Potri.019G005900.1	Solyc02g071820.2.1)	(Solyc02g071880.2.1	Potri.011G072300.1))))	(Bradi4g28367.1.p	evm_27.model.AmTr_v1.0_scaffold00162.29_))	Solyc03g005960.2.1)	((evm_27.model.AmTr_v1.0_scaffold00032.135	AT1G56145.2)	((LOC_Os08g10150.1	Zm00001d026306_T009.1)	(LOC_Os08g10310.1	LOC_Os04g22470.1)))))	(((((Pp3c14_22440V3.1.p	Smo_108434)	(((Solyc01g068360.2.1	Zm00001d034405_T002.1)	(AT2G02780.1	(LOC_Os06g38970.1	Bradi1g37210.1.p)))	(Potri.001G333300.1	evm_27.model.AmTr_v1.0_scaffold00005.91_)))
(((AT1G49100.1	(AT3G46350.1	AT4G20450.1))	AT1G51890.1)	((evm_27.model.AmTr_v1.0_scaffold00056.178	Potri.019G111100.1)	((((((Solyc05g014240.2.1	Potri.008G181200.1)	evm_27.model.AmTr_v1.0_scaffold00049.63_)	((Zm00001d041941_T001.1	Bradi2g62670.2.p)	(LOC_Os11g01200.1	AT2G37050.3)))	(((AT5G48740.1	(Solyc09g060110.2.1	Potri.002G242700.1))	Pp3c12_16180V3.1.p)	((((Pp3c14_22440V3.1.p	Smo_108434)	(((Solyc01g068360.2.1	Zm00001d034405_T002.1)	(AT2G02780.1	(LOC_Os06g38970.1	Bradi1g37210.1.p)))	(Potri.001G333300.1	evm_27.model.AmTr_v1.0_scaffold00005.91_)))	((Pp3c1_39210V3.1.p	((LOC_Os05g40270.4	Bradi2g53400.1.p)	Potri.013G159500.1))	(((evm_27.model.AmTr_v1.0_scaffold00021.190	AT1G79620.1)	(LOC_Os12g10740.1	(Potri.004G231500.1	Solyc01g102710.2.1)))	Pp3c2_17640V3.1.p)))	(((LOC_Os07g37810.1	(Smo_76873_	(((Potri.007G002600.1	evm_27.model.AmTr_v1.0_scaffold00025.294)	(AT1G53730.2	Bradi1g21040.2.p))	((Zm00001d015649_T003.1	Solyc02g081070.2.1)	(LOC_Os02g10110.1	(AT5G06820.1	Potri.006G190700.1))))))	((((AT3G14840.2	((Potri.019G005900.1	Solyc02g071820.2.1)
((AT4G29450.1	(evm_27.model.AmTr_v1.0_scaffold00056.178	Potri.019G111100.1))	(((AT1G49100.1	(AT3G46350.1	AT4G20450.1))	AT1G51890.1)	((((((Solyc05g014240.2.1	Potri.008G181200.1)	evm_27.model.AmTr_v1.0_scaffold00049.63_)	(AT2G37050.3	((Zm00001d041941_T001.1	Bradi2g62670.2.p)	LOC_Os11g01200.1)))	(((AT5G48740.1	(Solyc09g060110.2.1	Potri.002G242700.1))	Pp3c12_16180V3.1.p)	(((Pp3c1_39210V3.1.p	((LOC_Os05g40270.4	Bradi2g53400.1.p)	Potri.013G159500.1))	(((evm_27.model.AmTr_v1.0_scaffold00021.190	AT1G79620.1)	(LOC_Os12g10740.1	(Potri.004G231500.1	Solyc01g102710.2.1)))	Pp3c2_17640V3.1.p))	(((LOC_Os07g37810.1	(LOC_Os02g10110.1	(AT5G06820.1	Potri.006G190700.1)))	((Smo_76873_	((Potri.007G002600.1	evm_27.model.AmTr_v1.0_scaffold00025.294)	(AT1G53730.2	Bradi1g21040.2.p)))	(Zm00001d015649_T003.1	Solyc02g081070.2.1)))	((((((Pp3c14_22440V3.1.p	Smo_108434)	((AT2G02780.1	(LOC_Os06g38970.1	Bradi1g37210.1.p))	((Potri.001G333300.1	evm_27.model.AmTr_v1.0_scaffold00005.91_)	(Solyc01g068360.2.1	Zm00001d034405_T002.1))))	((LOC_Os03g56250.1	((evm_27.model.AmTr_v1.0_scaffold00059.5__
(((AT4G29450.1	Potri.019G111100.1)	(((AT1G49100.1	(AT3G46350.1	AT4G20450.1))	AT1G51890.1)	(((LOC_Os09g18594.1	Zm00001d020185_T003.1)	(LOC_Os01g59570.1	((LOC_Os05g45010.1	Bradi2g19290.1.p)	(LOC_Os12g37980.1	Bradi1g00260.2.p))))	(Solyc03g093380.1.1	((((Solyc05g014240.2.1	Potri.008G181200.1)	evm_27.model.AmTr_v1.0_scaffold00049.63_)	(AT2G37050.3	((Zm00001d041941_T001.1	Bradi2g62670.2.p)	LOC_Os11g01200.1)))	(((AT5G48740.1	(Solyc09g060110.2.1	Potri.002G242700.1))	Pp3c12_16180V3.1.p)	(((Pp3c1_39210V3.1.p	((LOC_Os05g40270.4	Bradi2g53400.1.p)	Potri.013G159500.1))	(((evm_27.model.AmTr_v1.0_scaffold00021.190	AT1G79620.1)	(LOC_Os12g10740.1	(Potri.004G231500.1	Solyc01g102710.2.1)))	Pp3c2_17640V3.1.p))	(((Pp3c14_22440V3.1.p	Smo_108434)	((AT2G02780.1	(LOC_Os06g38970.1	Bradi1g37210.1.p))	((Potri.001G333300.1	evm_27.model.AmTr_v1.0_scaffold00005.91_)	(Solyc01g068360.2.1	Zm00001d034405_T002.1))))	((((evm_27.model.AmTr_v1.0_scaffold00059.5__	(AT4G39270.1	((LOC_Os03g56250.1	Potri.014G196600.1)	Solyc01g109650.2.1)))	(Bradi1g10260.1.p
((((((AT1G49100.1	(AT3G46350.1	AT4G20450.1))	AT1G51890.1)	(AT4G29450.1	Potri.019G111100.1))	Solyc03g093380.1.1)	((((LOC_Os05g45010.1	Bradi2g19290.1.p)	LOC_Os01g59570.1)	((LOC_Os12g37980.1	Bradi1g00260.2.p)	(LOC_Os09g18594.1	Zm00001d020185_T003.1)))	((((Solyc05g014240.2.1	Potri.008G181200.1)	evm_27.model.AmTr_v1.0_scaffold00049.63_)	(AT2G37050.3	((Zm00001d041941_T001.1	Bradi2g62670.2.p)	LOC_Os11g01200.1)))	(((AT5G48740.1	(Solyc09g060110.2.1	Potri.002G242700.1))	Pp3c12_16180V3.1.p)	(((Pp3c1_39210V3.1.p	((LOC_Os05g40270.4	Bradi2g53400.1.p)	Potri.013G159500.1))	(((evm_27.model.AmTr_v1.0_scaffold00021.190	AT1G79620.1)	(LOC_Os12g10740.1	(Potri.004G231500.1	Solyc01g102710.2.1)))	Pp3c2_17640V3.1.p))	((LOC_Os07g37810.1	(Smo_76873_	(((Potri.007G002600.1	evm_27.model.AmTr_v1.0_scaffold00025.294)	(AT1G53730.2	Bradi1g21040.2.p))	((LOC_Os02g10110.1	(AT5G06820.1	Potri.006G190700.1))	(Zm00001d015649_T003.1	Solyc02g081070.2.1)))))	((((((((((Bradi4g28367.1.p	evm_27.model.AmTr_v1.0_scaffold00162.29_)	(AT3G14840.2	(Potri.019G005900.1
(((LOC_Os01g59570.1	((LOC_Os09g18594.1	Zm00001d020185_T003.1)	((LOC_Os12g37980.1	Bradi1g00260.2.p)	(Bradi2g19290.1.p	LOC_Os05g45010.1))))	(Solyc03g093380.1.1	((((AT5G48740.1	(Potri.002G242700.1	Solyc09g060110.2.1))	Pp3c12_16180V3.1.p)	(((((((Zm00001d026306_T009.1	((LOC_Os08g10310.1	LOC_Os04g22470.1)	LOC_Os08g10150.1))	(AT1G56145.2	evm_27.model.AmTr_v1.0_scaffold00032.135))	(((Potri.011G072300.1	Solyc02g071880.2.1)	(((Bradi4g28367.1.p	evm_27.model.AmTr_v1.0_scaffold00162.29_)	((Solyc02g071820.2.1	Potri.019G005900.1)	AT3G14840.2))	(Potri.011G075400.1	AT1G29730.1)))	Solyc03g005960.2.1))	(LOC_Os07g37810.1	(((Solyc02g081070.2.1	Zm00001d015649_T003.1)	((Bradi1g21040.2.p	((evm_27.model.AmTr_v1.0_scaffold00025.294	Potri.007G002600.1)	AT1G53730.2))	Smo_76873_))	(LOC_Os02g10110.1	(Potri.006G190700.1	AT5G06820.1)))))	(((Smo_268021	Pp3c10_2340V3.1.p)	((((LOC_Os11g26130.1	Zm00001d007313_T001.1)	(Solyc09g057680.2.1	(AT3G23750.1	Potri.018G141000.1)))	(AT1G24650.1	Zm00001d033777_T001.1))	(Bradi5g26550.1.p	Solyc01g007130.3.1)))
((AT1G51890.1	(AT1G49100.1	(AT4G20450.1	AT3G46350.1)))	(((((LOC_Os12g37980.1	Bradi1g00260.2.p)	(Bradi2g19290.1.p	LOC_Os05g45010.1))	(LOC_Os01g59570.1	(LOC_Os09g18594.1	Zm00001d020185_T003.1)))	(Solyc03g093380.1.1	((((AT5G48740.1	(Potri.002G242700.1	Solyc09g060110.2.1))	Pp3c12_16180V3.1.p)	((((((LOC_Os11g26130.1	Zm00001d007313_T001.1)	(Solyc09g057680.2.1	(AT3G23750.1	Potri.018G141000.1)))	(AT1G24650.1	Zm00001d033777_T001.1))	((Bradi5g26550.1.p	Solyc01g007130.3.1)	(Smo_268021	Pp3c10_2340V3.1.p)))	((((((((LOC_Os06g38970.1	Bradi1g37210.1.p)	AT2G02780.1)	((Potri.001G333300.1	evm_27.model.AmTr_v1.0_scaffold00005.91_)	(Solyc01g068360.2.1	Zm00001d034405_T002.1)))	(Smo_108434	Pp3c14_22440V3.1.p))	(Pp3c1_4210V3.1.p	(Smo_40907_	(LOC_Os03g56250.1	((Bradi1g10260.1.p	Zm00001d013376_T003.1)	((Potri.014G196600.1	(Solyc01g109650.2.1	AT4G39270.1))	evm_27.model.AmTr_v1.0_scaffold00059.5__))))))	(((TOUSLED_AT5G20930.1	((((((CDC2A_AT3G48750.1	MPK1_AT1G10210.1)	CKA1_AT5G67380.1)	AME1_AT3G53570.1)
((AT1G51890.1	(AT1G49100.1	(AT4G20450.1	AT3G46350.1)))	(((((LOC_Os01g59570.1	(Bradi2g19290.1.p	LOC_Os05g45010.1))	((LOC_Os09g18594.1	Zm00001d020185_T003.1)	(LOC_Os12g37980.1	Bradi1g00260.2.p)))	((((LOC_Os07g37810.1	((LOC_Os02g10110.1	(Potri.006G190700.1	AT5G06820.1))	((Solyc02g081070.2.1	Zm00001d015649_T003.1)	(((evm_27.model.AmTr_v1.0_scaffold00025.294	Potri.007G002600.1)	(AT1G53730.2	Bradi1g21040.2.p))	Smo_76873_))))	((((((PPK1_AT1G77720.1	(TOUSLED_AT5G20930.1	((((CDC2A_AT3G48750.1	MPK1_AT1G10210.1)	CKA1_AT5G67380.1)	AME1_AT3G53570.1)	((PK1_AT3G08730.1	(PK5_AT5G47750.1	NPH1_AT3G45780.1))	(CPK7_AT5G12480.1	SnRK2_AT1G10940.2)))))	MEKK1_AT4G08500.1)	((((LOC_Os06g38970.1	Bradi1g37210.1.p)	AT2G02780.1)	((Potri.001G333300.1	evm_27.model.AmTr_v1.0_scaffold00005.91_)	(Solyc01g068360.2.1	Zm00001d034405_T002.1)))	(Smo_108434	Pp3c14_22440V3.1.p)))	(Pp3c1_4210V3.1.p	(Smo_40907_	(((Solyc01g109650.2.1	(AT4G39270.1	Potri.014G196600.1))	evm_27.model.AmTr_v1.0_scaffold00059.5__)	(LOC_Os03g56250.1
((Solyc03g093380.1.1	(AT1G51890.1	(AT1G49100.1	(AT4G20450.1	AT3G46350.1))))	((AT4G29450.1	Potri.019G111100.1)	((evm_27.model.AmTr_v1.0_scaffold00056.178	(((LOC_Os09g18594.1	Zm00001d020185_T003.1)	((LOC_Os12g37980.1	Bradi1g00260.2.p)	(Bradi2g19290.1.p	LOC_Os05g45010.1)))	LOC_Os01g59570.1))	(((((((((AME1_AT3G53570.1	PPK1_AT1G77720.1)	(((CDC2A_AT3G48750.1	MPK1_AT1G10210.1)	CKA1_AT5G67380.1)	((PK1_AT3G08730.1	(PK5_AT5G47750.1	NPH1_AT3G45780.1))	(CPK7_AT5G12480.1	SnRK2_AT1G10940.2))))	MEKK1_AT4G08500.1)	TOUSLED_AT5G20930.1)	((((LOC_Os06g38970.1	Bradi1g37210.1.p)	AT2G02780.1)	((Potri.001G333300.1	evm_27.model.AmTr_v1.0_scaffold00005.91_)	(Solyc01g068360.2.1	Zm00001d034405_T002.1)))	(Smo_108434	Pp3c14_22440V3.1.p)))	(Pp3c1_4210V3.1.p	(Smo_40907_	(((Solyc01g109650.2.1	(AT4G39270.1	Potri.014G196600.1))	evm_27.model.AmTr_v1.0_scaffold00059.5__)	(LOC_Os03g56250.1	(Bradi1g10260.1.p	Zm00001d013376_T003.1))))))	((((((Solyc08g079460.2.1	Potri.001G117800.1)	(AT2G45340.1	(evm_27.model.AmTr_v1.0_scaffold00069.16_	(LOC_Os01g39600.1
((((((Bradi2g19290.1.p	LOC_Os05g45010.1)	((LOC_Os09g18594.1	Zm00001d020185_T003.1)	(LOC_Os12g37980.1	Bradi1g00260.2.p)))	LOC_Os01g59570.1)	((((Zm00001d041941_T001.1	Bradi2g62670.2.p)	(AT2G37050.3	LOC_Os11g01200.1))	(evm_27.model.AmTr_v1.0_scaffold00049.63_	(Potri.008G181200.1	Solyc05g014240.2.1)))	(((AT5G48740.1	(Potri.002G242700.1	Solyc09g060110.2.1))	Pp3c12_16180V3.1.p)	(((LOC_Os07g37810.1	((LOC_Os02g10110.1	(Potri.006G190700.1	AT5G06820.1))	((Solyc02g081070.2.1	(Smo_76873_	Zm00001d015649_T003.1))	((evm_27.model.AmTr_v1.0_scaffold00025.294	Potri.007G002600.1)	(AT1G53730.2	Bradi1g21040.2.p)))))	((((LOC_Os11g26130.1	Zm00001d007313_T001.1)	(Solyc09g057680.2.1	(AT3G23750.1	Potri.018G141000.1)))	((AT1G24650.1	Zm00001d033777_T001.1)	((Bradi5g26550.1.p	Solyc01g007130.3.1)	(Smo_268021	Pp3c10_2340V3.1.p))))	((((((TOUSLED_AT5G20930.1	PPK1_AT1G77720.1)	((((AME1_AT3G53570.1	CDC2A_AT3G48750.1)	MPK1_AT1G10210.1)	CKA1_AT5G67380.1)	((PK1_AT3G08730.1	(PK5_AT5G47750.1	NPH1_AT3G45780.1))	(CPK7_AT5G12480.1
((((AT4G29450.1	Potri.019G111100.1)	(Solyc03g093380.1.1	(AT1G51890.1	(AT1G49100.1	(AT4G20450.1	AT3G46350.1)))))	((((Bradi2g19290.1.p	LOC_Os05g45010.1)	((LOC_Os09g18594.1	Zm00001d020185_T003.1)	(LOC_Os12g37980.1	Bradi1g00260.2.p)))	LOC_Os01g59570.1)	((((Zm00001d041941_T001.1	Bradi2g62670.2.p)	(AT2G37050.3	LOC_Os11g01200.1))	(evm_27.model.AmTr_v1.0_scaffold00049.63_	(Potri.008G181200.1	Solyc05g014240.2.1)))	(((AT5G48740.1	(Potri.002G242700.1	Solyc09g060110.2.1))	Pp3c12_16180V3.1.p)	(((((((((((LOC_Os06g35200.1	Zm00001d053518_T001.1)	AT5G45800.1)	((evm_27.model.AmTr_v1.0_scaffold00065.196	(Bradi3g19650.1.p	(Potri.018G107400.1	Solyc07g005540.1.1)))	(Pp3c26_4970V3.1.p	Pp3c8_2540V3.1.p)))	((Solyc03g115610.2.1	Pp3c18_21010V3.1.p)	(((Smo_121260	((((LOC_Os02g05920.1	Bradi3g04176.1.p)	Zm00001d053866_T001.1)	(Potri.001G161000.1	AT1G72300.1))	(Zm00001d001877_T001.1	(evm_27.model.AmTr_v1.0_scaffold00029.177	Solyc01g008140.2.1))))	((evm_27.model.AmTr_v1.0_scaffold00024.56_	Bradi3g21400.1.p)	((AT4G39400.1	(Zm00001d011721_T001.1	Bradi1g72572.1.p))
(((AT4G29450.1	Potri.019G111100.1)	((Solyc03g093380.1.1	(AT1G51890.1	(AT1G49100.1	(AT4G20450.1	AT3G46350.1))))	((((Bradi2g19290.1.p	LOC_Os05g45010.1)	((LOC_Os09g18594.1	Zm00001d020185_T003.1)	(LOC_Os12g37980.1	Bradi1g00260.2.p)))	LOC_Os01g59570.1)	((((((Smo_268021	Pp3c10_2340V3.1.p)	((((LOC_Os11g26130.1	Zm00001d007313_T001.1)	(Solyc09g057680.2.1	(AT3G23750.1	Potri.018G141000.1)))	(AT1G24650.1	Zm00001d033777_T001.1))	(Bradi5g26550.1.p	Solyc01g007130.3.1)))	((((((((CDC2A_AT3G48750.1	MPK1_AT1G10210.1)	CKA1_AT5G67380.1)	AME1_AT3G53570.1)	((PK1_AT3G08730.1	(PK5_AT5G47750.1	NPH1_AT3G45780.1))	(CPK7_AT5G12480.1	SnRK2_AT1G10940.2)))	MEKK1_AT4G08500.1)	PPK1_AT1G77720.1)	TOUSLED_AT5G20930.1)	(LOC_Os07g37810.1	(Smo_76873_	((AT1G53730.2	(Bradi1g21040.2.p	(evm_27.model.AmTr_v1.0_scaffold00025.294	Potri.007G002600.1)))	((LOC_Os02g10110.1	(Potri.006G190700.1	AT5G06820.1))	(Zm00001d015649_T003.1	Solyc02g081070.2.1)))))))	(((((Zm00001d035097_T001.1	Bradi1g51630.1.p)
((AT1G51890.1	(AT1G49100.1	(AT4G20450.1	AT3G46350.1)))	(Solyc03g093380.1.1	((Potri.019G111100.1	AT4G29450.1)	((evm_27.model.AmTr_v1.0_scaffold00056.178	(((Bradi2g19290.1.p	LOC_Os05g45010.1)	((LOC_Os09g18594.1	Zm00001d020185_T003.1)	(LOC_Os12g37980.1	Bradi1g00260.2.p)))	LOC_Os01g59570.1))	((((Zm00001d041941_T001.1	Bradi2g62670.2.p)	(AT2G37050.3	LOC_Os11g01200.1))	(evm_27.model.AmTr_v1.0_scaffold00049.63_	(Potri.008G181200.1	Solyc05g014240.2.1)))	(((AT5G48740.1	(Potri.002G242700.1	Solyc09g060110.2.1))	Pp3c12_16180V3.1.p)	(((((evm_27.model.AmTr_v1.0_scaffold00059.5__	((Solyc01g109650.2.1	AT4G39270.1)	Potri.014G196600.1))	(LOC_Os03g56250.1	(Bradi1g10260.1.p	Zm00001d013376_T003.1)))	(Pp3c1_4210V3.1.p	Smo_40907_))	((((((LOC_Os08g10310.1	LOC_Os04g22470.1)	(LOC_Os08g10150.1	Zm00001d026306_T009.1))	(AT1G56145.2	evm_27.model.AmTr_v1.0_scaffold00032.135))	((((Solyc02g071820.2.1	Potri.019G005900.1)	((Potri.011G075400.1	AT1G29730.1)	(Potri.011G072300.1	Solyc02g071880.2.1)))	(AT3G14840.2	(Bradi4g28367.1.p	evm_27.model.AmTr_v1.0_scaffold00162.29_)))
((Solyc03g093380.1.1	AT4G29450.1)	((AT1G51890.1	(AT1G49100.1	(AT4G20450.1	AT3G46350.1)))	((Potri.019G111100.1	evm_27.model.AmTr_v1.0_scaffold00056.178)	((((LOC_Os09g18594.1	Zm00001d020185_T003.1)	((LOC_Os12g37980.1	Bradi1g00260.2.p)	(Bradi2g19290.1.p	LOC_Os05g45010.1)))	LOC_Os01g59570.1)	((((Zm00001d041941_T001.1	Bradi2g62670.2.p)	(AT2G37050.3	LOC_Os11g01200.1))	(evm_27.model.AmTr_v1.0_scaffold00049.63_	(Potri.008G181200.1	Solyc05g014240.2.1)))	(((AT5G48740.1	(Potri.002G242700.1	Solyc09g060110.2.1))	Pp3c12_16180V3.1.p)	(((Pp3c2_17640V3.1.p	((evm_27.model.AmTr_v1.0_scaffold00021.190	AT1G79620.1)	((Potri.004G231500.1	Solyc01g102710.2.1)	LOC_Os12g10740.1)))	(Pp3c1_39210V3.1.p	((Bradi2g53400.1.p	LOC_Os05g40270.4)	Potri.013G159500.1)))	(((((evm_27.model.AmTr_v1.0_scaffold00059.5__	((Solyc01g109650.2.1	AT4G39270.1)	Potri.014G196600.1))	(LOC_Os03g56250.1	(Bradi1g10260.1.p	Zm00001d013376_T003.1)))	(Pp3c1_4210V3.1.p	Smo_40907_))	((((LOC_Os06g38970.1	Bradi1g37210.1.p)	AT2G02780.1)	((Potri.001G333300.1	evm_27.model.AmTr_v1.0_scaffold00005.91_)
((AT1G51890.1	(AT1G49100.1	(AT4G20450.1	AT3G46350.1)))	(((AT4G29450.1	(Potri.019G111100.1	evm_27.model.AmTr_v1.0_scaffold00056.178))	(((LOC_Os09g18594.1	Zm00001d020185_T003.1)	(((Bradi2g19290.1.p	LOC_Os05g45010.1)	(LOC_Os12g37980.1	Bradi1g00260.2.p))	LOC_Os01g59570.1))	((((Zm00001d041941_T001.1	Bradi2g62670.2.p)	(AT2G37050.3	LOC_Os11g01200.1))	(evm_27.model.AmTr_v1.0_scaffold00049.63_	(Potri.008G181200.1	Solyc05g014240.2.1)))	(((AT5G48740.1	(Potri.002G242700.1	Solyc09g060110.2.1))	Pp3c12_16180V3.1.p)	(((Pp3c2_17640V3.1.p	((evm_27.model.AmTr_v1.0_scaffold00021.190	AT1G79620.1)	((Potri.004G231500.1	Solyc01g102710.2.1)	LOC_Os12g10740.1)))	(Pp3c1_39210V3.1.p	((Bradi2g53400.1.p	LOC_Os05g40270.4)	Potri.013G159500.1)))	((((Potri.001G333300.1	evm_27.model.AmTr_v1.0_scaffold00005.91_)	((Solyc01g068360.2.1	Zm00001d034405_T002.1)	((LOC_Os06g38970.1	Bradi1g37210.1.p)	AT2G02780.1)))	(Smo_108434	Pp3c14_22440V3.1.p))	(((((evm_27.model.AmTr_v1.0_scaffold00059.5__	((Solyc01g109650.2.1	AT4G39270.1)	Potri.014G196600.1))	(LOC_Os03g56250.1	(Bradi1g10260.1.p
(evm_27.model.AmTr_v1.0_scaffold00056.178	((AT4G29450.1	((AT1G51890.1	((AT4G20450.1	AT3G46350.1)	AT1G49100.1))	(Solyc03g093380.1.1	((((LOC_Os09g18594.1	Zm00001d020185_T003.1)	((Bradi2g19290.1.p	LOC_Os05g45010.1)	(Bradi1g00260.2.p	LOC_Os12g37980.1)))	LOC_Os01g59570.1)	(((Pp3c12_16180V3.1.p	(AT5G48740.1	(Solyc09g060110.2.1	Potri.002G242700.1)))	((AT2G37050.3	((Zm00001d041941_T001.1	Bradi2g62670.2.p)	LOC_Os11g01200.1))	((Solyc05g014240.2.1	Potri.008G181200.1)	evm_27.model.AmTr_v1.0_scaffold00049.63_)))	((((((Potri.004G231500.1	Solyc01g102710.2.1)	LOC_Os12g10740.1)	(evm_27.model.AmTr_v1.0_scaffold00021.190	AT1G79620.1))	Pp3c2_17640V3.1.p)	(Pp3c1_39210V3.1.p	(Potri.013G159500.1	(LOC_Os05g40270.4	Bradi2g53400.1.p))))	((LOC_Os07g37810.1	(((Potri.006G190700.1	AT5G06820.1)	LOC_Os02g10110.1)	(((Potri.007G002600.1	evm_27.model.AmTr_v1.0_scaffold00025.294)	(AT1G53730.2	Bradi1g21040.2.p))	((Solyc02g081070.2.1	Zm00001d015649_T003.1)	Smo_76873_))))	(((Solyc03g005960.2.1	(((Potri.019G005900.1	Solyc02g071820.2.1)	((Potri.011G075400.1
(((((((LOC_Os09g18594.1	Zm00001d020185_T003.1)	((Bradi2g19290.1.p	LOC_Os05g45010.1)	(Bradi1g00260.2.p	LOC_Os12g37980.1)))	LOC_Os01g59570.1)	(((AT2G37050.3	((Zm00001d041941_T001.1	Bradi2g62670.2.p)	LOC_Os11g01200.1))	((Solyc05g014240.2.1	Potri.008G181200.1)	evm_27.model.AmTr_v1.0_scaffold00049.63_))	(((((((Potri.004G231500.1	Solyc01g102710.2.1)	LOC_Os12g10740.1)	(evm_27.model.AmTr_v1.0_scaffold00021.190	AT1G79620.1))	Pp3c2_17640V3.1.p)	(Pp3c1_39210V3.1.p	(Potri.013G159500.1	(LOC_Os05g40270.4	Bradi2g53400.1.p))))	((LOC_Os07g37810.1	(Smo_76873_	(((Potri.007G002600.1	evm_27.model.AmTr_v1.0_scaffold00025.294)	(AT1G53730.2	Bradi1g21040.2.p))	(((Potri.006G190700.1	AT5G06820.1)	LOC_Os02g10110.1)	(Solyc02g081070.2.1	Zm00001d015649_T003.1)))))	(((LOC_Os11g26130.1	Zm00001d007313_T001.1)	(((AT1G24650.1	Zm00001d033777_T001.1)	((Bradi5g26550.1.p	Solyc01g007130.3.1)	(Smo_268021	Pp3c10_2340V3.1.p)))	(Solyc09g057680.2.1	(AT3G23750.1	Potri.018G141000.1))))	((((evm_27.model.AmTr_v1.0_scaffold00069.16_	((LOC_Os01g39600.1	(Zm00001d035097_T001.1	Bradi1g51630.1.p))
((AT4G29450.1	(Potri.019G111100.1	evm_27.model.AmTr_v1.0_scaffold00056.178))	(((((LOC_Os09g18594.1	Zm00001d020185_T003.1)	((Bradi2g19290.1.p	LOC_Os05g45010.1)	(Bradi1g00260.2.p	LOC_Os12g37980.1)))	LOC_Os01g59570.1)	(Solyc03g093380.1.1	(((((Smo_108434	Pp3c14_22440V3.1.p)	(((Potri.001G333300.1	evm_27.model.AmTr_v1.0_scaffold00005.91_)	(Zm00001d034405_T002.1	Solyc01g068360.2.1))	(AT2G02780.1	(LOC_Os06g38970.1	Bradi1g37210.1.p))))	(((((Potri.004G231500.1	Solyc01g102710.2.1)	LOC_Os12g10740.1)	(evm_27.model.AmTr_v1.0_scaffold00021.190	AT1G79620.1))	Pp3c2_17640V3.1.p)	(Pp3c1_39210V3.1.p	(Potri.013G159500.1	(LOC_Os05g40270.4	Bradi2g53400.1.p)))))	(((Pp3c1_4210V3.1.p	(Smo_40907_	(LOC_Os03g56250.1	((Bradi1g10260.1.p	Zm00001d013376_T003.1)	((Potri.014G196600.1	(Solyc01g109650.2.1	AT4G39270.1))	evm_27.model.AmTr_v1.0_scaffold00059.5__)))))	((((((Potri.001G117800.1	Solyc08g079460.2.1)	AT2G45340.1)	(evm_27.model.AmTr_v1.0_scaffold00069.16_	(LOC_Os01g39600.1	(Zm00001d035097_T001.1	Bradi1g51630.1.p))))	(Smo_122408	Pp3c4_2690V3.1.p))	(((Solyc03g005960.2.1	((AT3G14840.2
((AT1G51890.1	((AT4G20450.1	AT3G46350.1)	AT1G49100.1))	((AT4G29450.1	(Potri.019G111100.1	evm_27.model.AmTr_v1.0_scaffold00056.178))	(((LOC_Os09g18594.1	Zm00001d020185_T003.1)	(LOC_Os01g59570.1	((Bradi2g19290.1.p	LOC_Os05g45010.1)	(Bradi1g00260.2.p	LOC_Os12g37980.1))))	(Solyc03g093380.1.1	((((((((Potri.004G231500.1	Solyc01g102710.2.1)	LOC_Os12g10740.1)	(evm_27.model.AmTr_v1.0_scaffold00021.190	AT1G79620.1))	Pp3c2_17640V3.1.p)	(Pp3c1_39210V3.1.p	(Potri.013G159500.1	(LOC_Os05g40270.4	Bradi2g53400.1.p))))	(LOC_Os07g37810.1	(((Potri.006G190700.1	AT5G06820.1)	LOC_Os02g10110.1)	((Solyc02g081070.2.1	Zm00001d015649_T003.1)	(Smo_76873_	((Potri.007G002600.1	evm_27.model.AmTr_v1.0_scaffold00025.294)	(AT1G53730.2	Bradi1g21040.2.p)))))))	(((Smo_268021	Pp3c10_2340V3.1.p)	((((Solyc09g057680.2.1	(AT3G23750.1	Potri.018G141000.1))	(LOC_Os11g26130.1	Zm00001d007313_T001.1))	(AT1G24650.1	Zm00001d033777_T001.1))	(Bradi5g26550.1.p	Solyc01g007130.3.1)))	((((((Potri.001G117800.1	Solyc08g079460.2.1)	AT2G45340.1)
((Solyc03g093380.1.1	(AT1G51890.1	((AT4G20450.1	AT3G46350.1)	AT1G49100.1)))	((AT4G29450.1	(Potri.019G111100.1	evm_27.model.AmTr_v1.0_scaffold00056.178))	((LOC_Os01g59570.1	(((Bradi2g19290.1.p	LOC_Os05g45010.1)	(Bradi1g00260.2.p	LOC_Os12g37980.1))	(LOC_Os09g18594.1	Zm00001d020185_T003.1)))	((((Zm00001d041941_T001.1	Bradi2g62670.2.p)	(LOC_Os11g01200.1	AT2G37050.3))	((Solyc05g014240.2.1	Potri.008G181200.1)	evm_27.model.AmTr_v1.0_scaffold00049.63_))	(((((((Potri.004G231500.1	Solyc01g102710.2.1)	LOC_Os12g10740.1)	(evm_27.model.AmTr_v1.0_scaffold00021.190	AT1G79620.1))	Pp3c2_17640V3.1.p)	(Pp3c1_39210V3.1.p	(Potri.013G159500.1	(LOC_Os05g40270.4	Bradi2g53400.1.p))))	((LOC_Os07g37810.1	(((Potri.006G190700.1	AT5G06820.1)	LOC_Os02g10110.1)	((Solyc02g081070.2.1	Zm00001d015649_T003.1)	(Smo_76873_	(Bradi1g21040.2.p	((Potri.007G002600.1	evm_27.model.AmTr_v1.0_scaffold00025.294)	AT1G53730.2))))))	(((((((Potri.001G117800.1	Solyc08g079460.2.1)	AT2G45340.1)	((evm_27.model.AmTr_v1.0_scaffold00069.16_	(Zm00001d035097_T001.1	Bradi1g51630.1.p))	LOC_Os01g39600.1))
((AT1G51890.1	((AT4G20450.1	AT3G46350.1)	AT1G49100.1))	(Solyc03g093380.1.1	(((LOC_Os01g59570.1	(((Bradi2g19290.1.p	LOC_Os05g45010.1)	(Bradi1g00260.2.p	LOC_Os12g37980.1))	(LOC_Os09g18594.1	Zm00001d020185_T003.1)))	((((Zm00001d041941_T001.1	Bradi2g62670.2.p)	(LOC_Os11g01200.1	AT2G37050.3))	((Solyc05g014240.2.1	Potri.008G181200.1)	evm_27.model.AmTr_v1.0_scaffold00049.63_))	(((((((Potri.004G231500.1	Solyc01g102710.2.1)	LOC_Os12g10740.1)	(evm_27.model.AmTr_v1.0_scaffold00021.190	AT1G79620.1))	Pp3c2_17640V3.1.p)	(Pp3c1_39210V3.1.p	(Potri.013G159500.1	(LOC_Os05g40270.4	Bradi2g53400.1.p))))	(((((MEKK1_AT4G08500.1	((((((MPK1_AT1G10210.1	CDC2A_AT3G48750.1)	CKA1_AT5G67380.1)	AME1_AT3G53570.1)	(SnRK2_AT1G10940.2	CPK7_AT5G12480.1))	PPK1_AT1G77720.1)	(PK1_AT3G08730.1	(PK5_AT5G47750.1	NPH1_AT3G45780.1))))	TOUSLED_AT5G20930.1)	(((Potri.006G190700.1	AT5G06820.1)	LOC_Os02g10110.1)	(((Bradi1g21040.2.p	((Potri.007G002600.1	evm_27.model.AmTr_v1.0_scaffold00025.294)	AT1G53730.2))	(LOC_Os07g37810.1	Smo_76873_))
(((((((Bradi2g19290.1.p	LOC_Os05g45010.1)	(Bradi1g00260.2.p	LOC_Os12g37980.1))	((LOC_Os09g18594.1	Zm00001d020185_T003.1)	LOC_Os01g59570.1))	((((Zm00001d041941_T001.1	Bradi2g62670.2.p)	(LOC_Os11g01200.1	AT2G37050.3))	((Solyc05g014240.2.1	Potri.008G181200.1)	evm_27.model.AmTr_v1.0_scaffold00049.63_))	(((((((Potri.004G231500.1	Solyc01g102710.2.1)	LOC_Os12g10740.1)	(evm_27.model.AmTr_v1.0_scaffold00021.190	AT1G79620.1))	Pp3c2_17640V3.1.p)	(Pp3c1_39210V3.1.p	(Potri.013G159500.1	(LOC_Os05g40270.4	Bradi2g53400.1.p))))	((((((Solyc09g057680.2.1	(AT3G23750.1	Potri.018G141000.1))	(LOC_Os11g26130.1	Zm00001d007313_T001.1))	(AT1G24650.1	Zm00001d033777_T001.1))	((Bradi5g26550.1.p	Solyc01g007130.3.1)	(Smo_268021	Pp3c10_2340V3.1.p)))	(((((Potri.014G196600.1	(Solyc01g109650.2.1	AT4G39270.1))	evm_27.model.AmTr_v1.0_scaffold00059.5__)	((Bradi1g10260.1.p	Zm00001d013376_T003.1)	LOC_Os03g56250.1))	(Pp3c1_4210V3.1.p	Smo_40907_))	((((Potri.006G190700.1	AT5G06820.1)	LOC_Os02g10110.1)	((((Potri.007G002600.1	evm_27.model.AmTr_v1.0_scaffold00025.294)	(AT1G53730.2
(((AT1G51890.1	((AT4G20450.1	AT3G46350.1)	AT1G49100.1))	(((LOC_Os01g59570.1	(((Bradi2g19290.1.p	LOC_Os05g45010.1)	(Bradi1g00260.2.p	LOC_Os12g37980.1))	(LOC_Os09g18594.1	Zm00001d020185_T003.1)))	(((AT2G37050.3	((Zm00001d041941_T001.1	Bradi2g62670.2.p)	LOC_Os11g01200.1))	((Solyc05g014240.2.1	Potri.008G181200.1)	evm_27.model.AmTr_v1.0_scaffold00049.63_))	(((((((Potri.004G231500.1	Solyc01g102710.2.1)	LOC_Os12g10740.1)	(evm_27.model.AmTr_v1.0_scaffold00021.190	AT1G79620.1))	Pp3c2_17640V3.1.p)	(Pp3c1_39210V3.1.p	(Potri.013G159500.1	(LOC_Os05g40270.4	Bradi2g53400.1.p))))	((Smo_108434	(Pp3c14_22440V3.1.p	((Potri.001G333300.1	evm_27.model.AmTr_v1.0_scaffold00005.91_)	((Zm00001d034405_T002.1	Solyc01g068360.2.1)	(AT2G02780.1	(LOC_Os06g38970.1	Bradi1g37210.1.p))))))	(((((((((MPK1_AT1G10210.1	CDC2A_AT3G48750.1)	CKA1_AT5G67380.1)	MEKK1_AT4G08500.1)	(PPK1_AT1G77720.1	AME1_AT3G53570.1))	((SnRK2_AT1G10940.2	CPK7_AT5G12480.1)	(PK1_AT3G08730.1	(PK5_AT5G47750.1	NPH1_AT3G45780.1))))	TOUSLED_AT5G20930.1)	(LOC_Os07g37810.1
((Solyc03g093380.1.1	((LOC_Os01g59570.1	(((Bradi2g19290.1.p	LOC_Os05g45010.1)	(Bradi1g00260.2.p	LOC_Os12g37980.1))	(LOC_Os09g18594.1	Zm00001d020185_T003.1)))	(((((((((evm_27.model.AmTr_v1.0_scaffold00162.29_	Bradi4g28367.1.p)	((Potri.019G005900.1	Solyc02g071820.2.1)	AT3G14840.2))	((Potri.011G075400.1	AT1G29730.1)	(Solyc03g005960.2.1	(Solyc02g071880.2.1	Potri.011G072300.1))))	((evm_27.model.AmTr_v1.0_scaffold00032.135	AT1G56145.2)	((LOC_Os08g10150.1	Zm00001d026306_T009.1)	(LOC_Os08g10310.1	LOC_Os04g22470.1))))	((Pp3c4_2690V3.1.p	((evm_27.model.AmTr_v1.0_scaffold00069.16_	(((Zm00001d035097_T001.1	Bradi1g51630.1.p)	LOC_Os01g39600.1)	((Potri.001G117800.1	Solyc08g079460.2.1)	AT2G45340.1)))	Smo_122408))	((evm_27.model.AmTr_v1.0_scaffold00157.36_	Zm00001d048877_T002.1)	((Pp3c3_24690V3.1.p	((AT1G71830.1	(LOC_Os08g07760.1	Bradi5g12227.1.p))	Solyc01g104970.2.1))	(((Bradi2g34314.2.p	(LOC_Os08g34380.1	AT4G30520.1))	((Potri.017G108000.1	Zm00001d045728_T002.1)	Solyc04g039730.2.1))	(Bradi3g09060.2.p	evm_27.model.AmTr_v1.0_scaffold00170.10_))))))	((((((AT4G36180.1	Solyc03g033610.1.1)
(evm_27.model.AmTr_v1.0_scaffold00056.178	(((AT1G51890.1	((AT4G20450.1	AT3G46350.1)	AT1G49100.1))	(AT4G29450.1	Potri.019G111100.1))	((LOC_Os01g59570.1	(((Bradi2g19290.1.p	LOC_Os05g45010.1)	(Bradi1g00260.2.p	LOC_Os12g37980.1))	(LOC_Os09g18594.1	Zm00001d020185_T003.1)))	((((AT2G37050.3	((Zm00001d041941_T001.1	Bradi2g62670.2.p)	LOC_Os11g01200.1))	((Solyc05g014240.2.1	Potri.008G181200.1)	evm_27.model.AmTr_v1.0_scaffold00049.63_))	(((((((AT2G02780.1	(LOC_Os06g38970.1	Bradi1g37210.1.p))	((Potri.001G333300.1	evm_27.model.AmTr_v1.0_scaffold00005.91_)	(Zm00001d034405_T002.1	Solyc01g068360.2.1)))	(Smo_108434	Pp3c14_22440V3.1.p))	((AT2G31880.1	Pp3c10_16000V3.1.p)	((((((SnRK2_AT1G10940.2	CPK7_AT5G12480.1)	((MPK1_AT1G10210.1	CDC2A_AT3G48750.1)	CKA1_AT5G67380.1))	(AME1_AT3G53570.1	(PK1_AT3G08730.1	(PK5_AT5G47750.1	NPH1_AT3G45780.1))))	TOUSLED_AT5G20930.1)	MEKK1_AT4G08500.1)	PPK1_AT1G77720.1)))	(((((((((evm_27.model.AmTr_v1.0_scaffold00162.29_	Bradi4g28367.1.p)	((Potri.019G005900.1	Solyc02g071820.2.1)	AT3G14840.2))	((Potri.011G075400.1
(((((AT3G46350.1	AT4G20450.1)	AT1G49100.1)	AT1G51890.1)	(AT4G29450.1	(Potri.019G111100.1	evm_27.model.AmTr_v1.0_scaffold00056.178)))	(((((LOC_Os09g18594.1	Zm00001d020185_T003.1)	((Bradi2g19290.1.p	LOC_Os05g45010.1)	(LOC_Os12g37980.1	Bradi1g00260.2.p)))	LOC_Os01g59570.1)	((((Pp3c2_17640V3.1.p	(LOC_Os12g10740.1	((Potri.004G231500.1	Solyc01g102710.2.1)	(evm_27.model.AmTr_v1.0_scaffold00021.190	AT1G79620.1))))	(Pp3c1_39210V3.1.p	(Potri.013G159500.1	(LOC_Os05g40270.4	Bradi2g53400.1.p))))	((((Smo_268021	Pp3c10_2340V3.1.p)	(((AT1G24650.1	Zm00001d033777_T001.1)	((Solyc09g057680.2.1	(Potri.018G141000.1	AT3G23750.1))	(LOC_Os11g26130.1	Zm00001d007313_T001.1)))	(Bradi5g26550.1.p	Solyc01g007130.3.1)))	((LOC_Os02g10110.1	(Potri.006G190700.1	AT5G06820.1))	((LOC_Os07g37810.1	((AT1G53730.2	(evm_27.model.AmTr_v1.0_scaffold00025.294	Potri.007G002600.1))	Bradi1g21040.2.p))	(Smo_76873_	(Solyc02g081070.2.1	Zm00001d015649_T003.1)))))	(((((Pp3c1_4210V3.1.p	Smo_40907_)	(((evm_27.model.AmTr_v1.0_scaffold00059.5__	(Potri.014G196600.1
((AT4G29450.1	(Potri.019G111100.1	evm_27.model.AmTr_v1.0_scaffold00056.178))	((((((LOC_Os09g18594.1	Zm00001d020185_T003.1)	((Bradi2g19290.1.p	LOC_Os05g45010.1)	(LOC_Os12g37980.1	Bradi1g00260.2.p)))	LOC_Os01g59570.1)	((((Pp3c2_17640V3.1.p	((LOC_Os12g10740.1	(Potri.004G231500.1	Solyc01g102710.2.1))	(evm_27.model.AmTr_v1.0_scaffold00021.190	AT1G79620.1)))	(Pp3c1_39210V3.1.p	(Potri.013G159500.1	(LOC_Os05g40270.4	Bradi2g53400.1.p))))	((((((Pp3c1_4210V3.1.p	Smo_40907_)	(((evm_27.model.AmTr_v1.0_scaffold00059.5__	(Solyc01g109650.2.1	(AT4G39270.1	Potri.014G196600.1)))	(Bradi1g10260.1.p	Zm00001d013376_T003.1))	LOC_Os03g56250.1))	((((Bradi3g09060.2.p	evm_27.model.AmTr_v1.0_scaffold00170.10_)	(Solyc04g039730.2.1	(Potri.017G108000.1	((LOC_Os08g34380.1	AT4G30520.1)	Zm00001d045728_T002.1))))	(((Zm00001d048877_T002.1	evm_27.model.AmTr_v1.0_scaffold00157.36_)	((Bradi5g12227.1.p	LOC_Os08g07760.1)	(AT1G71830.1	Solyc01g104970.2.1)))	Pp3c3_24690V3.1.p))	Bradi2g34314.2.p))	((((Solyc02g070910.1.1	(((LOC_Os06g08710.1	Zm00001d005776_T002.1)	(((Zm00001d030796_T003.1	(Bradi4g10987.1.p	(LOC_Os11g46980.1
((((((LOC_Os09g18594.1	Zm00001d020185_T003.1)	((Bradi2g19290.1.p	LOC_Os05g45010.1)	(LOC_Os12g37980.1	Bradi1g00260.2.p)))	LOC_Os01g59570.1)	(((AT2G37050.3	(LOC_Os11g01200.1	(Zm00001d041941_T001.1	Bradi2g62670.2.p)))	(evm_27.model.AmTr_v1.0_scaffold00049.63_	(Solyc05g014240.2.1	Potri.008G181200.1)))	(((((LOC_Os07g37810.1	((LOC_Os02g10110.1	(Potri.006G190700.1	AT5G06820.1))	(((evm_27.model.AmTr_v1.0_scaffold00025.294	Potri.007G002600.1)	(Bradi1g21040.2.p	AT1G53730.2))	(Smo_76873_	(Solyc02g081070.2.1	Zm00001d015649_T003.1)))))	((((AME1_AT3G53570.1	((MPK1_AT1G10210.1	CDC2A_AT3G48750.1)	CKA1_AT5G67380.1))	((TOUSLED_AT5G20930.1	((NPH1_AT3G45780.1	PK5_AT5G47750.1)	PK1_AT3G08730.1))	(CPK7_AT5G12480.1	SnRK2_AT1G10940.2)))	PPK1_AT1G77720.1)	MEKK1_AT4G08500.1))	(((Pp3c2_17640V3.1.p	((LOC_Os12g10740.1	(Potri.004G231500.1	Solyc01g102710.2.1))	(evm_27.model.AmTr_v1.0_scaffold00021.190	AT1G79620.1)))	(Pp3c1_39210V3.1.p	(Potri.013G159500.1	(LOC_Os05g40270.4	Bradi2g53400.1.p))))	((Pp3c14_22440V3.1.p	Smo_108434)	((evm_27.model.AmTr_v1.0_scaffold00005.91_
((Potri.019G111100.1	evm_27.model.AmTr_v1.0_scaffold00056.178)	((((LOC_Os09g18594.1	Zm00001d020185_T003.1)	(((Bradi2g19290.1.p	LOC_Os05g45010.1)	(LOC_Os12g37980.1	Bradi1g00260.2.p))	LOC_Os01g59570.1))	(Solyc03g093380.1.1	(((AT2G37050.3	(LOC_Os11g01200.1	(Zm00001d041941_T001.1	Bradi2g62670.2.p)))	(evm_27.model.AmTr_v1.0_scaffold00049.63_	(Solyc05g014240.2.1	Potri.008G181200.1)))	((((LOC_Os07g37810.1	(Smo_76873_	((Solyc02g081070.2.1	Zm00001d015649_T003.1)	((LOC_Os02g10110.1	(Potri.006G190700.1	AT5G06820.1))	((evm_27.model.AmTr_v1.0_scaffold00025.294	Potri.007G002600.1)	(Bradi1g21040.2.p	AT1G53730.2))))))	((Pp3c2_17640V3.1.p	((LOC_Os12g10740.1	(Potri.004G231500.1	Solyc01g102710.2.1))	(evm_27.model.AmTr_v1.0_scaffold00021.190	AT1G79620.1)))	(Pp3c1_39210V3.1.p	(Potri.013G159500.1	(LOC_Os05g40270.4	Bradi2g53400.1.p)))))	(((((((((LOC_Os06g08710.1	Zm00001d005776_T002.1)	(((Solyc04g014900.2.1	(((LOC_Os11g46980.1	Bradi4g30827.2.p)	(Zm00001d030796_T003.1	Bradi4g10987.1.p))	LOC_Os02g30540.1))	evm_27.model.AmTr_v1.0_scaffold00029.382)	((evm_27.model.AmTr_v1.0_scaffold00022.150	((Solyc03g006100.2.1	Solyc06g006040.1.1)
(((((LOC_Os09g18594.1	Zm00001d020185_T003.1)	(((Bradi2g19290.1.p	LOC_Os05g45010.1)	(LOC_Os12g37980.1	Bradi1g00260.2.p))	LOC_Os01g59570.1))	(((AT2G37050.3	(LOC_Os11g01200.1	(Zm00001d041941_T001.1	Bradi2g62670.2.p)))	(evm_27.model.AmTr_v1.0_scaffold00049.63_	(Solyc05g014240.2.1	Potri.008G181200.1)))	(((((Pp3c14_22440V3.1.p	Smo_108434)	((evm_27.model.AmTr_v1.0_scaffold00005.91_	Potri.001G333300.1)	((Solyc01g068360.2.1	Zm00001d034405_T002.1)	(AT2G02780.1	(LOC_Os06g38970.1	Bradi1g37210.1.p)))))	((Pp3c2_17640V3.1.p	((LOC_Os12g10740.1	(Potri.004G231500.1	Solyc01g102710.2.1))	(evm_27.model.AmTr_v1.0_scaffold00021.190	AT1G79620.1)))	(Pp3c1_39210V3.1.p	(Potri.013G159500.1	(LOC_Os05g40270.4	Bradi2g53400.1.p)))))	((((((((Bradi3g09060.2.p	evm_27.model.AmTr_v1.0_scaffold00170.10_)	(Solyc04g039730.2.1	((LOC_Os08g34380.1	AT4G30520.1)	(Zm00001d045728_T002.1	Potri.017G108000.1))))	((Zm00001d048877_T002.1	evm_27.model.AmTr_v1.0_scaffold00157.36_)	(Pp3c3_24690V3.1.p	(Bradi5g12227.1.p	(LOC_Os08g07760.1	(Solyc01g104970.2.1	AT1G71830.1))))))	Bradi2g34314.2.p)	(((evm_27.model.AmTr_v1.0_scaffold00069.16_	(AT2G45340.1
((((AT3G46350.1	AT4G20450.1)	AT1G49100.1)	AT1G51890.1)	((((Potri.019G111100.1	evm_27.model.AmTr_v1.0_scaffold00056.178)	((((LOC_Os12g37980.1	Bradi1g00260.2.p)	(LOC_Os09g18594.1	Zm00001d020185_T003.1))	((Bradi2g19290.1.p	LOC_Os05g45010.1)	LOC_Os01g59570.1))	(((AT2G37050.3	(LOC_Os11g01200.1	(Zm00001d041941_T001.1	Bradi2g62670.2.p)))	(evm_27.model.AmTr_v1.0_scaffold00049.63_	(Solyc05g014240.2.1	Potri.008G181200.1)))	(((((Pp3c14_22440V3.1.p	Smo_108434)	((evm_27.model.AmTr_v1.0_scaffold00005.91_	Potri.001G333300.1)	((Solyc01g068360.2.1	Zm00001d034405_T002.1)	(AT2G02780.1	(LOC_Os06g38970.1	Bradi1g37210.1.p)))))	((Pp3c2_17640V3.1.p	((Potri.004G231500.1	Solyc01g102710.2.1)	((evm_27.model.AmTr_v1.0_scaffold00021.190	AT1G79620.1)	LOC_Os12g10740.1)))	(Pp3c1_39210V3.1.p	(Potri.013G159500.1	(LOC_Os05g40270.4	Bradi2g53400.1.p)))))	((LOC_Os07g37810.1	(Smo_76873_	(((evm_27.model.AmTr_v1.0_scaffold00025.294	Potri.007G002600.1)	(Bradi1g21040.2.p	AT1G53730.2))	((Solyc02g081070.2.1	Zm00001d015649_T003.1)	(LOC_Os02g10110.1	(Potri.006G190700.1	AT5G06820.1))))))
(((((LOC_Os09g18594.1	Zm00001d020185_T003.1)	(LOC_Os01g59570.1	((LOC_Os12g37980.1	Bradi1g00260.2.p)	(Bradi2g19290.1.p	LOC_Os05g45010.1))))	((((Pp3c2_17640V3.1.p	((Solyc01g102710.2.1	(Potri.004G231500.1	LOC_Os12g10740.1))	(evm_27.model.AmTr_v1.0_scaffold00021.190	AT1G79620.1)))	(Pp3c1_39210V3.1.p	(Potri.013G159500.1	(LOC_Os05g40270.4	Bradi2g53400.1.p))))	(((((LOC_Os11g26130.1	Zm00001d007313_T001.1)	((Solyc09g057680.2.1	(Potri.018G141000.1	AT3G23750.1))	((AT1G24650.1	Zm00001d033777_T001.1)	((Bradi5g26550.1.p	Solyc01g007130.3.1)	(Smo_268021	Pp3c10_2340V3.1.p)))))	(LOC_Os07g37810.1	((LOC_Os02g10110.1	(Potri.006G190700.1	AT5G06820.1))	((Smo_76873_	(AT1G53730.2	((evm_27.model.AmTr_v1.0_scaffold00025.294	Potri.007G002600.1)	Bradi1g21040.2.p)))	(Solyc02g081070.2.1	Zm00001d015649_T003.1)))))	(((Pp3c4_2690V3.1.p	(Smo_122408	(evm_27.model.AmTr_v1.0_scaffold00069.16_	(((Bradi1g51630.1.p	Zm00001d035097_T001.1)	LOC_Os01g39600.1)	(AT2G45340.1	(Solyc08g079460.2.1	Potri.001G117800.1))))))	((((evm_27.model.AmTr_v1.0_scaffold00032.135	AT1G56145.2)
((((AT3G46350.1	AT4G20450.1)	AT1G49100.1)	AT1G51890.1)	((Potri.019G111100.1	(Solyc03g093380.1.1	AT4G29450.1))	(evm_27.model.AmTr_v1.0_scaffold00056.178	((LOC_Os01g59570.1	(((LOC_Os09g18594.1	Zm00001d020185_T003.1)	(LOC_Os12g37980.1	Bradi1g00260.2.p))	(Bradi2g19290.1.p	LOC_Os05g45010.1)))	((((Zm00001d041941_T001.1	Bradi2g62670.2.p)	(AT2G37050.3	LOC_Os11g01200.1))	(evm_27.model.AmTr_v1.0_scaffold00049.63_	(Solyc05g014240.2.1	Potri.008G181200.1)))	(((((MEKK1_AT4G08500.1	(((((NPH1_AT3G45780.1	PK5_AT5G47750.1)	PK1_AT3G08730.1)	AME1_AT3G53570.1)	((CPK7_AT5G12480.1	SnRK2_AT1G10940.2)	((MPK1_AT1G10210.1	CDC2A_AT3G48750.1)	CKA1_AT5G67380.1)))	PPK1_AT1G77720.1))	TOUSLED_AT5G20930.1)	((Pp3c14_22440V3.1.p	Smo_108434)	((Solyc01g068360.2.1	Zm00001d034405_T002.1)	((AT2G02780.1	(LOC_Os06g38970.1	Bradi1g37210.1.p))	(evm_27.model.AmTr_v1.0_scaffold00005.91_	Potri.001G333300.1)))))	((Pp3c4_2690V3.1.p	(Smo_122408	(evm_27.model.AmTr_v1.0_scaffold00069.16_	((Bradi1g51630.1.p	Zm00001d035097_T001.1)	(LOC_Os01g39600.1	(AT2G45340.1
((Solyc03g093380.1.1	(((AT3G46350.1	AT4G20450.1)	AT1G49100.1)	AT1G51890.1))	(((evm_27.model.AmTr_v1.0_scaffold00056.178	Potri.019G111100.1)	AT4G29450.1)	((((LOC_Os09g18594.1	Zm00001d020185_T003.1)	(LOC_Os12g37980.1	Bradi1g00260.2.p))	((Bradi2g19290.1.p	LOC_Os05g45010.1)	LOC_Os01g59570.1))	(((AT2G37050.3	(LOC_Os11g01200.1	(Zm00001d041941_T001.1	Bradi2g62670.2.p)))	(evm_27.model.AmTr_v1.0_scaffold00049.63_	(Solyc05g014240.2.1	Potri.008G181200.1)))	(((((Pp3c14_22440V3.1.p	Smo_108434)	((Solyc01g068360.2.1	Zm00001d034405_T002.1)	((AT2G02780.1	(LOC_Os06g38970.1	Bradi1g37210.1.p))	(evm_27.model.AmTr_v1.0_scaffold00005.91_	Potri.001G333300.1))))	((Pp3c2_17640V3.1.p	((evm_27.model.AmTr_v1.0_scaffold00021.190	AT1G79620.1)	((Solyc01g102710.2.1	Potri.004G231500.1)	LOC_Os12g10740.1)))	(Pp3c1_39210V3.1.p	(Potri.013G159500.1	(LOC_Os05g40270.4	Bradi2g53400.1.p)))))	(((Pp3c1_4210V3.1.p	(Smo_40907_	(LOC_Os03g56250.1	((evm_27.model.AmTr_v1.0_scaffold00059.5__	(Potri.014G196600.1	(Solyc01g109650.2.1	AT4G39270.1)))	(Bradi1g10260.1.p	Zm00001d013376_T003.1)))))
((Solyc03g093380.1.1	(((AT3G46350.1	AT4G20450.1)	AT1G49100.1)	AT1G51890.1))	(((evm_27.model.AmTr_v1.0_scaffold00056.178	Potri.019G111100.1)	AT4G29450.1)	((LOC_Os01g59570.1	(((LOC_Os12g37980.1	Bradi1g00260.2.p)	(Bradi2g19290.1.p	LOC_Os05g45010.1))	(LOC_Os09g18594.1	Zm00001d020185_T003.1)))	(((AT2G37050.3	(LOC_Os11g01200.1	(Zm00001d041941_T001.1	Bradi2g62670.2.p)))	(evm_27.model.AmTr_v1.0_scaffold00049.63_	(Solyc05g014240.2.1	Potri.008G181200.1)))	(((((Pp3c14_22440V3.1.p	Smo_108434)	((evm_27.model.AmTr_v1.0_scaffold00005.91_	Potri.001G333300.1)	((Solyc01g068360.2.1	Zm00001d034405_T002.1)	(AT2G02780.1	(LOC_Os06g38970.1	Bradi1g37210.1.p)))))	((Pp3c2_17640V3.1.p	((evm_27.model.AmTr_v1.0_scaffold00021.190	AT1G79620.1)	((Solyc01g102710.2.1	Potri.004G231500.1)	LOC_Os12g10740.1)))	(Pp3c1_39210V3.1.p	(Potri.013G159500.1	(LOC_Os05g40270.4	Bradi2g53400.1.p)))))	((LOC_Os07g37810.1	(((evm_27.model.AmTr_v1.0_scaffold00025.294	Potri.007G002600.1)	(Bradi1g21040.2.p	AT1G53730.2))	(((Solyc02g081070.2.1	Zm00001d015649_T003.1)	(LOC_Os02g10110.1	(Potri.006G190700.1
((AT4G29450.1	(Potri.019G111100.1	evm_27.model.AmTr_v1.0_scaffold00056.178))	(Solyc03g093380.1.1	((((((Bradi2g19290.1.p	LOC_Os05g45010.1)	(LOC_Os12g37980.1	Bradi1g00260.2.p))	LOC_Os01g59570.1)	(LOC_Os09g18594.1	Zm00001d020185_T003.1))	((((Solyc05g014240.2.1	Potri.008G181200.1)	evm_27.model.AmTr_v1.0_scaffold00049.63_)	((Bradi2g62670.2.p	Zm00001d041941_T001.1)	(AT2G37050.3	LOC_Os11g01200.1)))	((Pp3c12_16180V3.1.p	(AT5G48740.1	(Solyc09g060110.2.1	Potri.002G242700.1)))	(((Pp3c1_39210V3.1.p	((Bradi2g53400.1.p	LOC_Os05g40270.4)	Potri.013G159500.1))	(((evm_27.model.AmTr_v1.0_scaffold00021.190	AT1G79620.1)	(LOC_Os12g10740.1	(Potri.004G231500.1	Solyc01g102710.2.1)))	Pp3c2_17640V3.1.p))	((LOC_Os07g37810.1	(Smo_76873_	(((LOC_Os02g10110.1	(AT5G06820.1	Potri.006G190700.1))	(Solyc02g081070.2.1	Zm00001d015649_T003.1))	(AT1G53730.2	((Potri.007G002600.1	evm_27.model.AmTr_v1.0_scaffold00025.294)	Bradi1g21040.2.p)))))	((((Pp3c1_4210V3.1.p	(Smo_40907_	(((Bradi1g10260.1.p	Zm00001d013376_T003.1)	((Solyc01g109650.2.1	(Potri.014G196600.1	AT4G39270.1))
((Potri.019G111100.1	evm_27.model.AmTr_v1.0_scaffold00056.178)	(((Solyc03g093380.1.1	(((((Pp3c1_39210V3.1.p	((Bradi2g53400.1.p	LOC_Os05g40270.4)	Potri.013G159500.1))	(((evm_27.model.AmTr_v1.0_scaffold00021.190	AT1G79620.1)	(LOC_Os12g10740.1	(Potri.004G231500.1	Solyc01g102710.2.1)))	Pp3c2_17640V3.1.p))	(((((((PPK1_AT1G77720.1	(((AME1_AT3G53570.1	CDC2A_AT3G48750.1)	MPK1_AT1G10210.1)	CKA1_AT5G67380.1))	(SnRK2_AT1G10940.2	CPK7_AT5G12480.1))	TOUSLED_AT5G20930.1)	(MEKK1_AT4G08500.1	(PK1_AT3G08730.1	(PK5_AT5G47750.1	NPH1_AT3G45780.1))))	(LOC_Os07g37810.1	(Smo_76873_	(((LOC_Os02g10110.1	(AT5G06820.1	Potri.006G190700.1))	(Solyc02g081070.2.1	Zm00001d015649_T003.1))	((Potri.007G002600.1	evm_27.model.AmTr_v1.0_scaffold00025.294)	(Bradi1g21040.2.p	AT1G53730.2))))))	(((((((Zm00001d041215_T002.1	LOC_Os12g44090.1)	(AT5G62710.1	Potri.012G071100.1))	evm_27.model.AmTr_v1.0_scaffold00002.363)	((Bradi1g67050.2.p	(Solyc08g074760.2.1	Potri.001G129000.1))	evm_27.model.AmTr_v1.0_scaffold00048.222))	(Pp3c2_22410V3.1.p	((((Bradi1g46450.1.p	Zm00001d018261_T002.1)	(Potri.006G220100.1	evm_27.model.AmTr_v1.0_scaffold00024.267))
((Solyc03g093380.1.1	((AT4G29450.1	(Potri.019G111100.1	evm_27.model.AmTr_v1.0_scaffold00056.178))	(((((Solyc05g014240.2.1	Potri.008G181200.1)	evm_27.model.AmTr_v1.0_scaffold00049.63_)	(AT2G37050.3	(LOC_Os11g01200.1	(Bradi2g62670.2.p	Zm00001d041941_T001.1))))	((Pp3c12_16180V3.1.p	(AT5G48740.1	(Solyc09g060110.2.1	Potri.002G242700.1)))	(((Pp3c1_39210V3.1.p	((Bradi2g53400.1.p	LOC_Os05g40270.4)	Potri.013G159500.1))	(((evm_27.model.AmTr_v1.0_scaffold00021.190	AT1G79620.1)	(LOC_Os12g10740.1	(Potri.004G231500.1	Solyc01g102710.2.1)))	Pp3c2_17640V3.1.p))	((((TOUSLED_AT5G20930.1	(((PK1_AT3G08730.1	(PK5_AT5G47750.1	NPH1_AT3G45780.1))	(SnRK2_AT1G10940.2	CPK7_AT5G12480.1))	(PPK1_AT1G77720.1	(MEKK1_AT4G08500.1	(((CDC2A_AT3G48750.1	MPK1_AT1G10210.1)	CKA1_AT5G67380.1)	AME1_AT3G53570.1)))))	(LOC_Os07g37810.1	((LOC_Os02g10110.1	(AT5G06820.1	Potri.006G190700.1))	(((Potri.007G002600.1	evm_27.model.AmTr_v1.0_scaffold00025.294)	(Bradi1g21040.2.p	AT1G53730.2))	(Smo_76873_	(Solyc02g081070.2.1	Zm00001d015649_T003.1))))))	((((Bradi5g26550.1.p	Solyc01g007130.3.1)
(((AT1G51890.1	((AT4G20450.1	AT3G46350.1)	AT1G49100.1))	Solyc03g093380.1.1)	((Potri.019G111100.1	(evm_27.model.AmTr_v1.0_scaffold00056.178	AT4G29450.1))	(((((Solyc05g014240.2.1	Potri.008G181200.1)	evm_27.model.AmTr_v1.0_scaffold00049.63_)	((Bradi2g62670.2.p	Zm00001d041941_T001.1)	(AT2G37050.3	LOC_Os11g01200.1)))	((Pp3c12_16180V3.1.p	(AT5G48740.1	(Solyc09g060110.2.1	Potri.002G242700.1)))	((((Pp3c1_39210V3.1.p	((Bradi2g53400.1.p	LOC_Os05g40270.4)	Potri.013G159500.1))	(((evm_27.model.AmTr_v1.0_scaffold00021.190	AT1G79620.1)	(LOC_Os12g10740.1	(Potri.004G231500.1	Solyc01g102710.2.1)))	Pp3c2_17640V3.1.p))	((MEKK1_AT4G08500.1	((((TOUSLED_AT5G20930.1	(PK1_AT3G08730.1	(PK5_AT5G47750.1	NPH1_AT3G45780.1)))	(SnRK2_AT1G10940.2	CPK7_AT5G12480.1))	(((CDC2A_AT3G48750.1	MPK1_AT1G10210.1)	CKA1_AT5G67380.1)	AME1_AT3G53570.1))	PPK1_AT1G77720.1))	(LOC_Os07g37810.1	((LOC_Os02g10110.1	(AT5G06820.1	Potri.006G190700.1))	((Solyc02g081070.2.1	Zm00001d015649_T003.1)	(((Potri.007G002600.1	evm_27.model.AmTr_v1.0_scaffold00025.294)	(Bradi1g21040.2.p
(((AT1G51890.1	((AT4G20450.1	AT3G46350.1)	AT1G49100.1))	Solyc03g093380.1.1)	((Potri.019G111100.1	(evm_27.model.AmTr_v1.0_scaffold00056.178	AT4G29450.1))	(((((Solyc05g014240.2.1	Potri.008G181200.1)	evm_27.model.AmTr_v1.0_scaffold00049.63_)	((Bradi2g62670.2.p	Zm00001d041941_T001.1)	(AT2G37050.3	LOC_Os11g01200.1)))	((Pp3c12_16180V3.1.p	(AT5G48740.1	(Solyc09g060110.2.1	Potri.002G242700.1)))	(((Pp3c1_39210V3.1.p	((Bradi2g53400.1.p	LOC_Os05g40270.4)	Potri.013G159500.1))	(((evm_27.model.AmTr_v1.0_scaffold00021.190	AT1G79620.1)	(LOC_Os12g10740.1	(Potri.004G231500.1	Solyc01g102710.2.1)))	Pp3c2_17640V3.1.p))	(((MEKK1_AT4G08500.1	(((AME1_AT3G53570.1	(TOUSLED_AT5G20930.1	(PK1_AT3G08730.1	(PK5_AT5G47750.1	NPH1_AT3G45780.1))))	((SnRK2_AT1G10940.2	CPK7_AT5G12480.1)	((MPK1_AT1G10210.1	CDC2A_AT3G48750.1)	CKA1_AT5G67380.1)))	PPK1_AT1G77720.1))	(LOC_Os07g37810.1	((LOC_Os02g10110.1	(AT5G06820.1	Potri.006G190700.1))	((Solyc02g081070.2.1	Zm00001d015649_T003.1)	(((Potri.007G002600.1	evm_27.model.AmTr_v1.0_scaffold00025.294)	(Bradi1g21040.2.p
((AT1G51890.1	((AT4G20450.1	AT3G46350.1)	AT1G49100.1))	(Solyc03g093380.1.1	((AT4G29450.1	(Potri.019G111100.1	evm_27.model.AmTr_v1.0_scaffold00056.178))	(((((Solyc05g014240.2.1	Potri.008G181200.1)	evm_27.model.AmTr_v1.0_scaffold00049.63_)	((Bradi2g62670.2.p	Zm00001d041941_T001.1)	(AT2G37050.3	LOC_Os11g01200.1)))	((Pp3c12_16180V3.1.p	(AT5G48740.1	(Solyc09g060110.2.1	Potri.002G242700.1)))	(((Pp3c1_39210V3.1.p	((Bradi2g53400.1.p	LOC_Os05g40270.4)	Potri.013G159500.1))	((LOC_Os12g10740.1	((Potri.004G231500.1	Solyc01g102710.2.1)	(evm_27.model.AmTr_v1.0_scaffold00021.190	AT1G79620.1)))	Pp3c2_17640V3.1.p))	(((((((Zm00001d035097_T001.1	Bradi1g51630.1.p)	LOC_Os01g39600.1)	(evm_27.model.AmTr_v1.0_scaffold00069.16_	((Potri.001G117800.1	Solyc08g079460.2.1)	AT2G45340.1)))	(Smo_122408	Pp3c4_2690V3.1.p))	((Pp3c1_4210V3.1.p	(Smo_40907_	(((LOC_Os03g56250.1	(Potri.014G196600.1	(AT4G39270.1	Solyc01g109650.2.1)))	evm_27.model.AmTr_v1.0_scaffold00059.5__)	(Bradi1g10260.1.p	Zm00001d013376_T003.1))))	((Bradi2g34314.2.p	(((evm_27.model.AmTr_v1.0_scaffold00170.10_	Bradi3g09060.2.p)
((AT1G51890.1	((AT4G20450.1	AT3G46350.1)	AT1G49100.1))	((AT4G29450.1	(Potri.019G111100.1	evm_27.model.AmTr_v1.0_scaffold00056.178))	((((((Solyc05g014240.2.1	Potri.008G181200.1)	evm_27.model.AmTr_v1.0_scaffold00049.63_)	((Bradi2g62670.2.p	Zm00001d041941_T001.1)	(AT2G37050.3	LOC_Os11g01200.1)))	((Pp3c12_16180V3.1.p	(AT5G48740.1	(Solyc09g060110.2.1	Potri.002G242700.1)))	(((Pp3c1_39210V3.1.p	((Bradi2g53400.1.p	LOC_Os05g40270.4)	Potri.013G159500.1))	(((LOC_Os12g10740.1	(Potri.004G231500.1	Solyc01g102710.2.1))	(evm_27.model.AmTr_v1.0_scaffold00021.190	AT1G79620.1))	Pp3c2_17640V3.1.p))	((((Potri.001G333300.1	evm_27.model.AmTr_v1.0_scaffold00005.91_)	((Solyc01g068360.2.1	Zm00001d034405_T002.1)	(AT2G02780.1	(Bradi1g37210.1.p	LOC_Os06g38970.1))))	(Pp3c14_22440V3.1.p	Smo_108434))	(((((Bradi5g26550.1.p	Solyc01g007130.3.1)	(Smo_268021	Pp3c10_2340V3.1.p))	((AT1G24650.1	Zm00001d033777_T001.1)	((LOC_Os11g26130.1	Zm00001d007313_T001.1)	(Solyc09g057680.2.1	(Potri.018G141000.1	AT3G23750.1)))))	(((MEKK1_AT4G08500.1	((((SnRK2_AT1G10940.2
((AT1G51890.1	((AT4G20450.1	AT3G46350.1)	AT1G49100.1))	(((AT4G29450.1	(Potri.019G111100.1	evm_27.model.AmTr_v1.0_scaffold00056.178))	(((((Solyc05g014240.2.1	Potri.008G181200.1)	evm_27.model.AmTr_v1.0_scaffold00049.63_)	((Bradi2g62670.2.p	Zm00001d041941_T001.1)	(AT2G37050.3	LOC_Os11g01200.1)))	((Pp3c12_16180V3.1.p	(Potri.002G242700.1	(AT5G48740.1	Solyc09g060110.2.1)))	(((Pp3c1_39210V3.1.p	((Bradi2g53400.1.p	LOC_Os05g40270.4)	Potri.013G159500.1))	(((LOC_Os12g10740.1	(Potri.004G231500.1	Solyc01g102710.2.1))	(evm_27.model.AmTr_v1.0_scaffold00021.190	AT1G79620.1))	Pp3c2_17640V3.1.p))	(((LOC_Os07g37810.1	((LOC_Os02g10110.1	(AT5G06820.1	Potri.006G190700.1))	((Solyc02g081070.2.1	Zm00001d015649_T003.1)	((AT1G53730.2	((Potri.007G002600.1	evm_27.model.AmTr_v1.0_scaffold00025.294)	Bradi1g21040.2.p))	Smo_76873_))))	(((LOC_Os11g26130.1	Zm00001d007313_T001.1)	((Solyc09g057680.2.1	(Potri.018G141000.1	AT3G23750.1))	(((Bradi5g26550.1.p	Solyc01g007130.3.1)	(Smo_268021	Pp3c10_2340V3.1.p))	(AT1G24650.1	Zm00001d033777_T001.1))))
(((AT4G29450.1	(Potri.019G111100.1	evm_27.model.AmTr_v1.0_scaffold00056.178))	(((((Pp3c1_39210V3.1.p	((Bradi2g53400.1.p	LOC_Os05g40270.4)	Potri.013G159500.1))	(((LOC_Os12g10740.1	(Potri.004G231500.1	Solyc01g102710.2.1))	(evm_27.model.AmTr_v1.0_scaffold00021.190	AT1G79620.1))	Pp3c2_17640V3.1.p))	((LOC_Os07g37810.1	(Smo_76873_	(((LOC_Os02g10110.1	(AT5G06820.1	Potri.006G190700.1))	(Solyc02g081070.2.1	Zm00001d015649_T003.1))	((Potri.007G002600.1	evm_27.model.AmTr_v1.0_scaffold00025.294)	(Bradi1g21040.2.p	AT1G53730.2)))))	((((Bradi5g26550.1.p	Solyc01g007130.3.1)	(Smo_268021	Pp3c10_2340V3.1.p))	((AT1G24650.1	Zm00001d033777_T001.1)	((LOC_Os11g26130.1	Zm00001d007313_T001.1)	(Solyc09g057680.2.1	(Potri.018G141000.1	AT3G23750.1)))))	(((((MEKK1_AT4G08500.1	((((SnRK2_AT1G10940.2	CPK7_AT5G12480.1)	(PK1_AT3G08730.1	(PK5_AT5G47750.1	NPH1_AT3G45780.1)))	(AME1_AT3G53570.1	(CKA1_AT5G67380.1	(MPK1_AT1G10210.1	CDC2A_AT3G48750.1))))	PPK1_AT1G77720.1))	TOUSLED_AT5G20930.1)	(((AT2G02780.1	(Bradi1g37210.1.p	LOC_Os06g38970.1))
((AT4G29450.1	evm_27.model.AmTr_v1.0_scaffold00056.178)	((Potri.019G111100.1	((((evm_27.model.AmTr_v1.0_scaffold00049.63_	(Solyc05g014240.2.1	Potri.008G181200.1))	((Bradi2g62670.2.p	Zm00001d041941_T001.1)	(AT2G37050.3	LOC_Os11g01200.1)))	((Pp3c12_16180V3.1.p	(AT5G48740.1	(Solyc09g060110.2.1	Potri.002G242700.1)))	(((Pp3c1_39210V3.1.p	((Bradi2g53400.1.p	LOC_Os05g40270.4)	Potri.013G159500.1))	(((LOC_Os12g10740.1	(Potri.004G231500.1	Solyc01g102710.2.1))	(evm_27.model.AmTr_v1.0_scaffold00021.190	AT1G79620.1))	Pp3c2_17640V3.1.p))	((LOC_Os07g37810.1	(Smo_76873_	(((LOC_Os02g10110.1	(AT5G06820.1	Potri.006G190700.1))	(Solyc02g081070.2.1	Zm00001d015649_T003.1))	((Potri.007G002600.1	evm_27.model.AmTr_v1.0_scaffold00025.294)	(Bradi1g21040.2.p	AT1G53730.2)))))	((((Bradi5g26550.1.p	Solyc01g007130.3.1)	(Smo_268021	Pp3c10_2340V3.1.p))	((AT1G24650.1	Zm00001d033777_T001.1)	((LOC_Os11g26130.1	Zm00001d007313_T001.1)	(Solyc09g057680.2.1	(Potri.018G141000.1	AT3G23750.1)))))	((((Pp3c4_2690V3.1.p	((AT2G45340.1	((evm_27.model.AmTr_v1.0_scaffold00069.16_	((Zm00001d035097_T001.1
((Potri.019G111100.1	(evm_27.model.AmTr_v1.0_scaffold00056.178	AT4G29450.1))	((Solyc03g093380.1.1	((AT1G49100.1	(AT4G20450.1	AT3G46350.1))	AT1G51890.1))	(((((Bradi1g00260.2.p	LOC_Os12g37980.1)	(LOC_Os05g45010.1	Bradi2g19290.1.p))	(LOC_Os09g18594.1	Zm00001d020185_T003.1))	LOC_Os01g59570.1)	((((Pp3c2_17640V3.1.p	((Solyc01g102710.2.1	(LOC_Os12g10740.1	Potri.004G231500.1))	(evm_27.model.AmTr_v1.0_scaffold00021.190	AT1G79620.1)))	(Pp3c1_39210V3.1.p	(Potri.013G159500.1	(Bradi2g53400.1.p	LOC_Os05g40270.4))))	((LOC_Os07g37810.1	(((((Potri.007G002600.1	evm_27.model.AmTr_v1.0_scaffold00025.294)	Bradi1g21040.2.p)	AT1G53730.2)	(((AT5G06820.1	Potri.006G190700.1)	LOC_Os02g10110.1)	(Solyc02g081070.2.1	Zm00001d015649_T003.1)))	Smo_76873_))	(((((Pp3c14_22440V3.1.p	Smo_108434)	(((AT2G02780.1	(LOC_Os06g38970.1	Bradi1g37210.1.p))	(Solyc01g068360.2.1	Zm00001d034405_T002.1))	(Potri.001G333300.1	evm_27.model.AmTr_v1.0_scaffold00005.91_)))	((Smo_40907_	Pp3c1_4210V3.1.p)	((((AT4G39270.1	Solyc01g109650.2.1)	Potri.014G196600.1)
((Potri.019G111100.1	evm_27.model.AmTr_v1.0_scaffold00056.178)	(AT4G29450.1	(((AT1G49100.1	(AT4G20450.1	AT3G46350.1))	AT1G51890.1)	(Solyc03g093380.1.1	((((AT2G37050.3	((Zm00001d041941_T001.1	Bradi2g62670.2.p)	LOC_Os11g01200.1))	((Solyc05g014240.2.1	Potri.008G181200.1)	evm_27.model.AmTr_v1.0_scaffold00049.63_))	(((Potri.002G242700.1	(AT5G48740.1	Solyc09g060110.2.1))	Pp3c12_16180V3.1.p)	(((Pp3c2_17640V3.1.p	((Solyc01g102710.2.1	(LOC_Os12g10740.1	Potri.004G231500.1))	(evm_27.model.AmTr_v1.0_scaffold00021.190	AT1G79620.1)))	(Pp3c1_39210V3.1.p	(Potri.013G159500.1	(Bradi2g53400.1.p	LOC_Os05g40270.4))))	((LOC_Os07g37810.1	((((Potri.007G002600.1	evm_27.model.AmTr_v1.0_scaffold00025.294)	(Bradi1g21040.2.p	AT1G53730.2))	(((AT5G06820.1	Potri.006G190700.1)	LOC_Os02g10110.1)	(Solyc02g081070.2.1	Zm00001d015649_T003.1)))	Smo_76873_))	((((Pp3c4_2690V3.1.p	(((((Zm00001d035097_T001.1	Bradi1g51630.1.p)	LOC_Os01g39600.1)	((Solyc08g079460.2.1	Potri.001G117800.1)	AT2G45340.1))	evm_27.model.AmTr_v1.0_scaffold00069.16_)	Smo_122408))	(((Pp3c14_22440V3.1.p
(evm_27.model.AmTr_v1.0_scaffold00056.178	(AT4G29450.1	(((AT1G49100.1	(AT4G20450.1	AT3G46350.1))	AT1G51890.1)	((Solyc03g093380.1.1	((((Pp3c2_17640V3.1.p	(((Solyc01g102710.2.1	Potri.004G231500.1)	(evm_27.model.AmTr_v1.0_scaffold00021.190	AT1G79620.1))	LOC_Os12g10740.1))	(Pp3c1_39210V3.1.p	(Potri.013G159500.1	(Bradi2g53400.1.p	LOC_Os05g40270.4))))	((LOC_Os07g37810.1	(((AT5G06820.1	Potri.006G190700.1)	LOC_Os02g10110.1)	((Smo_76873_	(Solyc02g081070.2.1	Zm00001d015649_T003.1))	((Potri.007G002600.1	evm_27.model.AmTr_v1.0_scaffold00025.294)	(Bradi1g21040.2.p	AT1G53730.2)))))	((((Smo_40907_	Pp3c1_4210V3.1.p)	(LOC_Os03g56250.1	((Bradi1g10260.1.p	Zm00001d013376_T003.1)	((Potri.014G196600.1	(AT4G39270.1	Solyc01g109650.2.1))	evm_27.model.AmTr_v1.0_scaffold00059.5__))))	(((((evm_27.model.AmTr_v1.0_scaffold00032.135	AT1G56145.2)	(Zm00001d026306_T009.1	((LOC_Os08g10310.1	LOC_Os04g22470.1)	LOC_Os08g10150.1)))	(((Solyc02g071820.2.1	Potri.019G005900.1)	(((Bradi4g28367.1.p	evm_27.model.AmTr_v1.0_scaffold00162.29_)	AT3G14840.2)	((Potri.011G075400.1	AT1G29730.1)
((((((((Zm00001d041941_T001.1	Bradi2g62670.2.p)	(LOC_Os11g01200.1	AT2G37050.3))	((Solyc05g014240.2.1	Potri.008G181200.1)	evm_27.model.AmTr_v1.0_scaffold00049.63_))	(((AT5G48740.1	(Solyc09g060110.2.1	Potri.002G242700.1))	Pp3c12_16180V3.1.p)	(((((MEKK1_AT4G08500.1	(PPK1_AT1G77720.1	(((PK1_AT3G08730.1	(PK5_AT5G47750.1	NPH1_AT3G45780.1))	((SnRK2_AT1G10940.2	CPK7_AT5G12480.1)	((CKA1_AT5G67380.1	AME1_AT3G53570.1)	(CDC2A_AT3G48750.1	MPK1_AT1G10210.1))))	TOUSLED_AT5G20930.1)))	(LOC_Os07g37810.1	(((AT5G06820.1	Potri.006G190700.1)	LOC_Os02g10110.1)	((Smo_76873_	(Solyc02g081070.2.1	Zm00001d015649_T003.1))	((Potri.007G002600.1	evm_27.model.AmTr_v1.0_scaffold00025.294)	(Bradi1g21040.2.p	AT1G53730.2))))))	((((Bradi5g26550.1.p	Solyc01g007130.3.1)	(Smo_268021	Pp3c10_2340V3.1.p))	(AT1G24650.1	Zm00001d033777_T001.1))	((LOC_Os11g26130.1	Zm00001d007313_T001.1)	(Solyc09g057680.2.1	(AT3G23750.1	Potri.018G141000.1)))))	((((Smo_40907_	Pp3c1_4210V3.1.p)	(LOC_Os03g56250.1	((Bradi1g10260.1.p	Zm00001d013376_T003.1)
((AT1G51890.1	((AT3G46350.1	AT4G20450.1)	AT1G49100.1))	((Solyc03g093380.1.1	((Potri.019G111100.1	evm_27.model.AmTr_v1.0_scaffold00056.178)	AT4G29450.1))	((((((Pp3c2_17640V3.1.p	((evm_27.model.AmTr_v1.0_scaffold00021.190	AT1G79620.1)	(LOC_Os12g10740.1	(Potri.004G231500.1	Solyc01g102710.2.1))))	((Potri.013G159500.1	(LOC_Os05g40270.4	Bradi2g53400.1.p))	Pp3c1_39210V3.1.p))	((LOC_Os07g37810.1	(Smo_76873_	(((LOC_Os02g10110.1	(AT5G06820.1	Potri.006G190700.1))	(Zm00001d015649_T003.1	Solyc02g081070.2.1))	(Bradi1g21040.2.p	((Potri.007G002600.1	evm_27.model.AmTr_v1.0_scaffold00025.294)	AT1G53730.2)))))	(((((((Zm00001d048877_T002.1	evm_27.model.AmTr_v1.0_scaffold00157.36_)	((((Bradi5g12227.1.p	LOC_Os08g07760.1)	(AT1G71830.1	Solyc01g104970.2.1))	Pp3c3_24690V3.1.p)	((Bradi3g09060.2.p	evm_27.model.AmTr_v1.0_scaffold00170.10_)	(Solyc04g039730.2.1	((Potri.017G108000.1	Zm00001d045728_T002.1)	(LOC_Os08g34380.1	AT4G30520.1))))))	Bradi2g34314.2.p)	(((AT2G31880.1	Pp3c10_16000V3.1.p)	(((((((((AT4G39400.1	(Bradi1g72572.1.p	Zm00001d011721_T001.1))	Potri.011G169600.1)
((AT4G29450.1	Solyc03g093380.1.1)	(((Potri.019G111100.1	evm_27.model.AmTr_v1.0_scaffold00056.178)	((((((Pp3c2_17640V3.1.p	(LOC_Os12g10740.1	((Potri.004G231500.1	Solyc01g102710.2.1)	(evm_27.model.AmTr_v1.0_scaffold00021.190	AT1G79620.1))))	((Potri.013G159500.1	(LOC_Os05g40270.4	Bradi2g53400.1.p))	Pp3c1_39210V3.1.p))	((LOC_Os07g37810.1	(Smo_76873_	(((LOC_Os02g10110.1	(AT5G06820.1	Potri.006G190700.1))	(Zm00001d015649_T003.1	Solyc02g081070.2.1))	((Potri.007G002600.1	evm_27.model.AmTr_v1.0_scaffold00025.294)	(AT1G53730.2	Bradi1g21040.2.p)))))	((((MEKK1_AT4G08500.1	((TOUSLED_AT5G20930.1	(AME1_AT3G53570.1	(PK1_AT3G08730.1	(PK5_AT5G47750.1	NPH1_AT3G45780.1))))	((CPK7_AT5G12480.1	SnRK2_AT1G10940.2)	((CDC2A_AT3G48750.1	MPK1_AT1G10210.1)	CKA1_AT5G67380.1))))	PPK1_AT1G77720.1)	((Smo_108434	Pp3c14_22440V3.1.p)	((Solyc01g068360.2.1	Zm00001d034405_T002.1)	((Potri.001G333300.1	evm_27.model.AmTr_v1.0_scaffold00005.91_)	(AT2G02780.1	(LOC_Os06g38970.1	Bradi1g37210.1.p))))))	(((((AT1G24650.1	Zm00001d033777_T001.1)	((LOC_Os11g26130.1	Zm00001d007313_T001.1)
(((AT4G29450.1	(Potri.019G111100.1	evm_27.model.AmTr_v1.0_scaffold00056.178))	((((Bradi1g00260.2.p	LOC_Os12g37980.1)	((Bradi2g19290.1.p	LOC_Os05g45010.1)	LOC_Os01g59570.1))	(LOC_Os09g18594.1	Zm00001d020185_T003.1))	(Solyc03g093380.1.1	((((Pp3c2_17640V3.1.p	((LOC_Os12g10740.1	(Potri.004G231500.1	Solyc01g102710.2.1))	(evm_27.model.AmTr_v1.0_scaffold00021.190	AT1G79620.1)))	((Potri.013G159500.1	(LOC_Os05g40270.4	Bradi2g53400.1.p))	Pp3c1_39210V3.1.p))	((((Smo_268021	Pp3c10_2340V3.1.p)	((Bradi5g26550.1.p	Solyc01g007130.3.1)	((AT1G24650.1	Zm00001d033777_T001.1)	((LOC_Os11g26130.1	Zm00001d007313_T001.1)	(Solyc09g057680.2.1	(Potri.018G141000.1	AT3G23750.1))))))	((((evm_27.model.AmTr_v1.0_scaffold00032.135	AT1G56145.2)	((Zm00001d026306_T009.1	LOC_Os08g10150.1)	(LOC_Os08g10310.1	LOC_Os04g22470.1)))	((evm_27.model.AmTr_v1.0_scaffold00162.29_	((((Solyc02g071820.2.1	Potri.019G005900.1)	AT3G14840.2)	((Potri.011G072300.1	Solyc02g071880.2.1)	(Potri.011G075400.1	AT1G29730.1)))	Bradi4g28367.1.p))	Solyc03g005960.2.1))	(((((LOC_Os01g39600.1	(Zm00001d035097_T001.1
(evm_27.model.AmTr_v1.0_scaffold00056.178	((Solyc03g093380.1.1	(((((Pp3c2_17640V3.1.p	((LOC_Os12g10740.1	(Potri.004G231500.1	Solyc01g102710.2.1))	(evm_27.model.AmTr_v1.0_scaffold00021.190	AT1G79620.1)))	((Potri.013G159500.1	(LOC_Os05g40270.4	Bradi2g53400.1.p))	Pp3c1_39210V3.1.p))	(((((evm_27.model.AmTr_v1.0_scaffold00032.135	AT1G56145.2)	((Zm00001d026306_T009.1	LOC_Os08g10150.1)	(LOC_Os08g10310.1	LOC_Os04g22470.1)))	(((AT3G14840.2	(((Potri.011G072300.1	Solyc02g071880.2.1)	(Potri.011G075400.1	AT1G29730.1))	(Solyc02g071820.2.1	Potri.019G005900.1)))	(Bradi4g28367.1.p	evm_27.model.AmTr_v1.0_scaffold00162.29_))	Solyc03g005960.2.1))	(((((LOC_Os01g39600.1	(Zm00001d035097_T001.1	Bradi1g51630.1.p))	(evm_27.model.AmTr_v1.0_scaffold00069.16_	(AT2G45340.1	(Potri.001G117800.1	Solyc08g079460.2.1))))	(Smo_122408	Pp3c4_2690V3.1.p))	(((((MEKK1_AT4G08500.1	((PK1_AT3G08730.1	(PK5_AT5G47750.1	NPH1_AT3G45780.1))	((CPK7_AT5G12480.1	SnRK2_AT1G10940.2)	(AME1_AT3G53570.1	((CDC2A_AT3G48750.1	MPK1_AT1G10210.1)	CKA1_AT5G67380.1)))))	PPK1_AT1G77720.1)	TOUSLED_AT5G20930.1)	((Smo_108434
((AT1G51890.1	((AT3G46350.1	AT4G20450.1)	AT1G49100.1))	(((evm_27.model.AmTr_v1.0_scaffold00056.178	Potri.019G111100.1)	AT4G29450.1)	(((Bradi1g00260.2.p	LOC_Os12g37980.1)	(((LOC_Os09g18594.1	Zm00001d020185_T003.1)	LOC_Os01g59570.1)	(Bradi2g19290.1.p	LOC_Os05g45010.1)))	(Solyc03g093380.1.1	((((Bradi2g62670.2.p	Zm00001d041941_T001.1)	(AT2G37050.3	LOC_Os11g01200.1))	((Solyc05g014240.2.1	Potri.008G181200.1)	evm_27.model.AmTr_v1.0_scaffold00049.63_))	((((Pp3c2_17640V3.1.p	((Potri.004G231500.1	Solyc01g102710.2.1)	((evm_27.model.AmTr_v1.0_scaffold00021.190	AT1G79620.1)	LOC_Os12g10740.1)))	((Potri.013G159500.1	(LOC_Os05g40270.4	Bradi2g53400.1.p))	Pp3c1_39210V3.1.p))	((LOC_Os07g37810.1	(Smo_76873_	(((LOC_Os02g10110.1	(AT5G06820.1	Potri.006G190700.1))	(Zm00001d015649_T003.1	Solyc02g081070.2.1))	(Bradi1g21040.2.p	((Potri.007G002600.1	evm_27.model.AmTr_v1.0_scaffold00025.294)	AT1G53730.2)))))	((((AT1G24650.1	Zm00001d033777_T001.1)	((LOC_Os11g26130.1	Zm00001d007313_T001.1)	(Solyc09g057680.2.1	(Potri.018G141000.1	AT3G23750.1))))
((AT1G51890.1	((AT3G46350.1	AT4G20450.1)	AT1G49100.1))	((Solyc03g093380.1.1	((evm_27.model.AmTr_v1.0_scaffold00056.178	Potri.019G111100.1)	AT4G29450.1))	((((LOC_Os09g18594.1	Zm00001d020185_T003.1)	((Bradi2g19290.1.p	LOC_Os05g45010.1)	(Bradi1g00260.2.p	LOC_Os12g37980.1)))	LOC_Os01g59570.1)	((((Bradi2g62670.2.p	Zm00001d041941_T001.1)	(AT2G37050.3	LOC_Os11g01200.1))	((Solyc05g014240.2.1	Potri.008G181200.1)	evm_27.model.AmTr_v1.0_scaffold00049.63_))	((((Pp3c2_17640V3.1.p	((evm_27.model.AmTr_v1.0_scaffold00021.190	AT1G79620.1)	(LOC_Os12g10740.1	(Potri.004G231500.1	Solyc01g102710.2.1))))	((Potri.013G159500.1	(LOC_Os05g40270.4	Bradi2g53400.1.p))	Pp3c1_39210V3.1.p))	(((((Zm00001d035097_T001.1	Bradi1g51630.1.p)	(((AT2G45340.1	(Potri.001G117800.1	Solyc08g079460.2.1))	LOC_Os01g39600.1)	evm_27.model.AmTr_v1.0_scaffold00069.16_))	(Smo_122408	Pp3c4_2690V3.1.p))	((((Solyc02g070910.1.1	(Smo_234577	((LOC_Os06g08710.1	Zm00001d005776_T002.1)	(((((LOC_Os06g38730.1	(Bradi4g12990.1.p	Zm00001d044656_T001.1))	(Potri.005G037400.1	((AT3G47090.1
(((evm_27.model.AmTr_v1.0_scaffold00056.178	Potri.019G111100.1)	AT4G29450.1)	(((((LOC_Os09g18594.1	Zm00001d020185_T003.1)	((Bradi2g19290.1.p	LOC_Os05g45010.1)	(Bradi1g00260.2.p	LOC_Os12g37980.1)))	LOC_Os01g59570.1)	((((Bradi2g62670.2.p	Zm00001d041941_T001.1)	(AT2G37050.3	LOC_Os11g01200.1))	((Solyc05g014240.2.1	Potri.008G181200.1)	evm_27.model.AmTr_v1.0_scaffold00049.63_))	((((Pp3c2_17640V3.1.p	((evm_27.model.AmTr_v1.0_scaffold00021.190	AT1G79620.1)	(LOC_Os12g10740.1	(Potri.004G231500.1	Solyc01g102710.2.1))))	((Potri.013G159500.1	(LOC_Os05g40270.4	Bradi2g53400.1.p))	Pp3c1_39210V3.1.p))	((((((((Zm00001d026306_T009.1	LOC_Os08g10150.1)	(LOC_Os08g10310.1	LOC_Os04g22470.1))	(evm_27.model.AmTr_v1.0_scaffold00032.135	AT1G56145.2))	(((Bradi4g28367.1.p	evm_27.model.AmTr_v1.0_scaffold00162.29_)	((AT3G14840.2	(Solyc02g071820.2.1	Potri.019G005900.1))	((Potri.011G072300.1	Solyc02g071880.2.1)	(Potri.011G075400.1	AT1G29730.1))))	Solyc03g005960.2.1))	(((LOC_Os11g26130.1	Zm00001d007313_T001.1)	(Solyc09g057680.2.1	(Potri.018G141000.1	AT3G23750.1)))	(((Smo_268021	Pp3c10_2340V3.1.p)
(((evm_27.model.AmTr_v1.0_scaffold00056.178	Potri.019G111100.1)	AT4G29450.1)	(((((LOC_Os09g18594.1	Zm00001d020185_T003.1)	((Bradi2g19290.1.p	LOC_Os05g45010.1)	(Bradi1g00260.2.p	LOC_Os12g37980.1)))	LOC_Os01g59570.1)	(Solyc03g093380.1.1	((((Pp3c2_17640V3.1.p	((evm_27.model.AmTr_v1.0_scaffold00021.190	AT1G79620.1)	(LOC_Os12g10740.1	(Potri.004G231500.1	Solyc01g102710.2.1))))	((Potri.013G159500.1	(LOC_Os05g40270.4	Bradi2g53400.1.p))	Pp3c1_39210V3.1.p))	(((((MEKK1_AT4G08500.1	((PK1_AT3G08730.1	(PK5_AT5G47750.1	NPH1_AT3G45780.1))	((CPK7_AT5G12480.1	SnRK2_AT1G10940.2)	(((AME1_AT3G53570.1	CDC2A_AT3G48750.1)	MPK1_AT1G10210.1)	CKA1_AT5G67380.1))))	PPK1_AT1G77720.1)	TOUSLED_AT5G20930.1)	(LOC_Os07g37810.1	((LOC_Os02g10110.1	(AT5G06820.1	Potri.006G190700.1))	((AT1G53730.2	(Bradi1g21040.2.p	(Potri.007G002600.1	evm_27.model.AmTr_v1.0_scaffold00025.294)))	(Smo_76873_	(Zm00001d015649_T003.1	Solyc02g081070.2.1))))))	((((Smo_108434	Pp3c14_22440V3.1.p)	((Potri.001G333300.1	evm_27.model.AmTr_v1.0_scaffold00005.91_)	((AT2G02780.1	(LOC_Os06g38970.1
(((Solyc03g093380.1.1	AT4G29450.1)	(AT1G51890.1	((AT3G46350.1	AT4G20450.1)	AT1G49100.1)))	((evm_27.model.AmTr_v1.0_scaffold00056.178	Potri.019G111100.1)	((((LOC_Os09g18594.1	Zm00001d020185_T003.1)	((Bradi2g19290.1.p	LOC_Os05g45010.1)	(Bradi1g00260.2.p	LOC_Os12g37980.1)))	LOC_Os01g59570.1)	((((Bradi2g62670.2.p	Zm00001d041941_T001.1)	(AT2G37050.3	LOC_Os11g01200.1))	((Solyc05g014240.2.1	Potri.008G181200.1)	evm_27.model.AmTr_v1.0_scaffold00049.63_))	(((((((((((MEKK1_AT4G08500.1	((PK1_AT3G08730.1	(PK5_AT5G47750.1	NPH1_AT3G45780.1))	(CPK7_AT5G12480.1	SnRK2_AT1G10940.2)))	(((CDC2A_AT3G48750.1	MPK1_AT1G10210.1)	CKA1_AT5G67380.1)	AME1_AT3G53570.1))	PPK1_AT1G77720.1)	TOUSLED_AT5G20930.1)	(((LOC_Os06g08710.1	Zm00001d005776_T002.1)	((((((Bradi4g08300.2.p	LOC_Os02g42370.1)	((AT3G47090.1	Solyc03g098400.1.1)	(((Potri.008G033700.1	Potri.017G152200.1)	Solyc04g009040.2.1)	Potri.005G037400.1)))	Zm00001d048357_T001.1)	((((Bradi4g24451.1.p	LOC_Os11g07240.1)	((Zm00001d051096_T001.1	LOC_Os02g40240.1)	Bradi3g48760.2.p))
((Solyc03g093380.1.1	(AT1G51890.1	((AT3G46350.1	AT4G20450.1)	AT1G49100.1)))	(AT4G29450.1	((evm_27.model.AmTr_v1.0_scaffold00056.178	Potri.019G111100.1)	(((LOC_Os09g18594.1	Zm00001d020185_T003.1)	(((Bradi2g19290.1.p	LOC_Os05g45010.1)	(Bradi1g00260.2.p	LOC_Os12g37980.1))	LOC_Os01g59570.1))	(((AT2G37050.3	(LOC_Os11g01200.1	(Bradi2g62670.2.p	Zm00001d041941_T001.1)))	((Solyc05g014240.2.1	Potri.008G181200.1)	evm_27.model.AmTr_v1.0_scaffold00049.63_))	((((Pp3c2_17640V3.1.p	((evm_27.model.AmTr_v1.0_scaffold00021.190	AT1G79620.1)	(LOC_Os12g10740.1	(Potri.004G231500.1	Solyc01g102710.2.1))))	((Potri.013G159500.1	(LOC_Os05g40270.4	Bradi2g53400.1.p))	Pp3c1_39210V3.1.p))	((LOC_Os07g37810.1	((((Potri.007G002600.1	evm_27.model.AmTr_v1.0_scaffold00025.294)	(AT1G53730.2	Bradi1g21040.2.p))	((Zm00001d015649_T003.1	Solyc02g081070.2.1)	(LOC_Os02g10110.1	(AT5G06820.1	Potri.006G190700.1))))	Smo_76873_))	(((((((Pp3c3_24690V3.1.p	(LOC_Os08g07760.1	(Bradi5g12227.1.p	(AT1G71830.1	Solyc01g104970.2.1))))	((Bradi2g34314.2.p	((Solyc04g039730.2.1
((Solyc03g093380.1.1	((AT1G49100.1	(AT4G20450.1	AT3G46350.1))	AT1G51890.1))	((((((Bradi2g19290.1.p	LOC_Os05g45010.1)	(LOC_Os12g37980.1	Bradi1g00260.2.p))	(LOC_Os09g18594.1	Zm00001d020185_T003.1))	LOC_Os01g59570.1)	(((Solyc05g014240.2.1	(Potri.008G181200.1	evm_27.model.AmTr_v1.0_scaffold00049.63_))	(AT2G37050.3	(LOC_Os11g01200.1	(Zm00001d041941_T001.1	Bradi2g62670.2.p))))	((((((((Potri.014G196600.1	(Solyc01g109650.2.1	AT4G39270.1))	evm_27.model.AmTr_v1.0_scaffold00059.5__)	(LOC_Os03g56250.1	(Bradi1g10260.1.p	Zm00001d013376_T003.1)))	(Smo_40907_	Pp3c1_4210V3.1.p))	(((evm_27.model.AmTr_v1.0_scaffold00005.91_	Potri.001G333300.1)	((Solyc01g068360.2.1	Zm00001d034405_T002.1)	((LOC_Os06g38970.1	Bradi1g37210.1.p)	AT2G02780.1)))	(Pp3c14_22440V3.1.p	Smo_108434)))	((((Pp3c4_2690V3.1.p	(Smo_122408	(evm_27.model.AmTr_v1.0_scaffold00069.16_	(((Potri.001G117800.1	Solyc08g079460.2.1)	AT2G45340.1)	((Zm00001d035097_T001.1	Bradi1g51630.1.p)	LOC_Os01g39600.1)))))	((((Solyc09g057680.2.1	(Potri.018G141000.1	AT3G23750.1))	(LOC_Os11g26130.1
((evm_27.model.AmTr_v1.0_scaffold00056.178	(((((Bradi2g19290.1.p	LOC_Os05g45010.1)	(LOC_Os12g37980.1	Bradi1g00260.2.p))	(LOC_Os09g18594.1	Zm00001d020185_T003.1))	LOC_Os01g59570.1)	(((evm_27.model.AmTr_v1.0_scaffold00049.63_	(Solyc05g014240.2.1	Potri.008G181200.1))	((Zm00001d041941_T001.1	Bradi2g62670.2.p)	(AT2G37050.3	LOC_Os11g01200.1)))	(((((Pp3c1_4210V3.1.p	((((Solyc01g109650.2.1	(AT4G39270.1	Potri.014G196600.1))	evm_27.model.AmTr_v1.0_scaffold00059.5__)	(LOC_Os03g56250.1	(Bradi1g10260.1.p	Zm00001d013376_T003.1)))	Smo_40907_))	(((((((Pp3c2_22410V3.1.p	(Smo_114051	((evm_27.model.AmTr_v1.0_scaffold00024.267	((Bradi1g46450.1.p	Zm00001d018261_T002.1)	Potri.006G220100.1))	(LOC_Os06g03970.1	(AT5G07180.1	Solyc03g007050.2.1)))))	((evm_27.model.AmTr_v1.0_scaffold00002.363	((AT5G62710.1	Potri.012G071100.1)	(Zm00001d041215_T002.1	LOC_Os12g44090.1)))	(evm_27.model.AmTr_v1.0_scaffold00048.222	((Potri.001G129000.1	Solyc08g074760.2.1)	Bradi1g67050.2.p))))	(((AT1G34420.1	(Zm00001d023608_T001.1	LOC_Os12g08180.1))	(Bradi1g54280.1.p	Solyc10g079170.1.1))	((((Pp3c4_29120V3.1.p	((LOC_Os08g34640.1	Potri.008G007600.1)
(((AT4G29450.1	evm_27.model.AmTr_v1.0_scaffold00056.178)	(Potri.019G111100.1	(Solyc03g093380.1.1	(((((Bradi2g19290.1.p	LOC_Os05g45010.1)	(LOC_Os12g37980.1	Bradi1g00260.2.p))	(LOC_Os09g18594.1	Zm00001d020185_T003.1))	LOC_Os01g59570.1)	(((evm_27.model.AmTr_v1.0_scaffold00049.63_	(Solyc05g014240.2.1	Potri.008G181200.1))	(AT2G37050.3	(LOC_Os11g01200.1	(Zm00001d041941_T001.1	Bradi2g62670.2.p))))	((((LOC_Os07g37810.1	((LOC_Os02g10110.1	(AT5G06820.1	Potri.006G190700.1))	((Zm00001d015649_T003.1	Solyc02g081070.2.1)	(((evm_27.model.AmTr_v1.0_scaffold00025.294	Potri.007G002600.1)	(Bradi1g21040.2.p	AT1G53730.2))	Smo_76873_))))	(((((((((Pp3c2_22410V3.1.p	(Smo_114051	(((Bradi1g46450.1.p	Zm00001d018261_T002.1)	(Potri.006G220100.1	evm_27.model.AmTr_v1.0_scaffold00024.267))	(LOC_Os06g03970.1	(AT5G07180.1	Solyc03g007050.2.1)))))	(((AT5G62710.1	Potri.012G071100.1)	((Zm00001d041215_T002.1	LOC_Os12g44090.1)	evm_27.model.AmTr_v1.0_scaffold00002.363))	(evm_27.model.AmTr_v1.0_scaffold00048.222	((Potri.001G129000.1	Solyc08g074760.2.1)	Bradi1g67050.2.p))))	((((AT1G34420.1	(Zm00001d023608_T001.1	LOC_Os12g08180.1))
(evm_27.model.AmTr_v1.0_scaffold00056.178	(((Solyc03g093380.1.1	(Potri.019G111100.1	(((((Bradi2g19290.1.p	LOC_Os05g45010.1)	(LOC_Os12g37980.1	Bradi1g00260.2.p))	(LOC_Os09g18594.1	Zm00001d020185_T003.1))	LOC_Os01g59570.1)	((((LOC_Os07g37810.1	((LOC_Os02g10110.1	(AT5G06820.1	Potri.006G190700.1))	((Zm00001d015649_T003.1	Solyc02g081070.2.1)	(((evm_27.model.AmTr_v1.0_scaffold00025.294	Potri.007G002600.1)	(Bradi1g21040.2.p	AT1G53730.2))	Smo_76873_))))	(((Smo_268021	Pp3c10_2340V3.1.p)	((((Solyc09g057680.2.1	(Potri.018G141000.1	AT3G23750.1))	(LOC_Os11g26130.1	Zm00001d007313_T001.1))	(AT1G24650.1	Zm00001d033777_T001.1))	(Bradi5g26550.1.p	Solyc01g007130.3.1)))	(((((((((Potri.011G072300.1	Solyc02g071880.2.1)	(AT1G29730.1	Potri.011G075400.1))	(Solyc02g071820.2.1	Potri.019G005900.1))	(AT3G14840.2	Bradi4g28367.1.p))	evm_27.model.AmTr_v1.0_scaffold00162.29_)	Solyc03g005960.2.1)	((evm_27.model.AmTr_v1.0_scaffold00032.135	AT1G56145.2)	((LOC_Os08g10310.1	LOC_Os04g22470.1)	(LOC_Os08g10150.1	Zm00001d026306_T009.1))))	(((((LOC_Os06g38970.1	Bradi1g37210.1.p)
(((AT1G49100.1	(AT4G20450.1	AT3G46350.1))	AT1G51890.1)	((((((Bradi2g19290.1.p	LOC_Os05g45010.1)	(LOC_Os12g37980.1	Bradi1g00260.2.p))	(LOC_Os09g18594.1	Zm00001d020185_T003.1))	LOC_Os01g59570.1)	(Solyc03g093380.1.1	(((evm_27.model.AmTr_v1.0_scaffold00049.63_	(Solyc05g014240.2.1	Potri.008G181200.1))	(AT2G37050.3	(LOC_Os11g01200.1	(Zm00001d041941_T001.1	Bradi2g62670.2.p))))	((((LOC_Os07g37810.1	((LOC_Os02g10110.1	(AT5G06820.1	Potri.006G190700.1))	((Zm00001d015649_T003.1	Solyc02g081070.2.1)	(((evm_27.model.AmTr_v1.0_scaffold00025.294	Potri.007G002600.1)	(Bradi1g21040.2.p	AT1G53730.2))	Smo_76873_))))	((((Solyc01g068360.2.1	Zm00001d034405_T002.1)	(((LOC_Os06g38970.1	Bradi1g37210.1.p)	AT2G02780.1)	(evm_27.model.AmTr_v1.0_scaffold00005.91_	Potri.001G333300.1)))	(Pp3c14_22440V3.1.p	Smo_108434))	((((((((Solyc03g005960.2.1	(Potri.011G072300.1	Solyc02g071880.2.1))	(AT1G29730.1	Potri.011G075400.1))	((AT3G14840.2	(Solyc02g071820.2.1	Potri.019G005900.1))	(Bradi4g28367.1.p	evm_27.model.AmTr_v1.0_scaffold00162.29_)))	((evm_27.model.AmTr_v1.0_scaffold00032.135
(((AT1G49100.1	(AT4G20450.1	AT3G46350.1))	AT1G51890.1)	((((((Bradi2g19290.1.p	LOC_Os05g45010.1)	(LOC_Os12g37980.1	Bradi1g00260.2.p))	(LOC_Os09g18594.1	Zm00001d020185_T003.1))	LOC_Os01g59570.1)	(Solyc03g093380.1.1	(((evm_27.model.AmTr_v1.0_scaffold00049.63_	(Solyc05g014240.2.1	Potri.008G181200.1))	(AT2G37050.3	(LOC_Os11g01200.1	(Zm00001d041941_T001.1	Bradi2g62670.2.p))))	((((((evm_27.model.AmTr_v1.0_scaffold00069.16_	((Zm00001d035097_T001.1	Bradi1g51630.1.p)	(((Potri.001G117800.1	Solyc08g079460.2.1)	AT2G45340.1)	LOC_Os01g39600.1)))	(Pp3c4_2690V3.1.p	Smo_122408))	(((Pp3c1_4210V3.1.p	((((Potri.014G196600.1	(Solyc01g109650.2.1	AT4G39270.1))	evm_27.model.AmTr_v1.0_scaffold00059.5__)	(LOC_Os03g56250.1	(Bradi1g10260.1.p	Zm00001d013376_T003.1)))	Smo_40907_))	((((Solyc09g057680.2.1	(Potri.018G141000.1	AT3G23750.1))	(LOC_Os11g26130.1	Zm00001d007313_T001.1))	(AT1G24650.1	Zm00001d033777_T001.1))	((Bradi5g26550.1.p	Solyc01g007130.3.1)	(Smo_268021	Pp3c10_2340V3.1.p))))	(((((Zm00001d048877_T002.1	evm_27.model.AmTr_v1.0_scaffold00157.36_)
(((AT1G49100.1	(AT4G20450.1	AT3G46350.1))	AT1G51890.1)	(((Potri.019G111100.1	AT4G29450.1)	Solyc03g093380.1.1)	(((LOC_Os01g59570.1	((Bradi2g19290.1.p	LOC_Os05g45010.1)	(LOC_Os12g37980.1	Bradi1g00260.2.p)))	(LOC_Os09g18594.1	Zm00001d020185_T003.1))	(evm_27.model.AmTr_v1.0_scaffold00056.178	(((((((((Zm00001d048877_T002.1	evm_27.model.AmTr_v1.0_scaffold00157.36_)	((Pp3c3_24690V3.1.p	((Bradi5g12227.1.p	LOC_Os08g07760.1)	(Solyc01g104970.2.1	AT1G71830.1)))	((Bradi3g09060.2.p	evm_27.model.AmTr_v1.0_scaffold00170.10_)	(Solyc04g039730.2.1	((AT4G30520.1	LOC_Os08g34380.1)	(Zm00001d045728_T002.1	Potri.017G108000.1))))))	Bradi2g34314.2.p)	(((((PPK1_AT1G77720.1	(((CKA1_AT5G67380.1	(MPK1_AT1G10210.1	CDC2A_AT3G48750.1))	AME1_AT3G53570.1)	((PK1_AT3G08730.1	(NPH1_AT3G45780.1	PK5_AT5G47750.1))	(CPK7_AT5G12480.1	SnRK2_AT1G10940.2))))	MEKK1_AT4G08500.1)	TOUSLED_AT5G20930.1)	(AT2G31880.1	Pp3c10_16000V3.1.p))	((((((evm_27.model.AmTr_v1.0_scaffold00002.363	((AT5G62710.1	Potri.012G071100.1)	(Zm00001d041215_T002.1	LOC_Os12g44090.1)))	((Potri.001G129000.1
(((AT1G49100.1	(AT4G20450.1	AT3G46350.1))	AT1G51890.1)	(((evm_27.model.AmTr_v1.0_scaffold00056.178	Potri.019G111100.1)	AT4G29450.1)	(Solyc03g093380.1.1	((((evm_27.model.AmTr_v1.0_scaffold00049.63_	(Solyc05g014240.2.1	Potri.008G181200.1))	(AT2G37050.3	(LOC_Os11g01200.1	(Zm00001d041941_T001.1	Bradi2g62670.2.p))))	((((((Pp3c1_4210V3.1.p	((LOC_Os03g56250.1	((Bradi1g10260.1.p	Zm00001d013376_T003.1)	((Solyc01g109650.2.1	(AT4G39270.1	Potri.014G196600.1))	evm_27.model.AmTr_v1.0_scaffold00059.5__)))	Smo_40907_))	(LOC_Os07g37810.1	((LOC_Os02g10110.1	(AT5G06820.1	Potri.006G190700.1))	((AT1G53730.2	((evm_27.model.AmTr_v1.0_scaffold00025.294	Potri.007G002600.1)	Bradi1g21040.2.p))	(Smo_76873_	(Zm00001d015649_T003.1	Solyc02g081070.2.1))))))	(((LOC_Os11g26130.1	Zm00001d007313_T001.1)	(((AT1G24650.1	Zm00001d033777_T001.1)	((Bradi5g26550.1.p	Solyc01g007130.3.1)	(Smo_268021	Pp3c10_2340V3.1.p)))	(Solyc09g057680.2.1	(Potri.018G141000.1	AT3G23750.1))))	((((((PPK1_AT1G77720.1	(((CKA1_AT5G67380.1	(MPK1_AT1G10210.1	CDC2A_AT3G48750.1))
(((Solyc03g093380.1.1	((((evm_27.model.AmTr_v1.0_scaffold00049.63_	(Solyc05g014240.2.1	Potri.008G181200.1))	(AT2G37050.3	(LOC_Os11g01200.1	(Zm00001d041941_T001.1	Bradi2g62670.2.p))))	((((Pp3c1_4210V3.1.p	((LOC_Os03g56250.1	((Bradi1g10260.1.p	Zm00001d013376_T003.1)	((Potri.014G196600.1	(Solyc01g109650.2.1	AT4G39270.1))	evm_27.model.AmTr_v1.0_scaffold00059.5__)))	Smo_40907_))	((((((Bradi4g28367.1.p	evm_27.model.AmTr_v1.0_scaffold00162.29_)	(((Potri.011G072300.1	Solyc02g071880.2.1)	(AT1G29730.1	Potri.011G075400.1))	(AT3G14840.2	(Solyc02g071820.2.1	Potri.019G005900.1))))	Solyc03g005960.2.1)	((evm_27.model.AmTr_v1.0_scaffold00032.135	AT1G56145.2)	((LOC_Os08g10310.1	LOC_Os04g22470.1)	(LOC_Os08g10150.1	Zm00001d026306_T009.1))))	(LOC_Os07g37810.1	((LOC_Os02g10110.1	(AT5G06820.1	Potri.006G190700.1))	(((evm_27.model.AmTr_v1.0_scaffold00025.294	Potri.007G002600.1)	(Bradi1g21040.2.p	AT1G53730.2))	(Smo_76873_	(Zm00001d015649_T003.1	Solyc02g081070.2.1))))))	(((LOC_Os11g26130.1	Zm00001d007313_T001.1)	(((AT1G24650.1	Zm00001d033777_T001.1)	((Bradi5g26550.1.p	Solyc01g007130.3.1)
(((AT1G49100.1	(AT4G20450.1	AT3G46350.1))	AT1G51890.1)	(Solyc03g093380.1.1	((Potri.019G111100.1	(AT4G29450.1	evm_27.model.AmTr_v1.0_scaffold00056.178))	(((((((Pp3c1_4210V3.1.p	((((Potri.014G196600.1	(Solyc01g109650.2.1	AT4G39270.1))	evm_27.model.AmTr_v1.0_scaffold00059.5__)	(LOC_Os03g56250.1	(Bradi1g10260.1.p	Zm00001d013376_T003.1)))	Smo_40907_))	(LOC_Os07g37810.1	((LOC_Os02g10110.1	(AT5G06820.1	Potri.006G190700.1))	(((evm_27.model.AmTr_v1.0_scaffold00025.294	Potri.007G002600.1)	(Bradi1g21040.2.p	AT1G53730.2))	(Smo_76873_	(Zm00001d015649_T003.1	Solyc02g081070.2.1))))))	(((AT1G24650.1	Zm00001d033777_T001.1)	((Bradi5g26550.1.p	Solyc01g007130.3.1)	(Smo_268021	Pp3c10_2340V3.1.p)))	((Solyc09g057680.2.1	(Potri.018G141000.1	AT3G23750.1))	(LOC_Os11g26130.1	Zm00001d007313_T001.1))))	((((((Pp3c26_4970V3.1.p	Pp3c8_2540V3.1.p)	((Bradi3g19650.1.p	((Potri.018G107400.1	Solyc07g005540.1.1)	evm_27.model.AmTr_v1.0_scaffold00065.196))	(AT5G45800.1	(LOC_Os06g35200.1	Zm00001d053518_T001.1))))	((Pp3c18_21010V3.1.p	Solyc03g115610.2.1)
((AT4G29450.1	(Potri.019G111100.1	evm_27.model.AmTr_v1.0_scaffold00056.178))	(((((LOC_Os09g18594.1	Zm00001d020185_T003.1)	(LOC_Os01g59570.1	((LOC_Os05g45010.1	Bradi2g19290.1.p)	(LOC_Os12g37980.1	Bradi1g00260.2.p))))	(((((Pp3c4_2690V3.1.p	((evm_27.model.AmTr_v1.0_scaffold00069.16_	(((Bradi1g51630.1.p	Zm00001d035097_T001.1)	LOC_Os01g39600.1)	(AT2G45340.1	(Potri.001G117800.1	Solyc08g079460.2.1))))	Smo_122408))	((((PPK1_AT1G77720.1	(((AME1_AT3G53570.1	(PK1_AT3G08730.1	(NPH1_AT3G45780.1	PK5_AT5G47750.1)))	((SnRK2_AT1G10940.2	CPK7_AT5G12480.1)	(CKA1_AT5G67380.1	(MPK1_AT1G10210.1	CDC2A_AT3G48750.1))))	MEKK1_AT4G08500.1))	TOUSLED_AT5G20930.1)	((Smo_108434	Pp3c14_22440V3.1.p)	(((AT2G02780.1	(Bradi1g37210.1.p	LOC_Os06g38970.1))	(Solyc01g068360.2.1	Zm00001d034405_T002.1))	(Potri.001G333300.1	evm_27.model.AmTr_v1.0_scaffold00005.91_))))	((Solyc03g005960.2.1	((((Potri.011G072300.1	Solyc02g071880.2.1)	(Potri.011G075400.1	AT1G29730.1))	(Potri.019G005900.1	Solyc02g071820.2.1))	(AT3G14840.2	(Bradi4g28367.1.p	evm_27.model.AmTr_v1.0_scaffold00162.29_))))
(((Potri.019G111100.1	(AT4G29450.1	evm_27.model.AmTr_v1.0_scaffold00056.178))	(((LOC_Os05g45010.1	Bradi2g19290.1.p)	(LOC_Os12g37980.1	Bradi1g00260.2.p))	(((((evm_27.model.AmTr_v1.0_scaffold00049.63_	(Potri.008G181200.1	Solyc05g014240.2.1))	((Zm00001d041941_T001.1	Bradi2g62670.2.p)	(LOC_Os11g01200.1	AT2G37050.3)))	(((AT5G48740.1	(Solyc09g060110.2.1	Potri.002G242700.1))	Pp3c12_16180V3.1.p)	(((((LOC_Os02g10110.1	(AT5G06820.1	Potri.006G190700.1))	(((Potri.007G002600.1	evm_27.model.AmTr_v1.0_scaffold00025.294)	(AT1G53730.2	Bradi1g21040.2.p))	((LOC_Os07g37810.1	Smo_76873_)	(Solyc02g081070.2.1	Zm00001d015649_T003.1))))	(Pp3c4_2690V3.1.p	((evm_27.model.AmTr_v1.0_scaffold00069.16_	(((Bradi1g51630.1.p	Zm00001d035097_T001.1)	LOC_Os01g39600.1)	(AT2G45340.1	(Potri.001G117800.1	Solyc08g079460.2.1))))	Smo_122408)))	(((((Solyc09g057680.2.1	(AT3G23750.1	Potri.018G141000.1))	(LOC_Os11g26130.1	Zm00001d007313_T001.1))	(AT1G24650.1	Zm00001d033777_T001.1))	((Smo_268021	Pp3c10_2340V3.1.p)	(Bradi5g26550.1.p	Solyc01g007130.3.1)))	(((Solyc03g005960.2.1
(((((Solyc03g093380.1.1	(((evm_27.model.AmTr_v1.0_scaffold00049.63_	(Potri.008G181200.1	Solyc05g014240.2.1))	(AT2G37050.3	((Zm00001d041941_T001.1	Bradi2g62670.2.p)	LOC_Os11g01200.1)))	(((AT5G48740.1	(Solyc09g060110.2.1	Potri.002G242700.1))	Pp3c12_16180V3.1.p)	((((((((Solyc09g057680.2.1	(AT3G23750.1	Potri.018G141000.1))	(LOC_Os11g26130.1	Zm00001d007313_T001.1))	(AT1G24650.1	Zm00001d033777_T001.1))	((Smo_268021	Pp3c10_2340V3.1.p)	(Bradi5g26550.1.p	Solyc01g007130.3.1)))	((Solyc03g005960.2.1	(((Potri.011G075400.1	AT1G29730.1)	((AT3G14840.2	(Potri.019G005900.1	Solyc02g071820.2.1))	(Potri.011G072300.1	Solyc02g071880.2.1)))	(Bradi4g28367.1.p	evm_27.model.AmTr_v1.0_scaffold00162.29_)))	((evm_27.model.AmTr_v1.0_scaffold00032.135	AT1G56145.2)	((LOC_Os08g10310.1	LOC_Os04g22470.1)	(LOC_Os08g10150.1	Zm00001d026306_T009.1)))))	((((((((Smo_121260	((((LOC_Os02g05920.1	Bradi3g04176.1.p)	Zm00001d053866_T001.1)	(Potri.001G161000.1	AT1G72300.1))	(Zm00001d001877_T001.1	(Solyc01g008140.2.1	evm_27.model.AmTr_v1.0_scaffold00029.177))))	((Pp3c18_21010V3.1.p	(Solyc03g115610.2.1
((Solyc03g093380.1.1	(((AT4G20450.1	AT3G46350.1)	AT1G49100.1)	AT1G51890.1))	((AT4G29450.1	(Potri.019G111100.1	evm_27.model.AmTr_v1.0_scaffold00056.178))	((((evm_27.model.AmTr_v1.0_scaffold00049.63_	(Potri.008G181200.1	Solyc05g014240.2.1))	((Zm00001d041941_T001.1	Bradi2g62670.2.p)	(LOC_Os11g01200.1	AT2G37050.3)))	(((AT5G48740.1	(Solyc09g060110.2.1	Potri.002G242700.1))	Pp3c12_16180V3.1.p)	(((((((LOC_Os03g56250.1	((evm_27.model.AmTr_v1.0_scaffold00059.5__	(Potri.014G196600.1	(AT4G39270.1	Solyc01g109650.2.1)))	(Bradi1g10260.1.p	Zm00001d013376_T003.1)))	(Smo_40907_	Pp3c1_4210V3.1.p))	(((Solyc02g070910.1.1	(((((LOC_Os06g38730.1	(Bradi4g12990.1.p	Zm00001d044656_T001.1))	((((Potri.005G037400.1	(Solyc03g098400.1.1	AT3G47090.1))	(Solyc04g009040.2.1	(Potri.008G033700.1	Potri.017G152200.1)))	(Zm00001d048357_T001.1	(Bradi4g08300.2.p	LOC_Os02g42370.1)))	(((Bradi4g24451.1.p	LOC_Os11g07240.1)	((Zm00001d051096_T001.1	LOC_Os02g40240.1)	Bradi3g48760.2.p))	((Zm00001d054012_T001.1	LOC_Os01g05870.1)	((evm_27.model.AmTr_v1.0_scaffold00029.382	Bradi4g03660.2.p)
(evm_27.model.AmTr_v1.0_scaffold00056.178	((((AT4G20450.1	AT3G46350.1)	AT1G49100.1)	AT1G51890.1)	((Solyc03g093380.1.1	((((evm_27.model.AmTr_v1.0_scaffold00049.63_	(Potri.008G181200.1	Solyc05g014240.2.1))	((Zm00001d041941_T001.1	Bradi2g62670.2.p)	(LOC_Os11g01200.1	AT2G37050.3)))	(((AT5G48740.1	(Solyc09g060110.2.1	Potri.002G242700.1))	Pp3c12_16180V3.1.p)	(((Smo_108434	Pp3c14_22440V3.1.p)	((Potri.001G333300.1	evm_27.model.AmTr_v1.0_scaffold00005.91_)	((AT2G02780.1	(Bradi1g37210.1.p	LOC_Os06g38970.1))	(Solyc01g068360.2.1	Zm00001d034405_T002.1))))	(((((Solyc02g070910.1.1	((((((LOC_Os06g38730.1	(Bradi4g12990.1.p	Zm00001d044656_T001.1))	((((Solyc03g098400.1.1	AT3G47090.1)	((Solyc04g009040.2.1	(Potri.008G033700.1	Potri.017G152200.1))	(evm_27.model.AmTr_v1.0_scaffold00029.382	Potri.005G037400.1)))	(Zm00001d048357_T001.1	(Bradi4g08300.2.p	LOC_Os02g42370.1)))	(((Bradi4g24451.1.p	LOC_Os11g07240.1)	((Zm00001d051096_T001.1	LOC_Os02g40240.1)	Bradi3g48760.2.p))	((Zm00001d054012_T001.1	LOC_Os01g05870.1)	Bradi3g16427.1.p))))	Bradi4g03660.2.p)	(((Solyc04g014900.2.1
((Solyc03g093380.1.1	(((AT4G20450.1	AT3G46350.1)	AT1G49100.1)	AT1G51890.1))	(((((evm_27.model.AmTr_v1.0_scaffold00049.63_	(Potri.008G181200.1	Solyc05g014240.2.1))	((Zm00001d041941_T001.1	Bradi2g62670.2.p)	(LOC_Os11g01200.1	AT2G37050.3)))	(((AT5G48740.1	(Solyc09g060110.2.1	Potri.002G242700.1))	Pp3c12_16180V3.1.p)	(((((LOC_Os05g40270.4	Bradi2g53400.1.p)	Potri.013G159500.1)	Pp3c1_39210V3.1.p)	(((LOC_Os12g10740.1	(Potri.004G231500.1	Solyc01g102710.2.1))	(evm_27.model.AmTr_v1.0_scaffold00021.190	AT1G79620.1))	Pp3c2_17640V3.1.p))	(((((PPK1_AT1G77720.1	(MEKK1_AT4G08500.1	((AME1_AT3G53570.1	(PK1_AT3G08730.1	(NPH1_AT3G45780.1	PK5_AT5G47750.1)))	((SnRK2_AT1G10940.2	CPK7_AT5G12480.1)	(CKA1_AT5G67380.1	(MPK1_AT1G10210.1	CDC2A_AT3G48750.1))))))	TOUSLED_AT5G20930.1)	((AT2G02780.1	(Bradi1g37210.1.p	LOC_Os06g38970.1))	(((Solyc01g068360.2.1	Zm00001d034405_T002.1)	(Potri.001G333300.1	evm_27.model.AmTr_v1.0_scaffold00005.91_))	(Smo_108434	Pp3c14_22440V3.1.p))))	((LOC_Os11g26130.1	Zm00001d007313_T001.1)	(((AT1G24650.1
((AT4G29450.1	(Potri.019G111100.1	evm_27.model.AmTr_v1.0_scaffold00056.178))	((Solyc03g093380.1.1	(((AT4G20450.1	AT3G46350.1)	AT1G49100.1)	AT1G51890.1))	(((((((LOC_Os05g40270.4	Bradi2g53400.1.p)	Potri.013G159500.1)	Pp3c1_39210V3.1.p)	(((LOC_Os12g10740.1	(Potri.004G231500.1	Solyc01g102710.2.1))	(evm_27.model.AmTr_v1.0_scaffold00021.190	AT1G79620.1))	Pp3c2_17640V3.1.p))	((((((((Bradi3g09060.2.p	evm_27.model.AmTr_v1.0_scaffold00170.10_)	(Solyc04g039730.2.1	((AT4G30520.1	LOC_Os08g34380.1)	(Potri.017G108000.1	Zm00001d045728_T002.1))))	(((Solyc01g104970.2.1	((LOC_Os08g07760.1	AT1G71830.1)	Bradi5g12227.1.p))	Pp3c3_24690V3.1.p)	(Zm00001d048877_T002.1	evm_27.model.AmTr_v1.0_scaffold00157.36_)))	Bradi2g34314.2.p)	((Solyc03g005960.2.1	((Bradi4g28367.1.p	evm_27.model.AmTr_v1.0_scaffold00162.29_)	((((Potri.011G072300.1	Solyc02g071880.2.1)	(Potri.011G075400.1	AT1G29730.1))	(Potri.019G005900.1	Solyc02g071820.2.1))	AT3G14840.2)))	((evm_27.model.AmTr_v1.0_scaffold00032.135	AT1G56145.2)	((LOC_Os08g10310.1	LOC_Os04g22470.1)	(LOC_Os08g10150.1	Zm00001d026306_T009.1)))))	(Pp3c4_2690V3.1.p
((AT4G29450.1	evm_27.model.AmTr_v1.0_scaffold00056.178)	((Potri.019G111100.1	(Solyc03g093380.1.1	(((AT4G20450.1	AT3G46350.1)	AT1G49100.1)	AT1G51890.1)))	((((((((LOC_Os05g40270.4	Bradi2g53400.1.p)	Potri.013G159500.1)	Pp3c1_39210V3.1.p)	(((LOC_Os12g10740.1	(Potri.004G231500.1	Solyc01g102710.2.1))	(evm_27.model.AmTr_v1.0_scaffold00021.190	AT1G79620.1))	Pp3c2_17640V3.1.p))	((((((((AT2G02780.1	(Bradi1g37210.1.p	LOC_Os06g38970.1))	(Solyc01g068360.2.1	Zm00001d034405_T002.1))	(Potri.001G333300.1	evm_27.model.AmTr_v1.0_scaffold00005.91_))	(Smo_108434	Pp3c14_22440V3.1.p))	(Pp3c1_4210V3.1.p	((LOC_Os03g56250.1	((evm_27.model.AmTr_v1.0_scaffold00059.5__	(Potri.014G196600.1	(AT4G39270.1	Solyc01g109650.2.1)))	(Bradi1g10260.1.p	Zm00001d013376_T003.1)))	Smo_40907_)))	(((((AME1_AT3G53570.1	TOUSLED_AT5G20930.1)	(PK1_AT3G08730.1	(NPH1_AT3G45780.1	PK5_AT5G47750.1)))	(SnRK2_AT1G10940.2	CPK7_AT5G12480.1))	((CKA1_AT5G67380.1	(MPK1_AT1G10210.1	CDC2A_AT3G48750.1))	MEKK1_AT4G08500.1))	PPK1_AT1G77720.1))	((((((((((Solyc03g006100.2.1	Solyc06g006040.1.1)
((((AT4G20450.1	AT3G46350.1)	AT1G49100.1)	AT1G51890.1)	(((((((((LOC_Os05g40270.4	Bradi2g53400.1.p)	Potri.013G159500.1)	Pp3c1_39210V3.1.p)	(((LOC_Os12g10740.1	(Potri.004G231500.1	Solyc01g102710.2.1))	(evm_27.model.AmTr_v1.0_scaffold00021.190	AT1G79620.1))	Pp3c2_17640V3.1.p))	(((Smo_76873_	(((LOC_Os02g10110.1	(AT5G06820.1	Potri.006G190700.1))	(Solyc02g081070.2.1	Zm00001d015649_T003.1))	((Potri.007G002600.1	evm_27.model.AmTr_v1.0_scaffold00025.294)	(AT1G53730.2	Bradi1g21040.2.p))))	LOC_Os07g37810.1)	((((((AT2G02780.1	(Bradi1g37210.1.p	LOC_Os06g38970.1))	(Solyc01g068360.2.1	Zm00001d034405_T002.1))	(Potri.001G333300.1	evm_27.model.AmTr_v1.0_scaffold00005.91_))	(Smo_108434	Pp3c14_22440V3.1.p))	(((Smo_268021	Pp3c10_2340V3.1.p)	(Bradi5g26550.1.p	Solyc01g007130.3.1))	(((Solyc09g057680.2.1	(AT3G23750.1	Potri.018G141000.1))	(LOC_Os11g26130.1	Zm00001d007313_T001.1))	(AT1G24650.1	Zm00001d033777_T001.1))))	((((Solyc03g005960.2.1	((((Potri.019G005900.1	Solyc02g071820.2.1)	(Potri.011G072300.1	Solyc02g071880.2.1))
((((AT4G20450.1	AT3G46350.1)	AT1G49100.1)	AT1G51890.1)	(((((((((LOC_Os05g40270.4	Bradi2g53400.1.p)	Potri.013G159500.1)	Pp3c1_39210V3.1.p)	((LOC_Os12g10740.1	((Potri.004G231500.1	Solyc01g102710.2.1)	(evm_27.model.AmTr_v1.0_scaffold00021.190	AT1G79620.1)))	Pp3c2_17640V3.1.p))	((((Solyc03g005960.2.1	(((Bradi4g28367.1.p	(evm_27.model.AmTr_v1.0_scaffold00162.29_	AT3G14840.2))	(Potri.019G005900.1	Solyc02g071820.2.1))	((Potri.011G072300.1	Solyc02g071880.2.1)	(Potri.011G075400.1	AT1G29730.1))))	((evm_27.model.AmTr_v1.0_scaffold00032.135	AT1G56145.2)	((LOC_Os08g10310.1	LOC_Os04g22470.1)	(LOC_Os08g10150.1	Zm00001d026306_T009.1))))	((((AT1G53730.2	(Bradi1g21040.2.p	(Potri.007G002600.1	evm_27.model.AmTr_v1.0_scaffold00025.294)))	(Smo_76873_	(Solyc02g081070.2.1	Zm00001d015649_T003.1)))	(LOC_Os02g10110.1	(AT5G06820.1	Potri.006G190700.1)))	LOC_Os07g37810.1))	(((((((PK1_AT3G08730.1	(NPH1_AT3G45780.1	PK5_AT5G47750.1))	((AME1_AT3G53570.1	(CKA1_AT5G67380.1	(MPK1_AT1G10210.1	CDC2A_AT3G48750.1)))	(SnRK2_AT1G10940.2	CPK7_AT5G12480.1)))
(((AT1G49100.1	(AT3G46350.1	AT4G20450.1))	AT1G51890.1)	(((LOC_Os01g59570.1	(((LOC_Os12g37980.1	Bradi1g00260.2.p)	(Bradi2g19290.1.p	LOC_Os05g45010.1))	(LOC_Os09g18594.1	Zm00001d020185_T003.1)))	(Solyc03g093380.1.1	((((LOC_Os07g37810.1	((LOC_Os02g10110.1	(AT5G06820.1	Potri.006G190700.1))	(Smo_76873_	((Solyc02g081070.2.1	Zm00001d015649_T003.1)	(AT1G53730.2	(Bradi1g21040.2.p	(Potri.007G002600.1	evm_27.model.AmTr_v1.0_scaffold00025.294)))))))	((Pp3c1_39210V3.1.p	((LOC_Os05g40270.4	Bradi2g53400.1.p)	Potri.013G159500.1))	(((LOC_Os12g10740.1	(Potri.004G231500.1	Solyc01g102710.2.1))	(evm_27.model.AmTr_v1.0_scaffold00021.190	AT1G79620.1))	Pp3c2_17640V3.1.p)))	(((Pp3c1_4210V3.1.p	Smo_40907_)	((Bradi1g10260.1.p	Zm00001d013376_T003.1)	(LOC_Os03g56250.1	(evm_27.model.AmTr_v1.0_scaffold00059.5__	(Potri.014G196600.1	(AT4G39270.1	Solyc01g109650.2.1))))))	(((((Solyc09g057680.2.1	(Potri.018G141000.1	AT3G23750.1))	((AT1G24650.1	Zm00001d033777_T001.1)	((Smo_268021	Pp3c10_2340V3.1.p)	(Bradi5g26550.1.p
((((AT1G49100.1	(AT3G46350.1	AT4G20450.1))	AT1G51890.1)	(((LOC_Os01g59570.1	(((LOC_Os12g37980.1	Bradi1g00260.2.p)	(Bradi2g19290.1.p	LOC_Os05g45010.1))	(LOC_Os09g18594.1	Zm00001d020185_T003.1)))	((((Solyc05g014240.2.1	Potri.008G181200.1)	evm_27.model.AmTr_v1.0_scaffold00049.63_)	(AT2G37050.3	((Zm00001d041941_T001.1	Bradi2g62670.2.p)	LOC_Os11g01200.1)))	(((AT5G48740.1	(Solyc09g060110.2.1	Potri.002G242700.1))	Pp3c12_16180V3.1.p)	(((Pp3c1_39210V3.1.p	((LOC_Os05g40270.4	Bradi2g53400.1.p)	Potri.013G159500.1))	(((LOC_Os12g10740.1	(Potri.004G231500.1	Solyc01g102710.2.1))	(evm_27.model.AmTr_v1.0_scaffold00021.190	AT1G79620.1))	Pp3c2_17640V3.1.p))	((((((((evm_27.model.AmTr_v1.0_scaffold00154.29_	((LOC_Os07g41140.1	((Zm00001d013251_T001.1	LOC_Os03g54900.1)	Bradi1g59290.3.p))	((Solyc04g005390.1.1	Potri.008G096400.1)	(Potri.004G120500.1	AT3G02130.1))))	((Pp3c11_18980V3.1.p	Smo_406781)	(Zm00001d002599_T002.1	(AT4G36180.1	Solyc03g033610.1.1))))	((((((Solyc06g068910.2.1	Zm00001d003399_T001.1)	((((((Potri.014G024400.1	(Solyc04g008650.2.1
((((AT1G49100.1	(AT3G46350.1	AT4G20450.1))	AT1G51890.1)	((LOC_Os01g59570.1	(((LOC_Os12g37980.1	Bradi1g00260.2.p)	(Bradi2g19290.1.p	LOC_Os05g45010.1))	(LOC_Os09g18594.1	Zm00001d020185_T003.1)))	(((((Solyc05g014240.2.1	Potri.008G181200.1)	evm_27.model.AmTr_v1.0_scaffold00049.63_)	(AT2G37050.3	((Zm00001d041941_T001.1	Bradi2g62670.2.p)	LOC_Os11g01200.1)))	(((AT5G48740.1	(Solyc09g060110.2.1	Potri.002G242700.1))	Pp3c12_16180V3.1.p)	(((Pp3c1_39210V3.1.p	((LOC_Os05g40270.4	Bradi2g53400.1.p)	Potri.013G159500.1))	(((LOC_Os12g10740.1	(Potri.004G231500.1	Solyc01g102710.2.1))	(evm_27.model.AmTr_v1.0_scaffold00021.190	AT1G79620.1))	Pp3c2_17640V3.1.p))	((((((((AT2G31880.1	Pp3c10_16000V3.1.p)	(((Solyc02g070910.1.1	Smo_234577)	((((((LOC_Os02g42370.1	Bradi4g08300.2.p)	Zm00001d048357_T001.1)	(((Solyc03g098400.1.1	AT3G47090.1)	(Potri.005G037400.1	((Potri.017G152200.1	Potri.008G033700.1)	Solyc04g009040.2.1)))	((LOC_Os06g38730.1	(Bradi4g12990.1.p	Zm00001d044656_T001.1))	(((Bradi3g48760.2.p	(LOC_Os02g40240.1
((((Potri.019G111100.1	evm_27.model.AmTr_v1.0_scaffold00056.178)	((LOC_Os01g59570.1	(((LOC_Os12g37980.1	Bradi1g00260.2.p)	(Bradi2g19290.1.p	LOC_Os05g45010.1))	(LOC_Os09g18594.1	Zm00001d020185_T003.1)))	((((Solyc05g014240.2.1	Potri.008G181200.1)	evm_27.model.AmTr_v1.0_scaffold00049.63_)	((Zm00001d041941_T001.1	Bradi2g62670.2.p)	(LOC_Os11g01200.1	AT2G37050.3)))	(((AT5G48740.1	(Solyc09g060110.2.1	Potri.002G242700.1))	Pp3c12_16180V3.1.p)	((((((evm_27.model.AmTr_v1.0_scaffold00032.135	AT1G56145.2)	((LOC_Os08g10150.1	Zm00001d026306_T009.1)	(LOC_Os08g10310.1	LOC_Os04g22470.1)))	((((((Potri.019G005900.1	Solyc02g071820.2.1)	(Solyc02g071880.2.1	Potri.011G072300.1))	(Potri.011G075400.1	AT1G29730.1))	AT3G14840.2)	(evm_27.model.AmTr_v1.0_scaffold00162.29_	Bradi4g28367.1.p))	Solyc03g005960.2.1))	((Pp3c4_2690V3.1.p	(Smo_122408	(evm_27.model.AmTr_v1.0_scaffold00069.16_	((LOC_Os01g39600.1	(Bradi1g51630.1.p	Zm00001d035097_T001.1))	(AT2G45340.1	(Solyc08g079460.2.1	Potri.001G117800.1))))))	(((((((Bradi1g59290.3.p	(((((Solyc04g005390.1.1	Potri.008G096400.1)	(Potri.004G120500.1	AT3G02130.1))
(evm_27.model.AmTr_v1.0_scaffold00056.178	(((Solyc03g093380.1.1	((AT1G49100.1	(AT3G46350.1	AT4G20450.1))	AT1G51890.1))	(Potri.019G111100.1	AT4G29450.1))	((LOC_Os01g59570.1	(((LOC_Os12g37980.1	Bradi1g00260.2.p)	(Bradi2g19290.1.p	LOC_Os05g45010.1))	(LOC_Os09g18594.1	Zm00001d020185_T003.1)))	((((Solyc05g014240.2.1	Potri.008G181200.1)	evm_27.model.AmTr_v1.0_scaffold00049.63_)	((Zm00001d041941_T001.1	Bradi2g62670.2.p)	(LOC_Os11g01200.1	AT2G37050.3)))	(((AT5G48740.1	(Solyc09g060110.2.1	Potri.002G242700.1))	Pp3c12_16180V3.1.p)	((((((PPK1_AT1G77720.1	((CPK7_AT5G12480.1	(AME1_AT3G53570.1	(MPK1_AT1G10210.1	(CDC2A_AT3G48750.1	CKA1_AT5G67380.1))))	(SnRK2_AT1G10940.2	(PK1_AT3G08730.1	(PK5_AT5G47750.1	NPH1_AT3G45780.1)))))	MEKK1_AT4G08500.1)	TOUSLED_AT5G20930.1)	(LOC_Os07g37810.1	((LOC_Os02g10110.1	(AT5G06820.1	Potri.006G190700.1))	((Smo_76873_	((Potri.007G002600.1	evm_27.model.AmTr_v1.0_scaffold00025.294)	(AT1G53730.2	Bradi1g21040.2.p)))	(Zm00001d015649_T003.1	Solyc02g081070.2.1)))))	((((((((Potri.012G071100.1
(evm_27.model.AmTr_v1.0_scaffold00056.178	((Potri.019G111100.1	(((LOC_Os01g59570.1	(((LOC_Os12g37980.1	Bradi1g00260.2.p)	(Bradi2g19290.1.p	LOC_Os05g45010.1))	(LOC_Os09g18594.1	Zm00001d020185_T003.1)))	(((((Pp3c4_2690V3.1.p	(Smo_122408	((evm_27.model.AmTr_v1.0_scaffold00069.16_	(Bradi1g51630.1.p	Zm00001d035097_T001.1))	((AT2G45340.1	(Solyc08g079460.2.1	Potri.001G117800.1))	LOC_Os01g39600.1))))	(((((Bradi1g67050.2.p	(evm_27.model.AmTr_v1.0_scaffold00048.222	(Potri.001G129000.1	Solyc08g074760.2.1)))	(((Potri.012G071100.1	AT5G62710.1)	(Zm00001d041215_T002.1	LOC_Os12g44090.1))	evm_27.model.AmTr_v1.0_scaffold00002.363))	(((Bradi2g34314.2.p	(Solyc04g039730.2.1	((((AT4G30520.1	LOC_Os08g34380.1)	Zm00001d045728_T002.1)	Potri.017G108000.1)	(evm_27.model.AmTr_v1.0_scaffold00170.10_	Bradi3g09060.2.p))))	(evm_27.model.AmTr_v1.0_scaffold00157.36_	Zm00001d048877_T002.1))	(Pp3c3_24690V3.1.p	(Solyc01g104970.2.1	(Bradi5g12227.1.p	(LOC_Os08g07760.1	AT1G71830.1))))))	((Solyc02g070910.1.1	(Smo_234577	((((((Solyc03g098400.1.1	((Potri.017G152200.1	Potri.008G033700.1)	Solyc04g009040.2.1))	((Zm00001d044656_T001.1	(LOC_Os06g38730.1
(((AT4G29450.1	((LOC_Os01g59570.1	(((LOC_Os12g37980.1	Bradi1g00260.2.p)	(Bradi2g19290.1.p	LOC_Os05g45010.1))	(LOC_Os09g18594.1	Zm00001d020185_T003.1)))	((((Pp3c1_39210V3.1.p	((LOC_Os05g40270.4	Bradi2g53400.1.p)	Potri.013G159500.1))	(((LOC_Os12g10740.1	(Potri.004G231500.1	Solyc01g102710.2.1))	(evm_27.model.AmTr_v1.0_scaffold00021.190	AT1G79620.1))	Pp3c2_17640V3.1.p))	((((((Solyc02g070910.1.1	(Smo_234577	((evm_27.model.AmTr_v1.0_scaffold00029.382	(((Potri.003G150100.1	(Solyc03g006100.2.1	Solyc06g006040.1.1))	(((LOC_Os02g30540.1	((Bradi4g30827.2.p	LOC_Os11g46980.1)	(Zm00001d030796_T003.1	Bradi4g10987.1.p)))	Solyc04g014900.2.1)	evm_27.model.AmTr_v1.0_scaffold00022.150))	(((((LOC_Os06g38730.1	(Bradi4g12990.1.p	Zm00001d044656_T001.1))	((Bradi3g48760.2.p	(LOC_Os02g40240.1	Zm00001d051096_T001.1))	(LOC_Os11g07240.1	Bradi4g24451.1.p)))	(Bradi4g03660.2.p	(Bradi3g16427.1.p	(Zm00001d054012_T001.1	LOC_Os01g05870.1))))	((LOC_Os02g42370.1	Bradi4g08300.2.p)	Zm00001d048357_T001.1))	(((Solyc03g098400.1.1	AT3G47090.1)	((Potri.017G152200.1	Potri.008G033700.1)
((((LOC_Os09g18594.1	Zm00001d020185_T003.1)	(LOC_Os01g59570.1	((LOC_Os12g37980.1	Bradi1g00260.2.p)	(Bradi2g19290.1.p	LOC_Os05g45010.1))))	(((((((Smo_268021	Pp3c10_2340V3.1.p)	((Bradi5g26550.1.p	Solyc01g007130.3.1)	(((LOC_Os11g26130.1	Zm00001d007313_T001.1)	(Solyc09g057680.2.1	(Potri.018G141000.1	AT3G23750.1)))	(AT1G24650.1	Zm00001d033777_T001.1))))	(((((LOC_Os03g56250.1	(Bradi1g10260.1.p	Zm00001d013376_T003.1))	(evm_27.model.AmTr_v1.0_scaffold00059.5__	(Potri.014G196600.1	(AT4G39270.1	Solyc01g109650.2.1))))	(Pp3c1_4210V3.1.p	Smo_40907_))	((Smo_234577	((((((Potri.003G150100.1	(Solyc03g006100.2.1	Solyc06g006040.1.1))	Solyc04g014900.2.1)	evm_27.model.AmTr_v1.0_scaffold00022.150)	((((((LOC_Os06g38730.1	(Bradi4g12990.1.p	Zm00001d044656_T001.1))	(((Bradi3g48760.2.p	(LOC_Os02g40240.1	Zm00001d051096_T001.1))	(LOC_Os11g07240.1	Bradi4g24451.1.p))	(Bradi3g16427.1.p	(Zm00001d054012_T001.1	LOC_Os01g05870.1))))	(((LOC_Os02g42370.1	Bradi4g08300.2.p)	Zm00001d048357_T001.1)	((Solyc03g098400.1.1	AT3G47090.1)	((Potri.017G152200.1
((evm_27.model.AmTr_v1.0_scaffold00056.178	Potri.019G111100.1)	((((LOC_Os01g59570.1	(((LOC_Os12g37980.1	Bradi1g00260.2.p)	(Bradi2g19290.1.p	LOC_Os05g45010.1))	(LOC_Os09g18594.1	Zm00001d020185_T003.1)))	(Solyc03g093380.1.1	((((((((((SnRK2_AT1G10940.2	CPK7_AT5G12480.1)	((MPK1_AT1G10210.1	CDC2A_AT3G48750.1)	CKA1_AT5G67380.1))	((AME1_AT3G53570.1	(PK1_AT3G08730.1	(PK5_AT5G47750.1	NPH1_AT3G45780.1)))	PPK1_AT1G77720.1))	TOUSLED_AT5G20930.1)	MEKK1_AT4G08500.1)	((((((Bradi1g67050.2.p	(evm_27.model.AmTr_v1.0_scaffold00048.222	(Potri.001G129000.1	Solyc08g074760.2.1)))	(((Potri.012G071100.1	AT5G62710.1)	(Zm00001d041215_T002.1	LOC_Os12g44090.1))	evm_27.model.AmTr_v1.0_scaffold00002.363))	(Pp3c2_22410V3.1.p	(Smo_114051	(((AT5G07180.1	Solyc03g007050.2.1)	LOC_Os06g03970.1)	((Bradi1g46450.1.p	Zm00001d018261_T002.1)	(evm_27.model.AmTr_v1.0_scaffold00024.267	Potri.006G220100.1))))))	((((Pp3c11_18980V3.1.p	Smo_406781)	(Zm00001d002599_T002.1	(AT4G36180.1	Solyc03g033610.1.1)))	(Solyc02g070910.1.1	(((Zm00001d005776_T002.1	LOC_Os06g08710.1)	(((((Bradi3g48760.2.p	(LOC_Os02g40240.1
((AT4G29450.1	evm_27.model.AmTr_v1.0_scaffold00056.178)	((Potri.019G111100.1	(((LOC_Os01g59570.1	(LOC_Os09g18594.1	Zm00001d020185_T003.1))	((LOC_Os12g37980.1	Bradi1g00260.2.p)	(Bradi2g19290.1.p	LOC_Os05g45010.1)))	(Solyc03g093380.1.1	((((Solyc05g014240.2.1	Potri.008G181200.1)	evm_27.model.AmTr_v1.0_scaffold00049.63_)	(AT2G37050.3	((Zm00001d041941_T001.1	Bradi2g62670.2.p)	LOC_Os11g01200.1)))	(((AT5G48740.1	(Solyc09g060110.2.1	Potri.002G242700.1))	Pp3c12_16180V3.1.p)	(((LOC_Os07g37810.1	(Smo_76873_	(((LOC_Os02g10110.1	(AT5G06820.1	Potri.006G190700.1))	(Zm00001d015649_T003.1	Solyc02g081070.2.1))	((Potri.007G002600.1	evm_27.model.AmTr_v1.0_scaffold00025.294)	(AT1G53730.2	Bradi1g21040.2.p)))))	(((((((Bradi1g67050.2.p	(evm_27.model.AmTr_v1.0_scaffold00048.222	(Potri.001G129000.1	Solyc08g074760.2.1)))	(((Potri.012G071100.1	AT5G62710.1)	(Zm00001d041215_T002.1	LOC_Os12g44090.1))	evm_27.model.AmTr_v1.0_scaffold00002.363))	(Pp3c2_22410V3.1.p	(Smo_114051	(((AT5G07180.1	Solyc03g007050.2.1)	LOC_Os06g03970.1)	((Bradi1g46450.1.p	Zm00001d018261_T002.1)	(evm_27.model.AmTr_v1.0_scaffold00024.267
((AT4G29450.1	(evm_27.model.AmTr_v1.0_scaffold00056.178	Potri.019G111100.1))	((AT1G51890.1	(AT1G49100.1	(AT4G20450.1	AT3G46350.1)))	(Solyc03g093380.1.1	((((evm_27.model.AmTr_v1.0_scaffold00049.63_	(Potri.008G181200.1	Solyc05g014240.2.1))	((AT2G37050.3	LOC_Os11g01200.1)	(Zm00001d041941_T001.1	Bradi2g62670.2.p)))	((((Pp3c2_17640V3.1.p	(LOC_Os12g10740.1	((evm_27.model.AmTr_v1.0_scaffold00021.190	AT1G79620.1)	(Potri.004G231500.1	Solyc01g102710.2.1))))	(Pp3c1_39210V3.1.p	((Bradi2g53400.1.p	LOC_Os05g40270.4)	Potri.013G159500.1)))	((((LOC_Os11g26130.1	Zm00001d007313_T001.1)	((((Smo_268021	Pp3c10_2340V3.1.p)	(Bradi5g26550.1.p	Solyc01g007130.3.1))	(AT1G24650.1	Zm00001d033777_T001.1))	(Solyc09g057680.2.1	(AT3G23750.1	Potri.018G141000.1))))	(LOC_Os07g37810.1	(Smo_76873_	(((LOC_Os02g10110.1	(Potri.006G190700.1	AT5G06820.1))	(Solyc02g081070.2.1	Zm00001d015649_T003.1))	(AT1G53730.2	((evm_27.model.AmTr_v1.0_scaffold00025.294	Potri.007G002600.1)	Bradi1g21040.2.p))))))	(((Pp3c1_4210V3.1.p	((((Bradi1g10260.1.p	Zm00001d013376_T003.1)
((AT4G29450.1	(evm_27.model.AmTr_v1.0_scaffold00056.178	Potri.019G111100.1))	((AT1G51890.1	(AT1G49100.1	(AT4G20450.1	AT3G46350.1)))	((LOC_Os01g59570.1	((LOC_Os09g18594.1	Zm00001d020185_T003.1)	((LOC_Os12g37980.1	Bradi1g00260.2.p)	(Bradi2g19290.1.p	LOC_Os05g45010.1))))	(Solyc03g093380.1.1	(((evm_27.model.AmTr_v1.0_scaffold00049.63_	(Potri.008G181200.1	Solyc05g014240.2.1))	(AT2G37050.3	(LOC_Os11g01200.1	(Zm00001d041941_T001.1	Bradi2g62670.2.p))))	((((Pp3c2_17640V3.1.p	((evm_27.model.AmTr_v1.0_scaffold00021.190	AT1G79620.1)	(LOC_Os12g10740.1	(Potri.004G231500.1	Solyc01g102710.2.1))))	(Pp3c1_39210V3.1.p	((Bradi2g53400.1.p	LOC_Os05g40270.4)	Potri.013G159500.1)))	(((((((evm_27.model.AmTr_v1.0_scaffold00069.16_	(LOC_Os01g39600.1	(Zm00001d035097_T001.1	Bradi1g51630.1.p)))	((Solyc08g079460.2.1	Potri.001G117800.1)	AT2G45340.1))	(Smo_122408	Pp3c4_2690V3.1.p))	((((((Bradi1g10260.1.p	Zm00001d013376_T003.1)	((Potri.014G196600.1	(Solyc01g109650.2.1	AT4G39270.1))	evm_27.model.AmTr_v1.0_scaffold00059.5__))	LOC_Os03g56250.1)	(Smo_40907_	Pp3c1_4210V3.1.p))
((Solyc03g093380.1.1	((AT4G29450.1	(evm_27.model.AmTr_v1.0_scaffold00056.178	Potri.019G111100.1))	(((LOC_Os01g59570.1	(Bradi2g19290.1.p	LOC_Os05g45010.1))	((LOC_Os12g37980.1	Bradi1g00260.2.p)	(LOC_Os09g18594.1	Zm00001d020185_T003.1)))	(((evm_27.model.AmTr_v1.0_scaffold00049.63_	(Potri.008G181200.1	Solyc05g014240.2.1))	(AT2G37050.3	(LOC_Os11g01200.1	(Zm00001d041941_T001.1	Bradi2g62670.2.p))))	((((((Potri.001G333300.1	evm_27.model.AmTr_v1.0_scaffold00005.91_)	((Solyc01g068360.2.1	Zm00001d034405_T002.1)	(AT2G02780.1	(LOC_Os06g38970.1	Bradi1g37210.1.p))))	(Smo_108434	Pp3c14_22440V3.1.p))	((Pp3c2_17640V3.1.p	((evm_27.model.AmTr_v1.0_scaffold00021.190	AT1G79620.1)	(LOC_Os12g10740.1	(Potri.004G231500.1	Solyc01g102710.2.1))))	(Pp3c1_39210V3.1.p	((Bradi2g53400.1.p	LOC_Os05g40270.4)	Potri.013G159500.1))))	(((((Pp3c4_2690V3.1.p	(((evm_27.model.AmTr_v1.0_scaffold00069.16_	(LOC_Os01g39600.1	(Zm00001d035097_T001.1	Bradi1g51630.1.p)))	((Solyc08g079460.2.1	Potri.001G117800.1)	AT2G45340.1))	Smo_122408))	((((((((Potri.001G129000.1	(evm_27.model.AmTr_v1.0_scaffold00048.222	Solyc08g074760.2.1))	Bradi1g67050.2.p)
(((Solyc03g093380.1.1	AT4G29450.1)	((evm_27.model.AmTr_v1.0_scaffold00056.178	Potri.019G111100.1)	((((LOC_Os09g18594.1	Zm00001d020185_T003.1)	((Bradi2g19290.1.p	LOC_Os05g45010.1)	(LOC_Os12g37980.1	Bradi1g00260.2.p)))	LOC_Os01g59570.1)	((((Pp3c2_17640V3.1.p	((evm_27.model.AmTr_v1.0_scaffold00021.190	AT1G79620.1)	(LOC_Os12g10740.1	(Potri.004G231500.1	Solyc01g102710.2.1))))	(Pp3c1_39210V3.1.p	((Bradi2g53400.1.p	LOC_Os05g40270.4)	Potri.013G159500.1)))	((((Pp3c1_4210V3.1.p	((((Bradi1g10260.1.p	Zm00001d013376_T003.1)	((Potri.014G196600.1	(Solyc01g109650.2.1	AT4G39270.1))	evm_27.model.AmTr_v1.0_scaffold00059.5__))	LOC_Os03g56250.1)	Smo_40907_))	(LOC_Os07g37810.1	((LOC_Os02g10110.1	(Potri.006G190700.1	AT5G06820.1))	(((Solyc02g081070.2.1	Zm00001d015649_T003.1)	Smo_76873_)	((evm_27.model.AmTr_v1.0_scaffold00025.294	Potri.007G002600.1)	(Bradi1g21040.2.p	AT1G53730.2))))))	(((((LOC_Os01g39600.1	(Zm00001d035097_T001.1	Bradi1g51630.1.p))	(((Solyc08g079460.2.1	Potri.001G117800.1)	AT2G45340.1)	evm_27.model.AmTr_v1.0_scaffold00069.16_))	(Smo_122408	Pp3c4_2690V3.1.p))
(((evm_27.model.AmTr_v1.0_scaffold00056.178	Potri.019G111100.1)	AT4G29450.1)	((((LOC_Os09g18594.1	Zm00001d020185_T003.1)	(((Bradi2g19290.1.p	LOC_Os05g45010.1)	(LOC_Os12g37980.1	Bradi1g00260.2.p))	LOC_Os01g59570.1))	(Solyc03g093380.1.1	(((evm_27.model.AmTr_v1.0_scaffold00049.63_	(Potri.008G181200.1	Solyc05g014240.2.1))	(AT2G37050.3	(LOC_Os11g01200.1	(Zm00001d041941_T001.1	Bradi2g62670.2.p))))	((((Pp3c2_17640V3.1.p	((evm_27.model.AmTr_v1.0_scaffold00021.190	AT1G79620.1)	(LOC_Os12g10740.1	(Potri.004G231500.1	Solyc01g102710.2.1))))	(Pp3c1_39210V3.1.p	((Bradi2g53400.1.p	LOC_Os05g40270.4)	Potri.013G159500.1)))	((((((((Potri.014G196600.1	(Solyc01g109650.2.1	AT4G39270.1))	evm_27.model.AmTr_v1.0_scaffold00059.5__)	(LOC_Os03g56250.1	(Bradi1g10260.1.p	Zm00001d013376_T003.1)))	(Smo_40907_	Pp3c1_4210V3.1.p))	(((((((Pp3c26_4970V3.1.p	Pp3c8_2540V3.1.p)	(((LOC_Os06g35200.1	Zm00001d053518_T001.1)	AT5G45800.1)	(evm_27.model.AmTr_v1.0_scaffold00065.196	((Potri.018G107400.1	Solyc07g005540.1.1)	Bradi3g19650.1.p))))	(((Smo_121260	((((LOC_Os02g05920.1	Bradi3g04176.1.p)	Zm00001d053866_T001.1)
((Solyc03g093380.1.1	(AT1G51890.1	(AT1G49100.1	(AT4G20450.1	AT3G46350.1))))	(((evm_27.model.AmTr_v1.0_scaffold00056.178	Potri.019G111100.1)	AT4G29450.1)	((LOC_Os01g59570.1	((LOC_Os09g18594.1	Zm00001d020185_T003.1)	((Bradi2g19290.1.p	LOC_Os05g45010.1)	(LOC_Os12g37980.1	Bradi1g00260.2.p))))	(((evm_27.model.AmTr_v1.0_scaffold00049.63_	(Potri.008G181200.1	Solyc05g014240.2.1))	(AT2G37050.3	(LOC_Os11g01200.1	(Zm00001d041941_T001.1	Bradi2g62670.2.p))))	((((Pp3c2_17640V3.1.p	((evm_27.model.AmTr_v1.0_scaffold00021.190	AT1G79620.1)	(LOC_Os12g10740.1	(Potri.004G231500.1	Solyc01g102710.2.1))))	(Pp3c1_39210V3.1.p	((Bradi2g53400.1.p	LOC_Os05g40270.4)	Potri.013G159500.1)))	(((((((AT2G02780.1	(LOC_Os06g38970.1	Bradi1g37210.1.p))	(((Potri.001G333300.1	evm_27.model.AmTr_v1.0_scaffold00005.91_)	(Solyc01g068360.2.1	Zm00001d034405_T002.1))	(Smo_108434	Pp3c14_22440V3.1.p)))	(((((Potri.014G196600.1	AT4G39270.1)	Solyc01g109650.2.1)	evm_27.model.AmTr_v1.0_scaffold00059.5__)	(LOC_Os03g56250.1	(Bradi1g10260.1.p	Zm00001d013376_T003.1)))	(Smo_40907_	Pp3c1_4210V3.1.p)))
((Solyc03g093380.1.1	((LOC_Os01g59570.1	((LOC_Os09g18594.1	Zm00001d020185_T003.1)	((Bradi2g19290.1.p	LOC_Os05g45010.1)	(LOC_Os12g37980.1	Bradi1g00260.2.p))))	((((Pp3c2_17640V3.1.p	((evm_27.model.AmTr_v1.0_scaffold00021.190	AT1G79620.1)	(LOC_Os12g10740.1	(Potri.004G231500.1	Solyc01g102710.2.1))))	(Pp3c1_39210V3.1.p	((Bradi2g53400.1.p	LOC_Os05g40270.4)	Potri.013G159500.1)))	(((AT1G53730.2	((evm_27.model.AmTr_v1.0_scaffold00025.294	Potri.007G002600.1)	Bradi1g21040.2.p))	(((LOC_Os02g10110.1	(Potri.006G190700.1	AT5G06820.1))	(Solyc02g081070.2.1	Zm00001d015649_T003.1))	(LOC_Os07g37810.1	Smo_76873_)))	((((Solyc03g005960.2.1	((Bradi4g28367.1.p	evm_27.model.AmTr_v1.0_scaffold00162.29_)	(((Solyc02g071880.2.1	Potri.011G072300.1)	(Potri.011G075400.1	AT1G29730.1))	((Potri.019G005900.1	Solyc02g071820.2.1)	AT3G14840.2))))	(((LOC_Os08g10150.1	Zm00001d026306_T009.1)	(LOC_Os08g10310.1	LOC_Os04g22470.1))	(evm_27.model.AmTr_v1.0_scaffold00032.135	AT1G56145.2)))	(((AT1G24650.1	Zm00001d033777_T001.1)	((Solyc09g057680.2.1	(AT3G23750.1	Potri.018G141000.1))
(((Solyc03g093380.1.1	((LOC_Os01g59570.1	((LOC_Os09g18594.1	Zm00001d020185_T003.1)	((Bradi2g19290.1.p	LOC_Os05g45010.1)	(LOC_Os12g37980.1	Bradi1g00260.2.p))))	(((evm_27.model.AmTr_v1.0_scaffold00049.63_	(Potri.008G181200.1	Solyc05g014240.2.1))	((Zm00001d041941_T001.1	Bradi2g62670.2.p)	(AT2G37050.3	LOC_Os11g01200.1)))	((((((Solyc01g068360.2.1	Zm00001d034405_T002.1)	((Potri.001G333300.1	evm_27.model.AmTr_v1.0_scaffold00005.91_)	(AT2G02780.1	(LOC_Os06g38970.1	Bradi1g37210.1.p))))	(Smo_108434	Pp3c14_22440V3.1.p))	((Pp3c2_17640V3.1.p	((evm_27.model.AmTr_v1.0_scaffold00021.190	AT1G79620.1)	(LOC_Os12g10740.1	(Potri.004G231500.1	Solyc01g102710.2.1))))	(Pp3c1_39210V3.1.p	((Bradi2g53400.1.p	LOC_Os05g40270.4)	Potri.013G159500.1))))	((((LOC_Os02g10110.1	(Potri.006G190700.1	AT5G06820.1))	((Solyc02g081070.2.1	Zm00001d015649_T003.1)	(Smo_76873_	((evm_27.model.AmTr_v1.0_scaffold00025.294	Potri.007G002600.1)	(Bradi1g21040.2.p	AT1G53730.2)))))	LOC_Os07g37810.1)	(((((((Zm00001d005776_T002.1	LOC_Os06g08710.1)	((evm_27.model.AmTr_v1.0_scaffold00029.382	((evm_27.model.AmTr_v1.0_scaffold00022.150	(Solyc04g014900.2.1
(((Solyc03g093380.1.1	((LOC_Os01g59570.1	((Bradi2g19290.1.p	LOC_Os05g45010.1)	((LOC_Os12g37980.1	Bradi1g00260.2.p)	(LOC_Os09g18594.1	Zm00001d020185_T003.1))))	(((evm_27.model.AmTr_v1.0_scaffold00049.63_	(Potri.008G181200.1	Solyc05g014240.2.1))	((Zm00001d041941_T001.1	Bradi2g62670.2.p)	(AT2G37050.3	LOC_Os11g01200.1)))	((((((((Solyc03g005960.2.1	((Potri.011G075400.1	AT1G29730.1)	(((Potri.019G005900.1	Solyc02g071820.2.1)	(AT3G14840.2	(Bradi4g28367.1.p	evm_27.model.AmTr_v1.0_scaffold00162.29_)))	(Solyc02g071880.2.1	Potri.011G072300.1))))	((Zm00001d026306_T009.1	((LOC_Os08g10310.1	LOC_Os04g22470.1)	LOC_Os08g10150.1))	(evm_27.model.AmTr_v1.0_scaffold00032.135	AT1G56145.2)))	((Zm00001d048877_T002.1	evm_27.model.AmTr_v1.0_scaffold00157.36_)	(((Solyc01g104970.2.1	((LOC_Os08g07760.1	Bradi5g12227.1.p)	AT1G71830.1))	Pp3c3_24690V3.1.p)	(Bradi2g34314.2.p	((Bradi3g09060.2.p	evm_27.model.AmTr_v1.0_scaffold00170.10_)	(Solyc04g039730.2.1	(Potri.017G108000.1	(Zm00001d045728_T002.1	(AT4G30520.1	LOC_Os08g34380.1)))))))))	((((((LOC_Os06g35200.1	Zm00001d053518_T001.1)	AT5G45800.1)	((evm_27.model.AmTr_v1.0_scaffold00065.196
((AT1G51890.1	(AT1G49100.1	(AT4G20450.1	AT3G46350.1)))	((Solyc03g093380.1.1	(Potri.019G111100.1	AT4G29450.1))	(evm_27.model.AmTr_v1.0_scaffold00056.178	((LOC_Os01g59570.1	((LOC_Os09g18594.1	Zm00001d020185_T003.1)	((Bradi2g19290.1.p	LOC_Os05g45010.1)	(LOC_Os12g37980.1	Bradi1g00260.2.p))))	(((evm_27.model.AmTr_v1.0_scaffold00049.63_	(Potri.008G181200.1	Solyc05g014240.2.1))	((Zm00001d041941_T001.1	Bradi2g62670.2.p)	(AT2G37050.3	LOC_Os11g01200.1)))	((((((((LOC_Os02g10110.1	(Potri.006G190700.1	AT5G06820.1))	(Solyc02g081070.2.1	Zm00001d015649_T003.1))	Smo_76873_)	((evm_27.model.AmTr_v1.0_scaffold00025.294	Potri.007G002600.1)	(Bradi1g21040.2.p	AT1G53730.2)))	LOC_Os07g37810.1)	((((((Solyc03g005960.2.1	(((Potri.019G005900.1	Solyc02g071820.2.1)	(AT3G14840.2	(Bradi4g28367.1.p	evm_27.model.AmTr_v1.0_scaffold00162.29_)))	((Solyc02g071880.2.1	Potri.011G072300.1)	(Potri.011G075400.1	AT1G29730.1))))	(((LOC_Os08g10310.1	LOC_Os04g22470.1)	(LOC_Os08g10150.1	Zm00001d026306_T009.1))	(evm_27.model.AmTr_v1.0_scaffold00032.135	AT1G56145.2)))	(((Zm00001d048877_T002.1
((Solyc03g093380.1.1	(AT1G51890.1	((AT4G20450.1	AT3G46350.1)	AT1G49100.1)))	((AT4G29450.1	Potri.019G111100.1)	(evm_27.model.AmTr_v1.0_scaffold00056.178	(((((((evm_27.model.AmTr_v1.0_scaffold00021.190	AT1G79620.1)	((Potri.004G231500.1	Solyc01g102710.2.1)	LOC_Os12g10740.1))	Pp3c2_17640V3.1.p)	((Potri.013G159500.1	(LOC_Os05g40270.4	Bradi2g53400.1.p))	Pp3c1_39210V3.1.p))	(((((Potri.001G333300.1	evm_27.model.AmTr_v1.0_scaffold00005.91_)	(Zm00001d034405_T002.1	Solyc01g068360.2.1))	((LOC_Os06g38970.1	Bradi1g37210.1.p)	AT2G02780.1))	(Smo_108434	Pp3c14_22440V3.1.p))	(((((Pp3c4_2690V3.1.p	(((AT2G45340.1	(Potri.001G117800.1	Solyc08g079460.2.1))	(evm_27.model.AmTr_v1.0_scaffold00069.16_	(LOC_Os01g39600.1	(Zm00001d035097_T001.1	Bradi1g51630.1.p))))	Smo_122408))	(((Pp3c1_4210V3.1.p	Smo_40907_)	(LOC_Os03g56250.1	(((Potri.014G196600.1	(Solyc01g109650.2.1	AT4G39270.1))	evm_27.model.AmTr_v1.0_scaffold00059.5__)	(Bradi1g10260.1.p	Zm00001d013376_T003.1))))	((Pp3c3_24690V3.1.p	((((Solyc04g039730.2.1	((Potri.017G108000.1	Zm00001d045728_T002.1)	(AT4G30520.1
((AT1G51890.1	((AT4G20450.1	AT3G46350.1)	AT1G49100.1))	(((Solyc03g093380.1.1	AT4G29450.1)	(evm_27.model.AmTr_v1.0_scaffold00056.178	Potri.019G111100.1))	((((AT2G37050.3	(LOC_Os11g01200.1	(Bradi2g62670.2.p	Zm00001d041941_T001.1)))	((Solyc05g014240.2.1	Potri.008G181200.1)	evm_27.model.AmTr_v1.0_scaffold00049.63_))	(((((((Potri.001G333300.1	evm_27.model.AmTr_v1.0_scaffold00005.91_)	(Zm00001d034405_T002.1	Solyc01g068360.2.1))	((LOC_Os06g38970.1	Bradi1g37210.1.p)	AT2G02780.1))	(Smo_108434	Pp3c14_22440V3.1.p))	((((AT1G24650.1	Zm00001d033777_T001.1)	((Bradi5g26550.1.p	Solyc01g007130.3.1)	(Smo_268021	Pp3c10_2340V3.1.p)))	((Solyc09g057680.2.1	(AT3G23750.1	Potri.018G141000.1))	(LOC_Os11g26130.1	Zm00001d007313_T001.1)))	((((((((evm_27.model.AmTr_v1.0_scaffold00029.382	((evm_27.model.AmTr_v1.0_scaffold00022.150	((((Bradi4g30827.2.p	LOC_Os11g46980.1)	(Zm00001d030796_T003.1	Bradi4g10987.1.p))	LOC_Os02g30540.1)	Solyc04g014900.2.1))	(Potri.003G150100.1	(Solyc03g006100.2.1	Solyc06g006040.1.1))))	((Bradi4g03660.2.p	((((Bradi4g08300.2.p	LOC_Os02g42370.1)	Zm00001d048357_T001.1)
((((evm_27.model.AmTr_v1.0_scaffold00056.178	((((Bradi2g62670.2.p	Zm00001d041941_T001.1)	(AT2G37050.3	LOC_Os11g01200.1))	((Solyc05g014240.2.1	Potri.008G181200.1)	evm_27.model.AmTr_v1.0_scaffold00049.63_))	((((Pp3c4_2690V3.1.p	(((LOC_Os01g39600.1	(Zm00001d035097_T001.1	Bradi1g51630.1.p))	((AT2G45340.1	(Potri.001G117800.1	Solyc08g079460.2.1))	evm_27.model.AmTr_v1.0_scaffold00069.16_))	Smo_122408))	(((Zm00001d034405_T002.1	Solyc01g068360.2.1)	(((LOC_Os06g38970.1	Bradi1g37210.1.p)	AT2G02780.1)	(Potri.001G333300.1	evm_27.model.AmTr_v1.0_scaffold00005.91_)))	(Smo_108434	Pp3c14_22440V3.1.p)))	(((((((evm_27.model.AmTr_v1.0_scaffold00021.190	AT1G79620.1)	((Potri.004G231500.1	Solyc01g102710.2.1)	LOC_Os12g10740.1))	Pp3c2_17640V3.1.p)	((Potri.013G159500.1	(LOC_Os05g40270.4	Bradi2g53400.1.p))	Pp3c1_39210V3.1.p))	(LOC_Os07g37810.1	(((Potri.006G190700.1	AT5G06820.1)	LOC_Os02g10110.1)	((Solyc02g081070.2.1	Zm00001d015649_T003.1)	(((evm_27.model.AmTr_v1.0_scaffold00025.294	Potri.007G002600.1)	(Bradi1g21040.2.p	AT1G53730.2))	Smo_76873_)))))	(((Bradi5g26550.1.p	Solyc01g007130.3.1)	(Smo_268021
(((Potri.019G111100.1	evm_27.model.AmTr_v1.0_scaffold00056.178)	(((((((LOC_Os06g38970.1	Bradi1g37210.1.p)	AT2G02780.1)	((Potri.001G333300.1	evm_27.model.AmTr_v1.0_scaffold00005.91_)	(Zm00001d034405_T002.1	Solyc01g068360.2.1)))	(Smo_108434	Pp3c14_22440V3.1.p))	(((((evm_27.model.AmTr_v1.0_scaffold00021.190	AT1G79620.1)	((Potri.004G231500.1	Solyc01g102710.2.1)	LOC_Os12g10740.1))	Pp3c2_17640V3.1.p)	((Potri.013G159500.1	(LOC_Os05g40270.4	Bradi2g53400.1.p))	Pp3c1_39210V3.1.p))	(((((Smo_268021	Pp3c10_2340V3.1.p)	(Bradi5g26550.1.p	Solyc01g007130.3.1))	(((Solyc09g057680.2.1	(AT3G23750.1	Potri.018G141000.1))	(LOC_Os11g26130.1	Zm00001d007313_T001.1))	(AT1G24650.1	Zm00001d033777_T001.1)))	(((((((Pp3c11_18980V3.1.p	Smo_406781)	(Zm00001d002599_T002.1	(AT4G36180.1	Solyc03g033610.1.1)))	(((((((Bradi4g30827.2.p	LOC_Os11g46980.1)	(Zm00001d030796_T003.1	Bradi4g10987.1.p))	LOC_Os02g30540.1)	((Solyc04g014900.2.1	(Solyc06g006040.1.1	(Potri.003G150100.1	Solyc03g006100.2.1)))	evm_27.model.AmTr_v1.0_scaffold00022.150))	(((((Bradi4g03660.2.p	evm_27.model.AmTr_v1.0_scaffold00029.382)	(Bradi3g16427.1.p
(((AT1G51890.1	((AT4G20450.1	AT3G46350.1)	AT1G49100.1))	(AT4G29450.1	(((((AT2G37050.3	(LOC_Os11g01200.1	(Bradi2g62670.2.p	Zm00001d041941_T001.1)))	((Solyc05g014240.2.1	Potri.008G181200.1)	evm_27.model.AmTr_v1.0_scaffold00049.63_))	((((((evm_27.model.AmTr_v1.0_scaffold00021.190	AT1G79620.1)	((Potri.004G231500.1	Solyc01g102710.2.1)	LOC_Os12g10740.1))	Pp3c2_17640V3.1.p)	((Potri.013G159500.1	(LOC_Os05g40270.4	Bradi2g53400.1.p))	Pp3c1_39210V3.1.p))	((((((Bradi4g28367.1.p	evm_27.model.AmTr_v1.0_scaffold00162.29_)	((((Potri.011G075400.1	AT1G29730.1)	(Solyc02g071880.2.1	Potri.011G072300.1))	(Solyc02g071820.2.1	Potri.019G005900.1))	AT3G14840.2))	Solyc03g005960.2.1)	((evm_27.model.AmTr_v1.0_scaffold00032.135	AT1G56145.2)	((LOC_Os08g10310.1	LOC_Os04g22470.1)	(LOC_Os08g10150.1	Zm00001d026306_T009.1))))	(LOC_Os07g37810.1	(Smo_76873_	((((Potri.006G190700.1	AT5G06820.1)	LOC_Os02g10110.1)	(Solyc02g081070.2.1	Zm00001d015649_T003.1))	((evm_27.model.AmTr_v1.0_scaffold00025.294	Potri.007G002600.1)	(Bradi1g21040.2.p	AT1G53730.2))))))	(((((Potri.001G333300.1
(((((((Bradi2g62670.2.p	Zm00001d041941_T001.1)	(AT2G37050.3	LOC_Os11g01200.1))	((Solyc05g014240.2.1	Potri.008G181200.1)	evm_27.model.AmTr_v1.0_scaffold00049.63_))	(((((((evm_27.model.AmTr_v1.0_scaffold00021.190	AT1G79620.1)	((Potri.004G231500.1	Solyc01g102710.2.1)	LOC_Os12g10740.1))	Pp3c2_17640V3.1.p)	((Potri.013G159500.1	(LOC_Os05g40270.4	Bradi2g53400.1.p))	Pp3c1_39210V3.1.p))	((((evm_27.model.AmTr_v1.0_scaffold00069.16_	((AT2G45340.1	(Potri.001G117800.1	Solyc08g079460.2.1))	(LOC_Os01g39600.1	(Bradi1g51630.1.p	Zm00001d035097_T001.1))))	(Smo_122408	Pp3c4_2690V3.1.p))	((((((Bradi4g28367.1.p	evm_27.model.AmTr_v1.0_scaffold00162.29_)	((((Potri.011G075400.1	AT1G29730.1)	(Solyc02g071880.2.1	Potri.011G072300.1))	(Solyc02g071820.2.1	Potri.019G005900.1))	AT3G14840.2))	Solyc03g005960.2.1)	((evm_27.model.AmTr_v1.0_scaffold00032.135	AT1G56145.2)	((LOC_Os08g10310.1	LOC_Os04g22470.1)	(LOC_Os08g10150.1	Zm00001d026306_T009.1))))	(((evm_27.model.AmTr_v1.0_scaffold00157.36_	Zm00001d048877_T002.1)	((((Solyc01g104970.2.1	AT1G71830.1)	(LOC_Os08g07760.1	Bradi5g12227.1.p))	Pp3c3_24690V3.1.p)	(((AT4G30520.1
(((((((Bradi2g62670.2.p	Zm00001d041941_T001.1)	(AT2G37050.3	LOC_Os11g01200.1))	((Solyc05g014240.2.1	Potri.008G181200.1)	evm_27.model.AmTr_v1.0_scaffold00049.63_))	((((((evm_27.model.AmTr_v1.0_scaffold00021.190	AT1G79620.1)	((Potri.004G231500.1	Solyc01g102710.2.1)	LOC_Os12g10740.1))	Pp3c2_17640V3.1.p)	((Potri.013G159500.1	(LOC_Os05g40270.4	Bradi2g53400.1.p))	Pp3c1_39210V3.1.p))	((LOC_Os07g37810.1	(((Potri.006G190700.1	AT5G06820.1)	LOC_Os02g10110.1)	(((Solyc02g081070.2.1	Zm00001d015649_T003.1)	(AT1G53730.2	((evm_27.model.AmTr_v1.0_scaffold00025.294	Potri.007G002600.1)	Bradi1g21040.2.p)))	Smo_76873_)))	(((((Potri.001G333300.1	evm_27.model.AmTr_v1.0_scaffold00005.91_)	((Zm00001d034405_T002.1	Solyc01g068360.2.1)	((LOC_Os06g38970.1	Bradi1g37210.1.p)	AT2G02780.1)))	(Smo_108434	Pp3c14_22440V3.1.p))	(Pp3c1_4210V3.1.p	(Smo_40907_	(((Potri.014G196600.1	(Solyc01g109650.2.1	AT4G39270.1))	evm_27.model.AmTr_v1.0_scaffold00059.5__)	((Bradi1g10260.1.p	Zm00001d013376_T003.1)	LOC_Os03g56250.1)))))	(((((Potri.001G117800.1	Solyc08g079460.2.1)	(((LOC_Os01g39600.1	(Bradi1g51630.1.p
((evm_27.model.AmTr_v1.0_scaffold00056.178	Potri.019G111100.1)	(AT4G29450.1	((Solyc03g093380.1.1	(AT1G51890.1	((AT4G20450.1	AT3G46350.1)	AT1G49100.1)))	(((Pp3c12_16180V3.1.p	(AT5G48740.1	(Solyc09g060110.2.1	Potri.002G242700.1)))	((((Bradi2g62670.2.p	Zm00001d041941_T001.1)	(AT2G37050.3	LOC_Os11g01200.1))	((Solyc05g014240.2.1	Potri.008G181200.1)	evm_27.model.AmTr_v1.0_scaffold00049.63_))	(((((evm_27.model.AmTr_v1.0_scaffold00021.190	AT1G79620.1)	((Potri.004G231500.1	Solyc01g102710.2.1)	LOC_Os12g10740.1))	Pp3c2_17640V3.1.p)	((Potri.013G159500.1	(LOC_Os05g40270.4	Bradi2g53400.1.p))	Pp3c1_39210V3.1.p))	((LOC_Os07g37810.1	(((Potri.006G190700.1	AT5G06820.1)	LOC_Os02g10110.1)	((Solyc02g081070.2.1	Zm00001d015649_T003.1)	((AT1G53730.2	((evm_27.model.AmTr_v1.0_scaffold00025.294	Potri.007G002600.1)	Bradi1g21040.2.p))	Smo_76873_))))	((((AT1G24650.1	Zm00001d033777_T001.1)	((Smo_268021	Pp3c10_2340V3.1.p)	(Bradi5g26550.1.p	Solyc01g007130.3.1)))	((Solyc09g057680.2.1	(AT3G23750.1	Potri.018G141000.1))	(LOC_Os11g26130.1
((AT1G51890.1	((AT4G20450.1	AT3G46350.1)	AT1G49100.1))	(((((Pp3c12_16180V3.1.p	(AT5G48740.1	(Solyc09g060110.2.1	Potri.002G242700.1)))	(((AT2G37050.3	(LOC_Os11g01200.1	(Bradi2g62670.2.p	Zm00001d041941_T001.1)))	((Solyc05g014240.2.1	Potri.008G181200.1)	evm_27.model.AmTr_v1.0_scaffold00049.63_))	(((((evm_27.model.AmTr_v1.0_scaffold00021.190	AT1G79620.1)	((Potri.004G231500.1	Solyc01g102710.2.1)	LOC_Os12g10740.1))	Pp3c2_17640V3.1.p)	((Potri.013G159500.1	(LOC_Os05g40270.4	Bradi2g53400.1.p))	Pp3c1_39210V3.1.p))	((LOC_Os07g37810.1	(((Potri.006G190700.1	AT5G06820.1)	LOC_Os02g10110.1)	((Solyc02g081070.2.1	Zm00001d015649_T003.1)	(((evm_27.model.AmTr_v1.0_scaffold00025.294	Potri.007G002600.1)	(Bradi1g21040.2.p	AT1G53730.2))	Smo_76873_))))	((((AT1G24650.1	Zm00001d033777_T001.1)	((Smo_268021	Pp3c10_2340V3.1.p)	(Bradi5g26550.1.p	Solyc01g007130.3.1)))	((Solyc09g057680.2.1	(AT3G23750.1	Potri.018G141000.1))	(LOC_Os11g26130.1	Zm00001d007313_T001.1)))	(((((LOC_Os06g38970.1	Bradi1g37210.1.p)	AT2G02780.1)
((evm_27.model.AmTr_v1.0_scaffold00056.178	Potri.019G111100.1)	((AT4G29450.1	((Solyc03g093380.1.1	(((AT2G37050.3	(LOC_Os11g01200.1	(Bradi2g62670.2.p	Zm00001d041941_T001.1)))	((Solyc05g014240.2.1	Potri.008G181200.1)	evm_27.model.AmTr_v1.0_scaffold00049.63_))	((((((evm_27.model.AmTr_v1.0_scaffold00021.190	AT1G79620.1)	((Potri.004G231500.1	Solyc01g102710.2.1)	LOC_Os12g10740.1))	Pp3c2_17640V3.1.p)	((Potri.013G159500.1	(LOC_Os05g40270.4	Bradi2g53400.1.p))	Pp3c1_39210V3.1.p))	((LOC_Os07g37810.1	(((Potri.006G190700.1	AT5G06820.1)	LOC_Os02g10110.1)	((Solyc02g081070.2.1	Zm00001d015649_T003.1)	((AT1G53730.2	((evm_27.model.AmTr_v1.0_scaffold00025.294	Potri.007G002600.1)	Bradi1g21040.2.p))	Smo_76873_))))	(((Pp3c1_4210V3.1.p	(Smo_40907_	(LOC_Os03g56250.1	((((Solyc01g109650.2.1	AT4G39270.1)	Potri.014G196600.1)	evm_27.model.AmTr_v1.0_scaffold00059.5__)	(Bradi1g10260.1.p	Zm00001d013376_T003.1)))))	(((((Bradi4g28367.1.p	evm_27.model.AmTr_v1.0_scaffold00162.29_)	(((Solyc02g071820.2.1	Potri.019G005900.1)	((Potri.011G075400.1	AT1G29730.1)	(Solyc02g071880.2.1	Potri.011G072300.1)))	AT3G14840.2))
((AT1G51890.1	((AT3G46350.1	AT4G20450.1)	AT1G49100.1))	(((Potri.019G111100.1	evm_27.model.AmTr_v1.0_scaffold00056.178)	AT4G29450.1)	((((Bradi2g19290.1.p	LOC_Os05g45010.1)	(LOC_Os12g37980.1	Bradi1g00260.2.p))	(LOC_Os01g59570.1	(LOC_Os09g18594.1	Zm00001d020185_T003.1)))	(Solyc03g093380.1.1	((((Zm00001d041941_T001.1	Bradi2g62670.2.p)	(LOC_Os11g01200.1	AT2G37050.3))	(evm_27.model.AmTr_v1.0_scaffold00049.63_	(Solyc05g014240.2.1	Potri.008G181200.1)))	((((Pp3c2_17640V3.1.p	((evm_27.model.AmTr_v1.0_scaffold00021.190	AT1G79620.1)	(LOC_Os12g10740.1	(Potri.004G231500.1	Solyc01g102710.2.1))))	(Pp3c1_39210V3.1.p	((Bradi2g53400.1.p	LOC_Os05g40270.4)	Potri.013G159500.1)))	((LOC_Os07g37810.1	((((Potri.007G002600.1	evm_27.model.AmTr_v1.0_scaffold00025.294)	(AT1G53730.2	Bradi1g21040.2.p))	(Smo_76873_	(Solyc02g081070.2.1	Zm00001d015649_T003.1)))	(LOC_Os02g10110.1	(Potri.006G190700.1	AT5G06820.1))))	((((((AT1G24650.1	Zm00001d033777_T001.1)	((Solyc09g057680.2.1	(Potri.018G141000.1	AT3G23750.1))	(LOC_Os11g26130.1	Zm00001d007313_T001.1)))
((Potri.019G111100.1	evm_27.model.AmTr_v1.0_scaffold00056.178)	((AT4G29450.1	(AT1G51890.1	((AT3G46350.1	AT4G20450.1)	AT1G49100.1)))	(Solyc03g093380.1.1	(((LOC_Os01g59570.1	(LOC_Os09g18594.1	Zm00001d020185_T003.1))	((Bradi2g19290.1.p	LOC_Os05g45010.1)	(LOC_Os12g37980.1	Bradi1g00260.2.p)))	(((AT2G37050.3	((Zm00001d041941_T001.1	Bradi2g62670.2.p)	LOC_Os11g01200.1))	(evm_27.model.AmTr_v1.0_scaffold00049.63_	(Solyc05g014240.2.1	Potri.008G181200.1)))	((((Pp3c14_22440V3.1.p	Smo_108434)	(((Potri.001G333300.1	evm_27.model.AmTr_v1.0_scaffold00005.91_)	(Solyc01g068360.2.1	Zm00001d034405_T002.1))	((LOC_Os06g38970.1	Bradi1g37210.1.p)	AT2G02780.1)))	((((Pp3c2_17640V3.1.p	((evm_27.model.AmTr_v1.0_scaffold00021.190	AT1G79620.1)	(LOC_Os12g10740.1	(Potri.004G231500.1	Solyc01g102710.2.1))))	(Pp3c1_39210V3.1.p	((Bradi2g53400.1.p	LOC_Os05g40270.4)	Potri.013G159500.1)))	(LOC_Os07g37810.1	((Smo_76873_	((Solyc02g081070.2.1	Zm00001d015649_T003.1)	(AT1G53730.2	(Bradi1g21040.2.p	(Potri.007G002600.1	evm_27.model.AmTr_v1.0_scaffold00025.294)))))	(LOC_Os02g10110.1
(((Potri.019G111100.1	AT4G29450.1)	evm_27.model.AmTr_v1.0_scaffold00056.178)	(((LOC_Os01g59570.1	((LOC_Os09g18594.1	Zm00001d020185_T003.1)	((Bradi2g19290.1.p	LOC_Os05g45010.1)	(LOC_Os12g37980.1	Bradi1g00260.2.p))))	(((((Zm00001d041941_T001.1	Bradi2g62670.2.p)	(LOC_Os11g01200.1	AT2G37050.3))	(evm_27.model.AmTr_v1.0_scaffold00049.63_	(Solyc05g014240.2.1	Potri.008G181200.1)))	((((Pp3c2_17640V3.1.p	((evm_27.model.AmTr_v1.0_scaffold00021.190	AT1G79620.1)	(LOC_Os12g10740.1	(Potri.004G231500.1	Solyc01g102710.2.1))))	(Pp3c1_39210V3.1.p	((Bradi2g53400.1.p	LOC_Os05g40270.4)	Potri.013G159500.1)))	((LOC_Os07g37810.1	(Smo_76873_	((Solyc02g081070.2.1	Zm00001d015649_T003.1)	((LOC_Os02g10110.1	(Potri.006G190700.1	AT5G06820.1))	((Potri.007G002600.1	evm_27.model.AmTr_v1.0_scaffold00025.294)	(AT1G53730.2	Bradi1g21040.2.p))))))	(((((Pp3c14_22440V3.1.p	Smo_108434)	((Potri.001G333300.1	evm_27.model.AmTr_v1.0_scaffold00005.91_)	((Solyc01g068360.2.1	Zm00001d034405_T002.1)	((LOC_Os06g38970.1	Bradi1g37210.1.p)	AT2G02780.1))))	(((((CPK7_AT5G12480.1	SnRK2_AT1G10940.2)	((CDC2A_AT3G48750.1
((AT1G51890.1	(AT1G49100.1	(AT3G46350.1	AT4G20450.1)))	(Solyc03g093380.1.1	(((LOC_Os01g59570.1	((Bradi2g19290.1.p	LOC_Os05g45010.1)	((LOC_Os12g37980.1	Bradi1g00260.2.p)	(LOC_Os09g18594.1	Zm00001d020185_T003.1))))	(((AT2G37050.3	((Zm00001d041941_T001.1	Bradi2g62670.2.p)	LOC_Os11g01200.1))	(evm_27.model.AmTr_v1.0_scaffold00049.63_	(Solyc05g014240.2.1	Potri.008G181200.1)))	((((Pp3c2_17640V3.1.p	((Potri.004G231500.1	Solyc01g102710.2.1)	((evm_27.model.AmTr_v1.0_scaffold00021.190	AT1G79620.1)	LOC_Os12g10740.1)))	(Pp3c1_39210V3.1.p	((Bradi2g53400.1.p	LOC_Os05g40270.4)	Potri.013G159500.1)))	(((((evm_27.model.AmTr_v1.0_scaffold00032.135	AT1G56145.2)	((LOC_Os08g10150.1	Zm00001d026306_T009.1)	(LOC_Os08g10310.1	LOC_Os04g22470.1)))	((AT1G29730.1	Potri.011G075400.1)	((((Solyc02g071880.2.1	Potri.011G072300.1)	(Potri.019G005900.1	Solyc02g071820.2.1))	(AT3G14840.2	(evm_27.model.AmTr_v1.0_scaffold00162.29_	Bradi4g28367.1.p)))	Solyc03g005960.2.1)))	(((Bradi2g34314.2.p	((((Bradi3g09060.2.p	evm_27.model.AmTr_v1.0_scaffold00170.10_)	(Solyc04g039730.2.1	(Potri.017G108000.1
((AT1G51890.1	(AT1G49100.1	(AT3G46350.1	AT4G20450.1)))	(Solyc03g093380.1.1	((((LOC_Os09g18594.1	Zm00001d020185_T003.1)	(((Bradi2g19290.1.p	LOC_Os05g45010.1)	(LOC_Os12g37980.1	Bradi1g00260.2.p))	LOC_Os01g59570.1))	(((AT2G37050.3	((Zm00001d041941_T001.1	Bradi2g62670.2.p)	LOC_Os11g01200.1))	(evm_27.model.AmTr_v1.0_scaffold00049.63_	(Solyc05g014240.2.1	Potri.008G181200.1)))	(((((Pp3c14_22440V3.1.p	Smo_108434)	((Potri.001G333300.1	evm_27.model.AmTr_v1.0_scaffold00005.91_)	((Solyc01g068360.2.1	Zm00001d034405_T002.1)	((LOC_Os06g38970.1	Bradi1g37210.1.p)	AT2G02780.1))))	((Pp3c2_17640V3.1.p	((LOC_Os12g10740.1	(Potri.004G231500.1	Solyc01g102710.2.1))	(evm_27.model.AmTr_v1.0_scaffold00021.190	AT1G79620.1)))	(Pp3c1_39210V3.1.p	((Bradi2g53400.1.p	LOC_Os05g40270.4)	Potri.013G159500.1))))	(((Pp3c1_4210V3.1.p	(Smo_40907_	(((LOC_Os03g56250.1	(Potri.014G196600.1	(AT4G39270.1	Solyc01g109650.2.1)))	evm_27.model.AmTr_v1.0_scaffold00059.5__)	(Bradi1g10260.1.p	Zm00001d013376_T003.1))))	((((evm_27.model.AmTr_v1.0_scaffold00002.363	((Zm00001d041215_T002.1	LOC_Os12g44090.1)
((AT1G51890.1	(AT1G49100.1	(AT3G46350.1	AT4G20450.1)))	((((LOC_Os09g18594.1	Zm00001d020185_T003.1)	(((Bradi2g19290.1.p	LOC_Os05g45010.1)	(LOC_Os12g37980.1	Bradi1g00260.2.p))	LOC_Os01g59570.1))	(((AT2G37050.3	((Zm00001d041941_T001.1	Bradi2g62670.2.p)	LOC_Os11g01200.1))	(evm_27.model.AmTr_v1.0_scaffold00049.63_	(Solyc05g014240.2.1	Potri.008G181200.1)))	((((Pp3c2_17640V3.1.p	(LOC_Os12g10740.1	((Potri.004G231500.1	Solyc01g102710.2.1)	(evm_27.model.AmTr_v1.0_scaffold00021.190	AT1G79620.1))))	(Pp3c1_39210V3.1.p	((Bradi2g53400.1.p	LOC_Os05g40270.4)	Potri.013G159500.1)))	((LOC_Os07g37810.1	((((Potri.007G002600.1	evm_27.model.AmTr_v1.0_scaffold00025.294)	(AT1G53730.2	Bradi1g21040.2.p))	((Solyc02g081070.2.1	Zm00001d015649_T003.1)	(LOC_Os02g10110.1	(Potri.006G190700.1	AT5G06820.1))))	Smo_76873_))	(((((((evm_27.model.AmTr_v1.0_scaffold00032.135	AT1G56145.2)	((LOC_Os08g10150.1	Zm00001d026306_T009.1)	(LOC_Os08g10310.1	LOC_Os04g22470.1)))	((Bradi4g28367.1.p	((AT3G14840.2	evm_27.model.AmTr_v1.0_scaffold00162.29_)	((AT1G29730.1	Potri.011G075400.1)
((AT1G51890.1	(AT1G49100.1	(AT3G46350.1	AT4G20450.1)))	((((LOC_Os01g59570.1	((LOC_Os09g18594.1	Zm00001d020185_T003.1)	((Bradi2g19290.1.p	LOC_Os05g45010.1)	(LOC_Os12g37980.1	Bradi1g00260.2.p))))	((((Zm00001d041941_T001.1	Bradi2g62670.2.p)	(LOC_Os11g01200.1	AT2G37050.3))	(evm_27.model.AmTr_v1.0_scaffold00049.63_	(Solyc05g014240.2.1	Potri.008G181200.1)))	(((((((((Solyc02g070910.1.1	Smo_234577)	((LOC_Os06g08710.1	Zm00001d005776_T002.1)	((evm_27.model.AmTr_v1.0_scaffold00029.382	(((Zm00001d048357_T001.1	(Bradi4g08300.2.p	LOC_Os02g42370.1))	((Solyc03g098400.1.1	AT3G47090.1)	(Potri.005G037400.1	(Solyc04g009040.2.1	(Potri.017G152200.1	Potri.008G033700.1)))))	(((((Zm00001d051096_T001.1	LOC_Os02g40240.1)	Bradi3g48760.2.p)	(LOC_Os11g07240.1	Bradi4g24451.1.p))	(Bradi3g16427.1.p	(Zm00001d054012_T001.1	LOC_Os01g05870.1)))	(Bradi4g03660.2.p	(LOC_Os06g38730.1	(Bradi4g12990.1.p	Zm00001d044656_T001.1))))))	((((LOC_Os11g46980.1	Bradi4g30827.2.p)	(Zm00001d030796_T003.1	Bradi4g10987.1.p))	LOC_Os02g30540.1)	((evm_27.model.AmTr_v1.0_scaffold00022.150
((Solyc03g093380.1.1	(AT1G51890.1	(AT1G49100.1	(AT3G46350.1	AT4G20450.1))))	((((LOC_Os01g59570.1	((LOC_Os09g18594.1	Zm00001d020185_T003.1)	((Bradi2g19290.1.p	LOC_Os05g45010.1)	(LOC_Os12g37980.1	Bradi1g00260.2.p))))	((((Zm00001d041941_T001.1	Bradi2g62670.2.p)	(LOC_Os11g01200.1	AT2G37050.3))	(evm_27.model.AmTr_v1.0_scaffold00049.63_	(Solyc05g014240.2.1	Potri.008G181200.1)))	((((((evm_27.model.AmTr_v1.0_scaffold00032.135	AT1G56145.2)	((LOC_Os08g10150.1	Zm00001d026306_T009.1)	(LOC_Os08g10310.1	LOC_Os04g22470.1)))	(((AT1G29730.1	Potri.011G075400.1)	(Solyc03g005960.2.1	(Solyc02g071880.2.1	Potri.011G072300.1)))	((AT3G14840.2	(Bradi4g28367.1.p	evm_27.model.AmTr_v1.0_scaffold00162.29_))	(Potri.019G005900.1	Solyc02g071820.2.1))))	((Pp3c4_2690V3.1.p	((evm_27.model.AmTr_v1.0_scaffold00069.16_	(((Bradi1g51630.1.p	Zm00001d035097_T001.1)	LOC_Os01g39600.1)	(AT2G45340.1	(Solyc08g079460.2.1	Potri.001G117800.1))))	Smo_122408))	(((((PPK1_AT1G77720.1	(((CPK7_AT5G12480.1	SnRK2_AT1G10940.2)	(AME1_AT3G53570.1	((CDC2A_AT3G48750.1	MPK1_AT1G10210.1)
((Solyc03g093380.1.1	(AT1G51890.1	(AT1G49100.1	(AT3G46350.1	AT4G20450.1))))	((((LOC_Os01g59570.1	((LOC_Os09g18594.1	Zm00001d020185_T003.1)	((Bradi2g19290.1.p	LOC_Os05g45010.1)	(LOC_Os12g37980.1	Bradi1g00260.2.p))))	(((AT2G37050.3	((Zm00001d041941_T001.1	Bradi2g62670.2.p)	LOC_Os11g01200.1))	(evm_27.model.AmTr_v1.0_scaffold00049.63_	(Solyc05g014240.2.1	Potri.008G181200.1)))	(((((((evm_27.model.AmTr_v1.0_scaffold00032.135	AT1G56145.2)	((LOC_Os08g10150.1	Zm00001d026306_T009.1)	(LOC_Os08g10310.1	LOC_Os04g22470.1)))	((AT1G29730.1	Potri.011G075400.1)	((Solyc02g071880.2.1	Potri.011G072300.1)	((AT3G14840.2	(Bradi4g28367.1.p	evm_27.model.AmTr_v1.0_scaffold00162.29_))	((Solyc03g005960.2.1	Potri.019G005900.1)	Solyc02g071820.2.1)))))	((((((Bradi1g10260.1.p	Zm00001d013376_T003.1)	LOC_Os03g56250.1)	(((Solyc01g109650.2.1	AT4G39270.1)	Potri.014G196600.1)	evm_27.model.AmTr_v1.0_scaffold00059.5__))	(Pp3c1_4210V3.1.p	Smo_40907_))	((((((Zm00001d002599_T002.1	(AT4G36180.1	Solyc03g033610.1.1))	(Smo_406781	Pp3c11_18980V3.1.p))	(((Solyc09g061930.2.1
((AT1G51890.1	(AT1G49100.1	(AT3G46350.1	AT4G20450.1)))	((evm_27.model.AmTr_v1.0_scaffold00056.178	AT4G29450.1)	(Potri.019G111100.1	(Solyc03g093380.1.1	((LOC_Os01g59570.1	((LOC_Os09g18594.1	Zm00001d020185_T003.1)	((Bradi2g19290.1.p	LOC_Os05g45010.1)	(LOC_Os12g37980.1	Bradi1g00260.2.p))))	(((AT2G37050.3	((Zm00001d041941_T001.1	Bradi2g62670.2.p)	LOC_Os11g01200.1))	(evm_27.model.AmTr_v1.0_scaffold00049.63_	(Solyc05g014240.2.1	Potri.008G181200.1)))	((((Pp3c2_17640V3.1.p	((evm_27.model.AmTr_v1.0_scaffold00021.190	AT1G79620.1)	(LOC_Os12g10740.1	(Potri.004G231500.1	Solyc01g102710.2.1))))	(Pp3c1_39210V3.1.p	((Bradi2g53400.1.p	LOC_Os05g40270.4)	Potri.013G159500.1)))	((LOC_Os07g37810.1	((LOC_Os02g10110.1	(Potri.006G190700.1	AT5G06820.1))	((Smo_76873_	(AT1G53730.2	(Bradi1g21040.2.p	(Potri.007G002600.1	evm_27.model.AmTr_v1.0_scaffold00025.294))))	(Solyc02g081070.2.1	Zm00001d015649_T003.1))))	(((((LOC_Os11g26130.1	Zm00001d007313_T001.1)	(Solyc09g057680.2.1	(Potri.018G141000.1	AT3G23750.1)))	(((Bradi5g26550.1.p	Solyc01g007130.3.1)
((AT1G51890.1	(AT1G49100.1	(AT3G46350.1	AT4G20450.1)))	((((((((((((LOC_Os06g08710.1	Zm00001d005776_T002.1)	(((((LOC_Os06g38730.1	(Zm00001d044656_T001.1	Bradi4g12990.1.p))	((Solyc03g098400.1.1	AT3G47090.1)	(Potri.005G037400.1	((Potri.008G033700.1	Potri.017G152200.1)	Solyc04g009040.2.1))))	((Zm00001d048357_T001.1	(LOC_Os02g42370.1	Bradi4g08300.2.p))	(((Bradi3g48760.2.p	(Zm00001d051096_T001.1	LOC_Os02g40240.1))	(Bradi4g24451.1.p	LOC_Os11g07240.1))	(LOC_Os01g05870.1	Zm00001d054012_T001.1))))	(Bradi3g16427.1.p	Bradi4g03660.2.p))	(evm_27.model.AmTr_v1.0_scaffold00029.382	(((evm_27.model.AmTr_v1.0_scaffold00022.150	Solyc04g014900.2.1)	(((LOC_Os11g46980.1	Bradi4g30827.2.p)	(Zm00001d030796_T003.1	Bradi4g10987.1.p))	LOC_Os02g30540.1))	(Potri.003G150100.1	(Solyc03g006100.2.1	Solyc06g006040.1.1))))))	(Smo_234577	Solyc02g070910.1.1))	((((Smo_406781	Pp3c11_18980V3.1.p)	(Zm00001d002599_T002.1	(AT4G36180.1	Solyc03g033610.1.1)))	((((Zm00001d019701_T001.1	Solyc01g107650.2.1)	((Potri.008G124300.1	Potri.017G119000.1)	((LOC_Os08g39590.1
(((((((((evm_27.model.AmTr_v1.0_scaffold00021.190	AT1G79620.1)	(LOC_Os12g10740.1	(Potri.004G231500.1	Solyc01g102710.2.1)))	Pp3c2_17640V3.1.p)	(((LOC_Os05g40270.4	Bradi2g53400.1.p)	Potri.013G159500.1)	Pp3c1_39210V3.1.p))	((((((Bradi1g10260.1.p	Zm00001d013376_T003.1)	(((LOC_Os03g56250.1	Potri.014G196600.1)	(AT4G39270.1	Solyc01g109650.2.1))	evm_27.model.AmTr_v1.0_scaffold00059.5__))	(Pp3c1_4210V3.1.p	Smo_40907_))	(((((((((SnRK2_AT1G10940.2	CPK7_AT5G12480.1)	(((PPK1_AT1G77720.1	(CDC2A_AT3G48750.1	MPK1_AT1G10210.1))	AME1_AT3G53570.1)	CKA1_AT5G67380.1))	(PK1_AT3G08730.1	(NPH1_AT3G45780.1	PK5_AT5G47750.1)))	TOUSLED_AT5G20930.1)	MEKK1_AT4G08500.1)	(AT2G31880.1	Pp3c10_16000V3.1.p))	(((LOC_Os06g08710.1	Zm00001d005776_T002.1)	(((Solyc04g014900.2.1	(((LOC_Os11g46980.1	Bradi4g30827.2.p)	(Zm00001d030796_T003.1	Bradi4g10987.1.p))	LOC_Os02g30540.1))	(Potri.003G150100.1	(Solyc03g006100.2.1	Solyc06g006040.1.1)))	(((((Bradi3g48760.2.p	(Zm00001d051096_T001.1	LOC_Os02g40240.1))	(Bradi4g24451.1.p	LOC_Os11g07240.1))	(Bradi3g16427.1.p
(((((AT1G51890.1	(AT1G49100.1	(AT3G46350.1	AT4G20450.1)))	Solyc03g093380.1.1)	(AT4G29450.1	Potri.019G111100.1))	(((((Solyc05g014240.2.1	Potri.008G181200.1)	evm_27.model.AmTr_v1.0_scaffold00049.63_)	((Zm00001d041941_T001.1	Bradi2g62670.2.p)	(AT2G37050.3	LOC_Os11g01200.1)))	(((((((Bradi1g37210.1.p	LOC_Os06g38970.1)	AT2G02780.1)	((Potri.001G333300.1	evm_27.model.AmTr_v1.0_scaffold00005.91_)	(Solyc01g068360.2.1	Zm00001d034405_T002.1)))	(Pp3c14_22440V3.1.p	Smo_108434))	((((evm_27.model.AmTr_v1.0_scaffold00021.190	AT1G79620.1)	(LOC_Os12g10740.1	(Potri.004G231500.1	Solyc01g102710.2.1)))	Pp3c2_17640V3.1.p)	(((LOC_Os05g40270.4	Bradi2g53400.1.p)	Potri.013G159500.1)	Pp3c1_39210V3.1.p)))	(((evm_27.model.AmTr_v1.0_scaffold00069.16_	((LOC_Os01g39600.1	(Zm00001d035097_T001.1	Bradi1g51630.1.p))	(AT2G45340.1	(Potri.001G117800.1	Solyc08g079460.2.1))))	(Smo_122408	Pp3c4_2690V3.1.p))	(((((Bradi5g26550.1.p	Solyc01g007130.3.1)	(Smo_268021	Pp3c10_2340V3.1.p))	((AT1G24650.1	Zm00001d033777_T001.1)	((Potri.018G141000.1	(AT3G23750.1
((AT4G29450.1	(evm_27.model.AmTr_v1.0_scaffold00056.178	Potri.019G111100.1))	(((Solyc03g093380.1.1	((((Solyc05g014240.2.1	Potri.008G181200.1)	evm_27.model.AmTr_v1.0_scaffold00049.63_)	((Zm00001d041941_T001.1	Bradi2g62670.2.p)	(AT2G37050.3	LOC_Os11g01200.1)))	(((((((Bradi1g37210.1.p	LOC_Os06g38970.1)	AT2G02780.1)	((Potri.001G333300.1	evm_27.model.AmTr_v1.0_scaffold00005.91_)	(Solyc01g068360.2.1	Zm00001d034405_T002.1)))	(Pp3c14_22440V3.1.p	Smo_108434))	((((evm_27.model.AmTr_v1.0_scaffold00021.190	AT1G79620.1)	(LOC_Os12g10740.1	(Potri.004G231500.1	Solyc01g102710.2.1)))	Pp3c2_17640V3.1.p)	(((LOC_Os05g40270.4	Bradi2g53400.1.p)	Potri.013G159500.1)	Pp3c1_39210V3.1.p)))	((((LOC_Os11g26130.1	Zm00001d007313_T001.1)	((((Bradi5g26550.1.p	Solyc01g007130.3.1)	(Smo_268021	Pp3c10_2340V3.1.p))	(AT1G24650.1	Zm00001d033777_T001.1))	(Potri.018G141000.1	(AT3G23750.1	Solyc09g057680.2.1))))	((LOC_Os07g37810.1	(((AT5G06820.1	Potri.006G190700.1)	LOC_Os02g10110.1)	(((Potri.007G002600.1	evm_27.model.AmTr_v1.0_scaffold00025.294)	(AT1G53730.2	Bradi1g21040.2.p))	(Smo_76873_
(evm_27.model.AmTr_v1.0_scaffold00056.178	((((Solyc03g093380.1.1	(((((((evm_27.model.AmTr_v1.0_scaffold00021.190	AT1G79620.1)	(Solyc01g102710.2.1	(LOC_Os12g10740.1	Potri.004G231500.1)))	Pp3c2_17640V3.1.p)	(((LOC_Os05g40270.4	Bradi2g53400.1.p)	Potri.013G159500.1)	Pp3c1_39210V3.1.p))	((((((((Bradi1g37210.1.p	LOC_Os06g38970.1)	AT2G02780.1)	((Potri.001G333300.1	evm_27.model.AmTr_v1.0_scaffold00005.91_)	(Solyc01g068360.2.1	Zm00001d034405_T002.1)))	(Pp3c14_22440V3.1.p	Smo_108434))	(((Bradi1g10260.1.p	Zm00001d013376_T003.1)	(((LOC_Os03g56250.1	Potri.014G196600.1)	(AT4G39270.1	Solyc01g109650.2.1))	evm_27.model.AmTr_v1.0_scaffold00059.5__))	(Pp3c1_4210V3.1.p	Smo_40907_)))	(((((((Zm00001d002599_T002.1	(AT4G36180.1	Solyc03g033610.1.1))	(Smo_406781	Pp3c11_18980V3.1.p))	((((Zm00001d019701_T001.1	Solyc01g107650.2.1)	((Potri.008G124300.1	Potri.017G119000.1)	((LOC_Os08g39590.1	AT3G57830.1)	(Potri.010G058200.1	Bradi4g39617.1.p))))	(((Zm00001d020322_T001.1	((Potri.014G024400.1	(AT1G60630.1	Solyc04g008650.2.1))	((Zm00001d048822_T001.1	(Potri.006G279300.1	Solyc12g009190.1.1))
(((Solyc03g093380.1.1	((((((((Bradi1g37210.1.p	LOC_Os06g38970.1)	AT2G02780.1)	((Potri.001G333300.1	evm_27.model.AmTr_v1.0_scaffold00005.91_)	(Solyc01g068360.2.1	Zm00001d034405_T002.1)))	(Pp3c14_22440V3.1.p	Smo_108434))	((((evm_27.model.AmTr_v1.0_scaffold00021.190	AT1G79620.1)	(Solyc01g102710.2.1	(LOC_Os12g10740.1	Potri.004G231500.1)))	Pp3c2_17640V3.1.p)	(((LOC_Os05g40270.4	Bradi2g53400.1.p)	Potri.013G159500.1)	Pp3c1_39210V3.1.p)))	(((LOC_Os07g37810.1	(((AT5G06820.1	Potri.006G190700.1)	LOC_Os02g10110.1)	((Zm00001d015649_T003.1	Solyc02g081070.2.1)	(((Potri.007G002600.1	evm_27.model.AmTr_v1.0_scaffold00025.294)	(AT1G53730.2	Bradi1g21040.2.p))	Smo_76873_))))	(((Bradi1g10260.1.p	Zm00001d013376_T003.1)	(((Potri.014G196600.1	(AT4G39270.1	Solyc01g109650.2.1))	evm_27.model.AmTr_v1.0_scaffold00059.5__)	LOC_Os03g56250.1))	(Pp3c1_4210V3.1.p	Smo_40907_)))	(((((LOC_Os01g39600.1	(Zm00001d035097_T001.1	Bradi1g51630.1.p))	(evm_27.model.AmTr_v1.0_scaffold00069.16_	(AT2G45340.1	(Potri.001G117800.1	Solyc08g079460.2.1))))	(Smo_122408	Pp3c4_2690V3.1.p))	((((((evm_27.model.AmTr_v1.0_scaffold00032.242
((AT4G29450.1	Solyc03g093380.1.1)	(((evm_27.model.AmTr_v1.0_scaffold00056.178	Potri.019G111100.1)	(((((Solyc05g014240.2.1	Potri.008G181200.1)	evm_27.model.AmTr_v1.0_scaffold00049.63_)	((Zm00001d041941_T001.1	Bradi2g62670.2.p)	(AT2G37050.3	LOC_Os11g01200.1)))	(((((((evm_27.model.AmTr_v1.0_scaffold00021.190	AT1G79620.1)	(Solyc01g102710.2.1	Potri.004G231500.1))	LOC_Os12g10740.1)	Pp3c2_17640V3.1.p)	(((LOC_Os05g40270.4	Bradi2g53400.1.p)	Potri.013G159500.1)	Pp3c1_39210V3.1.p))	((LOC_Os07g37810.1	(Smo_76873_	((((AT5G06820.1	Potri.006G190700.1)	LOC_Os02g10110.1)	(Zm00001d015649_T003.1	Solyc02g081070.2.1))	((Potri.007G002600.1	evm_27.model.AmTr_v1.0_scaffold00025.294)	(AT1G53730.2	Bradi1g21040.2.p)))))	(((((((Bradi1g37210.1.p	LOC_Os06g38970.1)	AT2G02780.1)	(Potri.001G333300.1	evm_27.model.AmTr_v1.0_scaffold00005.91_))	(Solyc01g068360.2.1	Zm00001d034405_T002.1))	(Pp3c14_22440V3.1.p	Smo_108434))	((LOC_Os11g26130.1	Zm00001d007313_T001.1)	((((Bradi5g26550.1.p	Solyc01g007130.3.1)	(Smo_268021	Pp3c10_2340V3.1.p))	(AT1G24650.1	Zm00001d033777_T001.1))	(Solyc09g057680.2.1
((AT1G51890.1	(AT1G49100.1	(AT3G46350.1	AT4G20450.1)))	((AT4G29450.1	Solyc03g093380.1.1)	((evm_27.model.AmTr_v1.0_scaffold00056.178	Potri.019G111100.1)	(((((((evm_27.model.AmTr_v1.0_scaffold00021.190	AT1G79620.1)	(LOC_Os12g10740.1	(Solyc01g102710.2.1	Potri.004G231500.1)))	Pp3c2_17640V3.1.p)	(((LOC_Os05g40270.4	Bradi2g53400.1.p)	Potri.013G159500.1)	Pp3c1_39210V3.1.p))	((LOC_Os07g37810.1	(Smo_76873_	((((AT5G06820.1	Potri.006G190700.1)	LOC_Os02g10110.1)	(Zm00001d015649_T003.1	Solyc02g081070.2.1))	((Potri.007G002600.1	evm_27.model.AmTr_v1.0_scaffold00025.294)	(AT1G53730.2	Bradi1g21040.2.p)))))	((((Bradi5g26550.1.p	Solyc01g007130.3.1)	(Smo_268021	Pp3c10_2340V3.1.p))	((AT1G24650.1	Zm00001d033777_T001.1)	((Solyc09g057680.2.1	(Potri.018G141000.1	AT3G23750.1))	(LOC_Os11g26130.1	Zm00001d007313_T001.1))))	(((((LOC_Os08g10310.1	LOC_Os04g22470.1)	(Zm00001d026306_T009.1	LOC_Os08g10150.1))	(evm_27.model.AmTr_v1.0_scaffold00032.135	AT1G56145.2))	(((((Potri.011G075400.1	AT1G29730.1)	(Solyc02g071880.2.1	Potri.011G072300.1))
(((Solyc03g093380.1.1	(((((Solyc05g014240.2.1	Potri.008G181200.1)	evm_27.model.AmTr_v1.0_scaffold00049.63_)	(AT2G37050.3	(LOC_Os11g01200.1	(Zm00001d041941_T001.1	Bradi2g62670.2.p))))	((((((evm_27.model.AmTr_v1.0_scaffold00021.190	AT1G79620.1)	(LOC_Os12g10740.1	(Solyc01g102710.2.1	Potri.004G231500.1)))	Pp3c2_17640V3.1.p)	(((LOC_Os05g40270.4	Bradi2g53400.1.p)	Potri.013G159500.1)	Pp3c1_39210V3.1.p))	(((((((Bradi1g10260.1.p	Zm00001d013376_T003.1)	((LOC_Os03g56250.1	(Potri.014G196600.1	(AT4G39270.1	Solyc01g109650.2.1)))	evm_27.model.AmTr_v1.0_scaffold00059.5__))	(Pp3c1_4210V3.1.p	Smo_40907_))	((((AT5G45800.1	(LOC_Os06g35200.1	Zm00001d053518_T001.1))	((Pp3c26_4970V3.1.p	Pp3c8_2540V3.1.p)	(Bradi3g19650.1.p	(evm_27.model.AmTr_v1.0_scaffold00065.196	(Solyc07g005540.1.1	Potri.018G107400.1)))))	((((Zm00001d001877_T001.1	(evm_27.model.AmTr_v1.0_scaffold00029.177	Solyc01g008140.2.1))	((Potri.001G161000.1	AT1G72300.1)	(Zm00001d053866_T001.1	(LOC_Os02g05920.1	Bradi3g04176.1.p))))	Smo_121260)	(Pp3c18_21010V3.1.p	((((evm_27.model.AmTr_v1.0_scaffold00024.56_	Bradi3g21400.1.p)	(((Zm00001d011721_T001.1	Bradi1g72572.1.p)
(((AT1G51890.1	(AT1G49100.1	(AT3G46350.1	AT4G20450.1)))	(AT4G29450.1	((Potri.019G111100.1	Solyc03g093380.1.1)	(((((Solyc05g014240.2.1	Potri.008G181200.1)	evm_27.model.AmTr_v1.0_scaffold00049.63_)	((Zm00001d041941_T001.1	Bradi2g62670.2.p)	(AT2G37050.3	LOC_Os11g01200.1)))	((((((evm_27.model.AmTr_v1.0_scaffold00021.190	AT1G79620.1)	(LOC_Os12g10740.1	(Solyc01g102710.2.1	Potri.004G231500.1)))	Pp3c2_17640V3.1.p)	(((LOC_Os05g40270.4	Bradi2g53400.1.p)	Potri.013G159500.1)	Pp3c1_39210V3.1.p))	(((((((((((SnRK2_AT1G10940.2	CPK7_AT5G12480.1)	((CKA1_AT5G67380.1	CDC2A_AT3G48750.1)	MPK1_AT1G10210.1))	(PPK1_AT1G77720.1	MEKK1_AT4G08500.1))	AME1_AT3G53570.1)	(PK1_AT3G08730.1	(NPH1_AT3G45780.1	PK5_AT5G47750.1)))	TOUSLED_AT5G20930.1)	(AT2G31880.1	Pp3c10_16000V3.1.p))	(((((((Zm00001d001877_T001.1	(evm_27.model.AmTr_v1.0_scaffold00029.177	Solyc01g008140.2.1))	((Potri.001G161000.1	AT1G72300.1)	(Zm00001d053866_T001.1	(LOC_Os02g05920.1	Bradi3g04176.1.p))))	Smo_121260)	(Pp3c18_21010V3.1.p	((((evm_27.model.AmTr_v1.0_scaffold00024.56_	Bradi3g21400.1.p)
(((AT1G49100.1	(AT4G20450.1	AT3G46350.1))	AT1G51890.1)	((Solyc03g093380.1.1	((((evm_27.model.AmTr_v1.0_scaffold00049.63_	(Potri.008G181200.1	Solyc05g014240.2.1))	(AT2G37050.3	(LOC_Os11g01200.1	(Zm00001d041941_T001.1	Bradi2g62670.2.p))))	(((((Smo_76873_	(((LOC_Os02g10110.1	(AT5G06820.1	Potri.006G190700.1))	(Solyc02g081070.2.1	Zm00001d015649_T003.1))	((Potri.007G002600.1	evm_27.model.AmTr_v1.0_scaffold00025.294)	(Bradi1g21040.2.p	AT1G53730.2))))	LOC_Os07g37810.1)	(((((Pp3c1_4210V3.1.p	(Smo_40907_	(LOC_Os03g56250.1	((Bradi1g10260.1.p	Zm00001d013376_T003.1)	((Solyc01g109650.2.1	(Potri.014G196600.1	AT4G39270.1))	evm_27.model.AmTr_v1.0_scaffold00059.5__)))))	(((((Solyc08g079460.2.1	Potri.001G117800.1)	AT2G45340.1)	(evm_27.model.AmTr_v1.0_scaffold00069.16_	(LOC_Os01g39600.1	(Zm00001d035097_T001.1	Bradi1g51630.1.p))))	(Smo_122408	Pp3c4_2690V3.1.p))	((((evm_27.model.AmTr_v1.0_scaffold00154.29_	((LOC_Os07g41140.1	((Zm00001d013251_T001.1	LOC_Os03g54900.1)	Bradi1g59290.3.p))	((Solyc04g005390.1.1	Potri.008G096400.1)	(AT3G02130.1	Potri.004G120500.1))))
((AT4G29450.1	((AT1G49100.1	(AT4G20450.1	AT3G46350.1))	AT1G51890.1))	(Solyc03g093380.1.1	(((((evm_27.model.AmTr_v1.0_scaffold00049.63_	(Potri.008G181200.1	Solyc05g014240.2.1))	(AT2G37050.3	(LOC_Os11g01200.1	(Zm00001d041941_T001.1	Bradi2g62670.2.p))))	(((((Smo_76873_	((Solyc02g081070.2.1	Zm00001d015649_T003.1)	(((Potri.007G002600.1	evm_27.model.AmTr_v1.0_scaffold00025.294)	(Bradi1g21040.2.p	AT1G53730.2))	(LOC_Os02g10110.1	(AT5G06820.1	Potri.006G190700.1)))))	LOC_Os07g37810.1)	(((((((evm_27.model.AmTr_v1.0_scaffold00032.135	AT1G56145.2)	((LOC_Os08g10150.1	Zm00001d026306_T009.1)	(LOC_Os08g10310.1	LOC_Os04g22470.1)))	(Solyc03g005960.2.1	((((Potri.011G075400.1	AT1G29730.1)	(Potri.011G072300.1	Solyc02g071880.2.1))	(AT3G14840.2	(Solyc02g071820.2.1	Potri.019G005900.1)))	(evm_27.model.AmTr_v1.0_scaffold00162.29_	Bradi4g28367.1.p))))	(Bradi2g34314.2.p	(((Zm00001d048877_T002.1	evm_27.model.AmTr_v1.0_scaffold00157.36_)	(((Bradi5g12227.1.p	LOC_Os08g07760.1)	(Solyc01g104970.2.1	AT1G71830.1))	Pp3c3_24690V3.1.p))	((Solyc04g039730.2.1	((Potri.017G108000.1
(evm_27.model.AmTr_v1.0_scaffold00056.178	(((AT1G49100.1	(AT4G20450.1	AT3G46350.1))	AT1G51890.1)	(((((evm_27.model.AmTr_v1.0_scaffold00049.63_	(Potri.008G181200.1	Solyc05g014240.2.1))	((Zm00001d041941_T001.1	Bradi2g62670.2.p)	(AT2G37050.3	LOC_Os11g01200.1)))	((((((LOC_Os02g10110.1	(AT5G06820.1	Potri.006G190700.1))	((Solyc02g081070.2.1	Zm00001d015649_T003.1)	(Smo_76873_	((Potri.007G002600.1	evm_27.model.AmTr_v1.0_scaffold00025.294)	(Bradi1g21040.2.p	AT1G53730.2)))))	LOC_Os07g37810.1)	(((((evm_27.model.AmTr_v1.0_scaffold00032.135	AT1G56145.2)	((LOC_Os08g10150.1	Zm00001d026306_T009.1)	(LOC_Os08g10310.1	LOC_Os04g22470.1)))	(Solyc03g005960.2.1	((evm_27.model.AmTr_v1.0_scaffold00162.29_	Bradi4g28367.1.p)	((((Potri.011G075400.1	AT1G29730.1)	(Potri.011G072300.1	Solyc02g071880.2.1))	(Solyc02g071820.2.1	Potri.019G005900.1))	AT3G14840.2))))	((((evm_27.model.AmTr_v1.0_scaffold00069.16_	(AT2G45340.1	(Solyc08g079460.2.1	Potri.001G117800.1)))	(LOC_Os01g39600.1	(Zm00001d035097_T001.1	Bradi1g51630.1.p)))	(Smo_122408	Pp3c4_2690V3.1.p))	((Bradi2g34314.2.p	((Zm00001d048877_T002.1
(((Potri.019G111100.1	((AT1G49100.1	(AT4G20450.1	AT3G46350.1))	AT1G51890.1))	(Solyc03g093380.1.1	((((evm_27.model.AmTr_v1.0_scaffold00049.63_	(Potri.008G181200.1	Solyc05g014240.2.1))	((Zm00001d041941_T001.1	Bradi2g62670.2.p)	(AT2G37050.3	LOC_Os11g01200.1)))	((((((evm_27.model.AmTr_v1.0_scaffold00069.16_	((Solyc08g079460.2.1	Potri.001G117800.1)	(AT2G45340.1	(LOC_Os01g39600.1	(Zm00001d035097_T001.1	Bradi1g51630.1.p)))))	(Smo_122408	Pp3c4_2690V3.1.p))	((((Potri.014G196600.1	(AT4G39270.1	Solyc01g109650.2.1))	(((Bradi1g10260.1.p	Zm00001d013376_T003.1)	LOC_Os03g56250.1)	evm_27.model.AmTr_v1.0_scaffold00059.5__))	(Pp3c1_4210V3.1.p	Smo_40907_))	((((((MEKK1_AT4G08500.1	((PK1_AT3G08730.1	(NPH1_AT3G45780.1	PK5_AT5G47750.1))	(((AME1_AT3G53570.1	(CDC2A_AT3G48750.1	MPK1_AT1G10210.1))	CKA1_AT5G67380.1)	(SnRK2_AT1G10940.2	CPK7_AT5G12480.1))))	PPK1_AT1G77720.1)	TOUSLED_AT5G20930.1)	(AT2G31880.1	Pp3c10_16000V3.1.p))	((Smo_234577	(((Zm00001d005776_T002.1	LOC_Os06g08710.1)	(((((((LOC_Os02g40240.1	Zm00001d051096_T001.1)
((Solyc03g093380.1.1	(AT1G51890.1	((AT3G46350.1	AT4G20450.1)	AT1G49100.1)))	((evm_27.model.AmTr_v1.0_scaffold00056.178	(AT4G29450.1	Potri.019G111100.1))	((((Pp3c12_16180V3.1.p	(AT5G48740.1	(Potri.002G242700.1	Solyc09g060110.2.1)))	(((Pp3c2_17640V3.1.p	((Potri.004G231500.1	Solyc01g102710.2.1)	((evm_27.model.AmTr_v1.0_scaffold00021.190	AT1G79620.1)	LOC_Os12g10740.1)))	((Potri.013G159500.1	(LOC_Os05g40270.4	Bradi2g53400.1.p))	Pp3c1_39210V3.1.p))	(((((TOUSLED_AT5G20930.1	(((MEKK1_AT4G08500.1	(PPK1_AT1G77720.1	((AME1_AT3G53570.1	(MPK1_AT1G10210.1	CDC2A_AT3G48750.1))	CKA1_AT5G67380.1)))	(CPK7_AT5G12480.1	SnRK2_AT1G10940.2))	((NPH1_AT3G45780.1	PK5_AT5G47750.1)	PK1_AT3G08730.1)))	((((Solyc09g057680.2.1	(Potri.018G141000.1	AT3G23750.1))	(LOC_Os11g26130.1	Zm00001d007313_T001.1))	(AT1G24650.1	Zm00001d033777_T001.1))	((Bradi5g26550.1.p	Solyc01g007130.3.1)	(Smo_268021	Pp3c10_2340V3.1.p))))	((((((Smo_234577	((LOC_Os06g08710.1	Zm00001d005776_T002.1)	(((((Bradi4g30827.2.p	LOC_Os11g46980.1)
((AT1G51890.1	((AT3G46350.1	AT4G20450.1)	AT1G49100.1))	((evm_27.model.AmTr_v1.0_scaffold00056.178	(AT4G29450.1	Potri.019G111100.1))	(Solyc03g093380.1.1	((((Pp3c12_16180V3.1.p	(AT5G48740.1	(Potri.002G242700.1	Solyc09g060110.2.1)))	(((Pp3c2_17640V3.1.p	((evm_27.model.AmTr_v1.0_scaffold00021.190	AT1G79620.1)	(LOC_Os12g10740.1	(Potri.004G231500.1	Solyc01g102710.2.1))))	((Potri.013G159500.1	(LOC_Os05g40270.4	Bradi2g53400.1.p))	Pp3c1_39210V3.1.p))	(((((((Solyc09g057680.2.1	(Potri.018G141000.1	AT3G23750.1))	(LOC_Os11g26130.1	Zm00001d007313_T001.1))	(AT1G24650.1	Zm00001d033777_T001.1))	((Bradi5g26550.1.p	Solyc01g007130.3.1)	(Smo_268021	Pp3c10_2340V3.1.p)))	((TOUSLED_AT5G20930.1	((((((MPK1_AT1G10210.1	CDC2A_AT3G48750.1)	CKA1_AT5G67380.1)	(CPK7_AT5G12480.1	SnRK2_AT1G10940.2))	(AME1_AT3G53570.1	((NPH1_AT3G45780.1	PK5_AT5G47750.1)	PK1_AT3G08730.1)))	MEKK1_AT4G08500.1)	PPK1_AT1G77720.1))	((((Zm00001d015649_T003.1	Solyc02g081070.2.1)	(LOC_Os02g10110.1	(Potri.006G190700.1	AT5G06820.1)))
((((((Pp3c12_16180V3.1.p	(AT5G48740.1	(Potri.002G242700.1	Solyc09g060110.2.1)))	(((((Solyc09g057680.2.1	(Potri.018G141000.1	AT3G23750.1))	(LOC_Os11g26130.1	Zm00001d007313_T001.1))	((AT1G24650.1	Zm00001d033777_T001.1)	((Bradi5g26550.1.p	Solyc01g007130.3.1)	(Smo_268021	Pp3c10_2340V3.1.p))))	(((((LOC_Os02g10110.1	(Potri.006G190700.1	AT5G06820.1))	((((Potri.007G002600.1	evm_27.model.AmTr_v1.0_scaffold00025.294)	(Bradi1g21040.2.p	AT1G53730.2))	Smo_76873_)	(Zm00001d015649_T003.1	Solyc02g081070.2.1)))	LOC_Os07g37810.1)	((evm_27.model.AmTr_v1.0_scaffold00069.16_	(((Potri.001G117800.1	Solyc08g079460.2.1)	AT2G45340.1)	(LOC_Os01g39600.1	(Zm00001d035097_T001.1	Bradi1g51630.1.p))))	(Smo_122408	Pp3c4_2690V3.1.p)))	((((AT1G56145.2	evm_27.model.AmTr_v1.0_scaffold00032.135)	((LOC_Os08g10150.1	Zm00001d026306_T009.1)	(LOC_Os08g10310.1	LOC_Os04g22470.1)))	((((Potri.011G072300.1	Solyc02g071880.2.1)	(Potri.011G075400.1	AT1G29730.1))	(((Solyc02g071820.2.1	Potri.019G005900.1)	AT3G14840.2)	(Bradi4g28367.1.p	evm_27.model.AmTr_v1.0_scaffold00162.29_)))
((Potri.019G111100.1	(evm_27.model.AmTr_v1.0_scaffold00056.178	AT4G29450.1))	(((AT1G51890.1	((AT3G46350.1	AT4G20450.1)	AT1G49100.1))	Solyc03g093380.1.1)	((((Pp3c12_16180V3.1.p	(AT5G48740.1	(Potri.002G242700.1	Solyc09g060110.2.1)))	((((((Smo_108434	Pp3c14_22440V3.1.p)	((((LOC_Os06g38970.1	Bradi1g37210.1.p)	AT2G02780.1)	(Solyc01g068360.2.1	Zm00001d034405_T002.1))	(Potri.001G333300.1	evm_27.model.AmTr_v1.0_scaffold00005.91_)))	(TOUSLED_AT5G20930.1	((((CPK7_AT5G12480.1	SnRK2_AT1G10940.2)	((MPK1_AT1G10210.1	CDC2A_AT3G48750.1)	CKA1_AT5G67380.1))	((AME1_AT3G53570.1	((NPH1_AT3G45780.1	PK5_AT5G47750.1)	PK1_AT3G08730.1))	MEKK1_AT4G08500.1))	PPK1_AT1G77720.1)))	((LOC_Os11g26130.1	Zm00001d007313_T001.1)	(((AT1G24650.1	Zm00001d033777_T001.1)	((Bradi5g26550.1.p	Solyc01g007130.3.1)	(Smo_268021	Pp3c10_2340V3.1.p)))	(Solyc09g057680.2.1	(Potri.018G141000.1	AT3G23750.1)))))	(((((LOC_Os02g10110.1	(Potri.006G190700.1	AT5G06820.1))	((((Potri.007G002600.1	evm_27.model.AmTr_v1.0_scaffold00025.294)	(Bradi1g21040.2.p
(((AT1G51890.1	((AT3G46350.1	AT4G20450.1)	AT1G49100.1))	(AT4G29450.1	(Solyc03g093380.1.1	((((Pp3c12_16180V3.1.p	(AT5G48740.1	(Potri.002G242700.1	Solyc09g060110.2.1)))	((((((((((Smo_108434	Pp3c14_22440V3.1.p)	((((LOC_Os06g38970.1	Bradi1g37210.1.p)	AT2G02780.1)	(Solyc01g068360.2.1	Zm00001d034405_T002.1))	(Potri.001G333300.1	evm_27.model.AmTr_v1.0_scaffold00005.91_)))	(TOUSLED_AT5G20930.1	(((((CPK7_AT5G12480.1	SnRK2_AT1G10940.2)	((NPH1_AT3G45780.1	PK5_AT5G47750.1)	PK1_AT3G08730.1))	(AME1_AT3G53570.1	((MPK1_AT1G10210.1	CDC2A_AT3G48750.1)	CKA1_AT5G67380.1)))	PPK1_AT1G77720.1)	MEKK1_AT4G08500.1)))	(AT2G31880.1	Pp3c10_16000V3.1.p))	(((LOC_Os06g08710.1	Zm00001d005776_T002.1)	((((((((Potri.008G033700.1	Potri.017G152200.1)	Solyc04g009040.2.1)	(Solyc03g098400.1.1	AT3G47090.1))	((Bradi4g08300.2.p	LOC_Os02g42370.1)	Zm00001d048357_T001.1))	Potri.005G037400.1)	((((Bradi4g24451.1.p	LOC_Os11g07240.1)	((Zm00001d051096_T001.1	LOC_Os02g40240.1)	Bradi3g48760.2.p))	((Zm00001d054012_T001.1
(((((((Pp3c12_16180V3.1.p	(AT5G48740.1	(Potri.002G242700.1	Solyc09g060110.2.1)))	(((((((Smo_108434	Pp3c14_22440V3.1.p)	((Solyc01g068360.2.1	Zm00001d034405_T002.1)	((Potri.001G333300.1	evm_27.model.AmTr_v1.0_scaffold00005.91_)	((LOC_Os06g38970.1	Bradi1g37210.1.p)	AT2G02780.1))))	(Pp3c1_4210V3.1.p	(((evm_27.model.AmTr_v1.0_scaffold00059.5__	(Solyc01g109650.2.1	(AT4G39270.1	Potri.014G196600.1)))	(LOC_Os03g56250.1	(Zm00001d013376_T003.1	Bradi1g10260.1.p)))	Smo_40907_)))	(((LOC_Os02g10110.1	(Potri.006G190700.1	AT5G06820.1))	(Smo_76873_	((Zm00001d015649_T003.1	Solyc02g081070.2.1)	((Bradi1g21040.2.p	AT1G53730.2)	(Potri.007G002600.1	evm_27.model.AmTr_v1.0_scaffold00025.294)))))	LOC_Os07g37810.1))	((((Solyc09g057680.2.1	(Potri.018G141000.1	AT3G23750.1))	(LOC_Os11g26130.1	Zm00001d007313_T001.1))	(AT1G24650.1	Zm00001d033777_T001.1))	((Bradi5g26550.1.p	Solyc01g007130.3.1)	(Smo_268021	Pp3c10_2340V3.1.p))))	(((((evm_27.model.AmTr_v1.0_scaffold00069.219	(Potri.001G114500.1	LOC_Os03g03570.2))	((Bradi1g63200.1.p	(AT5G01890.1	Potri.019G058600.1))
(((((Pp3c12_16180V3.1.p	(AT5G48740.1	(Potri.002G242700.1	Solyc09g060110.2.1)))	(((LOC_Os11g26130.1	Zm00001d007313_T001.1)	(((AT1G24650.1	Zm00001d033777_T001.1)	((Bradi5g26550.1.p	Solyc01g007130.3.1)	(Smo_268021	Pp3c10_2340V3.1.p)))	(Solyc09g057680.2.1	(Potri.018G141000.1	AT3G23750.1))))	((((TOUSLED_AT5G20930.1	((PPK1_AT1G77720.1	(((CPK7_AT5G12480.1	SnRK2_AT1G10940.2)	((NPH1_AT3G45780.1	PK5_AT5G47750.1)	PK1_AT3G08730.1))	(AME1_AT3G53570.1	((MPK1_AT1G10210.1	CDC2A_AT3G48750.1)	CKA1_AT5G67380.1))))	MEKK1_AT4G08500.1))	(AT2G31880.1	Pp3c10_16000V3.1.p))	((Smo_108434	Pp3c14_22440V3.1.p)	((Solyc01g068360.2.1	Zm00001d034405_T002.1)	((Potri.001G333300.1	evm_27.model.AmTr_v1.0_scaffold00005.91_)	((LOC_Os06g38970.1	Bradi1g37210.1.p)	AT2G02780.1)))))	((((Pp3c2_17640V3.1.p	((LOC_Os12g10740.1	(Solyc01g102710.2.1	Potri.004G231500.1))	(evm_27.model.AmTr_v1.0_scaffold00021.190	AT1G79620.1)))	((Potri.013G159500.1	(LOC_Os05g40270.4	Bradi2g53400.1.p))	Pp3c1_39210V3.1.p))	(((LOC_Os02g10110.1	(Potri.006G190700.1
((((((Pp3c12_16180V3.1.p	(Potri.002G242700.1	(Solyc09g060110.2.1	AT5G48740.1)))	(((Pp3c2_17640V3.1.p	((LOC_Os12g10740.1	(Solyc01g102710.2.1	Potri.004G231500.1))	(evm_27.model.AmTr_v1.0_scaffold00021.190	AT1G79620.1)))	((Potri.013G159500.1	(LOC_Os05g40270.4	Bradi2g53400.1.p))	Pp3c1_39210V3.1.p))	(((Smo_76873_	(((LOC_Os02g10110.1	(Potri.006G190700.1	AT5G06820.1))	(Zm00001d015649_T003.1	Solyc02g081070.2.1))	((Potri.007G002600.1	evm_27.model.AmTr_v1.0_scaffold00025.294)	(Bradi1g21040.2.p	AT1G53730.2))))	LOC_Os07g37810.1)	((((AT1G24650.1	Zm00001d033777_T001.1)	((Bradi5g26550.1.p	Solyc01g007130.3.1)	(Smo_268021	Pp3c10_2340V3.1.p)))	((Solyc09g057680.2.1	(Potri.018G141000.1	AT3G23750.1))	(LOC_Os11g26130.1	Zm00001d007313_T001.1)))	(((((Pp3c4_2690V3.1.p	((evm_27.model.AmTr_v1.0_scaffold00069.16_	((LOC_Os01g39600.1	(Zm00001d035097_T001.1	Bradi1g51630.1.p))	((Potri.001G117800.1	Solyc08g079460.2.1)	AT2G45340.1)))	Smo_122408))	((((LOC_Os08g34380.1	AT4G30520.1)	((Potri.017G108000.1	Zm00001d045728_T002.1)	(Solyc04g039730.2.1
(((Solyc03g093380.1.1	((((Pp3c12_16180V3.1.p	(AT5G48740.1	(Potri.002G242700.1	Solyc09g060110.2.1)))	(((Pp3c2_17640V3.1.p	((LOC_Os12g10740.1	(Solyc01g102710.2.1	Potri.004G231500.1))	(evm_27.model.AmTr_v1.0_scaffold00021.190	AT1G79620.1)))	((Potri.013G159500.1	(LOC_Os05g40270.4	Bradi2g53400.1.p))	Pp3c1_39210V3.1.p))	((((LOC_Os02g10110.1	(Potri.006G190700.1	AT5G06820.1))	((Zm00001d015649_T003.1	Solyc02g081070.2.1)	(((Potri.007G002600.1	evm_27.model.AmTr_v1.0_scaffold00025.294)	(Bradi1g21040.2.p	AT1G53730.2))	Smo_76873_)))	LOC_Os07g37810.1)	(((LOC_Os11g26130.1	Zm00001d007313_T001.1)	((AT1G24650.1	Zm00001d033777_T001.1)	(((Bradi5g26550.1.p	Solyc01g007130.3.1)	(Smo_268021	Pp3c10_2340V3.1.p))	(Solyc09g057680.2.1	(Potri.018G141000.1	AT3G23750.1)))))	(((Pp3c4_2690V3.1.p	((((evm_27.model.AmTr_v1.0_scaffold00069.16_	(Zm00001d035097_T001.1	Bradi1g51630.1.p))	LOC_Os01g39600.1)	((Potri.001G117800.1	Solyc08g079460.2.1)	AT2G45340.1))	Smo_122408))	((((AT2G31880.1	Pp3c10_16000V3.1.p)	((Solyc02g070910.1.1	(Smo_234577
((((AT1G49100.1	(AT4G20450.1	AT3G46350.1))	AT1G51890.1)	Solyc03g093380.1.1)	(((((((Pp3c2_17640V3.1.p	((LOC_Os12g10740.1	(Solyc01g102710.2.1	Potri.004G231500.1))	(evm_27.model.AmTr_v1.0_scaffold00021.190	AT1G79620.1)))	((Potri.013G159500.1	(LOC_Os05g40270.4	Bradi2g53400.1.p))	Pp3c1_39210V3.1.p))	(((TOUSLED_AT5G20930.1	((((AME1_AT3G53570.1	((NPH1_AT3G45780.1	PK5_AT5G47750.1)	PK1_AT3G08730.1))	((CPK7_AT5G12480.1	SnRK2_AT1G10940.2)	((MPK1_AT1G10210.1	CDC2A_AT3G48750.1)	CKA1_AT5G67380.1)))	MEKK1_AT4G08500.1)	PPK1_AT1G77720.1))	(((Smo_108434	Pp3c14_22440V3.1.p)	((Potri.001G333300.1	evm_27.model.AmTr_v1.0_scaffold00005.91_)	(((LOC_Os06g38970.1	Bradi1g37210.1.p)	AT2G02780.1)	(Solyc01g068360.2.1	Zm00001d034405_T002.1))))	(((evm_27.model.AmTr_v1.0_scaffold00059.5__	(Potri.014G196600.1	(Solyc01g109650.2.1	AT4G39270.1)))	(LOC_Os03g56250.1	(Zm00001d013376_T003.1	Bradi1g10260.1.p)))	(Smo_40907_	Pp3c1_4210V3.1.p))))	(((((AT1G56145.2	evm_27.model.AmTr_v1.0_scaffold00032.135)	((LOC_Os08g10310.1	LOC_Os04g22470.1)	(LOC_Os08g10150.1
((((AT1G49100.1	(AT4G20450.1	AT3G46350.1))	AT1G51890.1)	((Solyc03g093380.1.1	(((((Pp3c2_17640V3.1.p	((evm_27.model.AmTr_v1.0_scaffold00021.190	AT1G79620.1)	(LOC_Os12g10740.1	(Potri.004G231500.1	Solyc01g102710.2.1))))	(Pp3c1_39210V3.1.p	(Potri.013G159500.1	(LOC_Os05g40270.4	Bradi2g53400.1.p))))	((((((((Zm00001d005776_T002.1	LOC_Os06g08710.1)	(((((Bradi4g03660.2.p	Bradi3g16427.1.p)	(Zm00001d054012_T001.1	LOC_Os01g05870.1))	((Bradi3g48760.2.p	(Zm00001d051096_T001.1	LOC_Os02g40240.1))	(LOC_Os11g07240.1	Bradi4g24451.1.p)))	((((Solyc03g098400.1.1	AT3G47090.1)	((Potri.017G152200.1	Potri.008G033700.1)	Solyc04g009040.2.1))	(Potri.005G037400.1	((Bradi4g08300.2.p	LOC_Os02g42370.1)	(LOC_Os06g38730.1	(Bradi4g12990.1.p	Zm00001d044656_T001.1)))))	Zm00001d048357_T001.1))	((Solyc04g014900.2.1	(LOC_Os02g30540.1	((LOC_Os11g46980.1	Bradi4g30827.2.p)	(Bradi4g10987.1.p	Zm00001d030796_T003.1))))	((Potri.003G150100.1	(Solyc03g006100.2.1	Solyc06g006040.1.1))	(evm_27.model.AmTr_v1.0_scaffold00029.382	evm_27.model.AmTr_v1.0_scaffold00022.150)))))	Smo_234577)
(((((((Pp3c2_17640V3.1.p	((evm_27.model.AmTr_v1.0_scaffold00021.190	AT1G79620.1)	(LOC_Os12g10740.1	(Potri.004G231500.1	Solyc01g102710.2.1))))	(Pp3c1_39210V3.1.p	(Potri.013G159500.1	(LOC_Os05g40270.4	Bradi2g53400.1.p))))	(((((((Solyc09g057680.2.1	(Potri.018G141000.1	AT3G23750.1))	(LOC_Os11g26130.1	Zm00001d007313_T001.1))	(AT1G24650.1	Zm00001d033777_T001.1))	((Bradi5g26550.1.p	Solyc01g007130.3.1)	(Smo_268021	Pp3c10_2340V3.1.p)))	(((((evm_27.model.AmTr_v1.0_scaffold00032.135	AT1G56145.2)	((LOC_Os08g10310.1	LOC_Os04g22470.1)	(LOC_Os08g10150.1	Zm00001d026306_T009.1)))	(Solyc03g005960.2.1	(((((Potri.011G072300.1	Solyc02g071880.2.1)	(AT1G29730.1	Potri.011G075400.1))	(Solyc02g071820.2.1	Potri.019G005900.1))	(AT3G14840.2	evm_27.model.AmTr_v1.0_scaffold00162.29_))	Bradi4g28367.1.p)))	(((Smo_234577	(Solyc02g070910.1.1	((Zm00001d005776_T002.1	LOC_Os06g08710.1)	((evm_27.model.AmTr_v1.0_scaffold00029.382	(((((Solyc03g098400.1.1	AT3G47090.1)	(Potri.005G037400.1	((Potri.017G152200.1	Potri.008G033700.1)	Solyc04g009040.2.1)))	((Bradi4g08300.2.p	LOC_Os02g42370.1)
(((AT1G49100.1	(AT4G20450.1	AT3G46350.1))	AT1G51890.1)	((AT4G29450.1	(evm_27.model.AmTr_v1.0_scaffold00056.178	Potri.019G111100.1))	((Solyc03g093380.1.1	((((Pp3c2_17640V3.1.p	((evm_27.model.AmTr_v1.0_scaffold00021.190	AT1G79620.1)	(LOC_Os12g10740.1	(Potri.004G231500.1	Solyc01g102710.2.1))))	(Pp3c1_39210V3.1.p	(Potri.013G159500.1	(LOC_Os05g40270.4	Bradi2g53400.1.p))))	((LOC_Os07g37810.1	((LOC_Os02g10110.1	(AT5G06820.1	Potri.006G190700.1))	((Zm00001d015649_T003.1	Solyc02g081070.2.1)	(((Potri.007G002600.1	evm_27.model.AmTr_v1.0_scaffold00025.294)	(AT1G53730.2	Bradi1g21040.2.p))	Smo_76873_))))	((((((TOUSLED_AT5G20930.1	(((((CDC2A_AT3G48750.1	CKA1_AT5G67380.1)	MPK1_AT1G10210.1)	AME1_AT3G53570.1)	((MEKK1_AT4G08500.1	(SnRK2_AT1G10940.2	CPK7_AT5G12480.1))	((PK5_AT5G47750.1	NPH1_AT3G45780.1)	PK1_AT3G08730.1)))	PPK1_AT1G77720.1))	((Pp3c14_22440V3.1.p	Smo_108434)	((AT2G02780.1	(LOC_Os06g38970.1	Bradi1g37210.1.p))	((Solyc01g068360.2.1	Zm00001d034405_T002.1)	(evm_27.model.AmTr_v1.0_scaffold00005.91_	Potri.001G333300.1)))))
(((((((Solyc05g014240.2.1	Potri.008G181200.1)	evm_27.model.AmTr_v1.0_scaffold00049.63_)	((Zm00001d041941_T001.1	Bradi2g62670.2.p)	(AT2G37050.3	LOC_Os11g01200.1)))	((((Pp3c2_17640V3.1.p	((evm_27.model.AmTr_v1.0_scaffold00021.190	AT1G79620.1)	(LOC_Os12g10740.1	(Potri.004G231500.1	Solyc01g102710.2.1))))	(Pp3c1_39210V3.1.p	(Potri.013G159500.1	(LOC_Os05g40270.4	Bradi2g53400.1.p))))	((((evm_27.model.AmTr_v1.0_scaffold00032.135	AT1G56145.2)	((LOC_Os08g10310.1	LOC_Os04g22470.1)	(LOC_Os08g10150.1	Zm00001d026306_T009.1)))	(Solyc03g005960.2.1	(((Potri.011G072300.1	Solyc02g071880.2.1)	(AT1G29730.1	Potri.011G075400.1))	((Solyc02g071820.2.1	Potri.019G005900.1)	(AT3G14840.2	(evm_27.model.AmTr_v1.0_scaffold00162.29_	Bradi4g28367.1.p))))))	(((((((TOUSLED_AT5G20930.1	(((((CDC2A_AT3G48750.1	MPK1_AT1G10210.1)	CKA1_AT5G67380.1)	AME1_AT3G53570.1)	(SnRK2_AT1G10940.2	CPK7_AT5G12480.1))	((PK5_AT5G47750.1	NPH1_AT3G45780.1)	PK1_AT3G08730.1)))	PPK1_AT1G77720.1)	MEKK1_AT4G08500.1)	(LOC_Os07g37810.1	(((Potri.007G002600.1	evm_27.model.AmTr_v1.0_scaffold00025.294)	(AT1G53730.2	Bradi1g21040.2.p))
(((AT1G49100.1	(AT4G20450.1	AT3G46350.1))	AT1G51890.1)	(((Potri.019G111100.1	evm_27.model.AmTr_v1.0_scaffold00056.178)	AT4G29450.1)	(Solyc03g093380.1.1	(((((Solyc05g014240.2.1	Potri.008G181200.1)	evm_27.model.AmTr_v1.0_scaffold00049.63_)	(AT2G37050.3	(LOC_Os11g01200.1	(Zm00001d041941_T001.1	Bradi2g62670.2.p))))	((((Pp3c2_17640V3.1.p	((evm_27.model.AmTr_v1.0_scaffold00021.190	AT1G79620.1)	(LOC_Os12g10740.1	(Potri.004G231500.1	Solyc01g102710.2.1))))	(Pp3c1_39210V3.1.p	(Potri.013G159500.1	(LOC_Os05g40270.4	Bradi2g53400.1.p))))	(((Pp3c14_22440V3.1.p	Smo_108434)	((AT2G02780.1	(LOC_Os06g38970.1	Bradi1g37210.1.p))	((Solyc01g068360.2.1	Zm00001d034405_T002.1)	(evm_27.model.AmTr_v1.0_scaffold00005.91_	Potri.001G333300.1))))	((((Pp3c1_4210V3.1.p	(Smo_40907_	((Zm00001d013376_T003.1	Bradi1g10260.1.p)	(LOC_Os03g56250.1	(evm_27.model.AmTr_v1.0_scaffold00059.5__	((AT4G39270.1	Solyc01g109650.2.1)	Potri.014G196600.1))))))	((LOC_Os07g37810.1	(Smo_76873_	(((LOC_Os02g10110.1	(AT5G06820.1	Potri.006G190700.1))	(Zm00001d015649_T003.1	Solyc02g081070.2.1))
((((Potri.019G111100.1	evm_27.model.AmTr_v1.0_scaffold00056.178)	AT4G29450.1)	(((((Solyc05g014240.2.1	Potri.008G181200.1)	evm_27.model.AmTr_v1.0_scaffold00049.63_)	((Zm00001d041941_T001.1	Bradi2g62670.2.p)	(AT2G37050.3	LOC_Os11g01200.1)))	((((((LOC_Os07g37810.1	(Smo_76873_	(((LOC_Os02g10110.1	(AT5G06820.1	Potri.006G190700.1))	(Zm00001d015649_T003.1	Solyc02g081070.2.1))	((Potri.007G002600.1	evm_27.model.AmTr_v1.0_scaffold00025.294)	(AT1G53730.2	Bradi1g21040.2.p)))))	((LOC_Os11g26130.1	Zm00001d007313_T001.1)	(((AT1G24650.1	Zm00001d033777_T001.1)	((Bradi5g26550.1.p	Solyc01g007130.3.1)	(Smo_268021	Pp3c10_2340V3.1.p)))	(Solyc09g057680.2.1	(Potri.018G141000.1	AT3G23750.1)))))	(Pp3c1_4210V3.1.p	(Smo_40907_	((Zm00001d013376_T003.1	Bradi1g10260.1.p)	(LOC_Os03g56250.1	(evm_27.model.AmTr_v1.0_scaffold00059.5__	((AT4G39270.1	Solyc01g109650.2.1)	Potri.014G196600.1)))))))	((((evm_27.model.AmTr_v1.0_scaffold00032.135	AT1G56145.2)	((LOC_Os08g10310.1	LOC_Os04g22470.1)	(LOC_Os08g10150.1	Zm00001d026306_T009.1)))	(Solyc03g005960.2.1	((evm_27.model.AmTr_v1.0_scaffold00162.29_	Bradi4g28367.1.p)
(((Potri.019G111100.1	AT4G29450.1)	(evm_27.model.AmTr_v1.0_scaffold00056.178	(Solyc03g093380.1.1	(((((Solyc05g014240.2.1	Potri.008G181200.1)	evm_27.model.AmTr_v1.0_scaffold00049.63_)	(AT2G37050.3	(LOC_Os11g01200.1	(Zm00001d041941_T001.1	Bradi2g62670.2.p))))	((((Pp3c14_22440V3.1.p	Smo_108434)	((AT2G02780.1	(LOC_Os06g38970.1	Bradi1g37210.1.p))	((Solyc01g068360.2.1	Zm00001d034405_T002.1)	(evm_27.model.AmTr_v1.0_scaffold00005.91_	Potri.001G333300.1))))	(((LOC_Os07g37810.1	((LOC_Os02g10110.1	(AT5G06820.1	Potri.006G190700.1))	((Zm00001d015649_T003.1	Solyc02g081070.2.1)	(((Potri.007G002600.1	evm_27.model.AmTr_v1.0_scaffold00025.294)	(AT1G53730.2	Bradi1g21040.2.p))	Smo_76873_))))	((LOC_Os11g26130.1	Zm00001d007313_T001.1)	(((AT1G24650.1	Zm00001d033777_T001.1)	((Bradi5g26550.1.p	Solyc01g007130.3.1)	(Smo_268021	Pp3c10_2340V3.1.p)))	(Solyc09g057680.2.1	(Potri.018G141000.1	AT3G23750.1)))))	(((Pp3c2_17640V3.1.p	(LOC_Os12g10740.1	((Potri.004G231500.1	Solyc01g102710.2.1)	(evm_27.model.AmTr_v1.0_scaffold00021.190	AT1G79620.1))))	(Pp3c1_39210V3.1.p	(Potri.013G159500.1
(evm_27.model.AmTr_v1.0_scaffold00056.178	(((Potri.019G111100.1	AT4G29450.1)	((AT1G49100.1	(AT4G20450.1	AT3G46350.1))	AT1G51890.1))	((((LOC_Os09g18594.1	Zm00001d020185_T003.1)	((Bradi2g19290.1.p	LOC_Os05g45010.1)	(LOC_Os12g37980.1	Bradi1g00260.2.p)))	LOC_Os01g59570.1)	(Solyc03g093380.1.1	((((Solyc05g014240.2.1	Potri.008G181200.1)	evm_27.model.AmTr_v1.0_scaffold00049.63_)	((Zm00001d041941_T001.1	Bradi2g62670.2.p)	(AT2G37050.3	LOC_Os11g01200.1)))	((((Pp3c2_17640V3.1.p	(((LOC_Os12g10740.1	Potri.004G231500.1)	Solyc01g102710.2.1)	(evm_27.model.AmTr_v1.0_scaffold00021.190	AT1G79620.1)))	(Pp3c1_39210V3.1.p	(Potri.013G159500.1	(LOC_Os05g40270.4	Bradi2g53400.1.p))))	((((((evm_27.model.AmTr_v1.0_scaffold00032.135	AT1G56145.2)	((LOC_Os08g10310.1	LOC_Os04g22470.1)	(LOC_Os08g10150.1	Zm00001d026306_T009.1)))	(Solyc03g005960.2.1	(((evm_27.model.AmTr_v1.0_scaffold00162.29_	Bradi4g28367.1.p)	(AT3G14840.2	(Solyc02g071820.2.1	Potri.019G005900.1)))	((Potri.011G072300.1	Solyc02g071880.2.1)	(AT1G29730.1	Potri.011G075400.1)))))	((((evm_27.model.AmTr_v1.0_scaffold00069.16_	((Zm00001d035097_T001.1
(((Potri.019G111100.1	(AT4G29450.1	((AT1G49100.1	(AT4G20450.1	AT3G46350.1))	AT1G51890.1)))	((evm_27.model.AmTr_v1.0_scaffold00056.178	((((((((PK5_AT5G47750.1	NPH1_AT3G45780.1)	PK1_AT3G08730.1)	((((SnRK2_AT1G10940.2	CPK7_AT5G12480.1)	((CDC2A_AT3G48750.1	MPK1_AT1G10210.1)	CKA1_AT5G67380.1))	(PPK1_AT1G77720.1	MEKK1_AT4G08500.1))	AME1_AT3G53570.1))	TOUSLED_AT5G20930.1)	(LOC_Os07g37810.1	(((AT1G53730.2	(Bradi1g21040.2.p	(Potri.007G002600.1	evm_27.model.AmTr_v1.0_scaffold00025.294)))	((LOC_Os02g10110.1	(AT5G06820.1	Potri.006G190700.1))	(Zm00001d015649_T003.1	Solyc02g081070.2.1)))	Smo_76873_)))	((((Bradi5g26550.1.p	Solyc01g007130.3.1)	(Smo_268021	Pp3c10_2340V3.1.p))	(((Solyc09g057680.2.1	(Potri.018G141000.1	AT3G23750.1))	(LOC_Os11g26130.1	Zm00001d007313_T001.1))	(AT1G24650.1	Zm00001d033777_T001.1)))	((((((((Smo_121260	(((Potri.001G161000.1	AT1G72300.1)	(LOC_Os02g05920.1	(Bradi3g04176.1.p	Zm00001d053866_T001.1)))	(Zm00001d001877_T001.1	(Solyc01g008140.2.1	evm_27.model.AmTr_v1.0_scaffold00029.177))))
((Solyc03g093380.1.1	((AT1G49100.1	(AT4G20450.1	AT3G46350.1))	AT1G51890.1))	(((Potri.019G111100.1	evm_27.model.AmTr_v1.0_scaffold00056.178)	((((((((Bradi5g26550.1.p	Solyc01g007130.3.1)	(Smo_268021	Pp3c10_2340V3.1.p))	(((Solyc09g057680.2.1	(Potri.018G141000.1	AT3G23750.1))	(LOC_Os11g26130.1	Zm00001d007313_T001.1))	(AT1G24650.1	Zm00001d033777_T001.1)))	(((evm_27.model.AmTr_v1.0_scaffold00069.16_	(((Zm00001d035097_T001.1	Bradi1g51630.1.p)	LOC_Os01g39600.1)	AT2G45340.1))	(Potri.001G117800.1	Solyc08g079460.2.1))	(Smo_122408	Pp3c4_2690V3.1.p)))	((((((AT4G39270.1	Solyc01g109650.2.1)	Potri.014G196600.1)	evm_27.model.AmTr_v1.0_scaffold00059.5__)	((Zm00001d013376_T003.1	Bradi1g10260.1.p)	LOC_Os03g56250.1))	(Pp3c1_4210V3.1.p	Smo_40907_))	((((((Solyc03g115610.2.1	Pp3c18_21010V3.1.p)	((Smo_121260	(((Potri.001G161000.1	AT1G72300.1)	(Zm00001d053866_T001.1	(LOC_Os02g05920.1	Bradi3g04176.1.p)))	(Zm00001d001877_T001.1	(Solyc01g008140.2.1	evm_27.model.AmTr_v1.0_scaffold00029.177))))	((evm_27.model.AmTr_v1.0_scaffold00009.24_	Potri.012G139000.1)	((Potri.011G169600.1
((AT1G51890.1	(AT1G49100.1	(AT3G46350.1	AT4G20450.1)))	((((((LOC_Os01g59570.1	(LOC_Os05g45010.1	Bradi2g19290.1.p))	(LOC_Os12g37980.1	Bradi1g00260.2.p))	(LOC_Os09g18594.1	Zm00001d020185_T003.1))	(((((Smo_108434	Pp3c14_22440V3.1.p)	(((AT2G02780.1	(Bradi1g37210.1.p	LOC_Os06g38970.1))	(Solyc01g068360.2.1	Zm00001d034405_T002.1))	(Potri.001G333300.1	evm_27.model.AmTr_v1.0_scaffold00005.91_)))	((((LOC_Os05g40270.4	Bradi2g53400.1.p)	Potri.013G159500.1)	Pp3c1_39210V3.1.p)	(((evm_27.model.AmTr_v1.0_scaffold00021.190	AT1G79620.1)	((Solyc01g102710.2.1	Potri.004G231500.1)	LOC_Os12g10740.1))	Pp3c2_17640V3.1.p)))	(((((AT1G24650.1	Zm00001d033777_T001.1)	((LOC_Os11g26130.1	Zm00001d007313_T001.1)	(Solyc09g057680.2.1	(AT3G23750.1	Potri.018G141000.1))))	((Smo_268021	Pp3c10_2340V3.1.p)	(Bradi5g26550.1.p	Solyc01g007130.3.1)))	((((((LOC_Os08g10310.1	LOC_Os04g22470.1)	(LOC_Os08g10150.1	Zm00001d026306_T009.1))	(evm_27.model.AmTr_v1.0_scaffold00032.135	AT1G56145.2))	(((((Potri.011G072300.1	Solyc02g071880.2.1)	(Potri.011G075400.1
((AT4G29450.1	(evm_27.model.AmTr_v1.0_scaffold00056.178	Potri.019G111100.1))	((Solyc03g093380.1.1	(AT1G51890.1	(AT1G49100.1	(AT3G46350.1	AT4G20450.1))))	(((((LOC_Os05g45010.1	Bradi2g19290.1.p)	(LOC_Os12g37980.1	Bradi1g00260.2.p))	(LOC_Os09g18594.1	Zm00001d020185_T003.1))	LOC_Os01g59570.1)	(((evm_27.model.AmTr_v1.0_scaffold00049.63_	(Potri.008G181200.1	Solyc05g014240.2.1))	((Zm00001d041941_T001.1	Bradi2g62670.2.p)	(LOC_Os11g01200.1	AT2G37050.3)))	((((((LOC_Os05g40270.4	Bradi2g53400.1.p)	Potri.013G159500.1)	Pp3c1_39210V3.1.p)	(((evm_27.model.AmTr_v1.0_scaffold00021.190	AT1G79620.1)	((Solyc01g102710.2.1	Potri.004G231500.1)	LOC_Os12g10740.1))	Pp3c2_17640V3.1.p))	(((((((((LOC_Os06g03970.1	(AT5G07180.1	Solyc03g007050.2.1))	((Zm00001d018261_T002.1	Bradi1g46450.1.p)	(Potri.006G220100.1	evm_27.model.AmTr_v1.0_scaffold00024.267)))	(Smo_114051	Pp3c2_22410V3.1.p))	((evm_27.model.AmTr_v1.0_scaffold00048.222	((Solyc08g074760.2.1	Potri.001G129000.1)	Bradi1g67050.2.p))	(evm_27.model.AmTr_v1.0_scaffold00002.363	((AT5G62710.1	Potri.012G071100.1)	(Zm00001d041215_T002.1	LOC_Os12g44090.1)))))
(((AT1G51890.1	(AT1G49100.1	(AT3G46350.1	AT4G20450.1)))	((evm_27.model.AmTr_v1.0_scaffold00056.178	Potri.019G111100.1)	(((((LOC_Os05g45010.1	Bradi2g19290.1.p)	(LOC_Os12g37980.1	Bradi1g00260.2.p))	(LOC_Os09g18594.1	Zm00001d020185_T003.1))	LOC_Os01g59570.1)	(((((((LOC_Os05g40270.4	Bradi2g53400.1.p)	Potri.013G159500.1)	Pp3c1_39210V3.1.p)	(((evm_27.model.AmTr_v1.0_scaffold00021.190	AT1G79620.1)	((Solyc01g102710.2.1	Potri.004G231500.1)	LOC_Os12g10740.1))	Pp3c2_17640V3.1.p))	(LOC_Os07g37810.1	(Smo_76873_	(((Potri.007G002600.1	evm_27.model.AmTr_v1.0_scaffold00025.294)	(Bradi1g21040.2.p	AT1G53730.2))	((LOC_Os02g10110.1	(AT5G06820.1	Potri.006G190700.1))	(Solyc02g081070.2.1	Zm00001d015649_T003.1))))))	(((((((LOC_Os08g10310.1	LOC_Os04g22470.1)	(LOC_Os08g10150.1	Zm00001d026306_T009.1))	(evm_27.model.AmTr_v1.0_scaffold00032.135	AT1G56145.2))	(((AT3G14840.2	((Solyc02g071820.2.1	Potri.019G005900.1)	((Potri.011G072300.1	Solyc02g071880.2.1)	(Potri.011G075400.1	AT1G29730.1))))	(Bradi4g28367.1.p	evm_27.model.AmTr_v1.0_scaffold00162.29_))	Solyc03g005960.2.1))
(AT4G29450.1	((Solyc03g093380.1.1	(AT1G51890.1	(AT1G49100.1	(AT3G46350.1	AT4G20450.1))))	((evm_27.model.AmTr_v1.0_scaffold00056.178	Potri.019G111100.1)	(((((LOC_Os05g45010.1	Bradi2g19290.1.p)	(LOC_Os12g37980.1	Bradi1g00260.2.p))	(LOC_Os09g18594.1	Zm00001d020185_T003.1))	LOC_Os01g59570.1)	(((evm_27.model.AmTr_v1.0_scaffold00049.63_	(Potri.008G181200.1	Solyc05g014240.2.1))	((Zm00001d041941_T001.1	Bradi2g62670.2.p)	(LOC_Os11g01200.1	AT2G37050.3)))	((((((LOC_Os05g40270.4	Bradi2g53400.1.p)	Potri.013G159500.1)	Pp3c1_39210V3.1.p)	(((evm_27.model.AmTr_v1.0_scaffold00021.190	AT1G79620.1)	((Solyc01g102710.2.1	Potri.004G231500.1)	LOC_Os12g10740.1))	Pp3c2_17640V3.1.p))	((((LOC_Os07g37810.1	(Smo_76873_	((Solyc02g081070.2.1	Zm00001d015649_T003.1)	(((AT1G53730.2	Bradi1g21040.2.p)	(Potri.007G002600.1	evm_27.model.AmTr_v1.0_scaffold00025.294))	(LOC_Os02g10110.1	(AT5G06820.1	Potri.006G190700.1))))))	((((Zm00001d013376_T003.1	Bradi1g10260.1.p)	LOC_Os03g56250.1)	((Potri.014G196600.1	(Solyc01g109650.2.1	AT4G39270.1))	evm_27.model.AmTr_v1.0_scaffold00059.5__))
(((Potri.019G111100.1	AT4G29450.1)	((AT1G51890.1	(AT1G49100.1	(AT3G46350.1	AT4G20450.1)))	((((LOC_Os05g45010.1	Bradi2g19290.1.p)	((LOC_Os12g37980.1	Bradi1g00260.2.p)	(LOC_Os09g18594.1	Zm00001d020185_T003.1)))	LOC_Os01g59570.1)	(Solyc03g093380.1.1	((((((LOC_Os05g40270.4	Bradi2g53400.1.p)	Potri.013G159500.1)	Pp3c1_39210V3.1.p)	(((evm_27.model.AmTr_v1.0_scaffold00021.190	AT1G79620.1)	((Solyc01g102710.2.1	Potri.004G231500.1)	LOC_Os12g10740.1))	Pp3c2_17640V3.1.p))	(((((Smo_108434	Pp3c14_22440V3.1.p)	((Potri.001G333300.1	evm_27.model.AmTr_v1.0_scaffold00005.91_)	((AT2G02780.1	(Bradi1g37210.1.p	LOC_Os06g38970.1))	(Solyc01g068360.2.1	Zm00001d034405_T002.1))))	((evm_27.model.AmTr_v1.0_scaffold00069.16_	((LOC_Os01g39600.1	(Bradi1g51630.1.p	Zm00001d035097_T001.1))	(AT2G45340.1	(Solyc08g079460.2.1	Potri.001G117800.1))))	(Smo_122408	Pp3c4_2690V3.1.p)))	(((((Smo_268021	Pp3c10_2340V3.1.p)	(Bradi5g26550.1.p	Solyc01g007130.3.1))	((AT1G24650.1	Zm00001d033777_T001.1)	((LOC_Os11g26130.1	Zm00001d007313_T001.1)
(((AT1G51890.1	(AT1G49100.1	(AT3G46350.1	AT4G20450.1)))	(Solyc03g093380.1.1	((((evm_27.model.AmTr_v1.0_scaffold00049.63_	(Potri.008G181200.1	Solyc05g014240.2.1))	(AT2G37050.3	((Zm00001d041941_T001.1	Bradi2g62670.2.p)	LOC_Os11g01200.1)))	((((((LOC_Os05g40270.4	Bradi2g53400.1.p)	Potri.013G159500.1)	Pp3c1_39210V3.1.p)	(((evm_27.model.AmTr_v1.0_scaffold00021.190	AT1G79620.1)	((Solyc01g102710.2.1	Potri.004G231500.1)	LOC_Os12g10740.1))	Pp3c2_17640V3.1.p))	(((((evm_27.model.AmTr_v1.0_scaffold00069.16_	((LOC_Os01g39600.1	(Bradi1g51630.1.p	Zm00001d035097_T001.1))	(AT2G45340.1	(Solyc08g079460.2.1	Potri.001G117800.1))))	(Smo_122408	Pp3c4_2690V3.1.p))	((((LOC_Os02g10110.1	(AT5G06820.1	Potri.006G190700.1))	(((Solyc02g081070.2.1	Zm00001d015649_T003.1)	(Smo_76873_	((AT1G53730.2	Bradi1g21040.2.p)	(Potri.007G002600.1	evm_27.model.AmTr_v1.0_scaffold00025.294))))	LOC_Os07g37810.1))	(MEKK1_AT4G08500.1	((((MPK1_AT1G10210.1	(AME1_AT3G53570.1	CDC2A_AT3G48750.1))	CKA1_AT5G67380.1)	((PK1_AT3G08730.1	(NPH1_AT3G45780.1	PK5_AT5G47750.1))
(((AT1G51890.1	(AT1G49100.1	(AT3G46350.1	AT4G20450.1)))	(((((((((((((MPK1_AT1G10210.1	CDC2A_AT3G48750.1)	CKA1_AT5G67380.1)	AME1_AT3G53570.1)	MEKK1_AT4G08500.1)	PPK1_AT1G77720.1)	((PK1_AT3G08730.1	(NPH1_AT3G45780.1	PK5_AT5G47750.1))	(SnRK2_AT1G10940.2	CPK7_AT5G12480.1)))	TOUSLED_AT5G20930.1)	(((LOC_Os01g39600.1	(evm_27.model.AmTr_v1.0_scaffold00069.16_	(Bradi1g51630.1.p	Zm00001d035097_T001.1)))	(AT2G45340.1	(Solyc08g079460.2.1	Potri.001G117800.1)))	(Smo_122408	Pp3c4_2690V3.1.p)))	(((((AT1G24650.1	Zm00001d033777_T001.1)	((LOC_Os11g26130.1	Zm00001d007313_T001.1)	(Solyc09g057680.2.1	(AT3G23750.1	Potri.018G141000.1))))	((Smo_268021	Pp3c10_2340V3.1.p)	(Bradi5g26550.1.p	Solyc01g007130.3.1)))	(((((LOC_Os06g08710.1	Zm00001d005776_T002.1)	((((((((Bradi4g03660.2.p	Bradi3g16427.1.p)	(Zm00001d054012_T001.1	LOC_Os01g05870.1))	(LOC_Os06g38730.1	(Bradi4g12990.1.p	Zm00001d044656_T001.1)))	(((Solyc03g098400.1.1	AT3G47090.1)	(Solyc04g009040.2.1	(Potri.008G033700.1	Potri.017G152200.1)))
((evm_27.model.AmTr_v1.0_scaffold00056.178	((((evm_27.model.AmTr_v1.0_scaffold00049.63_	(Potri.008G181200.1	Solyc05g014240.2.1))	(AT2G37050.3	((Zm00001d041941_T001.1	Bradi2g62670.2.p)	LOC_Os11g01200.1)))	((((((((((((MPK1_AT1G10210.1	CDC2A_AT3G48750.1)	CKA1_AT5G67380.1)	AME1_AT3G53570.1)	PPK1_AT1G77720.1)	((PK1_AT3G08730.1	(NPH1_AT3G45780.1	PK5_AT5G47750.1))	(SnRK2_AT1G10940.2	CPK7_AT5G12480.1)))	TOUSLED_AT5G20930.1)	MEKK1_AT4G08500.1)	((LOC_Os07g37810.1	(LOC_Os02g10110.1	(AT5G06820.1	Potri.006G190700.1)))	((Solyc02g081070.2.1	Zm00001d015649_T003.1)	(Smo_76873_	((Potri.007G002600.1	evm_27.model.AmTr_v1.0_scaffold00025.294)	(AT1G53730.2	Bradi1g21040.2.p))))))	(((Smo_108434	Pp3c14_22440V3.1.p)	((Potri.001G333300.1	evm_27.model.AmTr_v1.0_scaffold00005.91_)	((AT2G02780.1	(Bradi1g37210.1.p	LOC_Os06g38970.1))	(Solyc01g068360.2.1	Zm00001d034405_T002.1))))	((LOC_Os11g26130.1	Zm00001d007313_T001.1)	((Solyc09g057680.2.1	(AT3G23750.1	Potri.018G141000.1))	(((Smo_268021	Pp3c10_2340V3.1.p)	(Bradi5g26550.1.p	Solyc01g007130.3.1))	(AT1G24650.1
((AT4G29450.1	(Potri.019G111100.1	evm_27.model.AmTr_v1.0_scaffold00056.178))	(((((evm_27.model.AmTr_v1.0_scaffold00049.63_	(Potri.008G181200.1	Solyc05g014240.2.1))	(AT2G37050.3	((Zm00001d041941_T001.1	Bradi2g62670.2.p)	LOC_Os11g01200.1)))	(((((((((((MPK1_AT1G10210.1	AME1_AT3G53570.1)	(CKA1_AT5G67380.1	CDC2A_AT3G48750.1))	((PK1_AT3G08730.1	(NPH1_AT3G45780.1	PK5_AT5G47750.1))	(SnRK2_AT1G10940.2	CPK7_AT5G12480.1)))	PPK1_AT1G77720.1)	TOUSLED_AT5G20930.1)	MEKK1_AT4G08500.1)	((LOC_Os02g10110.1	(AT5G06820.1	Potri.006G190700.1))	(LOC_Os07g37810.1	((Bradi1g21040.2.p	((Potri.007G002600.1	evm_27.model.AmTr_v1.0_scaffold00025.294)	AT1G53730.2))	(Smo_76873_	(Solyc02g081070.2.1	Zm00001d015649_T003.1))))))	(((Smo_108434	Pp3c14_22440V3.1.p)	((Potri.001G333300.1	evm_27.model.AmTr_v1.0_scaffold00005.91_)	((AT2G02780.1	(Bradi1g37210.1.p	LOC_Os06g38970.1))	(Solyc01g068360.2.1	Zm00001d034405_T002.1))))	((LOC_Os11g26130.1	Zm00001d007313_T001.1)	((Solyc09g057680.2.1	(AT3G23750.1	Potri.018G141000.1))	(((Smo_268021	Pp3c10_2340V3.1.p)	(Bradi5g26550.1.p
(((AT1G51890.1	(AT1G49100.1	(AT3G46350.1	AT4G20450.1)))	(AT4G29450.1	((Solyc03g093380.1.1	(((evm_27.model.AmTr_v1.0_scaffold00049.63_	(Potri.008G181200.1	Solyc05g014240.2.1))	(AT2G37050.3	((Zm00001d041941_T001.1	Bradi2g62670.2.p)	LOC_Os11g01200.1)))	((((((((LOC_Os06g08710.1	Zm00001d005776_T002.1)	((((((Zm00001d051096_T001.1	LOC_Os02g40240.1)	Bradi3g48760.2.p)	(Bradi4g24451.1.p	LOC_Os11g07240.1))	((Zm00001d054012_T001.1	LOC_Os01g05870.1)	Bradi3g16427.1.p))	(((Zm00001d044656_T001.1	(LOC_Os06g38730.1	Bradi4g12990.1.p))	((Solyc03g098400.1.1	AT3G47090.1)	(Potri.005G037400.1	(Solyc04g009040.2.1	(Potri.008G033700.1	Potri.017G152200.1)))))	((Bradi4g08300.2.p	LOC_Os02g42370.1)	(Bradi4g03660.2.p	Zm00001d048357_T001.1))))	((Solyc04g014900.2.1	(((LOC_Os11g46980.1	Bradi4g30827.2.p)	(Zm00001d030796_T003.1	Bradi4g10987.1.p))	LOC_Os02g30540.1))	((evm_27.model.AmTr_v1.0_scaffold00029.382	evm_27.model.AmTr_v1.0_scaffold00022.150)	(Potri.003G150100.1	(Solyc03g006100.2.1	Solyc06g006040.1.1))))))	(Smo_234577	Solyc02g070910.1.1))	(((AT2G31880.1
((((AT1G49100.1	(AT3G46350.1	AT4G20450.1))	AT1G51890.1)	Solyc03g093380.1.1)	(((((((AT5G48740.1	(Solyc09g060110.2.1	Potri.002G242700.1))	Pp3c12_16180V3.1.p)	(((Pp3c1_39210V3.1.p	((LOC_Os05g40270.4	Bradi2g53400.1.p)	Potri.013G159500.1))	(((evm_27.model.AmTr_v1.0_scaffold00021.190	AT1G79620.1)	(LOC_Os12g10740.1	(Potri.004G231500.1	Solyc01g102710.2.1)))	Pp3c2_17640V3.1.p))	((((((((((Bradi1g59290.3.p	(((((Solyc04g005390.1.1	Potri.008G096400.1)	(Potri.004G120500.1	AT3G02130.1))	evm_27.model.AmTr_v1.0_scaffold00154.29_)	LOC_Os07g41140.1)	(Zm00001d013251_T001.1	LOC_Os03g54900.1)))	((Solyc02g070910.1.1	Smo_234577)	(((((LOC_Os06g38730.1	(Bradi4g12990.1.p	Zm00001d044656_T001.1))	((((Bradi3g48760.2.p	(LOC_Os02g40240.1	Zm00001d051096_T001.1))	(LOC_Os11g07240.1	Bradi4g24451.1.p))	(Bradi4g03660.2.p	(Bradi3g16427.1.p	(Zm00001d054012_T001.1	LOC_Os01g05870.1))))	(((Solyc03g098400.1.1	AT3G47090.1)	(Potri.005G037400.1	((Potri.017G152200.1	Potri.008G033700.1)	Solyc04g009040.2.1)))	((LOC_Os02g42370.1	Bradi4g08300.2.p)
((((AT1G49100.1	(AT3G46350.1	AT4G20450.1))	AT1G51890.1)	Solyc03g093380.1.1)	(((((((AT5G48740.1	(Solyc09g060110.2.1	Potri.002G242700.1))	Pp3c12_16180V3.1.p)	((((((PK1_AT3G08730.1	(PK5_AT5G47750.1	NPH1_AT3G45780.1))	((TOUSLED_AT5G20930.1	PPK1_AT1G77720.1)	((SnRK2_AT1G10940.2	CPK7_AT5G12480.1)	(CKA1_AT5G67380.1	(CDC2A_AT3G48750.1	MPK1_AT1G10210.1)))))	MEKK1_AT4G08500.1)	AME1_AT3G53570.1)	((LOC_Os11g26130.1	Zm00001d007313_T001.1)	(((AT1G24650.1	Zm00001d033777_T001.1)	((Smo_268021	Pp3c10_2340V3.1.p)	(Bradi5g26550.1.p	Solyc01g007130.3.1)))	(Solyc09g057680.2.1	(Potri.018G141000.1	AT3G23750.1)))))	((((((Pp3c4_2690V3.1.p	(Smo_122408	((LOC_Os01g39600.1	((Bradi1g51630.1.p	Zm00001d035097_T001.1)	evm_27.model.AmTr_v1.0_scaffold00069.16_))	((Solyc08g079460.2.1	Potri.001G117800.1)	AT2G45340.1))))	((((evm_27.model.AmTr_v1.0_scaffold00157.36_	Zm00001d048877_T002.1)	((Pp3c3_24690V3.1.p	((Solyc01g104970.2.1	AT1G71830.1)	(LOC_Os08g07760.1	Bradi5g12227.1.p)))	(((Zm00001d045728_T002.1	Potri.017G108000.1)
(evm_27.model.AmTr_v1.0_scaffold00056.178	((Potri.019G111100.1	AT4G29450.1)	(((AT1G49100.1	(AT3G46350.1	AT4G20450.1))	AT1G51890.1)	((Solyc03g093380.1.1	((((Solyc05g014240.2.1	Potri.008G181200.1)	evm_27.model.AmTr_v1.0_scaffold00049.63_)	(AT2G37050.3	((Zm00001d041941_T001.1	Bradi2g62670.2.p)	LOC_Os11g01200.1)))	(((AT5G48740.1	(Solyc09g060110.2.1	Potri.002G242700.1))	Pp3c12_16180V3.1.p)	(((Pp3c1_39210V3.1.p	((LOC_Os05g40270.4	Bradi2g53400.1.p)	Potri.013G159500.1))	(((evm_27.model.AmTr_v1.0_scaffold00021.190	AT1G79620.1)	(Solyc01g102710.2.1	(LOC_Os12g10740.1	Potri.004G231500.1)))	Pp3c2_17640V3.1.p))	((LOC_Os07g37810.1	(Smo_76873_	(((LOC_Os02g10110.1	(AT5G06820.1	Potri.006G190700.1))	(Solyc02g081070.2.1	Zm00001d015649_T003.1))	((Potri.007G002600.1	evm_27.model.AmTr_v1.0_scaffold00025.294)	(AT1G53730.2	Bradi1g21040.2.p)))))	(((((Smo_268021	Pp3c10_2340V3.1.p)	(Bradi5g26550.1.p	Solyc01g007130.3.1))	(((Solyc09g057680.2.1	(Potri.018G141000.1	AT3G23750.1))	(LOC_Os11g26130.1	Zm00001d007313_T001.1))	(AT1G24650.1
((evm_27.model.AmTr_v1.0_scaffold00056.178	Potri.019G111100.1)	(AT4G29450.1	(((AT1G49100.1	(AT3G46350.1	AT4G20450.1))	AT1G51890.1)	((Solyc03g093380.1.1	((((Solyc05g014240.2.1	Potri.008G181200.1)	evm_27.model.AmTr_v1.0_scaffold00049.63_)	(AT2G37050.3	((Zm00001d041941_T001.1	Bradi2g62670.2.p)	LOC_Os11g01200.1)))	(((AT5G48740.1	(Solyc09g060110.2.1	Potri.002G242700.1))	Pp3c12_16180V3.1.p)	(((Pp3c1_39210V3.1.p	((LOC_Os05g40270.4	Bradi2g53400.1.p)	Potri.013G159500.1))	(((evm_27.model.AmTr_v1.0_scaffold00021.190	AT1G79620.1)	(LOC_Os12g10740.1	(Potri.004G231500.1	Solyc01g102710.2.1)))	Pp3c2_17640V3.1.p))	(((((((PK1_AT3G08730.1	(PK5_AT5G47750.1	NPH1_AT3G45780.1))	((SnRK2_AT1G10940.2	CPK7_AT5G12480.1)	(AME1_AT3G53570.1	(CKA1_AT5G67380.1	(CDC2A_AT3G48750.1	MPK1_AT1G10210.1)))))	PPK1_AT1G77720.1)	MEKK1_AT4G08500.1)	TOUSLED_AT5G20930.1)	(LOC_Os07g37810.1	(Smo_76873_	(((LOC_Os02g10110.1	(AT5G06820.1	Potri.006G190700.1))	(Solyc02g081070.2.1	Zm00001d015649_T003.1))	((Potri.007G002600.1	evm_27.model.AmTr_v1.0_scaffold00025.294)
(((AT1G49100.1	(AT3G46350.1	AT4G20450.1))	AT1G51890.1)	(((Solyc03g093380.1.1	((((Solyc05g014240.2.1	Potri.008G181200.1)	evm_27.model.AmTr_v1.0_scaffold00049.63_)	(AT2G37050.3	((Zm00001d041941_T001.1	Bradi2g62670.2.p)	LOC_Os11g01200.1)))	(((AT5G48740.1	(Solyc09g060110.2.1	Potri.002G242700.1))	Pp3c12_16180V3.1.p)	(((((LOC_Os01g39600.1	(Bradi1g51630.1.p	Zm00001d035097_T001.1))	(evm_27.model.AmTr_v1.0_scaffold00069.16_	((Solyc08g079460.2.1	Potri.001G117800.1)	AT2G45340.1)))	(Pp3c4_2690V3.1.p	Smo_122408))	(((PPK1_AT1G77720.1	MEKK1_AT4G08500.1)	(((PK1_AT3G08730.1	(PK5_AT5G47750.1	NPH1_AT3G45780.1))	((SnRK2_AT1G10940.2	CPK7_AT5G12480.1)	(AME1_AT3G53570.1	(CKA1_AT5G67380.1	(CDC2A_AT3G48750.1	MPK1_AT1G10210.1)))))	TOUSLED_AT5G20930.1))	(((Pp3c14_22440V3.1.p	Smo_108434)	((Potri.001G333300.1	evm_27.model.AmTr_v1.0_scaffold00005.91_)	((Solyc01g068360.2.1	Zm00001d034405_T002.1)	((LOC_Os06g38970.1	Bradi1g37210.1.p)	AT2G02780.1))))	(Pp3c1_4210V3.1.p	(Smo_40907_	((LOC_Os03g56250.1	(Bradi1g10260.1.p
((Solyc03g093380.1.1	((AT1G49100.1	(AT3G46350.1	AT4G20450.1))	AT1G51890.1))	((evm_27.model.AmTr_v1.0_scaffold00056.178	(((((Pp3c1_39210V3.1.p	((LOC_Os05g40270.4	Bradi2g53400.1.p)	Potri.013G159500.1))	((LOC_Os12g10740.1	((Potri.004G231500.1	Solyc01g102710.2.1)	(evm_27.model.AmTr_v1.0_scaffold00021.190	AT1G79620.1)))	Pp3c2_17640V3.1.p))	((((((Pp3c14_22440V3.1.p	Smo_108434)	((Potri.001G333300.1	evm_27.model.AmTr_v1.0_scaffold00005.91_)	((Solyc01g068360.2.1	Zm00001d034405_T002.1)	((LOC_Os06g38970.1	Bradi1g37210.1.p)	AT2G02780.1))))	(Pp3c1_4210V3.1.p	(Smo_40907_	(LOC_Os03g56250.1	((Bradi1g10260.1.p	Zm00001d013376_T003.1)	(evm_27.model.AmTr_v1.0_scaffold00059.5__	((AT4G39270.1	Solyc01g109650.2.1)	Potri.014G196600.1)))))))	((((((AT5G45800.1	(LOC_Os06g35200.1	Zm00001d053518_T001.1))	((evm_27.model.AmTr_v1.0_scaffold00065.196	((Solyc07g005540.1.1	Potri.018G107400.1)	Bradi3g19650.1.p))	(Pp3c26_4970V3.1.p	Pp3c8_2540V3.1.p)))	((((evm_27.model.AmTr_v1.0_scaffold00024.56_	Bradi3g21400.1.p)	(((Bradi1g72572.1.p	Zm00001d011721_T001.1)	AT4G39400.1)	Potri.011G169600.1))	(Pp3c18_21010V3.1.p
(((Solyc03g093380.1.1	((AT1G49100.1	(AT3G46350.1	AT4G20450.1))	AT1G51890.1))	(((((Solyc05g014240.2.1	Potri.008G181200.1)	evm_27.model.AmTr_v1.0_scaffold00049.63_)	((Zm00001d041941_T001.1	Bradi2g62670.2.p)	(LOC_Os11g01200.1	AT2G37050.3)))	(((AT5G48740.1	(Solyc09g060110.2.1	Potri.002G242700.1))	Pp3c12_16180V3.1.p)	(((Pp3c1_39210V3.1.p	((LOC_Os05g40270.4	Bradi2g53400.1.p)	Potri.013G159500.1))	((LOC_Os12g10740.1	((Potri.004G231500.1	Solyc01g102710.2.1)	(evm_27.model.AmTr_v1.0_scaffold00021.190	AT1G79620.1)))	Pp3c2_17640V3.1.p))	((((((evm_27.model.AmTr_v1.0_scaffold00069.16_	(((Solyc08g079460.2.1	Potri.001G117800.1)	AT2G45340.1)	(LOC_Os01g39600.1	(Bradi1g51630.1.p	Zm00001d035097_T001.1))))	(Pp3c4_2690V3.1.p	Smo_122408))	((((AT1G56145.2	evm_27.model.AmTr_v1.0_scaffold00032.135)	((LOC_Os08g10310.1	LOC_Os04g22470.1)	(LOC_Os08g10150.1	Zm00001d026306_T009.1)))	(Bradi4g28367.1.p	((AT3G14840.2	evm_27.model.AmTr_v1.0_scaffold00162.29_)	(((Potri.011G075400.1	AT1G29730.1)	(Solyc03g005960.2.1	(Solyc02g071880.2.1	Potri.011G072300.1)))	(Potri.019G005900.1
(((((((Solyc05g014240.2.1	Potri.008G181200.1)	evm_27.model.AmTr_v1.0_scaffold00049.63_)	(AT2G37050.3	((Zm00001d041941_T001.1	Bradi2g62670.2.p)	LOC_Os11g01200.1)))	(((AT5G48740.1	(Solyc09g060110.2.1	Potri.002G242700.1))	Pp3c12_16180V3.1.p)	((((LOC_Os07g37810.1	((LOC_Os02g10110.1	(AT5G06820.1	Potri.006G190700.1))	((Solyc02g081070.2.1	Zm00001d015649_T003.1)	(((Potri.007G002600.1	evm_27.model.AmTr_v1.0_scaffold00025.294)	(AT1G53730.2	Bradi1g21040.2.p))	Smo_76873_))))	(((AT1G56145.2	evm_27.model.AmTr_v1.0_scaffold00032.135)	(Zm00001d026306_T009.1	((LOC_Os08g10310.1	LOC_Os04g22470.1)	LOC_Os08g10150.1)))	((((Bradi4g28367.1.p	evm_27.model.AmTr_v1.0_scaffold00162.29_)	((Potri.019G005900.1	Solyc02g071820.2.1)	AT3G14840.2))	((Potri.011G075400.1	AT1G29730.1)	(Solyc02g071880.2.1	Potri.011G072300.1)))	Solyc03g005960.2.1)))	((Pp3c1_4210V3.1.p	(Smo_40907_	((evm_27.model.AmTr_v1.0_scaffold00059.5__	((AT4G39270.1	Solyc01g109650.2.1)	Potri.014G196600.1))	(LOC_Os03g56250.1	(Bradi1g10260.1.p	Zm00001d013376_T003.1)))))	(((((Smo_268021	Pp3c10_2340V3.1.p)	(Bradi5g26550.1.p
(((((((Solyc05g014240.2.1	Potri.008G181200.1)	evm_27.model.AmTr_v1.0_scaffold00049.63_)	((Zm00001d041941_T001.1	Bradi2g62670.2.p)	(LOC_Os11g01200.1	AT2G37050.3)))	(((AT5G48740.1	(Solyc09g060110.2.1	Potri.002G242700.1))	Pp3c12_16180V3.1.p)	((((Smo_268021	Pp3c10_2340V3.1.p)	(Bradi5g26550.1.p	Solyc01g007130.3.1))	(((Solyc09g057680.2.1	(Potri.018G141000.1	AT3G23750.1))	(LOC_Os11g26130.1	Zm00001d007313_T001.1))	(AT1G24650.1	Zm00001d033777_T001.1)))	((((Pp3c1_4210V3.1.p	(Smo_40907_	(Potri.014G196600.1	(((LOC_Os03g56250.1	(Bradi1g10260.1.p	Zm00001d013376_T003.1))	evm_27.model.AmTr_v1.0_scaffold00059.5__)	(AT4G39270.1	Solyc01g109650.2.1)))))	((((Pp3c3_24690V3.1.p	(((Solyc01g104970.2.1	AT1G71830.1)	(LOC_Os08g07760.1	Bradi5g12227.1.p))	((Bradi2g34314.2.p	((evm_27.model.AmTr_v1.0_scaffold00170.10_	Bradi3g09060.2.p)	(Solyc04g039730.2.1	((AT4G30520.1	LOC_Os08g34380.1)	(Zm00001d045728_T002.1	Potri.017G108000.1)))))	(evm_27.model.AmTr_v1.0_scaffold00157.36_	Zm00001d048877_T002.1))))	((((evm_27.model.AmTr_v1.0_scaffold00069.219	(Potri.001G114500.1	LOC_Os03g03570.2))	((Bradi1g63200.1.p
((Solyc03g093380.1.1	((AT1G49100.1	(AT3G46350.1	AT4G20450.1))	AT1G51890.1))	((((((Solyc05g014240.2.1	Potri.008G181200.1)	evm_27.model.AmTr_v1.0_scaffold00049.63_)	((Zm00001d041941_T001.1	Bradi2g62670.2.p)	(LOC_Os11g01200.1	AT2G37050.3)))	(((AT5G48740.1	(Solyc09g060110.2.1	Potri.002G242700.1))	Pp3c12_16180V3.1.p)	(((LOC_Os11g26130.1	Zm00001d007313_T001.1)	(((AT1G24650.1	Zm00001d033777_T001.1)	((Smo_268021	Pp3c10_2340V3.1.p)	(Bradi5g26550.1.p	Solyc01g007130.3.1)))	(Solyc09g057680.2.1	(Potri.018G141000.1	AT3G23750.1))))	(((((evm_27.model.AmTr_v1.0_scaffold00157.36_	Zm00001d048877_T002.1)	((Solyc01g104970.2.1	((AT1G71830.1	LOC_Os08g07760.1)	Bradi5g12227.1.p))	(Pp3c3_24690V3.1.p	(Bradi2g34314.2.p	(Solyc04g039730.2.1	((Potri.017G108000.1	((AT4G30520.1	LOC_Os08g34380.1)	Zm00001d045728_T002.1))	(evm_27.model.AmTr_v1.0_scaffold00170.10_	Bradi3g09060.2.p)))))))	((((((evm_27.model.AmTr_v1.0_scaffold00069.219	(Potri.001G114500.1	LOC_Os03g03570.2))	((Bradi1g63200.1.p	(Potri.019G058600.1	AT5G01890.1))	(AT3G28040.1	Zm00001d042051_T001.1)))
(((AT1G51890.1	(AT1G49100.1	(AT3G46350.1	AT4G20450.1)))	Solyc03g093380.1.1)	(((LOC_Os01g59570.1	((LOC_Os09g18594.1	Zm00001d020185_T003.1)	((LOC_Os12g37980.1	Bradi1g00260.2.p)	(Bradi2g19290.1.p	LOC_Os05g45010.1))))	((((AT2G37050.3	LOC_Os11g01200.1)	(Zm00001d041941_T001.1	Bradi2g62670.2.p))	(evm_27.model.AmTr_v1.0_scaffold00049.63_	(Potri.008G181200.1	Solyc05g014240.2.1)))	((Pp3c12_16180V3.1.p	(AT5G48740.1	(Potri.002G242700.1	Solyc09g060110.2.1)))	(((((evm_27.model.AmTr_v1.0_scaffold00021.190	AT1G79620.1)	(LOC_Os12g10740.1	(Potri.004G231500.1	Solyc01g102710.2.1)))	Pp3c2_17640V3.1.p)	((Potri.013G159500.1	(LOC_Os05g40270.4	Bradi2g53400.1.p))	Pp3c1_39210V3.1.p))	(((((((((LOC_Os06g35200.1	Zm00001d053518_T001.1)	AT5G45800.1)	((Pp3c26_4970V3.1.p	Pp3c8_2540V3.1.p)	(Bradi3g19650.1.p	(evm_27.model.AmTr_v1.0_scaffold00065.196	(Potri.018G107400.1	Solyc07g005540.1.1)))))	(((Potri.012G139000.1	evm_27.model.AmTr_v1.0_scaffold00009.24_)	(Solyc03g115610.2.1	(Pp3c18_21010V3.1.p	((evm_27.model.AmTr_v1.0_scaffold00024.56_	Bradi3g21400.1.p)	((AT4G39400.1	(Zm00001d011721_T001.1
(((AT1G51890.1	(AT1G49100.1	(AT3G46350.1	AT4G20450.1)))	Solyc03g093380.1.1)	(((LOC_Os01g59570.1	((LOC_Os09g18594.1	Zm00001d020185_T003.1)	((LOC_Os12g37980.1	Bradi1g00260.2.p)	(Bradi2g19290.1.p	LOC_Os05g45010.1))))	((((AT2G37050.3	LOC_Os11g01200.1)	(Zm00001d041941_T001.1	Bradi2g62670.2.p))	(evm_27.model.AmTr_v1.0_scaffold00049.63_	(Potri.008G181200.1	Solyc05g014240.2.1)))	((Pp3c12_16180V3.1.p	(AT5G48740.1	(Potri.002G242700.1	Solyc09g060110.2.1)))	((((((Potri.004G231500.1	Solyc01g102710.2.1)	((evm_27.model.AmTr_v1.0_scaffold00021.190	AT1G79620.1)	LOC_Os12g10740.1))	Pp3c2_17640V3.1.p)	((Potri.013G159500.1	(LOC_Os05g40270.4	Bradi2g53400.1.p))	Pp3c1_39210V3.1.p))	((((LOC_Os11g26130.1	Zm00001d007313_T001.1)	((Solyc09g057680.2.1	(AT3G23750.1	Potri.018G141000.1))	((AT1G24650.1	Zm00001d033777_T001.1)	((Bradi5g26550.1.p	Solyc01g007130.3.1)	(Smo_268021	Pp3c10_2340V3.1.p)))))	(LOC_Os07g37810.1	((LOC_Os02g10110.1	(Potri.006G190700.1	AT5G06820.1))	((Smo_76873_	((evm_27.model.AmTr_v1.0_scaffold00025.294
(((AT1G51890.1	(AT1G49100.1	(AT3G46350.1	AT4G20450.1)))	Solyc03g093380.1.1)	((((LOC_Os09g18594.1	Zm00001d020185_T003.1)	(((LOC_Os12g37980.1	Bradi1g00260.2.p)	(Bradi2g19290.1.p	LOC_Os05g45010.1))	LOC_Os01g59570.1))	((((AT2G37050.3	LOC_Os11g01200.1)	(Zm00001d041941_T001.1	Bradi2g62670.2.p))	(evm_27.model.AmTr_v1.0_scaffold00049.63_	(Potri.008G181200.1	Solyc05g014240.2.1)))	((Pp3c12_16180V3.1.p	(AT5G48740.1	(Potri.002G242700.1	Solyc09g060110.2.1)))	((((Pp3c1_4210V3.1.p	((LOC_Os03g56250.1	((Bradi1g10260.1.p	Zm00001d013376_T003.1)	((Potri.014G196600.1	(Solyc01g109650.2.1	AT4G39270.1))	evm_27.model.AmTr_v1.0_scaffold00059.5__)))	Smo_40907_))	(LOC_Os07g37810.1	((LOC_Os02g10110.1	(Potri.006G190700.1	AT5G06820.1))	((Smo_76873_	((evm_27.model.AmTr_v1.0_scaffold00025.294	Potri.007G002600.1)	(Bradi1g21040.2.p	AT1G53730.2)))	(Solyc02g081070.2.1	Zm00001d015649_T003.1)))))	((((((PPK1_AT1G77720.1	(TOUSLED_AT5G20930.1	((((MPK1_AT1G10210.1	CDC2A_AT3G48750.1)	CKA1_AT5G67380.1)	((SnRK2_AT1G10940.2	CPK7_AT5G12480.1)
((AT4G29450.1	(Potri.019G111100.1	evm_27.model.AmTr_v1.0_scaffold00056.178))	((AT1G51890.1	(AT1G49100.1	(AT3G46350.1	AT4G20450.1)))	(Solyc03g093380.1.1	((LOC_Os01g59570.1	(((LOC_Os09g18594.1	Zm00001d020185_T003.1)	(LOC_Os12g37980.1	Bradi1g00260.2.p))	(Bradi2g19290.1.p	LOC_Os05g45010.1)))	((((AT2G37050.3	LOC_Os11g01200.1)	(Zm00001d041941_T001.1	Bradi2g62670.2.p))	(evm_27.model.AmTr_v1.0_scaffold00049.63_	(Potri.008G181200.1	Solyc05g014240.2.1)))	((Pp3c12_16180V3.1.p	(AT5G48740.1	(Potri.002G242700.1	Solyc09g060110.2.1)))	(((LOC_Os07g37810.1	((((evm_27.model.AmTr_v1.0_scaffold00025.294	Potri.007G002600.1)	(Bradi1g21040.2.p	AT1G53730.2))	((Solyc02g081070.2.1	Zm00001d015649_T003.1)	(LOC_Os02g10110.1	(Potri.006G190700.1	AT5G06820.1))))	Smo_76873_))	(((((AT2G02780.1	(LOC_Os06g38970.1	Bradi1g37210.1.p))	((Solyc01g068360.2.1	Zm00001d034405_T002.1)	(Potri.001G333300.1	evm_27.model.AmTr_v1.0_scaffold00005.91_)))	(Smo_108434	Pp3c14_22440V3.1.p))	(Pp3c1_4210V3.1.p	((LOC_Os03g56250.1	((Bradi1g10260.1.p	Zm00001d013376_T003.1)
((AT1G51890.1	(AT1G49100.1	(AT3G46350.1	AT4G20450.1)))	((AT4G29450.1	(Solyc03g093380.1.1	((LOC_Os01g59570.1	((LOC_Os09g18594.1	Zm00001d020185_T003.1)	((LOC_Os12g37980.1	Bradi1g00260.2.p)	(Bradi2g19290.1.p	LOC_Os05g45010.1))))	((((((LOC_Os11g26130.1	Zm00001d007313_T001.1)	((Potri.018G141000.1	(Solyc09g057680.2.1	AT3G23750.1))	((AT1G24650.1	Zm00001d033777_T001.1)	((Bradi5g26550.1.p	Solyc01g007130.3.1)	(Smo_268021	Pp3c10_2340V3.1.p)))))	((((((Bradi4g28367.1.p	((AT3G14840.2	evm_27.model.AmTr_v1.0_scaffold00162.29_)	((Potri.019G005900.1	Solyc02g071820.2.1)	((Solyc02g071880.2.1	Potri.011G072300.1)	(Potri.011G075400.1	AT1G29730.1)))))	Solyc03g005960.2.1)	((AT1G56145.2	evm_27.model.AmTr_v1.0_scaffold00032.135)	((LOC_Os08g10310.1	LOC_Os04g22470.1)	(LOC_Os08g10150.1	Zm00001d026306_T009.1))))	(((Zm00001d048877_T002.1	evm_27.model.AmTr_v1.0_scaffold00157.36_)	(((Solyc01g104970.2.1	(AT1G71830.1	(LOC_Os08g07760.1	Bradi5g12227.1.p)))	Pp3c3_24690V3.1.p)	(Solyc04g039730.2.1	((AT4G30520.1	LOC_Os08g34380.1)
((AT1G51890.1	(AT1G49100.1	(AT3G46350.1	AT4G20450.1)))	(((((LOC_Os09g18594.1	Zm00001d020185_T003.1)	(((LOC_Os12g37980.1	Bradi1g00260.2.p)	(Bradi2g19290.1.p	LOC_Os05g45010.1))	LOC_Os01g59570.1))	(evm_27.model.AmTr_v1.0_scaffold00056.178	((((AT2G37050.3	LOC_Os11g01200.1)	(Zm00001d041941_T001.1	Bradi2g62670.2.p))	(evm_27.model.AmTr_v1.0_scaffold00049.63_	(Potri.008G181200.1	Solyc05g014240.2.1)))	((Pp3c12_16180V3.1.p	(AT5G48740.1	(Potri.002G242700.1	Solyc09g060110.2.1)))	(((((evm_27.model.AmTr_v1.0_scaffold00069.16_	(((Zm00001d035097_T001.1	Bradi1g51630.1.p)	LOC_Os01g39600.1)	(AT2G45340.1	(Solyc08g079460.2.1	Potri.001G117800.1))))	(Smo_122408	Pp3c4_2690V3.1.p))	(((((LOC_Os08g07760.1	Bradi5g12227.1.p)	(Solyc01g104970.2.1	AT1G71830.1))	((Bradi2g34314.2.p	(Solyc04g039730.2.1	((AT4G30520.1	LOC_Os08g34380.1)	((Zm00001d045728_T002.1	Potri.017G108000.1)	(Bradi3g09060.2.p	evm_27.model.AmTr_v1.0_scaffold00170.10_)))))	(Zm00001d048877_T002.1	evm_27.model.AmTr_v1.0_scaffold00157.36_)))	Pp3c3_24690V3.1.p)	(((((((evm_27.model.AmTr_v1.0_scaffold00154.29_	(((Potri.004G120500.1	AT3G02130.1)
((Solyc03g093380.1.1	(AT1G51890.1	(AT1G49100.1	(AT3G46350.1	AT4G20450.1))))	((((((AT2G37050.3	LOC_Os11g01200.1)	(Zm00001d041941_T001.1	Bradi2g62670.2.p))	(evm_27.model.AmTr_v1.0_scaffold00049.63_	(Potri.008G181200.1	Solyc05g014240.2.1)))	((Pp3c12_16180V3.1.p	(AT5G48740.1	(Potri.002G242700.1	Solyc09g060110.2.1)))	((((((evm_27.model.AmTr_v1.0_scaffold00021.190	AT1G79620.1)	(LOC_Os12g10740.1	(Potri.004G231500.1	Solyc01g102710.2.1)))	Pp3c2_17640V3.1.p)	((Potri.013G159500.1	(LOC_Os05g40270.4	Bradi2g53400.1.p))	Pp3c1_39210V3.1.p))	((((Pp3c1_4210V3.1.p	((((Potri.014G196600.1	(Solyc01g109650.2.1	AT4G39270.1))	evm_27.model.AmTr_v1.0_scaffold00059.5__)	(LOC_Os03g56250.1	(Bradi1g10260.1.p	Zm00001d013376_T003.1)))	Smo_40907_))	(LOC_Os07g37810.1	((((LOC_Os02g10110.1	(Potri.006G190700.1	AT5G06820.1))	(Solyc02g081070.2.1	Zm00001d015649_T003.1))	Smo_76873_)	((evm_27.model.AmTr_v1.0_scaffold00025.294	Potri.007G002600.1)	(Bradi1g21040.2.p	AT1G53730.2)))))	(((Bradi5g26550.1.p	Solyc01g007130.3.1)	(Smo_268021	Pp3c10_2340V3.1.p))
((AT1G51890.1	(AT1G49100.1	(AT3G46350.1	AT4G20450.1)))	(((Solyc03g093380.1.1	((((((evm_27.model.AmTr_v1.0_scaffold00021.190	AT1G79620.1)	(LOC_Os12g10740.1	(Potri.004G231500.1	Solyc01g102710.2.1)))	Pp3c2_17640V3.1.p)	((Potri.013G159500.1	(LOC_Os05g40270.4	Bradi2g53400.1.p))	Pp3c1_39210V3.1.p))	(((LOC_Os07g37810.1	((LOC_Os02g10110.1	(Potri.006G190700.1	AT5G06820.1))	((Solyc02g081070.2.1	Zm00001d015649_T003.1)	(Smo_76873_	((evm_27.model.AmTr_v1.0_scaffold00025.294	Potri.007G002600.1)	(Bradi1g21040.2.p	AT1G53730.2))))))	(((Bradi5g26550.1.p	Solyc01g007130.3.1)	(Smo_268021	Pp3c10_2340V3.1.p))	(((LOC_Os11g26130.1	Zm00001d007313_T001.1)	(Solyc09g057680.2.1	(AT3G23750.1	Potri.018G141000.1)))	(AT1G24650.1	Zm00001d033777_T001.1))))	(((evm_27.model.AmTr_v1.0_scaffold00069.16_	(((Zm00001d035097_T001.1	Bradi1g51630.1.p)	LOC_Os01g39600.1)	(AT2G45340.1	(Solyc08g079460.2.1	Potri.001G117800.1))))	(Smo_122408	Pp3c4_2690V3.1.p))	(((Bradi2g34314.2.p	(((Zm00001d048877_T002.1	evm_27.model.AmTr_v1.0_scaffold00157.36_)	(((LOC_Os08g07760.1
((AT1G51890.1	(AT1G49100.1	(AT3G46350.1	AT4G20450.1)))	(((((((((evm_27.model.AmTr_v1.0_scaffold00021.190	AT1G79620.1)	(LOC_Os12g10740.1	(Potri.004G231500.1	Solyc01g102710.2.1)))	Pp3c2_17640V3.1.p)	((Potri.013G159500.1	(LOC_Os05g40270.4	Bradi2g53400.1.p))	Pp3c1_39210V3.1.p))	(((LOC_Os07g37810.1	((Solyc02g081070.2.1	Zm00001d015649_T003.1)	(Smo_76873_	(Bradi1g21040.2.p	(AT1G53730.2	(evm_27.model.AmTr_v1.0_scaffold00025.294	Potri.007G002600.1))))))	(LOC_Os02g10110.1	(Potri.006G190700.1	AT5G06820.1)))	(((((Bradi5g26550.1.p	Solyc01g007130.3.1)	(Smo_268021	Pp3c10_2340V3.1.p))	(((LOC_Os11g26130.1	Zm00001d007313_T001.1)	(Solyc09g057680.2.1	(AT3G23750.1	Potri.018G141000.1)))	(AT1G24650.1	Zm00001d033777_T001.1)))	(((AT3G14840.2	(Bradi4g28367.1.p	evm_27.model.AmTr_v1.0_scaffold00162.29_))	((Potri.019G005900.1	Solyc02g071820.2.1)	((Solyc03g005960.2.1	(Solyc02g071880.2.1	Potri.011G072300.1))	(Potri.011G075400.1	AT1G29730.1))))	((AT1G56145.2	evm_27.model.AmTr_v1.0_scaffold00032.135)	((LOC_Os08g10310.1	LOC_Os04g22470.1)
(((Solyc03g093380.1.1	(((((AT2G37050.3	LOC_Os11g01200.1)	(Zm00001d041941_T001.1	Bradi2g62670.2.p))	(evm_27.model.AmTr_v1.0_scaffold00049.63_	(Potri.008G181200.1	Solyc05g014240.2.1)))	((Pp3c12_16180V3.1.p	(Potri.002G242700.1	(Solyc09g060110.2.1	AT5G48740.1)))	((((Smo_108434	Pp3c14_22440V3.1.p)	((Potri.001G333300.1	evm_27.model.AmTr_v1.0_scaffold00005.91_)	((AT2G02780.1	(LOC_Os06g38970.1	Bradi1g37210.1.p))	(Solyc01g068360.2.1	Zm00001d034405_T002.1))))	((((evm_27.model.AmTr_v1.0_scaffold00021.190	AT1G79620.1)	(LOC_Os12g10740.1	(Potri.004G231500.1	Solyc01g102710.2.1)))	Pp3c2_17640V3.1.p)	((Potri.013G159500.1	(LOC_Os05g40270.4	Bradi2g53400.1.p))	Pp3c1_39210V3.1.p)))	((LOC_Os07g37810.1	(Smo_76873_	(((evm_27.model.AmTr_v1.0_scaffold00025.294	Potri.007G002600.1)	(Bradi1g21040.2.p	AT1G53730.2))	((LOC_Os02g10110.1	(Potri.006G190700.1	AT5G06820.1))	(Solyc02g081070.2.1	Zm00001d015649_T003.1)))))	(((Bradi5g26550.1.p	Solyc01g007130.3.1)	((Smo_268021	Pp3c10_2340V3.1.p)	(((LOC_Os11g26130.1	Zm00001d007313_T001.1)	(Solyc09g057680.2.1	(AT3G23750.1
(((Solyc03g093380.1.1	(((((LOC_Os11g01200.1	AT2G37050.3)	(Zm00001d041941_T001.1	Bradi2g62670.2.p))	((Solyc05g014240.2.1	Potri.008G181200.1)	evm_27.model.AmTr_v1.0_scaffold00049.63_))	(((((LOC_Os12g10740.1	((evm_27.model.AmTr_v1.0_scaffold00021.190	AT1G79620.1)	(Potri.004G231500.1	Solyc01g102710.2.1)))	Pp3c2_17640V3.1.p)	(Pp3c1_39210V3.1.p	(Potri.013G159500.1	(LOC_Os05g40270.4	Bradi2g53400.1.p))))	(((((Smo_268021	Pp3c10_2340V3.1.p)	((Bradi5g26550.1.p	Solyc01g007130.3.1)	(((Solyc09g057680.2.1	(AT3G23750.1	Potri.018G141000.1))	(LOC_Os11g26130.1	Zm00001d007313_T001.1))	(AT1G24650.1	Zm00001d033777_T001.1))))	(((TOUSLED_AT5G20930.1	((MEKK1_AT4G08500.1	((AME1_AT3G53570.1	(CKA1_AT5G67380.1	(MPK1_AT1G10210.1	CDC2A_AT3G48750.1)))	((PK1_AT3G08730.1	(PK5_AT5G47750.1	NPH1_AT3G45780.1))	(SnRK2_AT1G10940.2	CPK7_AT5G12480.1))))	PPK1_AT1G77720.1))	(AT2G31880.1	Pp3c10_16000V3.1.p))	((((((evm_27.model.AmTr_v1.0_scaffold00032.135	AT1G56145.2)	((LOC_Os08g10150.1	Zm00001d026306_T009.1)	(LOC_Os08g10310.1	LOC_Os04g22470.1)))	(Solyc03g005960.2.1
((Solyc03g093380.1.1	(AT1G51890.1	((AT4G20450.1	AT3G46350.1)	AT1G49100.1)))	(((((((LOC_Os11g01200.1	AT2G37050.3)	(Zm00001d041941_T001.1	Bradi2g62670.2.p))	((Solyc05g014240.2.1	Potri.008G181200.1)	evm_27.model.AmTr_v1.0_scaffold00049.63_))	((((((evm_27.model.AmTr_v1.0_scaffold00021.190	AT1G79620.1)	(LOC_Os12g10740.1	(Potri.004G231500.1	Solyc01g102710.2.1)))	Pp3c2_17640V3.1.p)	(Pp3c1_39210V3.1.p	(Potri.013G159500.1	(LOC_Os05g40270.4	Bradi2g53400.1.p))))	((((((Potri.001G333300.1	evm_27.model.AmTr_v1.0_scaffold00005.91_)	((Zm00001d034405_T002.1	Solyc01g068360.2.1)	(AT2G02780.1	(LOC_Os06g38970.1	Bradi1g37210.1.p))))	(Smo_108434	Pp3c14_22440V3.1.p))	((LOC_Os11g26130.1	Zm00001d007313_T001.1)	(((AT1G24650.1	Zm00001d033777_T001.1)	((Smo_268021	Pp3c10_2340V3.1.p)	(Bradi5g26550.1.p	Solyc01g007130.3.1)))	(Solyc09g057680.2.1	(AT3G23750.1	Potri.018G141000.1)))))	((((((evm_27.model.AmTr_v1.0_scaffold00032.135	AT1G56145.2)	((LOC_Os08g10150.1	Zm00001d026306_T009.1)	(LOC_Os08g10310.1	LOC_Os04g22470.1)))	(Solyc03g005960.2.1	(((Potri.011G075400.1
(((Solyc03g093380.1.1	(AT1G51890.1	((AT4G20450.1	AT3G46350.1)	AT1G49100.1)))	(((((LOC_Os11g01200.1	AT2G37050.3)	(Zm00001d041941_T001.1	Bradi2g62670.2.p))	((Solyc05g014240.2.1	Potri.008G181200.1)	evm_27.model.AmTr_v1.0_scaffold00049.63_))	((((((evm_27.model.AmTr_v1.0_scaffold00021.190	AT1G79620.1)	(LOC_Os12g10740.1	(Potri.004G231500.1	Solyc01g102710.2.1)))	Pp3c2_17640V3.1.p)	(Pp3c1_39210V3.1.p	(Potri.013G159500.1	(LOC_Os05g40270.4	Bradi2g53400.1.p))))	((((((Potri.001G333300.1	evm_27.model.AmTr_v1.0_scaffold00005.91_)	((Zm00001d034405_T002.1	Solyc01g068360.2.1)	(AT2G02780.1	(LOC_Os06g38970.1	Bradi1g37210.1.p))))	(Smo_108434	Pp3c14_22440V3.1.p))	((LOC_Os11g26130.1	Zm00001d007313_T001.1)	(((AT1G24650.1	Zm00001d033777_T001.1)	((Smo_268021	Pp3c10_2340V3.1.p)	(Bradi5g26550.1.p	Solyc01g007130.3.1)))	(Solyc09g057680.2.1	(AT3G23750.1	Potri.018G141000.1)))))	((((((Bradi1g10260.1.p	Zm00001d013376_T003.1)	(((Solyc01g109650.2.1	AT4G39270.1)	Potri.014G196600.1)	evm_27.model.AmTr_v1.0_scaffold00059.5__))	LOC_Os03g56250.1)	(Pp3c1_4210V3.1.p
(((AT1G51890.1	((AT4G20450.1	AT3G46350.1)	AT1G49100.1))	((Solyc03g093380.1.1	((((((evm_27.model.AmTr_v1.0_scaffold00021.190	AT1G79620.1)	(LOC_Os12g10740.1	(Potri.004G231500.1	Solyc01g102710.2.1)))	Pp3c2_17640V3.1.p)	(Pp3c1_39210V3.1.p	(Potri.013G159500.1	(LOC_Os05g40270.4	Bradi2g53400.1.p))))	((((((AT2G02780.1	(LOC_Os06g38970.1	Bradi1g37210.1.p))	((Potri.001G333300.1	evm_27.model.AmTr_v1.0_scaffold00005.91_)	(Zm00001d034405_T002.1	Solyc01g068360.2.1)))	(Smo_108434	Pp3c14_22440V3.1.p))	((LOC_Os11g26130.1	Zm00001d007313_T001.1)	(((AT1G24650.1	Zm00001d033777_T001.1)	((Smo_268021	Pp3c10_2340V3.1.p)	(Bradi5g26550.1.p	Solyc01g007130.3.1)))	(Solyc09g057680.2.1	(AT3G23750.1	Potri.018G141000.1)))))	((((LOC_Os01g39600.1	(Zm00001d035097_T001.1	Bradi1g51630.1.p))	((AT2G45340.1	(Potri.001G117800.1	Solyc08g079460.2.1))	evm_27.model.AmTr_v1.0_scaffold00069.16_))	(Smo_122408	Pp3c4_2690V3.1.p))	((((TOUSLED_AT5G20930.1	((PK1_AT3G08730.1	(PK5_AT5G47750.1	NPH1_AT3G45780.1))	((((AME1_AT3G53570.1	PPK1_AT1G77720.1)
(((((((AT2G37050.3	((Zm00001d041941_T001.1	Bradi2g62670.2.p)	LOC_Os11g01200.1))	((Solyc05g014240.2.1	Potri.008G181200.1)	evm_27.model.AmTr_v1.0_scaffold00049.63_))	((((((evm_27.model.AmTr_v1.0_scaffold00021.190	AT1G79620.1)	(LOC_Os12g10740.1	(Potri.004G231500.1	Solyc01g102710.2.1)))	Pp3c2_17640V3.1.p)	(Pp3c1_39210V3.1.p	(Potri.013G159500.1	(LOC_Os05g40270.4	Bradi2g53400.1.p))))	((((LOC_Os02g10110.1	(AT5G06820.1	Potri.006G190700.1))	((((evm_27.model.AmTr_v1.0_scaffold00025.294	Potri.007G002600.1)	(AT1G53730.2	Bradi1g21040.2.p))	(Smo_76873_	(Solyc02g081070.2.1	Zm00001d015649_T003.1)))	LOC_Os07g37810.1))	((((Smo_268021	Pp3c10_2340V3.1.p)	(Bradi5g26550.1.p	Solyc01g007130.3.1))	(((Solyc09g057680.2.1	(AT3G23750.1	Potri.018G141000.1))	(LOC_Os11g26130.1	Zm00001d007313_T001.1))	(AT1G24650.1	Zm00001d033777_T001.1)))	((((Bradi1g10260.1.p	Zm00001d013376_T003.1)	(((Solyc01g109650.2.1	AT4G39270.1)	Potri.014G196600.1)	evm_27.model.AmTr_v1.0_scaffold00059.5__))	LOC_Os03g56250.1)	(Pp3c1_4210V3.1.p	Smo_40907_))))	((((((evm_27.model.AmTr_v1.0_scaffold00032.135	AT1G56145.2)
((((((LOC_Os09g18594.1	Zm00001d020185_T003.1)	((Bradi1g00260.2.p	LOC_Os12g37980.1)	(Bradi2g19290.1.p	LOC_Os05g45010.1)))	LOC_Os01g59570.1)	(Solyc03g093380.1.1	((((Zm00001d041941_T001.1	Bradi2g62670.2.p)	(LOC_Os11g01200.1	AT2G37050.3))	((Solyc05g014240.2.1	Potri.008G181200.1)	evm_27.model.AmTr_v1.0_scaffold00049.63_))	((((((Potri.001G333300.1	evm_27.model.AmTr_v1.0_scaffold00005.91_)	((Zm00001d034405_T002.1	Solyc01g068360.2.1)	(AT2G02780.1	(LOC_Os06g38970.1	Bradi1g37210.1.p))))	(Smo_108434	Pp3c14_22440V3.1.p))	((((evm_27.model.AmTr_v1.0_scaffold00021.190	AT1G79620.1)	(LOC_Os12g10740.1	(Potri.004G231500.1	Solyc01g102710.2.1)))	Pp3c2_17640V3.1.p)	(Pp3c1_39210V3.1.p	(Potri.013G159500.1	(LOC_Os05g40270.4	Bradi2g53400.1.p)))))	((((Smo_268021	Pp3c10_2340V3.1.p)	((Bradi5g26550.1.p	Solyc01g007130.3.1)	(((Solyc09g057680.2.1	(AT3G23750.1	Potri.018G141000.1))	(LOC_Os11g26130.1	Zm00001d007313_T001.1))	(AT1G24650.1	Zm00001d033777_T001.1))))	(((LOC_Os03g56250.1	(Smo_40907_	((Bradi1g10260.1.p	Zm00001d013376_T003.1)	(((Solyc01g109650.2.1
((((((LOC_Os09g18594.1	Zm00001d020185_T003.1)	((Bradi1g00260.2.p	LOC_Os12g37980.1)	(Bradi2g19290.1.p	LOC_Os05g45010.1)))	LOC_Os01g59570.1)	((((((Potri.001G333300.1	evm_27.model.AmTr_v1.0_scaffold00005.91_)	((Zm00001d034405_T002.1	Solyc01g068360.2.1)	(AT2G02780.1	(LOC_Os06g38970.1	Bradi1g37210.1.p))))	(Smo_108434	Pp3c14_22440V3.1.p))	((((evm_27.model.AmTr_v1.0_scaffold00021.190	AT1G79620.1)	(Solyc01g102710.2.1	(LOC_Os12g10740.1	Potri.004G231500.1)))	Pp3c2_17640V3.1.p)	(Pp3c1_39210V3.1.p	(Potri.013G159500.1	(LOC_Os05g40270.4	Bradi2g53400.1.p)))))	((((LOC_Os11g26130.1	Zm00001d007313_T001.1)	(((AT1G24650.1	Zm00001d033777_T001.1)	((Smo_268021	Pp3c10_2340V3.1.p)	(Bradi5g26550.1.p	Solyc01g007130.3.1)))	(Solyc09g057680.2.1	(AT3G23750.1	Potri.018G141000.1))))	(LOC_Os07g37810.1	(Smo_76873_	(((LOC_Os02g10110.1	(AT5G06820.1	Potri.006G190700.1))	(Solyc02g081070.2.1	Zm00001d015649_T003.1))	((evm_27.model.AmTr_v1.0_scaffold00025.294	Potri.007G002600.1)	(AT1G53730.2	Bradi1g21040.2.p))))))	((((Pp3c1_4210V3.1.p	Smo_40907_)
((((Potri.019G111100.1	AT4G29450.1)	(AT1G51890.1	((AT4G20450.1	AT3G46350.1)	AT1G49100.1)))	((((LOC_Os09g18594.1	Zm00001d020185_T003.1)	((Bradi1g00260.2.p	LOC_Os12g37980.1)	(Bradi2g19290.1.p	LOC_Os05g45010.1)))	LOC_Os01g59570.1)	(Solyc03g093380.1.1	((((((Potri.001G333300.1	evm_27.model.AmTr_v1.0_scaffold00005.91_)	((Zm00001d034405_T002.1	Solyc01g068360.2.1)	(AT2G02780.1	(LOC_Os06g38970.1	Bradi1g37210.1.p))))	(Smo_108434	Pp3c14_22440V3.1.p))	((((evm_27.model.AmTr_v1.0_scaffold00021.190	AT1G79620.1)	(LOC_Os12g10740.1	(Potri.004G231500.1	Solyc01g102710.2.1)))	Pp3c2_17640V3.1.p)	(Pp3c1_39210V3.1.p	(Potri.013G159500.1	(LOC_Os05g40270.4	Bradi2g53400.1.p)))))	((((LOC_Os11g26130.1	Zm00001d007313_T001.1)	((Smo_268021	Pp3c10_2340V3.1.p)	((Bradi5g26550.1.p	Solyc01g007130.3.1)	((AT1G24650.1	Zm00001d033777_T001.1)	(Solyc09g057680.2.1	(AT3G23750.1	Potri.018G141000.1))))))	(LOC_Os07g37810.1	((LOC_Os02g10110.1	(AT5G06820.1	Potri.006G190700.1))	((Solyc02g081070.2.1	Zm00001d015649_T003.1)
((AT1G51890.1	((AT4G20450.1	AT3G46350.1)	AT1G49100.1))	(((((LOC_Os09g18594.1	Zm00001d020185_T003.1)	((Bradi1g00260.2.p	LOC_Os12g37980.1)	(Bradi2g19290.1.p	LOC_Os05g45010.1)))	LOC_Os01g59570.1)	((((Zm00001d041941_T001.1	Bradi2g62670.2.p)	(LOC_Os11g01200.1	AT2G37050.3))	((Solyc05g014240.2.1	Potri.008G181200.1)	evm_27.model.AmTr_v1.0_scaffold00049.63_))	((((((evm_27.model.AmTr_v1.0_scaffold00021.190	AT1G79620.1)	(LOC_Os12g10740.1	(Potri.004G231500.1	Solyc01g102710.2.1)))	Pp3c2_17640V3.1.p)	(Pp3c1_39210V3.1.p	(Potri.013G159500.1	(LOC_Os05g40270.4	Bradi2g53400.1.p))))	((((Pp3c1_4210V3.1.p	(Smo_40907_	(LOC_Os03g56250.1	((Bradi1g10260.1.p	Zm00001d013376_T003.1)	(((Solyc01g109650.2.1	AT4G39270.1)	Potri.014G196600.1)	evm_27.model.AmTr_v1.0_scaffold00059.5__)))))	(((AT1G24650.1	Zm00001d033777_T001.1)	((Solyc09g057680.2.1	(AT3G23750.1	Potri.018G141000.1))	(LOC_Os11g26130.1	Zm00001d007313_T001.1)))	((Smo_268021	Pp3c10_2340V3.1.p)	(Bradi5g26550.1.p	Solyc01g007130.3.1))))	(((((((evm_27.model.AmTr_v1.0_scaffold00069.219	(Potri.001G114500.1
(((Solyc03g093380.1.1	(Potri.019G111100.1	AT4G29450.1))	((AT1G51890.1	((AT4G20450.1	AT3G46350.1)	AT1G49100.1))	(((LOC_Os09g18594.1	Zm00001d020185_T003.1)	(((Bradi1g00260.2.p	LOC_Os12g37980.1)	(Bradi2g19290.1.p	LOC_Os05g45010.1))	LOC_Os01g59570.1))	((((Zm00001d041941_T001.1	Bradi2g62670.2.p)	(LOC_Os11g01200.1	AT2G37050.3))	(Solyc05g014240.2.1	(Potri.008G181200.1	evm_27.model.AmTr_v1.0_scaffold00049.63_)))	((((((Potri.004G231500.1	Solyc01g102710.2.1)	((evm_27.model.AmTr_v1.0_scaffold00021.190	AT1G79620.1)	LOC_Os12g10740.1))	Pp3c2_17640V3.1.p)	(Pp3c1_39210V3.1.p	(Potri.013G159500.1	(LOC_Os05g40270.4	Bradi2g53400.1.p))))	((((Smo_268021	Pp3c10_2340V3.1.p)	((Bradi5g26550.1.p	Solyc01g007130.3.1)	((AT1G24650.1	Zm00001d033777_T001.1)	((Solyc09g057680.2.1	(AT3G23750.1	Potri.018G141000.1))	(LOC_Os11g26130.1	Zm00001d007313_T001.1)))))	((((evm_27.model.AmTr_v1.0_scaffold00032.135	AT1G56145.2)	((LOC_Os08g10150.1	Zm00001d026306_T009.1)	(LOC_Os08g10310.1	LOC_Os04g22470.1)))	((((Potri.011G075400.1	AT1G29730.1)
((AT1G51890.1	((AT3G46350.1	AT4G20450.1)	AT1G49100.1))	(((((AT2G37050.3	((Zm00001d041941_T001.1	Bradi2g62670.2.p)	LOC_Os11g01200.1))	(evm_27.model.AmTr_v1.0_scaffold00049.63_	(Solyc05g014240.2.1	Potri.008G181200.1)))	((((Solyc09g060110.2.1	AT5G48740.1)	Potri.002G242700.1)	Pp3c12_16180V3.1.p)	(((Pp3c2_17640V3.1.p	((evm_27.model.AmTr_v1.0_scaffold00021.190	AT1G79620.1)	((Solyc01g102710.2.1	Potri.004G231500.1)	LOC_Os12g10740.1)))	(Pp3c1_39210V3.1.p	(Potri.013G159500.1	(LOC_Os05g40270.4	Bradi2g53400.1.p))))	((LOC_Os07g37810.1	((LOC_Os02g10110.1	(Potri.006G190700.1	AT5G06820.1))	((Smo_76873_	((evm_27.model.AmTr_v1.0_scaffold00025.294	Potri.007G002600.1)	(Bradi1g21040.2.p	AT1G53730.2)))	(Solyc02g081070.2.1	Zm00001d015649_T003.1))))	((((AT1G24650.1	Zm00001d033777_T001.1)	((Solyc09g057680.2.1	(Potri.018G141000.1	AT3G23750.1))	(LOC_Os11g26130.1	Zm00001d007313_T001.1)))	((Bradi5g26550.1.p	Solyc01g007130.3.1)	(Smo_268021	Pp3c10_2340V3.1.p)))	((((((Solyc03g005960.2.1	(((evm_27.model.AmTr_v1.0_scaffold00032.135	AT1G56145.2)
(((((((AT2G37050.3	((Zm00001d041941_T001.1	Bradi2g62670.2.p)	LOC_Os11g01200.1))	(evm_27.model.AmTr_v1.0_scaffold00049.63_	(Solyc05g014240.2.1	Potri.008G181200.1)))	(((AT5G48740.1	(Potri.002G242700.1	Solyc09g060110.2.1))	Pp3c12_16180V3.1.p)	(((Pp3c2_17640V3.1.p	((evm_27.model.AmTr_v1.0_scaffold00021.190	AT1G79620.1)	((Solyc01g102710.2.1	Potri.004G231500.1)	LOC_Os12g10740.1)))	(Pp3c1_39210V3.1.p	(Potri.013G159500.1	(LOC_Os05g40270.4	Bradi2g53400.1.p))))	((((Pp3c14_22440V3.1.p	Smo_108434)	((evm_27.model.AmTr_v1.0_scaffold00005.91_	Potri.001G333300.1)	((Solyc01g068360.2.1	Zm00001d034405_T002.1)	((LOC_Os06g38970.1	Bradi1g37210.1.p)	AT2G02780.1))))	(Pp3c1_4210V3.1.p	(Smo_40907_	(LOC_Os03g56250.1	((Bradi1g10260.1.p	Zm00001d013376_T003.1)	((Potri.014G196600.1	(AT4G39270.1	Solyc01g109650.2.1))	evm_27.model.AmTr_v1.0_scaffold00059.5__))))))	(((((((evm_27.model.AmTr_v1.0_scaffold00032.135	AT1G56145.2)	((LOC_Os08g10150.1	Zm00001d026306_T009.1)	(LOC_Os08g10310.1	LOC_Os04g22470.1)))	((((Potri.011G075400.1	AT1G29730.1)	((AT3G14840.2	(Potri.019G005900.1	Solyc02g071820.2.1))
(((((Bradi2g19290.1.p	LOC_Os05g45010.1)	(LOC_Os12g37980.1	Bradi1g00260.2.p))	(((((AT2G37050.3	((Zm00001d041941_T001.1	Bradi2g62670.2.p)	LOC_Os11g01200.1))	(evm_27.model.AmTr_v1.0_scaffold00049.63_	(Solyc05g014240.2.1	Potri.008G181200.1)))	(((AT5G48740.1	(Potri.002G242700.1	Solyc09g060110.2.1))	Pp3c12_16180V3.1.p)	((((Pp3c14_22440V3.1.p	Smo_108434)	((evm_27.model.AmTr_v1.0_scaffold00005.91_	Potri.001G333300.1)	((Solyc01g068360.2.1	Zm00001d034405_T002.1)	((LOC_Os06g38970.1	Bradi1g37210.1.p)	AT2G02780.1))))	((Pp3c2_17640V3.1.p	((Solyc01g102710.2.1	Potri.004G231500.1)	(LOC_Os12g10740.1	(evm_27.model.AmTr_v1.0_scaffold00021.190	AT1G79620.1))))	(Pp3c1_39210V3.1.p	(Potri.013G159500.1	(LOC_Os05g40270.4	Bradi2g53400.1.p)))))	((((Solyc02g070910.1.1	(Smo_234577	((((evm_27.model.AmTr_v1.0_scaffold00029.382	Potri.005G037400.1)	(((Solyc04g009040.2.1	(Potri.017G152200.1	Potri.008G033700.1))	(Solyc03g098400.1.1	AT3G47090.1))	((((LOC_Os06g38730.1	(Zm00001d044656_T001.1	Bradi4g12990.1.p))	((LOC_Os11g07240.1	Bradi4g24451.1.p)	((Zm00001d051096_T001.1	LOC_Os02g40240.1)
(((((((Zm00001d041941_T001.1	Bradi2g62670.2.p)	(LOC_Os11g01200.1	AT2G37050.3))	(Solyc05g014240.2.1	(Potri.008G181200.1	evm_27.model.AmTr_v1.0_scaffold00049.63_)))	(((AT5G48740.1	(Potri.002G242700.1	Solyc09g060110.2.1))	Pp3c12_16180V3.1.p)	(((Pp3c2_17640V3.1.p	((LOC_Os12g10740.1	(Potri.004G231500.1	Solyc01g102710.2.1))	(evm_27.model.AmTr_v1.0_scaffold00021.190	AT1G79620.1)))	(Pp3c1_39210V3.1.p	(Potri.013G159500.1	(LOC_Os05g40270.4	Bradi2g53400.1.p))))	((LOC_Os07g37810.1	((LOC_Os02g10110.1	(Potri.006G190700.1	AT5G06820.1))	((Solyc02g081070.2.1	Zm00001d015649_T003.1)	(Smo_76873_	((evm_27.model.AmTr_v1.0_scaffold00025.294	Potri.007G002600.1)	(Bradi1g21040.2.p	AT1G53730.2))))))	((((Pp3c14_22440V3.1.p	Smo_108434)	((evm_27.model.AmTr_v1.0_scaffold00005.91_	Potri.001G333300.1)	((Solyc01g068360.2.1	Zm00001d034405_T002.1)	((LOC_Os06g38970.1	Bradi1g37210.1.p)	AT2G02780.1))))	(Pp3c1_4210V3.1.p	(Smo_40907_	((((Potri.014G196600.1	(AT4G39270.1	Solyc01g109650.2.1))	evm_27.model.AmTr_v1.0_scaffold00059.5__)	(Bradi1g10260.1.p	Zm00001d013376_T003.1))	LOC_Os03g56250.1))))
((AT4G29450.1	(evm_27.model.AmTr_v1.0_scaffold00056.178	Potri.019G111100.1))	((AT1G51890.1	(AT1G49100.1	(AT3G46350.1	AT4G20450.1)))	((Solyc03g093380.1.1	((((Zm00001d041941_T001.1	Bradi2g62670.2.p)	(LOC_Os11g01200.1	AT2G37050.3))	(Solyc05g014240.2.1	(Potri.008G181200.1	evm_27.model.AmTr_v1.0_scaffold00049.63_)))	(((AT5G48740.1	(Potri.002G242700.1	Solyc09g060110.2.1))	Pp3c12_16180V3.1.p)	((((((LOC_Os01g39600.1	(Zm00001d035097_T001.1	Bradi1g51630.1.p))	((AT2G45340.1	(Solyc08g079460.2.1	Potri.001G117800.1))	evm_27.model.AmTr_v1.0_scaffold00069.16_))	(Smo_122408	Pp3c4_2690V3.1.p))	(((((LOC_Os11g26130.1	Zm00001d007313_T001.1)	((((Bradi5g26550.1.p	Solyc01g007130.3.1)	(Smo_268021	Pp3c10_2340V3.1.p))	(AT1G24650.1	Zm00001d033777_T001.1))	(Solyc09g057680.2.1	(Potri.018G141000.1	AT3G23750.1))))	(((((((((Bradi3g16427.1.p	((Bradi4g03660.2.p	Zm00001d048357_T001.1)	(Bradi4g08300.2.p	LOC_Os02g42370.1)))	((Potri.005G037400.1	(Solyc04g009040.2.1	(Potri.017G152200.1	Potri.008G033700.1)))	(Solyc03g098400.1.1	AT3G47090.1)))
((AT4G29450.1	(evm_27.model.AmTr_v1.0_scaffold00056.178	Potri.019G111100.1))	((AT1G51890.1	(AT1G49100.1	(AT3G46350.1	AT4G20450.1)))	((Solyc03g093380.1.1	((((Pp3c2_17640V3.1.p	((LOC_Os12g10740.1	(Potri.004G231500.1	Solyc01g102710.2.1))	(evm_27.model.AmTr_v1.0_scaffold00021.190	AT1G79620.1)))	(Pp3c1_39210V3.1.p	(Potri.013G159500.1	(LOC_Os05g40270.4	Bradi2g53400.1.p))))	((LOC_Os07g37810.1	(Smo_76873_	((AT1G53730.2	((evm_27.model.AmTr_v1.0_scaffold00025.294	Potri.007G002600.1)	Bradi1g21040.2.p))	((LOC_Os02g10110.1	(Potri.006G190700.1	AT5G06820.1))	(Solyc02g081070.2.1	Zm00001d015649_T003.1)))))	(((((evm_27.model.AmTr_v1.0_scaffold00032.135	AT1G56145.2)	((LOC_Os08g10150.1	Zm00001d026306_T009.1)	(LOC_Os08g10310.1	LOC_Os04g22470.1)))	(((Potri.011G075400.1	AT1G29730.1)	(((Potri.019G005900.1	Solyc02g071820.2.1)	((Bradi4g28367.1.p	evm_27.model.AmTr_v1.0_scaffold00162.29_)	AT3G14840.2))	(Solyc02g071880.2.1	Potri.011G072300.1)))	Solyc03g005960.2.1))	((((((((((((AME1_AT3G53570.1	CDC2A_AT3G48750.1)	MPK1_AT1G10210.1)	CKA1_AT5G67380.1)	(MEKK1_AT4G08500.1
((AT1G51890.1	(AT1G49100.1	(AT3G46350.1	AT4G20450.1)))	(((Solyc03g093380.1.1	((((((evm_27.model.AmTr_v1.0_scaffold00005.91_	Potri.001G333300.1)	((Solyc01g068360.2.1	Zm00001d034405_T002.1)	(Pp3c14_22440V3.1.p	Smo_108434)))	((LOC_Os06g38970.1	Bradi1g37210.1.p)	AT2G02780.1))	((Pp3c2_17640V3.1.p	((Potri.004G231500.1	Solyc01g102710.2.1)	((evm_27.model.AmTr_v1.0_scaffold00021.190	AT1G79620.1)	LOC_Os12g10740.1)))	(Pp3c1_39210V3.1.p	(Potri.013G159500.1	(LOC_Os05g40270.4	Bradi2g53400.1.p)))))	((((((((((((((CDC2A_AT3G48750.1	MPK1_AT1G10210.1)	CKA1_AT5G67380.1)	AME1_AT3G53570.1)	(MEKK1_AT4G08500.1	PPK1_AT1G77720.1))	(CPK7_AT5G12480.1	SnRK2_AT1G10940.2))	((PK5_AT5G47750.1	NPH1_AT3G45780.1)	PK1_AT3G08730.1))	TOUSLED_AT5G20930.1)	(AT2G31880.1	Pp3c10_16000V3.1.p))	(((((LOC_Os02g34790.1	Bradi4g44912.1.p)	(Bradi3g21274.1.p	Zm00001d000189_T001.1))	((Solyc04g071680.1.1	Potri.015G123100.1)	((evm_27.model.AmTr_v1.0_scaffold00067.214	LOC_Os10g33040.1)	AT1G35710.1)))	Potri.002G008400.1)	((((AT1G34420.1	(Zm00001d023608_T001.1
((AT4G29450.1	(evm_27.model.AmTr_v1.0_scaffold00056.178	Potri.019G111100.1))	((Solyc03g093380.1.1	(AT1G51890.1	(AT1G49100.1	(AT3G46350.1	AT4G20450.1))))	((((AT2G37050.3	((Zm00001d041941_T001.1	Bradi2g62670.2.p)	LOC_Os11g01200.1))	(evm_27.model.AmTr_v1.0_scaffold00049.63_	(Solyc05g014240.2.1	Potri.008G181200.1)))	((((Pp3c2_17640V3.1.p	((evm_27.model.AmTr_v1.0_scaffold00021.190	AT1G79620.1)	(LOC_Os12g10740.1	(Potri.004G231500.1	Solyc01g102710.2.1))))	(Pp3c1_39210V3.1.p	(Potri.013G159500.1	(LOC_Os05g40270.4	Bradi2g53400.1.p))))	((((Pp3c14_22440V3.1.p	Smo_108434)	((evm_27.model.AmTr_v1.0_scaffold00005.91_	Potri.001G333300.1)	(((LOC_Os06g38970.1	Bradi1g37210.1.p)	AT2G02780.1)	(Solyc01g068360.2.1	Zm00001d034405_T002.1))))	((LOC_Os11g26130.1	Zm00001d007313_T001.1)	((((Bradi5g26550.1.p	Solyc01g007130.3.1)	(Smo_268021	Pp3c10_2340V3.1.p))	(AT1G24650.1	Zm00001d033777_T001.1))	(Solyc09g057680.2.1	(Potri.018G141000.1	AT3G23750.1)))))	(((((AT2G45340.1	(Solyc08g079460.2.1	Potri.001G117800.1))	(evm_27.model.AmTr_v1.0_scaffold00069.16_	(LOC_Os01g39600.1
((AT1G51890.1	(AT1G49100.1	(AT3G46350.1	AT4G20450.1)))	((AT4G29450.1	(evm_27.model.AmTr_v1.0_scaffold00056.178	Potri.019G111100.1))	((((((Zm00001d041941_T001.1	Bradi2g62670.2.p)	(LOC_Os11g01200.1	AT2G37050.3))	(evm_27.model.AmTr_v1.0_scaffold00049.63_	(Solyc05g014240.2.1	Potri.008G181200.1)))	(((((Pp3c2_17640V3.1.p	((evm_27.model.AmTr_v1.0_scaffold00021.190	AT1G79620.1)	(LOC_Os12g10740.1	(Potri.004G231500.1	Solyc01g102710.2.1))))	(Pp3c1_39210V3.1.p	(Potri.013G159500.1	(LOC_Os05g40270.4	Bradi2g53400.1.p))))	(((LOC_Os07g37810.1	(Smo_76873_	(((LOC_Os02g10110.1	(Potri.006G190700.1	AT5G06820.1))	(((evm_27.model.AmTr_v1.0_scaffold00025.294	Potri.007G002600.1)	Bradi1g21040.2.p)	AT1G53730.2))	(Solyc02g081070.2.1	Zm00001d015649_T003.1))))	(((Bradi5g26550.1.p	Solyc01g007130.3.1)	(Smo_268021	Pp3c10_2340V3.1.p))	((AT1G24650.1	Zm00001d033777_T001.1)	((Solyc09g057680.2.1	(Potri.018G141000.1	AT3G23750.1))	(LOC_Os11g26130.1	Zm00001d007313_T001.1)))))	(((((evm_27.model.AmTr_v1.0_scaffold00069.16_	((LOC_Os01g39600.1	(Zm00001d035097_T001.1	Bradi1g51630.1.p))
(((((((AT2G37050.3	((Zm00001d041941_T001.1	Bradi2g62670.2.p)	LOC_Os11g01200.1))	(evm_27.model.AmTr_v1.0_scaffold00049.63_	(Solyc05g014240.2.1	Potri.008G181200.1)))	((((Pp3c2_17640V3.1.p	((evm_27.model.AmTr_v1.0_scaffold00021.190	AT1G79620.1)	(LOC_Os12g10740.1	(Potri.004G231500.1	Solyc01g102710.2.1))))	(Pp3c1_39210V3.1.p	(Potri.013G159500.1	(LOC_Os05g40270.4	Bradi2g53400.1.p))))	((LOC_Os07g37810.1	((((LOC_Os02g10110.1	(Potri.006G190700.1	AT5G06820.1))	(Solyc02g081070.2.1	Zm00001d015649_T003.1))	Smo_76873_)	(((evm_27.model.AmTr_v1.0_scaffold00025.294	Potri.007G002600.1)	Bradi1g21040.2.p)	AT1G53730.2)))	((((Pp3c14_22440V3.1.p	Smo_108434)	((evm_27.model.AmTr_v1.0_scaffold00005.91_	Potri.001G333300.1)	(((LOC_Os06g38970.1	Bradi1g37210.1.p)	AT2G02780.1)	(Solyc01g068360.2.1	Zm00001d034405_T002.1))))	((LOC_Os11g26130.1	Zm00001d007313_T001.1)	((((Bradi5g26550.1.p	Solyc01g007130.3.1)	(Smo_268021	Pp3c10_2340V3.1.p))	(AT1G24650.1	Zm00001d033777_T001.1))	(Solyc09g057680.2.1	(Potri.018G141000.1	AT3G23750.1)))))	((((((((((CPK7_AT5G12480.1	SnRK2_AT1G10940.2)
((evm_27.model.AmTr_v1.0_scaffold00056.178	Potri.019G111100.1)	(((AT4G29450.1	Solyc03g093380.1.1)	((((Bradi2g19290.1.p	LOC_Os05g45010.1)	(LOC_Os12g37980.1	Bradi1g00260.2.p))	((LOC_Os09g18594.1	Zm00001d020185_T003.1)	LOC_Os01g59570.1))	(((((Pp3c1_39210V3.1.p	((Bradi2g53400.1.p	LOC_Os05g40270.4)	Potri.013G159500.1))	((((LOC_Os12g10740.1	Potri.004G231500.1)	Solyc01g102710.2.1)	(evm_27.model.AmTr_v1.0_scaffold00021.190	AT1G79620.1))	Pp3c2_17640V3.1.p))	((LOC_Os07g37810.1	((Bradi1g21040.2.p	(AT1G53730.2	(evm_27.model.AmTr_v1.0_scaffold00025.294	Potri.007G002600.1)))	(Smo_76873_	((LOC_Os02g10110.1	(Potri.006G190700.1	AT5G06820.1))	(Solyc02g081070.2.1	Zm00001d015649_T003.1)))))	((((LOC_Os11g26130.1	Zm00001d007313_T001.1)	((((Bradi5g26550.1.p	Solyc01g007130.3.1)	(Smo_268021	Pp3c10_2340V3.1.p))	(AT1G24650.1	Zm00001d033777_T001.1))	(Solyc09g057680.2.1	(Potri.018G141000.1	AT3G23750.1))))	((((Potri.001G117800.1	Solyc08g079460.2.1)	((evm_27.model.AmTr_v1.0_scaffold00069.16_	AT2G45340.1)	(LOC_Os01g39600.1	(Zm00001d035097_T001.1	Bradi1g51630.1.p))))
((AT4G29450.1	evm_27.model.AmTr_v1.0_scaffold00056.178)	(((((Bradi2g19290.1.p	LOC_Os05g45010.1)	(LOC_Os12g37980.1	Bradi1g00260.2.p))	((LOC_Os09g18594.1	Zm00001d020185_T003.1)	LOC_Os01g59570.1))	((((((Pp3c14_22440V3.1.p	Smo_108434)	((Potri.001G333300.1	evm_27.model.AmTr_v1.0_scaffold00005.91_)	(((Bradi1g37210.1.p	LOC_Os06g38970.1)	AT2G02780.1)	(Solyc01g068360.2.1	Zm00001d034405_T002.1))))	((Pp3c1_39210V3.1.p	((Bradi2g53400.1.p	LOC_Os05g40270.4)	Potri.013G159500.1))	((((LOC_Os12g10740.1	Potri.004G231500.1)	Solyc01g102710.2.1)	(evm_27.model.AmTr_v1.0_scaffold00021.190	AT1G79620.1))	Pp3c2_17640V3.1.p)))	((((Pp3c1_4210V3.1.p	Smo_40907_)	(((Potri.014G196600.1	(AT4G39270.1	Solyc01g109650.2.1))	evm_27.model.AmTr_v1.0_scaffold00059.5__)	(LOC_Os03g56250.1	(Bradi1g10260.1.p	Zm00001d013376_T003.1))))	(((LOC_Os02g10110.1	(Potri.006G190700.1	AT5G06820.1))	(((Solyc02g081070.2.1	Zm00001d015649_T003.1)	Smo_76873_)	((evm_27.model.AmTr_v1.0_scaffold00025.294	Potri.007G002600.1)	(Bradi1g21040.2.p	AT1G53730.2))))	LOC_Os07g37810.1))	((((Bradi2g34314.2.p	((Zm00001d048877_T002.1
((AT1G51890.1	((AT4G20450.1	AT3G46350.1)	AT1G49100.1))	(((Solyc03g093380.1.1	(((((Pp3c1_39210V3.1.p	((Bradi2g53400.1.p	LOC_Os05g40270.4)	Potri.013G159500.1))	(((Potri.004G231500.1	Solyc01g102710.2.1)	((evm_27.model.AmTr_v1.0_scaffold00021.190	AT1G79620.1)	LOC_Os12g10740.1))	Pp3c2_17640V3.1.p))	((((Smo_76873_	(((evm_27.model.AmTr_v1.0_scaffold00025.294	Potri.007G002600.1)	(Bradi1g21040.2.p	AT1G53730.2))	((LOC_Os02g10110.1	(Potri.006G190700.1	AT5G06820.1))	(Solyc02g081070.2.1	Zm00001d015649_T003.1))))	LOC_Os07g37810.1)	(((LOC_Os11g26130.1	Zm00001d007313_T001.1)	((((Bradi5g26550.1.p	Solyc01g007130.3.1)	(Smo_268021	Pp3c10_2340V3.1.p))	(AT1G24650.1	Zm00001d033777_T001.1))	(Solyc09g057680.2.1	(Potri.018G141000.1	AT3G23750.1))))	((((evm_27.model.AmTr_v1.0_scaffold00069.16_	((Potri.001G117800.1	Solyc08g079460.2.1)	AT2G45340.1))	(LOC_Os01g39600.1	(Zm00001d035097_T001.1	Bradi1g51630.1.p)))	(Smo_122408	Pp3c4_2690V3.1.p))	((((((Zm00001d002599_T002.1	(AT4G36180.1	Solyc03g033610.1.1))	(Smo_406781
((Solyc03g093380.1.1	(AT1G51890.1	((AT4G20450.1	AT3G46350.1)	AT1G49100.1)))	((AT4G29450.1	(Potri.019G111100.1	evm_27.model.AmTr_v1.0_scaffold00056.178))	(((LOC_Os12g37980.1	Bradi1g00260.2.p)	((LOC_Os09g18594.1	Zm00001d020185_T003.1)	(LOC_Os01g59570.1	(Bradi2g19290.1.p	LOC_Os05g45010.1))))	((((((Smo_76873_	(((evm_27.model.AmTr_v1.0_scaffold00025.294	Potri.007G002600.1)	(Bradi1g21040.2.p	AT1G53730.2))	((LOC_Os02g10110.1	(Potri.006G190700.1	AT5G06820.1))	(Solyc02g081070.2.1	Zm00001d015649_T003.1))))	LOC_Os07g37810.1)	(((((LOC_Os08g10310.1	LOC_Os04g22470.1)	(LOC_Os08g10150.1	Zm00001d026306_T009.1))	(evm_27.model.AmTr_v1.0_scaffold00032.135	AT1G56145.2))	(Solyc03g005960.2.1	((Bradi4g28367.1.p	evm_27.model.AmTr_v1.0_scaffold00162.29_)	(((Solyc02g071820.2.1	Potri.019G005900.1)	((Potri.011G075400.1	AT1G29730.1)	(Solyc02g071880.2.1	Potri.011G072300.1)))	AT3G14840.2))))	((((evm_27.model.AmTr_v1.0_scaffold00069.16_	(((Potri.001G117800.1	Solyc08g079460.2.1)	AT2G45340.1)	((Zm00001d035097_T001.1	Bradi1g51630.1.p)	LOC_Os01g39600.1)))	(Smo_122408
((Solyc03g093380.1.1	(AT1G51890.1	((AT4G20450.1	AT3G46350.1)	AT1G49100.1)))	((AT4G29450.1	(Potri.019G111100.1	evm_27.model.AmTr_v1.0_scaffold00056.178))	((((LOC_Os09g18594.1	Zm00001d020185_T003.1)	((Bradi2g19290.1.p	LOC_Os05g45010.1)	(LOC_Os12g37980.1	Bradi1g00260.2.p)))	LOC_Os01g59570.1)	(((((((evm_27.model.AmTr_v1.0_scaffold00069.16_	(((Potri.001G117800.1	Solyc08g079460.2.1)	AT2G45340.1)	((Zm00001d035097_T001.1	Bradi1g51630.1.p)	LOC_Os01g39600.1)))	(Smo_122408	Pp3c4_2690V3.1.p))	((((TOUSLED_AT5G20930.1	(((PK1_AT3G08730.1	(PK5_AT5G47750.1	NPH1_AT3G45780.1))	(SnRK2_AT1G10940.2	CPK7_AT5G12480.1))	((MEKK1_AT4G08500.1	PPK1_AT1G77720.1)	(AME1_AT3G53570.1	((MPK1_AT1G10210.1	CDC2A_AT3G48750.1)	CKA1_AT5G67380.1)))))	(AT2G31880.1	Pp3c10_16000V3.1.p))	(((((Zm00001d041215_T002.1	LOC_Os12g44090.1)	(AT5G62710.1	Potri.012G071100.1))	evm_27.model.AmTr_v1.0_scaffold00002.363)	((Potri.001G129000.1	Solyc08g074760.2.1)	(Bradi1g67050.2.p	evm_27.model.AmTr_v1.0_scaffold00048.222)))	(((((AT5G45800.1	(LOC_Os06g35200.1	Zm00001d053518_T001.1))
((Potri.019G111100.1	(evm_27.model.AmTr_v1.0_scaffold00056.178	AT4G29450.1))	(((((LOC_Os09g18594.1	Zm00001d020185_T003.1)	((Bradi2g19290.1.p	LOC_Os05g45010.1)	(LOC_Os12g37980.1	Bradi1g00260.2.p)))	LOC_Os01g59570.1)	(Solyc03g093380.1.1	((((((Smo_76873_	(((evm_27.model.AmTr_v1.0_scaffold00025.294	Potri.007G002600.1)	(Bradi1g21040.2.p	AT1G53730.2))	((LOC_Os02g10110.1	(Potri.006G190700.1	AT5G06820.1))	(Solyc02g081070.2.1	Zm00001d015649_T003.1))))	LOC_Os07g37810.1)	(((((Bradi5g26550.1.p	Solyc01g007130.3.1)	(Smo_268021	Pp3c10_2340V3.1.p))	((AT1G24650.1	Zm00001d033777_T001.1)	((Solyc09g057680.2.1	(Potri.018G141000.1	AT3G23750.1))	(LOC_Os11g26130.1	Zm00001d007313_T001.1))))	((((LOC_Os08g10310.1	LOC_Os04g22470.1)	(LOC_Os08g10150.1	Zm00001d026306_T009.1))	(evm_27.model.AmTr_v1.0_scaffold00032.135	AT1G56145.2))	(Solyc03g005960.2.1	(((evm_27.model.AmTr_v1.0_scaffold00162.29_	AT3G14840.2)	(((Potri.011G075400.1	AT1G29730.1)	(Solyc02g071880.2.1	Potri.011G072300.1))	(Solyc02g071820.2.1	Potri.019G005900.1)))	Bradi4g28367.1.p))))	((Pp3c4_2690V3.1.p
(((evm_27.model.AmTr_v1.0_scaffold00056.178	Potri.019G111100.1)	AT4G29450.1)	(((((LOC_Os09g18594.1	Zm00001d020185_T003.1)	((Bradi2g19290.1.p	LOC_Os05g45010.1)	(LOC_Os12g37980.1	Bradi1g00260.2.p)))	LOC_Os01g59570.1)	(Solyc03g093380.1.1	((((((Smo_76873_	(((evm_27.model.AmTr_v1.0_scaffold00025.294	Potri.007G002600.1)	(Bradi1g21040.2.p	AT1G53730.2))	((LOC_Os02g10110.1	(Potri.006G190700.1	AT5G06820.1))	(Solyc02g081070.2.1	Zm00001d015649_T003.1))))	LOC_Os07g37810.1)	((((LOC_Os11g26130.1	Zm00001d007313_T001.1)	((((Bradi5g26550.1.p	Solyc01g007130.3.1)	(Smo_268021	Pp3c10_2340V3.1.p))	(AT1G24650.1	Zm00001d033777_T001.1))	(Solyc09g057680.2.1	(Potri.018G141000.1	AT3G23750.1))))	(((((((Pp3c26_4970V3.1.p	Pp3c8_2540V3.1.p)	(((Bradi3g19650.1.p	(Potri.018G107400.1	Solyc07g005540.1.1))	evm_27.model.AmTr_v1.0_scaffold00065.196)	(AT5G45800.1	(LOC_Os06g35200.1	Zm00001d053518_T001.1))))	((Smo_121260	((Zm00001d001877_T001.1	(evm_27.model.AmTr_v1.0_scaffold00029.177	Solyc01g008140.2.1))	((Potri.001G161000.1	AT1G72300.1)	(Zm00001d053866_T001.1	(LOC_Os02g05920.1
((Solyc03g093380.1.1	(AT1G51890.1	((AT4G20450.1	AT3G46350.1)	AT1G49100.1)))	((Potri.019G111100.1	(AT4G29450.1	evm_27.model.AmTr_v1.0_scaffold00056.178))	((((LOC_Os09g18594.1	Zm00001d020185_T003.1)	((Bradi2g19290.1.p	LOC_Os05g45010.1)	(LOC_Os12g37980.1	Bradi1g00260.2.p)))	LOC_Os01g59570.1)	(((((((((((Zm00001d002599_T002.1	(AT4G36180.1	Solyc03g033610.1.1))	(Smo_406781	Pp3c11_18980V3.1.p))	((((AT4G20940.1	evm_27.model.AmTr_v1.0_scaffold00092.139)	(LOC_Os03g20450.1	Zm00001d022201_T002.1))	(((Zm00001d019701_T001.1	Solyc01g107650.2.1)	(((AT3G57830.1	LOC_Os08g39590.1)	(Potri.010G058200.1	Bradi4g39617.1.p))	(Potri.008G124300.1	Potri.017G119000.1)))	((((Pp3c18_14390V3.1.p	(AT5G24100.1	Bradi2g22180.1.p))	(Solyc06g068910.2.1	Zm00001d003399_T001.1))	(((Potri.014G024400.1	(AT1G60630.1	Solyc04g008650.2.1))	(evm_27.model.AmTr_v1.0_scaffold00171.27_	(((Solyc12g009190.1.1	Zm00001d048822_T001.1)	Potri.006G279300.1)	Zm00001d020322_T001.1)))	(Smo_10889_	(Bradi2g02290.1.p	AT1G68400.1))))	((Potri.006G104300.1	(Bradi1g65110.1.p
((AT1G51890.1	((AT4G20450.1	AT3G46350.1)	AT1G49100.1))	((AT4G29450.1	evm_27.model.AmTr_v1.0_scaffold00056.178)	((Potri.019G111100.1	(((LOC_Os09g18594.1	Zm00001d020185_T003.1)	((Bradi2g19290.1.p	LOC_Os05g45010.1)	(LOC_Os12g37980.1	Bradi1g00260.2.p)))	LOC_Os01g59570.1))	(Solyc03g093380.1.1	((((Solyc05g014240.2.1	Potri.008G181200.1)	evm_27.model.AmTr_v1.0_scaffold00049.63_)	(AT2G37050.3	(LOC_Os11g01200.1	(Zm00001d041941_T001.1	Bradi2g62670.2.p))))	((((((((((AT5G45800.1	(LOC_Os06g35200.1	Zm00001d053518_T001.1))	((Pp3c26_4970V3.1.p	Pp3c8_2540V3.1.p)	(Bradi3g19650.1.p	((Potri.018G107400.1	Solyc07g005540.1.1)	evm_27.model.AmTr_v1.0_scaffold00065.196))))	((Pp3c18_21010V3.1.p	((evm_27.model.AmTr_v1.0_scaffold00009.24_	Potri.012G139000.1)	(Smo_121260	((evm_27.model.AmTr_v1.0_scaffold00029.177	(Solyc01g008140.2.1	Zm00001d001877_T001.1))	((Potri.001G161000.1	AT1G72300.1)	(Zm00001d053866_T001.1	(LOC_Os02g05920.1	Bradi3g04176.1.p)))))))	(Solyc03g115610.2.1	((evm_27.model.AmTr_v1.0_scaffold00024.56_	Bradi3g21400.1.p)	(Potri.011G169600.1	((Bradi1g72572.1.p	Zm00001d011721_T001.1)	AT4G39400.1))))))
((AT1G51890.1	((AT4G20450.1	AT3G46350.1)	AT1G49100.1))	((Potri.019G111100.1	evm_27.model.AmTr_v1.0_scaffold00056.178)	((((((((Pp3c1_4210V3.1.p	(Smo_40907_	(LOC_Os03g56250.1	(((Potri.014G196600.1	(AT4G39270.1	Solyc01g109650.2.1))	evm_27.model.AmTr_v1.0_scaffold00059.5__)	(Bradi1g10260.1.p	Zm00001d013376_T003.1)))))	((((((Zm00001d005776_T002.1	LOC_Os06g08710.1)	((evm_27.model.AmTr_v1.0_scaffold00029.382	(((Solyc04g014900.2.1	(LOC_Os02g30540.1	((LOC_Os11g46980.1	Bradi4g30827.2.p)	(Zm00001d030796_T003.1	Bradi4g10987.1.p))))	(Potri.003G150100.1	(Solyc03g006100.2.1	Solyc06g006040.1.1)))	evm_27.model.AmTr_v1.0_scaffold00022.150))	(((((AT3G47090.1	Solyc03g098400.1.1)	(Potri.005G037400.1	((Potri.017G152200.1	Potri.008G033700.1)	Solyc04g009040.2.1)))	(Zm00001d048357_T001.1	(LOC_Os02g42370.1	Bradi4g08300.2.p)))	((((LOC_Os01g05870.1	Zm00001d054012_T001.1)	Bradi3g16427.1.p)	((LOC_Os11g07240.1	Bradi4g24451.1.p)	(Bradi3g48760.2.p	(Zm00001d051096_T001.1	LOC_Os02g40240.1))))	(LOC_Os06g38730.1	(Zm00001d044656_T001.1	Bradi4g12990.1.p))))	Bradi4g03660.2.p)))	(Smo_234577
((Potri.019G111100.1	evm_27.model.AmTr_v1.0_scaffold00056.178)	(((((LOC_Os01g59570.1	(Bradi2g19290.1.p	LOC_Os05g45010.1))	((LOC_Os09g18594.1	Zm00001d020185_T003.1)	(Bradi1g00260.2.p	LOC_Os12g37980.1)))	(Solyc03g093380.1.1	(((evm_27.model.AmTr_v1.0_scaffold00049.63_	(Potri.008G181200.1	Solyc05g014240.2.1))	((AT2G37050.3	LOC_Os11g01200.1)	(Zm00001d041941_T001.1	Bradi2g62670.2.p)))	((((Solyc09g060110.2.1	Potri.002G242700.1)	AT5G48740.1)	Pp3c12_16180V3.1.p)	((((Pp3c14_22440V3.1.p	Smo_108434)	((Potri.001G333300.1	evm_27.model.AmTr_v1.0_scaffold00005.91_)	((Solyc01g068360.2.1	Zm00001d034405_T002.1)	(AT2G02780.1	(LOC_Os06g38970.1	Bradi1g37210.1.p)))))	((Pp3c2_17640V3.1.p	((evm_27.model.AmTr_v1.0_scaffold00021.190	AT1G79620.1)	(LOC_Os12g10740.1	(Solyc01g102710.2.1	Potri.004G231500.1))))	(Pp3c1_39210V3.1.p	(Potri.013G159500.1	(Bradi2g53400.1.p	LOC_Os05g40270.4)))))	((((Smo_268021	Pp3c10_2340V3.1.p)	((Bradi5g26550.1.p	Solyc01g007130.3.1)	(((LOC_Os11g26130.1	Zm00001d007313_T001.1)	(Solyc09g057680.2.1	(AT3G23750.1	Potri.018G141000.1)))	(AT1G24650.1
(((AT4G29450.1	Potri.019G111100.1)	(((((evm_27.model.AmTr_v1.0_scaffold00049.63_	(Potri.008G181200.1	Solyc05g014240.2.1))	(AT2G37050.3	(LOC_Os11g01200.1	(Zm00001d041941_T001.1	Bradi2g62670.2.p))))	((((Solyc09g060110.2.1	Potri.002G242700.1)	AT5G48740.1)	Pp3c12_16180V3.1.p)	(((Pp3c2_17640V3.1.p	((evm_27.model.AmTr_v1.0_scaffold00021.190	AT1G79620.1)	(LOC_Os12g10740.1	(Solyc01g102710.2.1	Potri.004G231500.1))))	(Pp3c1_39210V3.1.p	(Potri.013G159500.1	(Bradi2g53400.1.p	LOC_Os05g40270.4))))	((((LOC_Os11g26130.1	Zm00001d007313_T001.1)	((Solyc09g057680.2.1	(AT3G23750.1	Potri.018G141000.1))	((AT1G24650.1	Zm00001d033777_T001.1)	((Smo_268021	Pp3c10_2340V3.1.p)	(Bradi5g26550.1.p	Solyc01g007130.3.1)))))	(((((((Solyc02g071820.2.1	Potri.019G005900.1)	((Potri.011G075400.1	AT1G29730.1)	(Potri.011G072300.1	Solyc02g071880.2.1)))	AT3G14840.2)	(evm_27.model.AmTr_v1.0_scaffold00162.29_	Bradi4g28367.1.p))	Solyc03g005960.2.1)	((evm_27.model.AmTr_v1.0_scaffold00032.135	AT1G56145.2)	((LOC_Os08g10150.1	Zm00001d026306_T009.1)	(LOC_Os08g10310.1	LOC_Os04g22470.1))))
(((AT1G49100.1	(AT4G20450.1	AT3G46350.1))	AT1G51890.1)	(((Potri.019G111100.1	evm_27.model.AmTr_v1.0_scaffold00056.178)	(AT4G29450.1	Solyc03g093380.1.1))	((((evm_27.model.AmTr_v1.0_scaffold00049.63_	(Potri.008G181200.1	Solyc05g014240.2.1))	(AT2G37050.3	(LOC_Os11g01200.1	(Zm00001d041941_T001.1	Bradi2g62670.2.p))))	((((Solyc09g060110.2.1	Potri.002G242700.1)	AT5G48740.1)	Pp3c12_16180V3.1.p)	(((Pp3c2_17640V3.1.p	((evm_27.model.AmTr_v1.0_scaffold00021.190	AT1G79620.1)	(LOC_Os12g10740.1	(Solyc01g102710.2.1	Potri.004G231500.1))))	(Pp3c1_39210V3.1.p	(Potri.013G159500.1	(Bradi2g53400.1.p	LOC_Os05g40270.4))))	((((LOC_Os11g26130.1	Zm00001d007313_T001.1)	((Solyc09g057680.2.1	(AT3G23750.1	Potri.018G141000.1))	((AT1G24650.1	Zm00001d033777_T001.1)	((Smo_268021	Pp3c10_2340V3.1.p)	(Bradi5g26550.1.p	Solyc01g007130.3.1)))))	((((((Bradi1g10260.1.p	Zm00001d013376_T003.1)	((Solyc01g109650.2.1	(AT4G39270.1	Potri.014G196600.1))	evm_27.model.AmTr_v1.0_scaffold00059.5__))	LOC_Os03g56250.1)	(Smo_40907_	Pp3c1_4210V3.1.p))	((Pp3c14_22440V3.1.p
((Solyc03g093380.1.1	((AT1G49100.1	(AT4G20450.1	AT3G46350.1))	AT1G51890.1))	((Potri.019G111100.1	(evm_27.model.AmTr_v1.0_scaffold00056.178	AT4G29450.1))	((((evm_27.model.AmTr_v1.0_scaffold00049.63_	(Potri.008G181200.1	Solyc05g014240.2.1))	((Zm00001d041941_T001.1	Bradi2g62670.2.p)	(AT2G37050.3	LOC_Os11g01200.1)))	((((Solyc09g060110.2.1	Potri.002G242700.1)	AT5G48740.1)	Pp3c12_16180V3.1.p)	(((Pp3c2_17640V3.1.p	(LOC_Os12g10740.1	((Solyc01g102710.2.1	Potri.004G231500.1)	(evm_27.model.AmTr_v1.0_scaffold00021.190	AT1G79620.1))))	(Pp3c1_39210V3.1.p	(Potri.013G159500.1	(Bradi2g53400.1.p	LOC_Os05g40270.4))))	(((((Smo_268021	Pp3c10_2340V3.1.p)	((Bradi5g26550.1.p	Solyc01g007130.3.1)	(((LOC_Os11g26130.1	Zm00001d007313_T001.1)	(Solyc09g057680.2.1	(AT3G23750.1	Potri.018G141000.1)))	(AT1G24650.1	Zm00001d033777_T001.1))))	((Pp3c1_4210V3.1.p	((LOC_Os03g56250.1	((Bradi1g10260.1.p	Zm00001d013376_T003.1)	((Potri.014G196600.1	(Solyc01g109650.2.1	AT4G39270.1))	evm_27.model.AmTr_v1.0_scaffold00059.5__)))	Smo_40907_))	((((((Smo_121260
((AT1G51890.1	((AT3G46350.1	AT4G20450.1)	AT1G49100.1))	((evm_27.model.AmTr_v1.0_scaffold00056.178	AT4G29450.1)	(Potri.019G111100.1	((Solyc03g093380.1.1	(((((((evm_27.model.AmTr_v1.0_scaffold00032.135	AT1G56145.2)	((Zm00001d026306_T009.1	LOC_Os08g10150.1)	(LOC_Os08g10310.1	LOC_Os04g22470.1)))	((AT3G14840.2	((((Potri.011G072300.1	Solyc02g071880.2.1)	(Potri.011G075400.1	AT1G29730.1))	(Solyc02g071820.2.1	Potri.019G005900.1))	(Bradi4g28367.1.p	evm_27.model.AmTr_v1.0_scaffold00162.29_)))	Solyc03g005960.2.1))	((((((Smo_108434	Pp3c14_22440V3.1.p)	(((Solyc01g068360.2.1	Zm00001d034405_T002.1)	(Potri.001G333300.1	evm_27.model.AmTr_v1.0_scaffold00005.91_))	(AT2G02780.1	(LOC_Os06g38970.1	Bradi1g37210.1.p))))	((Smo_40907_	((Potri.014G196600.1	(Solyc01g109650.2.1	AT4G39270.1))	(((Zm00001d013376_T003.1	Bradi1g10260.1.p)	LOC_Os03g56250.1)	evm_27.model.AmTr_v1.0_scaffold00059.5__)))	Pp3c1_4210V3.1.p))	((Bradi2g34314.2.p	(((((LOC_Os08g34380.1	AT4G30520.1)	(Potri.017G108000.1	Zm00001d045728_T002.1))	Solyc04g039730.2.1)	(Bradi3g09060.2.p	evm_27.model.AmTr_v1.0_scaffold00170.10_))
((Potri.019G111100.1	((AT1G51890.1	((AT3G46350.1	AT4G20450.1)	AT1G49100.1))	((Solyc03g093380.1.1	(((((Pp3c2_17640V3.1.p	((evm_27.model.AmTr_v1.0_scaffold00021.190	AT1G79620.1)	(LOC_Os12g10740.1	(Solyc01g102710.2.1	Potri.004G231500.1))))	((Potri.013G159500.1	(LOC_Os05g40270.4	Bradi2g53400.1.p))	Pp3c1_39210V3.1.p))	((LOC_Os07g37810.1	(Smo_76873_	(((Zm00001d015649_T003.1	Solyc02g081070.2.1)	(LOC_Os02g10110.1	(Potri.006G190700.1	AT5G06820.1)))	(Bradi1g21040.2.p	((evm_27.model.AmTr_v1.0_scaffold00025.294	Potri.007G002600.1)	AT1G53730.2)))))	((((TOUSLED_AT5G20930.1	(((SnRK2_AT1G10940.2	CPK7_AT5G12480.1)	(PPK1_AT1G77720.1	(AME1_AT3G53570.1	(CKA1_AT5G67380.1	(CDC2A_AT3G48750.1	MPK1_AT1G10210.1)))))	(MEKK1_AT4G08500.1	(PK1_AT3G08730.1	(PK5_AT5G47750.1	NPH1_AT3G45780.1)))))	((LOC_Os11g26130.1	Zm00001d007313_T001.1)	(((AT1G24650.1	Zm00001d033777_T001.1)	((Bradi5g26550.1.p	Solyc01g007130.3.1)	(Smo_268021	Pp3c10_2340V3.1.p)))	(Solyc09g057680.2.1	(Potri.018G141000.1	AT3G23750.1)))))
((evm_27.model.AmTr_v1.0_scaffold00056.178	((LOC_Os01g59570.1	(Bradi2g19290.1.p	LOC_Os05g45010.1))	((Bradi1g00260.2.p	LOC_Os12g37980.1)	(LOC_Os09g18594.1	Zm00001d020185_T003.1))))	((Potri.019G111100.1	AT4G29450.1)	((Solyc03g093380.1.1	(((((Pp3c2_17640V3.1.p	((evm_27.model.AmTr_v1.0_scaffold00021.190	AT1G79620.1)	(LOC_Os12g10740.1	(Solyc01g102710.2.1	Potri.004G231500.1))))	((Potri.013G159500.1	(LOC_Os05g40270.4	Bradi2g53400.1.p))	Pp3c1_39210V3.1.p))	((LOC_Os07g37810.1	((LOC_Os02g10110.1	(Potri.006G190700.1	AT5G06820.1))	((((evm_27.model.AmTr_v1.0_scaffold00025.294	Potri.007G002600.1)	(AT1G53730.2	Bradi1g21040.2.p))	Smo_76873_)	(Zm00001d015649_T003.1	Solyc02g081070.2.1))))	(((Smo_268021	Pp3c10_2340V3.1.p)	((((Solyc09g057680.2.1	(Potri.018G141000.1	AT3G23750.1))	(LOC_Os11g26130.1	Zm00001d007313_T001.1))	(AT1G24650.1	Zm00001d033777_T001.1))	(Bradi5g26550.1.p	Solyc01g007130.3.1)))	((((TOUSLED_AT5G20930.1	((((SnRK2_AT1G10940.2	CPK7_AT5G12480.1)	(AME1_AT3G53570.1	(CKA1_AT5G67380.1	(CDC2A_AT3G48750.1	MPK1_AT1G10210.1))))
(evm_27.model.AmTr_v1.0_scaffold00056.178	(((((((Pp3c2_17640V3.1.p	(LOC_Os12g10740.1	((Solyc01g102710.2.1	Potri.004G231500.1)	(evm_27.model.AmTr_v1.0_scaffold00021.190	AT1G79620.1))))	((Potri.013G159500.1	(LOC_Os05g40270.4	Bradi2g53400.1.p))	Pp3c1_39210V3.1.p))	((LOC_Os07g37810.1	((LOC_Os02g10110.1	(Potri.006G190700.1	AT5G06820.1))	((((evm_27.model.AmTr_v1.0_scaffold00025.294	Potri.007G002600.1)	(AT1G53730.2	Bradi1g21040.2.p))	Smo_76873_)	(Zm00001d015649_T003.1	Solyc02g081070.2.1))))	((((LOC_Os11g26130.1	Zm00001d007313_T001.1)	(((AT1G24650.1	Zm00001d033777_T001.1)	((Bradi5g26550.1.p	Solyc01g007130.3.1)	(Smo_268021	Pp3c10_2340V3.1.p)))	(Solyc09g057680.2.1	(Potri.018G141000.1	AT3G23750.1))))	(((Pp3c4_2690V3.1.p	((((evm_27.model.AmTr_v1.0_scaffold00069.16_	(Zm00001d035097_T001.1	Bradi1g51630.1.p))	LOC_Os01g39600.1)	((Potri.001G117800.1	Solyc08g079460.2.1)	AT2G45340.1))	Smo_122408))	((((evm_27.model.AmTr_v1.0_scaffold00032.135	AT1G56145.2)	((Zm00001d026306_T009.1	LOC_Os08g10150.1)	(LOC_Os08g10310.1	LOC_Os04g22470.1)))	(((((Potri.011G072300.1	Solyc02g071880.2.1)
((Solyc03g093380.1.1	(AT1G51890.1	((AT3G46350.1	AT4G20450.1)	AT1G49100.1)))	((Potri.019G111100.1	(AT4G29450.1	evm_27.model.AmTr_v1.0_scaffold00056.178))	((((((Pp3c2_17640V3.1.p	((LOC_Os12g10740.1	(Solyc01g102710.2.1	Potri.004G231500.1))	(evm_27.model.AmTr_v1.0_scaffold00021.190	AT1G79620.1)))	((Potri.013G159500.1	(LOC_Os05g40270.4	Bradi2g53400.1.p))	Pp3c1_39210V3.1.p))	(((Smo_108434	Pp3c14_22440V3.1.p)	((Potri.001G333300.1	evm_27.model.AmTr_v1.0_scaffold00005.91_)	((AT2G02780.1	(LOC_Os06g38970.1	Bradi1g37210.1.p))	(Solyc01g068360.2.1	Zm00001d034405_T002.1))))	((((((LOC_Os03g56250.1	((evm_27.model.AmTr_v1.0_scaffold00059.5__	(Potri.014G196600.1	(Solyc01g109650.2.1	AT4G39270.1)))	(Zm00001d013376_T003.1	Bradi1g10260.1.p)))	(Pp3c1_4210V3.1.p	Smo_40907_))	(AT2G31880.1	Pp3c10_16000V3.1.p))	((((Pp3c4_29120V3.1.p	((Bradi3g20867.1.p	Solyc03g082470.2.1)	(LOC_Os08g34640.1	Potri.008G007600.1)))	((((AT1G35710.1	((Solyc04g071680.1.1	Potri.015G123100.1)	(evm_27.model.AmTr_v1.0_scaffold00067.214	LOC_Os10g33040.1)))	((Bradi4g44912.1.p	LOC_Os02g34790.1)
((AT4G29450.1	(evm_27.model.AmTr_v1.0_scaffold00056.178	Potri.019G111100.1))	(((Solyc03g093380.1.1	(((((Pp3c2_17640V3.1.p	((LOC_Os12g10740.1	(Solyc01g102710.2.1	Potri.004G231500.1))	(evm_27.model.AmTr_v1.0_scaffold00021.190	AT1G79620.1)))	((Potri.013G159500.1	(LOC_Os05g40270.4	Bradi2g53400.1.p))	Pp3c1_39210V3.1.p))	((((LOC_Os02g10110.1	(Potri.006G190700.1	AT5G06820.1))	(((Bradi1g21040.2.p	((evm_27.model.AmTr_v1.0_scaffold00025.294	Potri.007G002600.1)	AT1G53730.2))	LOC_Os07g37810.1)	(Smo_76873_	(Zm00001d015649_T003.1	Solyc02g081070.2.1))))	(TOUSLED_AT5G20930.1	(PPK1_AT1G77720.1	(((AME1_AT3G53570.1	(PK1_AT3G08730.1	(PK5_AT5G47750.1	NPH1_AT3G45780.1)))	((SnRK2_AT1G10940.2	CPK7_AT5G12480.1)	(CKA1_AT5G67380.1	(CDC2A_AT3G48750.1	MPK1_AT1G10210.1))))	MEKK1_AT4G08500.1))))	(((((LOC_Os03g56250.1	((evm_27.model.AmTr_v1.0_scaffold00059.5__	(Potri.014G196600.1	(Solyc01g109650.2.1	AT4G39270.1)))	(Zm00001d013376_T003.1	Bradi1g10260.1.p)))	(Pp3c1_4210V3.1.p	Smo_40907_))	((((Pp3c26_4970V3.1.p	Pp3c8_2540V3.1.p)	((Bradi3g19650.1.p	((Solyc07g005540.1.1
((AT1G51890.1	((AT3G46350.1	AT4G20450.1)	AT1G49100.1))	((AT4G29450.1	(evm_27.model.AmTr_v1.0_scaffold00056.178	Potri.019G111100.1))	(Solyc03g093380.1.1	((((((Pp3c2_17640V3.1.p	((LOC_Os12g10740.1	(Solyc01g102710.2.1	Potri.004G231500.1))	(evm_27.model.AmTr_v1.0_scaffold00021.190	AT1G79620.1)))	((Potri.013G159500.1	(LOC_Os05g40270.4	Bradi2g53400.1.p))	Pp3c1_39210V3.1.p))	(((Smo_76873_	(((LOC_Os02g10110.1	(Potri.006G190700.1	AT5G06820.1))	(Zm00001d015649_T003.1	Solyc02g081070.2.1))	((Bradi1g21040.2.p	(evm_27.model.AmTr_v1.0_scaffold00025.294	Potri.007G002600.1))	AT1G53730.2)))	LOC_Os07g37810.1)	((((Pp3c4_2690V3.1.p	(((LOC_Os01g39600.1	((Potri.001G117800.1	Solyc08g079460.2.1)	AT2G45340.1))	(evm_27.model.AmTr_v1.0_scaffold00069.16_	(Zm00001d035097_T001.1	Bradi1g51630.1.p)))	Smo_122408))	((((((((Pp3c4_29120V3.1.p	((Bradi3g20867.1.p	Solyc03g082470.2.1)	(LOC_Os08g34640.1	Potri.008G007600.1)))	((((Solyc04g071680.1.1	Potri.015G123100.1)	((Bradi3g21274.1.p	Zm00001d000189_T001.1)	(Bradi4g44912.1.p	LOC_Os02g34790.1)))	(AT1G35710.1
((AT4G29450.1	(evm_27.model.AmTr_v1.0_scaffold00056.178	Potri.019G111100.1))	(((((((Pp3c2_17640V3.1.p	((Solyc01g102710.2.1	(Potri.004G231500.1	LOC_Os12g10740.1))	(evm_27.model.AmTr_v1.0_scaffold00021.190	AT1G79620.1)))	((Potri.013G159500.1	(LOC_Os05g40270.4	Bradi2g53400.1.p))	Pp3c1_39210V3.1.p))	(((((TOUSLED_AT5G20930.1	((PK1_AT3G08730.1	(PK5_AT5G47750.1	NPH1_AT3G45780.1))	((SnRK2_AT1G10940.2	CPK7_AT5G12480.1)	(AME1_AT3G53570.1	(MEKK1_AT4G08500.1	((CKA1_AT5G67380.1	PPK1_AT1G77720.1)	(CDC2A_AT3G48750.1	MPK1_AT1G10210.1)))))))	(((((LOC_Os06g08710.1	Zm00001d005776_T002.1)	(((((Solyc03g006100.2.1	Solyc06g006040.1.1)	Potri.003G150100.1)	evm_27.model.AmTr_v1.0_scaffold00022.150)	(Solyc04g014900.2.1	(LOC_Os02g30540.1	((Zm00001d030796_T003.1	Bradi4g10987.1.p)	(Bradi4g30827.2.p	LOC_Os11g46980.1)))))	(((Solyc03g098400.1.1	AT3G47090.1)	((evm_27.model.AmTr_v1.0_scaffold00029.382	Potri.005G037400.1)	((Potri.008G033700.1	Potri.017G152200.1)	Solyc04g009040.2.1)))	((((Zm00001d054012_T001.1	LOC_Os01g05870.1)	(Bradi4g03660.2.p	Bradi3g16427.1.p))	((LOC_Os06g38730.1	(Bradi4g12990.1.p
((Solyc03g093380.1.1	(AT4G29450.1	(evm_27.model.AmTr_v1.0_scaffold00056.178	Potri.019G111100.1)))	((((((Pp3c2_17640V3.1.p	((LOC_Os12g10740.1	(Solyc01g102710.2.1	Potri.004G231500.1))	(evm_27.model.AmTr_v1.0_scaffold00021.190	AT1G79620.1)))	((Potri.013G159500.1	(LOC_Os05g40270.4	Bradi2g53400.1.p))	Pp3c1_39210V3.1.p))	(((((((((evm_27.model.AmTr_v1.0_scaffold00032.135	AT1G56145.2)	((Zm00001d026306_T009.1	LOC_Os08g10150.1)	(LOC_Os08g10310.1	LOC_Os04g22470.1)))	((((Potri.011G075400.1	AT1G29730.1)	((Solyc02g071820.2.1	Potri.019G005900.1)	(Potri.011G072300.1	Solyc02g071880.2.1)))	(Bradi4g28367.1.p	(AT3G14840.2	evm_27.model.AmTr_v1.0_scaffold00162.29_)))	Solyc03g005960.2.1))	(((evm_27.model.AmTr_v1.0_scaffold00157.36_	Zm00001d048877_T002.1)	(((Solyc01g104970.2.1	((Bradi5g12227.1.p	LOC_Os08g07760.1)	AT1G71830.1))	Pp3c3_24690V3.1.p)	(((LOC_Os08g34380.1	AT4G30520.1)	(Potri.017G108000.1	Zm00001d045728_T002.1))	(Solyc04g039730.2.1	(Bradi3g09060.2.p	evm_27.model.AmTr_v1.0_scaffold00170.10_)))))	Bradi2g34314.2.p))	(Pp3c4_2690V3.1.p	(((Potri.001G117800.1	Solyc08g079460.2.1)	(AT2G45340.1	(LOC_Os01g39600.1
((Solyc03g093380.1.1	(AT1G51890.1	((AT3G46350.1	AT4G20450.1)	AT1G49100.1)))	((AT4G29450.1	(evm_27.model.AmTr_v1.0_scaffold00056.178	Potri.019G111100.1))	((((AT2G37050.3	(LOC_Os11g01200.1	(Bradi2g62670.2.p	Zm00001d041941_T001.1)))	((Solyc05g014240.2.1	Potri.008G181200.1)	evm_27.model.AmTr_v1.0_scaffold00049.63_))	((((Pp3c2_17640V3.1.p	((LOC_Os12g10740.1	(Solyc01g102710.2.1	Potri.004G231500.1))	(evm_27.model.AmTr_v1.0_scaffold00021.190	AT1G79620.1)))	((Potri.013G159500.1	(LOC_Os05g40270.4	Bradi2g53400.1.p))	Pp3c1_39210V3.1.p))	(((((((((evm_27.model.AmTr_v1.0_scaffold00032.135	AT1G56145.2)	((Zm00001d026306_T009.1	LOC_Os08g10150.1)	(LOC_Os08g10310.1	LOC_Os04g22470.1)))	((((Potri.011G072300.1	Solyc02g071880.2.1)	(Potri.011G075400.1	AT1G29730.1))	((AT3G14840.2	(Solyc02g071820.2.1	Potri.019G005900.1))	(evm_27.model.AmTr_v1.0_scaffold00162.29_	Bradi4g28367.1.p)))	Solyc03g005960.2.1))	(((evm_27.model.AmTr_v1.0_scaffold00157.36_	Zm00001d048877_T002.1)	(((Solyc01g104970.2.1	((Bradi5g12227.1.p	LOC_Os08g07760.1)	AT1G71830.1))	Pp3c3_24690V3.1.p)	((Solyc04g039730.2.1	((LOC_Os08g34380.1
(((AT4G29450.1	(Potri.019G111100.1	evm_27.model.AmTr_v1.0_scaffold00056.178))	((((Bradi2g19290.1.p	LOC_Os05g45010.1)	((LOC_Os09g18594.1	Zm00001d020185_T003.1)	(LOC_Os12g37980.1	Bradi1g00260.2.p)))	LOC_Os01g59570.1)	(Solyc03g093380.1.1	((((Solyc05g014240.2.1	Potri.008G181200.1)	evm_27.model.AmTr_v1.0_scaffold00049.63_)	(AT2G37050.3	(LOC_Os11g01200.1	(Zm00001d041941_T001.1	Bradi2g62670.2.p))))	((((Pp3c1_39210V3.1.p	(Potri.013G159500.1	(LOC_Os05g40270.4	Bradi2g53400.1.p)))	(Pp3c2_17640V3.1.p	((LOC_Os12g10740.1	(Potri.004G231500.1	Solyc01g102710.2.1))	(AT1G79620.1	evm_27.model.AmTr_v1.0_scaffold00021.190))))	((((Solyc03g005960.2.1	((((Potri.011G072300.1	Solyc02g071880.2.1)	(Potri.011G075400.1	AT1G29730.1))	(Solyc02g071820.2.1	Potri.019G005900.1))	((evm_27.model.AmTr_v1.0_scaffold00162.29_	Bradi4g28367.1.p)	AT3G14840.2)))	((evm_27.model.AmTr_v1.0_scaffold00032.135	AT1G56145.2)	((LOC_Os08g10310.1	LOC_Os04g22470.1)	(LOC_Os08g10150.1	Zm00001d026306_T009.1))))	(LOC_Os07g37810.1	((((evm_27.model.AmTr_v1.0_scaffold00025.294	Potri.007G002600.1)	(Bradi1g21040.2.p	AT1G53730.2))	((Zm00001d015649_T003.1
(evm_27.model.AmTr_v1.0_scaffold00056.178	(((((LOC_Os09g18594.1	Zm00001d020185_T003.1)	((LOC_Os12g37980.1	Bradi1g00260.2.p)	(Bradi2g19290.1.p	LOC_Os05g45010.1)))	LOC_Os01g59570.1)	((((Solyc05g014240.2.1	Potri.008G181200.1)	evm_27.model.AmTr_v1.0_scaffold00049.63_)	((Zm00001d041941_T001.1	Bradi2g62670.2.p)	(AT2G37050.3	LOC_Os11g01200.1)))	((((Pp3c1_39210V3.1.p	(Potri.013G159500.1	(LOC_Os05g40270.4	Bradi2g53400.1.p)))	(Pp3c2_17640V3.1.p	(LOC_Os12g10740.1	((Potri.004G231500.1	Solyc01g102710.2.1)	(AT1G79620.1	evm_27.model.AmTr_v1.0_scaffold00021.190)))))	((LOC_Os07g37810.1	((LOC_Os02g10110.1	(AT5G06820.1	Potri.006G190700.1))	(((evm_27.model.AmTr_v1.0_scaffold00025.294	Potri.007G002600.1)	(Bradi1g21040.2.p	AT1G53730.2))	(Smo_76873_	(Zm00001d015649_T003.1	Solyc02g081070.2.1)))))	(((((LOC_Os07g41140.1	((((Solyc04g005390.1.1	Potri.008G096400.1)	(Potri.004G120500.1	AT3G02130.1))	evm_27.model.AmTr_v1.0_scaffold00154.29_)	((Zm00001d013251_T001.1	LOC_Os03g54900.1)	Bradi1g59290.3.p)))	(((((((Potri.001G161000.1	AT1G72300.1)	(Zm00001d053866_T001.1	(LOC_Os02g05920.1	Bradi3g04176.1.p)))
(evm_27.model.AmTr_v1.0_scaffold00056.178	((((((LOC_Os09g18594.1	Zm00001d020185_T003.1)	(Bradi2g19290.1.p	LOC_Os05g45010.1))	LOC_Os01g59570.1)	(LOC_Os12g37980.1	Bradi1g00260.2.p))	((((Solyc05g014240.2.1	Potri.008G181200.1)	evm_27.model.AmTr_v1.0_scaffold00049.63_)	(AT2G37050.3	(LOC_Os11g01200.1	(Zm00001d041941_T001.1	Bradi2g62670.2.p))))	((((Pp3c1_39210V3.1.p	(Potri.013G159500.1	(LOC_Os05g40270.4	Bradi2g53400.1.p)))	(Pp3c2_17640V3.1.p	((Potri.004G231500.1	Solyc01g102710.2.1)	((AT1G79620.1	evm_27.model.AmTr_v1.0_scaffold00021.190)	LOC_Os12g10740.1))))	((LOC_Os07g37810.1	((LOC_Os02g10110.1	(AT5G06820.1	Potri.006G190700.1))	(((evm_27.model.AmTr_v1.0_scaffold00025.294	Potri.007G002600.1)	(Bradi1g21040.2.p	AT1G53730.2))	(Smo_76873_	(Zm00001d015649_T003.1	Solyc02g081070.2.1)))))	((((((Pp3c2_22410V3.1.p	(((LOC_Os06g03970.1	(AT5G07180.1	Solyc03g007050.2.1))	((Bradi1g46450.1.p	Zm00001d018261_T002.1)	(Potri.006G220100.1	evm_27.model.AmTr_v1.0_scaffold00024.267)))	Smo_114051))	((evm_27.model.AmTr_v1.0_scaffold00002.363	((AT5G62710.1	Potri.012G071100.1)	(Zm00001d041215_T002.1	LOC_Os12g44090.1)))
((Solyc03g093380.1.1	(((AT1G49100.1	(AT4G20450.1	AT3G46350.1))	AT1G51890.1)	((((LOC_Os09g18594.1	Zm00001d020185_T003.1)	LOC_Os01g59570.1)	((Bradi2g19290.1.p	LOC_Os05g45010.1)	(LOC_Os12g37980.1	Bradi1g00260.2.p)))	((((Pp3c1_39210V3.1.p	(Potri.013G159500.1	(LOC_Os05g40270.4	Bradi2g53400.1.p)))	(Pp3c2_17640V3.1.p	((Potri.004G231500.1	Solyc01g102710.2.1)	((AT1G79620.1	evm_27.model.AmTr_v1.0_scaffold00021.190)	LOC_Os12g10740.1))))	(((LOC_Os07g37810.1	(Smo_76873_	(((LOC_Os02g10110.1	(AT5G06820.1	Potri.006G190700.1))	(Zm00001d015649_T003.1	Solyc02g081070.2.1))	((evm_27.model.AmTr_v1.0_scaffold00025.294	Potri.007G002600.1)	(Bradi1g21040.2.p	AT1G53730.2)))))	((AT1G24650.1	Zm00001d033777_T001.1)	(((Bradi5g26550.1.p	Solyc01g007130.3.1)	(Smo_268021	Pp3c10_2340V3.1.p))	((Solyc09g057680.2.1	(Potri.018G141000.1	AT3G23750.1))	(LOC_Os11g26130.1	Zm00001d007313_T001.1)))))	(((Bradi2g34314.2.p	((Solyc04g039730.2.1	((Bradi3g09060.2.p	evm_27.model.AmTr_v1.0_scaffold00170.10_)	((AT4G30520.1	LOC_Os08g34380.1)
(((AT1G49100.1	(AT4G20450.1	AT3G46350.1))	AT1G51890.1)	(((LOC_Os01g59570.1	(((Bradi2g19290.1.p	LOC_Os05g45010.1)	(LOC_Os12g37980.1	Bradi1g00260.2.p))	(LOC_Os09g18594.1	Zm00001d020185_T003.1)))	((((Pp3c1_39210V3.1.p	(Potri.013G159500.1	(LOC_Os05g40270.4	Bradi2g53400.1.p)))	(Pp3c2_17640V3.1.p	((AT1G79620.1	evm_27.model.AmTr_v1.0_scaffold00021.190)	(LOC_Os12g10740.1	(Potri.004G231500.1	Solyc01g102710.2.1)))))	(((((((((((((Zm00001d013251_T001.1	LOC_Os03g54900.1)	Bradi1g59290.3.p)	LOC_Os07g41140.1)	(Potri.008G096400.1	(Potri.004G120500.1	AT3G02130.1)))	evm_27.model.AmTr_v1.0_scaffold00154.29_)	Solyc04g005390.1.1)	(((((MEKK1_AT4G08500.1	PPK1_AT1G77720.1)	(AME1_AT3G53570.1	((CDC2A_AT3G48750.1	MPK1_AT1G10210.1)	CKA1_AT5G67380.1)))	(SnRK2_AT1G10940.2	CPK7_AT5G12480.1))	((NPH1_AT3G45780.1	PK5_AT5G47750.1)	PK1_AT3G08730.1))	TOUSLED_AT5G20930.1))	((AT2G31880.1	Pp3c10_16000V3.1.p)	((Zm00001d002599_T002.1	(Solyc03g033610.1.1	AT4G36180.1))	(Smo_406781	Pp3c11_18980V3.1.p))))	(((evm_27.model.AmTr_v1.0_scaffold00069.219
(((AT4G20450.1	(AT3G46350.1	AT1G49100.1))	AT1G51890.1)	(((Potri.019G111100.1	(LOC_Os01g59570.1	(((Bradi2g19290.1.p	LOC_Os05g45010.1)	(LOC_Os12g37980.1	Bradi1g00260.2.p))	(LOC_Os09g18594.1	Zm00001d020185_T003.1))))	(Solyc03g093380.1.1	((Pp3c12_16180V3.1.p	(AT5G48740.1	(Potri.002G242700.1	Solyc09g060110.2.1)))	((((Solyc05g014240.2.1	Potri.008G181200.1)	evm_27.model.AmTr_v1.0_scaffold00049.63_)	((Zm00001d041941_T001.1	Bradi2g62670.2.p)	(AT2G37050.3	LOC_Os11g01200.1)))	(((((Solyc02g071820.2.1	Potri.019G005900.1)	(((evm_27.model.AmTr_v1.0_scaffold00162.29_	Bradi4g28367.1.p)	AT3G14840.2)	((Potri.011G072300.1	Solyc02g071880.2.1)	(Potri.011G075400.1	AT1G29730.1))))	Solyc03g005960.2.1)	((evm_27.model.AmTr_v1.0_scaffold00032.135	AT1G56145.2)	((LOC_Os08g10310.1	LOC_Os04g22470.1)	(LOC_Os08g10150.1	Zm00001d026306_T009.1))))	(((PPK1_AT1G77720.1	((((CPK7_AT5G12480.1	(AME1_AT3G53570.1	((CDC2A_AT3G48750.1	MPK1_AT1G10210.1)	CKA1_AT5G67380.1)))	SnRK2_AT1G10940.2)	((NPH1_AT3G45780.1	PK5_AT5G47750.1)	PK1_AT3G08730.1))
((Solyc03g093380.1.1	((AT4G20450.1	(AT3G46350.1	AT1G49100.1))	AT1G51890.1))	(((((LOC_Os01g59570.1	(LOC_Os09g18594.1	Zm00001d020185_T003.1))	((Bradi2g19290.1.p	LOC_Os05g45010.1)	(LOC_Os12g37980.1	Bradi1g00260.2.p)))	(((((((Solyc02g070910.1.1	(Smo_234577	((Zm00001d005776_T002.1	LOC_Os06g08710.1)	(((((Zm00001d044656_T001.1	(LOC_Os06g38730.1	Bradi4g12990.1.p))	(((Potri.005G037400.1	((Potri.017G152200.1	Potri.008G033700.1)	Solyc04g009040.2.1))	(Solyc03g098400.1.1	AT3G47090.1))	(Zm00001d048357_T001.1	(Bradi4g08300.2.p	LOC_Os02g42370.1))))	(((Bradi3g48760.2.p	(Zm00001d051096_T001.1	LOC_Os02g40240.1))	(LOC_Os11g07240.1	Bradi4g24451.1.p))	(Bradi3g16427.1.p	(Zm00001d054012_T001.1	LOC_Os01g05870.1))))	(evm_27.model.AmTr_v1.0_scaffold00029.382	Bradi4g03660.2.p))	((Solyc04g014900.2.1	(LOC_Os02g30540.1	((Bradi4g10987.1.p	Zm00001d030796_T003.1)	(LOC_Os11g46980.1	Bradi4g30827.2.p))))	((Potri.003G150100.1	(Solyc03g006100.2.1	Solyc06g006040.1.1))	evm_27.model.AmTr_v1.0_scaffold00022.150))))))	(((((evm_27.model.AmTr_v1.0_scaffold00002.363	((AT5G62710.1
(((AT1G49100.1	(AT4G20450.1	AT3G46350.1))	AT1G51890.1)	((((LOC_Os09g18594.1	Zm00001d020185_T003.1)	(((Bradi2g19290.1.p	LOC_Os05g45010.1)	(LOC_Os12g37980.1	Bradi1g00260.2.p))	LOC_Os01g59570.1))	(Solyc03g093380.1.1	((((Solyc05g014240.2.1	Potri.008G181200.1)	evm_27.model.AmTr_v1.0_scaffold00049.63_)	((Zm00001d041941_T001.1	Bradi2g62670.2.p)	(AT2G37050.3	LOC_Os11g01200.1)))	((((Pp3c14_22440V3.1.p	Smo_108434)	((evm_27.model.AmTr_v1.0_scaffold00005.91_	Potri.001G333300.1)	((Solyc01g068360.2.1	Zm00001d034405_T002.1)	((LOC_Os06g38970.1	Bradi1g37210.1.p)	AT2G02780.1))))	((((((evm_27.model.AmTr_v1.0_scaffold00162.29_	Bradi4g28367.1.p)	(AT3G14840.2	(((Potri.011G072300.1	Solyc02g071880.2.1)	(Potri.011G075400.1	AT1G29730.1))	(Solyc02g071820.2.1	Potri.019G005900.1))))	Solyc03g005960.2.1)	((evm_27.model.AmTr_v1.0_scaffold00032.135	AT1G56145.2)	((LOC_Os08g10310.1	LOC_Os04g22470.1)	(LOC_Os08g10150.1	Zm00001d026306_T009.1))))	((Pp3c1_4210V3.1.p	((LOC_Os03g56250.1	((Zm00001d013376_T003.1	Bradi1g10260.1.p)	((Potri.014G196600.1	(AT4G39270.1
((Solyc03g093380.1.1	((AT1G49100.1	(AT4G20450.1	AT3G46350.1))	AT1G51890.1))	((((LOC_Os09g18594.1	Zm00001d020185_T003.1)	(((Bradi2g19290.1.p	LOC_Os05g45010.1)	(LOC_Os12g37980.1	Bradi1g00260.2.p))	LOC_Os01g59570.1))	((((Solyc05g014240.2.1	Potri.008G181200.1)	evm_27.model.AmTr_v1.0_scaffold00049.63_)	(AT2G37050.3	(LOC_Os11g01200.1	(Zm00001d041941_T001.1	Bradi2g62670.2.p))))	((((Pp3c1_39210V3.1.p	(Potri.013G159500.1	(LOC_Os05g40270.4	Bradi2g53400.1.p)))	(Pp3c2_17640V3.1.p	((AT1G79620.1	evm_27.model.AmTr_v1.0_scaffold00021.190)	(LOC_Os12g10740.1	(Potri.004G231500.1	Solyc01g102710.2.1)))))	((LOC_Os07g37810.1	(Smo_76873_	(((Zm00001d015649_T003.1	Solyc02g081070.2.1)	(LOC_Os02g10110.1	(AT5G06820.1	Potri.006G190700.1)))	(AT1G53730.2	((evm_27.model.AmTr_v1.0_scaffold00025.294	Potri.007G002600.1)	Bradi1g21040.2.p)))))	(((LOC_Os11g26130.1	Zm00001d007313_T001.1)	(((AT1G24650.1	Zm00001d033777_T001.1)	((Bradi5g26550.1.p	Solyc01g007130.3.1)	(Smo_268021	Pp3c10_2340V3.1.p)))	(Solyc09g057680.2.1	(Potri.018G141000.1
((((AT1G49100.1	(AT4G20450.1	AT3G46350.1))	AT1G51890.1)	(AT4G29450.1	(Potri.019G111100.1	evm_27.model.AmTr_v1.0_scaffold00056.178)))	((((LOC_Os09g18594.1	Zm00001d020185_T003.1)	(((Bradi2g19290.1.p	LOC_Os05g45010.1)	(LOC_Os12g37980.1	Bradi1g00260.2.p))	LOC_Os01g59570.1))	((((Solyc05g014240.2.1	Potri.008G181200.1)	evm_27.model.AmTr_v1.0_scaffold00049.63_)	(AT2G37050.3	(LOC_Os11g01200.1	(Zm00001d041941_T001.1	Bradi2g62670.2.p))))	((((Pp3c1_39210V3.1.p	(Potri.013G159500.1	(LOC_Os05g40270.4	Bradi2g53400.1.p)))	(Pp3c2_17640V3.1.p	((AT1G79620.1	evm_27.model.AmTr_v1.0_scaffold00021.190)	(LOC_Os12g10740.1	(Potri.004G231500.1	Solyc01g102710.2.1)))))	((((((((AT3G14840.2	(evm_27.model.AmTr_v1.0_scaffold00162.29_	Bradi4g28367.1.p))	(((Potri.011G072300.1	Solyc02g071880.2.1)	(Potri.011G075400.1	AT1G29730.1))	(Solyc02g071820.2.1	Potri.019G005900.1)))	Solyc03g005960.2.1)	((evm_27.model.AmTr_v1.0_scaffold00032.135	AT1G56145.2)	((LOC_Os08g10310.1	LOC_Os04g22470.1)	(LOC_Os08g10150.1	Zm00001d026306_T009.1))))	(Bradi2g34314.2.p	(((Solyc04g039730.2.1	((Zm00001d045728_T002.1
((AT4G29450.1	(Potri.019G111100.1	evm_27.model.AmTr_v1.0_scaffold00056.178))	((Solyc03g093380.1.1	(((((LOC_Os05g45010.1	Bradi2g19290.1.p)	(LOC_Os12g37980.1	Bradi1g00260.2.p))	(LOC_Os09g18594.1	Zm00001d020185_T003.1))	LOC_Os01g59570.1)	((((((LOC_Os02g10110.1	(AT5G06820.1	Potri.006G190700.1))	((((evm_27.model.AmTr_v1.0_scaffold00025.294	Potri.007G002600.1)	(Bradi1g21040.2.p	AT1G53730.2))	(Smo_76873_	(Solyc02g081070.2.1	Zm00001d015649_T003.1)))	LOC_Os07g37810.1))	((((LOC_Os03g56250.1	((evm_27.model.AmTr_v1.0_scaffold00059.5__	(Potri.014G196600.1	(AT4G39270.1	Solyc01g109650.2.1)))	(Zm00001d013376_T003.1	Bradi1g10260.1.p)))	(Pp3c1_4210V3.1.p	Smo_40907_))	(((((evm_27.model.AmTr_v1.0_scaffold00032.135	AT1G56145.2)	((LOC_Os08g10310.1	LOC_Os04g22470.1)	(LOC_Os08g10150.1	Zm00001d026306_T009.1)))	(Solyc03g005960.2.1	(Bradi4g28367.1.p	(evm_27.model.AmTr_v1.0_scaffold00162.29_	(AT3G14840.2	(((AT1G29730.1	Potri.011G075400.1)	(Potri.011G072300.1	Solyc02g071880.2.1))	(Potri.019G005900.1	Solyc02g071820.2.1)))))))	((Zm00001d048877_T002.1	evm_27.model.AmTr_v1.0_scaffold00157.36_)	(((Bradi5g12227.1.p
((evm_27.model.AmTr_v1.0_scaffold00056.178	((LOC_Os09g18594.1	Zm00001d020185_T003.1)	(LOC_Os01g59570.1	((LOC_Os05g45010.1	Bradi2g19290.1.p)	(LOC_Os12g37980.1	Bradi1g00260.2.p)))))	((Solyc03g093380.1.1	((((((((Smo_268021	Pp3c10_2340V3.1.p)	(Bradi5g26550.1.p	Solyc01g007130.3.1))	((AT1G24650.1	Zm00001d033777_T001.1)	((LOC_Os11g26130.1	Zm00001d007313_T001.1)	(Solyc09g057680.2.1	(AT3G23750.1	Potri.018G141000.1)))))	((LOC_Os02g10110.1	(AT5G06820.1	Potri.006G190700.1))	(((Solyc02g081070.2.1	Zm00001d015649_T003.1)	(((Bradi1g21040.2.p	(evm_27.model.AmTr_v1.0_scaffold00025.294	Potri.007G002600.1))	AT1G53730.2)	Smo_76873_))	LOC_Os07g37810.1)))	(((((TOUSLED_AT5G20930.1	(((AME1_AT3G53570.1	((CDC2A_AT3G48750.1	CKA1_AT5G67380.1)	MPK1_AT1G10210.1))	(((PK5_AT5G47750.1	NPH1_AT3G45780.1)	PK1_AT3G08730.1)	(SnRK2_AT1G10940.2	CPK7_AT5G12480.1)))	PPK1_AT1G77720.1))	MEKK1_AT4G08500.1)	((Smo_108434	Pp3c14_22440V3.1.p)	(((Potri.001G333300.1	evm_27.model.AmTr_v1.0_scaffold00005.91_)	(Solyc01g068360.2.1	Zm00001d034405_T002.1))	(AT2G02780.1
((((AT1G51890.1	(AT4G20450.1	(AT1G49100.1	AT3G46350.1)))	AT4G29450.1)	(((LOC_Os09g18594.1	Zm00001d020185_T003.1)	(LOC_Os01g59570.1	((LOC_Os05g45010.1	Bradi2g19290.1.p)	(LOC_Os12g37980.1	Bradi1g00260.2.p))))	(((((((((evm_27.model.AmTr_v1.0_scaffold00069.16_	(((Bradi1g51630.1.p	Zm00001d035097_T001.1)	LOC_Os01g39600.1)	(AT2G45340.1	(Potri.001G117800.1	Solyc08g079460.2.1))))	(Smo_122408	Pp3c4_2690V3.1.p))	((((evm_27.model.AmTr_v1.0_scaffold00032.135	AT1G56145.2)	((LOC_Os08g10310.1	LOC_Os04g22470.1)	(LOC_Os08g10150.1	Zm00001d026306_T009.1)))	((((AT1G29730.1	Potri.011G075400.1)	(Potri.011G072300.1	Solyc02g071880.2.1))	((Potri.019G005900.1	Solyc02g071820.2.1)	((Bradi4g28367.1.p	evm_27.model.AmTr_v1.0_scaffold00162.29_)	AT3G14840.2)))	Solyc03g005960.2.1))	((((AT4G30520.1	LOC_Os08g34380.1)	(Zm00001d045728_T002.1	((Solyc04g039730.2.1	(Bradi3g09060.2.p	evm_27.model.AmTr_v1.0_scaffold00170.10_))	Potri.017G108000.1)))	((Zm00001d048877_T002.1	evm_27.model.AmTr_v1.0_scaffold00157.36_)	(Pp3c3_24690V3.1.p	((Solyc01g104970.2.1	AT1G71830.1)	(Bradi5g12227.1.p
(((Solyc03g093380.1.1	((LOC_Os01g59570.1	(((LOC_Os05g45010.1	Bradi2g19290.1.p)	(LOC_Os12g37980.1	Bradi1g00260.2.p))	(LOC_Os09g18594.1	Zm00001d020185_T003.1)))	((((((Pp3c1_4210V3.1.p	(Smo_40907_	(LOC_Os03g56250.1	((evm_27.model.AmTr_v1.0_scaffold00059.5__	(Potri.014G196600.1	(AT4G39270.1	Solyc01g109650.2.1)))	(Zm00001d013376_T003.1	Bradi1g10260.1.p)))))	((((((Potri.001G117800.1	Solyc08g079460.2.1)	(((evm_27.model.AmTr_v1.0_scaffold00069.16_	(Bradi1g51630.1.p	Zm00001d035097_T001.1))	LOC_Os01g39600.1)	AT2G45340.1))	(Smo_122408	Pp3c4_2690V3.1.p))	((((Bradi3g09060.2.p	evm_27.model.AmTr_v1.0_scaffold00170.10_)	(((AT4G30520.1	LOC_Os08g34380.1)	(Potri.017G108000.1	Zm00001d045728_T002.1))	Solyc04g039730.2.1))	((Zm00001d048877_T002.1	evm_27.model.AmTr_v1.0_scaffold00157.36_)	(Pp3c3_24690V3.1.p	(Solyc01g104970.2.1	(Bradi5g12227.1.p	(AT1G71830.1	LOC_Os08g07760.1))))))	Bradi2g34314.2.p))	(((((((LOC_Os03g03570.2	(evm_27.model.AmTr_v1.0_scaffold00069.219	Potri.001G114500.1))	(((AT5G01890.1	Potri.019G058600.1)	Bradi1g63200.1.p)	(Zm00001d042051_T001.1	AT3G28040.1)))	((((Bradi1g65110.1.p
(((((LOC_Os01g59570.1	(((LOC_Os05g45010.1	Bradi2g19290.1.p)	(LOC_Os12g37980.1	Bradi1g00260.2.p))	(LOC_Os09g18594.1	Zm00001d020185_T003.1)))	((Pp3c12_16180V3.1.p	(AT5G48740.1	(Solyc09g060110.2.1	Potri.002G242700.1)))	(((evm_27.model.AmTr_v1.0_scaffold00049.63_	(Potri.008G181200.1	Solyc05g014240.2.1))	((Zm00001d041941_T001.1	Bradi2g62670.2.p)	(LOC_Os11g01200.1	AT2G37050.3)))	(((((LOC_Os05g40270.4	Bradi2g53400.1.p)	Potri.013G159500.1)	Pp3c1_39210V3.1.p)	((LOC_Os12g10740.1	((Potri.004G231500.1	Solyc01g102710.2.1)	(evm_27.model.AmTr_v1.0_scaffold00021.190	AT1G79620.1)))	Pp3c2_17640V3.1.p))	(((((((((((evm_27.model.AmTr_v1.0_scaffold00069.219	(Potri.001G114500.1	LOC_Os03g03570.2))	((AT5G01890.1	(Potri.019G058600.1	Bradi1g63200.1.p))	(Zm00001d042051_T001.1	AT3G28040.1)))	((((Solyc01g107650.2.1	Zm00001d019701_T001.1)	(((LOC_Os08g39590.1	AT3G57830.1)	(Potri.010G058200.1	Bradi4g39617.1.p))	(Potri.017G119000.1	Potri.008G124300.1)))	(((evm_27.model.AmTr_v1.0_scaffold00023.23_	(Potri.006G104300.1	Bradi1g65110.1.p))	Solyc09g061930.2.1)	(((Smo_10889_	(Bradi2g02290.1.p
(((LOC_Os01g59570.1	(((LOC_Os05g45010.1	Bradi2g19290.1.p)	(LOC_Os12g37980.1	Bradi1g00260.2.p))	(LOC_Os09g18594.1	Zm00001d020185_T003.1)))	(((evm_27.model.AmTr_v1.0_scaffold00049.63_	(Potri.008G181200.1	Solyc05g014240.2.1))	((Zm00001d041941_T001.1	Bradi2g62670.2.p)	(LOC_Os11g01200.1	AT2G37050.3)))	((((((LOC_Os05g40270.4	Bradi2g53400.1.p)	Potri.013G159500.1)	Pp3c1_39210V3.1.p)	((LOC_Os12g10740.1	((Potri.004G231500.1	Solyc01g102710.2.1)	(evm_27.model.AmTr_v1.0_scaffold00021.190	AT1G79620.1)))	Pp3c2_17640V3.1.p))	((LOC_Os07g37810.1	(Smo_76873_	(((LOC_Os02g10110.1	(AT5G06820.1	Potri.006G190700.1))	(Solyc02g081070.2.1	Zm00001d015649_T003.1))	(Bradi1g21040.2.p	((evm_27.model.AmTr_v1.0_scaffold00025.294	Potri.007G002600.1)	AT1G53730.2)))))	((((Solyc02g070910.1.1	(Smo_234577	((LOC_Os06g08710.1	Zm00001d005776_T002.1)	(((((LOC_Os11g46980.1	Bradi4g30827.2.p)	(Zm00001d030796_T003.1	Bradi4g10987.1.p))	LOC_Os02g30540.1)	(evm_27.model.AmTr_v1.0_scaffold00022.150	(Solyc04g014900.2.1	(Solyc06g006040.1.1	(Potri.003G150100.1	Solyc03g006100.2.1)))))	((((((Solyc03g098400.1.1
((Solyc03g093380.1.1	(AT1G51890.1	((AT4G20450.1	AT3G46350.1)	AT1G49100.1)))	((((LOC_Os09g18594.1	Zm00001d020185_T003.1)	(LOC_Os01g59570.1	((LOC_Os05g45010.1	Bradi2g19290.1.p)	(LOC_Os12g37980.1	Bradi1g00260.2.p))))	(((evm_27.model.AmTr_v1.0_scaffold00049.63_	(Potri.008G181200.1	Solyc05g014240.2.1))	((Zm00001d041941_T001.1	Bradi2g62670.2.p)	(LOC_Os11g01200.1	AT2G37050.3)))	((((Pp3c1_4210V3.1.p	(Smo_40907_	(((evm_27.model.AmTr_v1.0_scaffold00059.5__	(Potri.014G196600.1	(AT4G39270.1	Solyc01g109650.2.1)))	(Zm00001d013376_T003.1	Bradi1g10260.1.p))	LOC_Os03g56250.1)))	((MEKK1_AT4G08500.1	((((((PK5_AT5G47750.1	NPH1_AT3G45780.1)	PK1_AT3G08730.1)	(SnRK2_AT1G10940.2	CPK7_AT5G12480.1))	((CKA1_AT5G67380.1	(CDC2A_AT3G48750.1	MPK1_AT1G10210.1))	AME1_AT3G53570.1))	TOUSLED_AT5G20930.1)	PPK1_AT1G77720.1))	((Potri.001G333300.1	evm_27.model.AmTr_v1.0_scaffold00005.91_)	(((Solyc01g068360.2.1	Zm00001d034405_T002.1)	(AT2G02780.1	(LOC_Os06g38970.1	Bradi1g37210.1.p)))	(Smo_108434	Pp3c14_22440V3.1.p)))))	((((Pp3c4_2690V3.1.p
((Solyc03g093380.1.1	(AT1G51890.1	((AT4G20450.1	AT3G46350.1)	AT1G49100.1)))	((evm_27.model.AmTr_v1.0_scaffold00056.178	((((evm_27.model.AmTr_v1.0_scaffold00049.63_	(Potri.008G181200.1	Solyc05g014240.2.1))	((Zm00001d041941_T001.1	Bradi2g62670.2.p)	(LOC_Os11g01200.1	AT2G37050.3)))	((((LOC_Os07g37810.1	((LOC_Os02g10110.1	(AT5G06820.1	Potri.006G190700.1))	((Smo_76873_	(Solyc02g081070.2.1	Zm00001d015649_T003.1))	((evm_27.model.AmTr_v1.0_scaffold00025.294	Potri.007G002600.1)	(AT1G53730.2	Bradi1g21040.2.p)))))	((((LOC_Os05g40270.4	Bradi2g53400.1.p)	Potri.013G159500.1)	Pp3c1_39210V3.1.p)	(((evm_27.model.AmTr_v1.0_scaffold00021.190	AT1G79620.1)	(LOC_Os12g10740.1	(Potri.004G231500.1	Solyc01g102710.2.1)))	Pp3c2_17640V3.1.p)))	(((((Pp3c1_4210V3.1.p	(Smo_40907_	(((evm_27.model.AmTr_v1.0_scaffold00059.5__	(Potri.014G196600.1	(AT4G39270.1	Solyc01g109650.2.1)))	(Zm00001d013376_T003.1	Bradi1g10260.1.p))	LOC_Os03g56250.1)))	((((MEKK1_AT4G08500.1	((((PK5_AT5G47750.1	NPH1_AT3G45780.1)	PK1_AT3G08730.1)	(SnRK2_AT1G10940.2	CPK7_AT5G12480.1))	((CKA1_AT5G67380.1
(((AT1G51890.1	(AT4G20450.1	(AT3G46350.1	AT1G49100.1)))	(AT4G29450.1	(Potri.019G111100.1	evm_27.model.AmTr_v1.0_scaffold00056.178)))	(Solyc03g093380.1.1	((((evm_27.model.AmTr_v1.0_scaffold00049.63_	(Potri.008G181200.1	Solyc05g014240.2.1))	((Zm00001d041941_T001.1	Bradi2g62670.2.p)	(LOC_Os11g01200.1	AT2G37050.3)))	((((((LOC_Os05g40270.4	Bradi2g53400.1.p)	Potri.013G159500.1)	Pp3c1_39210V3.1.p)	(((evm_27.model.AmTr_v1.0_scaffold00021.190	AT1G79620.1)	(LOC_Os12g10740.1	(Potri.004G231500.1	Solyc01g102710.2.1)))	Pp3c2_17640V3.1.p))	(((LOC_Os07g37810.1	((LOC_Os02g10110.1	(AT5G06820.1	Potri.006G190700.1))	((Smo_76873_	(Solyc02g081070.2.1	Zm00001d015649_T003.1))	(AT1G53730.2	(Bradi1g21040.2.p	(evm_27.model.AmTr_v1.0_scaffold00025.294	Potri.007G002600.1))))))	((LOC_Os11g26130.1	Zm00001d007313_T001.1)	((Solyc09g057680.2.1	(AT3G23750.1	Potri.018G141000.1))	(((Smo_268021	Pp3c10_2340V3.1.p)	(Bradi5g26550.1.p	Solyc01g007130.3.1))	(AT1G24650.1	Zm00001d033777_T001.1)))))	((((((LOC_Os08g10310.1	LOC_Os04g22470.1)	(LOC_Os08g10150.1
(AT4G29450.1	((Potri.019G111100.1	evm_27.model.AmTr_v1.0_scaffold00056.178)	((((LOC_Os09g18594.1	Zm00001d020185_T003.1)	((LOC_Os12g37980.1	Bradi1g00260.2.p)	(LOC_Os01g59570.1	(LOC_Os05g45010.1	Bradi2g19290.1.p))))	((((((LOC_Os05g40270.4	Bradi2g53400.1.p)	Potri.013G159500.1)	Pp3c1_39210V3.1.p)	(((evm_27.model.AmTr_v1.0_scaffold00021.190	AT1G79620.1)	(LOC_Os12g10740.1	(Potri.004G231500.1	Solyc01g102710.2.1)))	Pp3c2_17640V3.1.p))	((LOC_Os07g37810.1	((((evm_27.model.AmTr_v1.0_scaffold00025.294	Potri.007G002600.1)	(AT1G53730.2	Bradi1g21040.2.p))	((LOC_Os02g10110.1	(AT5G06820.1	Potri.006G190700.1))	(Solyc02g081070.2.1	Zm00001d015649_T003.1)))	Smo_76873_))	((((((Smo_268021	Pp3c10_2340V3.1.p)	(Bradi5g26550.1.p	Solyc01g007130.3.1))	((AT1G24650.1	Zm00001d033777_T001.1)	((LOC_Os11g26130.1	Zm00001d007313_T001.1)	(Solyc09g057680.2.1	(AT3G23750.1	Potri.018G141000.1)))))	((((LOC_Os08g10310.1	LOC_Os04g22470.1)	(LOC_Os08g10150.1	Zm00001d026306_T009.1))	(AT1G56145.2	evm_27.model.AmTr_v1.0_scaffold00032.135))	(Solyc03g005960.2.1	(Bradi4g28367.1.p
((Solyc03g093380.1.1	((AT1G49100.1	(AT3G46350.1	AT4G20450.1))	AT1G51890.1))	(((LOC_Os01g59570.1	(((Bradi2g19290.1.p	LOC_Os05g45010.1)	(LOC_Os12g37980.1	Bradi1g00260.2.p))	(LOC_Os09g18594.1	Zm00001d020185_T003.1)))	((((Solyc05g014240.2.1	Potri.008G181200.1)	evm_27.model.AmTr_v1.0_scaffold00049.63_)	((Zm00001d041941_T001.1	Bradi2g62670.2.p)	(LOC_Os11g01200.1	AT2G37050.3)))	(((AT5G48740.1	(Solyc09g060110.2.1	Potri.002G242700.1))	Pp3c12_16180V3.1.p)	(((Pp3c1_39210V3.1.p	((LOC_Os05g40270.4	Bradi2g53400.1.p)	Potri.013G159500.1))	(((evm_27.model.AmTr_v1.0_scaffold00021.190	AT1G79620.1)	(LOC_Os12g10740.1	(Potri.004G231500.1	Solyc01g102710.2.1)))	Pp3c2_17640V3.1.p))	(((((AT1G24650.1	Zm00001d033777_T001.1)	((LOC_Os11g26130.1	Zm00001d007313_T001.1)	(Solyc09g057680.2.1	(Potri.018G141000.1	AT3G23750.1))))	((Bradi5g26550.1.p	Solyc01g007130.3.1)	(Smo_268021	Pp3c10_2340V3.1.p)))	((((evm_27.model.AmTr_v1.0_scaffold00069.16_	((AT2G45340.1	(Solyc08g079460.2.1	Potri.001G117800.1))	LOC_Os01g39600.1))	(Bradi1g51630.1.p
(((AT1G49100.1	(AT3G46350.1	AT4G20450.1))	AT1G51890.1)	(((LOC_Os01g59570.1	(((Bradi2g19290.1.p	LOC_Os05g45010.1)	(LOC_Os12g37980.1	Bradi1g00260.2.p))	(LOC_Os09g18594.1	Zm00001d020185_T003.1)))	(Solyc03g093380.1.1	((((Solyc05g014240.2.1	Potri.008G181200.1)	evm_27.model.AmTr_v1.0_scaffold00049.63_)	((Zm00001d041941_T001.1	Bradi2g62670.2.p)	(LOC_Os11g01200.1	AT2G37050.3)))	(((Solyc09g060110.2.1	(Potri.002G242700.1	AT5G48740.1))	Pp3c12_16180V3.1.p)	(((Pp3c1_39210V3.1.p	((LOC_Os05g40270.4	Bradi2g53400.1.p)	Potri.013G159500.1))	(((evm_27.model.AmTr_v1.0_scaffold00021.190	AT1G79620.1)	(LOC_Os12g10740.1	(Potri.004G231500.1	Solyc01g102710.2.1)))	Pp3c2_17640V3.1.p))	((((((((((evm_27.model.AmTr_v1.0_scaffold00170.10_	Bradi3g09060.2.p)	(Solyc04g039730.2.1	((Zm00001d045728_T002.1	Potri.017G108000.1)	(AT4G30520.1	LOC_Os08g34380.1))))	(((AT1G71830.1	Solyc01g104970.2.1)	(Bradi5g12227.1.p	LOC_Os08g07760.1))	Pp3c3_24690V3.1.p))	(Zm00001d048877_T002.1	evm_27.model.AmTr_v1.0_scaffold00157.36_))	Bradi2g34314.2.p)	((((Solyc04g005390.1.1	(((Potri.004G120500.1
(((AT1G49100.1	(AT3G46350.1	AT4G20450.1))	AT1G51890.1)	((Potri.019G111100.1	evm_27.model.AmTr_v1.0_scaffold00056.178)	(((LOC_Os01g59570.1	(((Bradi2g19290.1.p	LOC_Os05g45010.1)	(LOC_Os12g37980.1	Bradi1g00260.2.p))	(LOC_Os09g18594.1	Zm00001d020185_T003.1)))	(Solyc03g093380.1.1	((((Solyc05g014240.2.1	Potri.008G181200.1)	evm_27.model.AmTr_v1.0_scaffold00049.63_)	(AT2G37050.3	((Zm00001d041941_T001.1	Bradi2g62670.2.p)	LOC_Os11g01200.1)))	(((AT5G48740.1	(Solyc09g060110.2.1	Potri.002G242700.1))	Pp3c12_16180V3.1.p)	(((Pp3c1_39210V3.1.p	((LOC_Os05g40270.4	Bradi2g53400.1.p)	Potri.013G159500.1))	((LOC_Os12g10740.1	((Potri.004G231500.1	Solyc01g102710.2.1)	(evm_27.model.AmTr_v1.0_scaffold00021.190	AT1G79620.1)))	Pp3c2_17640V3.1.p))	(((((((LOC_Os08g07760.1	((AT1G71830.1	Solyc01g104970.2.1)	Bradi5g12227.1.p))	(Pp3c3_24690V3.1.p	((Zm00001d048877_T002.1	evm_27.model.AmTr_v1.0_scaffold00157.36_)	((evm_27.model.AmTr_v1.0_scaffold00170.10_	Bradi3g09060.2.p)	(Solyc04g039730.2.1	((Zm00001d045728_T002.1	Potri.017G108000.1)	(AT4G30520.1	LOC_Os08g34380.1)))))))	Bradi2g34314.2.p)
(evm_27.model.AmTr_v1.0_scaffold00056.178	((((Potri.019G111100.1	(LOC_Os01g59570.1	(((Bradi2g19290.1.p	LOC_Os05g45010.1)	(LOC_Os12g37980.1	Bradi1g00260.2.p))	(LOC_Os09g18594.1	Zm00001d020185_T003.1))))	((((Solyc05g014240.2.1	Potri.008G181200.1)	evm_27.model.AmTr_v1.0_scaffold00049.63_)	((Zm00001d041941_T001.1	Bradi2g62670.2.p)	(LOC_Os11g01200.1	AT2G37050.3)))	(((Potri.002G242700.1	(AT5G48740.1	Solyc09g060110.2.1))	Pp3c12_16180V3.1.p)	((((Pp3c14_22440V3.1.p	Smo_108434)	((Solyc01g068360.2.1	Zm00001d034405_T002.1)	((Potri.001G333300.1	evm_27.model.AmTr_v1.0_scaffold00005.91_)	(AT2G02780.1	(LOC_Os06g38970.1	Bradi1g37210.1.p)))))	((Pp3c1_39210V3.1.p	((LOC_Os05g40270.4	Bradi2g53400.1.p)	Potri.013G159500.1))	(((LOC_Os12g10740.1	(Potri.004G231500.1	Solyc01g102710.2.1))	(evm_27.model.AmTr_v1.0_scaffold00021.190	AT1G79620.1))	Pp3c2_17640V3.1.p)))	((((TOUSLED_AT5G20930.1	(((SnRK2_AT1G10940.2	CPK7_AT5G12480.1)	(MEKK1_AT4G08500.1	(((CDC2A_AT3G48750.1	MPK1_AT1G10210.1)	CKA1_AT5G67380.1)	(AME1_AT3G53570.1	PPK1_AT1G77720.1))))	(PK1_AT3G08730.1	(PK5_AT5G47750.1
((Solyc03g093380.1.1	((AT1G49100.1	(AT3G46350.1	AT4G20450.1))	AT1G51890.1))	((AT4G29450.1	(Potri.019G111100.1	evm_27.model.AmTr_v1.0_scaffold00056.178))	((((LOC_Os01g59570.1	(Bradi2g19290.1.p	LOC_Os05g45010.1))	(LOC_Os12g37980.1	Bradi1g00260.2.p))	(LOC_Os09g18594.1	Zm00001d020185_T003.1))	(((((Pp3c14_22440V3.1.p	Smo_108434)	((Potri.001G333300.1	evm_27.model.AmTr_v1.0_scaffold00005.91_)	((AT2G02780.1	(LOC_Os06g38970.1	Bradi1g37210.1.p))	(Solyc01g068360.2.1	Zm00001d034405_T002.1))))	((Pp3c1_39210V3.1.p	((LOC_Os05g40270.4	Bradi2g53400.1.p)	Potri.013G159500.1))	((LOC_Os12g10740.1	((Potri.004G231500.1	Solyc01g102710.2.1)	(evm_27.model.AmTr_v1.0_scaffold00021.190	AT1G79620.1)))	Pp3c2_17640V3.1.p)))	((((((((LOC_Os08g10150.1	Zm00001d026306_T009.1)	(LOC_Os08g10310.1	LOC_Os04g22470.1))	(evm_27.model.AmTr_v1.0_scaffold00032.135	AT1G56145.2))	(Solyc03g005960.2.1	(Bradi4g28367.1.p	((((Solyc02g071820.2.1	Potri.019G005900.1)	AT3G14840.2)	((Solyc02g071880.2.1	Potri.011G072300.1)	(Potri.011G075400.1	AT1G29730.1)))	evm_27.model.AmTr_v1.0_scaffold00162.29_))))
((AT4G29450.1	(Potri.019G111100.1	evm_27.model.AmTr_v1.0_scaffold00056.178))	((((((Bradi2g19290.1.p	LOC_Os05g45010.1)	(LOC_Os12g37980.1	Bradi1g00260.2.p))	(LOC_Os09g18594.1	Zm00001d020185_T003.1))	LOC_Os01g59570.1)	((((Solyc05g014240.2.1	Potri.008G181200.1)	evm_27.model.AmTr_v1.0_scaffold00049.63_)	((Zm00001d041941_T001.1	Bradi2g62670.2.p)	(LOC_Os11g01200.1	AT2G37050.3)))	(((AT5G48740.1	(Solyc09g060110.2.1	Potri.002G242700.1))	Pp3c12_16180V3.1.p)	((((Pp3c14_22440V3.1.p	Smo_108434)	((Potri.001G333300.1	evm_27.model.AmTr_v1.0_scaffold00005.91_)	((AT2G02780.1	(LOC_Os06g38970.1	Bradi1g37210.1.p))	(Solyc01g068360.2.1	Zm00001d034405_T002.1))))	((Pp3c1_39210V3.1.p	((LOC_Os05g40270.4	Bradi2g53400.1.p)	Potri.013G159500.1))	((((evm_27.model.AmTr_v1.0_scaffold00021.190	AT1G79620.1)	LOC_Os12g10740.1)	(Potri.004G231500.1	Solyc01g102710.2.1))	Pp3c2_17640V3.1.p)))	(((((Smo_268021	Pp3c10_2340V3.1.p)	(((AT1G24650.1	Zm00001d033777_T001.1)	((LOC_Os11g26130.1	Zm00001d007313_T001.1)	(Solyc09g057680.2.1	(Potri.018G141000.1	AT3G23750.1))))	(Bradi5g26550.1.p
(((AT4G29450.1	Potri.019G111100.1)	((((((Bradi2g19290.1.p	LOC_Os05g45010.1)	(LOC_Os12g37980.1	Bradi1g00260.2.p))	(LOC_Os09g18594.1	Zm00001d020185_T003.1))	LOC_Os01g59570.1)	(Solyc03g093380.1.1	((((Solyc05g014240.2.1	Potri.008G181200.1)	evm_27.model.AmTr_v1.0_scaffold00049.63_)	((Zm00001d041941_T001.1	Bradi2g62670.2.p)	(LOC_Os11g01200.1	AT2G37050.3)))	(((AT5G48740.1	(Solyc09g060110.2.1	Potri.002G242700.1))	Pp3c12_16180V3.1.p)	(((Pp3c1_39210V3.1.p	((LOC_Os05g40270.4	Bradi2g53400.1.p)	Potri.013G159500.1))	((((evm_27.model.AmTr_v1.0_scaffold00021.190	AT1G79620.1)	LOC_Os12g10740.1)	(Potri.004G231500.1	Solyc01g102710.2.1))	Pp3c2_17640V3.1.p))	(((((AT1G24650.1	Zm00001d033777_T001.1)	((LOC_Os11g26130.1	Zm00001d007313_T001.1)	(Solyc09g057680.2.1	(Potri.018G141000.1	AT3G23750.1))))	((Bradi5g26550.1.p	Solyc01g007130.3.1)	(Smo_268021	Pp3c10_2340V3.1.p)))	(((((((((SnRK2_AT1G10940.2	CPK7_AT5G12480.1)	((AME1_AT3G53570.1	(CDC2A_AT3G48750.1	MPK1_AT1G10210.1))	CKA1_AT5G67380.1))	(PK1_AT3G08730.1	(PK5_AT5G47750.1
((AT4G29450.1	(evm_27.model.AmTr_v1.0_scaffold00056.178	Potri.019G111100.1))	((((((Bradi2g19290.1.p	LOC_Os05g45010.1)	(LOC_Os12g37980.1	Bradi1g00260.2.p))	(LOC_Os09g18594.1	Zm00001d020185_T003.1))	LOC_Os01g59570.1)	((((Solyc05g014240.2.1	Potri.008G181200.1)	evm_27.model.AmTr_v1.0_scaffold00049.63_)	(AT2G37050.3	((Zm00001d041941_T001.1	Bradi2g62670.2.p)	LOC_Os11g01200.1)))	(((AT5G48740.1	(Solyc09g060110.2.1	Potri.002G242700.1))	Pp3c12_16180V3.1.p)	(((Pp3c1_39210V3.1.p	((LOC_Os05g40270.4	Bradi2g53400.1.p)	Potri.013G159500.1))	(((evm_27.model.AmTr_v1.0_scaffold00021.190	AT1G79620.1)	((Solyc01g102710.2.1	Potri.004G231500.1)	LOC_Os12g10740.1))	Pp3c2_17640V3.1.p))	(((((((MEKK1_AT4G08500.1	(((SnRK2_AT1G10940.2	CPK7_AT5G12480.1)	(AME1_AT3G53570.1	((CKA1_AT5G67380.1	CDC2A_AT3G48750.1)	MPK1_AT1G10210.1)))	(PK1_AT3G08730.1	(PK5_AT5G47750.1	NPH1_AT3G45780.1))))	PPK1_AT1G77720.1)	TOUSLED_AT5G20930.1)	(((AT1G24650.1	Zm00001d033777_T001.1)	((LOC_Os11g26130.1	Zm00001d007313_T001.1)	(Solyc09g057680.2.1	(Potri.018G141000.1	AT3G23750.1))))
(((((((AT1G49100.1	(AT3G46350.1	AT4G20450.1))	AT1G51890.1)	AT4G29450.1)	Potri.019G111100.1)	Solyc03g093380.1.1)	(((LOC_Os09g18594.1	Zm00001d020185_T003.1)	(LOC_Os01g59570.1	((Bradi2g19290.1.p	LOC_Os05g45010.1)	(LOC_Os12g37980.1	Bradi1g00260.2.p))))	((((Solyc05g014240.2.1	Potri.008G181200.1)	evm_27.model.AmTr_v1.0_scaffold00049.63_)	((Zm00001d041941_T001.1	Bradi2g62670.2.p)	(LOC_Os11g01200.1	AT2G37050.3)))	(((AT5G48740.1	(Solyc09g060110.2.1	Potri.002G242700.1))	Pp3c12_16180V3.1.p)	(((LOC_Os02g10110.1	(AT5G06820.1	Potri.006G190700.1))	((Zm00001d015649_T003.1	Solyc02g081070.2.1)	((LOC_Os07g37810.1	Smo_76873_)	(Bradi1g21040.2.p	((Potri.007G002600.1	evm_27.model.AmTr_v1.0_scaffold00025.294)	AT1G53730.2)))))	(((((AT1G24650.1	Zm00001d033777_T001.1)	((LOC_Os11g26130.1	Zm00001d007313_T001.1)	(Solyc09g057680.2.1	(Potri.018G141000.1	AT3G23750.1))))	((Bradi5g26550.1.p	Solyc01g007130.3.1)	(Smo_268021	Pp3c10_2340V3.1.p)))	((((((Zm00001d035097_T001.1	Bradi1g51630.1.p)	((AT2G45340.1
((((Solyc03g093380.1.1	((AT1G49100.1	(AT3G46350.1	AT4G20450.1))	AT1G51890.1))	(evm_27.model.AmTr_v1.0_scaffold00056.178	Potri.019G111100.1))	((LOC_Os01g59570.1	(((Bradi2g19290.1.p	LOC_Os05g45010.1)	(LOC_Os12g37980.1	Bradi1g00260.2.p))	(LOC_Os09g18594.1	Zm00001d020185_T003.1)))	((((Solyc05g014240.2.1	Potri.008G181200.1)	evm_27.model.AmTr_v1.0_scaffold00049.63_)	(AT2G37050.3	((Zm00001d041941_T001.1	Bradi2g62670.2.p)	LOC_Os11g01200.1)))	(((AT5G48740.1	(Solyc09g060110.2.1	Potri.002G242700.1))	Pp3c12_16180V3.1.p)	((((((((AT2G45340.1	(Solyc08g079460.2.1	Potri.001G117800.1))	(LOC_Os01g39600.1	(Zm00001d035097_T001.1	Bradi1g51630.1.p)))	evm_27.model.AmTr_v1.0_scaffold00069.16_)	(Pp3c4_2690V3.1.p	Smo_122408))	(((((LOC_Os08g10310.1	LOC_Os04g22470.1)	(LOC_Os08g10150.1	Zm00001d026306_T009.1))	(evm_27.model.AmTr_v1.0_scaffold00032.135	AT1G56145.2))	(Solyc03g005960.2.1	(((Solyc02g071820.2.1	Potri.019G005900.1)	((Solyc02g071880.2.1	Potri.011G072300.1)	(Potri.011G075400.1	AT1G29730.1)))	((evm_27.model.AmTr_v1.0_scaffold00162.29_	Bradi4g28367.1.p)	AT3G14840.2))))
((AT1G51890.1	(AT1G49100.1	(AT3G46350.1	AT4G20450.1)))	((((((LOC_Os12g37980.1	Bradi1g00260.2.p)	(Bradi2g19290.1.p	LOC_Os05g45010.1))	(LOC_Os09g18594.1	Zm00001d020185_T003.1))	LOC_Os01g59570.1)	(Solyc03g093380.1.1	(((AT2G37050.3	(LOC_Os11g01200.1	(Zm00001d041941_T001.1	Bradi2g62670.2.p)))	(evm_27.model.AmTr_v1.0_scaffold00049.63_	(Potri.008G181200.1	Solyc05g014240.2.1)))	((((((Smo_268021	Pp3c10_2340V3.1.p)	(((AT1G24650.1	Zm00001d033777_T001.1)	((Solyc09g057680.2.1	(AT3G23750.1	Potri.018G141000.1))	(LOC_Os11g26130.1	Zm00001d007313_T001.1)))	(Bradi5g26550.1.p	Solyc01g007130.3.1)))	(((Pp3c1_4210V3.1.p	(Smo_40907_	((Bradi1g10260.1.p	Zm00001d013376_T003.1)	(((Potri.014G196600.1	(Solyc01g109650.2.1	AT4G39270.1))	evm_27.model.AmTr_v1.0_scaffold00059.5__)	LOC_Os03g56250.1))))	((TOUSLED_AT5G20930.1	(((AME1_AT3G53570.1	((NPH1_AT3G45780.1	PK5_AT5G47750.1)	PK1_AT3G08730.1))	((SnRK2_AT1G10940.2	CPK7_AT5G12480.1)	(CKA1_AT5G67380.1	(CDC2A_AT3G48750.1	MPK1_AT1G10210.1))))	(PPK1_AT1G77720.1
((Solyc03g093380.1.1	(AT1G51890.1	(AT1G49100.1	(AT3G46350.1	AT4G20450.1))))	((evm_27.model.AmTr_v1.0_scaffold00056.178	(((((LOC_Os12g37980.1	Bradi1g00260.2.p)	(Bradi2g19290.1.p	LOC_Os05g45010.1))	(LOC_Os09g18594.1	Zm00001d020185_T003.1))	LOC_Os01g59570.1)	(((AT2G37050.3	(LOC_Os11g01200.1	(Zm00001d041941_T001.1	Bradi2g62670.2.p)))	(evm_27.model.AmTr_v1.0_scaffold00049.63_	(Potri.008G181200.1	Solyc05g014240.2.1)))	((((((Solyc09g057680.2.1	(AT3G23750.1	Potri.018G141000.1))	(LOC_Os11g26130.1	Zm00001d007313_T001.1))	(((Bradi5g26550.1.p	Solyc01g007130.3.1)	(Smo_268021	Pp3c10_2340V3.1.p))	(AT1G24650.1	Zm00001d033777_T001.1)))	(((LOC_Os07g37810.1	(((Solyc02g081070.2.1	Zm00001d015649_T003.1)	(((evm_27.model.AmTr_v1.0_scaffold00025.294	Potri.007G002600.1)	(AT1G53730.2	Bradi1g21040.2.p))	Smo_76873_))	(LOC_Os02g10110.1	(Potri.006G190700.1	AT5G06820.1))))	((Pp3c1_4210V3.1.p	(Smo_40907_	(((Potri.014G196600.1	(Solyc01g109650.2.1	AT4G39270.1))	evm_27.model.AmTr_v1.0_scaffold00059.5__)	(LOC_Os03g56250.1	(Bradi1g10260.1.p
((AT1G51890.1	(AT1G49100.1	(AT3G46350.1	AT4G20450.1)))	((Potri.019G111100.1	evm_27.model.AmTr_v1.0_scaffold00056.178)	(AT4G29450.1	((((LOC_Os12g37980.1	Bradi1g00260.2.p)	(Bradi2g19290.1.p	LOC_Os05g45010.1))	((LOC_Os09g18594.1	Zm00001d020185_T003.1)	LOC_Os01g59570.1))	(Solyc03g093380.1.1	((((Zm00001d041941_T001.1	Bradi2g62670.2.p)	(AT2G37050.3	LOC_Os11g01200.1))	(evm_27.model.AmTr_v1.0_scaffold00049.63_	(Potri.008G181200.1	Solyc05g014240.2.1)))	((((((((Solyc08g079460.2.1	Potri.001G117800.1)	((AT2G45340.1	evm_27.model.AmTr_v1.0_scaffold00069.16_)	((Zm00001d035097_T001.1	Bradi1g51630.1.p)	LOC_Os01g39600.1)))	(Smo_122408	Pp3c4_2690V3.1.p))	(((Pp3c1_4210V3.1.p	(Smo_40907_	(((Potri.014G196600.1	(Solyc01g109650.2.1	AT4G39270.1))	evm_27.model.AmTr_v1.0_scaffold00059.5__)	(LOC_Os03g56250.1	(Bradi1g10260.1.p	Zm00001d013376_T003.1)))))	((Smo_108434	Pp3c14_22440V3.1.p)	((Potri.001G333300.1	evm_27.model.AmTr_v1.0_scaffold00005.91_)	((Solyc01g068360.2.1	Zm00001d034405_T002.1)	(AT2G02780.1	(Bradi1g37210.1.p	LOC_Os06g38970.1))))))	((((((LOC_Os06g35200.1
(((AT1G51890.1	(AT1G49100.1	(AT3G46350.1	AT4G20450.1)))	((LOC_Os01g59570.1	(((LOC_Os12g37980.1	Bradi1g00260.2.p)	(Bradi2g19290.1.p	LOC_Os05g45010.1))	(LOC_Os09g18594.1	Zm00001d020185_T003.1)))	(Solyc03g093380.1.1	((((Zm00001d041941_T001.1	Bradi2g62670.2.p)	(AT2G37050.3	LOC_Os11g01200.1))	(evm_27.model.AmTr_v1.0_scaffold00049.63_	(Potri.008G181200.1	Solyc05g014240.2.1)))	((((LOC_Os07g37810.1	((((evm_27.model.AmTr_v1.0_scaffold00025.294	Potri.007G002600.1)	(AT1G53730.2	Bradi1g21040.2.p))	(Smo_76873_	(Solyc02g081070.2.1	Zm00001d015649_T003.1)))	(LOC_Os02g10110.1	(Potri.006G190700.1	AT5G06820.1))))	(((((((AT1G56145.2	evm_27.model.AmTr_v1.0_scaffold00032.135)	((LOC_Os08g10150.1	Zm00001d026306_T009.1)	(LOC_Os08g10310.1	LOC_Os04g22470.1)))	(((Solyc02g071820.2.1	Potri.019G005900.1)	AT3G14840.2)	((Bradi4g28367.1.p	evm_27.model.AmTr_v1.0_scaffold00162.29_)	((Potri.011G075400.1	AT1G29730.1)	(Solyc03g005960.2.1	(Solyc02g071880.2.1	Potri.011G072300.1))))))	((Zm00001d048877_T002.1	evm_27.model.AmTr_v1.0_scaffold00157.36_)	(((Bradi2g34314.2.p	(Bradi3g09060.2.p
((AT1G51890.1	(AT1G49100.1	(AT3G46350.1	AT4G20450.1)))	((Solyc03g093380.1.1	((((AT2G37050.3	(LOC_Os11g01200.1	(Zm00001d041941_T001.1	Bradi2g62670.2.p)))	(evm_27.model.AmTr_v1.0_scaffold00049.63_	(Potri.008G181200.1	Solyc05g014240.2.1)))	(((((((((((LOC_Os06g35200.1	Zm00001d053518_T001.1)	AT5G45800.1)	((evm_27.model.AmTr_v1.0_scaffold00065.196	((Potri.018G107400.1	Solyc07g005540.1.1)	Bradi3g19650.1.p))	(Pp3c26_4970V3.1.p	Pp3c8_2540V3.1.p)))	((((Potri.012G139000.1	evm_27.model.AmTr_v1.0_scaffold00009.24_)	((evm_27.model.AmTr_v1.0_scaffold00024.56_	Bradi3g21400.1.p)	(((Zm00001d011721_T001.1	Bradi1g72572.1.p)	AT4G39400.1)	Potri.011G169600.1)))	(Solyc03g115610.2.1	Pp3c18_21010V3.1.p))	((((evm_27.model.AmTr_v1.0_scaffold00029.177	Solyc01g008140.2.1)	Zm00001d001877_T001.1)	((Potri.001G161000.1	AT1G72300.1)	(LOC_Os02g05920.1	(Bradi3g04176.1.p	Zm00001d053866_T001.1))))	Smo_121260)))	((((Zm00001d002599_T002.1	(AT4G36180.1	Solyc03g033610.1.1))	(Smo_406781	Pp3c11_18980V3.1.p))	((((evm_27.model.AmTr_v1.0_scaffold00048.222	((Potri.001G129000.1	Solyc08g074760.2.1)	Bradi1g67050.2.p))	(evm_27.model.AmTr_v1.0_scaffold00002.363
((AT1G51890.1	(AT1G49100.1	(AT3G46350.1	AT4G20450.1)))	((Solyc03g093380.1.1	AT4G29450.1)	((Potri.019G111100.1	evm_27.model.AmTr_v1.0_scaffold00056.178)	((((AT2G37050.3	(LOC_Os11g01200.1	(Zm00001d041941_T001.1	Bradi2g62670.2.p)))	(evm_27.model.AmTr_v1.0_scaffold00049.63_	(Potri.008G181200.1	Solyc05g014240.2.1)))	(((((Pp3c1_4210V3.1.p	(Smo_40907_	(LOC_Os03g56250.1	((Bradi1g10260.1.p	Zm00001d013376_T003.1)	((Potri.014G196600.1	(Solyc01g109650.2.1	AT4G39270.1))	evm_27.model.AmTr_v1.0_scaffold00059.5__)))))	((Smo_108434	Pp3c14_22440V3.1.p)	((Solyc01g068360.2.1	Zm00001d034405_T002.1)	((AT2G02780.1	(Bradi1g37210.1.p	LOC_Os06g38970.1))	(Potri.001G333300.1	evm_27.model.AmTr_v1.0_scaffold00005.91_)))))	((((MEKK1_AT4G08500.1	((SnRK2_AT1G10940.2	CPK7_AT5G12480.1)	((CKA1_AT5G67380.1	CDC2A_AT3G48750.1)	MPK1_AT1G10210.1)))	(((NPH1_AT3G45780.1	PK5_AT5G47750.1)	PK1_AT3G08730.1)	AME1_AT3G53570.1))	PPK1_AT1G77720.1)	TOUSLED_AT5G20930.1))	((((AT1G56145.2	evm_27.model.AmTr_v1.0_scaffold00032.135)	((LOC_Os08g10150.1	Zm00001d026306_T009.1)	(LOC_Os08g10310.1
(((AT4G29450.1	(Potri.019G111100.1	evm_27.model.AmTr_v1.0_scaffold00056.178))	((((((Pp3c2_17640V3.1.p	((evm_27.model.AmTr_v1.0_scaffold00021.190	AT1G79620.1)	(Solyc01g102710.2.1	(LOC_Os12g10740.1	Potri.004G231500.1))))	(Pp3c1_39210V3.1.p	((Bradi2g53400.1.p	LOC_Os05g40270.4)	Potri.013G159500.1)))	((((Pp3c1_4210V3.1.p	(Smo_40907_	(LOC_Os03g56250.1	((Bradi1g10260.1.p	Zm00001d013376_T003.1)	((Potri.014G196600.1	(Solyc01g109650.2.1	AT4G39270.1))	evm_27.model.AmTr_v1.0_scaffold00059.5__)))))	(LOC_Os07g37810.1	(((Solyc02g081070.2.1	Zm00001d015649_T003.1)	(((evm_27.model.AmTr_v1.0_scaffold00025.294	Potri.007G002600.1)	(AT1G53730.2	Bradi1g21040.2.p))	Smo_76873_))	(LOC_Os02g10110.1	(Potri.006G190700.1	AT5G06820.1)))))	(((((AT1G56145.2	evm_27.model.AmTr_v1.0_scaffold00032.135)	((LOC_Os08g10150.1	Zm00001d026306_T009.1)	(LOC_Os08g10310.1	LOC_Os04g22470.1)))	(((Bradi4g28367.1.p	evm_27.model.AmTr_v1.0_scaffold00162.29_)	(((Potri.011G075400.1	AT1G29730.1)	(Solyc02g071880.2.1	Potri.011G072300.1))	((Solyc02g071820.2.1	Potri.019G005900.1)	AT3G14840.2)))	Solyc03g005960.2.1))	(((Bradi5g26550.1.p
(((Solyc03g093380.1.1	((AT4G29450.1	evm_27.model.AmTr_v1.0_scaffold00056.178)	Potri.019G111100.1))	((((((Pp3c2_17640V3.1.p	((evm_27.model.AmTr_v1.0_scaffold00021.190	AT1G79620.1)	(LOC_Os12g10740.1	(Potri.004G231500.1	Solyc01g102710.2.1))))	(Pp3c1_39210V3.1.p	((Bradi2g53400.1.p	LOC_Os05g40270.4)	Potri.013G159500.1)))	(((LOC_Os07g37810.1	((((evm_27.model.AmTr_v1.0_scaffold00025.294	Potri.007G002600.1)	(AT1G53730.2	Bradi1g21040.2.p))	((LOC_Os02g10110.1	(Potri.006G190700.1	AT5G06820.1))	(Solyc02g081070.2.1	Zm00001d015649_T003.1)))	Smo_76873_))	((LOC_Os11g26130.1	Zm00001d007313_T001.1)	((((Bradi5g26550.1.p	Solyc01g007130.3.1)	(Smo_268021	Pp3c10_2340V3.1.p))	(AT1G24650.1	Zm00001d033777_T001.1))	(Solyc09g057680.2.1	(AT3G23750.1	Potri.018G141000.1)))))	(((((((Smo_114051	((LOC_Os06g03970.1	(AT5G07180.1	Solyc03g007050.2.1))	((Zm00001d018261_T002.1	Bradi1g46450.1.p)	(Potri.006G220100.1	evm_27.model.AmTr_v1.0_scaffold00024.267))))	Pp3c2_22410V3.1.p)	(((Bradi1g67050.2.p	(evm_27.model.AmTr_v1.0_scaffold00048.222	Solyc08g074760.2.1))	Potri.001G129000.1)	(evm_27.model.AmTr_v1.0_scaffold00002.363
((AT4G29450.1	(evm_27.model.AmTr_v1.0_scaffold00056.178	Potri.019G111100.1))	(((((((Pp3c2_17640V3.1.p	((evm_27.model.AmTr_v1.0_scaffold00021.190	AT1G79620.1)	(LOC_Os12g10740.1	(Potri.004G231500.1	Solyc01g102710.2.1))))	(Pp3c1_39210V3.1.p	((Bradi2g53400.1.p	LOC_Os05g40270.4)	Potri.013G159500.1)))	((LOC_Os07g37810.1	(Smo_76873_	((Solyc02g081070.2.1	Zm00001d015649_T003.1)	((AT1G53730.2	(Bradi1g21040.2.p	(evm_27.model.AmTr_v1.0_scaffold00025.294	Potri.007G002600.1)))	(LOC_Os02g10110.1	(Potri.006G190700.1	AT5G06820.1))))))	(((LOC_Os11g26130.1	Zm00001d007313_T001.1)	((((Bradi5g26550.1.p	Solyc01g007130.3.1)	(Smo_268021	Pp3c10_2340V3.1.p))	(AT1G24650.1	Zm00001d033777_T001.1))	(Solyc09g057680.2.1	(AT3G23750.1	Potri.018G141000.1))))	((((Smo_108434	Pp3c14_22440V3.1.p)	((Potri.001G333300.1	evm_27.model.AmTr_v1.0_scaffold00005.91_)	((Solyc01g068360.2.1	Zm00001d034405_T002.1)	(AT2G02780.1	(Bradi1g37210.1.p	LOC_Os06g38970.1)))))	(((((SnRK2_AT1G10940.2	CPK7_AT5G12480.1)	((PPK1_AT1G77720.1	(AME1_AT3G53570.1	(CDC2A_AT3G48750.1	MPK1_AT1G10210.1)))
(((AT1G49100.1	(AT4G20450.1	AT3G46350.1))	AT1G51890.1)	((AT4G29450.1	evm_27.model.AmTr_v1.0_scaffold00056.178)	((Solyc03g093380.1.1	(((((Pp3c2_17640V3.1.p	(LOC_Os12g10740.1	((Potri.004G231500.1	Solyc01g102710.2.1)	(evm_27.model.AmTr_v1.0_scaffold00021.190	AT1G79620.1))))	(Pp3c1_39210V3.1.p	((Bradi2g53400.1.p	LOC_Os05g40270.4)	Potri.013G159500.1)))	((LOC_Os07g37810.1	(Smo_76873_	(((evm_27.model.AmTr_v1.0_scaffold00025.294	Potri.007G002600.1)	(AT1G53730.2	Bradi1g21040.2.p))	((LOC_Os02g10110.1	(Potri.006G190700.1	AT5G06820.1))	(Solyc02g081070.2.1	Zm00001d015649_T003.1)))))	(((((((((LOC_Os02g30540.1	((LOC_Os11g46980.1	Bradi4g30827.2.p)	(Zm00001d030796_T003.1	Bradi4g10987.1.p)))	((Solyc04g014900.2.1	(Potri.003G150100.1	(Solyc03g006100.2.1	Solyc06g006040.1.1)))	evm_27.model.AmTr_v1.0_scaffold00022.150))	(((((LOC_Os02g40240.1	Zm00001d051096_T001.1)	Bradi3g48760.2.p)	(LOC_Os11g07240.1	Bradi4g24451.1.p))	(((Zm00001d048357_T001.1	(LOC_Os02g42370.1	Bradi4g08300.2.p))	(((Potri.008G033700.1	Potri.017G152200.1)	Solyc04g009040.2.1)	(Solyc03g098400.1.1
((AT4G29450.1	(evm_27.model.AmTr_v1.0_scaffold00056.178	Potri.019G111100.1))	((AT1G51890.1	((AT4G20450.1	AT3G46350.1)	AT1G49100.1))	(Solyc03g093380.1.1	((((Bradi1g00260.2.p	LOC_Os12g37980.1)	((Bradi2g19290.1.p	LOC_Os05g45010.1)	(LOC_Os09g18594.1	Zm00001d020185_T003.1)))	LOC_Os01g59570.1)	((((((evm_27.model.AmTr_v1.0_scaffold00021.190	AT1G79620.1)	((LOC_Os12g10740.1	Potri.004G231500.1)	Solyc01g102710.2.1))	Pp3c2_17640V3.1.p)	(Pp3c1_39210V3.1.p	(Potri.013G159500.1	(LOC_Os05g40270.4	Bradi2g53400.1.p))))	((((((AT2G02780.1	(LOC_Os06g38970.1	Bradi1g37210.1.p))	((Potri.001G333300.1	evm_27.model.AmTr_v1.0_scaffold00005.91_)	(Zm00001d034405_T002.1	Solyc01g068360.2.1)))	(Pp3c14_22440V3.1.p	Smo_108434))	((LOC_Os11g26130.1	Zm00001d007313_T001.1)	(((AT1G24650.1	Zm00001d033777_T001.1)	((Smo_268021	Pp3c10_2340V3.1.p)	(Bradi5g26550.1.p	Solyc01g007130.3.1)))	(Solyc09g057680.2.1	(AT3G23750.1	Potri.018G141000.1)))))	((((Bradi1g10260.1.p	Zm00001d013376_T003.1)	(((LOC_Os03g56250.1	Potri.014G196600.1)	(AT4G39270.1
((Solyc03g093380.1.1	((((LOC_Os09g18594.1	Zm00001d020185_T003.1)	((Bradi1g00260.2.p	LOC_Os12g37980.1)	(Bradi2g19290.1.p	LOC_Os05g45010.1)))	LOC_Os01g59570.1)	(((AT2G37050.3	(LOC_Os11g01200.1	(Bradi2g62670.2.p	Zm00001d041941_T001.1)))	((Solyc05g014240.2.1	Potri.008G181200.1)	evm_27.model.AmTr_v1.0_scaffold00049.63_))	((((((evm_27.model.AmTr_v1.0_scaffold00021.190	AT1G79620.1)	((LOC_Os12g10740.1	Potri.004G231500.1)	Solyc01g102710.2.1))	Pp3c2_17640V3.1.p)	(Pp3c1_39210V3.1.p	(Potri.013G159500.1	(LOC_Os05g40270.4	Bradi2g53400.1.p))))	(((((Smo_268021	Pp3c10_2340V3.1.p)	(Bradi5g26550.1.p	Solyc01g007130.3.1))	(((Solyc09g057680.2.1	(AT3G23750.1	Potri.018G141000.1))	(LOC_Os11g26130.1	Zm00001d007313_T001.1))	(AT1G24650.1	Zm00001d033777_T001.1)))	(((((Zm00001d034405_T002.1	Solyc01g068360.2.1)	((AT2G02780.1	(LOC_Os06g38970.1	Bradi1g37210.1.p))	(Potri.001G333300.1	evm_27.model.AmTr_v1.0_scaffold00005.91_)))	(Pp3c14_22440V3.1.p	Smo_108434))	(Pp3c1_4210V3.1.p	(Smo_40907_	((LOC_Os03g56250.1	(Bradi1g10260.1.p	Zm00001d013376_T003.1))
((((((LOC_Os09g18594.1	Zm00001d020185_T003.1)	((Bradi1g00260.2.p	LOC_Os12g37980.1)	(Bradi2g19290.1.p	LOC_Os05g45010.1)))	LOC_Os01g59570.1)	(((AT2G37050.3	(LOC_Os11g01200.1	(Bradi2g62670.2.p	Zm00001d041941_T001.1)))	((Solyc05g014240.2.1	Potri.008G181200.1)	evm_27.model.AmTr_v1.0_scaffold00049.63_))	((((((Zm00001d034405_T002.1	Solyc01g068360.2.1)	((AT2G02780.1	(LOC_Os06g38970.1	Bradi1g37210.1.p))	(Potri.001G333300.1	evm_27.model.AmTr_v1.0_scaffold00005.91_)))	(Pp3c14_22440V3.1.p	Smo_108434))	(((((evm_27.model.AmTr_v1.0_scaffold00021.190	AT1G79620.1)	(Potri.004G231500.1	Solyc01g102710.2.1))	LOC_Os12g10740.1)	Pp3c2_17640V3.1.p)	(Pp3c1_39210V3.1.p	(Potri.013G159500.1	(LOC_Os05g40270.4	Bradi2g53400.1.p)))))	(((((Bradi4g28367.1.p	((((Solyc03g005960.2.1	(Solyc02g071880.2.1	Potri.011G072300.1))	(Potri.011G075400.1	AT1G29730.1))	(Potri.019G005900.1	Solyc02g071820.2.1))	(AT3G14840.2	evm_27.model.AmTr_v1.0_scaffold00162.29_)))	(((LOC_Os08g10150.1	Zm00001d026306_T009.1)	(LOC_Os08g10310.1	LOC_Os04g22470.1))	(evm_27.model.AmTr_v1.0_scaffold00032.135	AT1G56145.2)))	(((Smo_268021
((((AT4G29450.1	Potri.019G111100.1)	((AT1G51890.1	((AT4G20450.1	AT3G46350.1)	AT1G49100.1))	Solyc03g093380.1.1))	((((Bradi1g00260.2.p	LOC_Os12g37980.1)	(Bradi2g19290.1.p	LOC_Os05g45010.1))	(LOC_Os01g59570.1	(LOC_Os09g18594.1	Zm00001d020185_T003.1)))	(((AT2G37050.3	(LOC_Os11g01200.1	(Bradi2g62670.2.p	Zm00001d041941_T001.1)))	((Solyc05g014240.2.1	Potri.008G181200.1)	evm_27.model.AmTr_v1.0_scaffold00049.63_))	((((((LOC_Os03g56250.1	((Bradi1g10260.1.p	Zm00001d013376_T003.1)	((Potri.014G196600.1	(AT4G39270.1	Solyc01g109650.2.1))	evm_27.model.AmTr_v1.0_scaffold00059.5__)))	(Pp3c1_4210V3.1.p	Smo_40907_))	((((((PPK1_AT1G77720.1	TOUSLED_AT5G20930.1)	(((MEKK1_AT4G08500.1	(AME1_AT3G53570.1	(CKA1_AT5G67380.1	(MPK1_AT1G10210.1	CDC2A_AT3G48750.1))))	(SnRK2_AT1G10940.2	CPK7_AT5G12480.1))	((NPH1_AT3G45780.1	PK5_AT5G47750.1)	PK1_AT3G08730.1)))	(((Zm00001d005776_T002.1	LOC_Os06g08710.1)	((Potri.005G037400.1	(((((Bradi3g48760.2.p	(LOC_Os02g40240.1	Zm00001d051096_T001.1))	(LOC_Os11g07240.1	Bradi4g24451.1.p))
((AT4G29450.1	(evm_27.model.AmTr_v1.0_scaffold00056.178	Potri.019G111100.1))	((AT1G51890.1	((AT4G20450.1	AT3G46350.1)	AT1G49100.1))	(((((Bradi1g00260.2.p	LOC_Os12g37980.1)	(Bradi2g19290.1.p	LOC_Os05g45010.1))	(LOC_Os09g18594.1	Zm00001d020185_T003.1))	LOC_Os01g59570.1)	(Solyc03g093380.1.1	((((Bradi2g62670.2.p	Zm00001d041941_T001.1)	(AT2G37050.3	LOC_Os11g01200.1))	((Solyc05g014240.2.1	Potri.008G181200.1)	evm_27.model.AmTr_v1.0_scaffold00049.63_))	((((((evm_27.model.AmTr_v1.0_scaffold00021.190	AT1G79620.1)	((Potri.004G231500.1	Solyc01g102710.2.1)	LOC_Os12g10740.1))	Pp3c2_17640V3.1.p)	(Pp3c1_39210V3.1.p	(Potri.013G159500.1	(LOC_Os05g40270.4	Bradi2g53400.1.p))))	(((((((((((Smo_121260	(((Potri.001G161000.1	AT1G72300.1)	(Zm00001d053866_T001.1	(LOC_Os02g05920.1	Bradi3g04176.1.p)))	(evm_27.model.AmTr_v1.0_scaffold00029.177	(Zm00001d001877_T001.1	Solyc01g008140.2.1))))	((Potri.011G169600.1	(AT4G39400.1	(Zm00001d011721_T001.1	Bradi1g72572.1.p)))	(Bradi3g21400.1.p	evm_27.model.AmTr_v1.0_scaffold00024.56_)))	(evm_27.model.AmTr_v1.0_scaffold00009.24_	Potri.012G139000.1))	(Pp3c18_21010V3.1.p
((Solyc03g093380.1.1	(AT1G51890.1	((AT4G20450.1	AT3G46350.1)	AT1G49100.1)))	((((((Bradi1g00260.2.p	LOC_Os12g37980.1)	(Bradi2g19290.1.p	LOC_Os05g45010.1))	(LOC_Os09g18594.1	Zm00001d020185_T003.1))	LOC_Os01g59570.1)	(((((LOC_Os12g10740.1	((evm_27.model.AmTr_v1.0_scaffold00021.190	AT1G79620.1)	(Potri.004G231500.1	Solyc01g102710.2.1)))	Pp3c2_17640V3.1.p)	(Pp3c1_39210V3.1.p	(Potri.013G159500.1	(LOC_Os05g40270.4	Bradi2g53400.1.p))))	(((((AT3G14840.2	((Potri.019G005900.1	Solyc02g071820.2.1)	((Solyc02g071880.2.1	Potri.011G072300.1)	(Solyc03g005960.2.1	(Potri.011G075400.1	AT1G29730.1)))))	(evm_27.model.AmTr_v1.0_scaffold00162.29_	Bradi4g28367.1.p))	(((LOC_Os08g10150.1	Zm00001d026306_T009.1)	(LOC_Os08g10310.1	LOC_Os04g22470.1))	(evm_27.model.AmTr_v1.0_scaffold00032.135	AT1G56145.2)))	((Smo_76873_	((((Potri.006G190700.1	AT5G06820.1)	LOC_Os02g10110.1)	(Solyc02g081070.2.1	Zm00001d015649_T003.1))	((evm_27.model.AmTr_v1.0_scaffold00025.294	Potri.007G002600.1)	(Bradi1g21040.2.p	AT1G53730.2))))	LOC_Os07g37810.1))	(((((((((Smo_121260
(((Potri.019G111100.1	Solyc03g093380.1.1)	((AT1G51890.1	((AT4G20450.1	AT3G46350.1)	AT1G49100.1))	AT4G29450.1))	(((((Bradi1g00260.2.p	LOC_Os12g37980.1)	(LOC_Os01g59570.1	(Bradi2g19290.1.p	LOC_Os05g45010.1)))	(LOC_Os09g18594.1	Zm00001d020185_T003.1))	((((Bradi2g62670.2.p	Zm00001d041941_T001.1)	(AT2G37050.3	LOC_Os11g01200.1))	((Solyc05g014240.2.1	Potri.008G181200.1)	evm_27.model.AmTr_v1.0_scaffold00049.63_))	(((((((((evm_27.model.AmTr_v1.0_scaffold00021.190	AT1G79620.1)	LOC_Os12g10740.1)	(Potri.004G231500.1	Solyc01g102710.2.1))	Pp3c2_17640V3.1.p)	(Pp3c1_39210V3.1.p	(Potri.013G159500.1	(LOC_Os05g40270.4	Bradi2g53400.1.p))))	((Smo_76873_	((((Potri.006G190700.1	AT5G06820.1)	LOC_Os02g10110.1)	(Solyc02g081070.2.1	Zm00001d015649_T003.1))	((evm_27.model.AmTr_v1.0_scaffold00025.294	Potri.007G002600.1)	(Bradi1g21040.2.p	AT1G53730.2))))	LOC_Os07g37810.1))	((((((((((AT2G31880.1	Pp3c10_16000V3.1.p)	(Smo_406781	((Zm00001d002599_T002.1	(AT4G36180.1	Solyc03g033610.1.1))	Pp3c11_18980V3.1.p)))	(((Zm00001d005776_T002.1
((AT1G51890.1	((AT4G20450.1	AT3G46350.1)	AT1G49100.1))	(((((((Bradi1g00260.2.p	LOC_Os12g37980.1)	(Bradi2g19290.1.p	LOC_Os05g45010.1))	(LOC_Os09g18594.1	Zm00001d020185_T003.1))	LOC_Os01g59570.1)	(((AT2G37050.3	(LOC_Os11g01200.1	(Bradi2g62670.2.p	Zm00001d041941_T001.1)))	(Solyc05g014240.2.1	(Potri.008G181200.1	evm_27.model.AmTr_v1.0_scaffold00049.63_)))	(((((((Smo_76873_	(Solyc02g081070.2.1	Zm00001d015649_T003.1))	((evm_27.model.AmTr_v1.0_scaffold00025.294	Potri.007G002600.1)	(Bradi1g21040.2.p	AT1G53730.2)))	(LOC_Os07g37810.1	((Potri.006G190700.1	AT5G06820.1)	LOC_Os02g10110.1)))	((((Solyc03g005960.2.1	(Solyc02g071880.2.1	Potri.011G072300.1))	(Potri.011G075400.1	AT1G29730.1))	((AT3G14840.2	(Potri.019G005900.1	Solyc02g071820.2.1))	(evm_27.model.AmTr_v1.0_scaffold00162.29_	Bradi4g28367.1.p)))	(((LOC_Os08g10150.1	Zm00001d026306_T009.1)	(LOC_Os08g10310.1	LOC_Os04g22470.1))	(evm_27.model.AmTr_v1.0_scaffold00032.135	AT1G56145.2))))	((((((Potri.001G333300.1	evm_27.model.AmTr_v1.0_scaffold00005.91_)	((Zm00001d034405_T002.1	Solyc01g068360.2.1)	(AT2G02780.1
((Solyc03g093380.1.1	(AT1G51890.1	((AT4G20450.1	AT3G46350.1)	AT1G49100.1)))	((((((Bradi1g00260.2.p	LOC_Os12g37980.1)	(Bradi2g19290.1.p	LOC_Os05g45010.1))	(LOC_Os09g18594.1	Zm00001d020185_T003.1))	LOC_Os01g59570.1)	(((AT2G37050.3	(LOC_Os11g01200.1	(Bradi2g62670.2.p	Zm00001d041941_T001.1)))	(evm_27.model.AmTr_v1.0_scaffold00049.63_	(Solyc05g014240.2.1	Potri.008G181200.1)))	(((((((Zm00001d034405_T002.1	Solyc01g068360.2.1)	((AT2G02780.1	(LOC_Os06g38970.1	Bradi1g37210.1.p))	(Potri.001G333300.1	evm_27.model.AmTr_v1.0_scaffold00005.91_)))	(Pp3c14_22440V3.1.p	Smo_108434))	(Pp3c1_4210V3.1.p	(Smo_40907_	(((Potri.014G196600.1	(AT4G39270.1	Solyc01g109650.2.1))	evm_27.model.AmTr_v1.0_scaffold00059.5__)	((Bradi1g10260.1.p	Zm00001d013376_T003.1)	LOC_Os03g56250.1)))))	(((Pp3c4_2690V3.1.p	((evm_27.model.AmTr_v1.0_scaffold00069.16_	((AT2G45340.1	(Potri.001G117800.1	Solyc08g079460.2.1))	(LOC_Os01g39600.1	(Zm00001d035097_T001.1	Bradi1g51630.1.p))))	Smo_122408))	(((((evm_27.model.AmTr_v1.0_scaffold00162.29_	Bradi4g28367.1.p)	(AT3G14840.2	(((Solyc02g071880.2.1
((Solyc03g093380.1.1	(AT1G51890.1	((AT4G20450.1	AT3G46350.1)	AT1G49100.1)))	((evm_27.model.AmTr_v1.0_scaffold00056.178	Potri.019G111100.1)	(((((Bradi2g19290.1.p	LOC_Os05g45010.1)	((LOC_Os09g18594.1	Zm00001d020185_T003.1)	(Bradi1g00260.2.p	LOC_Os12g37980.1)))	LOC_Os01g59570.1)	(((AT2G37050.3	(LOC_Os11g01200.1	(Bradi2g62670.2.p	Zm00001d041941_T001.1)))	(evm_27.model.AmTr_v1.0_scaffold00049.63_	(Solyc05g014240.2.1	Potri.008G181200.1)))	(((((LOC_Os12g10740.1	((Potri.004G231500.1	Solyc01g102710.2.1)	(evm_27.model.AmTr_v1.0_scaffold00021.190	AT1G79620.1)))	Pp3c2_17640V3.1.p)	(Pp3c1_39210V3.1.p	(Potri.013G159500.1	(LOC_Os05g40270.4	Bradi2g53400.1.p))))	(((((Solyc09g057680.2.1	(AT3G23750.1	Potri.018G141000.1))	(LOC_Os11g26130.1	Zm00001d007313_T001.1))	((AT1G24650.1	Zm00001d033777_T001.1)	((Smo_268021	Pp3c10_2340V3.1.p)	(Bradi5g26550.1.p	Solyc01g007130.3.1))))	(((((((AT2G02780.1	(LOC_Os06g38970.1	Bradi1g37210.1.p))	((Potri.001G333300.1	evm_27.model.AmTr_v1.0_scaffold00005.91_)	(Zm00001d034405_T002.1	Solyc01g068360.2.1)))	(Pp3c14_22440V3.1.p
((AT4G29450.1	((LOC_Os01g59570.1	(((LOC_Os09g18594.1	Zm00001d020185_T003.1)	(Bradi2g19290.1.p	LOC_Os05g45010.1))	(LOC_Os12g37980.1	Bradi1g00260.2.p)))	(Solyc03g093380.1.1	(((evm_27.model.AmTr_v1.0_scaffold00049.63_	(Potri.008G181200.1	Solyc05g014240.2.1))	((Zm00001d041941_T001.1	Bradi2g62670.2.p)	(AT2G37050.3	LOC_Os11g01200.1)))	(((AT5G48740.1	(Solyc09g060110.2.1	Potri.002G242700.1))	Pp3c12_16180V3.1.p)	(((Pp3c1_39210V3.1.p	(Potri.013G159500.1	(LOC_Os05g40270.4	Bradi2g53400.1.p)))	(((Solyc01g102710.2.1	Potri.004G231500.1)	(LOC_Os12g10740.1	(evm_27.model.AmTr_v1.0_scaffold00021.190	AT1G79620.1)))	Pp3c2_17640V3.1.p))	(((((AT1G56145.2	evm_27.model.AmTr_v1.0_scaffold00032.135)	(LOC_Os08g10150.1	(Zm00001d026306_T009.1	(LOC_Os08g10310.1	LOC_Os04g22470.1))))	((Bradi4g28367.1.p	((AT3G14840.2	(((Solyc02g071880.2.1	Potri.011G072300.1)	(Potri.011G075400.1	AT1G29730.1))	(Potri.019G005900.1	Solyc02g071820.2.1)))	evm_27.model.AmTr_v1.0_scaffold00162.29_))	Solyc03g005960.2.1))	(LOC_Os07g37810.1	(Smo_76873_	(((LOC_Os02g10110.1	(Potri.006G190700.1
((AT1G51890.1	((AT3G46350.1	AT4G20450.1)	AT1G49100.1))	((AT4G29450.1	(evm_27.model.AmTr_v1.0_scaffold00056.178	Potri.019G111100.1))	(((LOC_Os09g18594.1	Zm00001d020185_T003.1)	(LOC_Os01g59570.1	((LOC_Os12g37980.1	Bradi1g00260.2.p)	(Bradi2g19290.1.p	LOC_Os05g45010.1))))	(Solyc03g093380.1.1	(((evm_27.model.AmTr_v1.0_scaffold00049.63_	(Potri.008G181200.1	Solyc05g014240.2.1))	((Zm00001d041941_T001.1	Bradi2g62670.2.p)	(AT2G37050.3	LOC_Os11g01200.1)))	(((AT5G48740.1	(Solyc09g060110.2.1	Potri.002G242700.1))	Pp3c12_16180V3.1.p)	((((Pp3c14_22440V3.1.p	Smo_108434)	((evm_27.model.AmTr_v1.0_scaffold00005.91_	Potri.001G333300.1)	((Solyc01g068360.2.1	Zm00001d034405_T002.1)	((LOC_Os06g38970.1	Bradi1g37210.1.p)	AT2G02780.1))))	((Pp3c1_39210V3.1.p	(Potri.013G159500.1	(LOC_Os05g40270.4	Bradi2g53400.1.p)))	(((LOC_Os12g10740.1	(Solyc01g102710.2.1	Potri.004G231500.1))	(evm_27.model.AmTr_v1.0_scaffold00021.190	AT1G79620.1))	Pp3c2_17640V3.1.p)))	((((((LOC_Os01g39600.1	(Bradi1g51630.1.p	Zm00001d035097_T001.1))	((Solyc08g079460.2.1	Potri.001G117800.1)
(((AT1G51890.1	((AT3G46350.1	AT4G20450.1)	AT1G49100.1))	((evm_27.model.AmTr_v1.0_scaffold00056.178	Potri.019G111100.1)	((((LOC_Os12g37980.1	Bradi1g00260.2.p)	(Bradi2g19290.1.p	LOC_Os05g45010.1))	((LOC_Os09g18594.1	Zm00001d020185_T003.1)	LOC_Os01g59570.1))	(((evm_27.model.AmTr_v1.0_scaffold00049.63_	(Potri.008G181200.1	Solyc05g014240.2.1))	((Zm00001d041941_T001.1	Bradi2g62670.2.p)	(AT2G37050.3	LOC_Os11g01200.1)))	(((AT5G48740.1	(Solyc09g060110.2.1	Potri.002G242700.1))	Pp3c12_16180V3.1.p)	((((Pp3c14_22440V3.1.p	Smo_108434)	((Solyc01g068360.2.1	Zm00001d034405_T002.1)	(((LOC_Os06g38970.1	Bradi1g37210.1.p)	AT2G02780.1)	(evm_27.model.AmTr_v1.0_scaffold00005.91_	Potri.001G333300.1))))	((Pp3c1_39210V3.1.p	(Potri.013G159500.1	(LOC_Os05g40270.4	Bradi2g53400.1.p)))	((LOC_Os12g10740.1	((Solyc01g102710.2.1	Potri.004G231500.1)	(evm_27.model.AmTr_v1.0_scaffold00021.190	AT1G79620.1)))	Pp3c2_17640V3.1.p)))	(((Pp3c1_4210V3.1.p	(Smo_40907_	(((LOC_Os03g56250.1	(Potri.014G196600.1	(Solyc01g109650.2.1	AT4G39270.1)))	evm_27.model.AmTr_v1.0_scaffold00059.5__)
((AT1G51890.1	((AT3G46350.1	AT4G20450.1)	AT1G49100.1))	((AT4G29450.1	(evm_27.model.AmTr_v1.0_scaffold00056.178	Potri.019G111100.1))	(Solyc03g093380.1.1	((LOC_Os01g59570.1	(((LOC_Os12g37980.1	Bradi1g00260.2.p)	(Bradi2g19290.1.p	LOC_Os05g45010.1))	(LOC_Os09g18594.1	Zm00001d020185_T003.1)))	(((evm_27.model.AmTr_v1.0_scaffold00049.63_	(Potri.008G181200.1	Solyc05g014240.2.1))	((Zm00001d041941_T001.1	Bradi2g62670.2.p)	(AT2G37050.3	LOC_Os11g01200.1)))	(((AT5G48740.1	(Solyc09g060110.2.1	Potri.002G242700.1))	Pp3c12_16180V3.1.p)	(((Pp3c1_39210V3.1.p	(Potri.013G159500.1	(LOC_Os05g40270.4	Bradi2g53400.1.p)))	(((evm_27.model.AmTr_v1.0_scaffold00021.190	AT1G79620.1)	(LOC_Os12g10740.1	(Solyc01g102710.2.1	Potri.004G231500.1)))	Pp3c2_17640V3.1.p))	((((((AME1_AT3G53570.1	PPK1_AT1G77720.1)	((((MPK1_AT1G10210.1	CDC2A_AT3G48750.1)	CKA1_AT5G67380.1)	(CPK7_AT5G12480.1	SnRK2_AT1G10940.2))	MEKK1_AT4G08500.1))	((NPH1_AT3G45780.1	PK5_AT5G47750.1)	PK1_AT3G08730.1))	TOUSLED_AT5G20930.1)	(LOC_Os07g37810.1	((LOC_Os02g10110.1
((Solyc03g093380.1.1	(AT1G51890.1	((AT3G46350.1	AT4G20450.1)	AT1G49100.1)))	((AT4G29450.1	(evm_27.model.AmTr_v1.0_scaffold00056.178	Potri.019G111100.1))	((((LOC_Os12g37980.1	Bradi1g00260.2.p)	(Bradi2g19290.1.p	LOC_Os05g45010.1))	((LOC_Os09g18594.1	Zm00001d020185_T003.1)	LOC_Os01g59570.1))	(((evm_27.model.AmTr_v1.0_scaffold00049.63_	(Potri.008G181200.1	Solyc05g014240.2.1))	((Zm00001d041941_T001.1	Bradi2g62670.2.p)	(AT2G37050.3	LOC_Os11g01200.1)))	(((AT5G48740.1	(Solyc09g060110.2.1	Potri.002G242700.1))	Pp3c12_16180V3.1.p)	(((((TOUSLED_AT5G20930.1	MEKK1_AT4G08500.1)	((AME1_AT3G53570.1	(((MPK1_AT1G10210.1	CDC2A_AT3G48750.1)	CKA1_AT5G67380.1)	(CPK7_AT5G12480.1	SnRK2_AT1G10940.2)))	((NPH1_AT3G45780.1	PK5_AT5G47750.1)	PK1_AT3G08730.1)))	PPK1_AT1G77720.1)	((Pp3c14_22440V3.1.p	Smo_108434)	(((LOC_Os06g38970.1	Bradi1g37210.1.p)	AT2G02780.1)	((evm_27.model.AmTr_v1.0_scaffold00005.91_	Potri.001G333300.1)	(Solyc01g068360.2.1	Zm00001d034405_T002.1)))))	((((((Solyc08g079460.2.1	Potri.001G117800.1)	(AT2G45340.1
((Solyc03g093380.1.1	(AT1G51890.1	((AT3G46350.1	AT4G20450.1)	AT1G49100.1)))	((AT4G29450.1	(evm_27.model.AmTr_v1.0_scaffold00056.178	Potri.019G111100.1))	((((LOC_Os12g37980.1	Bradi1g00260.2.p)	(LOC_Os01g59570.1	(Bradi2g19290.1.p	LOC_Os05g45010.1)))	(LOC_Os09g18594.1	Zm00001d020185_T003.1))	(((evm_27.model.AmTr_v1.0_scaffold00049.63_	(Potri.008G181200.1	Solyc05g014240.2.1))	((Zm00001d041941_T001.1	Bradi2g62670.2.p)	(AT2G37050.3	LOC_Os11g01200.1)))	(((AT5G48740.1	(Solyc09g060110.2.1	Potri.002G242700.1))	Pp3c12_16180V3.1.p)	(((Pp3c1_39210V3.1.p	(Potri.013G159500.1	(LOC_Os05g40270.4	Bradi2g53400.1.p)))	(((evm_27.model.AmTr_v1.0_scaffold00021.190	AT1G79620.1)	(LOC_Os12g10740.1	(Solyc01g102710.2.1	Potri.004G231500.1)))	Pp3c2_17640V3.1.p))	((((LOC_Os02g10110.1	(Potri.006G190700.1	AT5G06820.1))	((Solyc02g081070.2.1	Zm00001d015649_T003.1)	((Bradi1g21040.2.p	((Potri.007G002600.1	evm_27.model.AmTr_v1.0_scaffold00025.294)	AT1G53730.2))	Smo_76873_)))	LOC_Os07g37810.1)	((((Pp3c4_2690V3.1.p	(Smo_122408	(evm_27.model.AmTr_v1.0_scaffold00069.16_
((Solyc03g093380.1.1	(AT1G51890.1	((AT3G46350.1	AT4G20450.1)	AT1G49100.1)))	((AT4G29450.1	(evm_27.model.AmTr_v1.0_scaffold00056.178	Potri.019G111100.1))	(((LOC_Os01g59570.1	(Bradi2g19290.1.p	LOC_Os05g45010.1))	((LOC_Os09g18594.1	Zm00001d020185_T003.1)	(LOC_Os12g37980.1	Bradi1g00260.2.p)))	(((evm_27.model.AmTr_v1.0_scaffold00049.63_	(Potri.008G181200.1	Solyc05g014240.2.1))	((Zm00001d041941_T001.1	Bradi2g62670.2.p)	(AT2G37050.3	LOC_Os11g01200.1)))	(((AT5G48740.1	(Solyc09g060110.2.1	Potri.002G242700.1))	Pp3c12_16180V3.1.p)	(((Pp3c1_39210V3.1.p	(Potri.013G159500.1	(LOC_Os05g40270.4	Bradi2g53400.1.p)))	(((evm_27.model.AmTr_v1.0_scaffold00021.190	AT1G79620.1)	(LOC_Os12g10740.1	(Solyc01g102710.2.1	Potri.004G231500.1)))	Pp3c2_17640V3.1.p))	(((Pp3c4_2690V3.1.p	(Smo_122408	(evm_27.model.AmTr_v1.0_scaffold00069.16_	((LOC_Os01g39600.1	(Bradi1g51630.1.p	Zm00001d035097_T001.1))	((Solyc08g079460.2.1	Potri.001G117800.1)	AT2G45340.1)))))	(((((LOC_Os08g10310.1	LOC_Os04g22470.1)	(LOC_Os08g10150.1	Zm00001d026306_T009.1))	(AT1G56145.2
((Solyc03g093380.1.1	(AT1G51890.1	((AT3G46350.1	AT4G20450.1)	AT1G49100.1)))	((AT4G29450.1	(evm_27.model.AmTr_v1.0_scaffold00056.178	Potri.019G111100.1))	((((evm_27.model.AmTr_v1.0_scaffold00049.63_	(Potri.008G181200.1	Solyc05g014240.2.1))	((Zm00001d041941_T001.1	Bradi2g62670.2.p)	(AT2G37050.3	LOC_Os11g01200.1)))	(((AT5G48740.1	(Solyc09g060110.2.1	Potri.002G242700.1))	Pp3c12_16180V3.1.p)	(((Pp3c1_39210V3.1.p	(Potri.013G159500.1	(LOC_Os05g40270.4	Bradi2g53400.1.p)))	(((evm_27.model.AmTr_v1.0_scaffold00021.190	AT1G79620.1)	(LOC_Os12g10740.1	(Solyc01g102710.2.1	Potri.004G231500.1)))	Pp3c2_17640V3.1.p))	(((((Pp3c14_22440V3.1.p	Smo_108434)	((evm_27.model.AmTr_v1.0_scaffold00005.91_	Potri.001G333300.1)	((Solyc01g068360.2.1	Zm00001d034405_T002.1)	((LOC_Os06g38970.1	Bradi1g37210.1.p)	AT2G02780.1))))	(Pp3c1_4210V3.1.p	(Smo_40907_	(((Bradi1g10260.1.p	Zm00001d013376_T003.1)	LOC_Os03g56250.1)	((Potri.014G196600.1	(Solyc01g109650.2.1	AT4G39270.1))	evm_27.model.AmTr_v1.0_scaffold00059.5__)))))	(((LOC_Os02g10110.1	(Potri.006G190700.1	AT5G06820.1))
((Solyc03g093380.1.1	(AT1G51890.1	((AT3G46350.1	AT4G20450.1)	AT1G49100.1)))	((AT4G29450.1	(evm_27.model.AmTr_v1.0_scaffold00056.178	Potri.019G111100.1))	((((evm_27.model.AmTr_v1.0_scaffold00049.63_	(Potri.008G181200.1	Solyc05g014240.2.1))	((Zm00001d041941_T001.1	Bradi2g62670.2.p)	(AT2G37050.3	LOC_Os11g01200.1)))	(((AT5G48740.1	(Solyc09g060110.2.1	Potri.002G242700.1))	Pp3c12_16180V3.1.p)	((((Pp3c14_22440V3.1.p	Smo_108434)	((evm_27.model.AmTr_v1.0_scaffold00005.91_	Potri.001G333300.1)	((Solyc01g068360.2.1	Zm00001d034405_T002.1)	((LOC_Os06g38970.1	Bradi1g37210.1.p)	AT2G02780.1))))	((Pp3c1_39210V3.1.p	(Potri.013G159500.1	(LOC_Os05g40270.4	Bradi2g53400.1.p)))	((LOC_Os12g10740.1	((Solyc01g102710.2.1	Potri.004G231500.1)	(evm_27.model.AmTr_v1.0_scaffold00021.190	AT1G79620.1)))	Pp3c2_17640V3.1.p)))	((((LOC_Os11g26130.1	Zm00001d007313_T001.1)	((AT1G24650.1	Zm00001d033777_T001.1)	(((Smo_268021	Pp3c10_2340V3.1.p)	(Bradi5g26550.1.p	Solyc01g007130.3.1))	(Solyc09g057680.2.1	(Potri.018G141000.1	AT3G23750.1)))))	(((LOC_Os02g10110.1
((evm_27.model.AmTr_v1.0_scaffold00056.178	Potri.019G111100.1)	(((Solyc03g093380.1.1	((((Pp3c1_39210V3.1.p	(Potri.013G159500.1	(LOC_Os05g40270.4	Bradi2g53400.1.p)))	(((evm_27.model.AmTr_v1.0_scaffold00021.190	AT1G79620.1)	(LOC_Os12g10740.1	(Solyc01g102710.2.1	Potri.004G231500.1)))	Pp3c2_17640V3.1.p))	((((LOC_Os02g10110.1	(Potri.006G190700.1	AT5G06820.1))	((Bradi1g21040.2.p	((Potri.007G002600.1	evm_27.model.AmTr_v1.0_scaffold00025.294)	AT1G53730.2))	(Smo_76873_	(Solyc02g081070.2.1	Zm00001d015649_T003.1))))	LOC_Os07g37810.1)	((((Pp3c1_4210V3.1.p	(Smo_40907_	((evm_27.model.AmTr_v1.0_scaffold00059.5__	(Potri.014G196600.1	(Solyc01g109650.2.1	AT4G39270.1)))	((Bradi1g10260.1.p	Zm00001d013376_T003.1)	LOC_Os03g56250.1))))	((Pp3c14_22440V3.1.p	Smo_108434)	((evm_27.model.AmTr_v1.0_scaffold00005.91_	Potri.001G333300.1)	((Solyc01g068360.2.1	Zm00001d034405_T002.1)	((LOC_Os06g38970.1	Bradi1g37210.1.p)	AT2G02780.1)))))	(((((Bradi1g51630.1.p	Zm00001d035097_T001.1)	LOC_Os01g39600.1)	(evm_27.model.AmTr_v1.0_scaffold00069.16_	((Solyc08g079460.2.1	Potri.001G117800.1)	AT2G45340.1)))	(Pp3c4_2690V3.1.p
(((AT1G51890.1	((AT4G20450.1	AT3G46350.1)	AT1G49100.1))	(Solyc03g093380.1.1	(((((Bradi2g19290.1.p	LOC_Os05g45010.1)	(LOC_Os12g37980.1	Bradi1g00260.2.p))	(LOC_Os09g18594.1	Zm00001d020185_T003.1))	LOC_Os01g59570.1)	((((Solyc05g014240.2.1	Potri.008G181200.1)	evm_27.model.AmTr_v1.0_scaffold00049.63_)	((AT2G37050.3	LOC_Os11g01200.1)	(Zm00001d041941_T001.1	Bradi2g62670.2.p)))	((((((evm_27.model.AmTr_v1.0_scaffold00021.190	AT1G79620.1)	(LOC_Os12g10740.1	(Potri.004G231500.1	Solyc01g102710.2.1)))	Pp3c2_17640V3.1.p)	(Pp3c1_39210V3.1.p	(Potri.013G159500.1	(LOC_Os05g40270.4	Bradi2g53400.1.p))))	((((Bradi5g26550.1.p	Solyc01g007130.3.1)	((Smo_268021	Pp3c10_2340V3.1.p)	((AT1G24650.1	Zm00001d033777_T001.1)	((Solyc09g057680.2.1	(Potri.018G141000.1	AT3G23750.1))	(LOC_Os11g26130.1	Zm00001d007313_T001.1)))))	((((((Potri.019G005900.1	Solyc02g071820.2.1)	((Potri.011G075400.1	AT1G29730.1)	(Solyc03g005960.2.1	(Solyc02g071880.2.1	Potri.011G072300.1))))	((evm_27.model.AmTr_v1.0_scaffold00162.29_	AT3G14840.2)	Bradi4g28367.1.p))
(((AT1G51890.1	((AT4G20450.1	AT3G46350.1)	AT1G49100.1))	Solyc03g093380.1.1)	((((((Bradi2g19290.1.p	LOC_Os05g45010.1)	(LOC_Os12g37980.1	Bradi1g00260.2.p))	(LOC_Os09g18594.1	Zm00001d020185_T003.1))	LOC_Os01g59570.1)	((((Solyc05g014240.2.1	Potri.008G181200.1)	evm_27.model.AmTr_v1.0_scaffold00049.63_)	((AT2G37050.3	LOC_Os11g01200.1)	(Zm00001d041941_T001.1	Bradi2g62670.2.p)))	(((((LOC_Os12g10740.1	((Potri.004G231500.1	Solyc01g102710.2.1)	(evm_27.model.AmTr_v1.0_scaffold00021.190	AT1G79620.1)))	Pp3c2_17640V3.1.p)	(Pp3c1_39210V3.1.p	(Potri.013G159500.1	(LOC_Os05g40270.4	Bradi2g53400.1.p))))	((LOC_Os07g37810.1	(Smo_76873_	(((Bradi1g21040.2.p	(Potri.007G002600.1	evm_27.model.AmTr_v1.0_scaffold00025.294))	AT1G53730.2)	((Zm00001d015649_T003.1	Solyc02g081070.2.1)	(LOC_Os02g10110.1	(AT5G06820.1	Potri.006G190700.1))))))	(((LOC_Os11g26130.1	Zm00001d007313_T001.1)	((((Bradi5g26550.1.p	Solyc01g007130.3.1)	(Smo_268021	Pp3c10_2340V3.1.p))	(AT1G24650.1	Zm00001d033777_T001.1))	(Solyc09g057680.2.1	(Potri.018G141000.1
(((AT1G51890.1	((AT4G20450.1	AT3G46350.1)	AT1G49100.1))	Solyc03g093380.1.1)	((((LOC_Os12g37980.1	Bradi1g00260.2.p)	(((LOC_Os09g18594.1	Zm00001d020185_T003.1)	(Bradi2g19290.1.p	LOC_Os05g45010.1))	LOC_Os01g59570.1))	((((Solyc05g014240.2.1	Potri.008G181200.1)	evm_27.model.AmTr_v1.0_scaffold00049.63_)	(AT2G37050.3	(LOC_Os11g01200.1	(Zm00001d041941_T001.1	Bradi2g62670.2.p))))	(((((Smo_108434	Pp3c14_22440V3.1.p)	((Potri.001G333300.1	evm_27.model.AmTr_v1.0_scaffold00005.91_)	((AT2G02780.1	(Bradi1g37210.1.p	LOC_Os06g38970.1))	(Solyc01g068360.2.1	Zm00001d034405_T002.1))))	((((evm_27.model.AmTr_v1.0_scaffold00021.190	AT1G79620.1)	(LOC_Os12g10740.1	(Potri.004G231500.1	Solyc01g102710.2.1)))	Pp3c2_17640V3.1.p)	(Pp3c1_39210V3.1.p	(Potri.013G159500.1	(LOC_Os05g40270.4	Bradi2g53400.1.p)))))	((LOC_Os07g37810.1	((LOC_Os02g10110.1	(AT5G06820.1	Potri.006G190700.1))	((((Bradi1g21040.2.p	(Potri.007G002600.1	evm_27.model.AmTr_v1.0_scaffold00025.294))	AT1G53730.2)	Smo_76873_)	(Zm00001d015649_T003.1	Solyc02g081070.2.1))))	(((LOC_Os11g26130.1
(((AT1G51890.1	((AT4G20450.1	AT3G46350.1)	AT1G49100.1))	Solyc03g093380.1.1)	(((LOC_Os01g59570.1	((LOC_Os09g18594.1	Zm00001d020185_T003.1)	((LOC_Os12g37980.1	Bradi1g00260.2.p)	(Bradi2g19290.1.p	LOC_Os05g45010.1))))	((((Solyc05g014240.2.1	Potri.008G181200.1)	evm_27.model.AmTr_v1.0_scaffold00049.63_)	((Zm00001d041941_T001.1	Bradi2g62670.2.p)	(AT2G37050.3	LOC_Os11g01200.1)))	((((((evm_27.model.AmTr_v1.0_scaffold00021.190	AT1G79620.1)	(LOC_Os12g10740.1	(Potri.004G231500.1	Solyc01g102710.2.1)))	Pp3c2_17640V3.1.p)	(Pp3c1_39210V3.1.p	(Potri.013G159500.1	(LOC_Os05g40270.4	Bradi2g53400.1.p))))	((LOC_Os07g37810.1	((LOC_Os02g10110.1	(AT5G06820.1	Potri.006G190700.1))	((((Bradi1g21040.2.p	(Potri.007G002600.1	evm_27.model.AmTr_v1.0_scaffold00025.294))	AT1G53730.2)	Smo_76873_)	(Zm00001d015649_T003.1	Solyc02g081070.2.1))))	(((LOC_Os11g26130.1	Zm00001d007313_T001.1)	((((Bradi5g26550.1.p	Solyc01g007130.3.1)	(Smo_268021	Pp3c10_2340V3.1.p))	(AT1G24650.1	Zm00001d033777_T001.1))	(Solyc09g057680.2.1	(Potri.018G141000.1
(((evm_27.model.AmTr_v1.0_scaffold00056.178	(((LOC_Os12g37980.1	Bradi1g00260.2.p)	(Bradi2g19290.1.p	LOC_Os05g45010.1))	(LOC_Os01g59570.1	(LOC_Os09g18594.1	Zm00001d020185_T003.1))))	((((Solyc05g014240.2.1	Potri.008G181200.1)	evm_27.model.AmTr_v1.0_scaffold00049.63_)	((Zm00001d041941_T001.1	Bradi2g62670.2.p)	(AT2G37050.3	LOC_Os11g01200.1)))	((((((evm_27.model.AmTr_v1.0_scaffold00021.190	AT1G79620.1)	(LOC_Os12g10740.1	(Potri.004G231500.1	Solyc01g102710.2.1)))	Pp3c2_17640V3.1.p)	(Pp3c1_39210V3.1.p	(Potri.013G159500.1	(LOC_Os05g40270.4	Bradi2g53400.1.p))))	((LOC_Os07g37810.1	(Smo_76873_	(((Zm00001d015649_T003.1	Solyc02g081070.2.1)	(LOC_Os02g10110.1	(AT5G06820.1	Potri.006G190700.1)))	((Potri.007G002600.1	evm_27.model.AmTr_v1.0_scaffold00025.294)	(AT1G53730.2	Bradi1g21040.2.p)))))	(((LOC_Os11g26130.1	Zm00001d007313_T001.1)	((((Bradi5g26550.1.p	Solyc01g007130.3.1)	(Smo_268021	Pp3c10_2340V3.1.p))	(AT1G24650.1	Zm00001d033777_T001.1))	(Solyc09g057680.2.1	(Potri.018G141000.1	AT3G23750.1))))	(((evm_27.model.AmTr_v1.0_scaffold00069.16_	((Potri.001G117800.1	Solyc08g079460.2.1)
((evm_27.model.AmTr_v1.0_scaffold00056.178	(Potri.019G111100.1	AT4G29450.1))	((AT1G51890.1	((AT4G20450.1	AT3G46350.1)	AT1G49100.1))	(((LOC_Os01g59570.1	((LOC_Os09g18594.1	Zm00001d020185_T003.1)	((LOC_Os12g37980.1	Bradi1g00260.2.p)	(Bradi2g19290.1.p	LOC_Os05g45010.1))))	((((((evm_27.model.AmTr_v1.0_scaffold00021.190	AT1G79620.1)	(LOC_Os12g10740.1	(Potri.004G231500.1	Solyc01g102710.2.1)))	Pp3c2_17640V3.1.p)	(Pp3c1_39210V3.1.p	(Potri.013G159500.1	(LOC_Os05g40270.4	Bradi2g53400.1.p))))	(((Solyc03g005960.2.1	((((LOC_Os08g10310.1	LOC_Os04g22470.1)	(LOC_Os08g10150.1	Zm00001d026306_T009.1))	(evm_27.model.AmTr_v1.0_scaffold00032.135	AT1G56145.2))	((((Potri.011G075400.1	AT1G29730.1)	(Solyc02g071880.2.1	Potri.011G072300.1))	(AT3G14840.2	(Potri.019G005900.1	Solyc02g071820.2.1)))	(evm_27.model.AmTr_v1.0_scaffold00162.29_	Bradi4g28367.1.p))))	((LOC_Os02g10110.1	(AT5G06820.1	Potri.006G190700.1))	(((((Potri.007G002600.1	evm_27.model.AmTr_v1.0_scaffold00025.294)	(AT1G53730.2	Bradi1g21040.2.p))	Smo_76873_)	(Zm00001d015649_T003.1	Solyc02g081070.2.1))
((((LOC_Os01g59570.1	((LOC_Os09g18594.1	Zm00001d020185_T003.1)	((LOC_Os12g37980.1	Bradi1g00260.2.p)	(Bradi2g19290.1.p	LOC_Os05g45010.1))))	((((Solyc05g014240.2.1	Potri.008G181200.1)	evm_27.model.AmTr_v1.0_scaffold00049.63_)	((Zm00001d041941_T001.1	Bradi2g62670.2.p)	(AT2G37050.3	LOC_Os11g01200.1)))	((((((evm_27.model.AmTr_v1.0_scaffold00021.190	AT1G79620.1)	(LOC_Os12g10740.1	(Potri.004G231500.1	Solyc01g102710.2.1)))	Pp3c2_17640V3.1.p)	(Pp3c1_39210V3.1.p	(Potri.013G159500.1	(LOC_Os05g40270.4	Bradi2g53400.1.p))))	((((Pp3c4_2690V3.1.p	(((((Zm00001d035097_T001.1	Bradi1g51630.1.p)	LOC_Os01g39600.1)	((Potri.001G117800.1	Solyc08g079460.2.1)	AT2G45340.1))	evm_27.model.AmTr_v1.0_scaffold00069.16_)	Smo_122408))	(((((Smo_108434	Pp3c14_22440V3.1.p)	((Potri.001G333300.1	evm_27.model.AmTr_v1.0_scaffold00005.91_)	((AT2G02780.1	(Bradi1g37210.1.p	LOC_Os06g38970.1))	(Solyc01g068360.2.1	Zm00001d034405_T002.1))))	((((AT4G39270.1	Solyc01g109650.2.1)	Potri.014G196600.1)	(evm_27.model.AmTr_v1.0_scaffold00059.5__	((Bradi1g10260.1.p	Zm00001d013376_T003.1)	LOC_Os03g56250.1)))	(Pp3c1_4210V3.1.p
(((AT4G29450.1	Potri.019G111100.1)	((Solyc03g093380.1.1	(AT1G51890.1	((AT4G20450.1	AT3G46350.1)	AT1G49100.1)))	((LOC_Os01g59570.1	((LOC_Os09g18594.1	Zm00001d020185_T003.1)	((LOC_Os12g37980.1	Bradi1g00260.2.p)	(Bradi2g19290.1.p	LOC_Os05g45010.1))))	((((Solyc05g014240.2.1	Potri.008G181200.1)	evm_27.model.AmTr_v1.0_scaffold00049.63_)	((Zm00001d041941_T001.1	Bradi2g62670.2.p)	(AT2G37050.3	LOC_Os11g01200.1)))	(((((Smo_108434	Pp3c14_22440V3.1.p)	((Potri.001G333300.1	evm_27.model.AmTr_v1.0_scaffold00005.91_)	((AT2G02780.1	(Bradi1g37210.1.p	LOC_Os06g38970.1))	(Solyc01g068360.2.1	Zm00001d034405_T002.1))))	((((evm_27.model.AmTr_v1.0_scaffold00021.190	AT1G79620.1)	(LOC_Os12g10740.1	(Potri.004G231500.1	Solyc01g102710.2.1)))	Pp3c2_17640V3.1.p)	(Pp3c1_39210V3.1.p	(Potri.013G159500.1	(LOC_Os05g40270.4	Bradi2g53400.1.p)))))	(((((((((LOC_Os08g10310.1	LOC_Os04g22470.1)	(LOC_Os08g10150.1	Zm00001d026306_T009.1))	(evm_27.model.AmTr_v1.0_scaffold00032.135	AT1G56145.2))	((((Potri.011G075400.1	AT1G29730.1)	(Solyc02g071880.2.1	Potri.011G072300.1))
((Solyc03g093380.1.1	(AT1G51890.1	((AT4G20450.1	AT3G46350.1)	AT1G49100.1)))	(((LOC_Os01g59570.1	((LOC_Os09g18594.1	Zm00001d020185_T003.1)	((LOC_Os12g37980.1	Bradi1g00260.2.p)	(Bradi2g19290.1.p	LOC_Os05g45010.1))))	(((((Smo_108434	Pp3c14_22440V3.1.p)	((Potri.001G333300.1	evm_27.model.AmTr_v1.0_scaffold00005.91_)	((AT2G02780.1	(Bradi1g37210.1.p	LOC_Os06g38970.1))	(Solyc01g068360.2.1	Zm00001d034405_T002.1))))	((((evm_27.model.AmTr_v1.0_scaffold00021.190	AT1G79620.1)	(LOC_Os12g10740.1	(Potri.004G231500.1	Solyc01g102710.2.1)))	Pp3c2_17640V3.1.p)	(Pp3c1_39210V3.1.p	(Potri.013G159500.1	(LOC_Os05g40270.4	Bradi2g53400.1.p)))))	((((Pp3c1_4210V3.1.p	(Smo_40907_	((Bradi1g10260.1.p	Zm00001d013376_T003.1)	(((AT4G39270.1	Solyc01g109650.2.1)	(LOC_Os03g56250.1	Potri.014G196600.1))	evm_27.model.AmTr_v1.0_scaffold00059.5__))))	(((TOUSLED_AT5G20930.1	((((((CDC2A_AT3G48750.1	MPK1_AT1G10210.1)	CKA1_AT5G67380.1)	AME1_AT3G53570.1)	((SnRK2_AT1G10940.2	CPK7_AT5G12480.1)	(PK1_AT3G08730.1	(NPH1_AT3G45780.1	PK5_AT5G47750.1))))
(((AT4G29450.1	(AT1G51890.1	((AT4G20450.1	AT3G46350.1)	AT1G49100.1)))	((Potri.019G111100.1	(LOC_Os01g59570.1	((LOC_Os09g18594.1	Zm00001d020185_T003.1)	((LOC_Os12g37980.1	Bradi1g00260.2.p)	(Bradi2g19290.1.p	LOC_Os05g45010.1)))))	(Solyc03g093380.1.1	((((Solyc05g014240.2.1	Potri.008G181200.1)	evm_27.model.AmTr_v1.0_scaffold00049.63_)	((Zm00001d041941_T001.1	Bradi2g62670.2.p)	(AT2G37050.3	LOC_Os11g01200.1)))	(((((Smo_108434	Pp3c14_22440V3.1.p)	((Potri.001G333300.1	evm_27.model.AmTr_v1.0_scaffold00005.91_)	((AT2G02780.1	(Bradi1g37210.1.p	LOC_Os06g38970.1))	(Solyc01g068360.2.1	Zm00001d034405_T002.1))))	((((evm_27.model.AmTr_v1.0_scaffold00021.190	AT1G79620.1)	(LOC_Os12g10740.1	(Potri.004G231500.1	Solyc01g102710.2.1)))	Pp3c2_17640V3.1.p)	(Pp3c1_39210V3.1.p	(Potri.013G159500.1	(LOC_Os05g40270.4	Bradi2g53400.1.p)))))	(((((Solyc09g057680.2.1	(Potri.018G141000.1	AT3G23750.1))	(LOC_Os11g26130.1	Zm00001d007313_T001.1))	(((Bradi5g26550.1.p	Solyc01g007130.3.1)	(Smo_268021	Pp3c10_2340V3.1.p))	(AT1G24650.1
((Solyc03g093380.1.1	((AT1G49100.1	(AT4G20450.1	AT3G46350.1))	AT1G51890.1))	((((((Potri.008G181200.1	Solyc05g014240.2.1)	evm_27.model.AmTr_v1.0_scaffold00049.63_)	((Bradi2g62670.2.p	Zm00001d041941_T001.1)	(LOC_Os11g01200.1	AT2G37050.3)))	((((Pp3c1_39210V3.1.p	(Potri.013G159500.1	(Bradi2g53400.1.p	LOC_Os05g40270.4)))	(Pp3c2_17640V3.1.p	(LOC_Os12g10740.1	((evm_27.model.AmTr_v1.0_scaffold00021.190	AT1G79620.1)	(Solyc01g102710.2.1	Potri.004G231500.1)))))	((((Smo_268021	Pp3c10_2340V3.1.p)	((((LOC_Os11g26130.1	Zm00001d007313_T001.1)	(Solyc09g057680.2.1	(AT3G23750.1	Potri.018G141000.1)))	(AT1G24650.1	Zm00001d033777_T001.1))	(Bradi5g26550.1.p	Solyc01g007130.3.1)))	((Smo_108434	((((AT2G02780.1	(LOC_Os06g38970.1	Bradi1g37210.1.p))	(Solyc01g068360.2.1	Zm00001d034405_T002.1))	(Potri.001G333300.1	evm_27.model.AmTr_v1.0_scaffold00005.91_))	Pp3c14_22440V3.1.p))	(((TOUSLED_AT5G20930.1	(MEKK1_AT4G08500.1	(PPK1_AT1G77720.1	(((SnRK2_AT1G10940.2	CPK7_AT5G12480.1)	((MPK1_AT1G10210.1	CDC2A_AT3G48750.1)	CKA1_AT5G67380.1))
((((Potri.019G111100.1	evm_27.model.AmTr_v1.0_scaffold00056.178)	AT4G29450.1)	((Solyc03g093380.1.1	((((Potri.008G181200.1	Solyc05g014240.2.1)	evm_27.model.AmTr_v1.0_scaffold00049.63_)	(AT2G37050.3	((Bradi2g62670.2.p	Zm00001d041941_T001.1)	LOC_Os11g01200.1)))	(((((((evm_27.model.AmTr_v1.0_scaffold00032.135	AT1G56145.2)	((LOC_Os08g10150.1	Zm00001d026306_T009.1)	(LOC_Os08g10310.1	LOC_Os04g22470.1)))	(Solyc03g005960.2.1	(((AT1G29730.1	Potri.011G075400.1)	((Solyc02g071820.2.1	Potri.019G005900.1)	(Potri.011G072300.1	Solyc02g071880.2.1)))	(AT3G14840.2	(Bradi4g28367.1.p	evm_27.model.AmTr_v1.0_scaffold00162.29_)))))	(((Pp3c1_4210V3.1.p	(Smo_40907_	(LOC_Os03g56250.1	((Bradi1g10260.1.p	Zm00001d013376_T003.1)	((Potri.014G196600.1	(AT4G39270.1	Solyc01g109650.2.1))	evm_27.model.AmTr_v1.0_scaffold00059.5__)))))	((Smo_268021	Pp3c10_2340V3.1.p)	((((LOC_Os11g26130.1	Zm00001d007313_T001.1)	(Solyc09g057680.2.1	(AT3G23750.1	Potri.018G141000.1)))	(AT1G24650.1	Zm00001d033777_T001.1))	(Bradi5g26550.1.p	Solyc01g007130.3.1))))	((Pp3c4_2690V3.1.p	(((Solyc08g079460.2.1	Potri.001G117800.1)
(((Solyc03g093380.1.1	((Potri.019G111100.1	evm_27.model.AmTr_v1.0_scaffold00056.178)	AT4G29450.1))	(((((Potri.008G181200.1	Solyc05g014240.2.1)	evm_27.model.AmTr_v1.0_scaffold00049.63_)	(AT2G37050.3	((Bradi2g62670.2.p	Zm00001d041941_T001.1)	LOC_Os11g01200.1)))	((((LOC_Os11g26130.1	Zm00001d007313_T001.1)	((Solyc09g057680.2.1	(AT3G23750.1	Potri.018G141000.1))	((AT1G24650.1	Zm00001d033777_T001.1)	((Bradi5g26550.1.p	Solyc01g007130.3.1)	(Smo_268021	Pp3c10_2340V3.1.p)))))	(((((evm_27.model.AmTr_v1.0_scaffold00032.135	AT1G56145.2)	((LOC_Os08g10150.1	Zm00001d026306_T009.1)	(LOC_Os08g10310.1	LOC_Os04g22470.1)))	(Solyc03g005960.2.1	(((AT1G29730.1	Potri.011G075400.1)	(Potri.011G072300.1	Solyc02g071880.2.1))	((AT3G14840.2	(Solyc02g071820.2.1	Potri.019G005900.1))	(Bradi4g28367.1.p	evm_27.model.AmTr_v1.0_scaffold00162.29_)))))	((Pp3c1_4210V3.1.p	(Smo_40907_	(LOC_Os03g56250.1	((Bradi1g10260.1.p	Zm00001d013376_T003.1)	((Potri.014G196600.1	(AT4G39270.1	Solyc01g109650.2.1))	evm_27.model.AmTr_v1.0_scaffold00059.5__)))))	((Pp3c4_2690V3.1.p	(((Solyc08g079460.2.1	Potri.001G117800.1)
(((Potri.019G111100.1	evm_27.model.AmTr_v1.0_scaffold00056.178)	AT4G29450.1)	(((Solyc03g093380.1.1	((((Potri.008G181200.1	Solyc05g014240.2.1)	evm_27.model.AmTr_v1.0_scaffold00049.63_)	(AT2G37050.3	((Bradi2g62670.2.p	Zm00001d041941_T001.1)	LOC_Os11g01200.1)))	(((((Pp3c1_39210V3.1.p	(Potri.013G159500.1	(Bradi2g53400.1.p	LOC_Os05g40270.4)))	(Pp3c2_17640V3.1.p	((evm_27.model.AmTr_v1.0_scaffold00021.190	AT1G79620.1)	(LOC_Os12g10740.1	(Solyc01g102710.2.1	Potri.004G231500.1)))))	((((AT2G02780.1	(LOC_Os06g38970.1	Bradi1g37210.1.p))	(Solyc01g068360.2.1	Zm00001d034405_T002.1))	(Potri.001G333300.1	evm_27.model.AmTr_v1.0_scaffold00005.91_))	(Pp3c14_22440V3.1.p	Smo_108434)))	((LOC_Os07g37810.1	(((AT5G06820.1	Potri.006G190700.1)	LOC_Os02g10110.1)	((Smo_76873_	((Potri.007G002600.1	evm_27.model.AmTr_v1.0_scaffold00025.294)	(Bradi1g21040.2.p	AT1G53730.2)))	(Solyc02g081070.2.1	Zm00001d015649_T003.1))))	((((evm_27.model.AmTr_v1.0_scaffold00032.135	AT1G56145.2)	((LOC_Os08g10150.1	Zm00001d026306_T009.1)	(LOC_Os08g10310.1	LOC_Os04g22470.1)))	(((AT1G29730.1	Potri.011G075400.1)	(Potri.011G072300.1
(evm_27.model.AmTr_v1.0_scaffold00056.178	((Potri.019G111100.1	AT4G29450.1)	((((((((Smo_108434	Pp3c14_22440V3.1.p)	(((Solyc01g068360.2.1	Zm00001d034405_T002.1)	((LOC_Os06g38970.1	Bradi1g37210.1.p)	AT2G02780.1))	(Potri.001G333300.1	evm_27.model.AmTr_v1.0_scaffold00005.91_)))	((Pp3c2_17640V3.1.p	((evm_27.model.AmTr_v1.0_scaffold00021.190	AT1G79620.1)	((Potri.004G231500.1	Solyc01g102710.2.1)	LOC_Os12g10740.1)))	((Potri.013G159500.1	(LOC_Os05g40270.4	Bradi2g53400.1.p))	Pp3c1_39210V3.1.p)))	(((((Bradi5g26550.1.p	Solyc01g007130.3.1)	(Smo_268021	Pp3c10_2340V3.1.p))	((AT1G24650.1	Zm00001d033777_T001.1)	((LOC_Os11g26130.1	Zm00001d007313_T001.1)	(Solyc09g057680.2.1	(Potri.018G141000.1	AT3G23750.1)))))	((((Potri.007G002600.1	evm_27.model.AmTr_v1.0_scaffold00025.294)	(AT1G53730.2	Bradi1g21040.2.p))	(Smo_76873_	((LOC_Os02g10110.1	(Potri.006G190700.1	AT5G06820.1))	(Zm00001d015649_T003.1	Solyc02g081070.2.1))))	LOC_Os07g37810.1))	(((((((LOC_Os06g08710.1	Zm00001d005776_T002.1)	(Bradi4g03660.2.p	((LOC_Os06g38730.1	(Zm00001d044656_T001.1	Bradi4g12990.1.p))
((Potri.019G111100.1	(evm_27.model.AmTr_v1.0_scaffold00056.178	AT4G29450.1))	(((((((Pp3c2_17640V3.1.p	((evm_27.model.AmTr_v1.0_scaffold00021.190	AT1G79620.1)	((Potri.004G231500.1	Solyc01g102710.2.1)	LOC_Os12g10740.1)))	((Potri.013G159500.1	(LOC_Os05g40270.4	Bradi2g53400.1.p))	Pp3c1_39210V3.1.p))	(((((Smo_108434	Pp3c14_22440V3.1.p)	(((Solyc01g068360.2.1	Zm00001d034405_T002.1)	((LOC_Os06g38970.1	Bradi1g37210.1.p)	AT2G02780.1))	(Potri.001G333300.1	evm_27.model.AmTr_v1.0_scaffold00005.91_)))	((LOC_Os11g26130.1	Zm00001d007313_T001.1)	((Solyc09g057680.2.1	(Potri.018G141000.1	AT3G23750.1))	(((Bradi5g26550.1.p	Solyc01g007130.3.1)	(Smo_268021	Pp3c10_2340V3.1.p))	(AT1G24650.1	Zm00001d033777_T001.1)))))	((Smo_76873_	(((LOC_Os02g10110.1	(Potri.006G190700.1	AT5G06820.1))	(Zm00001d015649_T003.1	Solyc02g081070.2.1))	(Bradi1g21040.2.p	((Potri.007G002600.1	evm_27.model.AmTr_v1.0_scaffold00025.294)	AT1G53730.2))))	LOC_Os07g37810.1))	((((((evm_27.model.AmTr_v1.0_scaffold00069.16_	(AT2G45340.1	(Potri.001G117800.1	Solyc08g079460.2.1)))	(LOC_Os01g39600.1	(Zm00001d035097_T001.1
((AT1G51890.1	((AT3G46350.1	AT4G20450.1)	AT1G49100.1))	((((((AT2G37050.3	(LOC_Os11g01200.1	(Bradi2g62670.2.p	Zm00001d041941_T001.1)))	((Solyc05g014240.2.1	Potri.008G181200.1)	evm_27.model.AmTr_v1.0_scaffold00049.63_))	((((Pp3c2_17640V3.1.p	((evm_27.model.AmTr_v1.0_scaffold00021.190	AT1G79620.1)	((Potri.004G231500.1	Solyc01g102710.2.1)	LOC_Os12g10740.1)))	((Potri.013G159500.1	(LOC_Os05g40270.4	Bradi2g53400.1.p))	Pp3c1_39210V3.1.p))	((((LOC_Os02g10110.1	(Potri.006G190700.1	AT5G06820.1))	((((Potri.007G002600.1	evm_27.model.AmTr_v1.0_scaffold00025.294)	(AT1G53730.2	Bradi1g21040.2.p))	Smo_76873_)	(Zm00001d015649_T003.1	Solyc02g081070.2.1)))	LOC_Os07g37810.1)	((((((evm_27.model.AmTr_v1.0_scaffold00032.135	AT1G56145.2)	((LOC_Os08g10310.1	LOC_Os04g22470.1)	(LOC_Os08g10150.1	Zm00001d026306_T009.1)))	(((evm_27.model.AmTr_v1.0_scaffold00162.29_	Bradi4g28367.1.p)	(AT3G14840.2	(((Potri.011G072300.1	Solyc02g071880.2.1)	(Potri.011G075400.1	AT1G29730.1))	(Solyc02g071820.2.1	Potri.019G005900.1))))	Solyc03g005960.2.1))	(Bradi2g34314.2.p	((((Solyc04g039730.2.1
((AT1G51890.1	((AT3G46350.1	AT4G20450.1)	AT1G49100.1))	((AT4G29450.1	(Potri.019G111100.1	evm_27.model.AmTr_v1.0_scaffold00056.178))	((((((Bradi2g62670.2.p	Zm00001d041941_T001.1)	(AT2G37050.3	LOC_Os11g01200.1))	((Solyc05g014240.2.1	Potri.008G181200.1)	evm_27.model.AmTr_v1.0_scaffold00049.63_))	((((Pp3c2_17640V3.1.p	((evm_27.model.AmTr_v1.0_scaffold00021.190	AT1G79620.1)	((Potri.004G231500.1	Solyc01g102710.2.1)	LOC_Os12g10740.1)))	((Potri.013G159500.1	(LOC_Os05g40270.4	Bradi2g53400.1.p))	Pp3c1_39210V3.1.p))	((((Smo_76873_	((Zm00001d015649_T003.1	Solyc02g081070.2.1)	((LOC_Os02g10110.1	(Potri.006G190700.1	AT5G06820.1))	(Bradi1g21040.2.p	((Potri.007G002600.1	evm_27.model.AmTr_v1.0_scaffold00025.294)	AT1G53730.2)))))	LOC_Os07g37810.1)	((Pp3c1_4210V3.1.p	((LOC_Os03g56250.1	((Zm00001d013376_T003.1	Bradi1g10260.1.p)	(evm_27.model.AmTr_v1.0_scaffold00059.5__	(Potri.014G196600.1	(AT4G39270.1	Solyc01g109650.2.1)))))	Smo_40907_))	((Smo_108434	Pp3c14_22440V3.1.p)	((Potri.001G333300.1	evm_27.model.AmTr_v1.0_scaffold00005.91_)	((Solyc01g068360.2.1	Zm00001d034405_T002.1)
((Solyc03g093380.1.1	(AT1G51890.1	((AT3G46350.1	AT4G20450.1)	AT1G49100.1)))	((Potri.019G111100.1	evm_27.model.AmTr_v1.0_scaffold00056.178)	((((((Bradi2g62670.2.p	Zm00001d041941_T001.1)	(AT2G37050.3	LOC_Os11g01200.1))	((Solyc05g014240.2.1	Potri.008G181200.1)	evm_27.model.AmTr_v1.0_scaffold00049.63_))	((((Pp3c2_17640V3.1.p	((evm_27.model.AmTr_v1.0_scaffold00021.190	AT1G79620.1)	((Potri.004G231500.1	Solyc01g102710.2.1)	LOC_Os12g10740.1)))	((Potri.013G159500.1	(LOC_Os05g40270.4	Bradi2g53400.1.p))	Pp3c1_39210V3.1.p))	(((((((Pp3c8_2540V3.1.p	Pp3c26_4970V3.1.p)	((evm_27.model.AmTr_v1.0_scaffold00065.196	((Potri.018G107400.1	Solyc07g005540.1.1)	Bradi3g19650.1.p))	((LOC_Os06g35200.1	Zm00001d053518_T001.1)	AT5G45800.1)))	(((((Potri.001G161000.1	AT1G72300.1)	(Zm00001d053866_T001.1	(LOC_Os02g05920.1	Bradi3g04176.1.p)))	(evm_27.model.AmTr_v1.0_scaffold00029.177	(Zm00001d001877_T001.1	Solyc01g008140.2.1)))	Smo_121260)	(((Solyc03g115610.2.1	((Potri.011G169600.1	(AT4G39400.1	(Zm00001d011721_T001.1	Bradi1g72572.1.p)))	(evm_27.model.AmTr_v1.0_scaffold00024.56_	Bradi3g21400.1.p)))	(Potri.012G139000.1
((Solyc03g093380.1.1	(AT1G51890.1	((AT3G46350.1	AT4G20450.1)	AT1G49100.1)))	(Potri.019G111100.1	((AT4G29450.1	evm_27.model.AmTr_v1.0_scaffold00056.178)	(((((Pp3c2_17640V3.1.p	((evm_27.model.AmTr_v1.0_scaffold00021.190	AT1G79620.1)	((Potri.004G231500.1	Solyc01g102710.2.1)	LOC_Os12g10740.1)))	((Potri.013G159500.1	(LOC_Os05g40270.4	Bradi2g53400.1.p))	Pp3c1_39210V3.1.p))	(((Smo_108434	Pp3c14_22440V3.1.p)	((Solyc01g068360.2.1	Zm00001d034405_T002.1)	(((LOC_Os06g38970.1	Bradi1g37210.1.p)	AT2G02780.1)	(Potri.001G333300.1	evm_27.model.AmTr_v1.0_scaffold00005.91_))))	(((((evm_27.model.AmTr_v1.0_scaffold00032.135	AT1G56145.2)	((LOC_Os08g10310.1	LOC_Os04g22470.1)	(LOC_Os08g10150.1	Zm00001d026306_T009.1)))	((((Potri.011G075400.1	AT1G29730.1)	(Potri.011G072300.1	Solyc02g071880.2.1))	(((Solyc02g071820.2.1	Potri.019G005900.1)	AT3G14840.2)	(evm_27.model.AmTr_v1.0_scaffold00162.29_	Bradi4g28367.1.p)))	Solyc03g005960.2.1))	(((LOC_Os02g10110.1	(Potri.006G190700.1	AT5G06820.1))	((Smo_76873_	((Potri.007G002600.1	evm_27.model.AmTr_v1.0_scaffold00025.294)	(AT1G53730.2
((AT1G51890.1	((AT3G46350.1	AT4G20450.1)	AT1G49100.1))	(((Solyc03g093380.1.1	AT4G29450.1)	(Potri.019G111100.1	evm_27.model.AmTr_v1.0_scaffold00056.178))	(((((Bradi2g62670.2.p	Zm00001d041941_T001.1)	(AT2G37050.3	LOC_Os11g01200.1))	((Solyc05g014240.2.1	Potri.008G181200.1)	evm_27.model.AmTr_v1.0_scaffold00049.63_))	((((Pp3c2_17640V3.1.p	((evm_27.model.AmTr_v1.0_scaffold00021.190	AT1G79620.1)	((Potri.004G231500.1	Solyc01g102710.2.1)	LOC_Os12g10740.1)))	((Potri.013G159500.1	(LOC_Os05g40270.4	Bradi2g53400.1.p))	Pp3c1_39210V3.1.p))	((((LOC_Os02g10110.1	(Potri.006G190700.1	AT5G06820.1))	((Smo_76873_	((Potri.007G002600.1	evm_27.model.AmTr_v1.0_scaffold00025.294)	(AT1G53730.2	Bradi1g21040.2.p)))	(Zm00001d015649_T003.1	Solyc02g081070.2.1)))	LOC_Os07g37810.1)	(((Pp3c4_2690V3.1.p	(((LOC_Os01g39600.1	(AT2G45340.1	(Potri.001G117800.1	Solyc08g079460.2.1)))	((Bradi1g51630.1.p	Zm00001d035097_T001.1)	evm_27.model.AmTr_v1.0_scaffold00069.16_))	Smo_122408))	(((Pp3c1_4210V3.1.p	((((Zm00001d013376_T003.1	Bradi1g10260.1.p)	(evm_27.model.AmTr_v1.0_scaffold00059.5__	(AT4G39270.1
((Solyc03g093380.1.1	AT4G29450.1)	(((Potri.019G111100.1	evm_27.model.AmTr_v1.0_scaffold00056.178)	(((((Bradi2g62670.2.p	Zm00001d041941_T001.1)	(AT2G37050.3	LOC_Os11g01200.1))	((Solyc05g014240.2.1	Potri.008G181200.1)	evm_27.model.AmTr_v1.0_scaffold00049.63_))	((((Pp3c2_17640V3.1.p	((evm_27.model.AmTr_v1.0_scaffold00021.190	AT1G79620.1)	((Potri.004G231500.1	Solyc01g102710.2.1)	LOC_Os12g10740.1)))	((Potri.013G159500.1	(LOC_Os05g40270.4	Bradi2g53400.1.p))	Pp3c1_39210V3.1.p))	(((LOC_Os11g26130.1	Zm00001d007313_T001.1)	((Solyc09g057680.2.1	(Potri.018G141000.1	AT3G23750.1))	(((Bradi5g26550.1.p	Solyc01g007130.3.1)	(Smo_268021	Pp3c10_2340V3.1.p))	(AT1G24650.1	Zm00001d033777_T001.1))))	(((((evm_27.model.AmTr_v1.0_scaffold00032.135	AT1G56145.2)	((LOC_Os08g10310.1	LOC_Os04g22470.1)	(LOC_Os08g10150.1	Zm00001d026306_T009.1)))	((((Solyc02g071820.2.1	Potri.019G005900.1)	(AT3G14840.2	((Potri.011G075400.1	AT1G29730.1)	(Potri.011G072300.1	Solyc02g071880.2.1))))	(evm_27.model.AmTr_v1.0_scaffold00162.29_	Bradi4g28367.1.p))	Solyc03g005960.2.1))	((LOC_Os02g10110.1	(Potri.006G190700.1
((((((AT2G37050.3	(LOC_Os11g01200.1	(Bradi2g62670.2.p	Zm00001d041941_T001.1)))	((Solyc05g014240.2.1	Potri.008G181200.1)	evm_27.model.AmTr_v1.0_scaffold00049.63_))	((((Pp3c2_17640V3.1.p	((evm_27.model.AmTr_v1.0_scaffold00021.190	AT1G79620.1)	((Potri.004G231500.1	Solyc01g102710.2.1)	LOC_Os12g10740.1)))	((Potri.013G159500.1	(LOC_Os05g40270.4	Bradi2g53400.1.p))	Pp3c1_39210V3.1.p))	(((((Potri.007G002600.1	evm_27.model.AmTr_v1.0_scaffold00025.294)	(AT1G53730.2	Bradi1g21040.2.p))	(((LOC_Os02g10110.1	(Potri.006G190700.1	AT5G06820.1))	(Zm00001d015649_T003.1	Solyc02g081070.2.1))	Smo_76873_))	LOC_Os07g37810.1)	(((LOC_Os11g26130.1	Zm00001d007313_T001.1)	((Solyc09g057680.2.1	(Potri.018G141000.1	AT3G23750.1))	(((Bradi5g26550.1.p	Solyc01g007130.3.1)	(Smo_268021	Pp3c10_2340V3.1.p))	(AT1G24650.1	Zm00001d033777_T001.1))))	((((((((((AME1_AT3G53570.1	(CKA1_AT5G67380.1	(CDC2A_AT3G48750.1	MPK1_AT1G10210.1)))	(SnRK2_AT1G10940.2	CPK7_AT5G12480.1))	(PK1_AT3G08730.1	(NPH1_AT3G45780.1	PK5_AT5G47750.1)))	PPK1_AT1G77720.1)	MEKK1_AT4G08500.1)
(evm_27.model.AmTr_v1.0_scaffold00056.178	((Potri.019G111100.1	AT4G29450.1)	(((AT1G51890.1	((AT3G46350.1	AT4G20450.1)	AT1G49100.1))	((((AT2G37050.3	(LOC_Os11g01200.1	(Bradi2g62670.2.p	Zm00001d041941_T001.1)))	((Solyc05g014240.2.1	Potri.008G181200.1)	evm_27.model.AmTr_v1.0_scaffold00049.63_))	((((Pp3c2_17640V3.1.p	((Potri.004G231500.1	Solyc01g102710.2.1)	(LOC_Os12g10740.1	(evm_27.model.AmTr_v1.0_scaffold00021.190	AT1G79620.1))))	((Potri.013G159500.1	(LOC_Os05g40270.4	Bradi2g53400.1.p))	Pp3c1_39210V3.1.p))	(((Smo_76873_	(((Potri.007G002600.1	evm_27.model.AmTr_v1.0_scaffold00025.294)	(AT1G53730.2	Bradi1g21040.2.p))	((LOC_Os02g10110.1	(Potri.006G190700.1	AT5G06820.1))	(Zm00001d015649_T003.1	Solyc02g081070.2.1))))	LOC_Os07g37810.1)	((((Bradi5g26550.1.p	Solyc01g007130.3.1)	(Smo_268021	Pp3c10_2340V3.1.p))	((AT1G24650.1	Zm00001d033777_T001.1)	((LOC_Os11g26130.1	Zm00001d007313_T001.1)	(Solyc09g057680.2.1	(Potri.018G141000.1	AT3G23750.1)))))	(((((((((CKA1_AT5G67380.1	(CDC2A_AT3G48750.1	MPK1_AT1G10210.1))	(SnRK2_AT1G10940.2
((Solyc03g093380.1.1	((((LOC_Os07g37810.1	(Smo_76873_	(((LOC_Os02g10110.1	(AT5G06820.1	Potri.006G190700.1))	(Zm00001d015649_T003.1	Solyc02g081070.2.1))	((Potri.007G002600.1	evm_27.model.AmTr_v1.0_scaffold00025.294)	(AT1G53730.2	Bradi1g21040.2.p)))))	(((LOC_Os11g26130.1	Zm00001d007313_T001.1)	(((AT1G24650.1	Zm00001d033777_T001.1)	((Bradi5g26550.1.p	Solyc01g007130.3.1)	(Smo_268021	Pp3c10_2340V3.1.p)))	(Solyc09g057680.2.1	(Potri.018G141000.1	AT3G23750.1))))	((((((((evm_27.model.AmTr_v1.0_scaffold00032.242	(Zm00001d021535_T001.1	Potri.003G156200.1))	(((Bradi3g08338.1.p	(evm_27.model.AmTr_v1.0_scaffold00021.186	(Potri.011G058100.1	LOC_Os08g28870.1)))	(AT3G19700.1	Zm00001d042637_T002.1))	((AT1G75820.1	(Solyc03g043770.2.1	Zm00001d013162_T001.1))	Bradi1g75430.1.p)))	((Bradi1g58460.1.p	Smo_40409_)	(((Solyc09g061940.1.1	evm_27.model.AmTr_v1.0_scaffold00071.66_)	((LOC_Os01g07560.1	((Potri.001G467300.1	AT4G26540.1)	Bradi4g33160.1.p))	evm_27.model.AmTr_v1.0_scaffold00032.269))	Zm00001d046485_T001.1)))	((((LOC_Os10g33040.1	evm_27.model.AmTr_v1.0_scaffold00067.214)	(((Zm00001d000189_T001.1	Bradi3g21274.1.p)
(((AT1G49100.1	(AT4G20450.1	AT3G46350.1))	AT1G51890.1)	(((evm_27.model.AmTr_v1.0_scaffold00056.178	Potri.019G111100.1)	AT4G29450.1)	(((((AT2G37050.3	(LOC_Os11g01200.1	(Zm00001d041941_T001.1	Bradi2g62670.2.p)))	((Solyc05g014240.2.1	Potri.008G181200.1)	evm_27.model.AmTr_v1.0_scaffold00049.63_))	((((LOC_Os07g37810.1	((LOC_Os02g10110.1	(AT5G06820.1	Potri.006G190700.1))	((Smo_76873_	(Zm00001d015649_T003.1	Solyc02g081070.2.1))	(Bradi1g21040.2.p	((Potri.007G002600.1	evm_27.model.AmTr_v1.0_scaffold00025.294)	AT1G53730.2)))))	(((LOC_Os11g26130.1	Zm00001d007313_T001.1)	(((AT1G24650.1	Zm00001d033777_T001.1)	((Bradi5g26550.1.p	Solyc01g007130.3.1)	(Smo_268021	Pp3c10_2340V3.1.p)))	(Solyc09g057680.2.1	(Potri.018G141000.1	AT3G23750.1))))	((((Bradi2g34314.2.p	(((Bradi3g09060.2.p	evm_27.model.AmTr_v1.0_scaffold00170.10_)	(((AT4G30520.1	LOC_Os08g34380.1)	(Zm00001d045728_T002.1	Potri.017G108000.1))	Solyc04g039730.2.1))	(((Zm00001d048877_T002.1	evm_27.model.AmTr_v1.0_scaffold00157.36_)	((Bradi5g12227.1.p	LOC_Os08g07760.1)	(Solyc01g104970.2.1	AT1G71830.1)))
(((AT1G49100.1	(AT4G20450.1	AT3G46350.1))	AT1G51890.1)	(((Solyc03g093380.1.1	(Potri.019G111100.1	AT4G29450.1))	(((((Zm00001d041941_T001.1	Bradi2g62670.2.p)	(AT2G37050.3	LOC_Os11g01200.1))	((Solyc05g014240.2.1	Potri.008G181200.1)	evm_27.model.AmTr_v1.0_scaffold00049.63_))	(((((((((evm_27.model.AmTr_v1.0_scaffold00032.135	AT1G56145.2)	((LOC_Os08g10310.1	LOC_Os04g22470.1)	(LOC_Os08g10150.1	Zm00001d026306_T009.1)))	((((Potri.011G072300.1	Solyc02g071880.2.1)	(Potri.011G075400.1	AT1G29730.1))	(Solyc02g071820.2.1	Potri.019G005900.1))	((Bradi4g28367.1.p	evm_27.model.AmTr_v1.0_scaffold00162.29_)	AT3G14840.2)))	Solyc03g005960.2.1)	(TOUSLED_AT5G20930.1	((MEKK1_AT4G08500.1	((AME1_AT3G53570.1	((CDC2A_AT3G48750.1	MPK1_AT1G10210.1)	CKA1_AT5G67380.1))	((PK1_AT3G08730.1	(NPH1_AT3G45780.1	PK5_AT5G47750.1))	(CPK7_AT5G12480.1	SnRK2_AT1G10940.2))))	PPK1_AT1G77720.1)))	((((Solyc02g070910.1.1	(((Zm00001d005776_T002.1	LOC_Os06g08710.1)	(Bradi4g03660.2.p	((((LOC_Os02g30540.1	((LOC_Os11g46980.1	Bradi4g30827.2.p)	(Bradi4g10987.1.p
(((AT1G49100.1	(AT4G20450.1	AT3G46350.1))	AT1G51890.1)	(((LOC_Os01g59570.1	((LOC_Os09g18594.1	Zm00001d020185_T003.1)	((Bradi2g19290.1.p	LOC_Os05g45010.1)	(LOC_Os12g37980.1	Bradi1g00260.2.p))))	(Solyc03g093380.1.1	(((((((Solyc01g068360.2.1	Zm00001d034405_T002.1)	((AT2G02780.1	(LOC_Os06g38970.1	Bradi1g37210.1.p))	(evm_27.model.AmTr_v1.0_scaffold00005.91_	Potri.001G333300.1)))	(Pp3c14_22440V3.1.p	Smo_108434))	(LOC_Os07g37810.1	(Smo_76873_	((Zm00001d015649_T003.1	Solyc02g081070.2.1)	(((Potri.007G002600.1	evm_27.model.AmTr_v1.0_scaffold00025.294)	(AT1G53730.2	Bradi1g21040.2.p))	(LOC_Os02g10110.1	(AT5G06820.1	Potri.006G190700.1)))))))	(((AT1G24650.1	Zm00001d033777_T001.1)	(((Bradi5g26550.1.p	Solyc01g007130.3.1)	(Smo_268021	Pp3c10_2340V3.1.p))	((Solyc09g057680.2.1	(Potri.018G141000.1	AT3G23750.1))	(LOC_Os11g26130.1	Zm00001d007313_T001.1))))	(((((((Zm00001d005776_T002.1	LOC_Os06g08710.1)	(((Solyc04g014900.2.1	(LOC_Os02g30540.1	((LOC_Os11g46980.1	Bradi4g30827.2.p)	(Bradi4g10987.1.p
((Potri.019G111100.1	(AT4G29450.1	evm_27.model.AmTr_v1.0_scaffold00056.178))	((Solyc03g093380.1.1	((AT1G49100.1	(AT4G20450.1	AT3G46350.1))	AT1G51890.1))	((LOC_Os01g59570.1	((LOC_Os09g18594.1	Zm00001d020185_T003.1)	((Bradi2g19290.1.p	LOC_Os05g45010.1)	(LOC_Os12g37980.1	Bradi1g00260.2.p))))	((((((((Solyc01g068360.2.1	Zm00001d034405_T002.1)	((AT2G02780.1	(LOC_Os06g38970.1	Bradi1g37210.1.p))	(evm_27.model.AmTr_v1.0_scaffold00005.91_	Potri.001G333300.1)))	(Pp3c14_22440V3.1.p	Smo_108434))	(((Potri.014G196600.1	(Solyc01g109650.2.1	AT4G39270.1))	(evm_27.model.AmTr_v1.0_scaffold00059.5__	(LOC_Os03g56250.1	(Bradi1g10260.1.p	Zm00001d013376_T003.1))))	(Pp3c1_4210V3.1.p	Smo_40907_)))	(((((Solyc09g057680.2.1	(Potri.018G141000.1	AT3G23750.1))	(LOC_Os11g26130.1	Zm00001d007313_T001.1))	((Bradi5g26550.1.p	Solyc01g007130.3.1)	((AT1G24650.1	Zm00001d033777_T001.1)	(Smo_268021	Pp3c10_2340V3.1.p))))	(Pp3c4_2690V3.1.p	(((evm_27.model.AmTr_v1.0_scaffold00069.16_	((Zm00001d035097_T001.1	Bradi1g51630.1.p)	LOC_Os01g39600.1))	(AT2G45340.1
(((AT1G49100.1	(AT4G20450.1	AT3G46350.1))	AT1G51890.1)	((((LOC_Os09g18594.1	Zm00001d020185_T003.1)	((LOC_Os01g59570.1	(Bradi2g19290.1.p	LOC_Os05g45010.1))	(LOC_Os12g37980.1	Bradi1g00260.2.p)))	(Solyc03g093380.1.1	(((AT5G48740.1	(Solyc09g060110.2.1	Potri.002G242700.1))	Pp3c12_16180V3.1.p)	((((Zm00001d041941_T001.1	Bradi2g62670.2.p)	(AT2G37050.3	LOC_Os11g01200.1))	((Solyc05g014240.2.1	Potri.008G181200.1)	evm_27.model.AmTr_v1.0_scaffold00049.63_))	(((LOC_Os07g37810.1	((Bradi1g21040.2.p	((Potri.007G002600.1	evm_27.model.AmTr_v1.0_scaffold00025.294)	AT1G53730.2))	(((LOC_Os02g10110.1	(AT5G06820.1	Potri.006G190700.1))	(Zm00001d015649_T003.1	Solyc02g081070.2.1))	Smo_76873_)))	(((((((evm_27.model.AmTr_v1.0_scaffold00059.5__	(Potri.014G196600.1	(AT4G39270.1	Solyc01g109650.2.1)))	(LOC_Os03g56250.1	(Bradi1g10260.1.p	Zm00001d013376_T003.1)))	(Pp3c1_4210V3.1.p	Smo_40907_))	(((((AT5G45800.1	(LOC_Os06g35200.1	Zm00001d053518_T001.1))	((evm_27.model.AmTr_v1.0_scaffold00065.196	(Bradi3g19650.1.p	(Potri.018G107400.1	Solyc07g005540.1.1)))
((evm_27.model.AmTr_v1.0_scaffold00056.178	((((LOC_Os09g18594.1	Zm00001d020185_T003.1)	((Bradi2g19290.1.p	LOC_Os05g45010.1)	(LOC_Os12g37980.1	Bradi1g00260.2.p)))	LOC_Os01g59570.1)	(((AT2G37050.3	(LOC_Os11g01200.1	(Zm00001d041941_T001.1	Bradi2g62670.2.p)))	((Solyc05g014240.2.1	Potri.008G181200.1)	evm_27.model.AmTr_v1.0_scaffold00049.63_))	(((((LOC_Os07g37810.1	(((LOC_Os02g10110.1	(AT5G06820.1	Potri.006G190700.1))	(Zm00001d015649_T003.1	Solyc02g081070.2.1))	(Smo_76873_	((Potri.007G002600.1	evm_27.model.AmTr_v1.0_scaffold00025.294)	(AT1G53730.2	Bradi1g21040.2.p)))))	((LOC_Os11g26130.1	Zm00001d007313_T001.1)	(((AT1G24650.1	Zm00001d033777_T001.1)	((Smo_268021	Pp3c10_2340V3.1.p)	(Bradi5g26550.1.p	Solyc01g007130.3.1)))	(Solyc09g057680.2.1	(Potri.018G141000.1	AT3G23750.1)))))	((((((evm_27.model.AmTr_v1.0_scaffold00059.5__	(LOC_Os03g56250.1	(Solyc01g109650.2.1	(Potri.014G196600.1	AT4G39270.1))))	(Bradi1g10260.1.p	Zm00001d013376_T003.1))	(Pp3c1_4210V3.1.p	Smo_40907_))	(((((evm_27.model.AmTr_v1.0_scaffold00154.29_	((Potri.004G120500.1	AT3G02130.1)	(Solyc04g005390.1.1
((evm_27.model.AmTr_v1.0_scaffold00056.178	((((Bradi2g19290.1.p	LOC_Os05g45010.1)	(LOC_Os12g37980.1	Bradi1g00260.2.p))	(LOC_Os01g59570.1	(LOC_Os09g18594.1	Zm00001d020185_T003.1)))	((((Pp3c2_17640V3.1.p	(LOC_Os12g10740.1	((Potri.004G231500.1	Solyc01g102710.2.1)	(evm_27.model.AmTr_v1.0_scaffold00021.190	AT1G79620.1))))	(Pp3c1_39210V3.1.p	(Potri.013G159500.1	(LOC_Os05g40270.4	Bradi2g53400.1.p))))	(((((LOC_Os07g37810.1	((LOC_Os02g10110.1	(AT5G06820.1	Potri.006G190700.1))	((Zm00001d015649_T003.1	Solyc02g081070.2.1)	(Smo_76873_	((Potri.007G002600.1	evm_27.model.AmTr_v1.0_scaffold00025.294)	(AT1G53730.2	Bradi1g21040.2.p))))))	(((Smo_268021	Pp3c10_2340V3.1.p)	(Bradi5g26550.1.p	Solyc01g007130.3.1))	(((Solyc09g057680.2.1	(Potri.018G141000.1	AT3G23750.1))	(LOC_Os11g26130.1	Zm00001d007313_T001.1))	(AT1G24650.1	Zm00001d033777_T001.1))))	(((Smo_234577	(Solyc02g070910.1.1	(((LOC_Os02g30540.1	(LOC_Os11g46980.1	(Bradi4g30827.2.p	(Bradi4g10987.1.p	Zm00001d030796_T003.1))))	((evm_27.model.AmTr_v1.0_scaffold00029.382	((Bradi4g03660.2.p	(LOC_Os06g38730.1
((Solyc03g093380.1.1	AT4G29450.1)	((AT1G49100.1	((AT4G20450.1	AT3G46350.1)	AT1G51890.1))	((Potri.019G111100.1	evm_27.model.AmTr_v1.0_scaffold00056.178)	(((LOC_Os09g18594.1	Zm00001d020185_T003.1)	(((Bradi2g19290.1.p	LOC_Os05g45010.1)	(LOC_Os12g37980.1	Bradi1g00260.2.p))	LOC_Os01g59570.1))	((((Pp3c2_17640V3.1.p	((LOC_Os12g10740.1	(Solyc01g102710.2.1	Potri.004G231500.1))	(evm_27.model.AmTr_v1.0_scaffold00021.190	AT1G79620.1)))	(Pp3c1_39210V3.1.p	(Potri.013G159500.1	(LOC_Os05g40270.4	Bradi2g53400.1.p))))	((LOC_Os07g37810.1	(Smo_76873_	(((Potri.007G002600.1	evm_27.model.AmTr_v1.0_scaffold00025.294)	(AT1G53730.2	Bradi1g21040.2.p))	((LOC_Os02g10110.1	(AT5G06820.1	Potri.006G190700.1))	(Zm00001d015649_T003.1	Solyc02g081070.2.1)))))	((((Solyc09g057680.2.1	(Potri.018G141000.1	AT3G23750.1))	(LOC_Os11g26130.1	Zm00001d007313_T001.1))	((AT1G24650.1	Zm00001d033777_T001.1)	((Smo_268021	Pp3c10_2340V3.1.p)	(Bradi5g26550.1.p	Solyc01g007130.3.1))))	(((Pp3c4_2690V3.1.p	((((evm_27.model.AmTr_v1.0_scaffold00069.16_	(Zm00001d035097_T001.1
(evm_27.model.AmTr_v1.0_scaffold00056.178	((Solyc03g093380.1.1	((LOC_Os01g59570.1	((LOC_Os09g18594.1	Zm00001d020185_T003.1)	((Bradi2g19290.1.p	LOC_Os05g45010.1)	(LOC_Os12g37980.1	Bradi1g00260.2.p))))	((((Zm00001d041941_T001.1	Bradi2g62670.2.p)	(AT2G37050.3	LOC_Os11g01200.1))	((Solyc05g014240.2.1	Potri.008G181200.1)	evm_27.model.AmTr_v1.0_scaffold00049.63_))	((((Pp3c2_17640V3.1.p	((LOC_Os12g10740.1	(Solyc01g102710.2.1	Potri.004G231500.1))	(evm_27.model.AmTr_v1.0_scaffold00021.190	AT1G79620.1)))	(Pp3c1_39210V3.1.p	(Potri.013G159500.1	(LOC_Os05g40270.4	Bradi2g53400.1.p))))	((LOC_Os07g37810.1	((LOC_Os02g10110.1	(AT5G06820.1	Potri.006G190700.1))	((Zm00001d015649_T003.1	Solyc02g081070.2.1)	(Smo_76873_	((Potri.007G002600.1	evm_27.model.AmTr_v1.0_scaffold00025.294)	(AT1G53730.2	Bradi1g21040.2.p))))))	(((Pp3c1_4210V3.1.p	(Smo_40907_	(evm_27.model.AmTr_v1.0_scaffold00059.5__	((Potri.014G196600.1	(AT4G39270.1	Solyc01g109650.2.1))	((Bradi1g10260.1.p	Zm00001d013376_T003.1)	LOC_Os03g56250.1)))))	((Pp3c4_2690V3.1.p	((((Potri.001G117800.1	Solyc08g079460.2.1)	AT2G45340.1)
(((Potri.019G111100.1	AT4G29450.1)	((Solyc03g093380.1.1	((((((Pp3c1_4210V3.1.p	(Smo_40907_	((evm_27.model.AmTr_v1.0_scaffold00059.5__	(Potri.014G196600.1	(AT4G39270.1	Solyc01g109650.2.1)))	((Bradi1g10260.1.p	Zm00001d013376_T003.1)	LOC_Os03g56250.1))))	((((Solyc02g070910.1.1	Smo_234577)	(((((Zm00001d044656_T001.1	(LOC_Os06g38730.1	Bradi4g12990.1.p))	(((Bradi4g08300.2.p	LOC_Os02g42370.1)	((Solyc03g098400.1.1	AT3G47090.1)	(Potri.005G037400.1	(Solyc04g009040.2.1	(Potri.008G033700.1	Potri.017G152200.1)))))	(Zm00001d048357_T001.1	(((Bradi4g24451.1.p	LOC_Os11g07240.1)	((Zm00001d051096_T001.1	LOC_Os02g40240.1)	Bradi3g48760.2.p))	(Bradi3g16427.1.p	(Zm00001d054012_T001.1	LOC_Os01g05870.1))))))	Bradi4g03660.2.p)	((evm_27.model.AmTr_v1.0_scaffold00029.382	evm_27.model.AmTr_v1.0_scaffold00022.150)	(((Solyc03g006100.2.1	Solyc06g006040.1.1)	Potri.003G150100.1)	(Solyc04g014900.2.1	(((LOC_Os11g46980.1	Bradi4g30827.2.p)	(Zm00001d030796_T003.1	Bradi4g10987.1.p))	LOC_Os02g30540.1)))))	(Zm00001d005776_T002.1	LOC_Os06g08710.1)))	(((((AT2G31880.1	Pp3c10_16000V3.1.p)
((evm_27.model.AmTr_v1.0_scaffold00056.178	Potri.019G111100.1)	((Solyc03g093380.1.1	((((evm_27.model.AmTr_v1.0_scaffold00049.63_	(Potri.008G181200.1	Solyc05g014240.2.1))	(AT2G37050.3	((Zm00001d041941_T001.1	Bradi2g62670.2.p)	LOC_Os11g01200.1)))	(((AT5G48740.1	(Solyc09g060110.2.1	Potri.002G242700.1))	Pp3c12_16180V3.1.p)	(((LOC_Os07g37810.1	((LOC_Os02g10110.1	(AT5G06820.1	Potri.006G190700.1))	((Solyc02g081070.2.1	Zm00001d015649_T003.1)	(((Potri.007G002600.1	evm_27.model.AmTr_v1.0_scaffold00025.294)	(AT1G53730.2	Bradi1g21040.2.p))	Smo_76873_))))	(((((evm_27.model.AmTr_v1.0_scaffold00032.135	AT1G56145.2)	((LOC_Os08g10310.1	LOC_Os04g22470.1)	(LOC_Os08g10150.1	Zm00001d026306_T009.1)))	(((AT1G29730.1	Potri.011G075400.1)	((Potri.011G072300.1	Solyc02g071880.2.1)	((Solyc02g071820.2.1	Potri.019G005900.1)	((Bradi4g28367.1.p	evm_27.model.AmTr_v1.0_scaffold00162.29_)	AT3G14840.2))))	Solyc03g005960.2.1))	(((Smo_108434	Pp3c14_22440V3.1.p)	((AT2G02780.1	(LOC_Os06g38970.1	Bradi1g37210.1.p))	((Solyc01g068360.2.1	Zm00001d034405_T002.1)	(Potri.001G333300.1	evm_27.model.AmTr_v1.0_scaffold00005.91_))))
((AT4G29450.1	(evm_27.model.AmTr_v1.0_scaffold00056.178	Potri.019G111100.1))	(((((LOC_Os12g37980.1	Bradi1g00260.2.p)	(LOC_Os09g18594.1	Zm00001d020185_T003.1))	(LOC_Os01g59570.1	(LOC_Os05g45010.1	Bradi2g19290.1.p)))	(Solyc03g093380.1.1	(((evm_27.model.AmTr_v1.0_scaffold00049.63_	(Potri.008G181200.1	Solyc05g014240.2.1))	((Zm00001d041941_T001.1	Bradi2g62670.2.p)	(LOC_Os11g01200.1	AT2G37050.3)))	(((AT5G48740.1	(Solyc09g060110.2.1	Potri.002G242700.1))	Pp3c12_16180V3.1.p)	(((LOC_Os07g37810.1	((LOC_Os02g10110.1	(AT5G06820.1	Potri.006G190700.1))	((Solyc02g081070.2.1	Zm00001d015649_T003.1)	(((Potri.007G002600.1	evm_27.model.AmTr_v1.0_scaffold00025.294)	(AT1G53730.2	Bradi1g21040.2.p))	Smo_76873_))))	(((((Smo_108434	Pp3c14_22440V3.1.p)	((Potri.001G333300.1	evm_27.model.AmTr_v1.0_scaffold00005.91_)	((AT2G02780.1	(LOC_Os06g38970.1	Bradi1g37210.1.p))	(Solyc01g068360.2.1	Zm00001d034405_T002.1))))	(((evm_27.model.AmTr_v1.0_scaffold00059.5__	(Potri.014G196600.1	(AT4G39270.1	Solyc01g109650.2.1)))	((Bradi1g10260.1.p	Zm00001d013376_T003.1)	LOC_Os03g56250.1))	(Pp3c1_4210V3.1.p
(((evm_27.model.AmTr_v1.0_scaffold00056.178	Potri.019G111100.1)	(Solyc03g093380.1.1	AT4G29450.1))	((((LOC_Os12g37980.1	Bradi1g00260.2.p)	((LOC_Os09g18594.1	Zm00001d020185_T003.1)	(LOC_Os01g59570.1	(LOC_Os05g45010.1	Bradi2g19290.1.p))))	(((evm_27.model.AmTr_v1.0_scaffold00049.63_	(Potri.008G181200.1	Solyc05g014240.2.1))	((Zm00001d041941_T001.1	Bradi2g62670.2.p)	(LOC_Os11g01200.1	AT2G37050.3)))	(((AT5G48740.1	(Solyc09g060110.2.1	Potri.002G242700.1))	Pp3c12_16180V3.1.p)	((((((evm_27.model.AmTr_v1.0_scaffold00032.135	AT1G56145.2)	((LOC_Os08g10310.1	LOC_Os04g22470.1)	(LOC_Os08g10150.1	Zm00001d026306_T009.1)))	(((Bradi4g28367.1.p	evm_27.model.AmTr_v1.0_scaffold00162.29_)	(((AT1G29730.1	Potri.011G075400.1)	((Solyc02g071820.2.1	Potri.019G005900.1)	(Potri.011G072300.1	Solyc02g071880.2.1)))	AT3G14840.2))	Solyc03g005960.2.1))	(LOC_Os07g37810.1	((LOC_Os02g10110.1	(AT5G06820.1	Potri.006G190700.1))	((Solyc02g081070.2.1	Zm00001d015649_T003.1)	(((Potri.007G002600.1	evm_27.model.AmTr_v1.0_scaffold00025.294)	(AT1G53730.2	Bradi1g21040.2.p))	Smo_76873_)))))	(((Pp3c3_24690V3.1.p
((AT1G51890.1	(AT3G46350.1	(AT1G49100.1	AT4G20450.1)))	(((((LOC_Os09g18594.1	Zm00001d020185_T003.1)	(LOC_Os01g59570.1	((LOC_Os12g37980.1	Bradi1g00260.2.p)	(LOC_Os05g45010.1	Bradi2g19290.1.p))))	(((evm_27.model.AmTr_v1.0_scaffold00049.63_	(Potri.008G181200.1	Solyc05g014240.2.1))	(AT2G37050.3	((Zm00001d041941_T001.1	Bradi2g62670.2.p)	LOC_Os11g01200.1)))	(((AT5G48740.1	(Solyc09g060110.2.1	Potri.002G242700.1))	Pp3c12_16180V3.1.p)	(((LOC_Os07g37810.1	(((Potri.007G002600.1	evm_27.model.AmTr_v1.0_scaffold00025.294)	(AT1G53730.2	Bradi1g21040.2.p))	(Smo_76873_	((LOC_Os02g10110.1	(AT5G06820.1	Potri.006G190700.1))	(Solyc02g081070.2.1	Zm00001d015649_T003.1)))))	(((((MEKK1_AT4G08500.1	((AME1_AT3G53570.1	(SnRK2_AT1G10940.2	(CPK7_AT5G12480.1	(PK1_AT3G08730.1	(PK5_AT5G47750.1	NPH1_AT3G45780.1)))))	((CDC2A_AT3G48750.1	MPK1_AT1G10210.1)	CKA1_AT5G67380.1)))	PPK1_AT1G77720.1)	TOUSLED_AT5G20930.1)	(((Smo_108434	Pp3c14_22440V3.1.p)	((AT2G02780.1	(LOC_Os06g38970.1	Bradi1g37210.1.p))
((AT1G51890.1	(AT1G49100.1	(AT4G20450.1	AT3G46350.1)))	((((((LOC_Os12g37980.1	Bradi1g00260.2.p)	(LOC_Os05g45010.1	Bradi2g19290.1.p))	((LOC_Os09g18594.1	Zm00001d020185_T003.1)	LOC_Os01g59570.1))	(((evm_27.model.AmTr_v1.0_scaffold00049.63_	(Potri.008G181200.1	Solyc05g014240.2.1))	(AT2G37050.3	((Zm00001d041941_T001.1	Bradi2g62670.2.p)	LOC_Os11g01200.1)))	(((AT5G48740.1	(Solyc09g060110.2.1	Potri.002G242700.1))	Pp3c12_16180V3.1.p)	(((LOC_Os07g37810.1	((LOC_Os02g10110.1	(AT5G06820.1	Potri.006G190700.1))	((Solyc02g081070.2.1	Zm00001d015649_T003.1)	(((Potri.007G002600.1	evm_27.model.AmTr_v1.0_scaffold00025.294)	(AT1G53730.2	Bradi1g21040.2.p))	Smo_76873_))))	((((((MEKK1_AT4G08500.1	(((SnRK2_AT1G10940.2	CPK7_AT5G12480.1)	((CDC2A_AT3G48750.1	MPK1_AT1G10210.1)	CKA1_AT5G67380.1))	(AME1_AT3G53570.1	(PK1_AT3G08730.1	(PK5_AT5G47750.1	NPH1_AT3G45780.1)))))	PPK1_AT1G77720.1)	TOUSLED_AT5G20930.1)	((Smo_108434	Pp3c14_22440V3.1.p)	((Potri.001G333300.1	evm_27.model.AmTr_v1.0_scaffold00005.91_)	((AT2G02780.1
((AT1G51890.1	(AT1G49100.1	(AT4G20450.1	AT3G46350.1)))	((((((LOC_Os01g59570.1	(LOC_Os12g37980.1	Bradi1g00260.2.p))	(LOC_Os05g45010.1	Bradi2g19290.1.p))	(LOC_Os09g18594.1	Zm00001d020185_T003.1))	(((evm_27.model.AmTr_v1.0_scaffold00049.63_	(Potri.008G181200.1	Solyc05g014240.2.1))	((Zm00001d041941_T001.1	Bradi2g62670.2.p)	(LOC_Os11g01200.1	AT2G37050.3)))	(((AT5G48740.1	(Solyc09g060110.2.1	Potri.002G242700.1))	Pp3c12_16180V3.1.p)	(((Smo_108434	Pp3c14_22440V3.1.p)	((AT2G02780.1	(LOC_Os06g38970.1	Bradi1g37210.1.p))	((Solyc01g068360.2.1	Zm00001d034405_T002.1)	(Potri.001G333300.1	evm_27.model.AmTr_v1.0_scaffold00005.91_))))	((((((((evm_27.model.AmTr_v1.0_scaffold00032.135	AT1G56145.2)	((LOC_Os08g10310.1	LOC_Os04g22470.1)	(LOC_Os08g10150.1	Zm00001d026306_T009.1)))	(((((Potri.011G072300.1	Solyc02g071880.2.1)	(AT1G29730.1	Potri.011G075400.1))	(AT3G14840.2	(Solyc02g071820.2.1	Potri.019G005900.1)))	(Bradi4g28367.1.p	evm_27.model.AmTr_v1.0_scaffold00162.29_))	Solyc03g005960.2.1))	(((Zm00001d048877_T002.1	evm_27.model.AmTr_v1.0_scaffold00157.36_)	((((Solyc01g104970.2.1
((Solyc03g093380.1.1	(AT1G51890.1	(AT1G49100.1	(AT4G20450.1	AT3G46350.1))))	(((((LOC_Os12g37980.1	Bradi1g00260.2.p)	(LOC_Os01g59570.1	(LOC_Os05g45010.1	Bradi2g19290.1.p)))	(LOC_Os09g18594.1	Zm00001d020185_T003.1))	(((evm_27.model.AmTr_v1.0_scaffold00049.63_	(Potri.008G181200.1	Solyc05g014240.2.1))	((Zm00001d041941_T001.1	Bradi2g62670.2.p)	(LOC_Os11g01200.1	AT2G37050.3)))	(((Potri.002G242700.1	(AT5G48740.1	Solyc09g060110.2.1))	Pp3c12_16180V3.1.p)	((((((LOC_Os05g40270.4	Bradi2g53400.1.p)	Potri.013G159500.1)	Pp3c1_39210V3.1.p)	((LOC_Os12g10740.1	((evm_27.model.AmTr_v1.0_scaffold00021.190	AT1G79620.1)	(Solyc01g102710.2.1	Potri.004G231500.1)))	Pp3c2_17640V3.1.p))	((Smo_108434	Pp3c14_22440V3.1.p)	((Potri.001G333300.1	evm_27.model.AmTr_v1.0_scaffold00005.91_)	((AT2G02780.1	(LOC_Os06g38970.1	Bradi1g37210.1.p))	(Solyc01g068360.2.1	Zm00001d034405_T002.1)))))	((((Pp3c1_4210V3.1.p	(Smo_40907_	(LOC_Os03g56250.1	((Bradi1g10260.1.p	Zm00001d013376_T003.1)	(evm_27.model.AmTr_v1.0_scaffold00059.5__	(Potri.014G196600.1	(AT4G39270.1
((Potri.019G111100.1	(AT4G29450.1	evm_27.model.AmTr_v1.0_scaffold00056.178))	((AT1G51890.1	(AT1G49100.1	(AT4G20450.1	AT3G46350.1)))	(Solyc03g093380.1.1	(((LOC_Os09g18594.1	Zm00001d020185_T003.1)	(LOC_Os01g59570.1	((LOC_Os12g37980.1	Bradi1g00260.2.p)	(LOC_Os05g45010.1	Bradi2g19290.1.p))))	(((evm_27.model.AmTr_v1.0_scaffold00049.63_	(Potri.008G181200.1	Solyc05g014240.2.1))	((Zm00001d041941_T001.1	Bradi2g62670.2.p)	(LOC_Os11g01200.1	AT2G37050.3)))	(((AT5G48740.1	(Solyc09g060110.2.1	Potri.002G242700.1))	Pp3c12_16180V3.1.p)	(((LOC_Os07g37810.1	(Smo_76873_	(((LOC_Os02g10110.1	(AT5G06820.1	Potri.006G190700.1))	(Solyc02g081070.2.1	Zm00001d015649_T003.1))	((Potri.007G002600.1	evm_27.model.AmTr_v1.0_scaffold00025.294)	(AT1G53730.2	Bradi1g21040.2.p)))))	(((((Smo_108434	Pp3c14_22440V3.1.p)	((Solyc01g068360.2.1	Zm00001d034405_T002.1)	((Potri.001G333300.1	evm_27.model.AmTr_v1.0_scaffold00005.91_)	(AT2G02780.1	(LOC_Os06g38970.1	Bradi1g37210.1.p)))))	((PPK1_AT1G77720.1	(((((CDC2A_AT3G48750.1	MPK1_AT1G10210.1)	CKA1_AT5G67380.1)
((((LOC_Os01g59570.1	(((LOC_Os12g37980.1	Bradi1g00260.2.p)	(LOC_Os05g45010.1	Bradi2g19290.1.p))	(LOC_Os09g18594.1	Zm00001d020185_T003.1)))	(((evm_27.model.AmTr_v1.0_scaffold00049.63_	(Potri.008G181200.1	Solyc05g014240.2.1))	(AT2G37050.3	((Zm00001d041941_T001.1	Bradi2g62670.2.p)	LOC_Os11g01200.1)))	(((AT5G48740.1	(Solyc09g060110.2.1	Potri.002G242700.1))	Pp3c12_16180V3.1.p)	((((((Bradi5g26550.1.p	Solyc01g007130.3.1)	(Smo_268021	Pp3c10_2340V3.1.p))	((AT1G24650.1	Zm00001d033777_T001.1)	((LOC_Os11g26130.1	Zm00001d007313_T001.1)	(Solyc09g057680.2.1	(AT3G23750.1	Potri.018G141000.1)))))	((Pp3c1_4210V3.1.p	(Smo_40907_	((evm_27.model.AmTr_v1.0_scaffold00059.5__	(Potri.014G196600.1	(AT4G39270.1	Solyc01g109650.2.1)))	(LOC_Os03g56250.1	(Bradi1g10260.1.p	Zm00001d013376_T003.1)))))	((Bradi2g34314.2.p	((((Bradi5g12227.1.p	((Solyc01g104970.2.1	AT1G71830.1)	LOC_Os08g07760.1))	Pp3c3_24690V3.1.p)	((Bradi3g09060.2.p	evm_27.model.AmTr_v1.0_scaffold00170.10_)	(Solyc04g039730.2.1	((AT4G30520.1	LOC_Os08g34380.1)	(Potri.017G108000.1
(((AT1G49100.1	(AT3G46350.1	AT4G20450.1))	AT1G51890.1)	(((Potri.019G111100.1	evm_27.model.AmTr_v1.0_scaffold00056.178)	AT4G29450.1)	(Solyc03g093380.1.1	(((((AT5G48740.1	(Solyc09g060110.2.1	Potri.002G242700.1))	Pp3c12_16180V3.1.p)	((((Pp3c14_22440V3.1.p	Smo_108434)	(((Solyc01g068360.2.1	Zm00001d034405_T002.1)	(AT2G02780.1	(LOC_Os06g38970.1	Bradi1g37210.1.p)))	(evm_27.model.AmTr_v1.0_scaffold00005.91_	Potri.001G333300.1)))	((Pp3c1_39210V3.1.p	((LOC_Os05g40270.4	Bradi2g53400.1.p)	Potri.013G159500.1))	(((evm_27.model.AmTr_v1.0_scaffold00021.190	AT1G79620.1)	(LOC_Os12g10740.1	(Potri.004G231500.1	Solyc01g102710.2.1)))	Pp3c2_17640V3.1.p)))	((((((Solyc08g079460.2.1	Potri.001G117800.1)	(LOC_Os01g39600.1	(AT2G45340.1	(evm_27.model.AmTr_v1.0_scaffold00069.16_	(Bradi1g51630.1.p	Zm00001d035097_T001.1)))))	(Pp3c4_2690V3.1.p	Smo_122408))	((LOC_Os02g10110.1	(AT5G06820.1	Potri.006G190700.1))	((Zm00001d015649_T003.1	Solyc02g081070.2.1)	((Bradi1g21040.2.p	((Potri.007G002600.1	evm_27.model.AmTr_v1.0_scaffold00025.294)	AT1G53730.2))	(LOC_Os07g37810.1
((Potri.019G111100.1	evm_27.model.AmTr_v1.0_scaffold00056.178)	(AT4G29450.1	((Solyc03g093380.1.1	(((((AT5G48740.1	(Solyc09g060110.2.1	Potri.002G242700.1))	Pp3c12_16180V3.1.p)	((((((Zm00001d015649_T003.1	Solyc02g081070.2.1)	((AT1G53730.2	(Bradi1g21040.2.p	(Potri.007G002600.1	evm_27.model.AmTr_v1.0_scaffold00025.294)))	Smo_76873_))	(LOC_Os02g10110.1	(AT5G06820.1	Potri.006G190700.1)))	LOC_Os07g37810.1)	(((Pp3c14_22440V3.1.p	Smo_108434)	(((Solyc01g068360.2.1	Zm00001d034405_T002.1)	(AT2G02780.1	(LOC_Os06g38970.1	Bradi1g37210.1.p)))	(evm_27.model.AmTr_v1.0_scaffold00005.91_	Potri.001G333300.1)))	((Pp3c1_39210V3.1.p	((LOC_Os05g40270.4	Bradi2g53400.1.p)	Potri.013G159500.1))	(((evm_27.model.AmTr_v1.0_scaffold00021.190	AT1G79620.1)	(LOC_Os12g10740.1	(Potri.004G231500.1	Solyc01g102710.2.1)))	Pp3c2_17640V3.1.p))))	(((((Smo_268021	Pp3c10_2340V3.1.p)	((Bradi5g26550.1.p	Solyc01g007130.3.1)	((AT1G24650.1	Zm00001d033777_T001.1)	((LOC_Os11g26130.1	Zm00001d007313_T001.1)	(Solyc09g057680.2.1	(Potri.018G141000.1	AT3G23750.1))))))	(((Pp3c3_24690V3.1.p
(((AT1G49100.1	(AT3G46350.1	AT4G20450.1))	AT1G51890.1)	(((Potri.019G111100.1	evm_27.model.AmTr_v1.0_scaffold00056.178)	AT4G29450.1)	(Solyc03g093380.1.1	(((((Pp3c1_39210V3.1.p	((LOC_Os05g40270.4	Bradi2g53400.1.p)	Potri.013G159500.1))	(((evm_27.model.AmTr_v1.0_scaffold00021.190	AT1G79620.1)	(LOC_Os12g10740.1	(Potri.004G231500.1	Solyc01g102710.2.1)))	Pp3c2_17640V3.1.p))	((((Pp3c4_2690V3.1.p	(Smo_122408	((LOC_Os01g39600.1	((Solyc08g079460.2.1	Potri.001G117800.1)	AT2G45340.1))	(evm_27.model.AmTr_v1.0_scaffold00069.16_	(Bradi1g51630.1.p	Zm00001d035097_T001.1)))))	(((LOC_Os02g10110.1	(AT5G06820.1	Potri.006G190700.1))	(LOC_Os07g37810.1	((Zm00001d015649_T003.1	Solyc02g081070.2.1)	(((AT1G53730.2	(Potri.007G002600.1	evm_27.model.AmTr_v1.0_scaffold00025.294))	Bradi1g21040.2.p)	Smo_76873_))))	(((evm_27.model.AmTr_v1.0_scaffold00059.5__	(Potri.014G196600.1	(Solyc01g109650.2.1	AT4G39270.1)))	(LOC_Os03g56250.1	(Bradi1g10260.1.p	Zm00001d013376_T003.1)))	(Pp3c1_4210V3.1.p	Smo_40907_))))	(((Bradi2g34314.2.p	((((evm_27.model.AmTr_v1.0_scaffold00170.10_	Bradi3g09060.2.p)
(((AT1G49100.1	(AT3G46350.1	AT4G20450.1))	AT1G51890.1)	(((Potri.019G111100.1	evm_27.model.AmTr_v1.0_scaffold00056.178)	AT4G29450.1)	(Solyc03g093380.1.1	((((evm_27.model.AmTr_v1.0_scaffold00049.63_	(Solyc05g014240.2.1	Potri.008G181200.1))	(AT2G37050.3	((Zm00001d041941_T001.1	Bradi2g62670.2.p)	LOC_Os11g01200.1)))	(((AT5G48740.1	(Solyc09g060110.2.1	Potri.002G242700.1))	Pp3c12_16180V3.1.p)	(((Pp3c1_39210V3.1.p	((LOC_Os05g40270.4	Bradi2g53400.1.p)	Potri.013G159500.1))	(((evm_27.model.AmTr_v1.0_scaffold00021.190	AT1G79620.1)	(LOC_Os12g10740.1	(Potri.004G231500.1	Solyc01g102710.2.1)))	Pp3c2_17640V3.1.p))	(((AT1G24650.1	Zm00001d033777_T001.1)	(((LOC_Os11g26130.1	Zm00001d007313_T001.1)	(Solyc09g057680.2.1	(Potri.018G141000.1	AT3G23750.1)))	((Smo_268021	Pp3c10_2340V3.1.p)	(Bradi5g26550.1.p	Solyc01g007130.3.1))))	((((((Solyc08g079460.2.1	Potri.001G117800.1)	AT2G45340.1)	(evm_27.model.AmTr_v1.0_scaffold00069.16_	(Bradi1g51630.1.p	(LOC_Os01g39600.1	Zm00001d035097_T001.1))))	(Pp3c4_2690V3.1.p	Smo_122408))	(((((evm_27.model.AmTr_v1.0_scaffold00059.5__
((Solyc03g093380.1.1	((AT1G49100.1	(AT3G46350.1	AT4G20450.1))	AT1G51890.1))	(((Potri.019G111100.1	evm_27.model.AmTr_v1.0_scaffold00056.178)	AT4G29450.1)	(((((Pp3c1_39210V3.1.p	((LOC_Os05g40270.4	Bradi2g53400.1.p)	Potri.013G159500.1))	(((evm_27.model.AmTr_v1.0_scaffold00021.190	AT1G79620.1)	(LOC_Os12g10740.1	(Potri.004G231500.1	Solyc01g102710.2.1)))	Pp3c2_17640V3.1.p))	((LOC_Os07g37810.1	(((Potri.007G002600.1	evm_27.model.AmTr_v1.0_scaffold00025.294)	(Bradi1g21040.2.p	AT1G53730.2))	(Smo_76873_	((LOC_Os02g10110.1	(AT5G06820.1	Potri.006G190700.1))	(Zm00001d015649_T003.1	Solyc02g081070.2.1)))))	(((((Pp3c14_22440V3.1.p	Smo_108434)	(((Solyc01g068360.2.1	Zm00001d034405_T002.1)	(AT2G02780.1	(LOC_Os06g38970.1	Bradi1g37210.1.p)))	(evm_27.model.AmTr_v1.0_scaffold00005.91_	Potri.001G333300.1)))	((LOC_Os11g26130.1	Zm00001d007313_T001.1)	((Solyc09g057680.2.1	(Potri.018G141000.1	AT3G23750.1))	(((Smo_268021	Pp3c10_2340V3.1.p)	(Bradi5g26550.1.p	Solyc01g007130.3.1))	(AT1G24650.1	Zm00001d033777_T001.1)))))	(((evm_27.model.AmTr_v1.0_scaffold00032.135
(((Potri.019G111100.1	evm_27.model.AmTr_v1.0_scaffold00056.178)	AT4G29450.1)	((((((Pp3c1_39210V3.1.p	((LOC_Os05g40270.4	Bradi2g53400.1.p)	Potri.013G159500.1))	(((evm_27.model.AmTr_v1.0_scaffold00021.190	AT1G79620.1)	(LOC_Os12g10740.1	(Potri.004G231500.1	Solyc01g102710.2.1)))	Pp3c2_17640V3.1.p))	((((Pp3c14_22440V3.1.p	Smo_108434)	((Solyc01g068360.2.1	Zm00001d034405_T002.1)	((AT2G02780.1	(LOC_Os06g38970.1	Bradi1g37210.1.p))	(evm_27.model.AmTr_v1.0_scaffold00005.91_	Potri.001G333300.1))))	(Pp3c1_4210V3.1.p	(Smo_40907_	(LOC_Os03g56250.1	((Bradi1g10260.1.p	Zm00001d013376_T003.1)	(evm_27.model.AmTr_v1.0_scaffold00059.5__	(Potri.014G196600.1	(Solyc01g109650.2.1	AT4G39270.1))))))))	((((LOC_Os11g26130.1	Zm00001d007313_T001.1)	((Solyc09g057680.2.1	(Potri.018G141000.1	AT3G23750.1))	(((Smo_268021	Pp3c10_2340V3.1.p)	(Bradi5g26550.1.p	Solyc01g007130.3.1))	(AT1G24650.1	Zm00001d033777_T001.1))))	((Pp3c4_2690V3.1.p	(Smo_122408	((LOC_Os01g39600.1	((Solyc08g079460.2.1	Potri.001G117800.1)	AT2G45340.1))	((Bradi1g51630.1.p	Zm00001d035097_T001.1)
((((AT1G49100.1	(AT3G46350.1	AT4G20450.1))	AT1G51890.1)	((evm_27.model.AmTr_v1.0_scaffold00056.178	AT4G29450.1)	Potri.019G111100.1))	(Solyc03g093380.1.1	((((evm_27.model.AmTr_v1.0_scaffold00049.63_	(Solyc05g014240.2.1	Potri.008G181200.1))	(AT2G37050.3	((Zm00001d041941_T001.1	Bradi2g62670.2.p)	LOC_Os11g01200.1)))	(((AT5G48740.1	(Solyc09g060110.2.1	Potri.002G242700.1))	Pp3c12_16180V3.1.p)	(((Pp3c1_39210V3.1.p	((LOC_Os05g40270.4	Bradi2g53400.1.p)	Potri.013G159500.1))	(((evm_27.model.AmTr_v1.0_scaffold00021.190	AT1G79620.1)	(LOC_Os12g10740.1	(Potri.004G231500.1	Solyc01g102710.2.1)))	Pp3c2_17640V3.1.p))	(((LOC_Os07g37810.1	(Smo_76873_	(((LOC_Os02g10110.1	(AT5G06820.1	Potri.006G190700.1))	(Zm00001d015649_T003.1	Solyc02g081070.2.1))	((Potri.007G002600.1	evm_27.model.AmTr_v1.0_scaffold00025.294)	(Bradi1g21040.2.p	AT1G53730.2)))))	(((LOC_Os11g26130.1	Zm00001d007313_T001.1)	((Solyc09g057680.2.1	(Potri.018G141000.1	AT3G23750.1))	(((Smo_268021	Pp3c10_2340V3.1.p)	(Bradi5g26550.1.p	Solyc01g007130.3.1))	(AT1G24650.1
(((((evm_27.model.AmTr_v1.0_scaffold00049.63_	(Solyc05g014240.2.1	Potri.008G181200.1))	(AT2G37050.3	((Zm00001d041941_T001.1	Bradi2g62670.2.p)	LOC_Os11g01200.1)))	(((AT5G48740.1	(Solyc09g060110.2.1	Potri.002G242700.1))	Pp3c12_16180V3.1.p)	(((((((Solyc04g005390.1.1	(evm_27.model.AmTr_v1.0_scaffold00154.29_	(((Potri.004G120500.1	AT3G02130.1)	Potri.008G096400.1)	(LOC_Os07g41140.1	((Zm00001d013251_T001.1	LOC_Os03g54900.1)	Bradi1g59290.3.p)))))	(((evm_27.model.AmTr_v1.0_scaffold00069.219	(Potri.001G114500.1	LOC_Os03g03570.2))	((AT5G01890.1	(Bradi1g63200.1.p	Potri.019G058600.1))	(AT3G28040.1	Zm00001d042051_T001.1)))	(((Pp3c11_18980V3.1.p	Smo_406781)	(Zm00001d002599_T002.1	(AT4G36180.1	Solyc03g033610.1.1)))	((((evm_27.model.AmTr_v1.0_scaffold00023.23_	(Potri.006G104300.1	Bradi1g65110.1.p))	Solyc09g061930.2.1)	(((((LOC_Os08g39590.1	AT3G57830.1)	(Potri.010G058200.1	Bradi4g39617.1.p))	(Potri.017G119000.1	Potri.008G124300.1))	(Solyc01g107650.2.1	Zm00001d019701_T001.1))	((((Bradi2g02290.1.p	AT1G68400.1)	Smo_10889_)	((AT5G24100.1	(Pp3c18_14390V3.1.p
((Solyc03g093380.1.1	((((evm_27.model.AmTr_v1.0_scaffold00049.63_	(Solyc05g014240.2.1	Potri.008G181200.1))	((Zm00001d041941_T001.1	Bradi2g62670.2.p)	(LOC_Os11g01200.1	AT2G37050.3)))	(((AT5G48740.1	(Solyc09g060110.2.1	Potri.002G242700.1))	Pp3c12_16180V3.1.p)	(((((((evm_27.model.AmTr_v1.0_scaffold00032.135	AT1G56145.2)	((LOC_Os08g10310.1	LOC_Os04g22470.1)	(LOC_Os08g10150.1	Zm00001d026306_T009.1)))	(Solyc03g005960.2.1	(evm_27.model.AmTr_v1.0_scaffold00162.29_	(Bradi4g28367.1.p	(AT3G14840.2	((Potri.019G005900.1	Solyc02g071820.2.1)	((Solyc02g071880.2.1	Potri.011G072300.1)	(Potri.011G075400.1	AT1G29730.1))))))))	((((((evm_27.model.AmTr_v1.0_scaffold00069.219	(Potri.001G114500.1	LOC_Os03g03570.2))	((AT5G01890.1	(Bradi1g63200.1.p	Potri.019G058600.1))	(AT3G28040.1	Zm00001d042051_T001.1)))	(((Solyc04g005390.1.1	(evm_27.model.AmTr_v1.0_scaffold00154.29_	(((Potri.004G120500.1	AT3G02130.1)	Potri.008G096400.1)	(LOC_Os07g41140.1	((Zm00001d013251_T001.1	LOC_Os03g54900.1)	Bradi1g59290.3.p)))))	(Smo_406781	((Zm00001d002599_T002.1	(AT4G36180.1	Solyc03g033610.1.1))	Pp3c11_18980V3.1.p)))
((Potri.019G111100.1	evm_27.model.AmTr_v1.0_scaffold00056.178)	((((((evm_27.model.AmTr_v1.0_scaffold00049.63_	(Solyc05g014240.2.1	Potri.008G181200.1))	((Zm00001d041941_T001.1	Bradi2g62670.2.p)	(LOC_Os11g01200.1	AT2G37050.3)))	(((AT5G48740.1	(Solyc09g060110.2.1	Potri.002G242700.1))	Pp3c12_16180V3.1.p)	(((((LOC_Os11g26130.1	Zm00001d007313_T001.1)	((Solyc09g057680.2.1	(Potri.018G141000.1	AT3G23750.1))	(((Smo_268021	Pp3c10_2340V3.1.p)	(Bradi5g26550.1.p	Solyc01g007130.3.1))	(AT1G24650.1	Zm00001d033777_T001.1))))	(((LOC_Os02g10110.1	(AT5G06820.1	Potri.006G190700.1))	((Zm00001d015649_T003.1	Solyc02g081070.2.1)	(Smo_76873_	(Bradi1g21040.2.p	(AT1G53730.2	(Potri.007G002600.1	evm_27.model.AmTr_v1.0_scaffold00025.294))))))	LOC_Os07g37810.1))	(((((evm_27.model.AmTr_v1.0_scaffold00032.135	AT1G56145.2)	((LOC_Os08g10310.1	LOC_Os04g22470.1)	(LOC_Os08g10150.1	Zm00001d026306_T009.1)))	(Solyc03g005960.2.1	((AT3G14840.2	((Potri.019G005900.1	Solyc02g071820.2.1)	((Solyc02g071880.2.1	Potri.011G072300.1)	(Potri.011G075400.1	AT1G29730.1))))	(evm_27.model.AmTr_v1.0_scaffold00162.29_
((AT1G51890.1	(AT1G49100.1	(AT4G20450.1	AT3G46350.1)))	(AT4G29450.1	((evm_27.model.AmTr_v1.0_scaffold00056.178	Potri.019G111100.1)	(Solyc03g093380.1.1	((((LOC_Os09g18594.1	Zm00001d020185_T003.1)	((LOC_Os12g37980.1	Bradi1g00260.2.p)	(Bradi2g19290.1.p	LOC_Os05g45010.1)))	LOC_Os01g59570.1)	(((evm_27.model.AmTr_v1.0_scaffold00049.63_	(Potri.008G181200.1	Solyc05g014240.2.1))	((AT2G37050.3	LOC_Os11g01200.1)	(Zm00001d041941_T001.1	Bradi2g62670.2.p)))	(((((Pp3c2_17640V3.1.p	((evm_27.model.AmTr_v1.0_scaffold00021.190	AT1G79620.1)	((Potri.004G231500.1	Solyc01g102710.2.1)	LOC_Os12g10740.1)))	(Pp3c1_39210V3.1.p	((Bradi2g53400.1.p	LOC_Os05g40270.4)	Potri.013G159500.1)))	((((((((Pp3c18_21010V3.1.p	Solyc03g115610.2.1)	((((Bradi3g21400.1.p	evm_27.model.AmTr_v1.0_scaffold00024.56_)	(((Zm00001d011721_T001.1	Bradi1g72572.1.p)	AT4G39400.1)	Potri.011G169600.1))	((((LOC_Os02g05920.1	Bradi3g04176.1.p)	Zm00001d053866_T001.1)	(Potri.001G161000.1	AT1G72300.1))	(Smo_121260	(evm_27.model.AmTr_v1.0_scaffold00029.177	(Solyc01g008140.2.1	Zm00001d001877_T001.1)))))	(Potri.012G139000.1
((Solyc03g093380.1.1	((AT4G29450.1	evm_27.model.AmTr_v1.0_scaffold00056.178)	Potri.019G111100.1))	(((((LOC_Os09g18594.1	Zm00001d020185_T003.1)	((LOC_Os12g37980.1	Bradi1g00260.2.p)	(Bradi2g19290.1.p	LOC_Os05g45010.1)))	LOC_Os01g59570.1)	((((Pp3c2_17640V3.1.p	((evm_27.model.AmTr_v1.0_scaffold00021.190	AT1G79620.1)	((Potri.004G231500.1	Solyc01g102710.2.1)	LOC_Os12g10740.1)))	(Pp3c1_39210V3.1.p	((Bradi2g53400.1.p	LOC_Os05g40270.4)	Potri.013G159500.1)))	((((((((((Potri.001G129000.1	Solyc08g074760.2.1)	(Bradi1g67050.2.p	evm_27.model.AmTr_v1.0_scaffold00048.222))	(evm_27.model.AmTr_v1.0_scaffold00002.363	((Potri.012G071100.1	AT5G62710.1)	(LOC_Os12g44090.1	Zm00001d041215_T002.1))))	((TOUSLED_AT5G20930.1	((((NPH1_AT3G45780.1	PK5_AT5G47750.1)	PK1_AT3G08730.1)	(CPK7_AT5G12480.1	SnRK2_AT1G10940.2))	((CKA1_AT5G67380.1	(AME1_AT3G53570.1	(CDC2A_AT3G48750.1	MPK1_AT1G10210.1)))	(PPK1_AT1G77720.1	MEKK1_AT4G08500.1))))	(AT2G31880.1	Pp3c10_16000V3.1.p)))	(((Pp3c18_21010V3.1.p	Solyc03g115610.2.1)	((((Bradi3g21400.1.p	evm_27.model.AmTr_v1.0_scaffold00024.56_)	(((Zm00001d011721_T001.1	Bradi1g72572.1.p)
[truncated: 630 more rows]
[truncated: 260 more columns]
