# Supplementary material for: Structural evolution drives diversification of the large LRR‐RLK gene family
Source: New Phytol. 2020 Feb 29;226(5):1492–505. doi: 10.1111/nph.16455 (PMC7318236; doi:10.1111/nph.16455)
Supplement: Supplementary file 1 — Dataset S1 Alignments used to infer clade‐specific trees. Dataset S2 Alignments used to infer clade‐specific trees after filtering. Dataset S3 Newick format clade‐specific tree files. Dataset S4 Sequence alignment from backbone tree. Dataset S5 Sequence alignment from backbone tree after filtering. Dataset S6 Models for backbone tree alignment partitions. Dataset S7 Newick format LRR‐RLK constraint tree. Dataset S8 Newick format LRR‐RLK backbone best tree. Dataset S9 Newick format files for bootstrap replicate trees used in backbone tree construction. Dataset S10 Alignments used to construct conversion trees shown in Fig. S19. Fig. S1 Clade I gene tree. Fig. S2 Clade II gene tree. Fig. S3 Clade III_VIIa gene tree. Fig. S4 Clade IV gene tree. Fig. S5 Clade V gene tree. Fig. S6 Clade VI gene tree. Fig. S7 Clade VIIb gene tree. Fig. S8 Clade VIII‐1 gene tree. Fig. S9 Clade VIII‐2 gene tree. Fig. S10 Clade IX gene tree. Fig. S11 Clade X gene tree. Fig. S12 Clade XI_XIIb gene tree. Fig. S13 Clade XIIa gene tree. Fig. S14 Clade XIIIa gene tree. Fig. S15 Clade XIIIb gene tree. Fig. S16 Clade XIV gene tree. Fig. S17 Clade XV gene tree. Fig. S18 Model of structural modifications found. Fig. S19 Phylogenetic trees of maize genes in clade XI_XIIb from different alignment domains. Fig. S20 Alignment showing sequence identity of a maize gene fragment to its paralog. Fig. S21 Backbone tree with gene names. Table S1 Genome annotation and assembly versions used in gene searches. Table S2 List of maize transcript variants used in gene searches. Table S3 All discovered genes, their respective clades, protein domains found in coding annotation, and domains found outside their coding annotation. Table S4 Gene expression analyses. Table S5 Genes used to construct backbone phylogenetic tree, their clades, and their constraint groups. Table S6 Gene family size in each taxon by clade. Table S7 Rate of gene structural variation by clade. [file NPH-226-1492-s001.zip › Man2019_LRR-RLKs_SupportingInformation/datasets/Dataset_S1_Alignments/XIIIb.input.align.fasta]

>AT2G26330.1 pacid=19638210 transcript=AT2G26330.1 locus=AT2G26330 ID=AT2G26330.1.TAIR10 annot-version=TAIR10
------------------------------------------------------------
------------------------------------------------------M--ALF
RD---------------IVLLGFLFCLS-----LVATVTS-----EEGATLLEIKKSFKD
VNNVLYDWTTS-PSSD-YCVWRGVSCENVTFNVVALNLSDL-------------------
---------------NLDGEISPAIGDLKSLLSIDLRGNRLSGQIPDEIGDCSSLQNLDL
SFNELSGDIPFSISKLKQLEQLILKNNQLIGPIPSTLSQIPNLKILDLAQNKLSGEIPRL
IYWNEVLQYLGLRGNNLVGNISPDLCQLTG-LWYFDVRNNSLTGSIPETIGNCTAFQVLD
LSYNQLTGEIPFDIGFLQ-VATLSLQGNQLSGKIPSVIGLMQALAVLDLSG--------N
LLSG--SIPPILGNLTFTEKLYLHSNKLTGSIPPELGNMSKLHYLELNDNHLTGHIPPEL
GKLTDLFDLNVANNDLEGPIPDHLSSCTNLNSL-----------------------NVHG
NKFSGTIPRAFQKLES--------------------------------------------
----------------------------------------------------------MT
YLNLSSNNIKGPIPVELSRI-GNLDTLDLSNNKINGI--IPSSLGDLEHLLKMNLS----
---------------------RNHITGVVPGDFGNLRS----------IMEIDLSNNDIS
GPIPEELNQLQNIILLRLENNNLTGNV-GSLANCLSLTVL---NVSHNNLVGDIPKNNNF
SRFSPD----------------S---FIGNPGLCGSWLNS-PCHDS-------RRTVRVS
ISRA------------------------------AILGIAIGGLVILLMVLIAACRPHNP
PPFLDGSLDK------PVTYS--TPKLVILHMNMALH-VYEDIMRMTENLSEKYIIGHGA
SSTVYKCVLKNCKPVAIKRLYSHNPQ------SMKQFETELEMLSSIKHRNLVSLQAYSL
SHLGSLLFYDYLENGSLWDLLH-GP-TKK---KTLDWDTRLKIAYGAAQGLAYLHHDCSP
RIIHRDVKSSNILLDKDLEARLTDFGIAKSLCVSKSHT--STYVMGTIGYIDPEYARTSR
LTEKSDVYSYGIVLLELLTRRKAVD---------DESNLHHLIMSKTGNNEVMEMADPDI
TSTCKDLGVVKKVFQLALLCTKRQPNDRPTMHQVTRVLGSFMLS-EQPPAATDTSA----
--------------TLAGSCYVD---EYANLK----TPHSVN-C-SSMSASDAQLFLRFG
QVISQNSE-----------
>AT3G02130.1 pacid=19663618 transcript=AT3G02130.1 locus=AT3G02130 ID=AT3G02130.1.TAIR10 annot-version=TAIR10
------------------------------------------------------------
------------------------------------------------------M--TSL
PSSVIKWRFFRRQMPSDVVFSLCLLCFASCLAGKITVLAD-----SDKSVLLRFKKTVSD
PGSILASWVEE--SED-YCSWFGVSCDSSS-RVMALNISGSGSSEISRNRFTCGDIGKFP
LYGFGVRRDCTGNHGALAGNLPSVIMSLTGLRVLSLPFNSFSGEIPVGIWGMEKLEVLDL
EGNLMTGSLPDQFTGLRNLRVMNLGFNRVSGEIPNSLQNLTKLEILNLGGNKLNGTVPGF
VGRFRVLH---LPLNWLQGSLPKDIGDSCGKLEHLDLSGNFLTGRIPESLGKCAGLRSLL
LYMNTLEETIPLEFGSLQKLEVLDVSRNTLSGPLPVELGNCSSLSVLVLSNLYNVYEDIN
SVRGEADLPP-GADLTSMTEDF---NFYQGGIPEEITRLPKLKILWVPRATLEGRFPGDW
GSCQNLEMVNLGQNFFKGEIPVGLSKCKNLRLLDLSSNRLTGELLKEISVPCMSVFDVGG
NSLSGVIPDFLNNTTSHCPPVVYFDRFSIESYSDPSSVYLSFFTEKAQVGTSLIDLGSDG
GPAVFHNFADNNFTGTLKSIPLAQERLGKRVSYIFSAGGNRLYGQFPGNLFDNCDELKAV
YVNVSFNKLSGRIPQGLNNMCTSLKILDASVNQIFGP--IPTSLGDLASLVALNLSWNQL
QGQIPGSLGKKMAALTYLSIANNNLTGQIPQSFGQLHS----------LDVLDLSSNHLS
GGIPHDFVNLKNLTVLLLNNNNLSGPIPSGFA---TFAVF---NVSSNNLSGPVPSTNGL
TKCSTV----------------S-----GNPYLR-------PCHVFSLTTP--SSDSRDS
TGDSITQDYASSPVENAPSQSPGKGGFNSLEIASIASASAIVSVLIALVILFFYTRKWHP
K--------------SKIMAT--TKREVTMFMDIGVPITFDNVVRATGNFNASNLIGNGG
FGATYKAEISQDVVVAIKRLSIGRFQ------GVQQFHAEIKTLGRLRHPNLVTLIGYHA
SETEMFLVYNYLPGGNLEKFIQ-ER-STR------DWRVLHKIALDIARALAYLHDQCVP
RVLHRDVKPSNILLDDDCNAYLSDFGLARLLGTSETHA--TTGVAGTFGYVAPEYAMTCR
VSDKADVYSYGVVLLELLSDKKALD--PSFVSYGNGFNIVQWACMLLRQGRAKEFFTAGL
WDAGPH-DDLVEVLHLAVVCTVDSLSTRPTMKQVVRRLKQLQPP----------------
------------------------S------------------C----------------
-------------------
>AT5G62230.1 pacid=19666335 transcript=AT5G62230.1 locus=AT5G62230 ID=AT5G62230.1.TAIR10 annot-version=TAIR10
------------------------------------------------------------
------------------------------------------------------M--K--
-------EKMQRMV--LSLAMVGFMVF------GVASAMN-----NEGKALMAIKGSFSN
LVNMLLDWDDV-HNSD-LCSWRGVFCDNVSYSVVSLNLSSL-------------------
---------------NLGGEISPAIGDLRNLQSIDLQGNKLAGQIPDEIGNCASLVYLDL
SENLLYGDIPFSISKLKQLETLNLKNNQLTGPVPATLTQIPNLKRLDLAGNHLTGEISRL
LYWNEVLQYLGLRGNMLTGTLSSDMCQLTG-LWYFDVRGNNLTGTIPESIGNCTSFQILD
ISYNQITGEIPYNIGFLQ-VATLSLQGNRLTGRIPEVIGLMQALAVLDLSD--------N
ELVG--PIPPILGNLSFTGKLYLHGNMLTGPIPSELGNMSRLSYLQLNDNKLVGTIPPEL
GKLEQLFELNLANNRLVGPIPSNISSCAALNQF-----------------------NVHG
NLLSGSIPLAFRNLGS--------------------------------------------
----------------------------------------------------------LT
YLNLSSNNFKGKIPVELGHI-INLDKLDLSGNNFSGS--IPLTLGDLEHLLILNLS----
---------------------RNHLSGQLPAEFGNLRS----------IQMIDVSFNLLS
GVIPTELGQLQNLNSLILNNNKLHGKIPDQLTNCFTLVNL---NVSFNNLSGIVPPMKNF
SRFAPA----------------S---FVGNPYLCGNWVGS-ICGP--------LPKSR-V
FSRG------------------------------ALICIVLGVITLLCMIFLAVYKSMQQ
KKILQGS--------SKQAEG--LTKLVILHMDMAIH-TFDDIMRVTENLNEKFIIGYGA
SSTVYKCALKSSRPIAIKRLYNQYPH------NLREFETELETIGSIRHRNIVSLHGYAL
SPTGNLLFYDYMENGSLWDLLH-GS-LKK---VKLDWETRLKIAVGAAQGLAYLHHDCTP
RIIHRDIKSSNILLDENFEAHLSDFGIAKSIPASKTHA--STYVLGTIGYIDPEYARTSR
INEKSDIYSFGIVLLELLTGKKAVD---------NEANLHQLILSKADDNTVMEAVDPEV
TVTCMDLGHIRKTFQLALLCTKRNPLERPTMLEVSRVLLSLVPS-LQVAKKLPSLDH---
-ST-----------------------KKLQQE----N------EVRNPDAEASQWFVQFR
EVISKSSI-----------
>AT5G07180.1 pacid=19669534 transcript=AT5G07180.1 locus=AT5G07180 ID=AT5G07180.1.TAIR10 annot-version=TAIR10
------------------------------------------------------------
------------------------------------------------------M--RRI
-------ETMKGLF--FCLGMVVFMLL------GSVSPMN-----NEGKALMAIKASFSN
VANMLLDWDDV-HNHD-FCSWRGVFCDNVSLNVVSLNLSNL-------------------
---------------NLGGEISSALGDLMNLQSIDLQGNKLGGQIPDEIGNCVSLAYVDF
STNLLFGDIPFSISKLKQLEFLNLKNNQLTGPIPATLTQIPNLKTLDLARNQLTGEIPRL
LYWNEVLQYLGLRGNMLTGTLSPDMCQLTG-LWYFDVRGNNLTGTIPESIGNCTSFEILD
VSYNQITGVIPYNIGFLQ-VATLSLQGNKLTGRIPEVIGLMQALAVLDLSD--------N
ELTG--PIPPILGNLSFTGKLYLHGNKLTGQIPPELGNMSRLSYLQLNDNELVGKIPPEL
GKLEQLFELNLANNNLVGLIPSNISSCAALNQF-----------------------NVHG
NFLSGAVPLEFRNLGS--------------------------------------------
----------------------------------------------------------LT
YLNLSSNSFKGKIPAELGHI-INLDTLDLSGNNFSGS--IPLTLGDLEHLLILNLS----
---------------------RNHLNGTLPAEFGNLRS----------IQIIDVSFNFLA
GVIPTELGQLQNINSLILNNNKIHGKIPDQLTNCFSLANL---NISFNNLSGIIPPMKNF
TRFSPA----------------S---FFGNPFLCGNWVGS-ICGPS-------LPKSQ-V
FTRV------------------------------AVICMVLGFITLICMIFIAVYKSKQQ
KPVLKGS--------SKQPEG--STKLVILHMDMAIH-TFDDIMRVTENLDEKYIIGYGA
SSTVYKCTSKTSRPIAIKRIYNQYPS------NFREFETELETIGSIRHRNIVSLHGYAL
SPFGNLLFYDYMENGSLWDLLH-GP-GKK---VKLDWETRLKIAVGAAQGLAYLHHDCTP
RIIHRDIKSSNILLDGNFEARLSDFGIAKSIPATKTYA--STYVLGTIGYIDPEYARTSR
LNEKSDIYSFGIVLLELLTGKKAVD---------NEANLHQMILSKADDNTVMEAVDAEV
SVTCMDSGHIKKTFQLALLCTKRNPLERPTMQEVSRVLLSLVPS-PPPKKLPSPAKV---
--------------------------QEGEER----R------ESHSSDTTTPQWFVQFR
EDISKSSL-----------
>evm_27.model.AmTr_v1.0_scaffold00069.214
------------------------------------------------------------
------------------------------------------------------M--E--
---------------GFTAMVVLLVFL------QALSAQS-----DEGRALLSLKASFSD
VANVLLDWNED-SIDD-HCSWRGVSCDNVTFDVVSLNLSNL-------------------
---------------NLGGEIAPSIGDLRNLQSIDFKGNHLTGQIPDEIGNCQSLKLLDL
SSNALYGDIPFSISKLKQLEELILKNNQLTGPIPSTLSQIPNLKTLDLAQNRLIGDIPRL
IYWNEVLQYLGLRSNVLTGTLSPDMCQLTG-LWYFDVRSNNLTGTIPDSIGNCTSFEILD
VSYNQLTGEIPYNIGFLQ-VATLSLQGNRLSGKIPEVIGLMQALAVLDLSE--------N
ELVG--TIPPILGNLSYTGKLYLHSNKLTGHIPPELGNMTKLSYLQLNDNQLVGGIPPEL
GKLEELFELNLANNYLEGPIPENISSCTALNQF-----------------------NVHG
NSLNGTIPSKFENLES--------------------------------------------
----------------------------------------------------------LT
YLNLSSNKFKGTIPVELGRI-VNLDTLDLSDNDFSGS--IPSSVGDLEHLLELNLS----
---------------------RNRLNGYVPSEFGNLRS----------VQVVDLSCNKLV
GGIPPELGQLQNIGSLILNNNQLHGEIPSQLANCFSLNTL---NLSYNNLSGSVPDLKNF
SQFSPE----------------S---FLGNPLLCGNWYGS-FCEVY-------GRDSKVV
IPRA------------------------------AVVCITLGSIALLVMVVVAIYRSIQP
KNFTKGS--------KITTQG--PPKLVILHMDMAVY-TYEDIMRFTENLSEKFIIGYGA
SSTVYKCMLKNSKPLAIKRIYTQYPH------NIREFETELVTIGSIRHRNVVSLHAYSL
SPHGNLLFYDYMENGSLWDLLH-GP-SKK---VKLDWDARLKIAVGAAQGLAYLHHDCSP
RIIHRDVKTSNILLDENFEAHLSDFGIAKCISSAKTHA--STYVMGTIGYIDPEYARTSR
LNEKSDIYSFGIVLLELLTGKKAVD---------NEANLHQLILSKADDNTVMESVDSEV
SVTCTDHNLLRKTFQLALLCTKCQPSERPTMQEVSRVLLSLLPP-PPTSTTKPSSTS---
-SRL----------VMTYSQYID---EYSDVK----KEAVAG-NLTHNSTTDPHWFVRFG
EVISQNTL-----------
>evm_27.model.AmTr_v1.0_scaffold00024.267
------------------------------------------------------------
------------------------------------------------------M--AWS
LITQ-KWRSWER----FVVLLVFLSSLS-----SVSPEES-----DDGATLLEIKKAFRD
VDNVLYDWTGA-SSSE-YCSWRGITCDNMTFDVVSLNLSGL-------------------
---------------NLDGEISPAIGNLKGLLSIDLRGNHLLGQIPDEIGGCSSLTSLDL
SFNDIYGDIPFSISKLKQLEYLILKNNQLMGPIPSTLSQLPNLKILDLAQNNLSGEIPRL
IYWNEVLQFLGLRGNNFVGTLSPDICQLTG-LWYFDVRNNSLTGSIPENIGNCTGFQVLD
LSYNQLTGEIPFNIGFLQ-VATLSLQGNQLSGKIPSVIGLMQALAVLDLSC--------N
LLSG--PIPPILGNLTYTEKLYLHGNKLTGPIPPELGNMTKLHYLELNDNQLTGQIPSEL
GKLTELFDLNLANNYLEGPIPENLSSCVNLNSL-----------------------NVHN
NRLNGTIPPAFERLES--------------------------------------------
----------------------------------------------------------MT
YLNLSMNNLKGVIPIELSRI-SNLDTLDISSNKISGS--IPSSIGDLEHLLKLNLS----
---------------------RNRLVGFIPLEFGNLRS----------VLDIDVSSNDLF
GRIPQELSQLQDLISLRVEYNNLTGDI-TSLSNCLSLSFL---NVSYNDLVGDIPVGNNF
SRFPPE----------------S---FLGNPGLCGYWVGS-PCHPY-------HSRPKAS
VSRL------------------------------AILGISLGSLLALLTILLLACRPQKP
APFPDGSMSK------PVT-T--APKLVILHMNMALH-VYDDIMRMTENLSEKYIIGYGA
SSTVYKCVLKNCKPVAIKRIYTHFPQ------SLKEFETELEIIGNIKHRNLVSLQGYSL
SPCGNLLFYDYMENGSLWDLLH-GP-SKM---KKLDWVTRVKIALGAAHGLAYLHHDCNP
RIVHRDVKTSNILLDSEMEAHLTDFGIAKSLLWSKAHT--STYVMGTIGYIDPEYARTSR
LNEKSDVYSYGIVLLELLTGMKAVD---------NESNLHHVILSKAASNTVMDTVDPEI
LDTCKDLNAVKKVFQLALLCTKRQPSDRPTMHEVTRVLGSLVPQ-SITDPKPQAPQP---
-PPCVPLIG----ISSTCRTYMD---EYANLK----NPNLIA-C-TSLTTTDGHLFVKFG
EVISQNTR-----------
>Bradi1g49950.1.p pacid=32804608 transcript=Bradi1g49950.1 locus=Bradi1g49950 ID=Bradi1g49950.1.v3.1 annot-version=v3.1
------------------------------------------------------------
------------------------------------------------------M--AAS
NS---RGAPSGRWA--AAAMVVLMVVL------GAAAVEG-----GDGEALMAVKAGFGN
AANALVDWDG---GRDHYCAWRGVTCDNASFAVLALNLSNL-------------------
---------------NLGGEISPAVGELKSLQLVDLKGNKLTGQIPDEIGDCVSLKYLDL
SFNLLYGDIPFSISKLKQLEDLILKNNQLTGPIPSTLSQIPNLKTLDLAQNQLTGDIPRL
IYWNEVLQYLGLRGNSLTGTLSPDMCQLTG-LWYFDVRGNNLTGSIPESIGNCTSFEILD
ISYNQISGEIPYNIGFLQ-VATLSLQGNRLTGKIPDVIGLMQALAVLDLSE--------N
ELVG--PIPPILGNLSYTGKLYLHGNKLTGEVPPELGNMTKLSYLQLNDNELVGTIPAEL
GKLEELFELNLANNNLEGPIPTNISSCTALNKF-----------------------NVYG
NRLNGSIPAGFQNLES--------------------------------------------
----------------------------------------------------------LT
YLNLSSNNFKGQIPSELGHI-INLDTLDLSYNEFSGP--IPATIGDLEHLLQLNLS----
---------------------KNHLNGPVPAEFGNLRS----------VQVIDISNNAMS
GYLPQELGQLQNLDSLILNNNSFVGEIPAQLANCFSLNIL---NLSYNNFSGHVPLAKNF
SKFPME----------------S---FLGNPMLHVYCKDS-SCG-H-------SRGPRVN
ISRT------------------------------AIACIILGFIILLCAMLLAIYKTNRP
QPLVKGS--------DKPIPG--PPKLVILQMDMAIH-TYEDIMRLTENLSEKYIIGYGA
SSTVYKCVLKNGKAIAVKRLYSQYNH------GAREFETELETVGSIRHRNLVSLHGFSL
SPHGNLLFYDYMENGSLWDLLH-GP-SKK---VKLDWDTRLRIAVGAAQGLAYLHHDCNP
RIVHRDVKSSNILLDEHFEAHLSDFGIAKCVPAAKTHA--STYVLGTIGYIDPEYARTSR
LNEKSDVYSFGIVLLELLTGKKAVD---------NDSNLHQLILSRADDNTVMEAVDSEV
SVTCTDMGLVRKAFQLALLCTKRHPMDRPTMHEVARVLLSLMPA-PALKPSYTTASK---
-TV-------------DYTRYLA---TTPDLN----HDGT---DIGNNSSSDEQWFVRFG
EVISKHTM-----------
>Bradi1g46450.1.p pacid=32805454 transcript=Bradi1g46450.1 locus=Bradi1g46450 ID=Bradi1g46450.1.v3.1 annot-version=v3.1
------------------------------------------------------------
------------------------------------------------------M--ATT
AAAS------------GALIAILLLLV------AGAGAVG-----DDGSTLLEIKKSFRN
VENVLYDWSGD----D-YCSWRGVLCDNVTFAVAALNLSGL-------------------
---------------NLEGEISPAVGSLKSLVSIDLKSNGLTGQIPDEIGDCSSIKTLDL
SFNNLDGDIPFSVSKLKHLETLILKNNQLIGAIPSTLSQLPNLKILDLAQNKLSGEIPRL
IYWNEVLQYLGLRGNHLEGSLSPDICQLTG-LWYFDVKNNSLTGEIPETIGNCTSFQVLD
LSYNQFTGSIPFNIGFLQ-IATLSLQGNKFTGPIPSVIGLMQALAVLDLSY--------N
QLSG--PIPSILGNLTYTEKLYMQGNRLTGTIPPELGNMSTLHYLELNDNQLTGSIPSEL
GKLTGLYDLNLANNNLEGPIPNNISSCVNLNSF-----------------------NAYG
NKLNGTIPRSLCKLES--------------------------------------------
----------------------------------------------------------MT
SLNLSSNYLTGPIPIELSRI-NNLDVLDLSCNMITGP--IPSAIGSLEHLLTLNLS----
---------------------KNGLVGFIPAEFGNLRS----------IMEIDLSNNHLA
GLIPQEIGMLQNLMLLKLESNNITGDV-SSLMNCFSLNIL---NISYNNLVGAVPTDNNF
SRFSPD----------------S---FLGNPGLCGYWLGS-SCRSP-------NHEVKPP
ISKA------------------------------AILGIAVGGLVILLMILVAVCRPHRP
HVSKDFSVSK------PVSNV--PPKLVILNMNMALH-VYEDIMRMTENLSEKYIIGYGA
SSTVYKCVLKNCRPVAIKKLYAHYPQ------SLKEFQTELETVGSIKHRNLVSLQGYSL
SPVGNLLFYEYMENGSLWDVLHEGP-SKK---KKLDWETRLRIALGAAQGLAYLHHDCSP
RIIHRDVKSKNILLDNDYEAHLTDFGIAKSLCVSKTHT--STYVMGTIGYIDPEYARTSR
LNEKSDVYSYGIVLLELLTGKKPVD---------NECNLHHSILSKTASNAVMETVDPDI
ADTCQDLGEVKKVFQLALLCTKRQPSDRPTMHEVVRVLDCLVRP-DPPLKPVQTSS----
--SLQP-----------VPSYVN---EYVSLR----GAGALS-CATSSSTSDAELFLKFG
EAISQNTE-----------
>LOC_Os02g53720.1 pacid=33136798 transcript=LOC_Os02g53720.1 locus=LOC_Os02g53720 ID=LOC_Os02g53720.1.MSUv7.0 annot-version=v7.0
------------------------------------------------------------
------------------------------------------------------------
------------------------------------------------------------
------------------------------------------------------------
------------------------------------------------------------
------------------------------------------------------------
------------------------------------------------------------
------------------------------------------------------------
------------------------------------------------------------
------------------------------------------------------------
------------------------------------------------------------
------------------------------------------------------------
------------------------------------------------------------
------------------------------------------------------------
------------------------------------------------------------
------------------------------------------------------------
------------------------------------------------MILAAACWPHWA
QVPKDVSLCKPDIHALPSSNV--PPKLVILHMNMAFL-VYEDIMRMTENLSEKYIIGYGA
SSTVYKCVLKNCKPVAIKKLYAHYPQ------SLKEFETELETVGSIKHRNLVSLQGYSL
SPAGNLLFYDYLENGSLWDVLHAGS-SKK---QKLDWEARLRIALGAAQGLAYLHHDCNP
RIIHRDVKSKNILLDKDYEAHLADFGIAKSLCTSKTHT--STYVMGTIGYIDPEYACTSR
LNEKSDVYSYGIVLLELLTGKKPVD---------NECNLHHLILSKAADNTVMEMVDPDI
ADTCKDLGEVKKVFQLALLCSKRQPSDRPTMHEVVRVLDCLVYP-DPPSKPALPPA----
---LPQ--------SSTVPSYVN---EYVSLR----GGSTLS-CENSSSASDAELFLKFG
EVISQNTE-----------
>LOC_Os06g03970.1 pacid=33145242 transcript=LOC_Os06g03970.1 locus=LOC_Os06g03970 ID=LOC_Os06g03970.1.MSUv7.0 annot-version=v7.0
------------------------------------------------------------
------------------------------------------------------M--AAA
R------APWLWWW----VVVVVGVAV------AEAASGGGGGGDGEGKALMGVKAGFGN
AANALVDWDG---GAD-HCAWRGVTCDNASFAVLALNLSNL-------------------
---------------NLGGEISPAIGELKNLQFVDLKGNKLTGQIPDEIGDCISLKYLDL
SGNLLYGDIPFSISKLKQLEELILKNNQLTGPIPSTLSQIPNLKTLDLAQNQLTGDIPRL
IYWNEVLQYLGLRGNSLTGTLSPDMCQLTG-LWYFDVRGNNLTGTIPESIGNCTSFEILD
ISYNQISGEIPYNIGFLQ-VATLSLQGNRLTGKIPDVIGLMQALAVLDLSE--------N
ELVG--PIPSILGNLSYTGKLYLHGNKLTGVIPPELGNMSKLSYLQLNDNELVGTIPAEL
GKLEELFELNLANNNLQGPIPANISSCTALNKF-----------------------NVYG
NKLNGSIPAGFQKLES--------------------------------------------
----------------------------------------------------------LT
YLNLSSNNFKGNIPSELGHI-INLDTLDLSYNEFSGP--VPATIGDLEHLLELNLS----
---------------------KNHLDGPVPAEFGNLRS----------VQVIDMSNNNLS
GSLPEELGQLQNLDSLILNNNNLVGEIPAQLANCFSLNNLAFQEFVIQQFIWTCPDGKEL
LEIPNGKHLLISDCNQYINHKCS---FLGNPLLHVYCQDS-SCG-H-------SHGQRVN
ISKT------------------------------AIACIILGFIILLCVLLLAIYKTNQP
QPLVKGS--------DKPVQG--PPKLVVLQMDMAIH-TYEDIMRLTENLSEKYIIGYGA
SSTVYKCELKSGKAIAVKRLYSQYNH------SLREFETELETIGSIRHRNLVSLHGFSL
SPHGNLLFYDYMENGSLWDLLH-GP-SKK---VKLNWDTRLRIAVGAAQGLAYLHHDCNP
RIIHRDVKSSNILLDENFEAHLSDFGIAKCVPSAKSHA--STYVLGTIGYIDPEYARTSR
LNEKSDVYSFGIVLLELLTGKKAVD---------NESNLHQLILSKADDNTVMEAVDSEV
SVTCTDMGLVRKAFQLALLCTKRHPSDRPTMHEVARVLLSLLPA-SAM-----TTPK---
-TV-------------DYSRLLASTTTAADMR----GHDVT--DIGDNSSSDEQWFVRFG
EVISKHTM-----------
>LOC_Os06g10230.1 pacid=33147313 transcript=LOC_Os06g10230.1 locus=LOC_Os06g10230 ID=LOC_Os06g10230.1.MSUv7.0 annot-version=v7.0
------------------------------------------------------------
------------------------------------------------------MTPAPA
AASY------------RALVALLLV----------AVAVA-----DDGSTLLEIKKSFRN
VDNVLYDWAGG----D-YCSWRGVLCDNVTFAVAALNLSGL-------------------
---------------NLGGEISPAVGRLKGIVSIDLKSNGLSGQIPDEIGDCSSLKTLDL
SFNSLDGDIPFSVSKLKHIESLILKNNQLIGVIPSTLSQLPNLKILDLAQNKLSGEIPRL
IYWNEVLQYLGLRGNNLEGSISPDICQLTG-LWYFDVKNNSLTGPIPETIGNCTSFQVLD
LSYNKLSGSIPFNIGFLQ-VATLSLQGNMFTGPIPSVIGLMQALAVLDLSY--------N
QLSG--PIPSILGNLTYTEKLYMQGNKLTGPIPPELGNMSTLHYLELNDNQLSGFIPPEF
GKLTGLFDLNLANNNFEGPIPDNISSCVNLNSF-----------------------NAYG
NRLNGTIPPSLHKLES--------------------------------------------
----------------------------------------------------------MT
YLNLSSNFLSGSIPIELSRI-NNLDTLDLSCNMITGP--IPSTIGSLEHLLRLNLS----
---------------------NNGLVGFIPAEIGNLRS----------IMEIDMSNNHLG
GLIPQELGMLQNLMLLNLKNNNITGDV-SSLMNCFSLNIL---NVSYNNLAGVVPTDNNF
SRFSPD----------------S---FLGNPGLCGYWLGS-SCRSS-------GHQQKPL
ISKA------------------------------AILGIAVGGLVILLMILVAVCRPHSP
PVFKDVSVSK------PVSNV--PPKLVILHMNLSLL-VYEDIMTMTENLSEKYIIGYGA
SSTVYKCVSKNRKPVAVKKLYAHYPQ------SFKEFETELETVGSIKHRNLVSLQGYSL
SPVGNLLFYDYMENGSLWDVLHEGP-TKK---KKLDWETRLRIALGAAQGLAYLHHDCSP
RIIHRDVKSKNILLDKDYEAHLTDFGIAKSLCVSKTHT--STYVMGTIGYIDPEYARTSR
LNEKSDVYSYGIVLLELLTGKKPVD---------NECNLHHLILSKTANNAVMETVDPDI
ADTCKDLGEVKKVFQLALLCTKRQPSDRPTMHEVVRVLDCLVRP-DPPPKSAQQLA----
---MPQ--------RPAVPSYIN---EYVSLR----GTSVLS-CANSSCTSDAELFLKFG
EVISQNTE-----------
>DmPelle
------------------------------------------------------------
------------------------------------------------------------
------------------------------------------------------------
------------------------------------------------------------
------------------------------------------------------------
------------------------------------------------------------
---------------------------MSG------------------------------
-------------------VQTAEAE----------------------------------
------------------------------------------------------------
--------------------------------------------------------AQAQ
NQANGNRTRSRSHLDN--------------------------------------------
----------------------------------------------------------TM
AIRLL------PLPVRAQLC-AHLDALDVWQQLATAVKLYPDQVEQIS------------
---------------------SQKQRG---------RSASNEF-----LNIWGGQYNHTV
QTLFALFKKLKLHNAMRLIKDYVSEDL-------------------HKYIPRSVPTISEL
RAAPDS----------------SAKVNNGPPFPSSSGVSN-------------SNNNRTS
TTAT--------------EEIPSLE---------SLGNIHISTV----------------
---------------QRAAES-------LLEI------DYAELENATDGWSPDNRLGQGG
FGDVYRGKWKQ-LDVAIKVMNYRSPNIDQKMVELQQSYNELKYLNSIRHDNILALYGYSI
KGGKPCLVYQLMKGGSLEARLR-AH-KAQNPLPALTWQQRFSISLGTARGIYFLHTARGT
PLIHGDIKPANILLDQCLQPKIGDFGLVREGPKSLDAVVEVNKVFGTKIYLPPEFRNFRQ
LSTGVDVYSFGIVLLEVFTGRQVTDRVPEN---ETKKNLLDYVKQQWRQNRMELLEKHLA
APMGKELDMCMCAIEAGLHCTALDPQDRPSMNAVLKRFEPFVTD----------------
------------------------------------------------------------
-------------------
>Pp3c22_10630V3.1.p pacid=32904736 transcript=Pp3c22_10630V3.1 locus=Pp3c22_10630 annot-version=v3.3
------------------------------------------------------------
-----------------------------------------------------MM--TEV
R----QWPALMK----LLPQVTMIFVLCSWGVPILAISLP-----DEVHILVNIKATFVN
GEKELEDWSVG--SQS-PCEWTGVTCNNVTFEVTALNLSAL-------------------
---------------ALGGEISPLIGLLESLQVLDLSGNNISGQIPVGICNCTNLIHLDL
SSNKLVGEIPYLLSQLQLLEFLNLRSNKLSGSIPSSFAGLPNLRHLDMQFNILSGPIPPL
LFWSETLQYLMLKSNQLTGGLSDDMCKLTQ-LAYFNVRENKLSGPLPAGIGNCTSFQILD
LSYNNFSGEIPYNIGYLQ-VSTLSLESNNLTGVIPDVLGLMQALVILDLSN--------N
KLEG--QIPRSLGNLTSLTKLYLYNNNISGPIPKEFGNMSRLNYLELSANSLIGEIPSEI
CYLTGLFELDLSNNQLKGSIPENISSLAALNLL-----------------------NLHG
NQLTGSISPALQQLTN--------------------------------------------
----------------------------------------------------------LT
LLNLAFNNFTGSVPEEIGMI-VNLDILNLSKNSLTGQ--IPPSISNLEHLLEIDLQ----
---------------------NNKLSGTIPIALGNLKS----------LGSLDLSQNQLQ
GPIPPELGKLLE------------------------LSYL---NLSNNHLSGTIPRDQVF
SRFPTS----------------S---YFGNPLLCLN-STS-PCGLNSQQPGEIASQRPGA
LGPS------------------------------ATWGITISALILLALLTVVAIRYSQP
HGFKISS--------NKTAQG--PPSFVIFHLGMAPQ-SYEEMMQITENLSEKYVIARGG
SSTVYRCSLRNGHPIAIKKLYNQFSQ------NVNEFETELITLGNIKHRNLVTLRGFSM
SSIGNFLFYDCMDNGSLYDNLH-GR-VK----NKLDWNTRLKIASGAAQGLAYLHKDCKP
QVVHRDVKSCNILLDADMEPHVADFGIAKNIQPARTHT--STHVMGTIGYIDPEYAQTSR
LNEKSDVYSFGILLLEILTNKKAVD---------DEVNLLNWVMSRLEGKTMQNVIDPYV
TATCQDLDSLEKTLKLALLCSKDNPSHRPSMYDVSQVLLSLLPP-QYSDDFHTSNSF---
--------------PSTQRRYVD---MYST-K----HTESFS---LSKTSSGDTLLYQFK
EAISGEFPQPQDQNLQRHD
>Pp3c21_9500V3.1.p pacid=32916043 transcript=Pp3c21_9500V3.1 locus=Pp3c21_9500 annot-version=v3.3
------------------------------------------------------------
------------------------------------------------------M--ARA
G----LQRPMQQ----LVLCALVVFIFSRRSSTTLAISLP-----DEVRALVNLKAAFVN
GEHELINWDSN--SQS-PCGWMGVTCNNVTFEVTALNLSDH-------------------
---------------ALAGEISPSIGLLRSLQVLDLSQNNISGQLPIEICNCTSLTWIDL
SGNNLDGEIPYLLSQLQLLEFLNLRNNKLSGPIPSSFASLSNLRHLDMQINNLSGPIPPL
LYWSETLQYLMLKSNQLTGGLSDDMCKLTQ-LAYFNVRENRLSGPLPAGIGNCTSFQILD
LSYNNFSGEIPYNIGYLQ-VSTLSLEANMLSGGIPDVLGLMQALVILDLSN--------N
QLEG--EIPPILGNLTSLTKLYLYNNNITGSIPMEFGNMSRLNYLELSGNSLSGQIPSEL
SYLTGLFELDLSDNQLSGSIPENISSLTALNIL-----------------------NVHG
NQLTGSIPPGLQQLTN--------------------------------------------
----------------------------------------------------------LT
LLNLSSNHFTGIVPEEIGMI-VNLDILDLSHNNLTGQ--LPASISTLEHLLTIDLH----
---------------------GNKLNGTIPMTFGNLKS----------LNFLDLSHNHIQ
GSLPPELGQLLELLHLDLSYNNLSGSIPVPLKECFGLKYL---NLSYNHLSGTIPQDELF
SRFPSS----------------S---YAGNPLLCTN-SSA-SCGLIPLQPMNIESHPPGT
LGVS------------------------------ATWGITISALCLLVLLTVVAIRYAQP
RIFIKTS--------SKTSQG--PPSFVILNLGMAPQ-SYDEMMRLTENLSEKYVIGRGG
SSTVYRCYLKNGHPIAIKRLYNQFAQ------NVHEFETELKTLGTIKHRNLVTLRGYSM
SSIGNFLFYDYMENGSLHDHLH-GH-VSK---TELDWNTRLRIATGAAQGLAYLHRDCKP
QVVHRDVKSCNILLDADMEAHVADFGIAKNIQAARTHT--STHILGTIGYIDPEYAQTSR
LNVKSDVYSFGIVLLELLTNKMAVD---------DEVNLLDWVMSKLEGKTIQDVIHPHV
RATCQDLDALEKTLKLALLCSKLNPSHRPSMYDVSQVLLSLLPM-QSETDDPMSKSS---
-------------LPANQRRYID---MYST-K----HTEAIS---LSNSSSGDTLLYQFK
EVISGKL------------
>Pp3c2_22410V3.1.p pacid=32936286 transcript=Pp3c2_22410V3.1 locus=Pp3c2_22410 annot-version=v3.3
MMRVDLKV--------------------GFN-----------PVRDNH------------
-------------------------------------------------AKSETM--SGG
-----YWFARMW----LFSFL-LIISSSFLILKCSATTIA-----DEVAALIELKNGFEN
GEIELFDWREG--SQS-PCFWRGVTCDNTTFLVTNLNISML-------------------
---------------ALTGEISPSIGNLHSLQYLDMSENNISGQLPTEISNCMSLVHLDL
QYNNLTGEIPYLMLQLQQLEYLALGYNHLIGPIPSTFSSLTNLRHLDLQMNELSGPIPAL
IFWSESLQYLMLKGNYLTGSLSADMCQLTQ-LAYFNVRNNNLTGPIPDGIGNCTSFQILD
LSYNGLSGVIPYNIGYLQ-VSTLSLEGNRFSGRIPEVLGLMQALVILDLSS--------N
RLEG--PIPPILGNLTSVTKLYLYNNRLTGSIPPELGNMTRLNYLELNNNELTGRIPSEL
GCLTDLFELKLSENELTGPLPGNISSLAALNLL-----------------------DLHG
NKLNGTILPELEKLTN--------------------------------------------
----------------------------------------------------------LT
NLNLSSNFFSGNIPNEVGLI-FNLDKLDLSKNNLTGP--IPRSIGRLEHLLYLDLH----
---------------------DNKLSGPIGVQVGTGNSTAHSYLECSHLNYLDLSHNALY
GPIPIELGQLEEVNFIDFSFNNLSGPIPRQLNNCFNLKNL---NLSYNNLSGEVPVSEVF
ARFPLS----------------S---YFGNPRLCLA-INN-LCGSTLPTG---VSRTNGP
LGAT------------------------------AAWGISISAICLLALLLFGAMRIMRP
RDLLKM---------SKAPQG--PPKLVTFHMGMAPQ-SFEEMMCLTENLSEKYVAGRGG
SSTVYKCTLKNGHSIAIKKLFNYYPQ------NVREFETELKTLGNIKHRNVVSLRGYSM
SSAGNFLFYDFMEYGSLYDHLH-GH-AKRS--KKMDWNTRLKIALGSAQGLAYLHQDCTP
QVIHRDVKSCNILLNANMDAHLCDFGLAKNIQPTRTHT--STFVLGTIGYIDPEYAQTSR
LNEKSDVYSFGIVLLELLMGKKAVD---------DEVNLLDWVRSKIEQKNLLEFVDPYV
RSTCPSMDHLEKALKLALLCAKQTPSQRPTMYDVAQVLSSLLPV-VSPRKPPSYPSP---
--------------GSKHRRYVD---TYSA-K----PAEGMI---ASSSTSGGDLLDQFE
NVINSRNM-----------
>Pp3c19_15110V3.1.p pacid=32938369 transcript=Pp3c19_15110V3.1 locus=Pp3c19_15110 annot-version=v3.3
MLMMDASRFLSRFAERQRHSLVECDTFRSFNFLSYSSLAITIPVPESRLESICCNEGGST
CSRVISFASSLGRTIIHPDLRFECTLQLLDLEWSLWRELQEDCRLECEIRRAEMM--TGG
R----QWLMFTN----LLPWV-VISLLSSWGVPTKAISLP-----DEVRILVNLKAGFVN
GEEELHDWDVE--SQS-PCGWMGVNCNNVTFEVVALNLSEL-------------------
---------------ALGGEISPSIGLLGSLQILDLSGNNISGQIPVEICNCTSLTHLDL
SSNNLGGEIPYLLSQLQLLEVLNLRNNRLSGPIPSSFAGLSNLRHLDMQFNSLSGPIPPL
LYWSETLQYLMLKSNQLTGGLSDDMCKLTQ-LAYFNVRDNKLAGPLPAGIGNCTSFQILD
LSYNSFSGEIPYNIGYLQ-VSTLSLEANQLTGGIPDVLGLMQALVILDLSN--------N
KLEG--QIPPILGNLTSLTKLYLYNNNISGPIPVEFGNMSRLNYLELSGNRLTGEIPSEL
SYLTGLFELDLSNNQLSGTIPENISSLAALNLL-----------------------NLHG
NQLNGSISPALQQLTN--------------------------------------------
----------------------------------------------------------LT
LLNLASNNFTGSVPEEIGMI-VNLDILNLSRNSLSGQ--IPSSISNLEHLLSIDLH----
---------------------DNKLNGTIPMALGNLKS----------LGFLDLSQNHLQ
GPIPLELGQLLE------------------------LSYL---NISYNHLSGTIPRNQVF
SRFPTS----------------S---YFGNPLLCLN-STF-SCGLNPQQPREATSQRPGA
LGPS------------------------------ATWGITISALILLALLTIVGIRYAQP
HVFLKAS--------NKTVQG--PPSFVIFHLGMAPQ-SYEEMMRITENLSEKYVIGRGG
SSTVYRCSLKNGHPIAIKKLYNQFSQ------NVHEFETELRTLGNIKHRNLVTLRGFSM
SSIGNFLFYDYMENGSLYDHLH-GH-VK----NKLDWNTRLKIASGAAQGLAYLHKDCKP
QVVHRDVKSCNILLDVDMEPHVADFGIAKNIQPARTHT--STHVLGTIGYIDPEYAQTSR
LNEKSDVYSFGIVLLEILANKKAVD---------DEVNLLDWVMSQLEGKTMQDVIDPHV
RATCKDVDALEKTLKLALLCSKLNPSHRPSMYDVSQVLLSLLPP-QSSDDFPSSKPY---
-------------PPSNQRRYVD---MYSS-K----QTEAIS---LSNSSSGDTLLYQFK
EVISGKMP-----------
>Pp3c1_17360V3.1.p pacid=32970459 transcript=Pp3c1_17360V3.1 locus=Pp3c1_17360 annot-version=v3.3
------------------------------------------------------------
------------------------------------------------------M--SGG
-----YWFALVR----RLSFL-LIVTSFYLNLKCSSTTIA-----DEVAALIELKRVFEN
GELELYDWSEG--SQS-PCHWRGVTCDNTTFLVTNLNISVL-------------------
---------------ALSGEISPAIGNLHSLQYLDMSENNISGQIPTEISNCISLVYLNL
QYNNLTGEIPYLMSQLQQLEFLALGYNHLNGPIPSTFSSLTNLEHLDLQMNELSGPIPSL
IYWSESLQYLMLRGNYLTGSLSADMCQLTQ-LAYFNVRNNNLTGPIPDGIGNCTSFQILD
LSCNDLNGEIPYNIGYLQ-VSTLSLEGNRLSGRIPEVLGLMQALVILDLSS--------N
HLEG--PIPPILGNLTSVTKLYLYNNRLTGSIPAELGNMTRLNYLELNNNQLTGEIPSEL
GSLTDLFELKVSENELTGPIPGNISSLAALNLL-----------------------DLHG
NRLNGTILPDLEKLTN--------------------------------------------
----------------------------------------------------------LT
NLNLSSNSFSGFIPEEVGLI-LNLDKLDLSHNNLTGP--VPSSIGSLEHLLYLDLH----
---------------------ANKLSGPIGVQGGTSNSTTLSYLQCSHLNYLDLSHNEFF
GPIPIELGQLEEVNFIDLSFNNLSGSIPRQLNNCFNLKNL---NLSYNHLSGEVPVSDIF
ARFPLS----------------S---YYGNPQLCTA-INN-LCKKTMPKG---ASRTNGP
LGAT------------------------------AAWGISISVICLLALLLFGAMRIMRP
RHLLKM---------SKAPQG--PPKLVTFHLGMAPQ-SYEEMMRLTENLSEKYVAGRGG
SSTVYKCTLKNGHSIAIKKLFNYYPQ------NIHEFETE--------------------
------------------------------------------------------------
------------------------------------------------------------
------------------------------------------------------------
------------------------------------------------------------
------------------------------------------------------------
-------------------
>Pp3c18_10870V3.1.p pacid=32981712 transcript=Pp3c18_10870V3.1 locus=Pp3c18_10870 annot-version=v3.3
------------------------------------------------------------
------------------------------------------------------M--AGI
RP---KWLRLQL----VAPWAVFIFILSSCSSRTSAISLP-----DQVRALMNLKAAFMN
GEHELHDWDNG--SQS-PCGWLGVTCNNLTFEVTALNLSDL-------------------
---------------ALSGEISPSIGLLWNLQVLDLSQNSIFGQLPIEICNCTSLTWIDL
SGNNLNGEIPYLLSQLQLLEVLNLRNNKFSGPIPSSFASLSNLRHLDMQINNLSGPIPPL
LYWSETLQYLMLKSNQLTGGLSDDMCKSTQ-LAYFNVRENKLSGPLPACIGNCTSFQILD
LSHNNFSGEIPYNIGYLQ-VSTLSLEGNRLSGGIPNVLGLMQALVILDLSN--------N
QLEG--EIPPILGNLTCLTKLYLYNNNITGHIPIEFGNLSRLNYLELSGNSLTGQIPSEL
SYLTGLFELDLSENQISGSIPVNISSLTALNIL-----------------------NVHG
NQLNGSIPPGLQQLTN--------------------------------------------
----------------------------------------------------------LT
RLNLSSNHFTGSVPEEIGMI-VNLDILDLSHNNLTGQ--VPSSISTLEHLVSIDLH----
---------------------ENNLNGSIPMAFGNLKS----------LNFLDLSHNHIQ
GPIPLELGQLLE------------------------LLHL---NLSYNHLSGNIPPDELF
SRFPAS----------------S---YAGNPLLCTN-ISA-SCGLVPLKSTNIASQPPGT
LGVS------------------------------ATWSITISALCLLVLLTVVAIRYAQP
RVFLESS--------SKMSQG--PPRFVILNLGMAPQ-SHDEMMRLTENLSDKYVIGRGG
SSTVYRCSLKNGHPIAIKRLHNTFAQ------NVHEFETELKTLGTIKHRNLVTLRGYSM
SSIGNFLFYDYMENGSLYDHLH-GH-VSK---IKLDWNTRLKIATGAAQGLAYLHRDCRP
QVVHRDIKACNILLDENMVAHVADFGIAKNIQAARTHT--STHVLGTIGYIDPEYAQTSR
LNEKSDVYSFGIVLLELLTSRMAVD---------DEVNLLDWVMSKLLGKTMQDVVDPHA
RATCQNLNALEKTLKLALLCSKLNPSHRPSMYDVSQVLLSLLPV-QIEEESPTLKSP---
-------------FPANQRRYID---MYDT-K----HKEAIS---LSKSSSGDTLLHQFK
EAISRKL------------
>Potri.006G220100.1 pacid=27007896 transcript=Potri.006G220100.1 locus=Potri.006G220100 ID=Potri.006G220100.1.v3.0 annot-version=v3.0
------------------------------------------------------------
------------------------------------------------------M--AFR
LE---------------LVLFALLLSL------VVDSVHS-----DDGATLLEIKKSFRD
VDNVLYDWTDS-PSSD-YCVWRGVICDNVTYNVIALNLSGL-------------------
---------------NLEGEISPAIGNLKDLTSIDLKGNRLSGQIPDEMGDCSSLQDLDL
SFNEINGDIPFSISKLKQLELLVLKNNQLIGPIPLTLSQIPNLKVLDLAQNRLSGEIPRL
LYWNEVLQYLGLRGNNLVGALSPDMCQLTG-LWFFDVKNNSLTGKIPENIGNCTSFQVLD
LSFNQLTGEIPFNIGFLQ-IATLSLQGNQLTGKIPPVIGLMQALAVLDLSC--------N
MLSG--PIPPILGNLTYTEKLYLHGNQLTGSIPPELGNMTKLHYLELNDNQLIGNIPPEL
GKLTDLYDLNVANNHLEGPIPDNLSSCTNLNSL-----------------------NVHG
NNLNGTIPRALRRLES--------------------------------------------
----------------------------------------------------------MT
NLNLSSNNIQGPIPIELSRI-SNLDTLDISNNKISGS--IPSSLGYLEHLLKLNLS----
---------------------RNQLTGFIPAEFGNLRS----------VMEIDLSDNHLS
GLIPQELSQIQNMFLLRLENNNLSGDV-ISLINCLSLSVL---NVSYNNLAGVIPTSNNF
SRFSPD----------------S---FIGNPGLCGYWLNS-PCHDS-------HPAERAT
ISKA------------------------------AILGIALGALVILLMILVAACRPHNP
APFPDGSLDK------PVSYS--TPKLVILHMNMALH-VYEDIMRMTENLSEKYIIGHGA
SSTVYKCVLKNCRPVAIKRLYSHYPQ------CLKEFETELETVGSIKHRNLVSLQGYSL
SPSGNLLFYDYMENGSLWDHFH-GP-MKK---KKLDWDTRLRIALGAAQGLAYLHHDCSP
RIIHRDVKSSNILLDKDFEPHLTDFGIAKRLCVSKSHT--STYIMGTIGYIDPEYARTSR
LTEKSDVYSYGIVLLELLTGRKAVD---------NECNLHHLILSKTANNEVMETVDPEI
TATCKDLGAVKKVFQLALLCTKRQPTDRPTMHEVTRVLGSLVPL-ITPPKQCTQAP----
-PAPLP--------SAKVPCYID---EYANIK----SPHILN-C-PSMSTSDAQLFLKFG
EVISQNSQ-----------
>Potri.018G047900.1 pacid=27008988 transcript=Potri.018G047900.1 locus=Potri.018G047900 ID=Potri.018G047900.1.v3.0 annot-version=v3.0
------------------------------------------------------------
------------------------------------------------------M-----
------------------------------------------------------------
------------------------------------------------------------
------------------------------------------------------------
------------------------------------------------------------
------------------------------------------------------------
------------------------------------------------------------
------------------------------------------------------------
------------------------------------------------------------
------------------------------------------------------------
------------------------------------------------------------
------------------------------------------------------------
------------------------------------------------------------
----------------------------MSLINCLCLT-L---NVSYNNLAGVIPTSNNF
SRFPPE----------------S---FIGNPGLCGHWLNS-PCHDS-------HPAERDT
ISKS------------------------------AIPGIALGALVILLMILVAACRPHNP
APFSDVSLDK------PVNYS--KPKLVILHMNMALH-VYEDIMRMTENLSEKYIVGHGA
SSTVYKIFQKNCRPVAIKRLYSHYPQ------CLKEFETDLETVGSIKHRNLISLQGYSL
SSYGDLLFYDYMENGSPWDLHH-GL-TKK---KKADWYTRLQIALGAAQGLAYLHHDCSP
RIIHRDVKSSNILLDEDFEAHLTDFGIPKRLCVSKSYT--SI------------------
---------YGIVLLELPTRRKAVD---------NECNLHHLILSKTAYNAAMETVDPEI
SP--------------------------------VKILGRTAAP----------------
-PALLP--------SNKVPCYMD---EHANIK----NAHILH-C-PSMSTSEAELFLKFG
EVISQNSQ-----------
>Potri.015G132200.1 pacid=27017681 transcript=Potri.015G132200.1 locus=Potri.015G132200 ID=Potri.015G132200.1.v3.0 annot-version=v3.0
------------------------------------------------------------
------------------------------------------------------M--KLL
-------GGFEQCL--AMAVVLLLFLF------PLVSPLN-----DEGKALMSIKESFSN
VVNVLVDWDDV-HNED-FCSWRGVFCDNDSFSVVSLNLSNL-------------------
---------------NLGGEISPGIGDLRNLQSIDFQGNMLTGQIPEEIGNCASLYHLDL
SGNLLYGDIPFSLSKLKQLDTLNLKNNQLTGPIPSTLTQIPNLKTLDLAKNQLTGEIPRL
IYWNEVLQYLGLRGNLLTGTLSEDICQLTG-LWYFDVRDNKLTGTIPSSIGNCTSFEILD
ISYNQFTGEIPYNIGFLQ-VATLSLQGNNLTGRIPEVIGLMQALAVLDLSD--------N
ELVG--PIPAILGNLSYTGKLYLHGNKLTGPIPPELGNMSKLSYLQLNDNQLVGSIPPEL
GKLGQLFELNLANNHLEGPIPHNISFCRALNQF-----------------------NVHG
NHLSGIIPSGFKDLES--------------------------------------------
----------------------------------------------------------LT
YLNLSSNDFKGSVPVELGRI-INLDTLDLSSNNFSGP--IPAMIGDLEHLLTLNLS----
---------------------RNHLHGRLPAEFGNLRS----------IQIIDLSFNNVT
GSIPVELGQLQNIVSLILNNNDLQGEIP-ELTNCFSLANL---NFSYNNLSGIVPPIRNL
TRFPPD----------------S---FIGNPLLCGNRLGS-ICGPY-------VPKSKVI
FSRA------------------------------AVVCITLGFITLLSMIIVAIYKSNQQ
KQLTKRS--------NKTVQG--PPKLVVLHMDMAIH-TFDDIMRNTENLSEKYIIGYGA
SSTVYKCVLKNSRPLAIKRLYNQYTC------NLHEFETELETIGSIRHRNIVSLHGYAL
SPRGNLLFYDYMENGSLWDLLH-GP-SKK---VKLDWETRLKVAVGAAQGLAYLHHDCNP
RIIHRDVKSSNILLDENFEAHLCDFGIAKCIPTTKTHA--STFVMGTIGYIDPEYARTSR
LTEKSDVYSFGIVLLELLTGKKAVD---------NESNLQQLILSRADDNTVMEAVDPEV
SVTCMDLTHVKKSFQLALLCTKRHPSERPTMQDVSRVLVSFVPA--PTKASLLPKPF---
----------------DYAKFVM---DKGQQQ-PTLHQPQ---LLQENNSSDAHWFMRFK
EVVSKNTL-----------
>Potri.012G130400.1 pacid=27048957 transcript=Potri.012G130400.1 locus=Potri.012G130400 ID=Potri.012G130400.1.v3.0 annot-version=v3.0
------------------------------------------------------------
------------------------------------------------------M--KLV
-------VVFKHCL--AMAVLLLLLMS------PLVSPLN-----DEGKALMSIKESFSN
VVNVLLDWDDV-HNED-FCSWRGVFCDNVSLSVVSLNLSNL-------------------
---------------NLGGEISPAIGDLRNLQSIDFQGNKLTGQIPEEIGNCASLFNLDL
SDNLLYGDMPFSISKLKQLDTLNLKNNQLTGPIPSTLTQIPNLKTLDLAKNQLTGEIPRL
IYWNEVLQYLGLRGNLLTGTLSEDMCQLTG-LWYFDVRGNNLSGTIPSSIGNCTSFEILD
ISYNQIGGEIPYNIGFLQ-VATLSLQGNSLTGKIPEVIGLMQALAVLDLSD--------N
ELVG--PIPPILGNLSYTGKLYLHGNKLTGPIPPELGNMSKLSYLQLNDNQLVGRIPPEL
GMLEQLFELNLANNHLEGPIPNNISSCRALNQL-----------------------NVYG
NHLSGIIASGFKGLES--------------------------------------------
----------------------------------------------------------LT
YLNLSSNDFKGSIPIELGHI-INLDTLDLSSNNFSGP--IPASIGDLEHLLILNLS----
---------------------RNHLHGRLPAEFGNLRS----------IQAIDMSFNNVT
GSIPVELGQLQNIVTLILNNNDLQGEIPDQLTNCFSLANL---NFSYNNLSGIVPPIRNL
TRFPPD----------------S---FIGNPLLCGNWLGS-VCGPY-------VLKSKVI
FSRA------------------------------AVVCITLGFVTLLSMIVVVIYKSNQR
KQLTMGS--------DKTLQGMCPPKLVVLHMDMAIH-TFDDIMRNTENLSEKYIIGYGA
SSTVYKCVLKNSRPLAIKRLYNQYPY------NLHEFETELETIGSIRHRNIVSLHGYAL
SPRGNLLFYDYMKNGSLWDLLH-GS-SKK---VKLDWETRLKVAVGAAQGLAYLHHDCNP
RIIHRDVKSSNILLDEDFEAHLSDFGIAKCIPTTKSHA--STFVLGTIGYIDPEYARTSR
LTEKSDVYSFGIVLLELLTGKKAVD---------NESNLQQLILSRADDNTVMEAVDPEV
SVTCMDLTHVKKSFQLALLCTKRHPSERPTMQDVSRVLVSFLPA-LPTKASLLPKPI---
----------------DYAKFVI---DKGQQQQPIVNQQQ---PSQENNSSDAQWFVRFK
EVVSKNTL-----------
>Solyc03g007050.2.1 pacid=36137121 transcript=Solyc03g007050.2.1 locus=Solyc03g007050.2 ID=Solyc03g007050.2.1.ITAG2.4 annot-version=ITAG2.4
------------------------------------------------------------
------------------------------------------------------M--EVS
-------LKMKFRS--QALLLVLLLVF------PIVLALT-----EEGKALMSIKASFSN
VANVLLDWDDI-HDED-FCSWRGVLCGNFSMSVVALNLSNL-------------------
---------------NLGGEISPDIGELKNLETLDLQGNKLTGQVPDEIGNCISLIYLDL
SDNLFYGDIPFSISKLKQLELLNFKNNQLSGPIPSTLTQIPNLKTLDLARNQLIGEIPRL
IYWNEVLQYLGLRGNMLTGTLSPDMCQLTG-LWYFDVRGNNLSGIIPDNIGNCTSFEILD
ISYNQITGEIPYNIGFLQ-VATLSLQGNRLTGRIPEVIGLMQALAVLDLSE--------N
ELVG--PIPPIFGNLSYTGKLYLHGNKLTGPVPPELGNMSKLSYLQLNDNQLMGRIPPEL
GKLDQLFELNLANNKLEGPIPENISSCSALNQL-----------------------NVHG
NNLNESIPSGFKNLES--------------------------------------------
----------------------------------------------------------LT
YLNLSANKFKGHIPSQLGRI-INLDTLDLSGNNFSGS--IPGSIGDLEHLLTLNLS----
---------------------SNHLDGQIPVEFGNLKS----------IQTIDMSSNKIS
GGIPKELGQLQTMITLTLTGNYLTGAIPDQLTNCFSLTSL---NISYNNFSGVVPLSRNF
SRFAPD----------------S---FLGNPFLCGNWKGS-ICDPY-------APRSNAL
FSRT------------------------------AVVCTALGFIALLSMVVVAVYKSNQP
HQFLKG---------PKTNQG--SPKLVVLHMDMAIH-TYDDIMRITENFNEKFIIGYGA
SSTVYKCDLKDSRPIAVKRLYTAHPH------SLREFETELETIGSIRHRNLVSLHGYSL
SPHGNLLCYDYMENGSLWDLLH-GP-SKK---VKLDWETRLKIAVGAAQGLAYLHHDCNP
RIIHRDVKSSNILVDENFEAHLSDFGVAKCIPTAKTHA--STLVLGTIGYIDPEYARTSR
LTEKSDVYSFGIVLLELLTGKKPVD---------NDLNLHQLIMSKADDNTVMDAVDPEV
SVTCMDLMHVRKTFQLALLCAKRFPCERPTMHEVARVLVSLLPP-PPTKPCLDPPPK---
-SI-------------DYTKFVI-------------GKGLPQ-VQQGDNSSEAQWLVRFQ
EAISKNSL-----------
>Solyc08g061560.2.1 pacid=36149327 transcript=Solyc08g061560.2.1 locus=Solyc08g061560.2 ID=Solyc08g061560.2.1.ITAG2.4 annot-version=ITAG2.4
------------------------------------------------------------
------------------------------------------------------M--ASF
LLQR-CNLLFE-----VLLILGFLIFF------SFGSVVS-----DDGSALLEIKKSIRD
VENVLYDWTDS-PSSD-YCAWRGVTCDNVTFNVVQLNLSSL-------------------
---------------NLDGELSPAIGQLKGLVSIDMRGNRLSGQIPDEIGDCSALKNLDL
SFNELYGDIPFSISKLKQLEYLILKNNQLIGPIPSTLSQIPNLKVLDLAQNRLSGEIPRL
IYWNEVLQYLGLRGNNLGGSLSPDMCQLTG-LWYFDVRNNSLTGSIPQNIGNCTAFQVLD
LSYNDLTGEIPFNIGFLQ-VATLSLQGNRLSGQIPSVIGLMQALAVLDLSC--------N
MLSG--TIPSILGNLTYTEKLYLHGNKLSGSIPPELGNMTKLHYLELNDNQLTGRIPPEL
GKLTELFDLNVANNHLDGPIPSNISSCTNLNSL-----------------------NVHG
NKLNGTIPPAFQKLES--------------------------------------------
----------------------------------------------------------MT
YLNLSSNNLKGPIPIELSRI-GNVDTLDLSNNRISGP--IPMSLGDLEHLLKLNLS----
---------------------KNEINGNLPAEFGNLRS----------IMEIDLSSNHLS
GPLPQELGQLPNLYLLKVENNNLSGDV-MSLASCLSLNIL---NVSYNNLGGNIPTGNNF
SRFSPD----------------S---FIGNPDLCGYWLTS-PCHAS-------HPAERVS
ISKA------------------------------AILGIALGGLVILLMILVAACRPQKP
APFMEGSIDK------PVYYS--SPKLVILHMNMALH-VYEDIMRMTENLSEKYIIGCGA
SSTVYKCVLKNCKPVAIKKLYSHNPQ------YLKEFETELETVGSIKHRNLVCLQGYSL
SPSGHLLFYDYMENGSLWDLLH-GPTTKK---KKLDWVTRLRIALGSAQGLAYLHHDCSP
RIIHRDVKSSNILLDKDFEAHLTDFGIAKSLCISKTYT--STYIMGTIGYIDPEYARTSR
LTEKSDVYSYGIVLLELLTGRKAVD---------NESNLHHLILTKAANDAVMETVDPEI
TCTCKDLADVKKVFQLALLCSKRQPAERPTMHEVARVLESLIPV-AETKQPNPTPS----
-LALLP--------SAKVPCYMD---EYVNLK----TPHLVN-C-SSMSTSDAQLFLKFG
EVISQNSG-----------
>Smo_102522 pacid=15406783 transcript=102522 locus=102522 ID=102522.v1.91 annot-version=v1.0
------------------------------------------------------------
------------------------------------------------------------
-----------------------------------------------GAVLLEIKKSFSN
AGNALYDWDGS-ADHD-PCFWRGVTCDNVTLSVTGLNLTQL-------------------
---------------SLSGVISPSVGKLKSLQYLDLRENSIGGQIPDEIGDCAVLKYIDL
SFNALVGDIPFSVSQLKQLETLILKSNQLTGPIPSTLSQLPNLKTLDLAQNQLTGEIPTL
LYWSEVLQYLGLRDNSLSGTLSSDMCRLTG-LWYFDVRSNNISGIIPDNIGNCTSFEILD
LAYNRLNGEIPYNIGFLQ-VATLSLQGNQFSGKIPEVIGLMQALAVLDLSD--------N
RLVG--DIPALLGNLTYTGKLYLHGNLLTGTIPPELGNMTKLSYLQLNDNQLTGEIPSEL
GSLSELFELNLANNQLYGRIPENISSCNALNYL-----------------------NVHG
NRLNGSIPPQLKKLDS--------------------------------------------
----------------------------------------------------------LT
YLNLSSNLFSGSIPDDFGHI-VNLDTLDVSDNYISGS--IPSSVGDLEHLLTLILR----
---------------------NNDISGKIPSEFGNLRS----------IDLLDLSQNKLS
GNIPPELGQLQTLNTLFLQHNKLSGAIPVQLTNCFSLNIL---NVSYNNLSGEVPSGTIF
SKFTPD----------------S---YIGNSQLCGTSTKT-VCG-Y-------RSKQSNT
IGAT------------------------------AIMGIAIAAICLVLLLVFLGIRLNHS
KPFAKGS--------SKTGQG--PPNLVVLHMDMACH-SYDDVMRITDNLNERFIIGRGA
SSTVYKCSLKNGKTVAIKKLYNHFPQ------NIHEFETELETLGHIKHRNLVGLHGYSL
SPAGNLLFYDYLENGSLWDVLH-GP-VRK---VKLDWDTRLKIALGAAQGLAYLHHDCSP
RIIHRDVKSSNILLDENFDAHISDFGIAKSICPTKTHT--STFVLGTIGYIDPEYARTSR
LNEKSDVYSYGIVLLELITGLKAVD---------DERNLHQWVLSHVNNNTVMEVIDAEI
KDTCQDIGTVQKMIRLALLCAQKQAAQRPAMHDVANVLFSLSPV-PALSKKSVSSNP---
----------------NQRRYID---DYAESK----HADNLS---ASSTNSGGHLFMKFG
EVISQD-------------
>Smo_114051 pacid=15416170 transcript=114051 locus=114051 ID=114051.v1.91 annot-version=v1.0
------------------------------------------------------------
------------------------------------------------------------
-----------------------MGFL------RHGSILS-----LTGVVLLEIKKSLNN
ADNVLYDWEGA-IDRD-PCFWRGVSCDNVTLAVIGLNLTQL-------------------
---------------GLSGEISPAFGRLKSLQYLDLRENSLSGQIPDEIGQCVNLKTIDL
SFNAFHGDIPFSISQLKQLENLILKNNQLTGPIPSTLSQLPNLKTLDLAQNKLTGEIPTL
LYWSEVLQYLGLRDNLLTGNLSPDMCRLTG-LWYFDIRSNNITGPIPENIGNCTSYEILD
LSYNQLTGEIPFNIGFLQ-VATLSLQGNKLVGKIPDVIGLMQALAVLDLSN--------N
FLEG--SIPSILGNLTFTGKLYLHGNMLTGVIPPELGNMTKLSYLQLNDNNLTGQIPPEL
GSLSELFELDLSNNKFSGPFPKNVSYCSSLNYI-----------------------NVHG
NMLNGTVPPELQDLGS--------------------------------------------
----------------------------------------------------------LT
YLNLSSNSFSGRIPEELGHI-VNLDTMDLSENILTGH--IPRSIGNLEHLLTLVLK----
---------------------HNKLTGGIPSEFGSLKS----------IYAMDLSENNLS
GSIPPELGQLQTLNALLLEKNSLSGSIPPQLGNCFSLSTL---NLSYNNLSGEIPASSIF
NRFSFE----------------RHVVYVGNLQLCGGSTKP-MCNVY-------RKRSSET
MGAS------------------------------AILGISIGSMCLLLVFIFLGIRWNQP
KGFVKAS--------KNSSQS--PPSLVVLHMDMSCH-TYDDIMRITDNLHERFLVGRGA
SSSVYKCTLKNGKKVAIKRLYNHYPQ------NVHEFETELATLGHIKHRNLVSLYGYSL
SSAGNLLFYDFMDNGSLWDILH-GP-VRK---VTLDWDARLIIALGAAQGLEYLHHNCSP
RIIHRDVKSSNILLDERFEVHLSDFGIAKSICSASTHT--STYVMGTIGYIDPEYARTSR
LNEKSDVYSFGIVLLELITRQKAVD---------DEKNLHQWVLSHVNNKSVMEIVDQEV
KDTCTDPNAIQKLIRLALLCAQKFPAQRPTMHDVVNVILTLLPP-PTVKKSSAGAAN---
-AAANAAVDSSANAGGANRRYVD---DYVDSK----HRDNLS---ASSTTSGGHLFVKFG
EVISQG-------------
>Zm00001d037114_T001.1 pep chromosome:AGPv4:6:112856874:112864328:-1 gene:Zm00001d037114.1 transcript:Zm00001d037114_T001.1 gene_biotype:protein_coding transcript_biotype:protein_coding
------------------------------------------------------------
------------------------------------------------------------
------------------------------------------------------------
------------------------------------------------------------
------------------------------------------------------------
------------------------------------------------------------
------------------------MCQLTG-LWYFDVKNNSLTGAIPDTIGNCTSFQVLD
LSYNRFTGPIPFNIGFLQ-VATLSLQGNKFTGPIPSVIGLMQALAVLDLSY--------N
QLSG--PIPSILGNLTYTEKLYMQGNRLTGSIPPELGNMSTLHYLELNDNQLTGSIPPEL
GRLTGLFDLNLANNHLEGPIPDNLSSCVNLNSF-----------------------NAYG
NKLNGTIPRSLRKLES--------------------------------------------
----------------------------------------------------------MT
YLNLSSNFISGSIPIELSRI-NNLDTLDLSCNMMTGP--IPSSIGNLEHLLRLNLS----
---------------------KNDLVGFIPAEFGNLRS----------VMEIDLSYNHLG
GLIPQELGMLQNLMLLKLENNNITGDV-SSLMNCFSLNIL---NVSYNNLAGAVPTDNNF
TRFSHD----------------S---FLGNPGLCGYWLGS-SCRST-------GHRDKPP
ISKA------------------------------AIIGVAVGGLVILLMILVAVCRPHHP
PAFKDATVSK------PVSNG--PPKLVILHMNMALH-VFDDIMRMTENLSEKYIIGYGA
SSTVYKCVLKNCKPVAIKKLYAHYPQ------SLKEFETELETVGSIKHRNLVSLQGYSL
SPVGNLLFYDYMESGSLWDVLHEGS-SKK---NKLDWVTRLRIALGAAQGLAYLHHDCSP
RIIHRDVKSKNILLDKDYEAHLTDFGIAKSLCVSKTHT--STYVMGTIGYIDPEYARTSR
LNEKSDVYSYGIVLLELLTGKKPVD---------NECNLHHLILSKTASNEVMETVDPDV
GDTCKDLGEVKKLFQLALLCTKRQPSDRPTMHEVVRVLDCLVNP-EPPPQPQQQQQKAHA
HHQLPP--------QPSPPAYVD---EYVSLR----GTGALS-CANSSSTSDAELFLKFG
EAISQNMV-----------
>Zm00001d045481_T001.1 pep chromosome:AGPv4:9:23988206:23995123:-1 gene:Zm00001d045481.1 transcript:Zm00001d045481_T001.1 gene_biotype:protein_coding transcript_biotype:protein_coding
------------------------------------------------------------
------------------------------------------------------M--AAR
SS-----------A--AAVAVLLLAAA------GAAAAAGGAEGDGDGQALMAVKAGFRN
AANALADWDG---GRD-HCAWRGVACDAASFAVVGLNLSNL-------------------
---------------NLGGEISPAIGQLKSLQFVDLKLNKLTGQIPDEIGDCVSLKYLDL
SGNLLYGDIPFSISKLKQLEDLILKNNQLTGPIPSTLSQIPNLKTLDLAQNKLTGDIPRL
IYWNEVLQYLGLRGNSLTGTLSPDMCQLTG-LWYFDIRGNNLTGTIPEGIGNCTSFEILD
ISYNQISGEIPYNIGYLQ-VAT------------------------LDLSE--------N
ELVG--PIPPILGNLSYTGKLYLHGNKLTGHIPPELGNMSKLSYLQLNDNELVGTIPAEL
GKLTELFELNLANNNLEGHIPANISSCSALNKF-----------------------NVYG
NRLNGSIPAGFQKLES--------------------------------------------
----------------------------------------------------------LT
YLNLSSNSFKGQIPSELGHI-VNLDTLDLSYNEFSGP--VPPTIGDLEHLLELNLS----
---------------------KNHLTGSVPAEFGNLRS----------VQVIDMSSNNLS
GYLPEELGQLQNLDSLILNNNSLAGEIPAQLANCFSLVSL---NLSYNNFSGHVPSSKNF
SKFPME----------------S---FMGNLMLHVYCQDS-SCG-H-------SHGTKVS
ISRT------------------------------AVACMILGFVILLCIVLLAIYKTNQP
QLPEKAS--------DKPVQG--PPKLVVLQMDMAVH-TYEDIMRLTENLSEKYIIGYGA
SSTVYRCDLKSGKAIAVKRLYSQYNH------SLREFETELETIGSIRHRNLVSLHGFSL
SPHGNLLFYDYMENGSLWDLLH-GP-SKK---VKLDWDTRLRIAVGAAQGLAYLHHDCNP
RIVHRDVKSSNILLDGSFEAHLSDFGIAKCVPAAKSHA--STYVLGTIGYIDPEYARTSR
LNEKSDVYSFGVVLLELLTGRKAVD---------NESNLHQLILSKADDDTVMEAVDPEV
SVTCTDMNLVRKAFQLALLCTKRHPADRPTMHEVARVLLSLLPP-AAKPPASKAAAA---
-SAA----------AGDYTRFLA---TAADLR----RGGVADDDTGDNSSSDEQWFVRFG
EVISKHTLS----------
>Zm00001d018261_T001.1 pep chromosome:AGPv4:5:217575060:217588003:1 gene:Zm00001d018261.1 transcript:Zm00001d018261_T001.1 gene_biotype:protein_coding transcript_biotype:protein_coding
------------------------------------------------------------
------------------------------------------------------M--ARL
LR---------------ALAALLVLLLA-----AASVAVA-----DDGETLLEIKKSFRD
GGNALYDWSGDGASPG-YCSWRGVLCDNVTFAVAALNLSGL-------------------
---------------NLEGEISAAIGSLQRLVSIDLKSNGLSGQIPDEIGDCSLLETLDL
SSNNLEGDIPFSMSKLKHLENLILKNNKLVGVIPSTLSQLPNLKIL--------------
----AFLTFHCFR----------------------------------------------D
LSNNHLTGEIPFNIGFLQ-VATLSLQGNKFSGPIPSVIGLMQALAVLDLSF--------N
ELSG--PIPSILGNLTYTEK------------------------LELNDNLLTGFIPPDL
GKLTELFELNLANNNLIGPIPENLSSCANLIS----------------------------
------------------------------------------------------------
------------------------------------------------------------
-LNLSSNHLSGALPIEVARM-RNLDTLDLSCNMITGS--IPSAIGKLEHLLRLNLS----
---------------------KNNVAGHIPAEFGNLRS----------IMEIDLSYNHLS
GLIPQEVGMLQNLILF--------------------------------------------
--------------------------FLGNPGLCGYWLHSASCTQL-------SNAEQMK
RSSS-----AKASMF-------------------AAIGVGAVLLVIMLVILVVICWPHNS
PVLKDVSVNKPDNLASASNNI--HPKLVILHMNMALY-VYDDIMRMTENLSEKYIIGYGA
SSTVYRCDLKNCKPIAIKKLYAHYPQ------SLKEFETELETVGSIKHRNLVSLQGYSL
SPSGNLLFYDYMENGSLWDILH-AS-SKK---KKLDWEARLKIALGAAQGLAYLHHECSP
RIIHRDVKSKNILLDKDYEAHLADFGIAKSLCVSKTHT--STYVMGTIGYIDPEYARTSR
INEKSDVYSYGIVLLELLTGKKPVD---------DECNLHHLILSKAAENTVMETVDQDI
TDTCKDLGEVKKVFQLALLCSKRQPSDRPTMHEVARVLDSLVCPAGPPPKQAQAQA-Q-A
QASEKP--------STTAPSYVS---EYVGLR-GGGGGSALS-CTNSSSASDAELFMKFG
EVISRSTE-----------
