# Supplementary material for: Structural evolution drives diversification of the large LRR‐RLK gene family
Source: New Phytol. 2020 Feb 29;226(5):1492–505. doi: 10.1111/nph.16455 (PMC7318236; doi:10.1111/nph.16455)
Supplement: Supplementary file 1 — Dataset S1 Alignments used to infer clade‐specific trees. Dataset S2 Alignments used to infer clade‐specific trees after filtering. Dataset S3 Newick format clade‐specific tree files. Dataset S4 Sequence alignment from backbone tree. Dataset S5 Sequence alignment from backbone tree after filtering. Dataset S6 Models for backbone tree alignment partitions. Dataset S7 Newick format LRR‐RLK constraint tree. Dataset S8 Newick format LRR‐RLK backbone best tree. Dataset S9 Newick format files for bootstrap replicate trees used in backbone tree construction. Dataset S10 Alignments used to construct conversion trees shown in Fig. S19. Fig. S1 Clade I gene tree. Fig. S2 Clade II gene tree. Fig. S3 Clade III_VIIa gene tree. Fig. S4 Clade IV gene tree. Fig. S5 Clade V gene tree. Fig. S6 Clade VI gene tree. Fig. S7 Clade VIIb gene tree. Fig. S8 Clade VIII‐1 gene tree. Fig. S9 Clade VIII‐2 gene tree. Fig. S10 Clade IX gene tree. Fig. S11 Clade X gene tree. Fig. S12 Clade XI_XIIb gene tree. Fig. S13 Clade XIIa gene tree. Fig. S14 Clade XIIIa gene tree. Fig. S15 Clade XIIIb gene tree. Fig. S16 Clade XIV gene tree. Fig. S17 Clade XV gene tree. Fig. S18 Model of structural modifications found. Fig. S19 Phylogenetic trees of maize genes in clade XI_XIIb from different alignment domains. Fig. S20 Alignment showing sequence identity of a maize gene fragment to its paralog. Fig. S21 Backbone tree with gene names. Table S1 Genome annotation and assembly versions used in gene searches. Table S2 List of maize transcript variants used in gene searches. Table S3 All discovered genes, their respective clades, protein domains found in coding annotation, and domains found outside their coding annotation. Table S4 Gene expression analyses. Table S5 Genes used to construct backbone phylogenetic tree, their clades, and their constraint groups. Table S6 Gene family size in each taxon by clade. Table S7 Rate of gene structural variation by clade. [file NPH-226-1492-s001.zip › Man2019_LRR-RLKs_SupportingInformation/datasets/Dataset_S1_Alignments/VI.input.align.fasta]

>AT2G02780.1 pacid=19642558 transcript=AT2G02780.1 locus=AT2G02780 ID=AT2G02780.1.TAIR10 annot-version=TAIR10
--------------------------------------------MQIS------LQIHLS
SFT------FL---LLIFL---LPVLSESQVASSESQTLLEIQKQLQYPQ--VLQSWTD-
---TTNFCHI-----------------------RPSPSLRIICL----------------
--HGHVTELTVT-----GNRTS--------------------------------------
------------------------------------------------------------
-----------------------------------------------------KLSGSFH
--KLFTLLTQLS--------SLKTLSLTSL---GISGSLSP-KIITKLSPSLESLNLSSN
FISGKIPEEIVSLKNLKSLV----------------------------------------
-----------------------------------LRDNMFWGFVSDDLRGLSNLQELDL
GGNKLGPE-VPSLP----SK--LTTVSLKNNSFRSKI----------P-EQ-IKKLNNLQ
SLDLSSNEFTGSIPEFLFSIPSLQILSLDQNLLSGSLPNSSCTSSKIITLDVSHNLLTGK
LPSCY----------------------S-SKSFSNQTVLFSFNCLSL--IGTPNAKYQRP
LSFCQNQASKAIAV-EPI-PKAK-----DKDSARI-------KLGLVILIIIGVIILAAI
LVLLVLIALKRRRSR--SEDDPFEVNNS----NNE--RHASDKVSVC---STT-------
TASSK--SLPDSR-------------------------------RVPQTMRSAVIGLPPY
RVFSLEEL----EEATNDFDAASLFCE-----QLYRGCLREGIPVTVRVIKLK------Q
KSLPQSLAQQMEVLSKLRHMHLVSVLGHSIAS---NQDHNQHAGHTIFIVQEYISSGSLR
--------DFL----TNCRKKE---VLKWPQRMAIAIGVARGIQFLHMGVAPGIFGNNLK
IENIMLDETLTVKISGYTIPLPSK------VGEERPQAKKPRS----------NEDREKE
DVYQFGVILLQIITGKVVAAGSSE----MGSLKLQL--ENGLRDEPSV-LSSLADPSVKG
--SYAYESLRTTVEFAINCLCEDQSKRPSIEDVVWNLQYTIQVQQG--------------
-----------------------------------WRP----SSGN--------------
------------------------------------------------------------
------------------------------------------------------------
------------------------------------------------------------
------------------------------------------------------------
------------------------------------------------------------
-----------------------------HES----------------------------
------------------------------------------------------------
------------------------------------------------------------
-----------------------------------------------SMKA---------
------------------------------------------------------------
------------------------------------------------------------
------------------------------------------------------------
------------------------------------------------------------
------------------------------------------------------------
------------------------------------------------------------
-------------IYE--------------------------------------------
------------------------------------------------------------
-------
>AT1G14390.1 pacid=19654184 transcript=AT1G14390.1 locus=AT1G14390 ID=AT1G14390.1.TAIR10 annot-version=TAIR10
--------------------------------------------MHSS------SKSQAF
SLT------FL---LFLFL---LPSVSESQLISSESRTLLEIQKHLQYPP--TLRSWSN-
---WTNFCYL-----------------------PSSPSFKILCF----------------
--NGHVTELTVT-----GNRTV--------------------------------------
------------------------------------------------------------
-----------------------------------------------------KLPGRFS
SDSLFTVLTKLS--------NLKTLSLVSL---GISGPLPS-QII-RLSSSLQSLNLSSN
FISGNIPKEISSLKNLRSLV----------------------------------------
-----------------------------------LANNLFNGSVP-DLRGLSNLQELNL
GGNKLGPEVVPSLA----SN--LITISLKNNSFGSKI----------P-EQ-IKKLNKLQ
SLDLSSNKFTGSIPRFLLSLPSLQNLSLAQNLLSGSLPNSSLCNSKLRILDVSRNLLTGK
LPSCF----------------------S-SK--KQTVLLFTFNCLSI--NGSPSAKYQRP
VTFCENEAKQAVAAVKSD-TKDKE---RKEEDTGI-------ELGLVIGIIIGVILVSAV
LAGLVLVRMRKSR----SKEEPLEANNV-------------DQVTVCSN-TTR-------
STTSK--TVPDLR-------------------------------RVPQTMRSAVIGLSPY
RVFSLEEL----EEATNNFDAENLCGE-----QLYKGCLREGIAVTVRCIKLK------Q
KNSTQNLAQQMEVLSKLRHMHLVSVLGHCIGT---YQDHHPYAGSTIFIVQEYISNGSLR
--------DYL----TDWRKKE---VLKWPQRMSIAIGVARGIQFLHTGVAPGIFGNNLE
IENVLLDETLTVKLSGYSIPLPSK-LLIFSLTSHEIYNLLGEFQVGAESPS--NEDGEKE
DVYQFGVILIQIITGKVIAAASSE----LGSLKLQL--ENSLRDEPSV-LRSLADPCVRG
--TYAYESLRTTVEFAINCLCEDQRKRPSIEDVVWNLQYTIQVQQG--------------
-----------------------------------WTS----SENL--------------
------------------------------------------------------------
------------------------------------------------------------
------------------------------------------------------------
------------------------------------------------------------
------------------------------------------------------------
-----------------------------GLG----------------------------
------------------------------------------------------------
------------------------------------------------------------
----------------------------------------------GSEL----------
------------------------------------------------------------
------------------------------------------------------------
------------------------------------------------------------
------------------------------------------------------------
------------------------------------------------------------
------------------------------------------------------------
------------------------------------------------------------
------------------------------------------------------------
-------
>AT1G75820.1 pacid=19657662 transcript=AT1G75820.1 locus=AT1G75820 ID=AT1G75820.1.TAIR10 annot-version=TAIR10
--------------------------------------------MAMR------------
---------LL-KTHLLFL--HLYLFFSPCFAYTDMEVLLNLKSSMIGPKGHGLHDWIHS
S-SPDAHCSFSGVSCDDDARVISLNVSFTPLFGTISPEIGMLTHLVNLTLAANNFTGELP
LEMKSLTSLKVLNISNNGNLTGTFPGEILKAMVDLEVLDTYNNNFNGKLPPEMSELKKLK
Y-LSFGGNFFSGEIPESYGDIQSLEYLGLNGAGLSGKSPAFLSRLKNLREMYIGYYNSYT
GGVPPEFGGLTKLEILDMASCTLTGEIPTSLSNLKHLHTLFLHINNLTGHIPPELSGLVS
LKSLDLSINQLTGEIPQSFINLGNITLINLFRNNLYGQIPE-AIG-EL-PKLEVFEVWEN
NFTLQLPANLGRNGNLIKLDVSDNHLTGLIPKDLC---RGEKLEMLILSNNFFFGPIPEE
------------------------LGKCKSLTKIRIVKNLLNGTVPAGLFNLPLVTIIEL
TDNFFSGE-LPVTM----SGDVLDQIYLSNNWFSGEI----------P-PA-IGNFPNLQ
TLFLDRNRFRGNIPREIFELKHLSRINTSANNITGGIPDSISRCSTLISVDLSRNRINGE
IPKGINNVKNLGTLNISGNQLTGSIPTGIGNMTSLTTLDLSFNDLSGRVPLGGQFLVFNE
TSFAGNTY---LCL-----PHRVSCPTRPGQTSDHNHTALFSPSRIVITVIAAITGLIL-
----ISVAIRQMN----KKKNQKSLA----------------------------------
-----------------------------------------------------------W
KLTAFQKLDFKSEDVLECLKEENIIGKGGA-GIVYRGSMPNNVDVAIKRLVGRG-----T
GRSDHGFTAEIQTLGRIRHRHIVRLLGYVANK------------DTNLLLYEYMPNGSLG
--------ELL----HGSKGGH----LQWETRHRVAVEAAKGLCYLHHDCSPLILHRDVK
SNNILLDSDFEAHVADFGLAKFLV-DGA-ASECMSSIAGSYGYIAPEYAYT--LKVDEKS
DVYSFGVVLLELIAGKKPVGEFGEGVDIVRWVRNTE-EEITQPSDAAI-VVAIVDPRLTG
---YPLTSVIHVFKIAMMCVEEEAAARPTMREVVHMLTNPPKSVANL-------------
--------------------------------IAF-------------------------
------------------------------------------------------------
------------------------------------------------------------
------------------------------------------------------------
------------------------------------------------------------
------------------------------------------------------------
------------------------------------------------------------
------------------------------------------------------------
------------------------------------------------------------
------------------------------------------------------------
------------------------------------------------------------
------------------------------------------------------------
------------------------------------------------------------
------------------------------------------------------------
------------------------------------------------------------
------------------------------------------------------------
------------------------------------------------------------
------------------------------------------------------------
-------
>AT3G03770.1 pacid=19664519 transcript=AT3G03770.1 locus=AT3G03770 ID=AT3G03770.1.TAIR10 annot-version=TAIR10
--------------------------------------------MEKL-------YCGMP
L--------LL---LVLLL---ASIDGSTQLQSSQSQTLLRLQQLLYYPK--VLNSWNN-
---YTDFCNS-----------------------EPSPSLTVVCY----------------
--EDSVTQLHII-----GDNGT-------------------------------------H
------------------------------------------------------------
-----------------------------------------------------MLPKSFS
INSFVTTLVKLP--------DVKVLTFVSL---GLWGWLPQ-KIN-RL-SSLEILNVSSN
FLFGPIPHELSSLATLQTLILDENMFSGELPDWID---SLPSLAVLSLRKNVLNGSLPSS
------------------------LSSLSGLRVLALANNRFNGALP-DLSHLTNLQVLDL
EGNSFGPL-FPRLS----NK--LVTLILSKNKFRSAV----------SAEE-VSSLYQLQ
HLDLSYNTFVGPFPTSLMSLPAITYLNISHNKLTGRLSANLSCNSQLMFVDMSSNLLTGS
LPTCL----------------------K-PSSGTSRDVVYASNCLA----T--TNEDQRP
VSFCSNEA---LAV-GIL-PQRR------N--KVS-------KVGIALGVTASILGVLLL
AGA-LFVVLRRLN----AKKTVTKSS----------------PRLIREN-ASM-------
GYTSK--LLSDAR-------------------------------YISQTMKLGGLGLPAY
RTFSLEEL----EYATNNFESSAFMGEGSQ-GQIYRGRLKDGSFVAIRCLKMK------K
SCSTQNLMHHIELIAKLRHRHLVSVLGHCFEC---YLDDSTVS--RMFFVFEYVPNGELR
--------TWI----SDGHMGR---LLTWEQRISVAIGVAKGIQFLHTGIVPGVYDNNLK
MTDILLDNNLAAKLSSYNLPLLVE-GLG-KVGQVGSRSGPKG------TPS--IKDEDKI
DIYDFGVILLELIVGRPLRA-KSQ----VDVLKEQL--QASISADDGA-RRSMVDPTVHR
--ACSDQSLKTMMEICVRCLLKDPLERPSIEDVLWNLQFASQVQEG--------------
-----------------------------------WLQ----NSNP--------------
------------------------------------------------------------
------------------------------------------------------------
------------------------------------------------------------
------------------------------------------------------------
------------------------------------------------------------
-----------------------------SSNLG--------------------------
------------------------------------------------------------
------------------------------------------------------------
---------------------------------------------SPSPAASSLPP----
------------------------------------------------------------
------------------------------------------------------------
------------------------------------------------------------
------------------------------------------------------------
------------------------------PSRLHVTTLESPRDSG--------------
------------------------------------------------------------
-----------------------------------------------CE-----------
-----------------------------------EHER---------------------
-------
>AT5G14210.1 pacid=19666718 transcript=AT5G14210.1 locus=AT5G14210 ID=AT5G14210.1.TAIR10 annot-version=TAIR10
--------------------------------------------MEQL------------
-----KVLPLL---FLSWV---MFLQSTHQLPNSQTQVLYQLRKHLEFPK--ALESWGNY
---YGDLCQI-----------------------PATAHMSITCQ----------------
--GNSITELKVM-----GDKLF-------------------------------------K
PFGMFDG-----------------------------------------------------
----------------------------SSLPN-------------------HTLSEAFI
IDSFVTTLTRLT--------SLRVLSLVSL---GIYGEFPG-KIH-RL-NSLEYLDLSSN
FLFGSVPPDISRLVMLQSLMLDGNYFNGSVPDTLD---SLTNLTVLSLKNNRFKGPFPSS
------------------------ICRIGRLTNLALSHNEISGKLP-DLSKLSHLHMLDL
RENHLDSE-LPVMP----IR--LVTVLLSKNSFSGEI----------P-RR-FGGLSQLQ
HLDLSFNHLTGTPSRFLFSLPNISYLDLASNKLSGKLPLNLTCGGKLGFVDLSNNRLIGT
PPRCL----------------------A-GAS-GERVVKLGGNCLS----II-GSHDQHQ
EFLCEEAE---TEG---------------KQFQGR-------KVGILIAVIGGAVLVLVF
FVLVILLLLCTNRCSSCCSREKSVPQTR--------------LKVVTDN-SHT-------
SLSSE--VLASAR-------------------------------LISQTAKLGAQGVPSC
RSFSFEDL----KEATDDFDSSRFLGEGSL-GKLYRGTLENGSSIAIRCLVLS------R
KFSSQSIRGHLDWMAKLNHPHLLGFLGHCTQT--SGEHDPVAT--ILYLVYEYMPNGSYR
--------THL----SESFSEK---ILTWPDRLAILIEIAKAVHFLHTGVMPGSFNNQLK
TNNILLDEHKIAKLSDYGVSAIIE-ENE-KLETKSETHKSKKK------------AKRED
DVYNFGFILLESLIGPVPTT-KGE-----AFLLNEM--T-SFGSQDG--RQKIVSPTVLT
--TSSQESLSIAISIANKCVLLEPSARPSFEDVLWNLQYAAQMQSA--------------
-----------------------------------ADA----ERKS--------------
------------------------------------------------------------
------------------------------------------------------------
------------------------------------------------------------
------------------------------------------------------------
------------------------------------------------------------
-----------------------------DTS----------------------------
------------------------------------------------------------
------------------------------------------------------------
-----------------------------------------------S------------
------------------------------------------------------------
------------------------------------------------------------
------------------------------------------------------------
------------------------------------------------------------
------------------------------------------------------------
------------------------------------------------------------
------------------------------------------------------------
------------------------------------------------------------
-------
>AT5G63410.1 pacid=19668834 transcript=AT5G63410.1 locus=AT5G63410 ID=AT5G63410.1.TAIR10 annot-version=TAIR10
--------------------------------------------MGLF------------
-----KFIFLL---SLLWS---FYSLGSSQLQASQAQVLLQLKKHLEYPQ--QLESWYDH
---RTNFCYL-----------------------QATPSMNITCF----------------
--SNSVSELNIF-----GDKSS------------------------------------EK
A-KSFDG-----------------------------------------------------
----------------------------FAISN-------------------VTLSDGFS
IESFVTTLSRLK--------SLRVLTLASL---GIWGRLPE-KLH-RL-SSLEYLDLSNN
FLFGSVPPKLSTMVKLETFRFDHNFFNGTLPSWFD---SYWYLKVLSFKSNKLSGELHSS
------------------------------------------------------------
------------------------------------------------------------
----------------LLSLSTIEYIDLRANSLSGSLPDDLKCGSKLWFIDISDNKLTGK
LPRCL----------------------S-SK--QDIALRFNGNCLS----L---EKQQHP
ESFCVKEV---RAA-AKA-EAKAEA--EAANESGKRK----WKKGALIGLIVGISMSVLV
LVCCVFILLRR--------KGVTKKHVH--------------HNTVQDNHPTT-------
GFSSE--ILSNAR-------------------------------YISETSKFGSEDLPVC
RQFSLEEI----VKATKNFDKTMILGESSLYGTLYKGNLENGTKVAIRCLPSS------K
KYSIRNLKLRLDLLAKLRHPNLVCLLGHCIDC--GGKDDYSVE--KVFLIYEYIPNGNFQ
--------SCL----SDNSSGK---GMNWSERLNVLTGVAKAVHFLHTGVIPGFFSNRLK
TNNVLLNQHRFAKLSDYGLSIVSE-ATR----HNTEIAKSWQM------------SRLED
DVYSFGLILLQSIVGPSVSA-REE-----AFLRDEL--A-SLESEEG--RRRMVNPTVQA
--TCRNGSLIRVITLMNKCVSPESLSRPSFEDILWNLQYASQLQAA--------------
-----------------------------------SDG----DQ----------------
------------------------------------------------------------
------------------------------------------------------------
------------------------------------------------------------
------------------------------------------------------------
------------------------------------------------------------
------------------------------------------------------------
------------------------------------------------------------
------------------------------------------------------------
------------------------------------------------------------
------------------------------------------------------------
------------------------------------------------------------
------------------------------------------------------------
------------------------------------------------------------
------------------------------------------------------------
------------------------------------------------------------
-----------------------------------------------C------------
------------------------------------------------------------
-------
>evm_27.model.AmTr_v1.0_scaffold00004.89_
--------------------------------------------MVKG-------ENLPF
LLLW---VALI---PVIIL---IFLPCTLQLQSSQAQALLRVQRLLGFPA--VLSSWNN-
---WTDFCNT-----------------------PPASSLSVVCY----------------
--EESITQLHIV-----GSKGS-------------------------------------P
P-VKLKRT----------------------------------------------------
--------------------------QNFTASD-------------------YELLPTFS
IDSFLTTLTGLP--------NLKVLSLVSL---GLWGQLPP-KIA-RL-YSLEILNVSSN
FFYGRIPQEISLLRNLQTLILDDNLFTGSVPDWFS---ALPVLTVLSLRNNSFSGSLPSS
------------------------LKTMESLRVLVLSTNQLYGEVP-DISSLTNLQILDL
ENNNLGPQ-FPILG----NK--IVKLVLRKNRFSSNI----------P-SE-IASCFQLK
KLDLSFNRFLGPLSLSLFSLPAIEYLDLGGNKLTGMLSENISCNNGLQFVDISSNLLTGT
LPHCL----------------------E-PNS-RGKVVRYAGNCLV----N--DTQYQHP
YLFCKNEA---LAV-GVL-PRNG------KKKESE-------KVIFLIGIL-GVTGGMVV
LGLFIWVFIRRSR----SRKPIKRSS----------------RRLVIGN-ALA-------
RLPSK--VLADAR-------------------------------YISQTMSLSALGLPPY
RNFSLEEL----EEATDNFHTSTFMGEGSH-DQMYKGILSDGSVVAIRCLKLK------Q
KYSPQTFLPHIELISKIRHRHLVSVLGHCIEC---YLDDSTVS--RLLLIFEYVPYGTLR
--------ANV----CERMGGE---PLSWTQRLAAAIGVARGIEFLHTGVVPGLFDNDLK
ITNILLDQNHVAKISSYNLPVLAN-NMKSELGAQGPGSGRKEF---DISKR--EKRRDAA
DVYNFGIILLEVIMGRAIEA-QSE----VDTLRDQL--QQCVIENQEC-RRSVADPWITD
--ECVDESLRTAMAIAVRCLCKEHEDRPSIEDVLWNLQFAAQVQDA--------------
------------------------------------------SSQG--------------
------------------------------------------------------------
------------------------------------------------------------
------------------------------------------------------------
------------------------------------------------------------
------------------------------------------------------------
-----------------------------SDG----------------------------
------------------------------------------------------------
------------------------------------------------------------
-----------------------------------------------SPNNTSD------
------------------------------------------------------------
------------------------------------------------------------
------------------------------------------------------------
------------------------------------------------------------
------------------------------------------------------------
------------------------------------------------------------
------------------------------------------------------------
------------------------------------------------------------
-------
>evm_27.model.AmTr_v1.0_scaffold00078.104
--------------------------------------------MAKD------KHHLYI
PILF---QISI---FLVVF---LVPPSNGQLQTSYIQSLLRIKRILEYPL--ALNNWNR-
---WTYFCNI-----------------------PPTSNLTVICS----------------
--NSRVTELHIV-----GDKGS-------------------------------------P
T-LLSKGN----------------------------------------------------
--------------------------LKFASSN-------------------QSLSSGFS
MDSLFTTLSKFS--------DLQALSLVSL---GLWGEIPG-KID-RL-SNLQVLNMSSN
FLYGGIPQEISSIPNLQTLILDDNILNDIFPNWVN---LPSNLSVLSLSDNSIHGLIPSS
------------------------LGTSKGLRLLNLSRNSLSGNVP-YLGGLSKLEVLDL
GENNLGPQ-FPSLG----KN--IVTLALRNNTFSANI----------P-SE-LGSYAQLK
RLDLSFNKLVGPILVSLFSLTSIQYLNLAGNKLTGSLVQNLSCNKALEYLDISDNLLTGK
LPSCL----------------------E-AKL-TNMVSLYGGNCLV----N--SDQHQHP
YSFCQNEA---LAA--IM-PHVQ------KKESKS-------NLALILSILGGIVGGLVM
LILSVLLILRRMG----VNKGENLVS----------------QKTEAVN-SSM-------
SLSPR--LTPNSR-------------------------------SMPQMVRLGTIGLPPF
RKFSLEEI----EDATDNFDSSNLIGEGSQ-GQLYRGMLHDGSMVLVKCLKLK------Q
RQSPQSIMQRVELISNLRHRHLISILGHCFMY---YQDSPGVS--GVFLVFEYVYNGTLR
--------SHI----SERREAD---TLKWPQRIAAAIGVARGLQFLNTGITPGIYRNNLK
IEDILLDQNTMTKLCSYNLPIIEE-IMVAKVGSESSFKGQKES---MDVGR--ANDGDKE
DVYNLGQILAEIIVGKPIIS-PSE----LEKLRNQL--QASFTAEPGA-LRRVADPSIRY
--ACATESLKTAIGITLKCLSKDISCRPSVDDVIWNLQYAAQVQDG--------------
-----------------------------------WSG----SAQV--------------
------------------------------------------------------------
------------------------------------------------------------
------------------------------------------------------------
------------------------------------------------------------
------------------------------------------------------------
-----------------------------SGE----------------------------
-----------F------------------------------------------------
------------------------------------------------------------
-----------------------------------------------SMKNLSAQVSG--
------------------------------------------------------------
-----------------------------------EFPM---------------------
------------------------------------------------------------
------------------------------------------------------------
-----------------------KSWNTQVSGEFQVKN----------------------
------------------------------------------------------------
------------------------------------------------------------
------------------------------------------------------------
-------
>evm_27.model.AmTr_v1.0_scaffold00005.91_
--------------------------------------------MAPF------------
-----LAVVLL---LFSWV---FFFPISQPLPSSQTQILQQLRRHLEYPQ--ALNAWNI-
---TTDLCYS-----------------------PSSSKVSIVCK----------------
--DDSVIELRIV-----GEKPV-------------------------------------K
Y-VEFDG-----------------------------------------------------
----------------------------FPISG-------------------QTLSDQFS
MDSFIITLCRLN--------SLRVVSMVSL---GIWGPLSD-KIH-RL-SSIEILDFGSN
FLFGSVPQKISNMERIQTLKLDNNFFNDTLPNWFD---SFQNLSVLSLNKNRFKGPVPPS
------------------------MAKIKTLQVLALSENSLSGNLP-ELKGLTGLQSLDL
RGNRLGPH-LPELP----AG--VITVLLSKNLFSSEV----------P-PE-YGELDNLQ
HLDLSFNFVDGVPPPMIFSLPNITYVNLASNSLSGALPGSLRCSSSLGFVDVSSNRLSGA
LPSCL----------------------G-SEA-EKRVVKFAGNCLY----V--NSQHQHQ
ASYCQGFG---KST---------------EQTVVI-------SLGILIGIIGGIALFLLV
LVFVALILCKRCC-----KREISEQNLI--------------PKTTTEN-SPT-------
GFSTE--LLANAR-------------------------------FISQTMKLGAQGLPVY
RSFLLEEL----EEATRNFDHSTYLGEGSI-GKLYKGSLENGTYVVIRCLELS------K
RYSIRNLKLRLDLLSKLRHPNLVCLLGHCLDS---VHDPYGVK--QVFLVYEYIPSGNLQ
--------THL----SGYIPEK---SLSWPARLNILVGVAKAVHFLHTRVIPGFFNNRLK
VHNIFLDEHATAKLSDYGLAIITE-EIE-KHEGRIESQKSVHVD-PRSCMR--KNTNLED
DIYGFGFILLKVLVGPTTIE-REH-----ASLLNEM--ARSFSSSDE--RKRIVDPIVLG
--TSGQESLSVVISITNRCLSPEPSARPSIEDILWNLQYAAQVQAT--------------
-----------------------------------ADG----DRSQ--------------
------------------------------------------------------------
------------------------------------------------------------
------------------------------------------------------------
------------------------------------------------------------
------------------------------------------------------------
-----------------------------KLI----------------------------
------------------------------------------------------------
------------------------------------------------------------
-----------------------------------------------ELTWNCPYGPRI-
-------------------------VVPCSS-----------------------------
------------------------------GFQIKESP----------------------
----------GFDWNH--------------------------------------------
------------------------------------------------------------
----------------------LVHVRGSESSREYATHVECTKRVPPVYVG-----VQGA
KI---AVFLSRNG-----------------------------------------------
----------------------------------------------ACN-----------
---AMSW------------------RRLVEVL---LHQP---------------------
-------
>Bradi4g20000.1.p pacid=32785546 transcript=Bradi4g20000.1 locus=Bradi4g20000 ID=Bradi4g20000.1.v3.1 annot-version=v3.1
--------------------------------------------MAWQ------------
-----LSVLVM---AITCL---MLFRTSE--QSSQSELLQQIRKQLEYPR--QLDVWNNS
---NGDPCYT-----------------------QPTSMVTVVCE----------------
--GNAITELKIV-----GDRIT-------------------------------------K
P-PKFSG-----------------------------------------------------
----------------------------YPLPN-------------------VTLSEAFV
IDSFVTTLARLT--------TLRVVILVSL---GLWGPLPD-KIH-RL-SSLQVLDLSSN
FLYGSIPPKLSVMSKLQTLTLDGNYLNGTVPDWLD---SLSNLAILRLQGNRLKGSIPAS
------------------------VGKATMLTELAIAGNNISGEVP-HLGNLNKLEMLDL
RDNELDGD-LPEMP----TI--LVTILLSKNSFKGEI----------P-EK-FGQLNRLQ
HLDLSFNFLEGSPPEKLFDLPNISYLNLAANMLSGSLPSSLMCSGSLGFVDLSTNRLTGD
LPACL----------------------N-GNF-NNRVVKFDGNCFS----A--DPEHQHE
AKYCQQSH--------------------KGKRSNT-------DVGLVVTVV-GIVLIVLV
LSLLLVASNKRSC-----QRVTAEQQLL--------------QKQMQDN-STP-------
GMSSE--LLVNAR-------------------------------YISQAVKFGTQIMPTH
RVFSLEEL----KEATKCFERSAFLGEGSI-GKLYKGKLESGTVIAIRCLALH------Q
RYSIRNLKLRLDLLAKLRHPNLVCLLGHCIDS---AVDESSVK--RVFLVYEYVPSGTLS
--------SYL----SGSSPEK---TLEWCDRLQVLIGIAKAVHFLHTGIIPGSLYNRLK
PSSVLLDEHHMAKLGDYGLSIITE-EIY-KHEAIGEGQRYIQNNA-------EELESLQD
DVCSFGCIVLEVLMGSKLHR-KGD-----PFILSELLQVLSIPCQEE--RNQVLDPVVVG
--TSSQDSLSMVVSITIKCLTVDSSTRPSIEEVLWNLQYAAQVQAT--------------
-----------------------------------ADG----DQRS--------------
------------------------------------------------------------
------------------------------------------------------------
------------------------------------------------------------
------------------------------------------------------------
------------------------------------------------------------
-----------------------------EVS----------------------------
------------------------------------------------------------
------------------------------------------------------------
-----------------------------------------------LQA----------
------------------------------------------------------------
------------------------------------------------------------
------------------------------------------------------------
------------------------------------------------------------
------------------------------------------------------------
------------------------------------------------------------
-----------------------------------------------C------------
------------------------------------------------------------
-------
>Bradi1g06100.1.p pacid=32793961 transcript=Bradi1g06100.1 locus=Bradi1g06100 ID=Bradi1g06100.1.v3.1 annot-version=v3.1
--------------------------------------------M----------AAIGS
HFLF-----IL---SALLL---ASLPVTTQLQPSQIWSLLKVQQLLNRPP--MLRHWRR-
---STDFCGGGGGTV------------------ATSAVAAVVCY----------------
--GDTVTQLHIAG----GATGA-------------------------------------P
------------------------------------------------------------
-----------------------------------------------------PLPRNFS
MAALVTTLSRLP--------DLTVLTLSGV---GLWGPIPR-ALS-RL-ASLEILNMSSN
YLYGPIPLALSRLGALQTLILDNNMIGGELPGWIG-GTTLPSLALLSLRNNSLSGPVPEE
------------------------LGRMPSLRSLALASNNLSGDLP-DLRGLASLREIDV
SGNSLGPA-FPRLG----RK--VASVVLGRNRFAGGL----------PAAE-LGEFYLLE
WLDVSRNRFVGPLPPALLSLPSLRYLNVAGNRFTGALSGDVPCGDNLRLLDLSLNLLTGS
VPACL----------------------R-PGGKTETVVISSENCFD----GS-DGSQQHP
SSFCQNQA---LAV-GIGAPQDKE-----RKRASR-------HAGFVAGIVIAVLVAVSL
VGVMAFFAVRKMA----MDGAKTRPS----------------VALVEEQHASS-------
AYPSK--LFADAR-------------------------------YISQTVKLGALGIPSY
RSFSLVEL----EAATNNFANSCLLGQDSY-GEMYLGKLSNGAPVTIRSLKVK------R
NQSSQSFNRHIETISRLRHRHLVSALGHCFEY---DLDDSTVT--QLYLVFEYVHNGNLR
--------SRI----SQGTEGR---KLTWGQRISAAIGVAKGIQFLHARIIPGLFGNNLR
INNILLDQNHVAKIGSYNIPILGE-AAK-IE---GVAGSKHQ------ADS--TMLGDKI
DIFDFGVILLELVSGKPITS-IYE----VEIMKELL--LWAMAEEDRARRRSFVDPAMSK
--GCSEESLRTVMEICLRCLAKEAAHRPSVEDVLWNLQFATQVQDD--------------
-----------------------------------WEG----EIRSG-------------
------------------------------------------------------------
------------------------------------------------------------
------------------------------------------------------------
------------------------------------------------------------
------------------------------------------------------------
-----------------------------GEG----------------------------
------------------------------------------------------------
------------------------------------------------------------
-----------------------------------------------SPVSSSSRV----
------------------------------------------------------------
------------------------------------------------------------
------------------------------------------------------------
------------------------------------------------------------
----------------------------NRSSRFSR------------------------
------------------------------------------------------------
------------------------------------------------------------
------------------------------------------------------------
-------
>Bradi1g37210.1.p pacid=32796372 transcript=Bradi1g37210.1 locus=Bradi1g37210 ID=Bradi1g37210.1.v3.1 annot-version=v3.1
--------------------------------------------MTAP----PSSRNPDF
A-------PLL---LTLLCCIPAALVTSQPMASTEAKTLSRVSQLLGNPP--ALAALAT-
---APDPCAL-----------------------RATPALTVACA----------------
--GGQVTVLSVL-----GDRQP--------------------------------------
------------------------------------------------------------
----------------------------DAKWH-------------------TALPSSFS
ADALFTTLTGLP--------ALSRLSLVAL---GVWGPLPGAKLL-RL-QALRALNLSAN
YLYGAVPDHLSRMYSLQSIV----------------------------------------
-----------------------------------LSRNLLNGTMP-SLSGLAFLEELDV
GRNGLDGP-FPEVG----KA--VARLVLADNNFTGKI----------P-AG-VSSLGRLQ
FLDASRNQLQGWIPSSIFALPALRRINLAHNELTGQLPARMACAEPLEFVDVSANLLVGA
RPACV----------------------RSSNS-SGITVLDAGNCFA-------DAKLQRP
STYCNPGA---LAA-LLP-PPQGNGGDQGGRRKGR-------GVGMVFGIVGAIVGGALL
IALVMVVVLRRAR----KQHQHLEVSVLPKSPL-----VKPVKKAEGGI-FQA-------
KVNHKI-SPAEKR-------------------------------HASQAARMNTLEVPAC
HSYTMEEL----QEVTNNFASSNLIKNSSF-VQHYNGQLQDGSRVLVRCLRLK------P
KYSPQSLSQYMEIISKFRHRHLVSIIGHCILN---DQENPTIA-SSVYLISECVTNGSLR
--------SHL----TEWRKRE---MLKWPQRVSAAIGIARGIQFLHNVTAPDIVQNDLN
IENILLDKTLTSKISDFSLPMISI-SKNGKIFSENPFAVHGENDH-GSAQI--AEQGDKD
DTYQFGLILLELITGKSTES-QTG----LDSLKAQL--SEALAEDPDM-LKDMADPTIRG
--TFAVDSLSTVTEIALNCIASDPNYRPSIDDVLWNLQYSMQVQDG--------------
-----------------------------------WAS----SESL--------------
------------------------------------------------------------
------------------------------------------------------------
------------------------------------------------------------
------------------------------------------------------------
------------------------------------------------------------
-----------------------------SLSIK--------------------------
------------------------------------------------------------
------------------------------------------------------------
-----------------------------------------------SQA----------
------------------------------------------------------------
------------------------------------------------------------
------------------------------------------------------------
------------------------------------------------------------
------------------------------------------------------------
------------------------------------------------------------
------------------------------------------------------------
------------------------------------------------------------
-------
>Bradi1g56540.4.p pacid=32798182 transcript=Bradi1g56540.4 locus=Bradi1g56540 ID=Bradi1g56540.4.v3.1 annot-version=v3.1
-------------------------------------------------------MGGTH
ALLL-----LLSVAAAALA---ALAPGATALQASQAWSLLKLRQLLGDPP--ALSSWRN-
---STDFCYGGD---------------------YKTASAFVECY----------------
--DDSVTQLHII-----GDPSAG----------------------------------AAR
------------------------------------------------------------
-----------------------------------------------------PLPKTFS
IDAFFTTLSRLP--------DLKVLTLTNL---GLWGPLPGNKIS-RL-ASLEIVNVSSN
YLYGELPRGLSRLPNLQTLVADNNMLSGGFPDWLSGGEKLPLLAVLSLRNNSLSGTLPES
-----------------------VVKAMPSLRTLVLASNNISGNLP-DLSALEHLQVVDM
AGNSLGPE-FPRLG----RK--VASVVLAGNRFSDAL----------P-EELLASCYLLE
RLDISSNRFVGPFPPALLSLPSIEYLSIAGNRFTGKLSGNASCGENLRFVDLSSNLLTGS
LPACL-------------------AA-R-NKDSGSMTVLFSANCLS----ADGKDDSQHP
SPFCQNQA---LAV-GIV-PEKA------HKKPGA-------KGGLVAAIVAAVLGGALV
VGAAIFFAVRKAS----T--PKARPP----------------RRLLEH--ASS-------
AYPSN--LFADAR-------------------------------YISQTVKLGALGIPAY
RSFSLVEL----EAATDNFEVSSLMGQDAH-GQMYRGRLSNGTPVTIRTLKVK------K
SQSSQSFNRHIEMISKLRHRHLVSALGHCFEY---NLDDSTVT--QLYLVFEYVQNGNLR
--------GRI----SQGTEGR---RLTWGQRISTTIGVAKGIQFLHGGIIPGLFANNLK
ITNILLDQNQVAKIGSYNIPILSETTTK-SE---GGAGNKYA------SDR--VPNGDKI
DIYDFGVILLEVISGKPISS-IYE----VEIMKEQL--QSALTAEGPSRRRSFVDPAVSK
--GCSDESMRTVMEICLRCLAKEAKQRPSVEDVLWNLQFAAQVQGD--------------
-----------------------------------WRG----DSRS--------------
------------------------------------------------------------
------------------------------------------------------------
------------------------------------------------------------
------------------------------------------------------------
------------------------------------------------------------
-----------------------------SEE----------------------------
------------------------------------------------------------
------------------------------------------------------------
-----------------------------------------------SPLSPSKVP----
------------------------------------------------------------
------------------------------------------------------------
------------------------------------------------------------
------------------------------------------------------------
----------------------------AESADY--------------------------
------------------------------------------------------------
------------------------------------------------------------
------------------------------------------------------------
-------
>LOC_Os07g07230.1 pacid=33117576 transcript=LOC_Os07g07230.1 locus=LOC_Os07g07230 ID=LOC_Os07g07230.1.MSUv7.0 annot-version=v7.0
-------------------------------------------------------MGGKN
LVVL-----FL---VSVVM---AMVPGSTQLQASQTWSLLKIQQMLGYPA--VLGHWHN-
---YTDFCYGGD---------------------YKTTSAFVECY----------------
--GDSVTQLHII-----GGGGGSP---------------------------------TPP
------------------------------------------------------------
-----------------------------------------------------PLPKTFS
IDSFFTTLSRLP--------DLRVLTLTGL---GLWGPLPG-KVS-RL-AALEIVNVSGN
YLYGELPLALSRLGNLQTFIADDNMLSGELPAWLG---RLPVLAVLSLRNNSLEGTLPGS
------------------------VSDMASLRSLSLASNNLSGNLP-DMSGAKNLQVIDL
ANNSLGPE-FPRLG----RK--VASVVLAGNRFSDGL----------P-PE-LASFYLLE
RLDVSRNRFVGPFMPALLSLPSIEYLSVAGNRFTGMLSGNMSCGNNLKFVDVSSNLLTGS
LPTCL------------AAGAVGKAA-D-SDSDSSKTVLFSANCLA----T--GDDTQHP
SPFCKNQA---IAV-GIV-PDQAR-----RKPSGA-------RSGLVAGVVAAAIAAAVL
AGVAVFLAVRKAS----MRRAQARPP----------------RRLVEH--ASS-------
AYPSK--LFADAR-------------------------------YISQTVKLGALGIPAY
RSFSLVEL----EAATNDFEVSNMMGQDSH-GQMYRGRLSNGTPVTIRSLKVK------R
SQTSQSFNHHIEMISKLRHRHLVSALGHCFEY---NLDDSTIT--QLYLVFEYVQNGNLR
--------GRI----SQGTEGR---KLTWVQRISTAIGVAKGIQFLHGGIIPGLFANNLK
ITNILLDQNLVAKIGSYNIPILSE-TMK-SE---GGSGNKYP------SDS--VPNGDKL
DIFDFGVILLEVISGRPITS-IYE----VEIMKEQL--QSALTAEGTAKRRSFVDPAVSK
--GCSDESVKTVMEICLRCLAKEAVQRPSVEDVLWNLQFAAQVQDD--------------
-----------------------------------WRG----DSRS--------------
------------------------------------------------------------
------------------------------------------------------------
------------------------------------------------------------
------------------------------------------------------------
------------------------------------------------------------
-----------------------------SEE----------------------------
------------------------------------------------------------
------------------------------------------------------------
-----------------------------------------------SPLSPSQIP----
------------------------------------------------------------
------------------------------------------------------------
------------------------------------------------------------
------------------------------------------------------------
----------------------------RDLEDDQ-------------------------
------------------------------------------------------------
------------------------------------------------------------
------------------------------------------------------------
-------
>LOC_Os03g57780.1 pacid=33128555 transcript=LOC_Os03g57780.1 locus=LOC_Os03g57780 ID=LOC_Os03g57780.1.MSUv7.0 annot-version=v7.0
--------------------------------------------MRAS------PMAGAS
HHLV-----VF---LAALL---ALLPGSSQLQYSQTWTLFKIQQMLNHPP--VLSHWRR-
---TTDFCGGGG---------------------TAAPSAAVVCY----------------
--GDTVTQLHIA-----GVRGA-------------------------------------P
------------------------------------------------------------
-----------------------------------------------------PLPMNFS
IGALVMALSRLP--------DLKVLTLSGL---GLWGPLPD-KIG-RL-AALEIVNMSGN
YLYGGVPGGLSQLTGLQTLILDDNLLAGELPAWIG---ELPQLAVLSLRNNSLGGAVPAS
------------------------VGRMESLRSLVLASNNLTGNLP-DMSGLTNLQVIDV
GDNWLGPA-FPALG----RK--VVTVVLSRNRFTGGL----------P-GE-ITSFYLLE
RLDVSWNRFVGPFMPALLSLPAIRYLNVAGNRFTGVLSDKVACGDNLQFVDLSSNLLTGS
EPACL----------------------R-PDKKPATVVLVNANCLE----ATGGDASQHP
SPFCQNQA---LAV-GIT-HGGKV-----RKKLTH-------HAGFLAGIAMAALAAASA
IAVVAVVAVRRKN----KKGVMVRPP----------------AMLGEDN-SSSTS-----
GYPSK--MFADAR-------------------------------YISQTVKLGALGIPPY
RTFSLVEL----EAATDNFENSLLLGQDSF-GEMYRGRLGNGTLVAIRSLKVK------R
NQSSLSFSRHIETISRLRHRNLVSALGHCFEY---DLDDSTVT--QLYLVFEYVQNGNLR
--------SRI----SQGTEGR---KLTWAQRISAAIGIANGIQFLHAGMMPGLFGNNLK
INNILLDQNHVAKISSYNIPILGE-AMK-SE--KGGPGGKHH------TES--PLLNDKT
DIFDFGVILLEIVSGKPITS-LYE----VEIMKELM--LWAVADEDLVRRRSFADQEVSK
--GCSDESLRTIMQICLRCLAKEAVQRPSIEDVLWNLQFAAQVQDD--------------
-----------------------------------WEG----DNRS--------------
------------------------------------------------------------
------------------------------------------------------------
------------------------------------------------------------
------------------------------------------------------------
------------------------------------------------------------
-----------------------------SDG----------------------------
------------------------------------------------------------
------------------------------------------------------------
-----------------------------------------------SMVSSSSRI----
------------------------------------------------------------
------------------------------------------------------------
------------------------------------------------------------
------------------------------------------------------------
----------------------------TKSSRFQNEQTRSGREKE--------------
------------------------------------------------------------
-----------------------------------------------CE---------DS
SARGSVWLQAATED----GNF-ETGRR------QAEDERY--------------------
-------
>LOC_Os06g38970.1 pacid=33149558 transcript=LOC_Os06g38970.1 locus=LOC_Os06g38970 ID=LOC_Os06g38970.1.MSUv7.0 annot-version=v7.0
--------------------------------------------MASR-----SSRGERV
GVVF----VLV---VVVLCVDVSTLVAAQPLVSSQAKTLLWVRRLLGFPP--ALDALAG-
---APDACAL-----------------------PPTPSLTVACA----------------
--GGQVTELSVL-----GGRAP--------------------------------------
------G-----------------------------------------------------
----------------------------------------------------AALPANFS
ADALFTTLTRLP--------ALSRLTLASL---GVWGELPGAKLH-RL-QALRVLNLTGN
CLYGAVPEHFSRMYSLQSLV----------------------------------------
-----------------------------------LSRNRLNGAVP-NLSGLAFLDELDL
GHNRLGPA-FPEVG----NA--VVRLVLADNNFTGRI----------P-AA-MSSLGQLQ
FLDVSGNRLQGWIPSSIFALPALRHIDLSRNQLAGQLPASTACADALAFVDVSDNLLAGA
RPACM----------------------R-GNS-SARTVLDAGNCFR-------DARSQRP
STYCNPGA---LAA-VLP-PAQGTGGEQGSGGKGG-------QVGMALGIVGGVVAGAAL
IALVMMAVLRRAR----RQNP--EVSVLPKSPLASTPAAKKKAAADGGK-APA-------
KVTQRIVTPAEKR-------------------------------HASQAARVNTLEVPAY
RVYTLEEL----QEATNNFGSSNLIKSSPV-VKHYNGQLQDGSRVSLRCLKLK------P
KYSPQSLTQYMEIISKLRHRHLVSIIGHCIVE---DQENPNIA-SSLCLLSECVTNGSLR
--------SHL----TEWRKRE---MLKWPQRVSAAIGVARGIQFLHDVTAPGIVHNDLS
IENILLDKTLTSKISNFNLPLIST-SKNGKIFSESPFATSEDNDL-GSVPS--TEQGDKD
DIYQFGLILLEVITGKPTES-PKD----LDSLKTQI--SEAIAEDPDL-LKDMADPTIRG
--TFAVESLSTVAEIALNCIASDTSSRPSIEDVLWNLQYSMQVQDG--------------
-----------------------------------WAS----SESL--------------
------------------------------------------------------------
------------------------------------------------------------
------------------------------------------------------------
------------------------------------------------------------
------------------------------------------------------------
-----------------------------SLSTR--------------------------
------------------------------------------------------------
------------------------------------------------------------
-----------------------------------------------SQG----------
------------------------------------------------------------
------------------------------------------------------------
------------------------------------------------------------
------------------------------------------------------------
------------------------------------------------------------
------------------------------------------------------------
------------------------------------------------------------
------------------------------------------------------------
-------
>LOC_Os11g20360.2 pacid=33160853 transcript=LOC_Os11g20360.2 locus=LOC_Os11g20360 ID=LOC_Os11g20360.2.MSUv7.0 annot-version=v7.0
--------------------------------------------MAWH------------
-----FTAAFM---IATCL---MLFPRSE--QSSQGEVLQQLRKQLEYPR--QLDVWNNP
---NSDPCYT-----------------------QPTSVVTVACE----------------
--GNAITELKII-----GDRIT-------------------------------------K
P-PKFSG-----------------------------------------------------
----------------------------YPVSN-------------------ITLSEAFV
LDSFVTTLARLP--------ALHVVILVSL---GLWGPLPD-KIH-RL-SSLQVLDLSSN
FLYGSIPPKLSAMPKLHTLTLDGNFFNGTMPDWFN---LYSNLTVLRLQRNRLKGPIPAS
------------------------IGKATMLSELALAGNSIAGEVP-QLGSLNKLEMLDL
RDNELDGE-LPELP----TA--LVTILLSKNSLKGEI----------P-EQ-FGQLNRLQ
HLDLSFNFLVGKPPEKLFALPSISYLNLAANMLSGSFSTSLTCSSTLGFVDLSTNQLTGD
LPVCL----------------------N-VNV-NNRVVKFDGNCFS----D--DPEHQHE
TKYCQQPH--------------------KGRGSNK-------DVGLVVTVV-GVVFIVLV
LSLILMASNRRSC-----QRVLAEQQLL--------------QKQMQDN-STS-------
GMSTE--LLVNAR-------------------------------YISQAVKLGTQIMPMY
RAFSLEEL----KEATKSFERSAFLGEGSI-GKLYKGKLENGTLIAIRCLALH------Q
RYSIRNLKLRLDLLAKLRHPNLVCLLGHCIDG---EVDESSVK--RVFLVYEYVPSGTFP
--------SYL----SGSSPEK---TLNWCERLQVLMNIAKAVHFLHTGIIPGSLYNRLK
PSSILLDEHLVAKLSDYGLSIITE-EIY-KHEAAGEGQRCVEDNG-------GELENLED
DVLSFGGILLEVLMGPKRHR-K-D-----LSVLSEL--VLSISKQEE--REQVLDPVVLS
--TSSQDSLSMVISITVKCLSVESSARPSIEEVLWNLQYAAQVQAI--------------
-----------------------------------SDG----DQRS--------------
------------------------------------------------------------
------------------------------------------------------------
------------------------------------------------------------
------------------------------------------------------------
------------------------------------------------------------
-----------------------------EVS----------------------------
------------------------------------------------------------
------------------------------------------------------------
-----------------------------------------------SQT----------
------------------------------------------------------------
------------------------------------------------------------
------------------------------------------------------------
------------------------------------------------------------
------------------------------------------------------------
------------------------------------------------------------
-----------------------------------------------C------------
------------------------------------------------------------
-------
>DmPelle
--------------------------------------------MSGV------------
-------------------------------QTAEAEA--------------QAQNQAN-
------------------------------------------------------------
-----------------GNRTR--------------------------------------
------------------------------------------------------------
------------------------------------------------------------
------SRSHLD--------NTMAIRLLPL------------PVRAQLCAHLDALDVW--
-------QQLATAVKL-------------YPDQVE-----------QISSQKQRGRSASN
-------------------------------EFLNIWGGQYNHTVQ-TLFAL--------
---------FKKLK-------LHNAMRLIKDYVSEDL------HKYIP-RS-VPTISELR
AAPDSSAKVNNGPP----------------------------------------------
FPSSS----------------------GVSNS----------------------------
---------------------------NNNRTSTT-------------------------
--------------------------------------------------ATE-------
EIPSLE-SLGN--I------------------------------HISTVQR----AAESL
LEIDYAEL----ENATDGWSPDNRLGQGGF-GDVYRGKWKQ-LDVAIKVMNYRSPNIDQK
MVELQQSYNELKYLNSIRHDNILALYGYSIKG------------GKPCLVYQLMKGGSLE
--------ARL----RAHKAQNPLPALTWQQRFSISLGTARGIYFLHTARGTPLIHGDIK
PANILLDQCLQPKIGDFGLVREGPKSLD-AVVEVNKVFGTKIYLPPEFRNF--RQLSTGV
DVYSFGIVLLEVFTGRQVTD-RVP----ENETKKNL--LDYVKQQWRQNRMELLEKHLAA
PMGKELDMCMCAIEAGLHCTALDPQDRPSMNAVLKRFE----------------------
------------------------------------------------------------
------------------------------------------------------------
------------------------------------------------------------
------------------------------------------------------------
------------------------------------------------------------
------------------------------------------------------------
------------------------------------------------------------
------------------------------------------------------------
------------------------------------------------------------
------------------------------------------------------------
------------------------------------------------------------
-------------------------------------PF---------------------
------------------------------------------------------------
------------------------------------------------------------
------------------------------------------------------------
------------------------------------------------------------
-------------------------------------------VTD--------------
------------------------------------------------------------
-------
>Pp3c14_22440V3.1.p pacid=32963077 transcript=Pp3c14_22440V3.1 locus=Pp3c14_22440 annot-version=v3.3
M---------------------------------TR------KMAACS------SYGLSW
RLYWACSCVVL---VAALT---CYVNVVDALPRVQSDGLLKIQELLRTPT--AKAIWNI-
---DTDFCKL-----------------------PPTSHLYINCT----------------
--GDTLTYLRIV-----GDKNMVTEKE------------------------------KRQ
L-GSAGG-----------------------------------------------------
----------------------------SLGPK-------------------KSLPSNFS
VNTLVDTLLTFP--------DLRGLELVSL---GMWGSLPE-KLS-QL-SSLQTLNVSSN
LFTGTIPKSLHKITGLGTLALDNNALAGIFPYWLS---AMSSIETLSLSDNFFTGELNDS
ISSFKNLSSLSVSNNLLYGNIPGSLSSLQSLQFLSLAHNRFTGNSP-NLENLRSLKTLNL
GGNSLGPG-FPALG----TH--LTSVYLGQNKLSESL----------P-DS-LKDFGELH
TLDISGNALADTPPAFLFNLPRISTLNLARNHFSGVLPLNLTLSKSLSVLDVSNNFLTGQ
LPLVF------------------------LSA-RNVALYYQNNCMD----T--LKQKQGS
KEYCTITA---AKL-GIG-SSEV-------HHSHL-------VLIIAVAAAGGLCLTVGL
CGV-VLLMARRCS-------IDKDSVAA--------------PEDRNFG-SFR-------
GIPSE--LLSNAR-------------------------------YLSQSMRLGVLPQSQN
RVFALEEL----KVATNNFSPGALVGEGRH-GKVYKGLLEDKTVVAIKWLNFK------S
KEDMAEYKTQLEVLNKLRHRHLVSVLGYCSEEVTSSVDDEEFKSFRLFIVSDFMGNGDLR
--------SHL----SKQMGKE---PMVWSQRLAAVIAAGRGIHYLHTGVVPPIFYNNLK
ITSILLDSYMVAQLSDFGLPVRRV-SFSMDVVAPEGKAGVPKLNHEESLRR--QEHRDKQ
DVYDYGAILLEIVLGRPPTI-RNP----FPQKRSEL---ERLTKEKGP-SMELIDKDIVG
--TCGAESLATVLEIAGKCMVDDPTRRPSMEDVLWNLQYALQVHSS--------------
-----------------------------------VNDV--TDEHD--------------
------------------------------------------------------------
------------------LRREEFQK------------------------------APSF
TERKRCFYDN--------------------------------------------------
------------------------------------------------------------
------------------------------------------------------------
---------------------------RVSDE----------------------------
---------------------------------------------------DWKA-----
------------------------------------------------------------
-----------------------------------------------GPKRPGRA-----
------------------------------------------------------------
------------------------------------------------------------
------------------------------------------------------------
------------------------------------------------------------
------------------------------------------------------------
------------------------------------------------------------
------------------------------------------------------------
------------------------------------------------------------
-------
>Potri.013G064300.1 pacid=26993392 transcript=Potri.013G064300.1 locus=Potri.013G064300 ID=Potri.013G064300.1.v3.0 annot-version=v3.0
MFGKIKSQLNCCMEGLKLMLIFYSLRALQYLLCFTRVLILCTQQMAKA-------FRYSA
I--------LL---CVVLV---LLISGSEQLQSSQGETLLRIQRLLNYPS--SLSSWNS-
---SIDFCNS-----------------------EPNASVTVACY----------------
--EKSITQLHIV-----GNKGT-------------------------------------P
------------------------------------------------------------
-----------------------------------------------------LLPGNFS
IDSFVTTVVGLP--------TLKVLTLVSL---GLWGPLPG-KIA-RL-SSLEILNMSSN
FLYDAIPQELSSLSGLQSLGLDDNMFAGKVPNWIG---SLQVLSVLSLRKNMLNGSLPDS
------------------------LSTLENLRVLALAHNYFKGEVP-DLSSLTNLQVLDL
EDNAFGPQ-FPQLG----NK--LVSLVLSRNKFRDGL----------P-AE-VTSYYQLQ
RLDLSNNTFVGPFPQSLLSLPSVTYLNIADNKFTGMLFENQSCSADLEFVDLSSNLMTGH
MPNCL----------------------L-QDS--KKKALYAGNCLA----T--GDQDQHP
ISICRNEA---LAV-GIL-PQQK------KR-KPS-------KAIIAISVIGGIVGGIAL
VGL-IFLAVRKVK----SGKTIQKST----------------IRLIAEN-AST-------
GYPTK--LLSDAR-------------------------------YISQTMKLGALGLPAY
RTFSLEEL----EEATNNFDTSAFMGEGSQ-GQIYRGRLKDGSFVVIRCLKMK------R
SHGTHNFMHHIELISKLRHRHLVSALGHGFEY---YLDDSSVS--RIFLVFEYVPNGTLR
--------SWI----SGGHARQ---KIHWTHRIAAAIGVAKGIQFLHTGIVPGVYSNNLK
ITDVLLDQNLVAKISSYNLPLLAE-NRG-MVGHGASSGASKDL---SLSAR--INQDEKV
DVYDFGLILLEILLGRSLTS-GND----VDVLQDQL--QASITRDDAA-RRSMVDPAVRR
--VCSYQSLKTMMEICVRCLLKNPADRPSIEDILWNLQFAAQVQDP--------------
-----------------------------------WRG----DSQS--------------
------------------------------------------------------------
------------------------------------------------------------
------------------------------------------------------------
------------------------------------------------------------
------------------------------------------------------------
-----------------------------SEG----------------------------
------------------------------------------------------------
------------------------------------------------------------
-----------------------------------------------SPVAATHQP----
------------------------------------------------------------
------------------------------------------------------------
------------------------------------------------------------
------------------------------------------------------------
--------------------------------QLHITI----------------------
------------------------------------------------------------
------------------------------------------------------------
------------------------------------H-----------------------
-------
>Potri.015G093100.1 pacid=27017370 transcript=Potri.015G093100.1 locus=Potri.015G093100 ID=Potri.015G093100.1.v3.0 annot-version=v3.0
--------------------------------------------MGHC------------
-----SLFLLS---CLLWG---FLITGTHQLQSSQTQVLLQIRKHLEYPS--QLEIWNNH
---GMDLCYL-----------------------SPSTQVNMTCQ----------------
--NNVVTELRIV-----GDKPA-------------------------------------K
V-NNFVG-----------------------------------------------------
----------------------------FAIPN-------------------QTLSGSFS
MDSFVTTLSRLT--------SLRVLSLVSL---GIWGPLPD-KIH-RL-SSLEYLDLSSN
NLFGSIPPKISTMVKLQTLNLDDNFFNGTVPNWFD---SLSNLTILSIRNNQLKGAFPSS
------------------------IQRVTTLVDLILSGNDLSGKLP-NLDRLSKLNVLDL
SGNSLDSD-LPSMP----KG--LVMAFLSNNSLSGEV----------P-GK-YSQLSQLQ
HFDMSFNKLSGKLPASLLSLPNISYLNLASNMLSGSLPDHLNCGSKLQLVDISNNRLTGG
LPYCL----------------------S-TES-GNRVVKLGGNCLS----V--DLRHQHA
ESSCIDVP---VKR---------------KPSGEK-------KIVVLVGVIAGIFVIIVL
LAFGLLMVCKRYC-----PLGISEQHLL--------------HKAAQEK-SVT-------
GFSSE--ILSNAS-------------------------------FISEAANLGIQGRPAC
RSFTIEEL----KEATNNFNNSAILGDGSH-GKLYRGTLENGTQVAIRRIPSS------K
KYSMRNLKLRLDLLAKLRHPHLVCLLGHCIDG---GEQDYTVN--KVFLVYEYVSNGNFG
--------AYL----SEDNPGK---VLNWSERLAVLISVAKAIHFLHTGVIPGFFNNRLK
ANNILLDEYGIAKLSDYGLSIVSE-AAG-TCGENGEGPKSW-------------------
------------------------------------------------------------
------------------------------------------------------------
------------------------------------------------------------
------------------------------------------------------------
------------------------------------------------------------
------------------------------------------------------------
------------------------------------------------------------
------------------------------------------------------------
------------------------------------------------------------
------------------------------------------------------------
------------------------------------------------------------
------------------------------------------------------------
------------------------------------------------------------
------------------------------------------------------------
------------------------------------------------------------
------------------------------------------------------------
------------------------------------------------------------
------------------------------------------------------------
------------------------------------------------------------
------------------------------------------------------------
-------
>Potri.019G039000.1 pacid=27026716 transcript=Potri.019G039000.1 locus=Potri.019G039000 ID=Potri.019G039000.1.v3.0 annot-version=v3.0
--------------------------------------------MAKA-------FQCSA
I--------LL---CVVLV---LLISGSEQLQSSQGETLLRIQRLLNYPS--ALSSWNS-
---TTDFCNT-----------------------EPNASVTVVCY----------------
--ENSITQLHII-----GNKGT-------------------------------------P
------------------------------------------------------------
-----------------------------------------------------LLPRNFS
IDSFVTTLVGLP--------NLKVLTLVSL---GLWGPLPG-KIA-RL-SSLEILNVSSN
FLYDAVPQEISSLAALQSLVLDDNMFADEVPNWIG---SLPVLSVLSLKKNMLNGSLPDS
------------------------LSNLDNLRVLVLSHNYFRGEVP-DLSSLTNLQVLDL
EDNALGPQ-FPLLG----NK--LISLVLSKNKFRDGL----------P-AE-VTSYYQLQ
RLDLSSNKFVGPFPQSLLSLPSVTYLNVADNKFTGMLFENQSCSADLEFVDLSSNLMTGQ
LPNCL----------------------L-QDS--KRKVLYAANCLA----T--GDENQHP
ISLCRNEA---LAV-GIL-PQRK------KR-KAS-------KETIAFGVIGGIVGGIAL
VGL-IYLAVRKVK----SRKTIKRPN----------------TRLIAEN-AST-------
GYPSN--LLPDAR-------------------------------YISQTMKLGALGLPPY
RTFSLEEV----EEATNNFDTSAFMGEGSQ-GQMYRGRLKDGSFVAIRCLKMK------R
SHSTQNFMHHIELISKLRHRHLVSALGHCFEC---YLDDSSVS--RIFLVFEYVPNGTLR
--------SWI----SGGHAWQ---KLQWTHRIAAAIGVAKGIQFLHTGIVPGVYSNNLK
ITDVLLDQNLIAKISSYNLPLLAE-NKG-MVVHGTSSGASKDL---STSAR--INQDQKV
DVYDFGLILLEIIVGRSLTS-KNE----VRVLKDQL--QASITSDDTA-RSSIVDPVVRR
--SCSDQSLKTMMEICVSCLLKNPADRPSVEDILWNLQYAAQVQDP--------------
-----------------------------------WRG----DSQS--------------
------------------------------------------------------------
------------------------------------------------------------
------------------------------------------------------------
------------------------------------------------------------
------------------------------------------------------------
-----------------------------SEG----------------------------
------------------------------------------------------------
------------------------------------------------------------
-----------------------------------------------SPVSPAIRP----
------------------------------------------------------------
------------------------------------------------------------
------------------------------------------------------------
------------------------------------------------------------
--------------------------------RLHITI----------------------
------------------------------------------------------------
------------------------------------------------------------
------------------------------------H-----------------------
-------
>Potri.008G014300.1 pacid=27039184 transcript=Potri.008G014300.1 locus=Potri.008G014300 ID=Potri.008G014300.1.v3.0 annot-version=v3.0
--------------------------------------------MAKP-------VHYPC
Y--------LH---LLFLI---LSFHRSSQLQPFQSQSLLRIQQLLNYPS--FSTSFDN-
---TTDFCNI-----------------------EPTPSLTLLCY----------------
--EDNITQLHIV-----GNTGV-------------------------------------P
------------------------------------------------------------
--------------------------------------------------------PNFS
TDYFFATVASLS--------SLKVLSLVSL---GFSGPLPE-SIG-QL-SSLEILNASSN
YFSGSIPASLSSLKSLQTLILDHNKFSGEVPGWVG---FLPVLAVLSLKNNSLSGYLPNS
------------------------LTRLESLRIFSLSKNHLSGQVP-DLHNLTNLQVLEL
EDNHFGPD-FPGLH----NK--VVTLVLRNNSFHSGI----------P-AD-LVTYHQLQ
KLDLSFNGFVGPFLPSLLSSPPMNYLDISHNKFTGMLFENMSCHAELAYVDLSSNLLTGE
LPTCL----------------------N-LSS-ESRTVLYARNCLS----N--KEQEQHP
FNFCHNEA---LAV-KIL-PRDDV-----KHQRHD-------KEVLASSTMGGVVGGIAI
VGL-VFLFVKRVY----SKDDVKKPQ----------------TRILVKN-LSS-------
VNTVK--LLSDAR-------------------------------HISQTMKLGA-SLPNY
RTFSLEEL----KEATNNFDASNLLSEDSS-SQMYKGKLNDGSLVAIRSSKVR------K
KISQRTFTHHIELISKLRHNHLISALGHCFDC---CQDDSSTS--RIFNIFEFVPNGTLR
--------DYI----S-GIPEN---KLKWPQRIGVAIGVARGIQFLHTGIVPGVFPNNLK
ITDVLLDHDLLVKLCSYNLPLLTE---G-SVGAAVSSGTKQK-----FGTR--DRHEDKE
DIYDLGVILVEIIFGRPV-V-KNE----VIVSKDLL--KVSMTVDDVA-RRNIVDPAINK
--ECSDESLKIMMEICIRCLSKEPSDRPSVDDVLWNLQFAAQVRES--------------
-----------------------------------SRT----S-----------------
------------------------------------------------------------
------------------------------------------------------------
------------------------------------------------------------
------------------------------------------------------------
------------------------------------------------------------
------------------------------------------------------------
------------------------------------------------------------
------------------------------------------------------------
------------------------------------------------------------
------------------------------------------------------------
------------------------------------------------------------
------------------------------------------------------------
------------------------------------------------------------
------------------------------------------------------------
------------------------------------------------------------
------------------------------------------------------------
------------------------------------------------------------
-------
>Potri.001G147700.1 pacid=27043762 transcript=Potri.001G147700.1 locus=Potri.001G147700 ID=Potri.001G147700.1.v3.0 annot-version=v3.0
--------------------------------------------MRIS------SFTCSF
AA-------LF---TLIVM---QVSISRGQLAPSETRILFQVQQLLEYPQ--VLQGWNN-
---WTNFCYL-----------------------PPSPSLKVVCS----------------
--NSHVTELTVV-----GNKSS-------------------------------------S
S-ASP-------------------------------------------------------
----------------------------SSPKQ-------------------NTLSDNFS
IDAFFTTLTNLS--------NLKVLSLVSL---GLWGPLPT-KIN-RF-WSLQALNISYN
FIHGQIPQDILSLKNLTSLV----------------------------------------
-----------------------------------LAHNLLNGTVP-DLRSLVLLQELNL
GGNHLGPT-FPSLG----NN--LVTIILKNNSLRSVI----------P-SA-IKKFNQLQ
QLDISSNKLIGPIPPALFSLPSLQYLDLAQNQLSGALPTNISCSVKLQFVDISHNILIGK
LPSCI----------------------A-SNT-STRTVISSWNCLS----GGKNASYQHP
YSFCNKEA---LAV-KPP-AKSK-----EDKSSTI-------KLGIVLGIVGGVLGIAGV
LGLLIFVIIRRSK----TVAADDHVYSI-----FD--GSVTSKRSVASK-KSV-------
----R--RAVDSR-------------------------------RVPQTMRSAAIGLPPY
RVFTLEEM----EDATNNFDPLNFIGEGSQ-GQLYKGCLIDGSVVLVKCVKLK------Q
KNLPQSMIQQIEVLSKLRHLHLVSILGHTIVT---YQDHSSTA-GTVFVVLEHVSNGSLR
--------DYL----ADERKRE---MLRWPQRMAIIIGVARGIQFLHTGVAPGIFGNNVK
IENVLLDDTLTAKLSDYKIPLPSK------VGSESPLNGQDAF----NINS--SENAEKE
DVYQLGVILLQVITGKLVTS-NRA----LDELRIQL--EKGLAEAPSK-LQALVDPSTRG
--TFAYESLKTAAEMAINCLNKESRTRPSIEDVLWNLQYSIQIQEG--------------
-----------------------------------WTS----TSGN--------------
------------------------------------------------------------
------------------------------------------------------------
------------------------------------------------------------
------------------------------------------------------------
------------------------------------------------------------
------------------------------------------------------------
------------------------------------------------------------
------------------------------------------------------------
---------------------------------------------LGGPHSSSY------
------------------------------------------------------------
------------------------------------------------------------
------------------------------------------------------------
------------------------------------------------------------
------------------------------------------------------------
------------------------------------------------------------
------------------------------------------------------------
------------------------------------------------------------
-------
>Potri.001G333300.1 pacid=27044980 transcript=Potri.001G333300.1 locus=Potri.001G333300 ID=Potri.001G333300.1.v3.0 annot-version=v3.0
--------------------------------------------MGWS------------
-----SWLLFV---YLSWS---FFISSTHESQTYQLQLLLQLRKHLEHPP--QLDILEGY
---NGDLCNL-----------------------SSSPNLGIVCL----------------
--ENTVTELKIM-----GDKLV-------------------------------------K
VSNDFNG-----------------------------------------------------
----------------------------FAIPN-------------------QTLSESFS
IDSFVTTLTRLT--------SLKVLRLVSL---GIWGPLPD-KIH-RL-YSLEVLDLCSN
FFFGSVPPQLSRLVKLNSLTLDGNYFNGSVPDWLD---SLSNLTILSLKSNRFNGQFPSS
------------------------ICRIITLTDIALSHNHLTGKLP-DLSTLSSLHMLDL
RENKLDSD-LPGMP----KE--LITVLLSNNSFSGKI----------P-GQ-FGQLNQLQ
HLDLSLNHLSGTPPSSMFSLPNISYLNLASNMLSGSLPNHLLCGSKLGFVDLSSNKLIGG
LPSCL----------------------G-SML-DKRVVKFGGNCLS----V--DSQNQHQ
ESYCNVAN---EEG---------------KQSRCR-------AVGILVAAIGGAVLVISL
LALLVVFLRRRYR-----SRRTFKQNII--------------SKVEQDN-IPT-------
GVSSE--VLANAR-------------------------------FISEAAKLGTQGAPAC
RVFTLEEL----KEATNNFDSSSFMGEGSI-GKIYKGRLENGTCVAIRSLSLL------K
KHSIQNLKVRLDLLSKLHHSHLVGLLGHCVDS--GLQNDSSST--KVFLVYEYLPNGNYR
--------THL----SEMCPEK---ALGWPERLAILIGVAKAVHFLHTGVIPGAFNNRLK
TDNILLDEHRIAKLSDYGMSIITD-EIE-KPEAKGDVLKSSHK------------INLED
DVYNFGFILLESLVGPIVTG-KGE-----AFLLNEM--A-SFGSQDG--RRKIVDPIVLT
--TCSQESLSILVSITSKCISPEPSTRPSFEDVLWNLQYAAQVQAM--------------
-----------------------------------ADA----DQ----------------
------------------------------------------------------------
------------------------------------------------------------
------------------------------------------------------------
------------------------------------------------------------
------------------------------------------------------------
------------------------------------------------------------
------------------------------------------------------------
------------------------------------------------------------
------------------------------------------------------------
------------------------------------------------------------
------------------------------------------------------------
------------------------------------------------------------
------------------------------------------------------------
------------------------------------------------------------
------------------------------------------------------------
------------------------------------------------------------
------------------------------------------------------------
-------
>Potri.012G095600.1 pacid=27049481 transcript=Potri.012G095600.1 locus=Potri.012G095600 ID=Potri.012G095600.1.v3.0 annot-version=v3.0
--------------------------------------------MGYC------------
-----SLFLLL---CFPWS---FLITGTHQLQSSQTQVLLQLRKHLEYPA--QLEFWNNH
---GMDLCYL-----------------------SPSTQLNMTCQ----------------
--DNVVTELRMT-----GDKPV-------------------------------------K
V-NSFVG-----------------------------------------------------
----------------------------FAITN-------------------KTLSGNFS
MDSFVITLARLT--------SLRVLSLVSL---GIWGPLPD-KIH-RL-SSLEYLDLSSN
YLFGSVPPKISTMVKLQTLKLDDNFFNDTVPAWFD---SLSNLTILSLRNNQLKGPFPSS
------------------------IQRVTTLTDLILSGNDISGKLP-NLDMLSKLNMLDL
SENSLDSD-LPSMP----KG--LVMAFLSNNSLSGEI----------P-RQ-YSQLSQLQ
HFDMSFNELSGKITASLLSLPSISYLNLASNMLSGSLPDRLTCGSKLQFVDVSNNRLTGG
LPYCF------------------------TES-GYRVVKFGGNCLS----V--DLHHQHA
KSSCIDVP---VKR---------------KHSGGK-------NMGVLVGVLAGIFFFIVL
LAFGLVMVRKRYF-----SRGIPEQHLL--------------HKAEQDK-SVA-------
GFSSE--IFSSAR-------------------------------FVSEAAKLGIQGLPAC
RSFTLEEL----KEATNNFNNSSILGDGSY-GKLYKGILENGTQVAIRCVPSS------K
KYSMRNLKLRMDLLAKLRHPHLVCLLGHCIDG--GGQDDYRVN--KVFLVYEYVSNGNFR
--------AYL----SEDSPGK---VLNWSERLAVLISVAKAIHFLHTGVIPGFFNNRLK
ANNILLNEHGIAKLSDYGLSIISE-AAG-NCGENGEEPKSWQM------------SRLED
DVCSFGFILLESLVGPSVSS-RRD-----KLALDEL--A-SCNSQEG--RQKPLNPIVLA
--TSSQESLSVVITITNKCICSESWSRPSFEDILWNLQYAVQVQAT--------------
-----------------------------------ADG----EQFR--------------
------------------------------------------------------------
------------------------------------------------------------
------------------------------------------------------------
------------------------------------------------------------
------------------------------------------------------------
------------------------------------------------------------
------------------------------------------------------------
------------------------------------------------------------
------------------------------------------------------------
------------------------------------------------------------
------------------------------------------------------------
------------------------------------------------------------
------------------------------------------------------------
------------------------------------------------------------
------------------------------------------------------------
------------------------------------------------------------
------------------------------------------------------------
-------
>Solyc01g068360.2.1 pacid=36138118 transcript=Solyc01g068360.2.1 locus=Solyc01g068360.2 ID=Solyc01g068360.2.1.ITAG2.4 annot-version=ITAG2.4
--------------------------------------------MGKE-------MGVEK
L--------LV---LFLVL---ISIRYSEQLQSSQVQTLLRIQHLLNYPT--ALSSWNN-
---ETDFCKI-----------------------EPSSTVTVVCY----------------
--DENITQLHII-----GRKGT-------------------------------------S
------------------------------------------------------------
-----------------------------------------------------PLPRKFS
IRSFVNALAKLP--------SLKVLRLVSL---GLWGPF---------------------
----GIPEAVSSLTDLQTLVLDGNRLTGRIPDGLG---SLSVLAVLSLKSNSLDGHLPDT
------------------------LRDLYNLRVLSLSKNNFSGDVP-DLSSLQNLQVLEL
EDNSFGPK-FPQTG----SK--IESIALRNNKFTANI----------P-DK-VQSYYQLE
HFDISSNNFMGPFPPSLLSLSSITYLNVAGNKLTGMLFEDNPCNTALDFVDLSGNLLTGS
LPSCL----------------------L-SSS-RNRIVHFSNNCLA----T--GDDTQHP
FSFCRNEA---LAV-GVL-PQHQ------RQKHAS-------KVILALIICGSITGGVIL
VCL-TILIAKSFL----AKKASAQNTP---------------TRFISED-ASS-------
SYTSK--LFTDPSKVPVFFRYVCLYSLHSYTRSLLPRCIKETEGFITQAMKLGALNLPSY
RIFSLEEL----EAATNNFDTTTFMGEIPN-GQMYRGQMRDGSYVTIRCQIMK------R
SNTRQNFMHHIELISKLRHQHLVSSLGHCFQF---YSDDSSVS--RIFLVFEYVPNGTLR
--------RWT----SDKHARR---KLTWTQRIAAATGVAKGLQFLHNGIIPGLFSNNLK
ITDILLDQNLVAKISSYNLPVLTE-NIG----KEYCQTIPVG-----YNQR--EKYEEKL
DVYDFGVILLEIITGRPIKT-KND----ILLLRNQL--QVSMTGNGV----NVVDLAIRR
-SSCSSESLRTMIEMCCRCLYEDPVDRPSMEDLLWNLQFAAQVQDD--------------
-----------------------------------YHS----------------------
------------------------------------------------------------
------------------------------------------------------------
------------------------------------------------------------
------------------------------------------------------------
------------------------------------------------------------
-----------------------------SDA----------------------------
------------------------------------------------------------
------------------------------------------------------------
-----------------------------------------------SPISPIQRSGQL-
-------------------------VIQ--------------------------------
------------------------------------------------------------
------------------------------------------------------------
------------------------------------------------------------
------------------------------------------------------------
------------------------------------------------------------
------------------------------------------------------------
------------------------------------------------------------
-------
>Solyc01g096940.2.1 pacid=36139996 transcript=Solyc01g096940.2.1 locus=Solyc01g096940.2 ID=Solyc01g096940.2.1.ITAG2.4 annot-version=ITAG2.4
--------------------------------------------MGIA------KTGQGS
CWL------LV---YMVFL---LFNLSDEFLEPSQSEAIVKIKQLLNFPQ--DLSSWSD-
---NTDFCNS-----------------------EPNTALTLMCY----------------
--EDNITQLHIS-----GYNWF-------------------------------------P
------------------------------------------------------------
-----------------------------------------------------NLPQGFS
TDTLFSNLALLP--------NLKVLSLVSL---GLRGTLPK-KIG-FL-SSLEIVNISSN
FFYGEIPGQISYLKSLQTLILDNNEFTGQVPEGVG---LLHSLSVLSIKNNSFSGSLPNS
------------------------LSNLQTLRILSISGNNFSGVVP-NLHNLSNLQVLDL
ESNNLGPN-FPNIP----TK--LVSLVLRKNKFSLGV----------P-KE-LSSCYQLK
KLDISSNEFVGPFSPTILSLPSLSYFDISGNKLTGKLLKNVTCSQDLSFVNLSSNYLTGE
LPDCL----------------------H-PSS-GSKIVLFSGNCLS----N--KEQWQHP
YSFCHNEA---LAV-SIE-PHKR------KVKGGN------GKAVLASSMVGGFVGVVAI
VGL-AFVVVRREYV---KQKASKAPQ----------------TRLILEK-VSP-------
AHTLK--LLNDAR-------------------------------YLSETRKLGLLGAPPY
RTFVLDEL----REATNNFDISNLIGASSS-GQIYKGRLTDGTVVAIRSIKMK------R
RHTVQSYTHQLGRISKIRYSHLVSTIGHCFEC---YQDDSSVS--RICLVFEFVPNVTLR
--------GVI----SEANSAQ---KFTWTQRMSAAIGIAKGIQFLHTGIVPGIFSNQLK
ITDVLLDQNFHVKISKYNLPLLIE-NKK-MDAGPSSSGSKGN-----DGQR--LKYEEKD
DVYDFGVILLEIISGRTIDT-KND----IDVSKDIL--IVSLTADEIA-RRNIIDPAVRK
--ECSDSSLRTLMELCIKCLSDEPSQRPSVEDLIWNLQFAAQVQDP--------------
-----------------------------------WNR----DTYG--------------
------------------------------------------------------------
------------------------------------------------------------
------------------------------------------------------------
------------------------------------------------------------
------------------------------------------------------------
-----------------------------NQE----------------------------
------------------------------------------------------------
------------------------------------------------------------
-----------------------------------------------SPG----------
------------------------------------------------------------
------------------------------------------------------------
------------------------------------------------------------
------------------------------------------------------------
------------------------------------------------------------
------------------------------------------------------------
------------------------------------------------------------
------------------------------------HV----------------------
-------
>Solyc05g007120.2.1 pacid=36144519 transcript=Solyc05g007120.2.1 locus=Solyc05g007120.2 ID=Solyc05g007120.2.1.ITAG2.4 annot-version=ITAG2.4
--------------------------------------------MKGV------------
---------LF-LGLFLFF---QVPFSSSQLVPAESRILFQIQQFLENPP--VLQQWNK-
---WTNFCFI-----------------------PQSPSLVITCS----------------
--GNHITELTIV-----GNKKS-------------------------------------P
F-ESL-------------------------------------------------------
----------------------------KSSSP-------------------QALSGKFS
IDSFFTVVTKLS--------SLKKLSLVSL---GLWGSLPA-KIS-RL-HSLEVLNISSN
FILGEIPSSIVNLKNLKSLV----------------------------------------
-----------------------------------LARNLFNGSVP-DLKGLKLLEELDL
SGNNLGPK-FPSLGDYNNNN--LVSLNLSNNFFRSEI----------P-NG-FNKFTHLQ
NLDLSSNKLVGPMPAFLFSLPAIQSISIAKNQLSGALPGSVSCSNNLKFVDFSSNLLIGK
LPTCL----------------------G-SSS-RNRTVINVWNCLS----ST-STKSQHP
HTFCEKQA---IAV-KPP-PRTS----GEKEQSTV-------KLGVVLGLIAGIVVVVGA
FGLLIFFIVKKVM----RNRVESYRND---------------SFAFEKN-STLS------
-------KTTDGG-------------------------------KARRTMRMVSLGLPPY
HVFTLEEM----EEATNSFDPTNLVGEGSQ-GQLYRGWLRDGSVVLVKCLKLK------Q
KHSPQILQQHMEMISKLRHRHLVSVLGHCVVT---YQDHPNTA-STVFIVLENVVNGSLK
--------DHL----NDWRKRD---VLKWPQRMGITMGIAKGIQYLHTG---GVTGNDIK
LENILLDETLTARISSYNISLPPK------VGSESPLAGPDHF------TS--AKEAEKE
DIYQLGIILLEVIIGRPINS-RSE----AEDLKLQV--ETALSESPSK-LRDLTDPCIRG
--TFAYDSLKTTVQIAINCLDKEPSRRPSVEDVLWHMQYSIQVQEG--------------
-----------------------------------ATN----SGNL--------------
------------------------------------------------------------
------------------------------------------------------------
------------------------------------------------------------
------------------------------------------------------------
------------------------------------------------------------
-----------------------------SGN----------------------------
------------Q-----------------------------------------------
------------------------------------------------------------
-----------------------------------------------SGKLSGKISG---
------------------------------------------------------------
------------------------------------------------------------
------------------------------------------------------------
------------------------------------------------------------
----------------------------NLNNKFY-------------------------
------------------------------------------------------------
------------------------------------------------------------
------------------------------------------------------------
-------
>Solyc10g081420.1.1 pacid=36156242 transcript=Solyc10g081420.1.1 locus=Solyc10g081420.1 ID=Solyc10g081420.1.1.ITAG2.4 annot-version=ITAG2.4
--------------------------------------------MEKH-------LGLKN
L--------LV---LLVLL---LSISISE--SSSQANILSRIRNLLNYPN--VLSNWNN-
---DTDFCNT-----------------------EPSSSVTVICY----------------
--EGNITQLHII-----GSLGA-------------------------------------S
------------------------------------------------------------
-----------------------------------------------------QL-HNFS
IDSFVTTLVELP--------SLKVLRLVSL---GLYGPLPS-KIS-RL-SSLEILDLSSN
FFHSNIPREISSLTSLQSLILDGNKFTGRLPNGLG---SLVVLAVLSVKNNSLEGRLPDM
------------------------LGSLHSLRVLSLSRNNFTGDVP-DLSGVKNLQVLDL
EDNALGPK-FPQVS----SK--IQSIVLRNNKFTAGI----------P-EK-VQSYHQLE
HMDISSNRFMGPFPPSLLSLPSITYLNVAGNKLTGMLFEDNQCNAGLDFVDLSTNLLSGR
LPSCL----------------------L-TGP-KHRIVRYSNNCLA----T--GDRTQHP
FSFCRNEA---LAV-GIL-PHHH------KHIPGS-------KLVLALIICGSIIGGVVL
VCG-TIIVVRKFL----AKIATPRKT----------------TRSIVEN-AAS-------
TYTSK--LFTDAK-------------------------------YVTRTMKLGSLSLPSY
RTFSSEEL----KIATNNFDAATFIGNSSD-DQMYRGQLKDGSYITIRCLQTK------R
KNSSQNFMHHIELMSKLRHNHLVSTLGHCFEC---YLDDSSVS--RIFLIFEYVSNGTLR
--------SWI----SDKHANG---RLTWTQRIAAAVGVARGMQFLHTGNIPGVFSNNIK
ITDILLDQNFVAKICSYNLLILDE-NVK-EL----------------KSIR--ANYEEKL
VVYDFGVILLEIITGKQINT-KNE----VRIIQNQL--QESIMSNAMS-RKDVVDPAMRT
--SCSDESLKTMIEICCRCLEQYTEDMPSIEDVIWNLQFAAQVEDS--------------
-----------------------------------WRK----DASS--------------
------------------------------------------------------------
------------------------------------------------------------
------------------------------------------------------------
------------------------------------------------------------
------------------------------------------------------------
-----------------------------SDA----------------------------
------------------------------------------------------------
------------------------------------------------------------
-----------------------------------------------SPISHLYNLSR--
------------------------------------------------------------
------------------------------------------------------------
------------------------------------------------------------
------------------------------------------------------------
-----------------------NSNSNNNSKSMSV------------------------
------------------------------------------------------------
------------------------------------------------------------
------------------------------------------------------------
-------
>Solyc02g093970.2.1 pacid=36158175 transcript=Solyc02g093970.2.1 locus=Solyc02g093970.2 ID=Solyc02g093970.2.1.ITAG2.4 annot-version=ITAG2.4
--------------------------------------------MGFF------------
-----NIFVIV---LVICA---FFIANTYQLQSYEIQALLQLRKHLEYPV--QLDVWENY
---HGDFCSL-----------------------TSTLHMSINCQ----------------
--DNSVTELKIK-----GDKLV-------------------------------------K
L-NEFHG-----------------------------------------------------
----------------------------FAIPN-------------------QTLSEGFS
IDSFVTTLTRLR--------SLKVLTLVSL---GIWGPLPD-KIH-RL-ASLELLDMSSN
FLFGSVPFQMSRLIKLHTLTLDGNFFNETFPDWFD---SLHNLTILSLKNNRLKGQFPST
------------------------ISKITTLTDIVLSHNVLSGKLP-DLTALSKLLLLDL
RENHLDSE-LPPLP----KR--LTTLLLSSNIFTGEI----------P-VE-FGTLNQLQ
HLDLSNNSLSGMLPAGLFSLSSISYLNLASNVLSGSLPSHLNCGGELGFVDISDNRLVGV
LPSCL----------------------N-TIS-DKRIVKVGGNCLS----L--DTQYQHS
EGYCKQAN---SDK---------------KRITGK-------EIALLTGVIGGIVIVVVF
LLVVLLIFRRKRH-----AHNMVDKHIP--------------PKVVQ---STQ-------
PVPSG--LLVNAR-------------------------------VISQVANTGSQGAPSY
RVFSMEEL----LEATENFDQSALLGEGSV-GKIYKGRLENGAYIAVRSLNVY------R
RYSNRNLKLRLDLLSKFRHPHLVSLLGHCIDG--GAPDDSTVP--RIFLIYEYISNGNFR
--------AHL----SENSSRK---ILKWLDRLSVLIGVAKAVHFLHTGVIPSSFSNRLK
TSNILLDEHNMAKLSDFGMSILME-ESE-K--AKGDDVTSWHM------------TKKED
DVYNFGFILLESLVGPSVSG-KGE-----AFLMNEM--A-SFGSQDG--RRRIVDPIVLA
--TSSNESLSIVISITNKCISTESSTRPSFEDVLWNLQYAAQVQAT--------------
-----------------------------------ADA----DQKS--------------
------------------------------------------------------------
------------------------------------------------------------
------------------------------------------------------------
------------------------------------------------------------
------------------------------------------------------------
-----------------------------DAT----------------------------
------------------------------------------------------------
------------------------------------------------------------
-----------------------------------------------SPT----------
------------------------------------------------------------
------------------------------------------------------------
------------------------------------------------------------
------------------------------------------------------------
------------------------------------------------------------
------------------------------------------------------------
------------------------------------------------------------
------------------------------------------------------------
-------
>Solyc02g068060.2.1 pacid=36159731 transcript=Solyc02g068060.2.1 locus=Solyc02g068060.2 ID=Solyc02g068060.2.1.ITAG2.4 annot-version=ITAG2.4
--------------------------------------------MGCL------------
-----KIFVIV---VFIWA---LLIPNTHQLGSYETQILLQLRRHLEYPV--QLDVLENY
---GGDFCSL-----------------------GSTLNMSIICE----------------
--NNSVTELKIK-----GDKLV-------------------------------------K
V-NEFHG-----------------------------------------------------
----------------------------VAVPN-------------------NTLSERFS
IDSFVTTLTRLS--------SLKVLTLVSL---GIWGPLPV-KIH-RL-SSLEVLDMSSN
FLFGKIPSEMSTMVKLHTLTFDGNFFNESVPEWLD---LLPNITILSMKNNRLKGKFPHS
------------------------ISRITGLTDIVLSHNALSGELP-DLSALSNLNLLDL
RENHLDSE-LPLLP----QG--LTTILLSSNAFSGEV----------P-EE-FGKLNQLQ
HLDLSNNALTGTPPADLFSLPSISYLNLAFNVLSGSLPEHLNCGSELGFVDISDNRLLGM
LPSCL----------------------N-ASS-DKRIVKVSGNCL-----L--DIQYQHS
ESYCKQAS---LAK---------------KRTTGK-------EIAILVGVVGGTVILVVF
LAVVILIFCRRQH-----ARHDMDRYMF--------------PKVVQDN-AQP-------
NISAE--LLANAR-------------------------------IISQTAALGSQGAPSY
RVFSMEEL----GEATEIFDKSALLGEGSI-GKIYKGKLENGTYVAVRELTVH------R
RCTSWNFKLRMDLLSKFRHPHLVSLLGHCIDD--GVQDDSTVH--RLFLVYEFIPCGNFR
--------ARL----SETTPGK---VLNWSDRLAVLIGVAKAVHFLHTGVIPPSFGNSLK
TDSILLDEHQIAKLSDYGMSILTE-ESE-KVEAKGDGHNTWNT------------RKKED
DVYNFGFILLESLVGPFLSG-KGE-----TFLLNEM--T-SFGSQDG--RRKIVDPAVLT
--TSSQESLSIVISITNKCISPESQSRPSFEDVLWNLQYAAQVQAT--------------
-----------------------------------ADT----DQRS--------------
------------------------------------------------------------
------------------------------------------------------------
------------------------------------------------------------
------------------------------------------------------------
------------------------------------------------------------
-----------------------------DAT----------------------------
------------------------------------------------------------
------------------------------------------------------------
-----------------------------------------------SLS----------
------------------------------------------------------------
------------------------------------------------------------
------------------------------------------------------------
------------------------------------------------------------
------------------------------------------------------------
------------------------------------------------------------
------------------------------------------------------------
------------------------------------------------------------
-------
>Smo_440019 pacid=15401821 transcript=440019 locus=440019 ID=440019.v1.91 annot-version=v1.0
--------------------------------------------MGPS------------
---IPGSIGAV---VALLL---VLAVEGSSLPPSQIQSVLRLQRLLGYPS--ALAHIDSN
ATQGLDLCGI-----------------------PPSLVFNLSCNSSAGSF----------
--SSTIVSIQIL-----GNA----------------------------------------
------------------------------------------------------------
----------------------------------------------------TSLSRDFS
METLGNLLSALP--------ELEILGLVHL---GLWGSIPP-KLD-HL-QSLRVLDLSEN
SISGALPDRLRALSRLEILQLKDNRLNGTLPGWIG---ELRSLRELDLSNNAITGKLPKS
--LF--------------------SSRRNRLERLVVSHNDFSGNLP-DWSSDSLLVYFNA
GANHIGPS-FPKLG----YGGLLQSLLLGQNDITGGI----------PHDA-AARLGGVR
TMDLSYNELHGMPPAALFRLGHIETLALNGNQFLGVLPYNLSLSPSLALLDLSSNFFTGR
VPASF----------------------L-GSG-GSVVVRFGKNCFA----T--RVQQQYT
RSHCDAAA---RKR-AAA-SAAA-----ASTPDSH-------DLAIIAGIVGGGIALVGA
VAVFLCVLLRCLR----QQKDDKPVQYA--------------ASSCADT-ASI-------
GVPSD--LLSNAR-------------------------------YLSQSIRLGVHSTSHN
RVFSVPEL----EEATANFSLENLIGEGQH-GKVFKGKLHDGTVAAVKCLTLD------S
RQDMRQLKIHVELLVKIRHRHLVGYIGYSLDN---VIDGARQC-RKLYLVSEYIDNGTLR
LLGLMFCFSDL---PVEAEGRE---VLSWSQRLAAAIGAGRGIQYLHTGVVPGIFNNDVN
ITNVLMDQNCVAKFTDFGIGKHAR-TSC-DFDAKVYVQKTPAHIDLDHHRR--KLASDKT
DVYNFGFILLEILLGKPPTI-EDS----KSSVHP----KEMLQTEHVP-RYEVVDPAIIG
--NCVAESLTTVLEIAAKCLSEEPSSRPSMEDVLWNLQYAAQVQDRRAMALGPDIRVSTL
HSPPILRRAVAPCTLRRGYAGNLLRRGGFVGLTRHWRGNAVRDENAIAGKGEKSMLGAFS
EEDEDCSDGSEEESSGEEEDFGFGEFRFASDDGAEEGADDASEELDSFAERARRIDDLCA
KVAQGKQISSADLIGLYSFRLDKFQRLAIEGFLKGSSVVVSAPTSSGKTLIAEAAAAATL
AKCKRLFYTTPLKALSNQKFRDFRKIFGDSSVGLLTGDVSINRDAPIVIMTTEIMRNKFY
LSAGNEDVLQDLDVVVLDEIHYISDLTRGTVWEETARVIYCPKRIKLVCLSATIANPDEL
AGWIAKVHGPTELITSYRRPVPLTWHISRRSQMLPLLNEKGTAINRKLLIDKKQLEEVNS
RKIRGRISTLEKMTEEQLQVLLRVQVPRISDTLKQMVERTMLPAIWFILSRRRCDEAVQY
LQHANLLAEDEFQQIDLALKSFREQYPDAIREAAVRPLYQGVAAHHAGCLPLWKSFIEEL
FQKGLVKVVFATETLAAGINMPARTTVLSSFSGKYQRRISANVVLQMAGRAGRRGIDKEG
HVVVVQTPFRGPEECYKMLRTGLEPLVSQFTATYGMALNLLEDSAVESETLSSEQRQSFG
EARSLIEQSFGNYIGSEILTGARAKMVQISSEIETLESGQSTDSLSKLYEEKINEFNKMR
EKVETQERKERSLRFKFERHRLSFLQSQLKQLSLEQVPYVLLTYEDINTGEGHTLSVAVF
HMTENNPFILGVNENHEPKVEDMDASFIGVGCDSFLYRFPLKVVRKVYRSTIGAEERTAL
KSNLADVQWEIVGNDNVSRCQSSFPPHGYEVPVPNTLTSECAMPEELVTAEKLLLMQQRS
LGKWSRRLAEIDEVEIDNLVAKVKQMREEKVARLKAKLERIGKRIKGMQPSGWKEFLQVV
KILKDAGAMDRNTHKLLPLGEIARAIRGSNELWLAIALRDEALLSLKPSELAAVAAALVT
ESPKSIPDNEYRTIYEPSAVVKEWVEKMQSERLWLYGLQENHNVEFACDLDPQLAGFVEA
WAAGVNWKELEIEDIMDEGDFARLLRRTIDLLSQIPHLPHIDSELSKIAKEAARNMDRPP
ISEPVGE
>Smo_85275_ pacid=15418519 transcript=85275 locus=85275 ID=85275.v1.91 annot-version=v1.0
--------------------------------------------MLVA------------
--------AVI---ELLVL---WAVLGRAALPGSQTQSLLRLQKLLGDPS--ALGGWSV-
---NTSFCSL-----------------------PSSPMLNVSCAYADQSG----------
--TQTVILLQIV-----GDKLPIT------------------------------------
------------------------------------------------------------
----------------------------------------------------VRLPDDFS
IITLANTLVKFP--------DLRTLTLVSL---GIWGLVPA-SLD-HL-RSLELLNLSSN
FLSGSIPDRFSSLGSLQSLALDNNILRGTFPTALN---VLPNLDTLQLSHNQIAGTIPSQ
ISLFASLKTLDMDHNLLFGALPDSISNMRVAETISISDNFLAGVVP-NLSRVASLRTLNL
AGNQLGPS-FPGLG----QG--LVSANLERNRFSDSI----------P-DS-LRGLSQLK
LLNLSLNSIPGALPGWIFSLQSLETLVLDHNRLSGTLPSAVTLASGLRYVDISTNLLMGE
VPAEL----------------------R---S-GRITLHVEENCFSGQE-I--QLQQQQP
QEYCLKAQ---RMI-----PRRW-------------------KGGVVAGIAGGVMAVGAA
MALLLVILLRFSK----RGKLKLKHAAA-----------TCANNSCADT-ASV-------
GVPLE--LLHSTR-------------------------------YLAQSGTVGATGPNQC
RVFSLLEL----EEATSRFSQGLLIGEGEY-GKVFRGKLDDGTLVAIKCLVID------S
RQEMKQLKAHLEFLSRIRHRHLVSLFGYCLER---EKDGPQHR--RLYLVSEFIDNGTLR
--------SHL----FKRKLKE---SLTWQNRLVAALGAGRGIHYLHTGVVPGIFNNDVR
VTNVLLDHNFVGKVSDFGLARHPE-SES-YHFHSFLLSHSFFS---FFLSR--KLATDKR
DVYNFGLILLEIVLGRPPTV-DNP-----MAMKPKV--QELVSSSSSVFRTEMVDSAISG
--TCSEDSLSTVLEIAAKCLSSDLTARPSMEDVLWNLQYAVQVQDQ--------------
-----------------------------------RFS----GEYL--------------
------------------------------------------------------------
------------------------------------------------------------
------------------------------------------------------------
------------------------------------------------------------
------------------------------------------------------------
-----------------------------EDS----------------------------
------------------------------------------------------------
------------------------------------------------------------
-----------------------------------------------SGRE---------
------------------------------------------------------------
------------------------------------------------------------
------------------------------------------------------------
------------------------------------------------------------
------------------------------------------------------------
------------------------------------------------------------
------------------------------------------------------------
------------------------------------------------------------
-------
>Smo_108434 pacid=15423556 transcript=108434 locus=108434 ID=108434.v1.91 annot-version=v1.0
--------------------------------------------MLVA------------
--------AVI---ELLVL---WAVLGRAALPGSQTQSLLRLQKLLGDPS--ALGGWSA-
---NTSFCSL-----------------------PPSPMLNVSCAYADQSG----------
--TQTVILLQIV-----GDKLPIT------------------------------------
------------------------------------------------------------
----------------------------------------------------VRLPDDFS
IITLANTLVKFP--------DLRTLTLVSL---GIWGLVPA-SLD-HL-RSLELLNLSSN
FLSGSIPDRFASLGSLQSLALDNNILRGTFPTALN---VLPNLDTLQLSHNQIAGTIPSQ
ISLFASLKTLDMDHNLLFGALPDSISNMRVAETISISDNFLAGVVP-NLSRVASLRTLNL
AGNQLGPS-FPGLG----QG--LVSANLERNRFSDSI----------P-DS-LRGLSQLK
LLNLSLNSIPGALPGWIFSLQSLETLVLDHNRLSGTLPSAVTLASGLRYVDISTNLLMGE
VPAEL----------------------R---S-GRITLHVEENCFSGQE-I--QLQQQQP
QEYCLKAQ---RMI-----PRRW-------------------KGGVVAGIAGGVMAVGAA
MALLLVILLRFSK----RGKLKLKHAAA-----------TCANNSCADT-ASV-------
GVPVE--LLHSTR-------------------------------YLAQSGTVGATGPNQC
RVFSLLEL----EEATSRFSQGLLIGEGEY-GKVFRGKLDDGTLVAIKCLVID------S
RQEMKQLKAHLEFLSRIRHRHLVSLFGYCLER---EKDGPQHR--RLYLVSEFIDNGTLR
--------SHL----FKRKLKE---SLTWQNRLVAALGAGRGIHYLHTGVVPGIFNNDVR
ITNILLDHNFVGKVSDFGLARHPE-SES-YHFHSFLLSHSFFS---FFLSR--KLATDKR
DVYNFGLTLLEIVLGRPPTV-DNP-----MAMKPKV--QELVSSSSSVFRTEMVDSAISG
--TCSEDSLSTVLEIAAKCLSSDLTARPSMEDVLWNLQYAVQVQDQ--------------
-----------------------------------RFS----GEYL--------------
------------------------------------------------------------
------------------------------------------------------------
------------------------------------------------------------
------------------------------------------------------------
------------------------------------------------------------
-----------------------------EDS----------------------------
------------------------------------------------------------
------------------------------------------------------------
-----------------------------------------------SGRE---------
------------------------------------------------------------
------------------------------------------------------------
------------------------------------------------------------
------------------------------------------------------------
------------------------------------------------------------
------------------------------------------------------------
------------------------------------------------------------
------------------------------------------------------------
-------
>Zm00001d048958_T001.1 pep chromosome:AGPv4:4:10715010:10722442:1 gene:Zm00001d048958.1 transcript:Zm00001d048958_T001.1 gene_biotype:protein_coding transcript_biotype:protein_coding
--------------------------------------------MAWH------------
-----LDILVM---VTTCL---IFFSISE--QSSQSELLQQLRKQLEYPR--QLEAWGSP
---SSDPCYT-----------------------QPTAVLAVTCE----------------
--ENAIRELKII-----GDRIT-------------------------------------K
P-PKFSG-----------------------------------------------------
----------------------------FSVPN-------------------VTLSEAFV
LDSFVTTLARLT--------TLRVVILVSL---GLWGPLPD-KIH-RL-SSLEVLDLSSN
FLYGSIPPKLSVMSKLHTVTLDGNYFNGSVPDWLD---SFSNLTVLRLQSNQLKGSIPAS
------------------------IGKAAMLTELALAGNSISGDVP-NLVNLNKLEMLDL
RDNKLDGE-LPEMP----TS--VVTILLSKNSLKGEI----------P-EQ-FGQLNRLQ
HLDVSFNFLVGSPPAELFALPNISYLNLAANMLSGSLLSSLTCSSTLGFVDLSTNRLTGD
LPSCL----------------------N-GNL-NNKVVKFDGNCFR----V--DPAHQHE
DKYCQQSH--------------------NGRGSKK-------DVGLVVTVV-GILFVILV
LSLLLMASNKRSC-----QKVLAEQQIQ--------------QKHTQDN-LLS-------
GMSSE--LLVNCRV------------------------------HISSCQVRNTNTTVIS
HIF---------------FRRT----QGSN-KEL--------------------------
------------------------------------------------------------
------------------------------------------------------------
------------------------------------------------------------
------------------------------------------------------------
------------------------------------------------------------
------------------------------------------------------------
------------------------------------------------------------
------------------------------------------------------------
------------------------------------------------------------
------------------------------------------------------------
------------------------------------------------------------
------------------------------------------------------------
------------------------------------------------------------
------------------------------------------------------------
------------------------------------------------------------
------------------------------------------------------------
------------------------------------------------------------
------------------------------------------------------------
------------------------------------------------------------
------------------------------------------------------------
------------------------------------------------------------
------------------------------------------------------------
------------------------------------------------------------
-------
>Zm00001d018883_T001.1 pep chromosome:AGPv4:7:8339737:8344221:1 gene:Zm00001d018883.1 transcript:Zm00001d018883_T001.1 gene_biotype:protein_coding transcript_biotype:protein_coding
--------------------------------------------MGRG------SCGCRH
PLLA-----VL-LPLLLVL---AMVPESAQLQSSQTWSLLKIQQLLSYPP--VLRTWGN-
---GTDFCYGGD---------------------YKTASAFVECY----------------
--GDSVTQLHIM-----GPGGA-------------------------------------P
------------------------------------------------------------
-----------------------------------------------------PLPKTFN
LDALFTTLTRLP--------DLRVLTLTGL---GLWGPLPG-KVS-RL-ASLEIVNVSGN
YLYGQLPEGLSRLGGLQTFIADDNMLSGELPGWLG---RLASLAVLSLRNNSLQGAVPES
------------------------VRDMGSLRSLALACNNLSGQVP-DLSALTNLQAVDL
SNNSLGPA-FPRLG----RK--VASVVLSGNRFGNGV----------PAEE-VASLYLLE
RLDVSRNRFVGPLPPALLALPSIEYLSVAGNRFTGLLAANMSCGENLRFVDVSSNLLTGT
LPSCL------------------KTLPS-SSNSKQVTVLAASNCLS----G-GAGSTQHP
ALFCQNQA---LAV-GIV-PVQAR----GGGKAKG-------KAGAVAGAVAAALAAALL
AGVAAFLFARRAA----VRRAKARPP----------------RRLVEHA-ASSMSVGGGG
AYPSQ--LFADAR-------------------------------YISQTVKLGALGVPAY
RSFSLVEL----EAATNDFEVSRLMGQDAH-GQMYRGTLGNGTAVTIRSLRVR------R
SQTSQAFNRHVEMISRLRHRHLVSALGHCFEC---SPDDATVT--RLYLVFEYVHNGNLR
--------SRI----SQGTEGR---KLPWVQRISAAIGVAKGIQFLHGGIMPGLFANNLK
ITNILLDQNLVAKIGSYNIPILAE-TAK-SEGGGGGGGSKYP------SDSRVPPNGDKI
DIYDFGVILLEVVTGRPITS-IHE----VEVMKEQL--QSALTSESPGRRRALVDQAVSR
--ACSDESARTVMEICLRCLAKEAEQRPSVEDVLWNLQFAAQVQDD--------------
-----------------------------------WRG----DSRSS-------------
------------------------------------------------------------
------------------------------------------------------------
------------------------------------------------------------
------------------------------------------------------------
------------------------------------------------------------
----------------------------ASEE----------------------------
------------------------------------------------------------
------------------------------------------------------------
-----------------------------------------------SPLSPSQIP----
------------------------------------------------------------
------------------------------------------------------------
------------------------------------------------------------
------------------------------------------------------------
----------------------------PRRDRETSAW----------------------
------------------------------------------------------------
------------------------------------------------------------
------------------------------------------------------------
-------
>Zm00001d046488_T001.1 pep chromosome:AGPv4:9:92065625:92071211:-1 gene:Zm00001d046488.1 transcript:Zm00001d046488_T001.1 gene_biotype:protein_coding transcript_biotype:protein_coding
--------------------------------------------MPLSPSPSPPPNATAA
AAAL----PLL---LLLVC---ASSIAAQPLASSQAKALLRVRRLLFYPP--ALEPLRG-
---APDPCAL-----------------------PPAPALAVACE----------------
--GGQVTALSVL-----GDRDP--------------------------------------
------------------------------------------------------------
----------------------------DAAWR-------------------AALPASFS
SEALFTTLTRLP--------ALARLSLVGL---GAWGPLPGAKLR-RL-QALQQLNLSSN
YFYGAVPDGLARLYSLQSLV----------------------------------------
-----------------------------------LSWNWLNGTVP-SLSGLQFLEELDL
SHNRLGPA-FPDVG----RS--VARLVLDDNNFTGGI----------P-AG-VSSLGLLQ
YFDVSGNQLQGWIPSSVFALPALRYINLSRNRLAGQLPATTACAEALAFVDVSANLLTGA
RPPCM----------------------R-GNS-SARTVLVAGNCFA-------DAKQQRA
SSYCNPGA---LAA-VLP-PPQGNGGGGQGTGKGR-------EIGMVLAIAGSVVGAALL
IALAMVVVLRRAR----RQRP--EATILPKSPA-----ATPTNKADGWK-APA-------
KATQKIITTADKR-------------------------------HASQAARVNTLEVPAY
RVCTLEEL----QEATDNFSSSNLIKTSPL-AQDYNGQLQDGSRVLVRCLRLK------P
KYSSQSLVQYMEIISKLRHRHLVSIIGHCIVS---DEENPNIA-SLVYLVSECVTNGSLR
--------SHL----T---------------------GMSGG---------------SVK
CSN---------GPNGFALPLALR----------------------EGAQN--AAQGDKE
DIYQIGLILLEVITGKPTES-QRQ----LESLKAQL--SEALTEDPDR-LKDMADPAIHG
--TFAVDSLSTVAEIALKCTTGDPSDRPSIDDVLWNLQYSMQVQDG--------------
-----------------------------------WAS----SESL--------------
------------------------------------------------------------
------------------------------------------------------------
------------------------------------------------------------
------------------------------------------------------------
------------------------------------------------------------
-----------------------------GLSVK--------------------------
------------------------------------------------------------
------------------------------------------------------------
-----------------------------------------------SQA----------
------------------------------------------------------------
------------------------------------------------------------
------------------------------------------------------------
------------------------------------------------------------
------------------------------------------------------------
------------------------------------------------------------
------------------------------------------------------------
------------------------------------------------------------
-------
>Zm00001d025221_T001.1 pep chromosome:AGPv4:10:109828651:109831426:-1 gene:Zm00001d025221.1 transcript:Zm00001d025221_T001.1 gene_biotype:protein_coding transcript_biotype:protein_coding
------------------------------------------------------------
------------------------------------------------------------
------------------------------------------------------------
------------------------------------------------------------
------------------------------------------------------------
------------------------------------------------------------
--------------------------------------------------------MSGN
YLFGEVLRGVSRLAGLQTLVLDDNMLGGEVPTWIG---AQPSLAVLSLRNNTFQGVVPES
------------------------LGSAPSLRSLVLASNNLSGNLP-DMSQQANLQVLDV
GGNSLEPA-FPKLG----RK--VVTVVLARNRFVAFLQNPQLVQEFRP-DK-QYNIHMLQ
ERYQVLNRLA--------------------------------------------------
---------------------------T--------------------------------
------------------------------------------------------------
------------------------------------------------------------
------------------------------------------------------------
------------------------------------------------------------
------------------------------------------------------------
---------------------------------------------LHG----------LD
IQKVTM------------------------------------------------------
------------------------------------------------------------
------------------------------------------------------------
------------------------------------------------------------
------------------------------------------------------------
------------------------------------------------------------
------------------------------------------------------------
------------------------------------------------------------
------------------------------------------------------------
------------------------------------------------------------
------------------------------------------------------------
------------------------------------------------------------
------------------------------------------------------------
------------------------------------------------------------
------------------------------------------------------------
------------------------------------------------------------
------------------------------------------------------------
------------------------------------------------------------
------------------------------------------------------------
------------------------------------------------------------
------------------------------------------------------------
-------
>Zm00001d034405_T001.1 pep chromosome:AGPv4:1:292041509:292045618:-1 gene:Zm00001d034405.1 transcript:Zm00001d034405_T001.1 gene_biotype:protein_coding transcript_biotype:protein_coding
-------------------------------------------------------MATPS
HLLL-----VV---FTALL---ALLPGTTQLQPSQVWTLIKIQQLLNAPP--MLSHWRR-
---STDFCGGGGGAM------------------GPAGSAAVLCY----------------
--GDTVTQLHIA-----GA-GA-------------------------------------P
------------------------------------------------------------
-----------------------------------------------------PLPRNFS
IGAVVTTLSRLP--------DLKVLTLSGL---GLWGPLPG-KLG-RL-ASLEIVNMSGN
YLFGEVPRGVSRLAGLQTLVLDDNMLGGEVPAWIG---ALPSLAVLSLRNNTFQGAVPES
------------------------LGSAPSLRSLVLASNNLSGNLP-DMSRQANLQVLDV
GGNSLGPA-FPKLG----RK--VVTVVLGRNRFGGGL----------P-AE-LSSFYLLE
RLDVSWNRFVGPFAPALLSLPSIRYLNIAGNRFTGTLSDKAPCGDNLRFVDLSLNLLMGS
VPTCL----------------------RSPGRKPDTVVLVSTNCLD----D--SDGSQHP
SPFCQNQA---LAV-GIV-PGKE------RKSVAG-------QAGFVAGVVVAILVAISA
VGLIAFFAVRKAA----MKRWEARAP----------------TVSEEES-SST-------
GYPSK--MLADAR-------------------------------YISQTLKLGALGIPSY
RAFSLVEL----EAATNNFENSHLLGQDSH-GEMYRGRLGNGTPVTIRTLKMK------R
SQTAQSFNRHIETISRLRHQNLVSALGHCFEY---NLDESTVT--QLYIVFEYVQNGNLR
--------SRISRRASEGTEGC---RLTWSQRISAAIGVAKGIQFLHGGIIPGLVGNDLR
ITNVLVDQNHVAKIGSYNIPILAE-AMR-SE--QGGAGNKFQ------ADS--RVKSDKT
DIFDFGVILLEVVSGKTITS-MYE----VEILKELL--AWAIADEDRVRRRSFADPAVSK
--GCSDESLRTVMEICQRCLAKEASQRPSVEDVLWNLQFAAQVQDD--------------
-----------------------------------WET----DAWSS-------------
------------------------------------------------------------
------------------------------------------------------------
------------------------------------------------------------
------------------------------------------------------------
------------------------------------------------------------
-----------------------------GGG----------------------------
------------------------------------------------------------
------------------------------------------------------------
-----------------------------------------------SPVSSSSRA----
------------------------------------------------------------
------------------------------------------------------------
------------------------------------------------------------
------------------------------------------------------------
----------------------------TRPSRLHLSR----------------------
------------------------------------------------------------
------------------------------------------------------------
------------------------------------------------------------
-------
