# Supplementary material for: Structural evolution drives diversification of the large LRR‐RLK gene family
Source: New Phytol. 2020 Feb 29;226(5):1492–505. doi: 10.1111/nph.16455 (PMC7318236; doi:10.1111/nph.16455)
Supplement: Supplementary file 1 — Dataset S1 Alignments used to infer clade‐specific trees. Dataset S2 Alignments used to infer clade‐specific trees after filtering. Dataset S3 Newick format clade‐specific tree files. Dataset S4 Sequence alignment from backbone tree. Dataset S5 Sequence alignment from backbone tree after filtering. Dataset S6 Models for backbone tree alignment partitions. Dataset S7 Newick format LRR‐RLK constraint tree. Dataset S8 Newick format LRR‐RLK backbone best tree. Dataset S9 Newick format files for bootstrap replicate trees used in backbone tree construction. Dataset S10 Alignments used to construct conversion trees shown in Fig. S19. Fig. S1 Clade I gene tree. Fig. S2 Clade II gene tree. Fig. S3 Clade III_VIIa gene tree. Fig. S4 Clade IV gene tree. Fig. S5 Clade V gene tree. Fig. S6 Clade VI gene tree. Fig. S7 Clade VIIb gene tree. Fig. S8 Clade VIII‐1 gene tree. Fig. S9 Clade VIII‐2 gene tree. Fig. S10 Clade IX gene tree. Fig. S11 Clade X gene tree. Fig. S12 Clade XI_XIIb gene tree. Fig. S13 Clade XIIa gene tree. Fig. S14 Clade XIIIa gene tree. Fig. S15 Clade XIIIb gene tree. Fig. S16 Clade XIV gene tree. Fig. S17 Clade XV gene tree. Fig. S18 Model of structural modifications found. Fig. S19 Phylogenetic trees of maize genes in clade XI_XIIb from different alignment domains. Fig. S20 Alignment showing sequence identity of a maize gene fragment to its paralog. Fig. S21 Backbone tree with gene names. Table S1 Genome annotation and assembly versions used in gene searches. Table S2 List of maize transcript variants used in gene searches. Table S3 All discovered genes, their respective clades, protein domains found in coding annotation, and domains found outside their coding annotation. Table S4 Gene expression analyses. Table S5 Genes used to construct backbone phylogenetic tree, their clades, and their constraint groups. Table S6 Gene family size in each taxon by clade. Table S7 Rate of gene structural variation by clade. [file NPH-226-1492-s001.zip › Man2019_LRR-RLKs_SupportingInformation/datasets/Dataset_S1_Alignments/XV.input.align.fasta]

>AT1G69270.1 pacid=19652951 transcript=AT1G69270.1 locus=AT1G69270 ID=AT1G69270.1.TAIR10 annot-version=TAIR10
M---------------------K-----LLGLVFLLFNLF------MFSFSRKLLTES--
--GGGLHDEAALLKLKSSFL---DPNGVLSSW-VSDSS----SNHCSWYGVSCNSDS---
---RVVSLILRG------------------------------------------------
------------------------------------------------------------
------------------------------------------------------------
------------------------------------------------------------
------------------------------------------------------------
------------------------------------------------------------
------------------------------------------------------------
------------------------------------------------------------
----------------C-------------------------------------------
------------------------------------------------------------
-------------------------------------------------DELEGS-----
------------------------GV-LHLPDLSSCSSSKRRLGGVISPVVGDLSEI---
------RVLSLSFNDLRGEIPKEIWGLEKLEI-----LDLK--GNNFIGGIR--------
------------------------------VVDNV-VLRKLMSFEDEDEIGPSSADDD--
------------------------SPGKSGL---YPIEIASIVSASVIVFVLLVLVILFI
YTRKWKRNSQVQ-----VDEIKEIKVF--VDIGIPLTYEIIVRATGYFSNSNCIGHGGFG
STYKAEVSPTNVFAVKRLSV------GRFQGDQQ--FHAEISALEMVRHPNLVMLIGYHA
SETEMFLIYNYLSGGNLQDFIKERSKAA----IEWKVLHKIALDVARALSYLHEQCSPKV
LHRDIKPSNILLDNNYNAYLSDFGLSK-LLGTSQSHVTTGVAGTFG---YVAPEYAMTCR
VSEKADVYSYGIVLLELISDKR-ALDPSFSSHENGFNIVSWAHMMLSQGKAKEVFTTGLW
ETG-------------PPDDL-VEVLHLALKCTVDSLSIRPTMKQAVRLLKRIQPSRL--
-------------
>AT1G75820.1 pacid=19657662 transcript=AT1G75820.1 locus=AT1G75820 ID=AT1G75820.1.TAIR10 annot-version=TAIR10
M--------------------AM-----RLLKTHLLFLHL------YLFFSP--------
--CFAYTDMEVLLNLKSSMIG--PKGHGLHDW-IHSSS---PDAHCSFSGVSCDDDA---
---RVISLNVSFT-----------------------------------------------
-----------------------------------------PLFGTISPEIGMLTHLVNL
TLAANNFTGELPL-EMKSLTSLKVLNISNNGNLTGTFPGEILKAMVDLEVLDTYNNNFNG
KLPP-EMSE-LKKLKYLSFGGNFFSGEIPESYGDIQSLEYLGLNGAGLSGKS--PAFLSR
LKNLREMYIGYYNSYTGGVPPEFG-GLTKLEILDMASCTLTGEIPTSLSNLKHLHTLFLH
INNLTGHIPPELSGLVSLKSLDLSINQLTGEIPQSFINLGNITLINLFR-----------
--------------------NNLYGQIPEAIGELPKLEVFEVWENNFTLQLPANL---GR
NGNLIKLDVSDNHLTGLIPKDLCRGEKLEMLILSNNFFFGPIPEEL--------------
--------------GKC-------------------------------------------
-----------------------------------------------KSLTKIRIVKNLL
NGTVPAGLFNLP---LVTIIELTDNFFSGELPVTMSG--DVLDQIYLSNNWFSGEIPPAI
GNFPNLQTLFLDRNRFRGNIPRE--I-FELKHLSRINTSANNITGGIPDSISRCSTL---
------ISVDLSRNRINGEIPKGINNVKNLGT-----LNIS--GNQLTGSIPTGIGNMTS
LTTLDLSFNDLSGRVPLGGQFLVFNETS--FAGNT-YL--CLPHRVSCPTRPGQTSDHNH
TAL--------FSP--------------------SRIVITVIAAITGLILISVAI-----
---RQMNKKKNQ-----KSLAWKLTAF--QKL--DFKSEDVLEC---LKEENIIGKGGAG
IVYRGSMPNNVDVAIKRL-V------GRGTGRSDHGFTAEIQTLGRIRHRHIVRLLGYVA
NKDTNLLLYEYMPNGSLGELLHGSKGGH----LQWETRHRVAVEAAKGLCYLHHDCSPLI
LHRDVKSNNILLDSDFEAHVADFGLAKFLVDGAASECMSSIAGSYG---YIAPEYAYTLK
VDEKSDVYSFGVVLLELIAGKK-PV----GEFGEGVDIVRWV-------RNTEEEITQPS
DAAIVVAIVDPRLTGYPLTSV-IHVFKIAMMCVEEEAAARPTMREVVHMLTN--PPKSVA
NLIA--------F
>AT3G02130.1 pacid=19663618 transcript=AT3G02130.1 locus=AT3G02130 ID=AT3G02130.1.TAIR10 annot-version=TAIR10
MTS---------LPSSVIKWRFFRRQMPSDVVFSLCLLCF------ASCLAGKIT-----
--VLADSDKSVLLRFKKTVS---DPGSILASW-VEES-----EDYCSWFGVSCDSSS---
---RVMALNISGSGSSEISR----------------------------------------
----NRFTCGDIG-KFPLYGFGVRR--DCTGNHG-------ALAGNLPSVIMSLTGLRVL
SLPFNSFSGEIPV-GIWGMEKLEVLDLEGN--------------------------LMTG
SLPD-QFTG-LRNLRVMNLGFNRVSGEIPNSLQNLTKLEILNLGGNKLNGTV--PGFVG-
--RFRVLHLP-LNWLQGSLPKDIGDSCGKLEHLDLSGNFLTGRIPESLGKCAGLRSLLLY
MNTLEETIPLEFGSLQKLEVLDVSRNTLSGPLPVELGNCSSLSVLVLSNLYNVYE-DINS
VRGEADLPPGADLTSMTEDFNFYQGGIPEEITRLPKLKILWVPRATLEGRFPGDW---GS
CQNLEMVNLGQNFFKGEIPVGLSKCKNLRLLDLSSNRLTGELLKEISVPCMSVFDVGGNS
LSGVIPDF-LNNTTSHC-PP----------VVYFDRFS-IESYSDPSSVYLSFFTEKAQV
GT---SLIDLGSDGGPAVFHNFADNNFTGTL-KSIPL-AQERL--GKRVSYIFSAGGNRL
YGQFPGNLFDNCDELKAVYVNVSFNKLSGRIPQGLNNMCTSLKILDASVNQIFGPIPTSL
GDLASLVALNLSWNQLQGQIPGS--LGKKMAALTYLSIANNNLTGQIPQSFGQLHSL---
------DVLDLSSNHLSGGIPHDFVNLKNLTV-----LLLN--NNNLSGPIPSGFA---T
FAVFNVSSNNLSGPVPSTNGLTK--CST--VSGNP-YLRPCHVFSLTT---PSSDSRDST
GDSITQDYA--SSPVENAPS---QSPGKGGF---NSLEIASIASASAIVSVLIALVILFF
YTRKWHPKSKIM-----ATTKREVTMF--MDIGVPITFDNVVRATGNFNASNLIGNGGFG
ATYKAEISQDVVVAIKRLSI------GRFQGVQQ--FHAEIKTLGRLRHPNLVTLIGYHA
SETEMFLVYNYLPGGNLEKFIQERSTR------DWRVLHKIALDIARALAYLHDQCVPRV
LHRDVKPSNILLDDDCNAYLSDFGLAR-LLGTSETHATTGVAGTFG---YVAPEYAMTCR
VSDKADVYSYGVVLLELLSDKK-ALDPSFVSYGNGFNIVQWACMLLRQGRAKEFFTAGLW
DAG-------------PHDDL-VEVLHLAVVCTVDSLSTRPTMKQVVRRLKQLQPPSC--
-------------
>evm_27.model.AmTr_v1.0_scaffold00154.29_
M-----LLPVKLSPGFPWRWRLS---KTLTLFQTLILALL------LQPWLSAGV-----
--AGYKEDMAALLDFKAYVAP--GSSGFLSNW-NPND-----PDPCSWTGITCDSTKF--
---RVSAIRIAGSDCFKAFSLAS-------------------------------------
---HGGCNCNSESVSG-------------NGSSC-------KIRAQLPGSLGNLTWLRVL
SLPFNDLYGEVPR-EIGSLKLLEELELEGN--------------------------SLSG
NLPM-ELGL-LSSLRVVNLGYNRFTGSIPASLSGCPNLQILNLAGNLLNGTL--PDFLGK
FSNLRGVFLS-FNQLSGSISGDIGNNCEFLEHLHLMGNYFTGGIPSNFGNCSRLRSLLLS
SNILDGGIPPDLGRLSALEVLDISRNSLSGHIPSDLGNCKNLSVLILSNEYDPQMFGKEH
SLMDSFS---GFSSDDKGEFNYFEGGIPDSLANLSMIRIIWAPKATLDGPLPKYW---GA
CKSLQMINLGGNFFNGEFPYSFHECKDMYYFDLSSNKLTGVLTEKLLVPCMGLFNVSGNS
LSGDIPKF-LETG---C-PPIPSFVVEKQGQLPSNGL--YGQW-DYSSVYMSFFACNARS
GS---SMPYL-ETDNLPIFHDFSWNNFTGSV-PLLPIVAPVRL--EMDPLYAFLASGNNI
SGKLPGYVFETCDILSGMILNLSRNSISGELPEVASNGCISMKQLDVSENRIVGFLPPSF
GNLLSLESLDLSRNLLSGQIPMQ--F-GQLKNLRYLSLAGNTLTGGIPSGLAQLPSL---
------QVLELSSNFLTGKIPDGFAGLKNLTS-----ILLD--NNKLSGQIPSSFSKMTS
LSVFNVSFNNLSGPIPRNVTSVR--CDS--VLGNPLLLESCHLASQSG---PSTEQQGQS
GSN--TQYA--YSP--SESV----SRKNSGF---NPIEIASITSASLIVSVLLALIFLFV
YTRKCIPRSSGQ-----GSGRREVITF--SNIGVSLTFESVVRATGGFNARNCIGNGGFG
ATYKAEMAPGTLVAIKRLSV------GRFQGVQQ--FDAEIKTLGRVRHPNLVTLIGYHA
SETEMFLIYNYLPGGNLEKFIQERSKRT----VDWRMLHKIALDIARALAYLHDECVPRV
LHRDIKPSNILLDNNYNAYLSDFGLAR-LLGTSETHATTDVAGTFG---YVAPEYAMTCR
VSDKADVYSYGVVLLELLSDKK-ALDPSFSSYGNGFNIVQWACMLLRQGQAREVFTAGLW
DVG-------------PHDDL-VETLHLAVMCTFESLSVRPSMKQVVQRLKQLQPPTC--
-------------
>evm_27.model.AmTr_v1.0_scaffold00016.228
M--------------------AM-----ATLQLFLGTFFF------AKAFS---------
--ISVEIEISALLSFKSSITS--DPLHLLSNW-VPFM-----NSPCNFTGITCDEFSG--
---KVTGLNLAGKPSE--------------------------------------------
----------------------------VSGDSG-------KLAGILPHSLGSLTDLRVL
SLSENSFSSEIPG-EIGFLSSLEVLDLSHN--------------------------NFSG
EIPL-QISF-MASLSVLNLSFNSFSGKIPASLYACKSLQILDLRANLLNGTL--PPKLVG
SSNFKVIDLS-FNSLSGGISMEPSSECRSLTHLHLSGNFLAGRIPKEIGNCTSLQSLLLP
QNVFEGHIPAEIGRISHLRVLDVSGNCLTGRIPRELSQCKELSVLVLTNWVG--------
----N-----GNDSLLKGEFNAFEWGIPYEIFLIPRLKVLWAPMANIGGRLPKSW---SE
TCSLEVLNIGFNSFKDIIPEGLGKCRHLAYLDLNSNAFSGHLPVTLSVPCMIYFNVSGNS
LSGRIPNF-GKSS---CGNS----------SFSIVGFNDLDSY-EKVEYWYLNLIHTSVA
KS---NPFHGAIAEENVILHDFSSNAFVGVL-PLIHI-GDSLL--APKPSYGLLLNDNKL
NGSLPSSLFALCKYLQGFAVNLSTNQLSGKISSVIFLNCSELNSFEAAYNQLDGPIPKEI
GNAFLISQIDLRGNRLNGTLPDQ--L-GTLKNMKQVLLGENTFTGGIPVQLSRLSSL---
------QVLDLSSNNLTGSIPSNLAQATQLQV-----LLLD--HNALSGEIPSSFSELQF
LTNMNLSYNNLSGYIPVLKYSLD--CTS--FKNNV-YLQPCTAHKPSTLAQPPYL-----
-----------LPP--PNW-----VSRRSKL---KSFEIALVALASAIVLALLLVVLYLA
CSKRHLVRLP-------SLRKKLLVTF--TDTPPGLTYENVVRATGNFSIRNLIGTGGFG
ATYKAELVPGFLVAVKRLSL------CRFQGLQQ--FGAEIRTLGRIRHANLVTLIGYYM
SEAETFLIYNYLPGGNLERFIHDRYCKN----LNFSVIHKIAMDIAQALVYLHYSCEPRI
VHRDIKPSNILLDNDLNAYLSDFGLAR-LLEVSETHATTDVAGTFG---YVAPEYATTCR
VSDKADVYSFGVVMLEMLSGKR-SLDPSFSDYGNGFNIVAWGKLLLKEGRTSEVFCSKLW
DAG-------------PQDEL-VVMLQIAAACTAESLAIRPSMKMVLEELIHLKH-----
-------------
>Bradi2g03567.1.p pacid=32774686 transcript=Bradi2g03567.1 locus=Bradi2g03567 ID=Bradi2g03567.1.v3.1 annot-version=v3.1
M---------------------------AAPYYHLLLILL------LLHFTPLAS-----
--PSAVADRAALLALKGAVTA--DPASLLSSW-SSSPS----SHYCHWRGVTCHPSTA--
---TVAAID---------------------------------------------------
------------------------------------------------------------
-LPSASLSGTLDF-----------------------------------------------
PIPP--------RLLRLDLSGNNFSGPVPAAFLASQTLRALNLTSNRLTGPLLFP-----
-------------------SPSSPAPCRSLTHLRLAANFLVGQIPRALAQCRSLRVLDLS
RNVLEGAVPPALGRLAALRVLDVSRNSLTDRIPPQLAGCRNLAVLLLTNPTAPPG-----
-------------EDQQPEFNAFVGALPPEVLAIPALQVLWAPRANLDGRLLPGYRNNGS
C-SLRAVNLAQNYIAGAVPQWFGECGDLAFLDLSSNSLEGSMPAQLRIGCMKYLNVSRNS
LSGLLLSS-TDSK---CSSR----------LIDAD---------DDVLQYYEALVGSALI
SG---PFGPVMGDSTSVALHDFSNNGFAGAL-PSLHL----RL--DGNHSYGLFLNSNMF
NGTFSGGFFGFCKTANGAAVNLSSNQLSGTL--DMLPSCLALQSFEAGHNRFSGSISPSI
GDLH---------------------L------LRSLVLRENNLAGQIPGRLGDLAAL---
------EVLDLSKNSLEGIMPPQLFGASRLKV-----LMLD--HNRLSGSIPPSSSELAQ
LAVFDVSFNNLSGDIPSLRHFAD--CSS--FAGNP-LLSPCLGPNALV---PPLAATDSG
KQT---------------------QRSGGHLTRSKVLMVIVAAAATALVSFILAAFFFFL
CERRKRAKIA-------NLRRKVVVTF--TDAPPELNYDNLIRATSNFSIQNLIGTGGFG
ATYKAELAPGYLVAVKRLAM------GRFQGLQQ--FDAEIATLGRIRHRNLVTLIGYHI
GESDTFLIYNYLPGGNLESFIHEMGSRK----VSWAEVYTIGMDVAQALAFLHGSCTPRI
IHRDIKPSNILLDDELNAYLSDFGLAR-LIEVAQTHATTDVAGTFG---YVAPEYATTCR
VSDKSDVYSFGVVLLELMSGKR-SLDPSFSQFGDGFTIVAWGRMLMQEERTSEFFSPGLW
DAS-------------PKDRL-TEMLKVAISCTSESLAVRPSMRQVAARLKQLRNAQ---
-------------
>Bradi1g59290.3.p pacid=32792029 transcript=Bradi1g59290.3 locus=Bradi1g59290 ID=Bradi1g59290.3.v3.1 annot-version=v3.1
M-------------ASLRRTTTK-----ATATATIFVLHL------ILAFSSSSS-----
--SPDDDDRAALLHLKHGLLSSGSGDGILDHW-TPEHE----TNHCSWPAVRCDARSR--
---RVVALSLRSGRRG--------------------------------------------
-----------------------------------------SLSPSLSPAVARLTELKSL
SMPSLGIVGEIPE-GLWRLQNLEVLNLAGN--------------------------ALRG
SLPA-AFP----------------------------------------------------
---------------------------EGLQILDLSGNHLSGS-----------------
-------IPPGIGELGALRVLDLAGNRISGGVPPELRHC---------------------
------------------------------------------------------------
------------------------------------------------------------
------------------------------------------------------------
------------------------------------------------------------
------------------------------------------------------------
---GSLMKLDLSENFLHGRVPSASVL-KELKNLRFLSLGGNNFSGELPSGLGQMRSL---
------SVLNLSSNYLSGVVPSDLVALRNQTS-----LLLD--NNLLS------VEKKVS
VEVVDVS------PVAADSSVVN--PPT--GPGSS------ELFTV-----IPEFRNSRV
LTE--VNK---GTP--SDD-----SHKAAHL---RMIEIAAAASASVVLVIMFVVAIVCI
CTRKCNPSRERR-----SSNRREVKVFDGVDIGADLTYEAIVRATGNFNASNCIGSGGFG
ATYRAEVAPGVLVAIKRLSI------GKQQGAKQ--FQTEVETLGRCRHPNLVTLVGFHI
SDEETFLIYNYLPGGNLERFIQERTKRQ----LSWRKLHKIAMDIAHALAFMHDECSPRI
LHRDVKPSNILLDNDHNAYLSDFGLAK-LLRNSQTHATTNVAGTFG---YVAPEYAMTCR
VSEKADVYSYGVVLLELISDKQ-ALDPSFSPYGDGFNIINWAIKMMQSGRVRGFFIEGLW
DKA-------------PHDDL-VEILNLGVMCTMENPAARPRMKHVVRRLRDMRPPSY--
-------------
>Bradi1g08240.1.p pacid=32795840 transcript=Bradi1g08240.1 locus=Bradi1g08240 ID=Bradi1g08240.1.v3.1 annot-version=v3.1
M-------------VAARRSTA-------STATVLLLLLLLPLLAVSVSVSSTSR-----
--SDQEQDRSALLQLKNAIP----SAELLRRW-SPDTG---GTDHCSWPGVTCDARS---
---RVVALVVPSSSPR--------------------------------------------
-----------------------------SRPRR-------GSASELPLSVGFLTELKEL
SLPSRGLFGEIPA-EIWRLEKLEVVNLAGN--------------------------SLRG
ALPA-TFP---RRLRVLNLASNALHGEIPASLCSCTDLERMDLSGNRFTGRV--PGALG-
-------------------------GLPKLKRLDLSQNLLAGNIPSGLGNCTALRSFRLF
SNLLDGFIPPEIGRLAKLRVLDVSGNRLSGPVPPELGNCSDLSFLVLSRQFD--------
-------------AVKSHGFNQFNGGIPESVTVLPKLRVLWAPKAGLKGNVPSNW---GS
CHNLDMVNLGANLLSGVIPRGLGQCRNLKFLNLSSNRLSGSLDKDLYPHCMDVFDVSGNE
LSGSVPAF-GNKG---C-AS----------QLTLD---------AMPSGYSSLFMSEAVA
EL---SLGYCNSGDCSFVYHNFAKNNIEGRL-TSLPL-SADRY--GNRTMYACILDHNNF
TGSVDAILLEQCSKLNGLIISFRDNKISGGLTEEVSAKCRAIRVLDLAKNQISGVMPANI
GLLSALVKMDMSKNLLVGQIPSS--F-KDLNSLKFLSLAGNNISGHIPSCLGQLSSL---
------EVLDLSFNSLSGNIPSNLVTPRGLTA-----LLLN--NNELSGNVAD-LMPSAS
LSVFNISFNNLAGPLHSNVRALS----E--TDGNP-------------------------
--------EPENTP--TDSG----GGGGGGF---TKIEIASITSASAIVAVLLALIILYI
YTRKCASRPSRR-----SLRRREVTVF--VDIGAPLTYETVVRAAGSFNASNCIGSGGFG
ATYKAEIAPGVLVAIKRLAI------GRFQGIQQ--FQAEVKTLGRCRHDNLVTLIGYHL
SDSEMFLIYNFLPGGNLERFIQERTKRP----IDWRMLHKIALDVARALAYLHDNCVPRI
LHRDVKPSNILLDNEYTAYLSDFGLAR-LLGNSETHATTGVAGTFG---YVAPEYAMTCR
VSDKADVYSYGVVLLELISDKK-ALDPSFSPYGNGFNIVAWACMLLQKGRAREFFIEGLW
DVA-------------PHDDL-VEILHLGIKCTVDSLSSRPTMKQVVRRLKELRPPSY--
-------------
>Bradi1g22200.3.p pacid=32806406 transcript=Bradi1g22200.3 locus=Bradi1g22200 ID=Bradi1g22200.3.v3.1 annot-version=v3.1
MRRRHPPPPPP-LPMATLRSQTL-----PTLLLLLLLLLL------LVTAVRASG-----
--GGGDGERESLLRFKAAVTA--DPGGLLRDW-SPAS-----ADHCRWPGVSCGASG---
---EVVALNFSSSSTG--------------------------------------------
-----------------------------------------RLSGALSPSVAALRGLRVL
ALPSHVFSGPLPA-AIWSLRRLLVLDLSGN--------------------------RLHG
EIPP-SLA--CAALQTLDLAYNRINGSLPAALGSLLGLRRLSLASNRLGGAI--PDELG-
-----------------------GAGCRSLQFLDLSGNLLVGGIPRGLGNCSKLETLLLS
SNLLDDVIPPEIGWLRNLRALDVSRNSLSGPLPAELGACVELSVLVLSNPYALVG-DSDV
SN-----------NGDVEDFNYFQGGIPDVVAALPKLRVLWAPRATLEGELPSNW---SS
CQSLEMMNLGENLFSGGIPKGLLDCGHLKFLNLSSNKFTGSVDPSLPVPCMDVFDVSGNR
LSGLIPEF-ISKG---CPSS----------QLPFD---------DLVSEYSSLFSYQEIA
GF---FSFSLVTGTDMTSCHSFARNNFTGTV-TSLPL-AAEKL--GMQGGYAFLADGNNL
AGELQHSLFNKCNSSRGFIVDFSDNLITGGIPVEIGSLCRSLVVLRVAGNRLSGLIPTSI
VQLNYLISLDLSRNQLGGEIPSI--V-KNLPHLELLSLGHNLLNGTIPSDINQLRSL---
------KVLDLSSNFLTGEIPRTLADLTNLTA-----LLLD--NNKLTGKIPAEFANSAS
LTVFNVSFNNLSGTVPTNNSTVG--CDS--VIGNP-LLQSCRMYSLAV---PSAAQQSRG
LNS--NDS--DTAP--ADSQ---NQLGNSSF---NAIEIASITSATAIVSVLLALIVLFV
YTRKCAPRMAGR-----SSGRREVIIF--QEIGVPITYETVVRATGNFNASNCIGSGGFG
ATYKAEISPGVLVAIKRLSV------GRFQGAQQ--FHAEIKTLGRLRHPNLVTLVGYHL
GESEMFLIYNYLPGGNLERFIQERSKRP----VDWKRLHKIALDIAKALAYLHDTCVPRI
LHRDVKPNNILLDTNHNAYLSDFGLAR-LLGNSETHATTGVAGTFG---YVAPEYAMTCR
VSDKADVYSYGVVLMELISDKK-ALDPSFSPYGNGFNIVAWACMLLRQGRAREFFVDGLW
DVG-------------PHDDL-VEVLHLAVMCTVESLSVRPTMKLVVQRLKQLQPPIREH
RKTWDLS--EELA
>LOC_Os07g41140.1 pacid=33114705 transcript=LOC_Os07g41140.1 locus=LOC_Os07g41140 ID=LOC_Os07g41140.1.MSUv7.0 annot-version=v7.0
MRRRPPPPPPPLLPMATLNTQTL---------ITLFLLLL------LAAAAAAAD-----
--AGGGGEREALLRFKAGVAS--DPGGLLRGWTTAAS-----PDHCAWPGVSCGGNG---
---EVVALNVSSSPGR--------------------------------------------
-----------------------------------------RLAGALSPAVAALRGLRVL
ALPSHALSGQLPA-AIWSLRRLLVLDLSGN--------------------------RLQG
EIPP-ALA--CAGLQTLDLSYNQLNGSVPASLGALPGLRRLSLASNRLGGAI--PDELG-
-----------------------GAGCRSLQYLDLSGNLLVGGIPRSLGNCSKLEALLLS
SNLLDDVIPPEIGRLRNLRALDVSRNSLSGSVPAELGGCVELSVLVLSNPYTPIG-GSNS
SD-----------YGDVDDFNYFQGGIPDAVVALPKLRVLWAPRATLEGELPRNW---SA
CQSLEMINLGENLFSGGIPNGLVECSHLKFLNLSSNKLTGAIDPSLTVPCMDVFDVSGNR
FSGAMPVF-EQKG---CPSS----------QLPFD---------DLVSEYSSFFSYQALA
GF---RSSSFVLGTDLTSYHSFAQNNFTGPV-KSLPL-AADKL--GMQGSYAFLADGNNI
AGQLQPDLFSKCNSSRGFIVDVSNNLITGGIPVEIGSLCSSLVVLGVAGNQLSGLIPTSI
GQLNYLISLDLSRNHLGGEIPTS--V-KNLPNLERLSLGHNFLNGTIPTEINQLYSL---
------KVLDLSSNLLTGEIPGALADLRNLTA-----LLLD--NNKLTGKIPSAFAKSMS
LTMFNLSFNNLSGPVPANSNTVR--CDS--VIGNP-LLQSCHMYTLAV---PSAAQQGRG
LNS--NDYN-DTSS--ADSQ---NQGGSNSF---NAIEIASITSATAIVSVLLALIVLFI
YTRKCAPRMSSR-----SSRRREVITF--QDIGVPITYETVVRATGSFNASNCIGSGGFG
ATYKAEISPGVLVAIKRLSV------GRFQGVQQ--FHAEIKTLGRLRHPNLVTLVGYHL
GESEMFLIYNYLPGGNLERFIQERSKRP----VDWKMLHKIALDIAKALAYLHDTCVPRI
LHRDVKPSNILLDTEYNAYLSDFGLAR-LLGNSETHATTGVAGTFG---YVAPEYAMTCR
VSDKADVYSYGVVLMELISDKK-ALDPSFSPYGNGFNIVAWACMLLRQGRAREFFIDGLW
DVG-------------PHDDL-VETLHLAVMCTVDSLSVRPTMKQVVQRLKQLQPPIREH
R------------
>LOC_Os03g54900.1 pacid=33129084 transcript=LOC_Os03g54900.1 locus=LOC_Os03g54900 ID=LOC_Os03g54900.1.MSUv7.0 annot-version=v7.0
M-------------VAARRSAA-------SSSFFLLLLVL------AVRVRASSD-----
--RVQERDRSALLELRG-------AAGLLGRW-PTGSA---VADHCSWPGVTCDASR---
---RVVAVAVAAPP----------------------------------------------
-----------------------------ASGSS-------ELAGELSPAVGLLTELREL
SLPSRGLRGEIPA-EIWRLEKLEVVNLAGN--------------------------SLHG
ALPL-AFP---PRMRVLDLASNRLHGEIQGTLSDCKSLMRLNLSGNRLTGSV--PGVLG-
-------------------------SLPKLKLLDLSRNLLTGRIPSELGDCRELRSLQLF
SNLLEGSIPPEIGRLRRLQVLDISSNRLNGPVPMELGNCMDLSVLVLTSQFD--------
-------------AVNLSEFNMFIGGIPESVTALPKLRMLWAPRAGFEGNIPSNW---GR
CHSLEMVNLAENLLSGVIPRELGQCSNLKFLNLSSNKLSGSIDNGLCPHCIAVFDVSRNE
LSGTIPAC-ANKG---C-TP----------QL-LD---------DMPSRYPSFFMSKALA
QP---SSGYCKSGNCSVVYHNFANNNLGGHL-TSLPF-SADRF--GNKILYAFHVDYNNF
TGSLHEILLAQCNNVEGLIVSFRDNKISGGLTEEMSTKCSAIRALDLAGNRITGVMPGNI
GLLSALVKMDISRNLLEGQIPSS--F-KELKSLKFLSLAENNLSGTIPSCLGKLRSL---
------EVLDLSSNSLSGKIPRNLVTLTYLTS-----LLLN--NNKLSGNIPD-IAPSAS
LSIFNISFNNLSGPLPLNMHSLA--CNS--IQGNP-SLQPCGLSTLAN-----TVMKARS
LAE--GD----VPP--SDSAT---VDSGGGF---SKIEIASITSASAIVAVLLALIILYI
YTRKCASRQSRR-----SIRRREVTVF--VDIGAPLTYETVVRATGSFNASNCIGSGGFG
ATYKAEIAPGVLVAIKRLAI------GRFQGIQQ--FQAEVKTLGRCRHPNLVTLIGYHL
SDSEMFLIYNFLPGGNLERFIQERAKRP----IDWRMLHKIALDIARALGFLHDSCVPRI
LHRDVKPSNILLDNEYNAYLSDFGLAR-LLGNSETHATTGVAGTFG---YVAPEYAMTCR
VSDKADVYSYGVVLLELISDKK-ALDPSFSPYGNGFNIVAWACMLLQKGRAREFFIEGLW
DVA-------------PHDDL-VEILHLGIKCTVDSLSSRPTMKQVVRRLKELRPPSY--
-------------
>DmPelle
------------------------------------------------------------
------------------------------------------------------------
------------------------------------------------------------
------------------------------------------------------------
------------------MSGVQTAEAEAQ------------------------------
------------------------------------------------------------
------------------------------------------------------------
------------------------------------------------------------
------------------------------------------------------------
------------------------------------------------------------
------------------------------------------------------------
------------------------------------------------------------
-----------------------------------------------AQNQANGNRTRSR
SHLDNTMAIRLLPLPVRAQLCAH--L-DALDVWQQLATA----VKLYPDQVEQISSQKQR
GRSASNEFLNIWGGQYNHTVQTLFALFKKLKLHNAMRLIKDYVSEDLHKYIPRSVPTISE
LRA-----------APDSSAKVN----------NG----------------PPFPSSSGV
SNS--NNNR--TST--TATE---EIPSLESL---GNIHISTVQRA---------------
-----------------------------AESLLEIDYAELENATDGWSPDNRLGQGGFG
DVYRGKWKQ-LDVAIKVMNYRSPNIDQKMVELQQ--SYNELKYLNSIRHDNILALYGYSI
KGGKPCLVYQLMKGGSLEARLRAHKAQNPLPALTWQQRFSISLGTARGIYFLHTARGTPL
IHGDIKPANILLDQCLQPKIGDFGLVR--EGPKSLDAVVEVNKVFGTKIYLPPEFRNFRQ
LSTGVDVYSFGIVLLEVFTGRQ-VTD-RVPENETKKNLLDYVKQQWRQNRMELLEKHLAA
PMG-------------KELDMCMCAIEAGLHCTALDPQDRPSMNAVLKRFEPFVTD----
-------------
>Pp3c7_5570V3.1.p pacid=32922917 transcript=Pp3c7_5570V3.1 locus=Pp3c7_5570 annot-version=v3.3
MTRRS----AKEMNEGVWRGN--------VLYSIVCLISL------LCQFQRLRVG----
--EGLSDDGLALLAVKRSITV--DPFRVLANW-NEKD-----ADPCSWCGVTCSESR---
---RVLALNFSGLGLVSPPRNGGECKHDDATFPQTPLPCQQQDASQQAMARCSRSGLSGN
DIGDGSGSCVSAL-DRPSSPICFRNGTVVDASSGLQGEVPCLLYGVLAREIGNLSELVVL
SLPYNGFSGEVPR-EVGNLKHLETLDLEAN--------------------------SFSG
IIPT-EIGQ-LSELRVLNLANNLLQGSIPAELSGSTSLCFLSLAGNTLRGRI--PPSVGT
LNTLQWLSLS-SNLLDGEIPPQLGGGCDCLVHLDLANNYFTGPIPSELANCKQLQSLLLN
ANSLVGSIPPDLGRLSKLQNLHLALNKLSGVLPPALGNCNELSTLVLTASQGCSY-GLNS
SGMP------HFVDTHRRERNLFSGSFPSQFALLPRIQVIWGPGCGLSGVLPADW---GL
CCALEILNLAKNSLTGPIPVGLGNCKSLVVLDLSSNQLSGTISPELPISCLVILNVSSNA
LIGNISAV-DTV----CSNP---------WLLSVNGNTYF----KPLTCY-----GVPVL
GPASVRYVSRKESEIVYVVHDFSSNSLTGPI-PVSLV-GSTLM--KKQTGYVLILSNNQF
SGSFPDNFFSLCKGFQEFAVNLSSNQLLGELPLEV-GECETLWYLDVAGNQLTGSIPVST
GTLTNLVILNLSHNQLRGEIPWQ--L-GELPNLEVLFLDNNRILGSIPPSLGNLSRL---
------VMLDLSFNHLNGNIPKGLANLSQLKS-----LLLN--HNSLSGSIPKELSSLTA
LEQLNLSFNNLSGQFPILGNWGGF-CSSLVVMGNP-FLLPCRVATAPM-SMPILADPDMP
RNSSPESSS--TSP--DHKE----EGSRPRF---NSIVVAAITSGCAIGVVLLVLGLLFQ
CTKQQYPRLQ-------QEGRKVVVTFTSTNINFQLTYDKLVRATNYFCLDNLIGTGGFG
ATYKAELRPGLVVAVKRLAI------GRFQGIQQ--FDTEIRTLGRIRHPNLVTLIGYHA
SEDEMFLIYNYFPEGNLETLIHSERGRR----MNWDMRYRIALDLALALAYLHDECVPRV
LHRDIKPNNVLLDHNLIAHLSDFGLAR-LLGDTETHATTDVAGTFG---YVAPEYAMTCR
LSDKADVYSYGVLLLELLSGRRVSGDPTFSSYGDGFNIVGWATLLLHKRRPQEFFSAGLW
QAG-------------PERDL-LNVLHLAVECTEESMSQRPPMRQVVERLKLCRPYPSQL
MPL----------
>Potri.017G094400.1 pacid=26983862 transcript=Potri.017G094400.1 locus=Potri.017G094400 ID=Potri.017G094400.1.v3.0 annot-version=v3.0
MGSSY-------FLSSVIKWQSF-------TKLKLFSLFC------AFSLSLNGV-----
--ASFDSDKSVLLQFKNSVS---DPSGLISGW-NLIS-----TNHCHWNGVSCDANS---
---RVVSLNITGNGNYRGKKSGG-------------------------------------
---GGAILCSGDSIELSLYGFGIRR--DCKGSKG-------ILMGKLVPLIARLSELRVL
SLPFNGFLGLIPS-EIWGMEKLEVLDLEGN--------------------------LVSG
SLPV-SFSG-LRNLRVLNLGFNRIEGEIPDSLSRCDGLEILNIAGNRINGTI--PGFAG-
--RFKGVYLS-LNQLGGSLPEDFGYNCEKLEHLDLSGNFLVGGIPSNLGNCGNLRTLLLY
SNMFEEIIPRELGKLGKLEVLDVSRNSLSGSVPPELGNCSALSVLVLSNMFDPYQ-DVNG
TRGNGLL---DHLSSMDEDFNFFQGGIPADVMTLPKLRMLWAPSATLGGMLLSNW---DS
CDSLEMINLSHNFFKGEIPHGFSRCNKLRYLDLSSNGLYGELLEEFRVPCMTVFDVSGNA
LSGSIPSF-YSSS---C-PP----------VPSTIEYP-LNIY-DPSSAYISFFAYKAKA
GS---PTMSLGRNGEISVFHNFGDNNFTGTL-QSLPI-SPVRL--GKQTAYTFLAGDNKL
SGPFPGILFENCDGLNMMIVNVSNNRMSGQIPANMGPMCRSLKLLDASKNQIAGTIPPSV
GELVSLVYLDMSWNLLQGQIPSS--L-SQISGLKYLSLTGNRIVGSIPSSIGKLQTL---
------EVLDLSSNLLSGEIPNDLVRLRNLTA-----LLLN--NNKLSGQIPSGLANVTL
LSIFNVSFNNLSGPLPSSNNLMN--CSS--VLGNP-YLHPCHVFSLAS---PSPDSPGRA
SEA--QSY---TSP--SGQS---QKNRSGGF---TSIEIASIASASAIFSVLLALIFLFI
YTRKWSPKSKIM-----GSARKEVTIF--TDIGVPLTFENVVRATGSFNASNCIGNGGFG
STYKAEISPGVLVAIKKLAV------GRFQGIQQ--FHAEIKTLGRLHHPNLVTLIGYHA
SETEMFLVYNYLPGGNLEKFIQERSTRA----VDWRILHKIALDIARALAYLHDQCVPRV
LHRDVKPSNILLDDDFNAYLSDFGLAR-LLGTSETHATTGVAGTFG---YVAPEYAMTCR
VSDKADVYSYGVVLLELLSDKK-ALDPSFSSYGNGFNIVAWACMLLRQGRAKEFFTAGLW
DAG-------------PHDDL-VEVLHMAVVCTVDSLSTRPTMKQVVRRLKQLQPPSC--
-------------
>Potri.004G120500.1 pacid=26992462 transcript=Potri.004G120500.1 locus=Potri.004G120500 ID=Potri.004G120500.1.v3.0 annot-version=v3.0
MGSSC-------FPSSVIKWQAF-------TKLKLFSLFC------AFSLSLNCA-----
--ASFDSDKSVLLQFKNSVS---DPSGLLSGW-NLIN-----TNHCHWNGVSCDANS---
---RVVSLNITGNGNYRGKDSGN-------------------------------------
---GSAFLCSGDSIELSLYGFGIRR--DCKGSKG-------VLVGKLLPFIAKLSELRVL
SLPFNGFQGLIPS-EIWCMEKLEVLDLEGN--------------------------LVSG
SLPV-SFSG-LRNLRVLNFGFNRIEGEIPGSLSYCEGLEILNLAGNRINGTI--PGFVG-
--RLKGVYLS-LNQLGGSLPEEFGDNCEKLEHLDLSGNFVVGGIPSTLGKCGNLRTLLLY
SNLFEEIIPHELGKLGKLEVLDVSRNSLSGPVPPELGNCSALSVLVLSNMFDPYQ-DFNG
TRGDSSL---DHSISVNEDFNFFQGDMPADVLTLPKLRMLWAPSAMLEGMLMSNW---DP
CDSLEMINLSHNFLTGEIPHGINHCNKLWYLDLSFNKLNGELLAEFPVPCMTVFDVSENA
LSGSIPSF-YSSS---C-PR----------VPSVNDNP-LNAY-DPSSAYVSFFAYKAQT
GS---PAMSLGGSGGITVFHNFGSNNFTGTL-QSIPI-APVRS--GKQTAYTFLAGDNKL
SGPFPGILFEKCHGLNTMIVNVSSNRMSGQIPANMGPMCRSLKLLDASKNQIMGTIPPSV
GDLVSLVSLDMSWNLLHGPIPSS--L-SQIRGLKYLSLAGNGINGSIPSSLGKLQTL---
------EVLDLSSNLLSGEIPNDLVKLRNLTA-----LLLN--NNKLSGQIPSGLASMTL
LSMFNVSFNNLSGPLPSSNSLMQ--CSS--VLGNP-YLHPCRVFSLAV---PSPDSQGRA
SEA--QGY---ASL--SGQT---QKRQGGGF---TSIEIASIASASAIFSVLLALIFLFI
YTRKWSPKSKIM-----GSARKEVTIF--TDIGVTLTFENVVRATGSFNASNCIGNGGFG
ATYKAEISPGVLVAIKRLAV------GRFQGIQQ--FHAEIKTLGRLHHPNLVTLIGYHA
SETEMFLIYNYLPGGNLEKFIQERSTRA----VDWRILHKIALDIARALAYLHDQCVPRV
LHRDVKPSNILLDDDFNAYLSDFGLAR-LLGTSETHATTGVAGTFG---YVAPEYAMTCR
VSDKADVYSYGVVLLELLSDKK-ALDPSFSPYGNGFNIVAWACMLLRQGRAKEFFTGGLW
DAG-------------PHDDL-VEILHLAVVCTVDTLSTRPTMKQVVRRLKQLQPPSC--
-------------
>Potri.014G144600.1 pacid=27032004 transcript=Potri.014G144600.1 locus=Potri.014G144600 ID=Potri.014G144600.1.v3.0 annot-version=v3.0
M--------------------VV-----VAAAWFLFVGGL------AATFSAEAL-----
--SFNDSTSGTLLSFKNSVLG--DPSNLLSSW-NLTTN----PDYCTWYGVTCQKPSNTT
TEVVVIALNFSGTSTT--------------------------------------------
-----------------------------------------RLSGTLPESIQNLPYLRTL
VLSHNCFSGEIPAGSIAKLSFLEVLELQGN--------------------------NFSG
KIPQ-QISTDLHSLRFLNLSFNSFTGDIPATLIGFGKLRVIDLSNNRLTGGM--------
-------------------QLVSLSKCLFLRHLKLSNNLLENNIPKDIGHCKNLRTLLLD
GNILQGPIPAEIGQIPELRVLDVSTNSLTQTIPKELGYCRKLSVLVLTNSSNFVG-DNGG
TG--------GNLDGFRLEFNAFEGGVPQEVLMLPSLQILWAPRANLDGRLPDNW---SD
SCSLRVLHLGQNSLRGVVPKGLVMCKNLTFLDLSSNYLTGDLPMQLQVPCMMYFNVSQNN
ISGAVPTF-GKGS---CDTS----------IISYGQDPNFFYVEDIQIAYANI----PVW
GSH--TLLGSMAGADFVIVHDFSWNHFVGSL-PSFSV-GEEFLVSKNRTSYRLLLSSNGF
TGSLPGKLVSNCNDLLSFSVNLSANHISGEIP-DMLLNCLPIREFEAADNEISGFLAPSI
GNLRMLRRLDLRRNRLSGSLPNE--L-GNLRFLRSVLLGMNNLTGEIPSEFGQLSSL---
------TVLDLSHNAVTGSIPVSLTSAKNLEI-----VLLN--NNDLSGAIPPPFSNISS
LVVLNVSFNNLSGHIPHLQHPID--CDW--FRGNI-FLDKCLDQSSNT---PPGEVQQSH
GDR---------------------KWRNHRK---KSFLIAVVTSASVVLCVSLVVVLFSF
YGKKKSWRLS-------ILRGKVVVTF--ADAPAELTYDSVVRATGNFSMRNLIGTGGFG
STYKAELVPGYFIAVKRLSI------GRFQGIQQ--FDAEIRTLGRIRHKNLVTLIGYYV
AEAEMFLIYNYLSGGNLETFIHDRPDTN----VQWPVIHKIALDIAQALAYLHYSCAPRI
LHRDIKPSNILLDEELNAYLSDFGLAK-LLEVSQTHATTDVAGTFG---YVAPEYATTCR
VSDKSDVYSFGVVLLELMSGKK-SLDPSFSEYGNGFNIVAWAKLLIKERRSSELFAPELW
EAG-------------PNENL-LGMLKLASSCTVDSLSVRPSMKQVLEKLKQLKP-----
-------------
>Potri.008G096400.1 pacid=27037245 transcript=Potri.008G096400.1 locus=Potri.008G096400 ID=Potri.008G096400.1.v3.0 annot-version=v3.0
M-----------------------KCNLLSKTLLLFFFFF----SLSCFLSLVSG-----
--DEAFPDKSVLLEFKSAVS---DPYGILSSW-NPNSSNKTKTSHCSWFGVTCNSKS---
---RVISLNITGGDGYGGNS----------------------------------------
----KVPPCSRSL-KFPFFALGTKR--TCYNHDG-------KLKGKLSPSIGKLSELTVL
SLPYNEFSGEIPM-EIWGLDKLQVLDLEGN--------------------------LFAG
KLPD-EFAG-LKKLRVLNLGFNRLDGEIPISLSNSVSMEVLNLAGNMLTGSI--PGFFVS
FLKLRELNLA-NNELNGTVPGGFGSNCRYLEHLDLSGNFLAGRIPLTLGNCQQLRILLLF
SNMLTGVIPRKFGQLRRLEVLDVSRNFINGAVPAELGNCVELSVLILSNLFETQP-GERN
KSGKVLV---GLSRVAGVEYNHFVGSLPAEVTALPKLRILWAPRATLKGKLPTSW---GD
CESLEMVNLAQNGFYGQIKGAFERCKKLYHLDLSSNRLRGELDRNLPVPCMTVFDVSHNL
LSGPIPRF-DYNV---CSPSLNS------DLVQVD---------DPLSGYVPFFTHETRV
AS---HLPF--APASLAVIHNFGGNNFTGQI-RWLPV-IPERY--GKQIDYAFLAAGNTL
TGSFPGSLFRKCGELNGMIADVSKNKLLGPIPLNIGAMCRSLRFLDASDNEISGYIPHSL
GNLRSLITLDFSGNRLWGQIPAR--L-YRLKYLKHISLSGNNLTGAIPSGLGRLRSL---
------EVLNLSSNSLSGEIPLDIVLLKNLTV-----LLLD--NNSFSGQIPSGLSKAAS
LSTVNV--NNLSGPFPLIRKVAN--CGN--APGNP-YPNPCHRFLQSA---PSDSTDSNA
TSS---------------------PGSKAGF---NSIEIASIASASAIVSVLLALVVLFF
YTRKRIPMARVQ-----VSEPKEITTF--VDIGVPLLYENIVQATGNFNSINCIGNGGFG
ATYKAEISPGSLVAIKKLAV------GRFQGVQQ--FDAEIKALGRVRHPNLVTLIGYHA
SETEMFLIYNYLPGGNLEDFIKERSKRE----VSWKILHKIALDVARALSYLHDQCAPRV
LHRDVKPNNILLDNDFNAYLSDFGLSR-LLGTSETHATTGVAGTFG---YVAPEYAMTCR
VSEKADVYSYGVVLLELISDKK-PLDPSFSSHENGFNIVSWACMLLRHGQAKEVFTTGLW
DSG-------------PHDDL-VDMLHLAVTCTVDSLSNRPTMKQVVQRLKRIQPS----
-------------
>Solyc03g059490.1.1 pacid=36134658 transcript=Solyc03g059490.1.1 locus=Solyc03g059490.1 ID=Solyc03g059490.1.1.ITAG2.4 annot-version=ITAG2.4
MGRCC----------FVIKWYYH--DIPLKVFLILCVFFL------VHGYA---------
--LSSDSDKSALLELKASFS---DSSGVISSW-SSRN-----NDHCSWFGVSCDSDS---
---RVVALNITGGNL---------------------------------------------
----GSLSCAKIA-QFPLYGFGITR--VCANNSV-------KLVGKVPLAISKLTELRVL
SLPFNELRGDIPL-GIWDMDKLEVLDLQGN--------------------------LITG
SLPL-EFKG-LRKLRVLNLGFNQIVGAIPNSLSNCLALQIFNLAGNRVNGTI--PAFIGG
FEDLRGIYLS-FNELSGSIPGEIGRSCEKLQSLEMAGNILGGVIPKSLGNCTRLQSLVLY
SNLLEEAIPAEFGQLTELEILDLSRNSLSGRLPSELGNCSKLSILVLSSLWDPLP-NVS-
-----------DSAHTTDEFNFFEGTIPSEITRLPSLRMIWAPRSTLSGKFPGSW---GA
CDNLEIVNLAQNYYTGVISEELGSCQKLHFLDLSSNRLTGQLVEKLPVPCMFVFDVSGNY
LSGSIPRF-SNYS---C-AH----------VVSSGGDP-FGPY-DTSSAYLAHFTSRSVL
DT---TL--FAGDGNHAVFHNFGVNNFTGNLPPSMLI-APEML--GKQIVYAFLAGSNRF
TGPFAGNLFEKCHELNGMIVNVSNNALSGQIPEDIGAICGSLRLLDGSKNQIVGTVPPSL
GSLVSLVALNLSWNHLRGQIPSR--L-GQIKDLSYLSLAGNNLVGPIPSSFGQLHSL---
------ETLELSSNSLSGEIPNNLVNLRNLTS-----LLLN--NNNLSGKIPSGLANVTT
LAAFNVSFNNLSGPLPLNKDLMK--CNS--VQGNP-FLQSCHVFSLST---PSTDQQGRI
GDS--QDSA--ASP--SGST---QKGGSSGF---NSIEIASITSAAAIVSVLLALIVLFF
YTRKWNPRSRVA-----GSTRKEVTVF--TEVPVPLTFENVVRATGSFNASNCIGSGGFG
ATYKAEIAPGFLVAVKRLAV------GRFQGIQQ--FDAEIRTLGRLRHPNLVTLIGYHN
SETEMFLIYNYLPGGNLEKFIQERSTRA----VDWRVLHKIALDVARALAYLHDQCVPRV
LHRDVKPSNILLDEEYNAYLSDFGLAR-LLGTSETHATTGVAGTFG---YVAPEYAMTCR
VSDKADVYSYGVVLLELISDKK-ALDPSFSSYGNGFNIVAWACMLLRQGRAKEFFTAGLW
DSG-------------PHDDL-VEVLHLAVVCTVDSLSTRPTMKQVVRRLKQLQPPSC--
-------------
>Solyc04g005390.1.1 pacid=36141904 transcript=Solyc04g005390.1.1 locus=Solyc04g005390.1 ID=Solyc04g005390.1.1.ITAG2.4 annot-version=ITAG2.4
M----------ILTSGVVLMTMQ-----MQVSRILILFLM------AFAFSSFPFSAYGK
DEVFVVSEKMALLKIKKSFI---DPFGILLSW-KSDN-----SSYCSWYGVSCNANSS--
---RVSELRIKGNNTN--------------------------------------------
-----------------------------------------KLVGNLSHAVAYLEELRVL
SLPFHDLSGEIPV-QIWELQNLEVLDVQGN--------------------------AIQG
DFSSYNFTR-LRKLRVLNLGFNRIVGRFPPSL----------------------------
------------------------------------------------AKCRCLSVLILA
GNGVNDVIPGFIGGFEKLKVLNLSSNRLIGRVPVNFGY----------------------
------------------------------------------------------------
-----------------------KCRDLEHLDLSFNFLQ---------------------
------------------------------------------------------------
------------------------------------------------------------
------------------------------------------------------------
--------------------------------------------GEIPRVLGKCSHL---
------RTVLLNSNKFSGVIPSELGGLRKLEV-----LLLN--NNSFTGEIPSSLGNLTA
LHVCNLLFNNLS--FSSENKTIRR-CS---FVGNS-SLTVTPRMSLAL--APPMSQQSNE
SQR------VAAPPQGSNQS----RNDEKGL---AALEITVAVSVALAFVVALAVLVSLC
KNGKEEPPSVPRVEDSVSPDVSNITIF--NDVGVVLTYEKIVQATRNFSWSYCIGTGGFG
STYRVEISSELTLAVKRLLT------ETVDGTIQ--FEAEIQTLGSINHPNLITLIGYYR
SATDMFLVYNFLPGGNLEKYILERASRV----FNYKVLHKISLDIGLAISFLHDQCDPRI
IHRDIKPSNILLDNELNAYLSDFGLSR-IMGTG-TSSNTAVAGTFG---YVAPEYALTSR
VSDRADVYSYGVVLLELLSDKR-ALDPSFAAYEDGFNIVSWANMMLRDDKIEDIFYTSLW
EPD-------------SEEKL-KAMLHLAVKCTAD-LPDRPRMIQVVEQLKNLQPENLRT
MEILDSSIIEE--
>Smo_113765 pacid=15418611 transcript=113765 locus=113765 ID=113765.v1.91 annot-version=v1.0
M------------------------------SWFLWLLLL------AASLTPSL------
--AQLSGDGIALLAVKKAL----DPSDALSGW-NAGS-----VDPCLWAGVSCAQDR---
---RVTSLNLTGAFLG--------------------------------------------
-----------------------------------------TCSSSHSDSWENLRKLQVL
SLQENSFSGGIPA-ELGALSSLEVLDLEGN--------------------------LLDG
PIPP-AIAS-CRSLVHISLGRNKLSGGIPASLGGLSRLRHLSLTSNQLSSVI--P-----
--------------------PGLQGLCGTLEYLDLGSNFFIRGIPPWLGNCSKLQVLVLE
SNYLQGFIPSELGRLGMLQVLDVSMNRLTGQVPAALGDCLELSFLVLTHPSSCVS-PFNC
TTGD------GVRGVDKAEFNQFDGPLPSSISKLPKLQVLWAPHAALTGGIPDGW---GA
CERLRSLNLAGNSFTGDFPQGLGKCSSLTYLDLSLNRLEAQLPPQLPTSCMIVFNVSRNS
LSGDVLPR-RSIE---CNDT------------------------QEPVVYPSFCSGRPFC
GK---RRSETCLSSGLIVVHDISGNNFSGPV-PAPLI-GDELL--EQEPVYELLMSENRL
AGNIPSSFFAFCGRFKAFMANLSDNQISGELSGQDIGGCKSLVQFSASNNLIEEALPKEL
GTLGNLSLLDLSRNRLSGSIPGE--L-GELQMLTSLFLANNSLVGDIPEKLGQASSL---
------SLLDLSGNTLNGTIPSSLANLSHLEY-----LLLN--NNDFSGTIPPVLSDITS
LVAVNLAFNNFSGSVPSSGSWVGM-CDKEHFQGNP-YLKPCPTSLAAF--GPGYMEEN--
-----LDPV--AAP--QD------PPAGGGL---SVVVIVAITSGCAVAVVLLVLVLLVQ
CTKQRVPRPPGN-----RGGRKEVVIF--TNIGFRFTYENVVRATGNFSVDYLIGNGGFG
ATYKAEMMPGLVVAVKRLSI------GRFQGVQQ--FDTEIRTLGRIQHSNLVKLIGYHA
SEGEMFLIYNYFPRGNLESFIHNRSRGE----ISWAVVHRIAMGIAEALAYLHDECQPRV
LHRDIKPSNILLDNNLTAFLADFGLAR-LLGASETHATTDVAGTFG---YVAPEYAMTCR
VSDKADVYSYGVVLLELLSGKK-ALDPAFSDYGHGFTIVGWACLLIGQGRAHEVFIVELW
EMG-------------PEAFL-LETLKLAVMCTVDSLTVRPTMRQVVDRLRHMDQSSLPF
S------------
>Zm00001d013251_T001.1 pep chromosome:AGPv4:5:7132169:7135357:1 gene:Zm00001d013251.1 transcript:Zm00001d013251_T001.1 gene_biotype:protein_coding transcript_biotype:protein_coding
M-------------VAACRSTA-------STYAFLLLLLFAA--AVAVSSSSGLR-----
--RVQDQDRSALLQIKNAFP----AVDLLQQW-SPDSS---GRNHCSWLGVTCDSSS---
---RVVALEVLSPSRR--------------------------------------------
-----------------------------FGPSQ-------ELAGELPAAVGLLTELKVV
SFPLHGLRGKIPG-EIWRLEDLEVVNLAGN--------------------------SLRG
ALPA-SFP---PRLRVLSLASNLLHGEIPSSLSTCKDLERLDLSGNRFTGSV--PRALG-
-------------------------SLPNLKWLDLSGNLLVGGIPSGLGNCRLLRSLRLF
SNSLHGSIPAGIGKLRKLQVLDVSRNRLSGLVPPELGNCSDLSVLVLSSQSN--------
-------------SVKSHEFNLFKGGIPESVTALPRLRVLWVPRAGLEGTLPSNW---GR
CSNLEMVNLGGNFLSGAIPRDLGQCSNLKFLNLSSNRLSGLLDKDLCPHCMTVFDVSGNE
LSGSIPAC-VNKV---C-TS----------QLMLD---------EMSSSYSSFLMSKTLQ
EL---PSVFCNSGECSVVYHNFAKNNLEGHL-TSMPF-SADRF--GNKTSYVFVVDHNNF
SGSLDSILLEQCSNLKGLVVSFRDNKISGQITAEFSRKCSAIRALDLAGNQISGMMPDNV
GLLGALVKMDMSRNFLEGQIPAS--F-KDFKSLKFLSLAGNNISGRIPSCLGQLRSL---
------RVLDLSSNSLAGEIPNNLVTLGDITV-----LLLN--NNRLSGNIPN-FASSPS
LSIFNVSFNDLSGPLPSKIHSLT--CNS--IRGNP-SLQPCGLSTLSS---P--LVNARA
LSE--ADN---NPP--ADNTAPDDNGNGGGF---SKIEIASITSASAIVAVLLALVILYI
YTRKCASRPSRR-----SL-RREVTIF--VDIGAPLTYEAVLRASGSFNASNCIGSGGFG
ATYKAEVAPGKLVAIKRLAI------GRFQGIQQ--FQAEVKTLGRCRHSNLVTLIGYHL
SDSEMFLIYNFLPGGNLERFIQERSKRP----IDWRMLHKIALDVARALAYLHDNCVPRI
LHRDVKPSNILLDNDYTAYLSDFGLAR-LLGNSETHATTGVAGTFG---YVAPEYAMTCR
VSDKADVYSYGVVLLELISDKK-ALDPSFSPYGNGFNIVAWACMLLQKGRAREFFIEGLW
DVA-------------PHDDL-VEILHLGIKCTVDSLSSRPTMKQVVRRLKELRPPSY--
-------------
>Zm00001d018665_T001.1 pep chromosome:AGPv4:7:2114939:2117113:1 gene:Zm00001d018665.1 transcript:Zm00001d018665_T001.1 gene_biotype:protein_coding transcript_biotype:protein_coding
M-------------GFLRRSATT------AVLFALHLLLL-ATASVASSPSSSLP-----
--EQQDDDVQALLHLKRGLAS--GADAPLRQW-SLESG----AHHCSWPGVTCDARSG--
---RVVALALALGG----------------------------------------------
-----------------------------------------RLGGELSPAVARLTELRAL
SFPSAGLGGEIPP-QLWRLGRLQALNLAGN--------------------------SLRG
RLPA-TFP----------------------------------------------------
---------------------------EGLKSLDLSGNRLSGGIPPGLGSCATLRRLRLS
SNWLAGTIPPRIGELARLRVLDLSGNRLTGGVPPELLHC---------------------
------------------------------------------------------------
------------------------------------------------------------
------------------------------------------------------------
------------------------------------------------------------
------------------------------------------------------------
---RGLVRMDLSRNLLHGRLPSG--L-AQLKNLRFLSLSGNNFSGEIPSGLGQLGSL---
------EFLNLSNNSLSREVPADLVALRNRTV-----LLLG--NNKLSGEEEITAAAPGS
-PVHVVTAHSVTGEL---------------FPVSP-IATAIRKLIDTG---PGTSNGSTT
TTS----------------S---SNGGDGGL---GTKEIAAIASASAIVVLLLVALTLCI
CTRKWRLKPSER-----SFASKEVKVFADVDIGAPLTYETVVRATGNFNASNCIGNGGFG
ATYRAEVAPGVLVAIKRLAI------GKQHGDKE--FQAEVRILGQCRHPHLVTLLGYHI
NESEMFLIYNYLPGGNLERFIQERGRRP----ISWRRLHKIALDVARALAYMHDECVPRV
LHRDVKPNNILLDNECNAYLSDFGLAR-LLRNSETHATTDVAGTFG---YVAPEYAMTCR
VSDKADVYSYGVVLLELISDKK-ALDPSFSPYGNGFNIVSWAVRLIQRGRVREFFVEGLW
EKA-------------PHDDL-VEFLNLAVRCTQESLASRPTMKHVLRCLRELRPPSY--
-------------
>Zm00001d022066_T001.1 pep chromosome:AGPv4:7:169285574:169288768:1 gene:Zm00001d022066.1 transcript:Zm00001d022066_T001.1 gene_biotype:protein_coding transcript_biotype:protein_coding
M-----------------AARTL---------LLVLLLLL------LGDATSASV-----
-----SGQREALMKFKAAVTA--DPGGLLRGW-SPAS-----GDHCRWPGVSCGASG---
---EVVALNVTSSPGR--------------------------------------------
-----------------------------------------ALAGALSPAVAALRELRVL
ALPSHALSGPLPP-AIWTLRRLRVLDLSGN--------------------------RLQG
GIPA-VLV--CVSLQTLDLAYNQLNGSVPAALGALPVLRRLSLACNRFGGAI--PDELG-
-----------------------GAGCRNLQFLDVSGNMLVGGIPRSLGNCTELQALLLS
SNNLDDIIPPEIGRLKNLRALDVSRNSLSGPVPAELGGCIQLSVLVLSNPYAPTA-GSDS
SD-----------YGELDDFNYFQGGIPDTIATLPKLRMLWAPRATLEGELPGNW---SS
CQSLEMINLGENLFSGGIPKGLVECENLKFLNLSMNKFTGSVDSSLPVPCMDVFDVSGNQ
LSGSLPVFMSKKN---CLSS----------QAPRD---------DLVSEYSSFFTYQALA
GF---MSSPSPLDAHLTSYHSFSRNNFTGPV-TSLPL-ATEKL--GMQGSYAFLADGNHL
GGQLQPSLFDKCNSSRGLVVEISNNLISGAIPTDIGSLCSSLLVLGVAGNQLSGMIPSSI
GELSYLISLDLSRNRLGGVIPTS--V-KNLLHLQRLSLAQNLLNGTIPPDINQLHAL---
------KVLDLSSNLLMGMIPDALADLRNLTA-----LLLD--NNKLTGKIPSGFANSAS
LTTFNVSFNNLSGPVPTNGNTVR--CDS--VIGNP-LLQSCHVYTLAV---PSAAQQGRG
LNS--NDSN-DTTP--SNSQ---NEGANNSF---NAIEIASITSATAIVSILLALIALFI
YTRKCAPRMSAR-----SSGRREVTLF--QDIGVPITYETVVRATGSFNASNCIGSGGFG
ATYKAEIAPGVLVAIKRLSV------GRFQGAQQ--FDAEIKTLGRLRHPNLVTLVGYHL
GESEMFLIYNYLSGGNLERFIQERSKRP----VDWKMLHKIALDVAKALAYLHDTCVPRI
LHRDVKPSNILLDTNYTAYLSDFGLAR-LLGNSETHATTGVAGTFG---YVAPEYAMTCR
VSDKADVYSYGVVLMELISDKK-ALDPSFSPYGNGFNIVAWACMLLRQGRAREFFIDGLW
DVG-------------PHDDL-VETLHLAVICTADSLSIRPTMKQVVQRLKQLQPPIREH
R------------
