# Supplementary material for: Structural evolution drives diversification of the large LRR‐RLK gene family
Source: New Phytol. 2020 Feb 29;226(5):1492–505. doi: 10.1111/nph.16455 (PMC7318236; doi:10.1111/nph.16455)
Supplement: Supplementary file 1 — Dataset S1 Alignments used to infer clade‐specific trees. Dataset S2 Alignments used to infer clade‐specific trees after filtering. Dataset S3 Newick format clade‐specific tree files. Dataset S4 Sequence alignment from backbone tree. Dataset S5 Sequence alignment from backbone tree after filtering. Dataset S6 Models for backbone tree alignment partitions. Dataset S7 Newick format LRR‐RLK constraint tree. Dataset S8 Newick format LRR‐RLK backbone best tree. Dataset S9 Newick format files for bootstrap replicate trees used in backbone tree construction. Dataset S10 Alignments used to construct conversion trees shown in Fig. S19. Fig. S1 Clade I gene tree. Fig. S2 Clade II gene tree. Fig. S3 Clade III_VIIa gene tree. Fig. S4 Clade IV gene tree. Fig. S5 Clade V gene tree. Fig. S6 Clade VI gene tree. Fig. S7 Clade VIIb gene tree. Fig. S8 Clade VIII‐1 gene tree. Fig. S9 Clade VIII‐2 gene tree. Fig. S10 Clade IX gene tree. Fig. S11 Clade X gene tree. Fig. S12 Clade XI_XIIb gene tree. Fig. S13 Clade XIIa gene tree. Fig. S14 Clade XIIIa gene tree. Fig. S15 Clade XIIIb gene tree. Fig. S16 Clade XIV gene tree. Fig. S17 Clade XV gene tree. Fig. S18 Model of structural modifications found. Fig. S19 Phylogenetic trees of maize genes in clade XI_XIIb from different alignment domains. Fig. S20 Alignment showing sequence identity of a maize gene fragment to its paralog. Fig. S21 Backbone tree with gene names. Table S1 Genome annotation and assembly versions used in gene searches. Table S2 List of maize transcript variants used in gene searches. Table S3 All discovered genes, their respective clades, protein domains found in coding annotation, and domains found outside their coding annotation. Table S4 Gene expression analyses. Table S5 Genes used to construct backbone phylogenetic tree, their clades, and their constraint groups. Table S6 Gene family size in each taxon by clade. Table S7 Rate of gene structural variation by clade. [file NPH-226-1492-s001.zip › Man2019_LRR-RLKs_SupportingInformation/datasets/Dataset_S1_Alignments/XIIIa.input.align.fasta]

>AT2G35620.1 pacid=19639467 transcript=AT2G35620.1 locus=AT2G35620 ID=AT2G35620.1.TAIR10 annot-version=TAIR10
------------------------------------------------------------
--------------------------MGICLMKRCCS--WFLLISFLSALTN--ENEAIS
PD----------------------------------------GEALLSFRNGVLASD-GV
IGLW--RPEDPDPCNWKGVTCD--------------------------------------
------------------------------------------------------------
------------------------------------------------------------
------------------------------------------------------------
------------------------------------------------------------
------------------------------------------------------------
------------------------------------------------------------
-------------AKTKRVIALSLTYHKLRGPLPPELGKLDQLRLLMLHNNALYQSIPAS
LGNCTALEGIYLQNNYITGT--IPSEIGNLSGLKN---------LDLSNNNLNGAIPASL
GQLKRLTKFNVS-----------NNFLVGKIPSDGLLARLSRDSFNGNRNLCGKQIDIVC
NDSGNSTASG--SPTGQG---------------------------------------GNN
P-KRLLISASATVGGLLLVAL-MCFWGCFLYKKLGRVE---SKSLVID----VGGGASIV
MFHGDLPYASKDIIKK--LESLNEEHIIGCGGFGTVYKLSMDDGNVFALKRIVKLNEG--
FDRFFE-----RELEILGSIKHRYLVNLRGYCN-SPTSKLLLYDYLPGGSLDEALH-KRG
E-----QLDWDSRVNIIIGAAKGLAYLHHDCSPRIIHRDIKSSNILLDGNLEARVSDFGL
AKLLEDE-ESHITT-I--VAGTFGYLAPEYM-QSGRATEKTDVYSFGVLVLEVLSGKLPT
DASF-IEKGFNIVG-WLNFLISENRAKE-------IVDLSC---EGVERESLDALLSIAT
KCVSSSPDERPTMHRVVQLLESEVM-TPCP---S-DFYDSSSD-------
>AT1G31420.1 pacid=19652608 transcript=AT1G31420.1 locus=AT1G31420 ID=AT1G31420.1.TAIR10 annot-version=TAIR10
M-----------------------------------------------------------
--------------------------MGICEMKSCCS--WLLLISLLCSLSN--ESQAIS
PD----------------------------------------GEALLSFRNAVTRSD-SF
IHQW--RPEDPDPCNWNGVTCD--------------------------------------
------------------------------------------------------------
------------------------------------------------------------
------------------------------------------------------------
------------------------------------------------------------
------------------------------------------------------------
------------------------------------------------------------
-------------AKTKRVITLNLTYHKIMGPLPPDIGKLDHLRLLMLHNNALYGAIPTA
LGNCTALEEIHLQSNYFTGP--IPAEMGDLPGLQK---------LDMSSNTLSGPIPASL
GQLKKLSNFNVS-----------NNFLVGQIPSDGVLSGFSKNSFIGNLNLCGKHVDVVC
QDDSGNPSSH--SQSGQN--------------------------------------QKKN
S-GKLLISASATVGALLLVAL-MCFWGCFLYKKLGKVE---IKSLAKD----VGGGASIV
MFHGDLPYSSKDIIKK--LEMLNEEHIIGCGGFGTVYKLAMDDGKVFALKRILKLNEG--
FDRFFE-----RELEILGSIKHRYLVNLRGYCN-SPTSKLLLYDYLPGGSLDEALHVERG
E-----QLDWDSRVNIIIGAAKGLSYLHHDCSPRIIHRDIKSSNILLDGNLEARVSDFGL
AKLLEDE-ESHITT-I--VAGTFGYLAPEYM-QSGRATEKTDVYSFGVLVLEVLSGKRPT
DASF-IEKGLNVVG-WLKFLISEKRPRD-------IVDPNC---EGMQMESLDALLSIAT
QCVSPSPEERPTMHRVVQLLESEVM-TPCP---S-EFYDSSSD-------
>AT1G75820.1 pacid=19657662 transcript=AT1G75820.1 locus=AT1G75820 ID=AT1G75820.1.TAIR10 annot-version=TAIR10
MA----------------------------------------------------------
--------------------------MRLLKT-------HLLFLHLYLFFS---PCFAYT
-D----------------------------------------MEVLLNLKSSMIGPKGHG
LHDWIHSSSPDAHCSFSGVSCDDDARVISLNVSFTPLFGTISPEIGMLTHLVNLTLAANN
FTGELPLEMKSLTSLKVLNISNNGNLTGTFPGEILKAMVDLEVLDTYNNNFNGKLPPEMS
ELKKLKYLSFGGNFFSGEIPESYGDIQSLEYLGLNGAGLSGKSPAFLSRLKNLREMYIGY
YNSYTGGVPPEFGGLTKLEILDMASCTLTGEI-PTSLSNLKHLHTLFLHINNLTGHIPPE
LSGLVSLKSLDLSINQLTGEIPQSFINLGNITLINLFRNNLYGQIPEAIGELPKLEVFEV
WENNFTLQLPANLGRNGNLIKLDVSDNHLTGLIPKDLCRGEKLEMLILSNNFFFGPIPEE
LGKCKSLTKIRIVKNLLNGTVPAGLFNLPLVTIIELTDNFFSGELPVTMSGDVLDQIYLS
N-NWFSGEIPPAIGNFPNLQTLFLDRNRFRGNIPREIFELKHLSRINTSANNITGGIPDS
ISRCSTLISVDLSRNRINGE--IPKGINNVKNLGT---------LNISGNQLTGSIPTGI
GNMTSLTTLDLS-----------FNDLSGRVPLGGQFLVFNETSFAGNTYLCLPH-RVSC
------PTRPG--------------------------------------QTSDHNHTALF
SPSRIVITVIAAITGLILISV-----AIRQMNKKKNQKSL---------------AWKLT
AFQ-KLDFKSEDV-----LECLKEENIIGKGGAGIVYRGSMPNNVDVAIKRLVGRGTG-R
SDHGFT-----AEIQTLGRIRHRHIVRLLGYVA-NKDTNLLLYEYMPNGSLGELLH-GSK
GG----HLQWETRHRVAVEAAKGLCYLHHDCSPLILHRDVKSNNILLDSDFEAHVADFGL
AKFLVDGAASECMS-S--IAGSYGYIAPEYA-YTLKVDEKSDVYSFGVVLLELIAGKKPV
GE---FGEGVDIVR-WVRNTEEEITQPSDAAIVVAIVDPRL---TGYPLTSVIHVFKIAM
MCVEEEAAARPTMREVVHMLTNPPK------SVA-NL----------IAF
>AT5G62710.1 pacid=19670643 transcript=AT5G62710.1 locus=AT5G62710 ID=AT5G62710.1.TAIR10 annot-version=TAIR10
------------------------------------------------------------
--------------------------MGISNW-------VFSVISVATLFVS--CSFALT
LD----------------------------------------GFALLELKSGFNDTR-NS
LENW--KDSDESPCSWTGVSCN--------------------------------------
------------------------------------------------------------
------------------------------------------------------------
------------------------------------------------------------
------------------------------------------------------------
------------------------------------------------------------
------------------------------------------------------------
-------------PQDQRVVSINLPYMQLGGIISPSIGKLSRLQRLALHQNSLHGNIPNE
ITNCTELRAMYLRANFLQGG--IPPDLGNLTFLTI---------LDLSSNTLKGAIPSSI
SRLTRLRSLNLS-----------TNFFSGEIPDIGVLSRFGVETFTGNLDLCGRQIRKPC
RSSMGFPVVLPHAESADES--------------DSP------------------KRSSRL
I-KGILIGAMSTMALAFIVIF-VFLWIWMLSKKERKVKKYTEVKKQKDP---SETSKKLI
TFHGDLPYSSTELIEK--LESLDEEDIVGSGGFGTVYRMVMNDLGTFAVKKIDRSRQG--
SDRVFE-----REVEILGSVKHINLVNLRGYCR-LPSSRLLIYDYLTLGSLDDLLH-ERA
QED--GLLNWNARLKIALGSARGLAYLHHDCSPKIVHRDIKSSNILLNDKLEPRVSDFGL
AKLLVDE-DAHVTT-V--VAGTFGYLAPEYL-QNGRATEKSDVYSFGVLLLELVTGKRPT
DPIF-VKRGLNVVG-WMNTVLKENRLED-------VIDKRC---TDVDEESVEALLEIAE
RCTDANPENRPAMNQVAQLLEQEVM-SPSS---GIDYYDDSHSDYC----
>evm_27.model.AmTr_v1.0_scaffold00048.222
------------------------------------------------------------
----------------------------------------------------------MS
PD----------------------------------------GEVLLSIKSAITDTE-GV
LAQW--KSEDPDPCGWKGVKCD--------------------------------------
------------------------------------------------------------
------------------------------------------------------------
------------------------------------------------------------
------------------------------------------------------------
------------------------------------------------------------
------------------------------------------------------------
-------------PKSKSVVHLGLAYHRLRGYLSPDIGKLRHLKILALHDNNFYGTIPSE
LGNCTALRALYLQDNFLSGF--IPKEFGQLLELEI---------LDISSNTLSGTIPVSL
EQLTNLSTFNVS-----------TNFLVGKIPSGGALSKFTEQSFVGNRGLCGKQINVIC
KSELEGPINSESPVAGGY---------------PSPY---------GVIYQGAKKRSARN
S-TKLLISALATVGALLLVAL-MCFWGCFLYKKFGKND----KPHAMD----VSEGASII
MFHGDLPYSSKDIIRK--IEALNDENIIGSGGFGTVYRLTMDDGNVFALKRIVKTNDG--
LDRFFE-----RELEILGSIKHRYLVNLRGYCN-SPSSKLLIYDFLPGGNLDEVLH-ERS
D-----QLDWDARVKIIVGAAKGLAYLHHDCSPRIIHRDIKSSNILLDMHMDARVSDFGL
AKLLEDE-ASHITT-I--VAGTFGYLAPEYI-NSGRATEKSDVYSFGVLVLEVLSRKRPT
DSLF-IEKGLNIVG-WLNHLVEENKQTD-------IIDQLC---EGVQPESFHTLLSIAI
QCVSPNPEERPTMHRVLQILESEVL-TPCP---S-DFYDSNSDS------
>evm_27.model.AmTr_v1.0_scaffold00024.264
MSSLKLGYC-----FRWLVLWFTSSSVLKCLRSNSPDLVPGTHALASVVLLCQSICWAFP
MSGLGRDFPSNIGGFLVEAEKTCNEWASLHAMKFSEL--MLLLLLLVFVLVE--TSIALN
PD----------------------------------------GVVLISIKSAISDSD-GI
LAQW--RESDPDPCGWKGVTCD--------------------------------------
------------------------------------------------------------
------------------------------------------------------------
------------------------------------------------------------
------------------------------------------------------------
------------------------------------------------------------
------------------------------------------------------------
--------------KEKRVIFLSLPFHKLRGYISPDIGKLTHLRRLALHDNNLYGTIPSG
LGNCTDLRALYLQDNFLSGS--IPTEFGSLLELKI---------LDISSNSLSGSIPSSL
GNLTKLSTFNVS-----------TNFLVGEIPLGDGLSKFNQKSFVGNRGLCGRQVSVIC
RNAIEGPSATPESPVSGVL--------------SSPN---------GVKILGLMRGSGRY
S-AGLLISAVATIGVSLLVAV-MCFSGCFLYQKLRKND---IKP-ALN----ANEGTSVV
IFHGDLPYNSKDIVTK--IEALNGETVIGSGGFGMVYKLAMDDGCLFALKKIVKTNES--
SDLFFE-----RELEILGSIKHRHLVNLRGYCN-SPYSKLLIYDYLSGGNLDEVLH-ERS
E-----QLHWDARIKIIVGAARGLAYLHHDCSPRIIHRDIKSSNILLDRHMEALVSDFGI
AKLLGDE-VSHVTT-I--VAGTFGYLAPEYM-QTGRATEKSDVYSFGVLLLEILSGKRPT
DPSF-IEKGLNIVG-WLNLLVKERRQRE-------ILDPLC---EGVQEESFDALLSIAI
NCVSSNVKERPTMHRVVHMLEFEVL-APCP---S-DFSYSSFDD------
>evm_27.model.AmTr_v1.0_scaffold00002.363
------------------------------------------------------------
--------------------------MGILFF-------LFALTLTLSSLSS--SVFGLT
QD----------------------------------------GEALLEMKRGLNDTK-GL
LSNW--KDTDINPCNWTRISCH--------------------------------------
------------------------------------------------------------
------------------------------------------------------------
------------------------------------------------------------
------------------------------------------------------------
------------------------------------------------------------
------------------------------------------------------------
-------------LHDQRVRVINLPFLRLGGTISPSIGKITRLHRLAIHENSLHGTIPAE
IGNCTELRALYLRANYLEGG--IPTELGRLSNLII---------LDLSSNSLRGSIPPSI
GHLGRLRFLNLS-----------TNFLSGEIPKTGVLGSFGNFSFIGNLDLCGPQVQRLC
KGSLGFPAVLPGHVNDDEA--------------VPP-----------------RRATSHY
V-NGVLIGAMSTLGLALFMLL-SFLWICFLSRKGKLGKNYSNIGKKID----QDSGTKLV
TFHGDLPYSSDEIIKR--LESLSEADVVGSGGFGTVYKLVMGDGSAYAVKRIDRSRDK--
SDQMFE-----RELEILGSIKHRNLVNLRGYCK-FPTAKLLIYDYVVLGSLDYLLH-ERE
CTD--QPLDWNARLRIALGSARGLAYLHQDCCPRIMHRDIKASNILLDENLEPHVSDFGL
AKLLVDE-EAHVTT-V--VAGTFGYLAPEYL-HSGRATEKSDIYSFGVLILELVSGRRPT
DPSF-VKRGLNIVG-WMNILSRENRLEE-------IVDKNC---EDVDTDSVEAILDIAR
KCVDANPNDRPAMNRVLQMLEEVVM-SPCP---S-EFYDSQSN-------
>Bradi4g00550.1.p pacid=32785671 transcript=Bradi4g00550.1 locus=Bradi4g00550 ID=Bradi4g00550.1.v3.1 annot-version=v3.1
MDN---------------------------------------------------------
-----------------HGRRKQS--SSLCAA-------GLALVLVC--CST--ASMALT
PD----------------------------------------GEALLELKLAFNATA-QR
LTSW--RFTDPNPCGWEGISCS--------------------------------------
------------------------------------------------------------
------------------------------------------------------------
------------------------------------------------------------
------------------------------------------------------------
------------------------------------------------------------
------------------------------------------------------------
-------------FPDLRVQSINLPYMQLGGIISPSIGKLSKLQRLALHQNSLHGPIPAE
IKNCTELRAIYLRANYLQGG--IPSEVGELIHLTI---------LDLSSNLLRGTIPASI
GSLTHLRFLNVS-----------TNFFSGEIPNVGVLGTFKSSSFVGNLELCGLPIQKAC
RGTLGFPAVLPHSDPLSSS-------------GVSP-------------IS--NNKTSHF
L-NGIVIGSMSTMAVALIAVL-GFLWICLLSRKKNMGVSYVKMDKPT-----VPDGAKLV
TYQWNLPYSSSEIIRR--LELLDEEDVVGCGGFGTVYKMVMDDGTAFAVKRIDLNRQG--
RDKTFE-----KELEILGSIRHINLVNLRGYCR-LPTAKLLIYDFLELGSLDCYLH-GDA
QED--QPLNWNARMKIALGSARGLAYLHHDCSPGIVHRDIKASNILLDRCLEPRVSDFGL
ARLLVDK-DAHVTT-V--VAGTFGYLAPEYL-QNGHSTEKSDVYSFGVLLLELVTGKRPT
DSCF-LNKGLNIVG-WLNTLTGEHRLEE-------IVDERS---GDVEVEAVEAILDIAA
MCTDADPGQRPSMSVVLKMLEEEIL-SPCS---S-ELYYEQHLEI-----
>Bradi1g67050.2.p pacid=32800720 transcript=Bradi1g67050.2 locus=Bradi1g67050 ID=Bradi1g67050.2.v3.1 annot-version=v3.1
------------------------------------------------------------
--------------------------MGSF-LRKQPS--LLFILIILHFSAR--EAGSLS
SD----------------------------------------GEALIAFKKAITNSD-GV
FLNW--REQDADPCNWKGVRCN--------------------------------------
------------------------------------------------------------
------------------------------------------------------------
------------------------------------------------------------
------------------------------------------------------------
------------------------------------------------------------
------------------------------------------------------------
-------------NHSKRVIYLILAYHKLVGPIPPEIGRLNQLETLSLQGNSLYGVLPPE
LGNCTKLQQLYLQGNYISGY--IPSEFGDLVELQA---------LDLSSNSLRGSIPHSL
DKLTKLASFNVS-----------MNFLTGAIPSDGSLVNFNETSFIGNLGLCGRQINSVC
KDALPSPSSQQSNP--DDI---------------------------------INSKAGRN
S-TRLIISAVATVGALLLVAL-MCFWGCFLYKSFGKKD---IHGFRVE----LCGGSSVV
MFHGDLPYSTKDILKK--LETMDDENIIGAGGFGTVYKLAMDDGNVFALKRIVKTNEG--
RDRFFD-----RELEILGSVKHRYLVNLRGYCN-SPSSKLLIYDYLPGGSLDEVLH-EKS
E-----QLDWDARINIILGAAKGLAYLHHDCSPRIIHRDIKSSNILLDSNFEARVSDFGL
AKLLEDE-ESHITT-I--VAGTFGYLAPEYM-QSGRATEKTDVYSFGVLVLEILSGKRPT
DASF-IEKGLNIVG-WLNFLAGESRERE-------IADPNC---EGMQAETLDALLSLAK
QCVSSLPEERPTMHRVVQMLESDVI-TPCP---S-DFYDSE---------
>LOC_Os03g16010.1 pacid=33130355 transcript=LOC_Os03g16010.1 locus=LOC_Os03g16010 ID=LOC_Os03g16010.1.MSUv7.0 annot-version=v7.0
------------------------------------------------------------
--------------------------MGSF-LRKQPS--FLLILLILHLGAR--EARALS
SD----------------------------------------GEALLAFKKAVTTSD-GI
FLNW--REQDVDPCNWKGVGCD--------------------------------------
------------------------------------------------------------
------------------------------------------------------------
------------------------------------------------------------
------------------------------------------------------------
------------------------------------------------------------
------------------------------------------------------------
-------------SHTKRVVCLILAYHKLVGPIPPEIGRLNQLQALSLQGNSLYGSLPPE
LGNCTKLQQLYLQGNYLSGH--IPSEFGDLVELGT---------LDLSSNTLSGSIPPSL
DKLAKLTSFNVS-----------MNFLTGAIPSDGSLVNFNETSFIGNRGLCGKQINSVC
KDALQSPSNGPLPPSADDF---------------------------------INRRNGKN
S-TRLVISAVATVGALLLVAL-MCFWGCFLYKNFGKKD---IHGFRVE----LCGGSSIV
MFHGDLPYSTKEILKK--LETMDDENIIGVGGFGTVYKLAMDDGNVFALKRIMKTNEG--
LGQFFD-----RELEILGSVKHRYLVNLRGYCN-SPSSKLLIYDYLPGGNLDEVLH-EKS
E-----QLDWDARINIILGAAKGLAYLHHDCSPRIIHRDIKSSNILLDGNFEARVSDFGL
AKLLEDD-KSHITT-I--VAGTFGYLAPEYM-QSGRATEKTDVYSFGVLLLEILSGKRPT
DASF-IEKGLNIVG-WLNFLVGENRERE-------IVDPYC---EGVQIETLDALLSLAK
QCVSSLPEERPTMHRVVQMLESDVI-TPCP---S-DFYDSE---------
>LOC_Os12g44090.1 pacid=33151151 transcript=LOC_Os12g44090.1 locus=LOC_Os12g44090 ID=LOC_Os12g44090.1.MSUv7.0 annot-version=v7.0
MDS-------------------TSNKM---------------------------------
-------KKMEPTSGGRHGTPGQV--VGLCA--------ALVTAMAASLLCS--TSMALT
PD----------------------------------------GQALLELKLSFNGSS-QR
LTTW--KPTDPNPCGWEGISCS--------------------------------------
------------------------------------------------------------
------------------------------------------------------------
------------------------------------------------------------
------------------------------------------------------------
------------------------------------------------------------
------------------------------------------------------------
-------------FPDLRVQSINLPYMQLGGIISPNIGKLDKLQRIALHQNSLHGPIPSE
IKNCTELRAIYLRANYLQGG--IPSEIGELIHLTI---------LDLSSNLLRGTIPASI
GSLTHLRFLNLS-----------TNFFSGEIPNVGVLGTFKSSSFVGNLELCGLPIQKAC
RGTLGFPAVLPHSDPLSSA-------------GVSP-------------IN--NNKTSHF
L-NGIVIGSMSTMALALIAVL-GFLWICLLSRKKSIGGSYVKMDKQT-----IPDGAKLV
TYQWNLPYSSGEIIRR--LELLDEEDVVGCGGFGTVYKMVMDDGTAFAVKRIDLNREG--
RDRTFE-----KELEILGSIRHINLVNLRGYCR-LPTAKLLIYDFLELGSLDCYLH-GDA
QDD--QPLNWNARMKIALGSARGLAYLHHDCSPVIVHRDIKASNILLDRSLEPRVSDFGL
ARLLVDN-DAHVTT-V--VAGTFGYLAPEYL-QNGHATEKSDVYSFGVLLLELVTGKRPT
DACF-LKKGLNIVG-WLNTLTGEHRLEE-------IIDENC---GDVEVEAVEAILDIAA
MCTDADPGQRPSMSAVLKMLEEEIL-SPCM---S-ELYYEQHLEL-----
>DmPelle
M-----------------------------------------------------------
------------------------------------------------------------
------------------------------------------------------------
------------------------------------------------------------
------------------------------------------------------------
------------------------------------------------------------
------------------------------------------------------------
------------------------------------------------------------
------------------------------------------------------------
------------------------------------------------------------
-------------SGVQTAEAEAQAQNQANGNRTRSRSHLDNTMAIRLL------PLPVR
AQLCAHLDALDVWQQLATAVKLYPDQVEQISSQKQRGRSASNEFLNIWGGQYNHTVQTLF
ALFKKLKLHNAMRLIKDYVSEDLHKYIPRSVPTISELRAAPDSSAKVNNG----------
---PPFPSSSG--------------------------------------VSNSNNNRTST
T-ATEEIPSLESLGNIHISTV-------------------------------QRAAESLL
----EIDYA--ELENA--TDGWSPDNRLGQGGFGDVYRGKWKQLDV-AIKVMNYRSPN-I
DQKMVELQQSYNELKYLNSIRHDNILALYGYSI-KGGKPCLVYQLMKGGSLEARLR-AHK
AQNPLPALTWQQRFSISLGTARGIYFLHTARGTPLIHGDIKPANILLDQCLQPKIGDFGL
VREGPKS-LDAVVE-VNKVFGTKIYLPPEFR-NFRQLSTGVDVYSFGIVLLEVFTGRQVT
DRVPENETKKNLLD-YVKQQWRQNRME--------LLEKHLAAPMGKELDMCMCAIEAGL
HCTALDPQDRPSMNAVLKRFEPFVT--------D----------------
>Pp3c4_19720V3.1.p pacid=32919168 transcript=Pp3c4_19720V3.1 locus=Pp3c4_19720 annot-version=v3.3
M-------------------------------------------LKSSIIL---------
--SFG--EGGKAKSLHQIP-------QSAIVMRNVFS-HRLFLFVFILNLAS--STLALT
PD----------------------------------------GLALMSLKELLIDPD-NR
LANW--NESDADPCRWVGVRCL--------------------------------------
------------------------------------------------------------
------------------------------------------------------------
------------------------------------------------------------
------------------------------------------------------------
------------------------------------------------------------
------------------------------------------------------------
-------------LNTSRVQMLVLPFKQLRGPISPEIGKLDQLSRLSLHSNKLYGPIPKE
LGNCTSLRQLYLRGNFLTGS--IPTELGNLRLLAV---------LDLSSNGLTGSIPSSI
GSLFRLTFLNVS-----------SNFLSGDIPTNGVLKNFTSQSFLENPGLCGSQVKIIC
QGISPAPAPAPWKPTPASAPPYSEPLPFGDGNSPAPSPAIASAAGGSTVEPTITSQKHGY
S-NALLISAMSTVCIALLIAL-MCFWGWFLHNKYGKQKQVLGKVKGVE----AYHGAKVV
NFHGDLPYTTLNIIKK--MDLLDERDMIGSGGFGTVYRLVMDDGKIYAVKRIGVFGLS--
SDRVFE-----RELEILGSFKHRNLVNLRGYCN-SPTAKLLIYDYLPCGNLEEFLH-DRE
PQE--VLLNWAARLKIAIGAARGLAYLHHDCSPRIIHRDIKSSNILLDENLDPHVSDFGL
AKLLEDK-ASHVTT-I--VAGTFGYLAPEYM-HTGRATEKGDVYSYGVVLLELLSGRRPS
DPSL-IAEGLNLVG-WVTLCIKENMQFE-------IFDPRII--DGAPKDQLESVLQIAV
MCINALPEERPTMDRVVQLLEADTL-SPCPSELS-NFYRSPHSDEEARGR
>Pp3c1_6700V3.1.p pacid=32969767 transcript=Pp3c1_6700V3.1 locus=Pp3c1_6700 annot-version=v3.3
MTG---------------------------------------------------------
--------------------------TEHLLTRRSCS--YIILVAVISLLTTLPGAEAIA
TD---------------------------------------EGWALLDFKNAISDSR-ST
LRTW--KSEDSYPCEWSGISCDKNSHVTSINLRNAGLSGTIALELHRLRKLRILILSENN
FSGPIPPQLSEIGSLWKLKLDHN-NLTGSIPGE---------------------------
----------------------------------------------LSHLSNLR------
-------------------IFDLSYNALSGPINDTIFRTCRRLRFVSFAQNRLSGSLPGN
LRKCTKLTGFDFSSNLLNGNITIDITKLNDLTYINLQSNSLSGPFPQALSKLTALNYINM
GNNHLSGTLPEELGKLDYLKQLSVNNNLFSGEVPADIVSLPSLQHLDLSCNSFTGRLHLN
GSGCASLRGLNLAENMFEGDMPLGLSNCSQLVFLNLAKNEFNGSLLPDIGRLALLKFFDA
NGNQFVGEIPANITGLVSISALVLGNNKIQGRIPREIGNLRALEILDLSGMKIEGAIPSE
LCNCTALQKLDLSSNKMNGS--IPAELSNLSDLRE---------IDLENNSFTGTIPSAL
GNLTGLAIFNVS-----------YNHLSGTIPRDRSLAQFGSSSFIGNSGLCGEPLSITC
SEARSPPTQPTSSPAAGNP-------------TTSPSP-----------NTVTAARRRPF
L-TGTAISAIAITGALVVGALIIAFLSVRVWRKQKKRAELVSVKENIDDFSSQASAGKLV
LFNGVSSSLYNECIKEGAGALVDKKRIVGAGSIGTVYEANTSDGTTIAVKKLRTLERM-R
DAEEFE-----VDMRSLENVRHPNLVMVQGYYL-STTLKLILSEFVPNGTLSDRLH-DLN
PAV--ISLTWLQRYTIGLGIARGLVRLHCNHSVPIMHFNLTSANVLLDERLEAKISDYGL
RKFLPIQ-NKYISSRI--FHETLGYVAPELACGSLRVSEKCDVYSFGVVLLEIVTGRKPC
EE---IDGATVLVGDYVRYKLEQGNVWE-------CVDPRL---KDYDGFEVVNVIKLAL
ICTSQEPSTRPTMAEAARTLEESHGSRSVP---Q-DQQECPDSNSWSVQF
>Pp3c12_9140V3.1.p pacid=32974436 transcript=Pp3c12_9140V3.1 locus=Pp3c12_9140 annot-version=v3.3
MVSGSFVNSFCLLDFRWRGI--VHRAVV-CLVAGS--LRPDHAMLKSRVIL---------
--SFGAEENAKVRSSFLFS-------QGVCVMRRAIY-HMLLLFVLILNLLS--STLALS
SD----------------------------------------GLALLSLKALLHDPD-NY
LANW--NESDADPCRWSGVRCQ--------------------------------------
------------------------------------------------------------
------------------------------------------------------------
------------------------------------------------------------
------------------------------------------------------------
------------------------------------------------------------
------------------------------------------------------------
-------------LQTSRVEFLALPSKQLRGSISPEIGKLDQLRRLSLHSNELYGPIPKE
LGNCSSLRQLYLHRNFLTGS--IPLELKDLKLLVT---------LDLASNGLTGSIPSFI
GSLSRLGFLNVS-----------SNFLTGEIPTNGILETFTAQSFLENPGLCGSQVGIDC
RGVSPATAPS--KPSPASPPPYSVPLPLGDGNNPARSPGAGSAAGESTPGTSTKAQKHGY
S-NALLISAMSTVCTALLLAL-MCFWGWFLRNKYGKRKLNLSKVKGAE----AYNEEKVV
NFHGDLPYTTVNIIKK--MDLLDEKDMIGSGGFGTVYRLQMDDGKVYAVKRIGVFGLS--
SDRVFE-----RELEILGSFKHRNLVNLRGYCN-SPTARLLIYDYLPCGNLEEFLH-DRE
PHE--VLLNWAARLKIAIGAARGLAYLHHDCTPRIIHRDIKSSNILLDENLDPHVSDFGL
AKLLEDK-ASHVTT-I--VAGTFGYLAPEYM-HTGRATEKGDVYSYGVVLLELLSGRRPS
DPSL-IAEGMNLVG-WVTLCIKENMQSE-------IFDPEIL--DGAPKDQLESVLHIAV
MCTNAAAEERPTMDRVVQLLEADTL-SPCPSELS-NFYRSPHSDDEARGR
>Pp3c6_23170V3.1.p pacid=32976841 transcript=Pp3c6_23170V3.1 locus=Pp3c6_23170 annot-version=v3.3
MLEDKNPE--------------IQRGT---------------------------------
-------FKGDRKTHHASC-------KRRLHMRNWSS--WILLLVVTLFLHI--PGSAIN
LD----------------------------------------GEALISFKRGIQNAN-LS
LWSW--NESHSNPCLWSGVTCL--------------------------------------
------------------------------------------------------------
------------------------------------------------------------
------------------------------------------------------------
------------------------------------------------------------
------------------------------------------------------------
------------------------------------------------------------
-------------PGSDRVHRLNIPNLNLRGFISPELGKLDQLRRLGLHENNLYGSIPRE
ISNCTNLRALYLRGNFLTGN--IPEELGNLQRLKI---------LDISNNGLTGSIPESF
GRLSELSFLNVS-----------TNFLVGNIPTFGVLAKFGDSSFSSNPGLCGTQIEVVC
QSIPHSSPTTWTS------------------------------------GSTLVGRSTDD
A-NSILMSAMGTSGIALLVAL-ICCIAFLVFKKRRSNL---LQAIQDN----NLDGYKLV
MFRSDLSYTTDEIYKK--IESLCAVDIIGSGSFGTAYRLVMDDGGMFAVKNIVKQEMG--
SERFFE-----RELEILGNLKHQNLVNLCGYYI-SASARLLIYDYLAGGNLEDNLH-ERS
LTK--KHLTWSTRMRIAIGSAQGIAYMHHDCVPGVIHRGIKSSNVLLDNNMEPHVSDFGL
AKLVEDD-SSHVTT-I--VAGTFGYLAPEYM-ESGAATEKGDVYSFGVMLLEMISGKRPT
DALL-MMKGYNLVT-WATYCVKMNQVEE-------LVEESCL--EEIPTEQIEPIIQIAL
QCVSPIPEDRLTMDMVVQLLEIHKL-SKCTSDVS-NFYHSPISAPEDRGR
>Pp3c16_16440V3.1.p pacid=32986267 transcript=Pp3c16_16440V3.1 locus=Pp3c16_16440 annot-version=v3.3
MLNNRRRG--------------ADRGM---------------------------------
-------FENESKVFYRHN-------NRCFFMRNLSSWCWVFMLLATLYLPV--PSYSLS
PD----------------------------------------GEALLSFKRGLSNAN-RS
LSNW--NASHPNPCLWSGVTCL--------------------------------------
------------------------------------------------------------
------------------------------------------------------------
------------------------------------------------------------
------------------------------------------------------------
------------------------------------------------------------
------------------------------------------------------------
-------------PKSDRVYILNLPRRNLRGIISPEIGKLDQLRRLGLHHNNLFGTIPRE
INKCTNLKALYLRGNFLTGN--IPEQLGDLERLKI---------LDVSNNGLTGSIPESL
GRLSQLSFLNVS-----------ANFLVGKIPTFGVLAKFGSPSFSSNPGLCGLQVKVVC
QIIPPGSPPNGTKLSPPITAP-----------APASAPVAETLPVAGMTNTSVGGHSVGY
S-DSLLISAIGTVGVSLLVVV-MCFGGFCVYKKSCSNL--------HQ----VVQGSKLV
MFHSDLPYNKDDVIKR--IENLCDSDIIGCGGFGTVYRLVMDDGCMFAVKRIGKQGMG--
SEQLFE-----QELGILGSFKHRNLVNLRGYCN-APLANLLIYDFLPGGSLDDNLH-ERS
SAG--ERLNWNTRMNIAIGSARGIAYLHHDCVPRIIHRDIKSSNVLLDEKLEPHVSDFGL
AKLLEDE-SSHVTT-I--VAGTFGYLAPEYM-HSGRATEKGDVYSYGVMLLELISGKRPT
DASL-IKNNLNLVS-WVTSCARTNQVEE-------IVEKSCL--DEVPIERIESTLNIAL
QCISPNPDERPTMDRVVQLLEADTL-SRVPSDLS-NFYCSPISDHEGRGR
>Potri.003G105000.1 pacid=26997792 transcript=Potri.003G105000.1 locus=Potri.003G105000 ID=Potri.003G105000.1.v3.0 annot-version=v3.0
------------------------------------------------------------
--------------------------MSICPMRFQRP--WLLYILHLYILVN--KIGAIT
PD----------------------------------------GEALLSFRSAIVSSD-GI
LPLW--RPEDTDPCNWRGVTCD--------------------------------------
------------------------------------------------------------
------------------------------------------------------------
------------------------------------------------------------
------------------------------------------------------------
------------------------------------------------------------
------------------------------------------------------------
-------------QKTKRVIYLNLKNHKLSGPISPDLGKLEHLRVLALYNNNFYGTIPSE
LGNCTELQGIFLQGNYLSGP--IPSELGNLTVLQN---------LDISSNSLSGSIPSSL
GKLNKLITFNVS-----------NNFLIGPIPSDGVLINFADNSFTGNRDLCGKQINRTC
RDDSGGSGTDGQPPSGQN-----------------------------------QGGKKKY
S-GRLLISTSATIGALLLVAL-MCFWGCFLYKKFGKNE---SNSIAMD----VSGGASIV
MFHGDLPYSSKDIIKK--LETLTEEHVIGSGGFGTVYKLEMDDGSIFALKRIVKMYDG--
FDRFFE-----RELEILGSIKHRYLVNLRGYCN-SPTSKLLIYDFLSGGSLDEALH-ERS
E-----QLDWDARLTIIMGAAKGLAYLHHDCSPRIIHRDIKSSNILLDGNLEARVTDFGL
AKLLGDG-ESHITT-I--VAGTFGYLAPEYM-QSGRATEKTDVYSFGVLVLEVLSGKRPT
DASF-IEKGLNIVG-GLNFLITENRPRE-------IVDPNC---EGVQVESLDALLSVAT
QCVSSSPEDRPTMHRVVQVLESEI-------------YHN----------
>Potri.001G129000.1 pacid=27043034 transcript=Potri.001G129000.1 locus=Potri.001G129000 ID=Potri.001G129000.1.v3.0 annot-version=v3.0
------------------------------------------------------------
--------------------------MAIYPMRCLRP--WLLYILLLYILIN--KSGAIS
PD----------------------------------------GEALWSFRNAIVSSD-GI
LPLW--RPEDADPCNWRGVTCD--------------------------------------
------------------------------------------------------------
------------------------------------------------------------
------------------------------------------------------------
------------------------------------------------------------
------------------------------------------------------------
------------------------------------------------------------
-------------LKTKRVIYLSLKNHKLSGPISPDLGKLAHLKILALYNNSFYGTIPSE
LGNCTELQGIFLQGNYLSGP--IPSEMGNLTALQN---------LDISSNSLSGSIPASL
GRLNKLVTFNVS-----------NNFLVGPIPSDGVLINFADNSFTGNRDLCGKQIERTC
KDDSGGPRTDGQSPSGQN-----------------------------------QGGKKKY
S-GGLLISTSATIGALLLVAL-MCFWGCFLYKKFGKNG---SNSIAMD----VSGGASIV
MFHGDLPYSSKDIIKK--LETLTEEHVIGSGGFGTVYKLEMDDGSIFALKRIVKMDEG--
FNRFFE-----RELEILGSIKHRYLVNLRGYCN-SPTSKLLIYDFLSGGSLDEALH-ERS
E-----QLDWDARLTVILGAAKGLAYLHHDCSPRIIHRDIKSSNILLDGNLEARVTDFGL
AKLLGDE-ESHITT-I--VAGTFGYLAPEYM-QSGRATEKTDVYSFGVLVLEVLSGKRPT
DASY-IEKGLNIVG-WLNFLITENRPRE-------IVDPNC---EGVQVESLDALLSVAT
QCVSSSPEDRPTMHRVVQVLESEVM-TPCP---S-DFYDSNSD-------
>Potri.012G071100.1 pacid=27050154 transcript=Potri.012G071100.1 locus=Potri.012G071100 ID=Potri.012G071100.1.v3.0 annot-version=v3.0
MK----------------------------------------------------------
--------------------------MVLLLW-------IFSVISSVTLLST--CSLALS
ED----------------------------------------GLTLLEIMSTWNDSR-NI
LTNW--QATDESPCKWTGISCH--------------------------------------
------------------------------------------------------------
------------------------------------------------------------
------------------------------------------------------------
------------------------------------------------------------
------------------------------------------------------------
------------------------------------------------------------
-------------PQDQRVTSINLPYMELGGIISPSIGKLSRLQRLALHQNSLHGIIPYE
ISNCTELRAIYLMANYLQGG--IPADIGNLSHLNI---------LDLSSNLLKGAIPSSI
GRLTRLRHLNLS-----------TNSFSGEIPDFGSLSTFGNNSFIGNSDLCGRQVHKPC
RTSLGFPAVLPHAASDEAA--------------VPP------------------KRSSHY
I-KGLLIGVMSTMAITLLVLL-IFLWICLVSKKERAAKKYTEVKKQVD----QEASAKLI
TFHGDLPYPSCEIIEK--LESLDEEDVVGSGGFGTVFRMVMNDCGTFAVKRIDRSREG--
SDQVFE-----RELEILGSINHINLVNLRGYCR-LPMSKLLIYDYLAMGSLDDFLH-EHG
QEE--RLLNWSARLRIALGSARGLAYLHHDCCPKIVHRDIKSSNILLDENLEPHVSDFGL
AKLLVDE-DAHVTT-V--VAGTFGYLAPEYL-QSGIATEKSDVYSFGVLLLELVTGKRPT
DPAF-VKRGLNVVG-WMNTLLRENRLED-------VVDTRC---KDTDMETLEVILEIAT
RCTDANPDDRPTMNQALQLLEQEVM-SPCP---S-DFYES-HSDYC----
>Solyc03g113450.2.1 pacid=36134203 transcript=Solyc03g113450.2.1 locus=Solyc03g113450.2 ID=Solyc03g113450.2.1.ITAG2.4 annot-version=ITAG2.4
------------------------------------------------------------
--------------------------MGVWEL-------IFLGLFTMTIFSR--SCFSLT
PD----------------------------------------GSALLEMRTLLNDTK-NV
LSNW--NDSDESPCRWTGISCY--------------------------------------
------------------------------------------------------------
------------------------------------------------------------
------------------------------------------------------------
------------------------------------------------------------
------------------------------------------------------------
------------------------------------------------------------
-------------PNEQRVQSINLPYMELGGIISPSVGKLTRLQRLALHENSLHGVIPNE
IGNCPELRAIYLRANFIQGG--IPSDIGNLSILTI---------LDLSSNSLRGAIPSSL
GRLRHLRLLNLS-----------ANFFSGEIPDVGILSTFGNDSFIGNLDLCGQQVRKPC
RTSMGFPVVLPHAESDEAA--------------VPT------------------KRSSHY
I-RAAVIGAISTLGFVLIVLF-IFLWVWLLSKKERTAKKYTEVKKQVH----KEPSAKLI
TFHGDLPYPSSELIEK--IESLDEEDVVGAGGFGTVYRMVMNDCGTFAVKRIDRSREG--
SDQVFE-----RELEILGSIKHINLVNLRGYCR-LPTARLLIYDYLVMGSLDNFLH-ER-
VDD--RLLNWNARLKVALGSARGLAYLHHDCSPKIVHRDIKSSNILLDENLEPRVSDFGL
AKLLVDE-EAHVTT-V--VAGTFGYLAPEYL-QSGRATEKSDVYSFGVLLLELVTGKRPT
DPSF-VNRGLNVVG-WMNTLLKENRLED-------ILDASC---RDADAETVEAIIEIAA
RCTDANPDDRPTMQQVLQYLEQEVM-SPCP---S-DFYDESHSDYS----
>Solyc08g074760.2.1 pacid=36150776 transcript=Solyc08g074760.2.1 locus=Solyc08g074760.2 ID=Solyc08g074760.2.1.ITAG2.4 annot-version=ITAG2.4
------------------------------------------------------------
--------------------------MGDFSSKIQDL--LFLSVLLLCIFPR--LTLALN
PD----------------------------------------GQALVNFRIAISGSD-GV
LEQW--RPEDSDPCGWKGVQCD--------------------------------------
------------------------------------------------------------
------------------------------------------------------------
------------------------------------------------------------
------------------------------------------------------------
------------------------------------------------------------
------------------------------------------------------------
-------------SKSKRVTSLSLPNHKLSGYISPDIGKLDQLQFLALHDNNFYGAIPPA
LGNCTNLKSLFLQSNYLSGW--IPDELGNLPELEN---------LDLSSNSLSGNIPPSL
GKLNNLGIFNVS-----------TNFLVGQIPSDGHLAKFGNDSFLGNRNLCGKQVSQDC
NN--GGPSISPSPGSAQS---------------------------------------QNK
N-GRLLISASATVGALLLVAL-MCFWGCFLYKRLGKND---GKSLAMD----ICAGASIV
MFHGDLPYSSKDIIKK--LEILNEEHIIGSGGFGTVYKLAMDDGNVFAVKRIIKMNEG--
FDRFFE-----RELEILGSIKHRYLVNLRGYCN-SPTSKLLIYDFLSGGSLDEVLH-ERS
E-----QLDWGARLTVIMGAAKGLAYLHHDCSPRVIHRDIKSSNILLDGNFEARVSDFGL
AKLLGDE-ESHITT-I--VAGTFGYLAPEYM-QSGRATEKTDVYSFGVLVLEVISGKRPT
DASY-IEKGFNIVG-WLNYLASENRRTE-------IVDPLC---ERVQTESLDSLLSVAT
QCVSSSPDDRPTMHRVVQILESEVM-TPCP---S-DFYDSSSD-------
>Smo_103488 pacid=15409147 transcript=103488 locus=103488 ID=103488.v1.91 annot-version=v1.0
------------------------------------------------------------
------------------------------------------------------------
------------------------------------------GIALLAFKEGIQEAQ-FL
LGDW--RRSDATPCNWTGVECN--------------------------------------
------------------------------------------------------------
------------------------------------------------------------
------------------------------------------------------------
------------------------------------------------------------
------------------------------------------------------------
------------------------------------------------------------
-------------GETGRVETLNLPRFHLVGVISPEIGKLSKLRRLGLHNNMISGKIPPS
LGNCSDLRAVYLRDNLLSGS--LPAELGRLKNLKV---------FDVSENSLTGPIPASM
ERLNDLSRRNVS-----------NNFLTGSVTG---LAKFSNRSFFGNPGLCGQQLNKSC
EVG----------------------------------------------KSVNGSKMSKL
S-RNLLISALGTVTASLLFAL-VCFWGFLFYNKFNATK---ACIPQQP----EPSAAKLV
LFHGGLPYTLKEVITK--IERLDYKDIIGAGGFGTVYKLCMDEDCVFAVKKVGRSSDGSI
SERRLE-----KELDVLGSIQHRNLVSLKGYCN-APTARLLITDFMPLGSLDEHLH-ERH
AKD--SLMTWEARLNIAIGTARGLGHLHHRCVPPIIHRDIKSSNVLLDRNLEACVSDFGL
ARLLEEN-DSQVTT-I--VAGTFGYLAPEYM-QSGRATEKSDVYSYGVVLLELLSGKRPT
DVCF-TAKGLNIVG-WASAMMLQNRCLE-------IFDPHC---RGAQLESMEAVLEVAA
MCIHPRPECRPSMATVAEILQEHHH-SLCS---S-TEEDGSCASEFSLKL
>Smo_93043_ pacid=15418284 transcript=93043 locus=93043 ID=93043.v1.91 annot-version=v1.0
------------------------------------------------------------
------------------------------------------------------------
------------------------------------------GQALLAFKASLNDSAGAL
LLDW--IESDSHPCRWTGVSCH--------------------------------------
------------------------------------------------------------
------------------------------------------------------------
------------------------------------------------------------
------------------------------------------------------------
------------------------------------------------------------
------------------------------------------------------------
-------------PQTTKVKSLNLPYRRLVGTISPELGKLDRLARLALHHNSFYGTIPSE
LGNCTRLRALYLKNNYLGGT--IPKEFGRLASLRI---------LDVSSNSLTGSVPDVL
GDLKQLVFLNVS-----------TNALIGEIPSNGVLSNFSQHSFLDNLGLCGAQVNTSC
RMATP------------------------------------------------RRKTANY
S-NGLWISALGTVAISLFLVL-LCFWGVFLYNKFGSKQ----------------HLAQLV
LFHGDLPYTSADIVKK--INLLGENDIIGCGGFGTVYKLVMDDGNMFAVKRIAKGGFG--
SERLFE-----RELEILGSIKHRNLVNLRGYCN-SGSARLLIYDFLSHGSLDDLLH-EPH
KP----SLNWNHRMKAAIGSARGISYLHHDCSPRIVHRDIKSSNILLDSNFEPHVSDFGL
AKLLNEN-QSHMTT-I--VAGTFGYLAPEYM-QSGRVTEKSDVYSFGVVLLELLSGKRPT
DPGF-VAKGLNVVG-WVNALIKENKQKE-------VFDSKC---EGGSRESMECVLQIAA
MCIAPLPDDRPTMDNVVKMLESEMMLSPSP---S-DFYESSSE-------
>Zm00001d041215_T001.1 pep chromosome:AGPv4:3:105826354:105828119:1 gene:Zm00001d041215.1 transcript:Zm00001d041215_T001.1 gene_biotype:protein_coding transcript_biotype:protein_coding
MDNIE-----------------VRRRK---------------------------------
-------KKGRSSGRRQGGRVQAVLRAGLVAM-------AFALLCLCS-STP--SAIALT
PD----------------------------------------GEALLELKLAFNATV-QR
LTSW--RPSDPNPCGWEGISCS--------------------------------------
------------------------------------------------------------
------------------------------------------------------------
------------------------------------------------------------
------------------------------------------------------------
------------------------------------------------------------
------------------------------------------------------------
-------------VPDLRVQSINLPFMQLGGIISPSIGRLDKLQRLALHQNSLHGPIPAE
IKNCTELRAIYLRANYLQGG--IPSEIGELVHLTI---------LDLSSNLLRGTIPASI
GSLTHLRFLNLS-----------TNFFSGEIPNAGVLGTFKSSSFVGNLELCGLSIQKAC
RGTLGFPAVLPHSDPLSSA-------------GKPS------------------------
------------------------------------------------------------
------------------------------------------------------------
---IFT-----RSIA----------------CR---------------------------
------------------------------------------------------------
---------------I--------------------------------------------
-PSF--------------------------------------------------------
--------------------------------------------------
>Zm00001d047842_T001.1 pep chromosome:AGPv4:9:143025369:143031054:-1 gene:Zm00001d047842.1 transcript:Zm00001d047842_T001.1 gene_biotype:protein_coding transcript_biotype:protein_coding
------------------------------------------------------------
--------------------------MGSF-LRKQPS--YLFILIILHLVAH--EARTLS
SD----------------------------------------GEALLAFKKAVTNSD-GV
FLNW--REQDADPCNWKGVRCD--------------------------------------
------------------------------------------------------------
------------------------------------------------------------
------------------------------------------------------------
------------------------------------------------------------
------------------------------------------------------------
------------------------------------------------------------
-------------SHSKRVINLILAYHRLVGPIPPEIGRLNQLQTLSLQGNSLYGSLPPE
LGNCTKLQQLYLQGNYLSGY--IPSEFGELVELVA---------LDLSSNTLSGSVPHSL
DKLSKLTSFNVS-----------MNFLTGAIPSSGSLVNFNETSFVGNLGLCGKQINSVC
KDALQSPSNGLQSPSPDDM---------------------------------INKRNGKN
S-TRLVISAVATVGALLLVAL-MCFWGCFLYKNFGKKD---MRGFRVE----LCGGSSVV
MFHGDLPYSSKDILKK--LETMDEENIIGAGGFGTVYKLAMDDGNVFALKRIVKTNEG--
LDRFFD-----RELEILGSVKHRYLVNLRGYCN-SPSSKLLIYDYLQGGSLDEVLH-EKS
E-----QLDWDARINIILGAAKGLSYLHHDCSPRIIHRDIKSSNILLDGSFEARVSDFGL
AKLLEDE-ESHITT-I--VAGTFGYLAPEYM-QFGRATEKTDVYSFGVLVLEILSGKRPT
DASF-IEKGLNIVG-WLNFLAGENRERE-------IVDLNC---EGVHTETLDALLSLAK
QCVSSLPEERPTMHRVVQMLESDVV-TPCP---S-DFYDSE---------
>Zm00001d031211_T001.1 pep chromosome:AGPv4:1:182336147:182340130:-1 gene:Zm00001d031211.1 transcript:Zm00001d031211_T001.1 gene_biotype:protein_coding transcript_biotype:protein_coding
MDKIET----------------TTRRR---------------------------------
-------RKGRSSSRRR--RQGARGPAGLVAT-------ALALLCACAFSTP--AATALT
PDGTSSFCIFHSFFLSFFLSSGSHALSPSLADEPLTHRFLLAGEALLELKLAFNATVHHR
LTSW--RRSDPNPCVWEGISCS--------------------------------------
------------------------------------------------------------
------------------------------------------------------------
------------------------------------------------------------
------------------------------------------------------------
------------------------------------------------------------
------------------------------------------------------------
-------------VPDLRVQSINLPYMQLGGIISPSIGRLDKLQRLALHQNSLHGPIPAE
IKNCTELRAIYLRANYLQGG--IPSEIGELVHLTI---------LDLSSNLLRGTIPASI
GSLTHLRFL-----------------------------------FVGNLELCGLSIQKAC
RGTLGFPAVLPHSDPLSSAGGKSFRFYF----GVSP-------------ISNNNKKTSRF
L-NGVVIGSMSTLALALIAVL-GFLWICLLSRKKSVGGNYVKMDKKT-----VPDGAKLV
TYQWNLPYSSSEIIRR--LELLDEEDVVGCGGFGTVYRMVMDDGTSFAVKRIDLSRQS--
RDRTME-----KELEFLGSIRHINLVTLRGYCRLLPAAKLLVYDFVELGSLDCYLH-GDG
QED--QPLNWNARMKIALGSARGLAYLHHDCSPGIVHRDIKASNILLDRSLEPRVSDFGL
AKLLVDNAAAHVTT-V--VAGTFGYLAPEYL-QNGHATEKSDVYSFGVLLLELVTGKRPT
DSCF-IKKGLNIVG-WLNTLTGEHRLED-------IVDERC---GDVEVEAVEAILDIAA
MCTDADPAQRPSMSAVLKMLEEEIL-SPCM---S-ELCYEQHLEL-----
>Zm00001d028560_T001.1 pep chromosome:AGPv4:1:39154936:39163700:1 gene:Zm00001d028560.1 transcript:Zm00001d028560_T001.1 gene_biotype:protein_coding transcript_biotype:protein_coding
------------------------------------------------------------
------------------------------------------------------------
------------------------------------------------------------
------------------------------------------------------------
------------------------------------------------------------
------------------------------------------------------------
------------------------------------------------------------
------------------------------------------------------------
------------------------------------------------------------
------------------------------------------------------------
------------------------------------------------------------
------------------------------------------------------------
-----------------------MNFLTGAIPSSGSLVNFNETSFVGNLGLCGKQINLVC
KDALQSSSNGLQSPSPDDM---------------------------------INKRNGKN
S-TRLVISAVATVGALLLVAL-MCFWGCFLYKNFGKKD---MRGFRVE----LCGGSSVV
MFHGDLPYSSKDILKK--LETIDEENIIGAGGFGTVYKLAMDDGNVFALKRIVKTNEG--
LDRFFD-----RELEILGSVKHRYLVNLRGYCN-SPSSKLLIYDYLQGGSLDEVLH-EKS
E-----QLDWDARINIILGAAKGLSYLHHDCSPRIIHRDIKSSNILLDGSFEARVSDFGL
AKLLEDE-ESHITT-I--VAGTFGYLAPEYM-QFGRATEKTDVYSFGVLVLEILSGKRPT
DASF-IEKGLNIVG-WLNFLASENRERE-------IVDLNC---EGVQTETLDALLSLAK
QCVSSSPEERPTMHRVVHMLESDVI-TPCP---S-DFYDSE---------
