# Supplementary material for: Structural evolution drives diversification of the large LRR‐RLK gene family
Source: New Phytol. 2020 Feb 29;226(5):1492–505. doi: 10.1111/nph.16455 (PMC7318236; doi:10.1111/nph.16455)
Supplement: Supplementary file 1 — Dataset S1 Alignments used to infer clade‐specific trees. Dataset S2 Alignments used to infer clade‐specific trees after filtering. Dataset S3 Newick format clade‐specific tree files. Dataset S4 Sequence alignment from backbone tree. Dataset S5 Sequence alignment from backbone tree after filtering. Dataset S6 Models for backbone tree alignment partitions. Dataset S7 Newick format LRR‐RLK constraint tree. Dataset S8 Newick format LRR‐RLK backbone best tree. Dataset S9 Newick format files for bootstrap replicate trees used in backbone tree construction. Dataset S10 Alignments used to construct conversion trees shown in Fig. S19. Fig. S1 Clade I gene tree. Fig. S2 Clade II gene tree. Fig. S3 Clade III_VIIa gene tree. Fig. S4 Clade IV gene tree. Fig. S5 Clade V gene tree. Fig. S6 Clade VI gene tree. Fig. S7 Clade VIIb gene tree. Fig. S8 Clade VIII‐1 gene tree. Fig. S9 Clade VIII‐2 gene tree. Fig. S10 Clade IX gene tree. Fig. S11 Clade X gene tree. Fig. S12 Clade XI_XIIb gene tree. Fig. S13 Clade XIIa gene tree. Fig. S14 Clade XIIIa gene tree. Fig. S15 Clade XIIIb gene tree. Fig. S16 Clade XIV gene tree. Fig. S17 Clade XV gene tree. Fig. S18 Model of structural modifications found. Fig. S19 Phylogenetic trees of maize genes in clade XI_XIIb from different alignment domains. Fig. S20 Alignment showing sequence identity of a maize gene fragment to its paralog. Fig. S21 Backbone tree with gene names. Table S1 Genome annotation and assembly versions used in gene searches. Table S2 List of maize transcript variants used in gene searches. Table S3 All discovered genes, their respective clades, protein domains found in coding annotation, and domains found outside their coding annotation. Table S4 Gene expression analyses. Table S5 Genes used to construct backbone phylogenetic tree, their clades, and their constraint groups. Table S6 Gene family size in each taxon by clade. Table S7 Rate of gene structural variation by clade. [file NPH-226-1492-s001.zip › Man2019_LRR-RLKs_SupportingInformation/datasets/Dataset_S1_Alignments/I.input.align.fasta]

>AT2G19210.1 pacid=19638167 transcript=AT2G19210.1 locus=AT2G19210 ID=AT2G19210.1.TAIR10 annot-version=TAIR10
---------------------------------MVHY-----------------------
------------------------------------------------------------
-----------------------------------------------------------N
------FLSLIIFACFFAVFVL------------------------LVRAQ---------
-------------------D-------Q---------SG---------------------
------------------------F-----VSIDCGIPEDS-S--YND-E-TT-------
--------------------DIK-Y-----------------------VSDAA-FV-E--
-SG------TIH-SI-----DPEF----QTSSLE--KQF--------QNVRS--------
----FP-------E-----------GN--------RNCYDV-KPPQG-KGF---------
---------------------KYLIRT--------------RFMY----GNY--------
-----------D--------------------------N-----LGKAP-----------
-----DFDLYLG-------FNIWDS-VT------ID-N-ATTI-----------------
-----------------VTKE-----IIHTLRS---DHVHVCLV----------------
-------------D-KNRG-TPFLSAL-EIR-------------------LL-K-SNT--
-YE---TP-------YD------SLILFK-----------------RW-------DL-G-
-----GLG--------------------ALPVRYKDDVFD--RI-WIP------------
-----LRF--PKYTIF------NA---------------SLT----IDS-NNN--EGFQP
-ARFVMNT----------------------------A-T-SPE-------DL-S-QD---
------------------------IIFSWEP----------KDPTW-KYFV---------
--YMHFAEV-VEL--PSNE----------------------------------TREFKVL
LNEKEI-----------------NMS-S-FS-----------------------------
-----------------------PR-YLY---------------------------TDT-
------LFVQN-----PVS--------GPKLE-F---RLQ--------QTP---------
-------------------------RST-LP-----------------------------
------------------------------PI-INAIETY-RVN-EFL--QS--------
-----PTDQQD-------------------------------------------------
------VDAIMRIKSKYGV-----------------------------------------
---------------KKS-WL---------------------------------------
------GDPCAP----------------VKYP-WKDINC--------S-YVDNE-SP---
------------RIISVNLSSSGLTGE-IDA-----AF----------------------
--SN--LTLLHIL-----------------------------------------------
----------DLSNNSLT--GK--------------IPDFLGNLHN-LTEL---------
-------------------------------------NLEGN-KLSGA---IPV------
---------------K--------------------------------------------
---------------LLERSNKKLILL----------------------RIDG-------
---NPDL-------CVS-----ASCQ---------ISDEKTKK---------NVY-----
-------------IIPLVASVVGV-LGL-VLAI-------ALFLL------YKKR-----
-----HRR----------------------------------------------------
-GG-------------------SGGVRAGPLDTTKR-YYKYSEVVKVTNNFERV--LGQG
GFG----KVYHGVL-N-D-DQVAVKI-LSESS-------------A----Q---GY-KEF
RAE-----------VELLLR--------------VHHKNLTA----------LIGYCHE-
---------GKKMAL------IYEFMANGTLG----------------------------
--------------------------------------------DYL--S----------
------------G--------EK---------------------------------SYV-
LSWEE--RL----QISL-----------------DAA------QGLEYLHNGCK---PPI
VQ-RDVKPANILIN-EK----LQAKIADFGLSRSVAL-DG----NNQDTTA---------
VAGTIGYLDPE---------------YHLTQ-KLSEKSDI-YSFGVV---LLEVVSGQPV
--IARSRT----TAENIHITDRVDLML--S------------T-G---DIRGIVDPKL--
--GERFDAGSAWKITEVAMACASSSSKNRPTMSHV-------VAELKESVSRA-------
------------------------------------------------------------
----RAGGG----------------------------------------------SGASS
V---------------------------------TDP-----------------------
------------------------------------AMT---------------------
------------------------------------------------------------
------------------------------------------------------------
------------------------------------------------------------
------------------------------------------------------------
------N-----------------------------------------------------
-----------------------------------FDS------------------GMFP
QAR---------------------------------------------------------
------------------------------------------------------------
----------------------------------------------
>AT2G19190.1 pacid=19638266 transcript=AT2G19190.1 locus=AT2G19190 ID=AT2G19190.1.TAIR10 annot-version=TAIR10
---------------------------------MAML-----------------------
------------------------------------------------------------
-----------------------------------------------------------K
------SLSSILFTSFALLFF-------------------------LVHAQ---------
-------------------D-------Q---------SG---------------------
------------------------F-----ISIDCGIPDDS-S--YND-E-TT-------
--------------------GIK-Y-----------------------VSDSA-FV-D--
-SG------TTK-RI-----AAQF----QSSGFD--RHL--------LNVRS--------
----FP-------Q-----------SK--------RSCYDV-PTPRG-KGF---------
---------------------KYLIRT--------------RFMY----GNY--------
-----------D--------------------------D-----LGRVP-----------
-----EFDLYLG-------VNFWDS-VK------LD-D-ATTI-----------------
-----------------LNKE-----IITIPLL---DNVQVCVV----------------
-------------D-KNAG-TPFLSVL-EIR-------------------LL-L-NTT--
-YE---TP-------YD------ALTLLR-----------------RL-------DY-S-
-----KTG--------------------KLPSRYKDDIYD--RI-WTP----------RI
-----VSS--EY-KIL------NT---------------SLT----VDQ-FLN--NGYQP
-ASTVMST----------------------------A-E-TAR-------NE-S-LY---
------------------------LTLSFRP----------PDPNA-KFYV---------
--YMHFAEI-EVL--KSNQ----------------------------------TREFSIW
LNEDVI-----------------SPS---FK-----------------------------
-----------------------LR-YLL---------------------------TDT-
------FVTPD-----PVS--------GITIN-F---SLL--------QPP----G----
-------------------------EFV-LP-----------------------------
------------------------------PI-INALEVY-QVN-EFL--QI--------
-----PTHPQD-------------------------------------------------
------VDAMRKIKATYRV-----------------------------------------
---------------KKN-WQ---------------------------------------
------GDPCVP----------------VDYS-WEGIDC--------I-QSDNTTNP---
------------RVVSLNISFSELRGQ-IDP-----AF----------------------
--SN--LTSIRKL-----------------------------------------------
----------DLSGNTLT--GE--------------IPAFLANLPN-LTEL---------
-------------------------------------NVEGN-KLTGI---VPQ------
---------------R--------------------------------------------
---------------LHERSKNGSLSL----------------------RFGR-------
---NPDL-------CLS-----DSCS----------NTKKKNK---------NGY-----
-------------IIPLV--VVGI-IVVLLTAL-------ALFRR------FKKK-----
-----QQR----------------------------------------------------
-GT--------------------LGERNGPLKTAKR-YFKYSEVVNITNNFERV--IGKG
GFG----KVYHGVI-N-G-EQVAVKV-LSEES-------------A----Q---GY-KEF
RAE-----------VDLLMR--------------VHHTNLTS----------LVGYCNE-
---------INHMVL------IYEYMANENLG----------------------------
--------------------------------------------DYL--A----------
------------G--------KR---------------------------------SFI-
LSWEE--RL----KISL-----------------DAA------QGLEYLHNGCK---PPI
VH-RDVKPTNILLN-EK----LQAKMADFGLSRSFSV-EG----SGQISTV---------
VAGSIGYLDPE---------------YYSTR-QMNEKSDV-YSLGVV---LLEVITGQPA
--IASSK------TEKVHISDHVRSIL--A------------N-G---DIRGIVDQRL--
--RERYDVGSAWKMSEIALACTEHTSAQRPTMSQV-------VMELKQIV----------
------------------------------------------------------------
-----YGIV----------------------------------------------TDQEN
Y---------------------------------DDS-----------------------
------------------------------------TKM---------------------
------------------------------------------------------------
------------------------------------------------------------
------------------------------------------------------------
------------------------------------------------------------
------L-TVN-------------------------------------------------
-----------------------------------LDT------------------EMVP
RAR---------------------------------------------------------
------------------------------------------------------------
----------------------------------------------
>AT2G28960.1 pacid=19638322 transcript=AT2G28960.1 locus=AT2G28960 ID=AT2G28960.1.TAIR10 annot-version=TAIR10
---------------------------------MEGR-----------------------
------------------------------------------------------------
----------------------------------------------------------RQ
RL----L--VFIFGAL-AITH-------------------------LVQAQ---------
----------P-------PD-------Q---------RG---------------------
------------------------F-----ISLDCGLPVNE-S-PYTD-P-RT-------
--------------------GLT-F-----------------------SSDAD-FI-L--
-SG------LRG-EA-----GDD-----NTYI-Y--RQY--------KDLRY--------
----FP-------D-----------GI--------RNCYNL-K--VE-QGI---------
---------------------NYLIRA--------------GFGY----GNY--------
-----------D--------------------------G-----LNVYP-----------
-----KFDLHVG-------PNMWIA-VDLEFG----------------------------
-----------------KDRE-----IIYMTTS---NLLQICLV----------------
-------------K-TGST-IPMISTL-ELR-------------------PL-R-NDS--
-YL---TQ-------FG------PLDLIY----------------RRA-------YS---
-----SNS--------------------TGFIRYPDDIFD--RK-WDR-----------Y
-----NEF----ETDV------NT---------------TLN----VRS---S--SPFQV
-PEAVSRM----------------------------G-I-TPE-------NA-S-LP---
------------------------LRFYVSL----------DDDSD-KVNV---------
--YFHFAEI-QAL--RGNE----------------------------------TREFDIE
LEEDII-------------------Q-SAYS-----------------------------
-----------------------PT-MLQ---------------------------SDT-
------KYNLS-----PH------KC-SSGLC-Y---LKL--------VRT----P----
-------------------------RST-LP-----------------------------
------------------------------PL-ISAIEAF-KVV-DFP--YA--------
-----ETNPND-------------------------------------------------
------VAAMKDIEAFYGL-----------------------------------------
---------------KMISWQ---------------------------------------
------GDPCVP----------------ELLK-WEDLKC--------S-YTNKSTPP---
------------RIISLDLSSRGLKGV-IAP-----AF----------------------
--QN--LTELRKL-----------------------------------------------
----------DLSNNSFT--GG--------------VPEFLASMKS-LSII---------
-------------------------------------NLNWN-DLTGP---LPK------
---------------L--------------------------------------------
---------------LLDREK-NGLKL----------------------TIQG-------
---NPKL-------CND-----ASCKNN------------NNQ---------TY------
-------------IVPVVASVASV-LII-IAVL-------ILILV------FKKR-----
-----R-------------------PTQV---------------------DSLPT-----
--------------------VQHGLPNRPSIFTQTK-RFTYSEVEALTDNFERV--LGEG
GFG----VVYHGILNG-T-QPIAVKL-LSQSS-------------V----Q---GY-KEF
KAE-----------VELLLR--------------VHHVNLVS----------LVGYCDE-
---------ESNLAL------LYEYAPNGDLK----------------------------
--------------------------------------------QHL--S----------
------------G--------ER------------------------------G--GSP-
LKWSS--RL----KIVV-----------------ETA------QGLEYLHTGCK---PPM
VH-RDVKTTNILLD-EH----FQAKLADFGLSRSFPV-GG----ETHVSTA---------
VAGTPGYLDPE---------------YYRTN-RLNEKSDV-YSFGIV---LLEIITSRPV
--IQQT-------REKPHIAAWVGYML--T------------K-G---DIENVVDPRL--
--NRDYEPTSVWKALEIAMSCVNPSSEKRPTMSQV-------TNELKQCLTLE------N
S-----------------------------------------------------------
----KRGVR----------------------------------------------EDMGS
R---------------------------------SS------------------------
--------------------------------------V---------------------
------------------------------------------------------------
------------------------------------------------------------
------------------------------------------------------------
------------------------------------------------------------
------EMSTS-------------------------------------------------
-----------------------------------FTT------------------EINP
KAR---------------------------------------------------------
------------------------------------------------------------
----------------------------------------------
>AT2G28970.1 pacid=19638670 transcript=AT2G28970.1 locus=AT2G28970 ID=AT2G28970.1.TAIR10 annot-version=TAIR10
---------------------------------MMSH-----------------------
------------------------------------------------------------
------------------------------------------------------------
----------LLLAIIGTFAV-------------------------IVGAQ---------
-------------------K-------Q---------EG---------------------
------------------------F-----ISLDCGFPIEE-S-PYSD-P-ST-------
--------------------GLT-F-----------------------TSDST-FI-Q--
-TG------ESG-RV-----DKEL----NKIF-R--KPY--------LTLRY--------
----FP-------E-----------GK--------RNC----------------------
------------------------------------------------------------
------------------------------------------------------------
------------------------------------------------------------
------------------------------------------------------------
------------------------------------------------------------
-----------------------SLRNSF-----------------RV-------HC---
-----STS--------------------DSEIRYDDDSYD--RV-WYP-----------F
-----FSS---SFSYI------TT---------------SLN----INN---S--DTFEI
-PKAALKS----------------------------A-A-TPK-------NA-S-AP---
------------------------LIITWKP----------RPSNA-EVYF---------
--YLHFAEI-QTL--AANE----------------------------------TREFDIV
FKGNFN-------------------Y-SAFS-----------------------------
-----------------------PT-KLE---------------------------LLT-
------FFTSG-----PV------QC-DSDGC-N---LQL--------VRT----P----
-------------------------NST-LP-----------------------------
------------------------------PL-INALEAY-TII-EFP--QL--------
-----ETSLSD-------------------------------------------------
------VNAIKNIKATYRL-----------------------------------------
---------------SKTSWQ---------------------------------------
------GDPCLP----------------QELS-WENLRC--------S-YTNSSTPP---
------------KIISLNLSASGLTGS-LPS-----VF----------------------
--QN--LTQIQEL-----------------------------------------------
----------DLSNNSLT--GL--------------VPSFLANIKS-LSLL---------
-------------------------------------DLSGN-NFTGS---VPQ------
---------------T--------------------------------------------
---------------LLDREK-EGLVL----------------------KLEG-------
---NPEL-------CKF-----SSCNPK------------KKK---------GL------
-------------LVPVIASISSV-LIV-IVVV-------ALFFV------LRKK-----
-----KM------------------PSDA---------------------QAPPS-----
LPVED---------------VGQAKHSESSFVSKKI-RFAYFEVQEMTNNFQRV--LGEG
GFG----VVYHGCVNG-T-QQVAVKL-LSQSS-------------S----Q---GY-KHF
KAE-----------VELLMR--------------VHHKNLVS----------LVGYCDE-
---------GDHLAL------IYEYMPNGDLK----------------------------
--------------------------------------------QHL--S----------
------------G--------KR------------------------------G--GFV-
LSWES--RL----RVAV-----------------DAA------LGLEYLHTGCK---PPM
VH-RDIKSTNILLD-ER----FQAKLADFGLSRSFPT-EN----ETHVSTV---------
VAGTPGYLDPE---------------YYQTN-WLTEKSDV-YSFGIV---LLEIITNRPI
--IQQS-------REKPHLVEWVGFIV--R------------T-G---DIGNIVDPNL--
--HGAYDVGSVWKAIELAMSCVNISSARRPSMSQV-------VSDLKECVISE------N
S-----------------------------------------------------------
----RTGES----------------------------------------------REMNS
M---------------------------------SS------------------------
--------------------------------------I---------------------
------------------------------------------------------------
------------------------------------------------------------
------------------------------------------------------------
------------------------------------------------------------
------EFSMG-------------------------------------------------
-----------------------------------IDT------------------EVIP
KAR---------------------------------------------------------
------------------------------------------------------------
----------------------------------------------
>AT2G04300.1 pacid=19639639 transcript=AT2G04300.1 locus=AT2G04300 ID=AT2G04300.1.TAIR10 annot-version=TAIR10
---------------------------------MKTH-----------------------
------------------------------------------------------------
----------------------------------------------------------PQ
AI----LLCVLFFITF-GLLH-------------------------VVEAG---------
-------------------N-------Q---------EG---------------------
------------------------F-----ISLDCGLSPNE-P-PYVD-A-AT-------
--------------------DLT-Y-----------------------TTDND-FV-Q--
-SG------KTG-TI-----DKEL----ESTY-N--KPI--------LQLRY--------
----FP-------E-----------GV--------RNCYTL-N--VT-LGT---------
---------------------NYLIRA--------------SFVY----GNY--------
-----------D--------------------------G-----LNKEL-----------
-----EFDLYLG-------PNLWAN-VNTAVY-LMN-G-VTT------------------
-------------------EE-----IIHSTKS---KVLQVCLI----------------
-------------K-TGES-IPIINSL-ELR-------------------PL-I-NDT--
-YN---TQ-------SG------SLKYLF-----------------RN-------YF---
-----STS--------------------RRIIRYPNDVND--RH-WYP-----------F
-----FDE--DAWTEL------TT---------------NLN----VNS---S--NGYDP
-PKFVMAS----------------------------A-S-TPI-------SK-N-AP---
------------------------FNFTWSL----------IPSTA-KFYS---------
--YMHFADI-QTL--QANE----------------------------------TREFDMM
LNGNLA-------------------L-ER-------------------------------
------------------------------------------------------------
------------------------------------------------------------
------------------------------------------------------------
-----------------------------------ALEVF-TVI-DFP--EL--------
-----ETNQDD-------------------------------------------------
------VIAIKNIQNTYGV-----------------------------------------
---------------SKTSWQ---------------------------------------
------GDPCVP----------------KRFM-WDGLNC--------N-NSYISTPP---
------------TITFLNLSSSHLTGI-IAS-----AI----------------------
--QN--LTHLQNL-----------------------------------------------
----------DLSNNNLT--GG--------------VPEFLAGLKS-LLVI---------
-------------------------------------NLSGN-NLSGS---VPQ------
---------------T--------------------------------------------
---------------LL--QK-KGLKL----------------------NLEG-------
---NIYL------NCPD-----GSCVSK------DGNGGAKKK---------NV------
-------------VVLVVVSIALV-VVL-GSAL-------ALFLV------FRKR-----
-----K-------------------TPRN-------------------------------
-EVS-----------------RTSRSLDPTITTKNR-RFTYSEVVKMTNNFEKI--LGKG
GFG----MVYHGTVND-A-EQVAVKM-LSPSS-------------S----Q---GY-KEF
KAE-----------VELLLR--------------VHHKNLVG----------LVGYCDE-
---------GENLSL------IYEYMAKGDLK----------------------------
--------------------------------------------EHM--L----------
------------G--------NQ------------------------------G--VSI-
LDWKT--RL----KIVA-----------------ESA------QGLEYLHNGCK---PPM
VH-RDVKTTNILLD-EH----FQAKLADFGLSRSFPL-EG----ETRVDTV---------
VAGTPGYLDPE---------------YYRTN-WLNEKSDV-YSFGIV---LLEIITNQHV
--INQS-------REKPHIAEWVGVML--T------------K-G---DIKSIIDPKF--
--SGDYDAGSVWRAVELAMSCVNPSSTGRPTMSQV-------VIELNECLASE------N
S-----------------------------------------------------------
----RRGMS----------------------------------------------QNMES
K---------------------------------GS------------------------
--------------------------------------IQ--------------------
------------------------------------------------------------
------------------------------------------------------------
------------------------------------------------------------
------------------------------------------------------------
----YTEVSTN-------------------------------------------------
-----------------------------------FGT------------------EYTP
EAR---------------------------------------------------------
------------------------------------------------------------
----------------------------------------------
>AT2G28990.1 pacid=19640142 transcript=AT2G28990.1 locus=AT2G28990 ID=AT2G28990.1.TAIR10 annot-version=TAIR10
---------------------------------MKIH-----------------------
------------------------------------------------------------
------------------------------------------------------------
----------LLLAMIGTFVV-------------------------IIGAQ---------
-------------------D-------Q---------EG---------------------
------------------------F-----ISLDCGLPSDE-S-PYDD-S-FN-------
--------------------GLT-F-----------------------TSDST-FI-Q--
-TG------KID-SV-----DKDL----NINL-S--KQY--------LTLRY--------
----FP-------E-----------GK--------RNCYSL-D--VK-RGT---------
---------------------TYLIVV--------------SFVY----GNY--------
-----------D--------------------------G-----LNRDP-----------
-----NFDIHLG-------PNKWKR-ID------LD-G-EKEG-----------------
-----------------TREE-----IIHKARS---NSLDICLV----------------
-------------K-TGET-LPIISAI-EIR-------------------PL-R-NNT--
-YV---TQ-------SG------SLMMSF-----------------RV-------YL---
-----SNS--------------------DASIRYADDVHD--RI-WSP-----------F
-----NGS---SHTHI------TT---------------DLN----INN---S--NAYEI
-PKNILQT----------------------------A-A-IPR-------NA-S-AP---
------------------------LIITWDP----------LPINA-EVYL---------
--YMHFAEI-QTL--EANE----------------------------------TRQFDVI
LRGNFN-------------------H-SGFS-----------------------------
-----------------------PT-KLK---------------------------VFT-
------LYTEE-----PM------KC-GSEGC-Y---LQL--------VKT----P----
-------------------------NST-LP-----------------------------
------------------------------PL-INAIEAY-SVI-EFS--QL--------
-----ETSLSD-------------------------------------------------
------VDAIKNIKNTYKL-----------------------------------------
---------------NKITWQ---------------------------------------
------GDPCLP----------------QDLS-WESIRC--------T-YVDGSTSP---
------------TIISLDLSKSGLNGS-IPQ-----IL----------------------
--QN--FTQLQEL-----------------------------------------------
----------DLSNNSLT--GP--------------VPIFLANMKT-LSLI---------
-------------------------------------NLSGN-NLSGS---VPQ------
---------------A--------------------------------------------
---------------LLDKEK-EGLVL----------------------KLEG-------
---NPDL-------CKS-----SFCNTE------------KKN---------KF------
-------------LLPVIASAASL-VIV-VVVV-------ALFFV------FRKK-----
-----KA-----------------SPSNL---------------------HAPPS-----
MPVSN---------------PGHNSQSESSFTSKKI-RFTYSEVQEMTNNFDKA--LGEG
GFG----VVYHGFVNV-I-EQVAVKL-LSQSS-------------S----Q---GY-KHF
KAE-----------VELLMR--------------VHHINLVS----------LVGYCDE-
---------GEHLAL------IYEYMPNGDLK----------------------------
--------------------------------------------QHL--S----------
------------G--------KH------------------------------G--GFV-
LSWES--RL----KIVL-----------------DAA------LGLEYLHTGCV---PPM
VH-RDIKTTNILLD-QH----LQAKLADFGLSRSFPI-GN----EKNVSTV---------
VAGTPGYLDPE---------------YYQTN-WLTEKSDI-YSFGIV---LLEIISNRPI
--IQQS-------REKPHIVEWVSFMI--T------------K-G---DLRSIMDPNL--
--HQDYDIGSVWKAIELAMSCVSLSSARRPNMSRV-------VNELKECLISE------T
S-----------------------------------------------------------
----RIGEG----------------------------------------------RDMES
K---------------------------------GS------------------------
--------------------------------------M---------------------
------------------------------------------------------------
------------------------------------------------------------
------------------------------------------------------------
------------------------------------------------------------
------EFSRD-------------------------------------------------
-----------------------------------IYN------------------EVIP
QAR---------------------------------------------------------
------------------------------------------------------------
----------------------------------------------
>AT2G19230.1 pacid=19640327 transcript=AT2G19230.1 locus=AT2G19230 ID=AT2G19230.1.TAIR10 annot-version=TAIR10
---------------------------------MGNF-----------------------
------------------------------------------------------------
-----------------------------------------------------------N
------FLPLVSFASFVVVLV-------------------------LVCAQ---------
-------------------D-------Q---------SG---------------------
------------------------F-----VSIDCGIPEDS-S--YYD-E-KT-------
--------------------DIK-Y-----------------------ISDAA-FV-E--
-SG------TIH-SI-----DSKF----QKKNLE--KQF--------QKVRS--------
----FP-------E-----------GK--------KNCYDV-QPPQG-KGF---------
---------------------KYLIRT--------------RFMY----GNY--------
-----------D--------------------------N-----LGKAP-----------
-----DFDLYLG-------VNLWDS-VT------LE-N-STTI-----------------
-----------------VTKE-----IIYTLRS---DKVHVCLV----------------
-------------D-KERG-TPFLSVL-ELR-------------------LL-K-NNI--
-YE---TA-------SD------SLMLYR-----------------RW-------DL-G-
-----ATG--------------------DLPARYKDDIFD--RF-WMP------------
-----LMF--PNFLIL------NT---------------SLM----IDP-TSS--NGFLP
-PSVVMST----------------------------A-V-APM-------NS-SIEQ---
------------------------IMVYWEP----------RDPNW-KFYI---------
--YIHFAEV-EKL--PSNE----------------------------------TREFSVF
LNKEQI-----------------DTT-SVFR-----------------------------
-----------------------PS-YLY---------------------------TDT-
------LYVQN-----PVS--------GPFLE-F---VLR--------QGV---------
-------------------------KST-RP-----------------------------
------------------------------PI-MNAIETY-RTN-EFL--DL--------
-----PTDQND-------------------------------------------------
------VDAIMKIKTKYKV-----------------------------------------
---------------KKN-WL---------------------------------------
------GDPCAP----------------FGYP-WQGINC--------S-YTANN-PP---
------------RIISVNLSFSGLTGQ-IDP-----VF----------------------
--IT--LTPLQKL-----------------------------------------------
----------DLSNNRLT--GT--------------VPDFLANLPD-LTEL---------
-------------------------------------NLEEN-KLTGI---LPE------
---------------K--------------------------------------------
---------------LLERSKDGSLSL----------------------RVGG-------
---NPDL-------CVS-----DSCR-----------NKKTER---------KEY-----
-------------IIPSVASVTGL-FFL-LLAL-------ISFWQ------FKKR-----
-----QQ-----------------------------------------------------
-----------------------TGVKTGPLD-TKR-YYKYSEIVEITNNFERV--LGQG
GFG----KVYYGVL-R-G-EQVAIKM-LSKSS-------------A----Q---GY-KEF
RAE-----------VELLLR--------------VHHKNLIA----------LIGYCHE-
---------GDQMAL------IYEYIGNGTLG----------------------------
--------------------------------------------DYL--S----------
------------G--------KN---------------------------------SSI-
LSWEE--RL----QISL-----------------DAA------QGLEYLHNGCK---PPI
VH-RDVKPTNILIN-EK----LQAKIADFGLSRSFTL-EG----DSQVSTE---------
VAGTIGYLDPE---------------HYSMQ-QFSEKSDV-YSFGVV---LLEVITGQPV
--ISRSR-----TEENRHISDRVSLML--S------------K-G---DIKSIVDPKL--
--GERFNAGLAWKITEVALACASESTKTRLTMSQV-------VAELKESLCRA-------
------------------------------------------------------------
----RTSGD----------------------------------------------SGDIS
F---------------------------------SEP-----------------------
------------------------------------TEM---------------------
------------------------------------------------------------
------------------------------------------------------------
------------------------------------------------------------
------------------------------------------------------------
------NVSMT-------------------------------------------------
-----------------------------------VDP------------------GVLP
QPRNEYPVTQPDAVNSTDKSVGITKEHNLLHGIVQWFRKLKH---------------TLS
SEETSDRKASDATKTSDQWRLKSESDEDSEEPWPVHALTHSGNKYEYVSFLPLVAVELVF
QQEPSLVQAGLIGNFAKTNLIEKGQVTATTALKELRKLSNLLSEM-
>AT2G14440.1 pacid=19640988 transcript=AT2G14440.1 locus=AT2G14440 ID=AT2G14440.1.TAIR10 annot-version=TAIR10
---------------------------------METR-----------------------
------------------------------------------------------------
-----------------------------------------------------------S
KL----ML--LACATF-SIIS-------------------------LVKSQ---------
-------------------N-------Q---------QG---------------------
------------------------F-----ISLYCGLPSNE-S-PYIE-P-LT-------
--------------------NLT-Y-----------------------ISDVN-FV-R--
-GG------KTG-NI-----KNNS----DIDFTS--RPY--------KVLRY--------
----FP-------E-----------GI--------RNCYSL-S--VK-QGT---------
---------------------KYLIRT--------------LFFY----GNY--------
-----------D--------------------------G-----LNTSP-----------
-----RFDLFLG-------PNIWTS-VD------VQ-K-VDGG-----------------
---------------DGVIEE-----IIHVTRC---NILDICLV----------------
-------------K-TGTT-TPMISAI-ELR-------------------PL-R-YDT--
-YT---AR-------TG------SLKKIL-----------------HF-------YF---
-----TNS--------------------GKEVRYPEDVYD--RV-WIP-----------H
-----SQP---EWTQI------NT---------------TRN----VSG---F-SDGYNP
-PQDVIKT----------------------------A-S-IPT-------NV-S-EP---
------------------------LTFTWMS----------ESSDD-ETYA---------
--YLYFAEI-QQL--KANE----------------------------------TRQFKIL
VNGVYY-------------------I-D-YI-----------------------------
-----------------------PR-KFE---------------------------AET-
------LITPA-----AL------KC-GGGVC-R---VQL--------SKT----P----
-------------------------KST-LP-----------------------------
------------------------------PQ-MNAIEIF-SVI-QFP--QS--------
-----DTNTDE-------------------------------------------------
------VIAIKNIQSTYKV-----------------------------------------
---------------SRISWQ---------------------------------------
------GDPCVP----------------IQFS-WMGVSC--------N-VIDISTPP---
------------RIISLDLSSSGLTGV-ITP-----SIQNLTMLRELDLSNNNLTGVIPP
SLQN--LTMLREL-----------------------------------------------
----------DLSNNNLT--GE--------------VPEFLATIKP-LLVI---------
-------------------------------------HLRGN-NLRGS---VPQ------
---------------A--------------------------------------------
---------------LQDRENNDGLKL----------------------L----------
---------------------------R---------GKHQPK---------SW------
-------------LVAIVASISCV-AVT-IIVL-------VLIFI------FRRR-----
-----K-------------------SSTR-------------------------------
------------------------KVIRPSLEMKNR-RFKYSEVKEMTNNFEVV--LGKG
GFG----VVYHGFLN--N-EQVAVKV-LSQSS-------------T----Q---GY-KEF
KTE-----------VELLLR--------------VHHVNLVS----------LVGYCDK-
---------GNDLAL------IYEFMENGNLK----------------------------
--------------------------------------------EHL--S----------
------------G--------KR------------------------------G--GPV-
LNWPG--RL----KIAI-----------------ESA------LGIEYLHIGCK---PPM
VH-RDVKSTNILLG-LR----FEAKLADFGLSRSFLV-GS----QTHVSTN---------
VAGTLGYLDPE---------------YYQKN-WLTEKSDV-YSFGIV---LLEIITGQPV
--IEQS-------RDKSYIVEWAKSML--A------------N-G---DIESIMDRNL--
--HQDYDTSSSWKALELAMLCINPSSTLRPNMTRV-------AHELNECLEIY------N
L-----------------------------------------------------------
----TKRRS----------------------------------------------QDQNS
S---------------------------------KS------------------------
--------------------------------------S---------------------
------------------------------------------------------------
------------------------------------------------------------
------------------------------------------------------------
------------------------------------------------------------
------GHTVT-------------------------------------------------
-----------------------------------FIS------------------DI-P
SAR---------------------------------------------------------
------------------------------------------------------------
----------------------------------------------
>AT2G29000.1 pacid=19641571 transcript=AT2G29000.1 locus=AT2G29000 ID=AT2G29000.1.TAIR10 annot-version=TAIR10
---------------------------------MEGH-----------------------
------------------------------------------------------------
-----------------------------------------------------------R
GL----LL-ALIVNIF-SIVH-------------------------LVHAQ---------
-------------------N-------P---------EG---------------------
------------------------F-----ISLDCGLPAKE-S-PYTE-S-TT-------
--------------------SLV-F-----------------------TSDAN-FI-S--
-SG------IST-KL-----PKHD----D----Y--KPY--------NFLRY--------
----FP-------D-----------GT--------RHCYDL-S--VK-QGT---------
---------------------NYLIRA--------------SFVY----GNY--------
-----------D--------------------------G-----RNIMP-----------
-----RFDLYIG-------PNIWAV-VSE-----LD-L-YSPE-----------------
-------------------EE-----IIHMTKS---TSLQICLV----------------
-------------K-TGPT-TPFISTL-ELR-------------------PL-R-NDN--
-YI---TQ-------SG------SLKLMQ-----------------RM-------CM---
-----TET--------------------VSTLRYPDDVYD--RL-WYT-----------D
-----GIY---ETKAV------KT---------------ALS----VNS---T--NPFEL
-PQVIIRS----------------------------A-A-TPV-------NS-S-EP---
------------------------ITVEYGG----------YSSGD-QVYL---------
--YLHFAEI-QTL--KASD----------------------------------NREFDIV
WANNIK-------------------K-LAYK-----------------------------
-----------------------PK-VSQ---------------------------IDT-
------LLNTS-----PN------KC-DNTFC-K---AFL--------VRT----Q----
-------------------------RST-LP-----------------------------
------------------------------PL-LNAYEVY-ILV-EFP--YS--------
-----ETHPDD-------------------------------------------------
------VVAIKKIKAAYGL-----------------------------------------
---------------KIISWQ---------------------------------------
------GDPCLP----------------REYK-WEYIEC--------S-YTNNSIPP---
------------RIISLDLSNRGLKGI-IEP-----VL----------------------
--QN--LTQLEKL-----------------------------------------------
----------DLSINRLS--GE--------------VPEFLANMKS-LSNI---------
-------------------------------------NLSWN-NLKGL---IPP------
---------------A--------------------------------------------
---------------LEEKRK-NGLKL----------------------NTQG-------
---NQNL-------CPG-----DECK-------------RSIP---------KF------
-------------PVTTVVSISAI-LLT-VVVL-------LIVFI------YKKK-----
-----K-------------------TSKVR--------------------HRLPI-----
--------------------------TKSEILTKKR-RFTYSEVEAVTNKFERV--IGEG
GFG----IVYHGHLND-T-EQVAVKL-LSHSS-------------T----Q---GY-KQF
KAE-----------VELLLR--------------VHHTNLVN----------LVGYCNE-
---------EDHLAL------VYEYAANGDLK----------------------------
--------------------------------------------QHL--S----------
------------G--------ES------------------------------S--SAA-
LNWAS--RL----GIAT-----------------ETA------QGLEYLHIGCE---PPM
IH-RDVKTTNILLD-EH----FHAKLADFGLSRSFPV-GV----ESHVSTN---------
VAGTPGYLDPE---------------YYRTN-WLTEKSDV-YSMGIV---LLEIITNQPV
--IQQV-------REKPHIAEWVGLML--T------------K-G---DIKSIMDPKL--
--NGEYDSSSVWKALELAMSCVNPSSGGRPTMSQV-------ISELKECLIYE------N
S-----------------------------------------------------------
----RKEGR----------------------------------------------SEVDS
K---------------------------------SS------------------------
--------------------------------------I---------------------
------------------------------------------------------------
------------------------------------------------------------
------------------------------------------------------------
------------------------------------------------------------
------ELSTS-------------------------------------------------
-----------------------------------FTA------------------EVTP
DAR---------------------------------------------------------
------------------------------------------------------------
----------------------------------------------
>AT2G14510.1 pacid=19641739 transcript=AT2G14510.1 locus=AT2G14510 ID=AT2G14510.1.TAIR10 annot-version=TAIR10
---------------------------------METR-----------------------
------------------------------------------------------------
-----------------------------------------------------------N
KF----ML--LACATF-SIMS-------------------------LVKSQ---------
-------------------N-------Q---------QG---------------------
------------------------F-----ISLDCGLPSKE-S--YIE-P-SS-------
--------------------NLT-F-----------------------ISDVN-FI-R--
-GG------KTG-NI-----QNNS----RTNFIF--KPF--------KVLRY--------
----FP-------D-----------GI--------RNCYSL-S--VK-QGT---------
---------------------KYLIRT--------------LFYY----GNY--------
-----------D--------------------------G-----LNTSP-----------
-----RFDLFLG-------PNIWTS-VD------VL-I-ADVG-----------------
---------------DGVVEE-----IVHVTRS---NILDICLV----------------
-------------K-TGTS-TPMISAI-ELR-------------------PL-R-YDT--
-YT---AR-------TG------SLKSMA-----------------HF-------YF---
-----TNS--------------------DEAIRYPEDVYD--RV-WMP-----------Y
-----SQP---EWTQI------NT---------------TRN----VSG---F-SDGYNP
-PQGVIQT----------------------------A-S-IPT-------NG-S-EP---
------------------------LTFTWNL----------ESSDD-ETYA---------
--YLFFAEI-QQL--KVNE----------------------------------TREFKIL
ANGVDY-------------------I-D-YT-----------------------------
-----------------------PW-KFE---------------------------ART-
------LSNPA-----PL------KC-EGGVC-R---VQL--------SKT----P----
-------------------------KST-LP-----------------------------
------------------------------PL-MNAIEIF-SVI-QFP--QS--------
-----DTNTDE-------------------------------------------------
------VIAIKKIQSTYQL-----------------------------------------
---------------SRISWQ---------------------------------------
------GDPCVP----------------KQFS-WMGVSC--------N-VIDISTPP---
------------RIISLDLSLSGLTGV-ISP-----SI----------------------
--QN--LTMLREL-----------------------------------------------
----------DLSNNNLT--GE--------------VPEFLATIKP-LLVI---------
-------------------------------------HLRGN-NLRGS---VPQ------
---------------A--------------------------------------------
---------------LQDREKNDGLKL----------------------FVDP-------
---NI--------------------TRR---------GKHQPK---------SW------
-------------LVAIVASISCV-AVT-IIVL-------VLIFI------FRRR-----
-----K-------------------SSTR-------------------------------
------------------------KVIRPSLEMKNR-RFKYSEVKEMTNNFEVV--LGKG
GFG----VVYHGFLN--N-EQVAVKV-LSQSS-------------T----Q---GY-KEF
KTE-----------VELLLR--------------VHHVNLVS----------LVGYCDE-
---------GIDLAL------IYEFMENGNLK----------------------------
--------------------------------------------EHL--S----------
------------G--------KR------------------------------G--GSV-
LNWSS--RL----KIAI-----------------ESA------LGIEYLHIGCQ---PPM
VH-RDVKSTNILLG-LR----FEAKLADFGLSRSFLV-GS----QAHVSTN---------
VAGTLGYLDPE---------------YYLKN-WLTEKSDV-YSFGIV---LLESITGQPV
--IEQS-------RDKSYIVEWAKSML--A------------N-G---DIESIMDPNL--
--HQDYDSSSSWKALELAMLCINPSSTQRPNMTRV-------AHELNECLEIY------N
L-----------------------------------------------------------
----TKIRS----------------------------------------------QDQNS
S---------------------------------KS------------------------
--------------------------------------L---------------------
------------------------------------------------------------
------------------------------------------------------------
------------------------------------------------------------
------------------------------------------------------------
------GHTVT-------------------------------------------------
-----------------------------------FIS------------------DI-P
SAR---------------------------------------------------------
------------------------------------------------------------
----------------------------------------------
>AT2G37050.3 pacid=19641768 transcript=AT2G37050.3 locus=AT2G37050 ID=AT2G37050.3.TAIR10 annot-version=TAIR10
--------------------------------MVRISLL---------------------
------------------------------------------------------------
------------------------------------------------------------
LL---CLLVSTCL--FTSS---------------------------SA-QA---------
----------P---------------------------G---------------------
------------------------F-----VSLDCGGAEP-----FTD---EL-------
--------------------GLK-W-----------------------SPDNH-LI-Y--
--G------ETA-NI----SSVN---ETRTQ-------Y--------TTLRH--------
----FP------AD-----------SR--------KYCYTL-NV-TS--RN---------
---------------------RYLIRA--------------TFLY----GNF--------
-----------D--------------------------NS----NNVYP-----------
-----KFDISLG-------ATHWAT-IV------IS-E-TYII-----------------
-----------------ETAE-----LVFLASS---PTVSVCL-----------------
------------SN-ATTG-QPFISTL-ELR-------------------QL-S-GSM--
-YGSMLSE-------D-----RFYLSVAA-----------------RI-------NF-G-
-----AES--------------------EASVRYPDDPYD--RI-WE----SDLQKKPNY
----LVDVA-AGTVRV------ST---------------TLP----IES---RV--DDRP
-PQKVMQT----------------------------A-V-VGT-------NG-S------
------------------------LTYRMNLDGFPG-----------FGWA---------
--FTYFAEI-EDLA--EDE----------------------------------SRKFRLV
LPEQPE------------------------------------------------------
-------------------------------------------------------YSKSV
------V-NIKENTQRPYRVY------APGYP-N---ITLPFVLNFRFAKT----A----
-------------------------DSSR-G-----------------------------
------------------------------PI-LNAMEIS-KYL-RKSD-----------
-------GSVD-------------------------------------------------
------ATVMANVASLYS------------------------------------------
----------------STEWAQ--------------------------------------
----EGGDPCSP-------------------SPWSWVQC--------N----SDPQP---
------------RVVAIKLSSMNLTGN-IPS-----DL----------------------
--VK--LTGLVEL----------WLDGNSFTGPI-----------------------PDF
SR-CPNLEIIHLENNRLT--GK--------------IPSSLTKLPN-LKEL---------
-------------------------------------YLQNN-VLTGT---IPS------
---------------D--------------------------------------------
---------------L-----AKDVIS----------------------NFSG-------
---NLNL----------------------------EKSGDKGK---------KL---G--
-------------VII--GASVGAFVLLIATII-------SCIVM------CKSK-----
-----KNNKLGKT------------SAELT-------------------NRPLPIQ---R
----------------------VSSTLSEAHGDAAH-CFTLYEIEEATKKFEKR--IGSG
GFG----IVYYGKTRE-G-KEIAVKV-LANNS-------------Y----Q---GK-REF
ANE-----------VTLLSR--------------IHHRNLVQ----------FLGYCQE-
---------EGKNML------VYEFMHNGTLK----------------------------
--------------------------------------------EHL-------------
-----------YG--------VV------------------------------PR-DRR-
ISWIK--RL----EIAE-----------------DAA------RGIEYLHTGCV---PAI
IH-RDLKTSNILLD-KH----MRAKVSDFGLSKFAVDGT------SHVSSI---------
VRGTVGYLDPE---------------YYISQ-QLTEKSDV-YSFGVI---LLELMSGQEA
--ISNESF----GVNCRNIVQWAKMHI--D------------N-G---DIRGIIDPALAE
---DDYSLQSMWKIAEKALLCVKPHGNMRPSMSEV-------QKDIQDAIRIE------K
EAL---------------------------------------------------------
----------------------------------------------------------AA
RGG-------------------ISDEFSRS-----SAHS---------------------
------------------------------------SSL----------------NM---
----------------------------------------------------------GM
L-----------------------------------------------------------
------------------------------------------------------------
------------------------------------------------------------
------DLAGSQS-----------------------------------------------
-----------------------------------YVSIDES--------------VLQP
TAR---------------------------------------------------------
------------------------------------------------------------
----------------------------------------------
>AT4G29180.2 pacid=19643766 transcript=AT4G29180.2 locus=AT4G29180 ID=AT4G29180.2.TAIR10 annot-version=TAIR10
---------------------------------MGAH-----------------------
------------------------------------------------------------
------------------------------------------------------------
------SVFLILFSVIAIAIV--------------------------VHGQ---------
-------------------G-------Q---------AG---------------------
------------------------F-----ISIDCGSPPNI-N--YVD-T-DT-------
--------------------GIS-Y-----------------------TWDAP-FI-N--
-AG------VNL-NV-----SEEYG-YPKNPVLP--FPL--------ADVRS--------
----FP-------Q-----------GN--------RNCYTL-TPSDG-KGN---------
---------------------LYLIRA--------------SFMY----GNY--------
-----------D--------------------------G-----KNALP-----------
-----EFDLYVN-------VNFWTS-VK------LR-N-ASEN-----------------
-----------------VIKE-----ILSFAES---DTIYVCLV----------------
-------------N-KGKG-TPFISAL-ELR-------------------PM-N-SSI--
-YGTEFGR-------NV------SLVLYQ-----------------RW-------DT-G-
----YLNG--------------------TG--RYQKDTYD--RI-WSP-----------Y
-----SP---VSWNTT------MT---------------TGY----ID--IFQ--SGYRP
-PDEVIKT----------------------------A-A-SPK-------SD-D-EP---
------------------------LELSWTS----------SDPDT-RFYA---------
--YLYFAEL-ENL--KRNE----------------------------------SREIKIF
WNGSPV-----------------S-G-A-FN-----------------------------
-----------------------PS-PEY---------------------------SMT-
------VSNSR-----AFT--------G-KDH-W---ISV--------QKT----A----
-------------------------EST-RP-----------------------------
------------------------------PI-LNAIEIF-SAQ-SLD--EF--------
-----YTRIDD-------------------------------------------------
------VQAIESIKSTYKV-----------------------------------------
---------------NKI-WT---------------------------------------
------GDPCSP----------------RLFP-WEGIGC--------S-YNTS--SY---
------------QIKSLNLSSSGLHGP-IAF-----AF----------------------
--RN--LSLLESL-----------------------------------------------
----------DLSNNNLK--GI--------------VPEFLADLKY-LKSL---------
-------------------------------------NLKGN-NLTGF---IPR------
---------------S--------------------------------------------
---------------LRKRATANGLAL----------------------SVDE-------
---Q-NI-------CHS-----RSCR----------DGNR--------------------
-------------IMVPIVVSTLV-IIL-IAAL-------AIICI------MRRE-----
-----SKI----------------------------------------------------
--------------------MYSGAYSGPLLPSGKR-RFTYSEVSSITNNFNKV--IGKG
GFG----IVYLGSLED-G-TEIAVKM-INDSSFGKSKGSSSSSSSS----Q---VS-KEF
QVE-----------AELLLT--------------VHHRNLAS----------FVGYCDD-
---------GRSMAL------IYEYMANGNLQ----------------------------
--------------------------------------------DYL--S----------
------------S--------EN---------------------------------AED-
LSWEK--RL----HIAI-----------------DSA------QGLEYLHHGCR---PPI
VH-RDVKTANILLN-DN----LEAKIADFGLSKVFPE-DD----LSHVVTA---------
VMGTPGYVDPE---------------YYNTF-KLNEKSDV-YSFGIV---LLELITGKRS
--IMKTD-----DGEKMNVVHYVEPFL--K------------M-G---DIDGVVDPRL--
--HGDFSSNSAWKFVEVAMSCVRDRGTNRPNTNQI-------VSDLKQCLAAE------L
AREP-------------------------------------KSNHEKKEVV------KEK
YTKTKSTVQ----------------------------------------------NYSSN
E----------------------------YN---SSS-----------------------
------------------------------------GSV---------------------
------------------------------------------------------------
------------------------------------------------------------
------------------------------------------------------------
------------------------------------------------------------
------SLSFG-------------------------------------------------
-----------------------------------DYS------------------TFGP
MAR---------------------------------------------------------
------------------------------------------------------------
----------------------------------------------
>AT4G29990.1 pacid=19644840 transcript=AT4G29990.1 locus=AT4G29990 ID=AT4G29990.1.TAIR10 annot-version=TAIR10
---------------------------------MTRL-----------------------
------------------------------------------------------------
-----------------------------------------------------------R
------LLSWISITSCVCLVF----------------------------AQ---------
-------------------D-------Q---------SG---------------------
------------------------F-----ISIDCGIPDDS-S--YTD-E-KT-------
--------------------NMK-Y-----------------------VSDLG-FV-E--
-SG------TSH-SI-----VSDL----QTTSLE--RQF--------QNVRS--------
----FP-------E-----------GK--------RNCYDI-RPQQG-KGF---------
---------------------KYLIRT--------------RFMY----GNY--------
-----------D--------------------------G-----FSKTP-----------
-----EFDLYIG-------ANLWES-VV------LI-N-ETAI-----------------
-----------------MTKE-----IIYTPPS---DHIHVCLV----------------
-------------D-KNRG-TPFLSVL-EIR-------------------FL-K-NDT--
-YD---TP-------YE------ALMLGR-----------------RW-------DF-G-
-----TAT--------------------NLQIRYKDDFYD--RI-WMP------------
-----YKS--PYQKTL------NT---------------SLT----IDE-TNH--NGFRP
-ASIVMRS----------------------------A-I-APG-------NE-S-NP---
------------------------LKFNWAP----------DDPRS-KFYI---------
--YMHFAEV-REL--QRNE----------------------------------TREFDIY
INDVIL-----------------AEN---FR-----------------------------
-----------------------PF-YLF---------------------------TDT-
------RSTVD-----PV---------GRKMN-E---IVL--------QRT----G----
-------------------------VST-LP-----------------------------
------------------------------PI-INAIEIY-QIN-EFL--QL--------
-----PTDQQD-------------------------------------------------
------VDAMTKIKFKYRV-----------------------------------------
---------------KKN-WQ---------------------------------------
------GDPCVP----------------VDNS-WEGLEC--------L-HSDNNTSP---
------------KSIALNLSSSGLTGQ-IDP-----AF----------------------
--AN--LTSINKL-----------------------------------------------
----------DLSNNSLT--GK--------------VPDFLASLPN-LTEL---------
-------------------------------------NLEGN-KLTGS---IPA------
---------------K--------------------------------------------
---------------LLEKSKDGSLSL----------------------RFGG-------
---NPDL-------CQS-----PSCQ----------TTTKK-K---------IGY-----
-------------IVPVVASLAGL-LIV-LTAL-------ALIWH------FKKR-----
-----SRR----------------------------------------------------
-GTIS---------------NKPLGVNTGPLDTAKR-YFIYSEVVNITNNFERV--LGKG
GFG----KVYHGFL-N-G-DQVAVKI-LSEES-------------T----Q---GY-KEF
RAE-----------VELLMR--------------VHHTNLTS----------LIGYCNE-
---------DNHMAL------IYEYMANGNLG----------------------------
--------------------------------------------DYL--S----------
------------G--------KS---------------------------------SLI-
LSWEE--RL----QISL-----------------DAA------QGLEYLHYGCK---PPI
VH-RDVKPANILLN-EN----LQAKIADFGLSRSFPV-EG----SSQVSTV---------
VAGTIGYLDPE---------------YYATR-QMNEKSDV-YSFGVV---LLEVITGKPA
--IWHSR------TESVHLSDQVGSML--A------------N-G---DIKGIVDQRL--
--GDRFEVGSAWKITELALACASESSEQRPTMSQV-------VMELKQSI----------
------------------------------------------------------------
-----FGRV----------------------------------------------NNRSD
H---------------------------------KDP-----------------------
------------------------------------VRM---------------------
------------------------------------------------------------
------------------------------------------------------------
------------------------------------------------------------
------------------------------------------------------------
------V-TMN-------------------------------------------------
-----------------------------------LDT------------------EMVP
RAR---------------------------------------------------------
------------------------------------------------------------
----------------------------------------------
>AT4G29450.1 pacid=19645394 transcript=AT4G29450.1 locus=AT4G29450 ID=AT4G29450.1.TAIR10 annot-version=TAIR10
---------------------------------MRAN-----------------------
------------------------------------------------------------
------------------------------------------------------------
------LVFGI-FCALVTTIL--------------------------VHGQ---------
-------------------D-------Q---------SG---------------------
------------------------Y-----ISIDCGIPPYD-T--PED-T-MT-------
--------------------NIN-Y-----------------------VSDEA-FI-T--
-TG------VNF-KV-----SEEYG-YPKNPVLL--STL--------AEVRA--------
----FP-------Q-----------GN--------RNCYTL-KLSQG-KDH---------
---------------------LYLIRA--------------SFMY----GNY--------
-----------D--------------------------G-----KKALP-----------
-----EFDLYVN-------VNFWST-VK------FK-N-ASDQ-----------------
-----------------VTKE-----ILSFAES---DTIYVCLV----------------
-------------N-KGKG-TPFISGL-ELR-------------------PV-N-SSI--
-YGTEFGR-------NV------SLVLYR-----------------RW-------DI-G-
----YLNG--------------------TG--RYQDDRFD--RI-WSP-----------Y
-----SSN--ISWNSI------IT---------------SGY----ID--VFQ--NGYCP
-PDEVIKT----------------------------A-A-APE-------NV-D-DP---
------------------------LELFWTS----------DDPNV-RFYA---------
--YLYFAEL-ETL--EKNE----------------------------------TRKIKIL
WNGSPV-----------------SET-S-FE-----------------------------
-----------------------PS-SKY---------------------------STT-
------FSNPR-----AFT--------G-KDH-W---ISI--------QKT----V----
-------------------------DST-LP-----------------------------
------------------------------PI-LNAIEIF-TAQ-SLD--EF--------
-----STTIED-------------------------------------------------
------IHAIESIKATYKV-----------------------------------------
---------------NKV-WS---------------------------------------
------GDPCSP----------------RLFP-WEGVGC--------S-DNNN--NH---
------------QIKSLNLSSSGLLGP-IVL-----AF----------------------
--RN--LSLLESL-----------------------------------------------
----------DLSNNDLQ--QN--------------VPEFLADLKH-LKVL---------
-------------------------------------NLKGN-NFTGF---IPK------
---------------S--------------------------------------------
---------------LMKKLKAGLLTL----------------------SADE-------
---Q-NL-------CN-------SCQ----------EKKKKKS-----------------
-------------MVVPIAVAASV-IVL-VVVL-------VIIWI------ILRQ-----
-----RK-----------------------------------------------------
----------------------KGAYSGPLLPSGKR-RFTYNEVSSITNNFNKV--IGKG
GFG----IVYLGSLED-G-TKIAVKM-INDSSLAKPKG-TSSSSLS----R---AS-NQF
QVE-----------AELLLT--------------VHHRNLAS----------FVGYCDD-
---------DRSMAL------IYEYMANGNLQ----------------------------
--------------------------------------------AYL--S----------
------------S--------EN---------------------------------AED-
LSWEK--RL----HIAI-----------------DSA------QGLEYLHDGCR---PAI
VH-RDVKTANILIN-DN----LEAKIADFGLSKVFPE-DD----LSHVVTT---------
VMGTPGYVDPE---------------YYRTF-VLNEKSDV-YSFGVV---LLELITGQRA
--IIKTE-----EGDNISVIHYVWPFF--E------------A-R---ELDGVVDPLL--
--RGDFSQDSAWKFVDVAMSCVRDKGSNRPTMNQI-------VAELKQCLAAE------L
DREP-------------------------------------QSQ----------------
------------------------------------------------------------
------------------------------------------------------------
------------------------------------------------------------
------------------------------------------------------------
------------------------------------------------------------
------------------------------------------------------------
------------------------------------------------------------
------------------------------------------------------------
------------------------------------------------------------
------------------------------------------------------------
------------------------------------------------------------
----------------------------------------------
>AT4G00280.1 pacid=19646986 transcript=AT4G00280.1 locus=AT4G00280 ID=AT4G00280.1.TAIR10 annot-version=TAIR10
---------------------------------MARLM----------------------
------------------------------------------------------------
-----------------------------W------------------------------
------------------------------------------------------------
------------------------------------------------------------
------------------------F-------------------AVHD-Q----------
------------------------------------------------LEDLE-------
-EG-----REVS-SL--------------------VPSL--------QPMKT--------
---SFP-------Q-----------GN--------RNCYNV-QPPQG-KGF---------
---------------------EYLIIT---------------------------------
------------------------------------------------------------
-----RF-------------------VN--------------------------------
------------------------------------------------------------
----------------------------EVE-----------------------------
------------------------------------------------------------
------------------------------------------------------------
------------------------------------------------------------
------------------------------------------------------------
------------------------------------------------------------
------------------------------------------------------------
------------------------------------------------------------
------------------------------------------------------------
------------------------------------------------------------
------------------------------------------------------------
------------------------------PI----------------------------
------------------------------------------------------------
------------------------------------------------------------
------------------------------------------------------------
-----------------------------------------------T------------
----------------------------I-------------------------------
------------------------------------------------------------
------------------------------------------------------------
------------------------------------------------------------
------------------------------------------------------------
------------------------------------------------------------
------------------------------------------------------------
------------------------------------------------------------
------------------------------------------------------------
------------------------------------------------------------
------------------------------------------------------------
------------------------------------------------------------
------------------------------------------------------------
------------------------------------------------------------
------------------------------------------------------------
------------------------------------------------------------
------------------------------------------------------------
------------------------------------------------------------
------------------------------------------------------------
------------------------------------------------------------
------------------------------------------------------------
------------------------------------------------------------
------------------------------------------------------------
------------------------------------------------------------
------------------------------------------------------------
------------------------------------------------------------
------------------------------------------------------------
------------------------------------------------------------
------------------------------------------------------------
------------------------------------------------------------
------------------------------------------------------------
------------------------------------------------------------
----------------------------------------------
>AT4G20450.1 pacid=19647995 transcript=AT4G20450.1 locus=AT4G20450 ID=AT4G20450.1.TAIR10 annot-version=TAIR10
---------------------------------MEGI-----------------------
------------------------------------------------------------
-----------------------------------------------------------H
KL----IF-LALIWIF-LITN-------------------------IVDAQ---------
-------------------D-------Q---------QG---------------------
------------------------F-----ISLDCGMPRNE-S-SYTD-E-ST-------
--------------------GLN-F-----------------------SSDAD-FI-S--
-SG------KSG-TIK--TEDSDS----GVKY-I--KPY--------KQLRY--------
----FP-------E-----------GA--------RNCYNL-T--VM-QGT---------
---------------------HYLIRA--------------VFVY----GNY--------
-----------D--------------------------------LKQRP-----------
-----KFDLYLG-------PNFWTT-IN------LQ-D-PSGGFYYRIWL----------
--------------QDGTVEE-----VIHMPKS---NNLDICLV----------------
-------------K-TGTT-TPFISSL-ELR-------------------PL-R-DDT--
-YT---TT-------TG------SLKLIS-----------------RW-------YF---
-----RKPFP----------------TLESIIRHPDDVHD--RL-WDV-----------Y
-----HAD--EEWTDI------NT---------------TTP----VNT---T-VNAFDL
-PQAIISK----------------------------A-S-IPQ-------VA-S-DT---
------------------------WSTTWSI----------QNPDD-DVHV---------
--YLHFAEI-QAL--KPSD----------------------------------TREFSIL
WNKNTI------------------IR-DYYS-----------------------------
-----------------------PL-EFM---------------------------ADT-
------V---------PIRTSS--KCGDDGFC-S---LDL--------TRT----K----
-------------------------SST-LP-----------------------------
------------------------------PY-CNAMEVF-GLL-QLL--QT--------
-----ETDEND-------------------------------------------------
------VTTLKNIQATYRI-----------------------------------------
---------------QKTNWQ---------------------------------------
------GDPCVP----------------IQFI-WTGLNC--------S-NMFPSIPP---
------------RITSIDFSNFGLNGT-ITS-----DI----------------------
--QY--LNQLQKL-----------------------------------------------
----------DLSNNNLT--GK--------------VPEFLAKMKL-LTFI---------
-------------------------------------NLSGN-NLSGS---IPQ------
---------------S--------------------------------------------
---------------LLNMEK-NGLIT----------------------LLYN-------
---GNNL-------CLD-----PSCESE------TG-PGNNKK---------KL------
-------------LVPILASAASV-GII-IAVLL-----LVNILL------LRKK-----
-----K-------------------PSKA-------------------------------
--------------------------SRSSMVANKR-SYTYEEVAVITNNFERP--LGEG
GFG----VVYHGNVND-N-EQVAVKV-LSESS-------------A----Q---GY-KQF
KAE-----------VDLLLR--------------VHHINLVT----------LVGYCDE-
---------GQHLVL------IYEYMSNGNLK----------------------------
--------------------------------------------QHL--S----------
------------G--------EN------------------------------S--RSP-
LSWEN--RL----RIAA-----------------ETA------QGLEYLHIGCK---PPM
IH-RDIKSMNILLD-NN----FQAKLGDFGLSRSFPV-GS----ETHVSTN---------
VAGSPGYLDPE---------------YYRTN-WLTEKSDV-FSFGVV---LLEIITSQPV
--IDQT-------REKSHIGEWVGFKL--T------------N-G---DIKNIVDPSM--
--NGDYDSSSLWKALELAMSCVSPSSSGRPNMSQV-------ANELQECLLTE------N
S-----------------------------------------------------------
----RKGGR----------------------------------------------HDVDS
K---------------------------------SS------------------------
--------------------------------------L---------------------
------------------------------------------------------------
------------------------------------------------------------
------------------------------------------------------------
------------------------------------------------------------
------EQSTS-------------------------------------------------
-----------------------------------FGP------------------EHIP
DAR---------------------------------------------------------
------------------------------------------------------------
----------------------------------------------
>AT1G51810.1 pacid=19649167 transcript=AT1G51810.1 locus=AT1G51810 ID=AT1G51810.1.TAIR10 annot-version=TAIR10
------------------------------------------------------------
------------------------------------------------------------
------------------------------------------------------------
------------------------------------------------------------
------------------------------------------------------------
------------------------------------------------------------
------------------------------------------------------------
------------------------------------------------------------
------------------------------------------------------------
------------------------------------------------------------
------------------------------------------------------------
---------------------MWIT-VN------------TDN-----------------
-----------------TIKE-----ILHVSKS---NTLQVCLV----------------
-------------K-TGTS-IPYINTL-ELR-------------------PL-A-DDI--
-YT---NE-------SG------SLNYLF-----------------RV-------YY---
-----SNL--------------------KGYIEYPDDVHD--RI-WKQ-----------I
-----LPY--QDWQIL------TT---------------NLQ----INV---S--NDYDL
-PQRVMKT----------------------------A-V-TPI-------KA-STTT---
------------------------MEFPWNL----------EPPTS-QFYL---------
--FLHFAEL-QSL--QANE----------------------------------TREFNVV
LNGNVT-------------------F-KSYS-----------------------------
-----------------------PK-FLE---------------------------MQT-
------VYSTA-----PK------QC-DGGKC-L---LQL--------VKT----S----
-------------------------RST-LP-----------------------------
------------------------------PL-INAMEAY-TVL-DFP--QI--------
-----ETNVDE-------------------------------------------------
------VIAIKNIQSTYGL-----------------------------------------
---------------SKTTWQ---------------------------------------
------GDPCVP----------------KKFL-WDGLNC--------N-NSDDSTPP---
------------IITSLNLSSSGLTGI-IVL-----TI----------------------
--QN--LANLQEL-----------------------------------------------
----------DLSNNNLS--GG--------------VPEFLADMKS-LLVI---------
-------------------------------------NLSGN-NLSGV---VPQ------
---------------K--------------------------------------------
---------------LI--EK-KMLKL----------------------NIEG-------
---NPKL------NCTV-----ESCVNK------DEEGGRQIK---------SM------
-------------TIPIVASIGSV-VAF-TVAL-------MIFCV------VRKN-----
-----N-------------------PSN----------------------DEAPTS---C
MLPAD------------------SRSSEPTIVTKNK-KFTYAEVLTMTNNFQKI--LGKG
GFG----IVYYGSVNG-T-EQVAVKM-LSHSS-------------A----Q---GY-KQF
KAE-----------VELLLR--------------VHHKNLVG----------LVGYCEE-
---------GDKLAL------IYEYMANGDLD----------------------------
--------------------------------------------EHM--S----------
------------G--------KR------------------------------G--GSI-
LNWGT--RL----KIAL-----------------EAA------QGLEYLHNGCK---PLM
VH-RDVKTTNILLN-EH----FDTKLADFGLSRSFPI-EG----ETHVSTV---------
VAGTIGYLDPE---------------YYRTN-WLTEKSDV-YSFGVV---LLVMITNQPV
--IDQN-------REKRHIAEWVGGML--T------------K-G---DIKSITDPNL--
--LGDYNSGSVWKAVELAMSCMNPSSMTRPTMSQV-------VFELKECLASE------S
S-----------------------------------------------------------
----R-------------------------------------------------------
------------------------------------------------------------
------------------------------------------------------------
------------------------------------------------------------
------------------------------------------------------------
------------------------------------------------------------
------------------------------------------------------------
------EVSMT-------------------------------------------------
-----------------------------------FGT------------------EVAP
MAR---------------------------------------------------------
------------------------------------------------------------
----------------------------------------------
>AT1G51805.1 pacid=19649477 transcript=AT1G51805.1 locus=AT1G51805 ID=AT1G51805.1.TAIR10 annot-version=TAIR10
---------------------------------MESH-----------------------
------------------------------------------------------------
------------------------------------------------------------
---------RVFVATFMLILH-------------------------LVQAQ---------
-------------------D-------Q---------PG---------------------
------------------------F-----INVDCGLLPRD-S-PYNA-L-GT-------
--------------------GLV-Y-----------------------TSDVG-LV-S--
-SG------KTG-KI-----AKEF----EENN-S--TPN--------LTLRY--------
----FP-------D-----------GA--------RNCYNL-N--VS-RDT---------
---------------------NYMIKA--------------TFVY----GNY--------
-----------D--------------------------G-----HKDEP-----------
-----NFDLYLG-------PNLWAT-VS------------RSE-----------------
-----------------TVEE-----IIHVTKS---DSLQVCLA----------------
-------------K-TGDF-IPFINIL-ELR-------------------PL-K-KNV--
-YV---TE-------SG------SLKLLF-----------------RK-------YF---
-----SDS--------------------GQTIRYPDDIYD--RV-WHA-----------S
-----FLE--NNWAQV------ST---------------TLG----VNV---T--DNYDL
-SQDVMAT----------------------------G-A-TPL-------ND-S-ET---
------------------------LNITWNV----------EPPTT-KVYS---------
--YMHFAEL-ETL--RAND----------------------------------TREFNVM
LNGNDL-------------------F-GPYS-----------------------------
-----------------------PI-PLK---------------------------TET-
------ETNLK-----PE------EC-EDGAC-I---LQL--------VKT----S----
-------------------------KST-LP-----------------------------
------------------------------PL-LNAIEAF-TVI-DFL--QV--------
-----ETDEDD-------------------------------------------------
------AAAIKNVQNAYGLI----------------------------------------
---------------NRSSWQ---------------------------------------
------GDPCVP----------------KQYS-WDGLKC--------S-YSD-STPP---
------------IINFLDLSASGLTGI-IAP-----AI----------------------
--QN--LTHLEIL-----------------------------------------------
----------ALSNNNLT--GE--------------VPEFLADLKS-IMVI---------
-------------------------------------DLRGN-NLSGP---VPA------
---------------S--------------------------------------------
---------------LL--QK-KGLML----------------------HLDD-------
---NPHI------LCTT-----GSCMHK-------G-EG-EKK---------SI------
-------------IVPVVASIVSL-AVI-IGAL-------ILFLV------FRKK-----
-----K-------------------ASKV---------------------EGTLPS---Y
MQASD---------------GRSPRSSEPAIVTKNK-RFTYSQVVIMTNNFQRI--LGKG
GFG----IVYHGFVNG-V-EQVAVKI-LSHSS-------------S----Q---GY-KQF
KAE-----------VELLLR--------------VHHKNLVG----------LVGYCDE-
---------GENMAL------IYEYMANGDLK----------------------------
--------------------------------------------EHM--S----------
------------G--------TR------------------------------N--RFI-
LNWET--RL----KIVI-----------------DSA------QGLEYLHNGCK---PLM
VH-RDVKTTNILLN-EH----FEAKLADFGLSRSFPI-GG----ETHVSTV---------
VAGTPGYLDPE---------------YYKTN-RLTEKSDV-YSFGIV---LLEMITNRPV
--IDQS-------REKPYISEWVGIML--T------------K-G---DIISIMDPSL--
--NGDYDSGSVWKAVELAMSCLNPSSTRRPTMSQV-------LIALNECLVSE------N
S-----------------------------------------------------------
----RGGAS----------------------------------------------RDMDS
K---------------------------------SS------------------------
--------------------------------------L---------------------
------------------------------------------------------------
------------------------------------------------------------
------------------------------------------------------------
------------------------------------------------------------
------EVSLT-------------------------------------------------
-----------------------------------FDT------------------DVSP
MAR---------------------------------------------------------
------------------------------------------------------------
----------------------------------------------
>AT1G51850.1 pacid=19649533 transcript=AT1G51850.1 locus=AT1G51850 ID=AT1G51850.1.TAIR10 annot-version=TAIR10
---------------------------------MERH-----------------------
------------------------------------------------------------
------------------------------------------------------------
---------CVLVATFLLMLH-------------------------IVHAQ---------
-------------------D-------Q---------IG---------------------
------------------------F-----ISVDCGLAPRE-S-PYNE-A-KT-------
--------------------GLT-Y-----------------------TSDDG-LV-N--
-VG------KPG-RI-----AKEF----EPLA-D--KPT--------LTLRY--------
----FP-------E-----------GV--------RNCYNL-N--VT-SDT---------
---------------------NYLIKA--------------TFVY----GNY--------
-----------D--------------------------G-----LNVGP-----------
-----NFDLYFG-------PNLWTT-----------------------------------
----------------------------------------VCLI----------------
-------------K-TGIS-IPFINVL-ELR-------------------PM-K-KNM--
-YV---TQ-------GE------SLNYLF-----------------RV-------YI---
-----SNS--------------------STRIRFPDDVYD--RK-WYP-----------Y
-----F-D--NSWTQV------TT---------------TLD----VNT---S--LTYEL
-PQSVMAK----------------------------A-A-TPI-------KA-N-DT---
------------------------LNITWTV----------EPPTT-KFYS---------
--YMHFAEL-QTL--RAND----------------------------------AREFNVT
MNGIYT-------------------Y-GPYS-----------------------------
-----------------------PK-PLK---------------------------TET-
------IYDKI-----PE------QC-DGGAC-L---LQV--------VKT----L----
-------------------------KST-LP-----------------------------
------------------------------PL-LNAIEAF-TVI-DFP--QM--------
-----ETNGDD-------------------------------------------------
------VDAIKNVQDTYGI-----------------------------------------
---------------SRISWQ---------------------------------------
------GDPCVP----------------KLFL-WDGLNC--------N-NSDNSTSP---
------------IITSLDLSSSGLTGS-ITQ-----AI----------------------
--QN--LTNLQEL-----------------------------------------------
----------DLSDNNLT--GE--------------IPDFLGDIKS-LLVI---------
-------------------------------------NLSGN-NLSGS---VPP------
---------------S--------------------------------------------
---------------LL--QK-KGMKL----------------------NVEG-------
---NPHL------LCTA-----DSCVKK-------GEDGHKKK---------SV------
-------------IVPVVASIASI-AVL-IGAL-------VLFFI------LRKK-----
-----K-------------------SPKV---------------------EGPPPS---Y
MQASD---------------GRSPRSSEPAIVTKNR-RFTYSQVAIMTNNFQRI--LGKG
GFG----MVYHGFVNG-T-EQVAVKI-LSHSS-------------S----Q---GY-KEF
KAE-----------VELLLR--------------VHHKNLVG----------LVGYCDE-
---------GENMAL------IYEYMANGDLK----------------------------
--------------------------------------------EHM--S----------
------------G--------TR------------------------------N--RFT-
LNWGT--RL----KIVV-----------------ESA------QGLEYLHNGCK---PPM
VH-RDVKTTNILLN-EH----FQAKLADFGLSRSFPI-EG----ETHVSTV---------
VAGTPGYLDPE---------------YYKTN-WLTEKSDV-YSFGIV---LLELITNRPV
--IDKS-------REKPHIAEWVGVML--T------------K-G---DINSIMDPNL--
--NEDYDSGSVWKAVELAMSCLNPSSARRPTMSQV-------VIELNECIASE------N
S-----------------------------------------------------------
----RGGAS----------------------------------------------RDMDS
K---------------------------------SS------------------------
--------------------------------------I---------------------
------------------------------------------------------------
------------------------------------------------------------
------------------------------------------------------------
------------------------------------------------------------
------EVSLT-------------------------------------------------
-----------------------------------FDT------------------ELSP
TAR---------------------------------------------------------
------------------------------------------------------------
----------------------------------------------
>AT1G51790.1 pacid=19649588 transcript=AT1G51790.1 locus=AT1G51790 ID=AT1G51790.1.TAIR10 annot-version=TAIR10
--------------------------------MMTSK-----------------------
------------------------------------------------------------
----------------------------------------------------------AK
AL---TFICCVAL-------------------------------LNLAIAQ---------
-------------------D-------Q---------SG---------------------
------------------------F-----ISIDCGLQPEN-S-SYTE-T-ST-------
--------------------DIK-Y-----------------------VSDSS-YT-D--
-TG------TSY-FV-----APE-----NRQNMK--QSM--------WSVRS--------
----FP-------E-----------GI--------RNCYTI-A--VN-SST---------
---------------------KYLIRA--------------DFMY----GNY--------
-----------D--------------------------S-----RNEIP-----------
-----GFDLHLG-------PNKWDT-VE------LV-S-PLQT-----------------
-----------------VSKE-----IIYYVLT---DTIQVCLV----------------
-------------N-TGNG-TPFISVL-ELR-------------------QL-P-NSS--
-YA---AQ-------SE------SLQLFQ-----------------RL-------DF-G-
-----STT--------------------NLTVRYPNDVFD--RI-WFP------------
-----ATP--NGTKPLS---DPST---------------SLT----SNS---T--GNFRL
-PQVVMRT----------------------------G-I-VPD-------NP-R----G-
-----------------------FVDFGWIP----------DDPSL-EFFF---------
--YLYFTEL-QQP--NSGTVE--------------------------------TREFVIL
LNG------------------------KSFG-----------------------------
----------------------EPL-SLN-----------------------YFR-TLA-
------LFTSN-----PL---------KAESF-Q---FSL--------RQT----Q----
-------------------------SSS-LP-----------------------------
------------------------------PL-INAMETY-FVN-KLP--QS--------
-----STDPND-------------------------------------------------
------LSAMRNIKSAYKV-----------------------------------------
---------------KR-NWE---------------------------------------
------GDVCVP----------------QAYT-WEGLNC--------S--FNGTNMP---
------------RVIALNLSSAGLTGE-ITS-----DI----------------------
--SR--LSQLQIL-----------------------------------------------
----------DLSNNNLS--GPA-------------VPAFLAQLQF-LRVL---------
-------------------------------------HLANN-QLSGP---IPS------
---------------S--------------------------------------------
---------------LIERLD----------------------------SFSG-------
---NPSI-------CSA-----NACEEV-------SQNRSKKN---------KLPS---F
-------------VIPLVASLAGL-LLLFIISA-------AIFLIL-----MRKK-----
-----KQDYG--------------------------------------------------
--------------------GNETAVDAFDLEPSNR-KFTYAEIVNITNGFDRD--QGKV
GFG----RNYLGKLDG---KEVTVKL-VSSLS-------------S----Q---GY-KQL
RAE-----------VKHLFR--------------IHHKNLIT----------MLGYCNE-
---------GDKMAV------IYEYMANGNLK----------------------------
--------------------------------------------QHI--S----------
----------------------------------------------------ENS-TTV-
FSWED--RL----GIAV-----------------DVA------QGLEYLHTGCK---PPI
IH-RNVKCTNVFLD-ES----FNAKLGGFGLSRAFDA-AE----GSHLNTA---------
IAGTPGYVDPE---------------YYTSN-MLTEKSDV-YSFGVV---LLEIVTAKPA
--IIKN-------EERMHISQWVESLL--S------------R-E---NIVEILDPSL--
--CGDYDPNSAFKTVEIAVACVCRNSGDRPGMSQV-------VTALKESLAVE------V
E-----------------------------------------------------------
----RKKHLPV-------------------------------------------------
----------------------------------GST-----------------------
------------------------------------DSLE--------------------
------------------------------------------------------------
------------------------------------------------------------
------------------------------------------------------------
------------------------------------------------------------
------ELALG-------------------------------------------------
-----------------------------------FGS------------------NPPP
RLR---------------------------------------------------------
------------------------------------------------------------
----------------------------------------------
>AT1G51910.1 pacid=19649715 transcript=AT1G51910.1 locus=AT1G51910 ID=AT1G51910.1.TAIR10 annot-version=TAIR10
---------------------------------MKTM-----------------------
------------------------------------------------------------
-----------------------------------------------------------N
GF----LL--LSTIAF-AVFH-------------------------LVQAQ---------
-------------------S-------Q---------SG---------------------
------------------------F-----ISLDCGLIPKD-T-TYTE-Q-IT-------
--------------------NIT-Y-----------------------ISDAD-YI-D--
-SG------LTE-RI-----SDSY----KSQL-Q--QQT--------WTLRS--------
----FP-------E-----------GQ--------RNCYNF-N--LK-ANL---------
---------------------KYLIRG--------------TFVY----GNY--------
-----------D--------------------------G-----LNQMP-----------
-----KFDLHIG-------PNKWTS-VI------LE-G-VANA-----------------
-----------------TIFE-----IIHVLTQ---DRLQVCLV----------------
-------------K-TGQT-TPFISSL-ELR-------------------PL-N-NDT--
-YV---TQ-------GG------SLMSFA-----------------RI-------YF---
-----PKT--------------------AYFLRYSDDLYD--RV-WVP-----------F
-----SQN---ETVSL------ST---------------NLP----VDT--SS--NSYNV
-PQNVANS----------------------------A-I-IPA-------EA-T-HP---
------------------------LNIWWDL----------QNINA-PSYV---------
--YMHFAEI-QNL--KAND----------------------------------IREFNIT
YNGGQV------------------WE-SSIR-----------------------------
-----------------------PH-NLS---------------------------ITT-
------ISSPT-----AL------NS-SDGFF-N---FTF--------TMT----T----
-------------------------TST-LP-----------------------------
------------------------------PL-INALEVY-TLV-ENL--LL--------
-----ETYQDE-------------------------------------------------
------VSAMMNIKKTYGLS----------------------------------------
---------------KKISWQ---------------------------------------
------GDPCSP----------------QIYR-WEGLNC--------L-YLD-SDQP---
------------LITSLNLRTSGLTGI-ITH-----DI----------------------
--SN--LIQLREL-----------------------------------------------
----------DLSDNDLS--GE--------------IPDFLADMKM-LTLV---------
-------------------------------------NLKGNPKLNLT---VPD------
---------------S--------------------------------------------
---------------IKHRINNKSLKL----------------------IIDE-------
---NQSS------------------------------EKHGIK---------FP------
-------------LVAILASVAGV-IAL-LAIF-------TICVI------FKRE-----
-----KQ------------------GSGEA--------------------PT--------
---RV---------------NTEIRSSYQSIETKDR-KFTYSEILKMTNNFERV--LGKG
GYG----RVYYGKLDD---TEVAVKM-LFHSS-------------AE---Q---DY-KHF
KAE-----------VELLLR--------------VHHRHLVG----------LVGYCDD-
---------GDNFAL------IYEYMANGDLK----------------------------
--------------------------------------------ENM--S----------
------------G--------NR------------------------------S--GHV-
LSWEN--RM----QIAM-----------------EAA------QGLEYLHNGSR---PPM
VH-RDVKTTNILLN-EL----YQAKLADFGLSRSSPV-DG----ESYVSTI---------
VAGTPGYLDPE------------------TN-LLSEKTDV-YSFGVV---LLEIITNQPV
--IDTT-------REKAHITDWVGFKL--M------------E-G---DIRNIIDPKL--
--IKEFDTNGVWKAVELALSCVNPTSNHRPTMPHV-------VMELKECLDSE------I
A-----------------------------------------------------------
----RKQGS----------------------------------------------QDMFS
R---------------------------------DS------------------------
--------------------------------------I---------------------
------------------------------------------------------------
------------------------------------------------------------
------------------------------------------------------------
------------------------------------------------------------
------ELTFS-------------------------------------------------
-----------------------------------PTG-------------------FSP
GPR---------------------------------------------------------
------------------------------------------------------------
----------------------------------------------
>AT1G49100.1 pacid=19650502 transcript=AT1G49100.1 locus=AT1G49100 ID=AT1G49100.1.TAIR10 annot-version=TAIR10
---------------------------------MEKY-----------------------
------------------------------------------------------------
----------------------------------------------------------FH
GV----L--CVFIITV-AFIH-------------------------VVQAQ---------
-------------------D-------P---------NG---------------------
------------------------F-----ITLDCGLLPDG-S-PYTN-P-ST-------
--------------------GLT-F-----------------------TSDSS-FI-E--
-SG------KNG-RV-----SKDS----ERNF-E--KAF--------VTLRY--------
----FP-------D-----------GE--------RNCYNL-N--VT-QGT---------
---------------------NYLIRA--------------AFLY----GNY--------
-----------D--------------------------G-----LNTVP-----------
-----NFDLFIG-------PNKVTT-VN------FN-A-TGGG-----------------
-----------------VFVE-----IIHMSRS---TPLDICLV----------------
-------------K-TGTT-TPMISTL-ELR-------------------PL-R-SDT--
-YI---SA-------IG-----SSLLLYF-----------------RG-------YL---
-----NDS--------------------GVVLRYPDDVND--RR-WFP------------
-----FSY--KEWKIV------TT---------------TLN----VNT---S--NGFDL
-PQGAMAS----------------------------A-A-TRV-------ND-N-GT---
------------------------WEFPWSL----------EDSTT-RFHI---------
--YLHFAEL-QTL--LANE----------------------------------TREFNVL
LNGKVY-------------------Y-GPYS-----------------------------
-----------------------PK-MLS---------------------------IDT-
------M---S-----PQPDST-LTC-KGGSC-L---LQL--------VKT----T----
-------------------------KST-LP-----------------------------
------------------------------PL-INAIELF-TVV-EFP--QS--------
-----ETNQDE-------------------------------------------------
------VIAIKKIQLTYGL-----------------------------------------
---------------SRINWQ---------------------------------------
------GDPCVP----------------EQFL-WAGLKC--------S-NINSSTPP---
------------TITFLNLSSSGLTGI-ISP-----SI----------------------
--QN--LTHLQEL-----------------------------------------------
----------DLSNNDLT--GD--------------VPEFLADIKS-LLII---------
-------------------------------------NLSGN-NFSGQ---LPQ------
---------------K--------------------------------------------
---------------LI--DK-KRLKL----------------------NVEG-------
---NPKL------LCTK-----GPCGNK------PGEGGHPKK---------SI------
-------------IVPVVSSVALI-AIL-IAAL-------VLFLV------LRKK-----
-----N-------------------PSRS-------------------------------
--KEN---------------GRTSRSSEPPRITKKK-KFTYVEVTEMTNNFRSV--LGKG
GFG----MVYHGYVNG-R-EQVAVKV-LSHAS-------------K----H---GH-KQF
KAE-----------VELLLR--------------VHHKNLVS----------LVGYCEK-
---------GKELAL------VYEYMANGDLK----------------------------
--------------------------------------------EFF--S----------
------------G--------KR------------------------------G--DDV-
LRWET--RL----QIAV-----------------EAA------QGLEYLHKGCR---PPI
VH-RDVKTANILLD-EH----FQAKLADFGLSRSFLN-EG----ESHVSTV---------
VAGTIGYLDPE---------------YYRTN-WLTEKSDV-YSFGVV---LLEIITNQRV
--IERT-------REKPHIAEWVNLMI--T------------K-G---DIRKIVDPNL--
--KGDYHSDSVWKFVELAMTCVNDSSATRPTMTQV-------VTELTECVTLE------N
S-----------------------------------------------------------
----RGGKS----------------------------------------------QNMGS
T---------------------------------SSS-----------------------
------------------------------------------------------------
------------------------------------------------------------
------------------------------------------------------------
------------------------------------------------------------
------------------------------------------------------------
------EVTMT-------------------------------------------------
-----------------------------------FDT------------------EVNP
VAR---------------------------------------------------------
------------------------------------------------------------
----------------------------------------------
>AT1G67720.1 pacid=19650614 transcript=AT1G67720.1 locus=AT1G67720 ID=AT1G67720.1.TAIR10 annot-version=TAIR10
---------------------------------MGLCLAQ--------------------
------------------------------------------------------------
------------------------------------------------------------
LA---VTCLFLVPFVLSQV---------------------------T-------------
--------------------------------------E---------------------
------------------------F-----VSIDCGCSSN-----YTD-P-RT-------
--------------------GLG-W-----------------------VSDSE-II-K--
-QG------KPV-TL----ANTN---WNSMQ-------Y--------RRRRD--------
----FP------TD-----------NK--------KYCYRL-ST-KE--RR---------
---------------------RYIVRT--------------TFLY----GGL--------
-----------G--------------------------S-----EEAYP-----------
-----KFQLYLD-------ATKWAT-VT------IQ-E-VSRV-----------------
-----------------YVEE-----LIVRATS---SYVDVCV-----------------
------------CC-AITG-SPFMSTL-ELR-------------------PL-N-LSM--
-YATDY-E-------D-----NFFLKVAA-----------------RV-------NF-G-
-----APN--------------------MDALRYPDDPYD--RI-WE----SDINKRPNY
----LVGVA-PGTTRI------NT---------------SKT----INT---LT--REYP
-PMKVMQT----------------------------A-V-VGT-------QG-L------
------------------------ISYRLNLEDFPA-----------NARA---------
--YAYFAEI-EELG--ANE----------------------------------TRKFKLV
QPYFPD------------------------------------------------------
-------------------------------------------------------YSNAV
------V-NIAENANGSYTLY------EPSYM-N---VTLDFVLTFSFGKT----K----
-------------------------DSTQ-G-----------------------------
------------------------------PL-LNAIEIS-KYL-PISV-----------
-----KTDRSD-------------------------------------------------
------VSVLDAIRSMSP------------------------------------------
----------------DSDWAS--------------------------------------
----EGGDPCIP-------------------VLWSWVNC--------S----STSPP---
------------RVTKIALSRKNLRGE-IPP-----GI----------------------
--NY--MEALTEL----------WLDDNELTGTL-----------------------PDM
SK-LVNLKIMHLENNQLS--GS--------------LPPYLAHLPN-LQEL---------
-------------------------------------SIENN-SFKGK---IPS------
---------------A--------------------------------------------
---------------L----LKGKVLF----------------------KYNN-------
---NPEL----------------------------QNEAQRK----------HF---W--
-------------QIL--GISIAAVAILLLLVG------GSLVLL------CALR-----
-----KTKRADK-------------GDSTE-------------------TKKKGLV---A
YSAVR-----------------GGHLL-DEG--VAY-FISLPVLEEATDNFSKK--VGRG
SFG----SVYYGRMKD-G-KEVAVKI-TADPS-------------S----H---LN-RQF
VTE-----------VALLSR--------------IHHRNLVP----------LIGYCEE-
---------ADRRIL------VYEYMHNGSLG----------------------------
--------------------------------------------DHL-------------
-----------HG--------SS-------------------------------D-YKP-
LDWLT--RL----QIAQ-----------------DAA------KGLEYLHTGCN---PSI
IH-RDVKSSNILLD-IN----MRAKVSDFGLSRQTEEDL------THVSSV---------
AKGTVGYLDPE---------------YYASQ-QLTEKSDV-YSFGVV---LFELLSGKKP
--VSAEDF----GPEL-NIVHWARSLI--R------------K-G---DVCGIIDPCIA-
---SNVKIESVWRVAEVANQCVEQRGHNRPRMQEV-------IVAIQDAIRIE------R
GNEN-G------------------------------------------------------
-------------------------------------------------------LKSSS
SSS-------------------SKAQSSRK-----TLLT---------------------
------------------------------------SFL----------------ELE--
------------------------------------------------------------
------------------------------------------------------------
------------------------------------------------------------
------------------------------------------------------------
----SPDI----------------------------------------------------
----------------------------------SRNSL-------------------AP
AAR---------------------------------------------------------
------------------------------------------------------------
----------------------------------------------
>AT1G51860.1 pacid=19651328 transcript=AT1G51860.1 locus=AT1G51860 ID=AT1G51860.1.TAIR10 annot-version=TAIR10
---------------------------------MKSL-----------------------
------------------------------------------------------------
-----------------------------------------------------------H
WF----LH--LLIIAF-TVLR-------------------------SVEAQ---------
-------------------N-------Q---------AG---------------------
------------------------F-----ISLDCGLVPKE-T-TYTE-K-ST-------
--------------------NIT-Y-----------------------KSDVD-YI-D--
-SG------LVG-KI-----NDAY----KTQF-Q--QQV--------WAVRS--------
----FP-------V-----------GQ--------RNCYNV-N--LT-ANN---------
---------------------KYLIRG--------------TFVY----GNY--------
-----------D--------------------------G-----LNQFP-----------
-----SFDLHIG-------PNKWSS-VK------IL-G-VTNT-----------------
-----------------SMHE-----IIHVVPQ---DSLEVCLV----------------
-------------K-TGPT-TPFISSL-EVR-------------------PL-N-NES--
-YL---TQ-------SG------SLMLFA-----------------RV-------YF-P-
-----SSS--------------------SSFIRYDEDIHD--RV-WNS-----------F
-----TDD---ETVWI------ST---------------DLP----IDT---S--NSYDM
-PQSVMKT----------------------------A-A-VPK-------NA-S-EP---
------------------------WLLWWTL----------DENTA-QSYV---------
--YMHFAEV-QNL--TANE----------------------------------TREFNIT
YNGGLR------------------WF-SYLR-----------------------------
-----------------------PP-NLS---------------------------IST-
------IFNPR-----AV------SS-SNGIF-N---FTF--------AMT----G----
-------------------------NST-LP-----------------------------
------------------------------PL-LNALEIY-TVV-DIL--QL--------
-----ETNKDE-------------------------------------------------
------VSAMMNIKETYGLS----------------------------------------
---------------KKISWQ---------------------------------------
------GDPCAP----------------QLYR-WEGLNC--------S-YPD-SEGS---
------------RIISLNLNGSELTGS-ITS-----DI----------------------
--SK--LTLLTVL-----------------------------------------------
----------DLSNNDLS--GD--------------IPTFFAEMKS-LKLI---------
-------------------------------------NLSGNPNLNLT--AIPD------
---------------S--------------------------------------------
---------------LQQRVNSKSLTL----------------------ILGE-------
---NLTLTP----------------------------KKESKK---------VP------
-------------MVAIAASVAGV-FAL-LVIL-------AIFFV------IKRK-----
-----NV------------------KAHKS--------------------PGPPPL---V
TPGIV---------------KSETRSSNPSIITRER-KITYPEVLKMTNNFERV--LGKG
GFG----TVYHGNLDG---AEVAVKM-LSHSS-------------A----Q---GY-KEF
KAE-----------VELLLR--------------VHHRHLVG----------LVGYCDD-
---------GDNLAL------IYEYMANGDLR----------------------------
--------------------------------------------ENM--S----------
------------G--------KR------------------------------G--GNV-
LTWEN--RM----QIAV-----------------EAA------QGLEYLHNGCR---PPM
VH-RDVKTTNILLN-ER----CGAKLADFGLSRSFPI-DG----ECHVSTV---------
VAGTPGYLDPE---------------YYRTN-WLSEKSDV-YSFGVV---LLEIVTNQPV
--IDKT-------RERPHINDWVGFML--T------------K-G---DIKSIVDPKL--
--MGDYDTNGAWKIVELALACVNPSSNRRPTMAHV-------VMELNDCVALE------N
A-----------------------------------------------------------
----RRQGS----------------------------------------------EEMYS
M---------------------------------GS------------------------
--------------------------------------V---------------------
------------------------------------------------------------
------------------------------------------------------------
------------------------------------------------------------
------------------------------------------------------------
------DYSLS-------------------------------------------------
-----------------------------------STS------------------DFAP
GAR---------------------------------------------------------
------------------------------------------------------------
----------------------------------------------
>AT1G51870.1 pacid=19651350 transcript=AT1G51870.1 locus=AT1G51870 ID=AT1G51870.1.TAIR10 annot-version=TAIR10
---------------------------------MKSL-----------------------
------------------------------------------------------------
-----------------------------------------------------------H
FC----LL--FMIVSF-TVSR-------------------------PVEAQ---------
-------------------D-------Q---------AG---------------------
------------------------F-----ISLDCGLVPKE-T-TYVE-T-ST-------
--------------------NIT-Y-----------------------KSDAN-YT-D--
-SG------LVG-KI-----NDAH----KTLV-Q--QPL--------WALRS--------
----FP-------E-----------GE--------RNCYNF-N--LT-VNS---------
---------------------TYLIRG--------------TFLY----GNY--------
-----------D--------------------------G-----LNQSP-----------
-----SFDLHIG-------ASKWTS-VN------IV-G-VTDT-----------------
-----------------VMPE-----IIHVLTQ---KRLQVCLV----------------
-------------K-TGKT-TPFISSL-ELR-------------------PL-I-NNI--
-YI---AE-------SG------SMVLQN-----------------RV-------YF-P-
-----SDS--------------------TSIVRYDEDIHD--RV-WNP-----------V
-----SDD---DSSSI------ST---------------DLQ----VQT---N--NLYDV
-PQFVMKT----------------------------A-A-IPK-------DA-S-AP---
------------------------WSLVWTI----------DNTTA-LSYV---------
--YMHFAEI-QDL--KAND----------------------------------LREFDIT
YNGGKL------------------WF-SQFR-----------------------------
-----------------------PN-KLS---------------------------ILT-
------MFSQV-----PL------TS-SNGEY-N---FTF--------EMT----S----
-------------------------NST-LP-----------------------------
------------------------------PL-INALEIY-TGL-EIL--QL--------
-----QTDKDE-------------------------------------------------
------VSAMMNIKTTYDLS----------------------------------------
---------------KKISWQ---------------------------------------
------GDPCAP----------------QLYR-WEGLDC--------S-YPD-TEAS---
------------RIISLNLNASGLNGT-ITS-----DI----------------------
--TK--LTQLSEL-----------------------------------------------
------------------------------------------------------------
------------------------------------------------------------
------------------------------------------------------------
--------------------------------------------------LGE-------
---KVKMNP--------------------------TAKKESKK---------VP------
-------------IVPIAASVAGV-FAL-IVIL-------AIFFI------VKGK-----
-------------------------KGKSA--------------------EGPPLS---V
TSGTA---------------KSETRSSNPSIMRKDR-KITYPQVLKMTNNFERV--LGKG
GFG----TVYHGNMED---AQVAVKM-LSHSS-------------A----Q---GY-KEF
KAE-----------VELLLR--------------VHHRHLVG----------LVGYCDD-
---------GDNLAL------IYEYMANGDLR----------------------------
--------------------------------------------ENM--L----------
------------G--------KR------------------------------G--GNV-
LTWEN--RM----QIAV-----------------EAA------QGLEYLHNGCT---PPM
VH-RDVKTTNILLN-AQ----CGAKLADFGLSRSFPI-DG----ECHVSTV---------
VAGTPGYLDPE---------------YYRTN-WLSEKSDV-YSFGVV---LLEIVTNQPV
--INQT-------RERPHINEWVGFML--S------------K-G---DIKSIVDPKL--
--MGDYDTNGAWKIVELGLACVNPSSNLRPTMAHV-------VIELNECVAFE------N
A-----------------------------------------------------------
----RRQGS----------------------------------------------EEMYT
R---------------------------------SS------------------------
--------------------------------------T---------------------
------------------------------------------------------------
------------------------------------------------------------
------------------------------------------------------------
------------------------------------------------------------
------NFSHT-------------------------------------------------
-----------------------------------SAS------------------EFSP
GAR---------------------------------------------------------
------------------------------------------------------------
----------------------------------------------
>AT1G51890.1 pacid=19651455 transcript=AT1G51890.1 locus=AT1G51890 ID=AT1G51890.1.TAIR10 annot-version=TAIR10
---------------------------------MR-------------------------
------------------------------------------------------------
------------------------------------------------------------
-F----LS--FLIFVF-AVLG-------------------------LVQAQ---------
-------------------D-------Q---------SG---------------------
------------------------F-----ISLDCGLVPTE-I-TYVE-K-ST-------
--------------------NIT-Y-----------------------RSDAT-YI-D--
-SG------VPG-KI-----NEVY----RTQF-Q--QQI--------WALRS--------
----FP-------E-----------GQ--------RNCYNF-S--LT-AKR---------
---------------------KYLIRG--------------TFIY----GNY--------
-----------D--------------------------G-----LNQLP-----------
-----SFDLYIG-------PNKWTS-VS------IP-G-VRNG-----------------
-----------------SVSE-----MIHVLRQ---DHLQICLV----------------
-------------K-TGET-TPFISSL-ELR-------------------PL-N-NNT--
-YV---TK-------SG------SLIVVA-----------------RL-------YF---
-----SPT--------------------PPFLRYDEDVHD--RI-WIP-----------F
-----LDN---KNSLL------ST---------------ELS----VDT---S--NFYNV
-PQTVAKT----------------------------A-A-VPL-------NA-T-QP---
------------------------LKINWSL----------DDITS-QSYI---------
--YMHFAEI-ENL--EANE----------------------------------TREFNIT
YNGGEN------------------WF-SYFR-----------------------------
-----------------------PP-KFR---------------------------ITT-
------VYNPA-----AV------SS-LDGNF-N---FTF--------SMT----G----
-------------------------NST-HP-----------------------------
------------------------------PL-INGLEIY-QVL-ELP--QL--------
-----DTYQDE-------------------------------------------------
------VSAMMNIKTIYGLS----------------------------------------
---------------KRSSWQ---------------------------------------
------GDPCAP----------------ELYR-WEGLNC--------S-YPN-FAPP---
------------QIISLNLSGSNLSGT-ITS-----DI----------------------
--SK--LTHLREL-----------------------------------------------
----------DLSNNDLS--GD--------------IPFVFSDMKN-LTLI---------
-------------------------------------NLSGNKNLNRS---VPE------
---------------T--------------------------------------------
---------------LQKRIDNKSLTL----------------------IRDE-------
---T---------------------------------GKNSTN---------V-------
--------------VAIAASVASV-FAV-LVIL-------AIVFV------VIRK-----
-----KQ------------------RTNEA--------------------SG-PRS---F
TTGTV---------------KSDARSSSSSIITKER-KFTYSEVLKMTKNFERV--LGKG
GFG----TVYHGNLDD---TQVAVKM-LSHSS-------------A----Q---GY-KEF
KAE-----------VELLLR--------------VHHRHLVG----------LVGYCDD-
---------GDNLAL------IYEYMEKGDLR----------------------------
--------------------------------------------ENM--S----------
------------G--------KH------------------------------S--VNV-
LSWET--RM----QIAV-----------------EAA------QGLEYLHNGCR---PPM
VH-RDVKPTNILLN-ER----SQAKLADFGLSRSFPV-DG----ESHVMTV---------
VAGTPGYLDPE---------------YYRTN-WLSEKSDV-YSFGVV---LLEIVTNQPV
--MNKN-------RERPHINEWVMFML--T------------N-G---DIKSIVDPKL--
--NEDYDTNGVWKVVELALACVNPSSSRRPTMPHV-------VMELNECLALE------I
E-----------------------------------------------------------
----RKQGS----------------------------------------------QATYI
K---------------------------------ES------------------------
--------------------------------------V---------------------
------------------------------------------------------------
------------------------------------------------------------
------------------------------------------------------------
------------------------------------------------------------
------EFSPS-------------------------------------------------
-----------------------------------SAS------------------DFSP
LAR---------------------------------------------------------
------------------------------------------------------------
----------------------------------------------
>AT1G51820.1 pacid=19651633 transcript=AT1G51820.1 locus=AT1G51820 ID=AT1G51820.1.TAIR10 annot-version=TAIR10
---------------------------------MERH-----------------------
------------------------------------------------------------
------------------------------------------------------------
---------FVFIATYLLIFH-------------------------LVQAQ---------
-------------------N-------Q---------TG---------------------
------------------------F-----ISVDCGLSLLE-S-PYDA-P-QT-------
--------------------GLT-Y-----------------------TSDAD-LV-A--
-SG------KTG-RL-----AKEF----EPLV-D--KPT--------LTLRY--------
----FP-------E-----------GV--------RNCYNL-N--VT-SDT---------
---------------------NYLIKA--------------TFVY----GNY--------
-----------D--------------------------G-----LNVGP-----------
-----NFNLYLG-------PNLWTT-VS------------SND-----------------
-----------------TIEE-----IILVTRS---NSLQVCLV----------------
-------------K-TGIS-IPFINML-ELR-------------------PM-K-KNM--
-YV---TQ-------SG------SLKYLF-----------------RG-------YI---
-----SNS--------------------STRIRFPDDVYD--RK-WYP-----------L
-----F-D--DSWTQV------TT---------------NLK----VNT---S--ITYEL
-PQSVMAK----------------------------A-A-TPI-------KA-N-DT---
------------------------LNITWTV----------EPPTT-QFYS---------
--YVHIAEI-QAL--RANE----------------------------------TREFNVT
LNGEYT-------------------F-GPFS-----------------------------
-----------------------PI-PLK---------------------------TAS-
------IVDLS-----PG------QC-DGGRC-I---LQV--------VKT----L----
-------------------------KST-LP-----------------------------
------------------------------PL-LNAIEAF-TVI-DFP--QM--------
-----ETNEND-------------------------------------------------
------VAGIKNVQGTYGL-----------------------------------------
---------------SRISWQ---------------------------------------
------GDPCVP----------------KQLL-WDGLNC--------K-NSDISTPP---
------------IITSLDLSSSGLTGI-ITQ-----AI----------------------
--KN--LTHLQIL-----------------------------------------------
----------DLSDNNLT--GE--------------VPEFLADIKS-LLVI---------
-------------------------------------NLSGN-NLSGS---VPP------
---------------S--------------------------------------------
---------------LL--QK-KGMKL----------------------NVEG-------
---NPHI------LCTT-----GSCVKK-------KEDGHKKK---------SV------
-------------IVPVVASIASI-AVL-IGAL-------VLFLI------LRKK-----
-----R-------------------SPKV---------------------EGPPPS---Y
MQASD---------------GRLPRSSEPAIVTKNR-RFSYSQVVIMTNNFQRI--LGKG
GFG----MVYHGFVNG-T-EQVAVKI-LSHSS-------------S----Q---GY-KQF
KAE-----------VELLLR--------------VHHKNLVG----------LVGYCDE-
---------GDNLAL------IYEYMANGDLK----------------------------
--------------------------------------------EHM--S----------
------------G--------TR------------------------------N--RFI-
LNWGT--RL----KIVI-----------------ESA------QGLEYLHNGCK---PPM
VH-RDVKTTNILLN-EH----FEAKLADFGLSRSFLI-EG----ETHVSTV---------
VAGTPGYLDPE---------------YHRTN-WLTEKSDV-YSFGIL---LLEIITNRHV
--IDQS-------REKPHIGEWVGVML--T------------K-G---DIQSIMDPSL--
--NEDYDSGSVWKAVELAMSCLNHSSARRPTMSQV-------VIELNECLASE------N
A-----------------------------------------------------------
----RGGAS----------------------------------------------RDMES
K---------------------------------SS------------------------
--------------------------------------I---------------------
------------------------------------------------------------
------------------------------------------------------------
------------------------------------------------------------
------------------------------------------------------------
------EVSLT-------------------------------------------------
-----------------------------------FGT------------------EVSP
NAR---------------------------------------------------------
------------------------------------------------------------
----------------------------------------------
>AT1G51830.1 pacid=19651661 transcript=AT1G51830.1 locus=AT1G51830 ID=AT1G51830.1.TAIR10 annot-version=TAIR10
------------------------------------------------------------
------------------------------------------------------------
------------------------------------------------------------
------------------------------------------------------------
---------------------------M---------TV---------------------
------------------------F-----FINDC-------------------------
------------------------------------------------------------
------------------------------------------------------------
------------------------------------------------------------
------------------------------------------------------------
------------------------------------------------------------
------------------------------------------------------------
------------------------------------------------------------
------------------------------------------------------------
------------------------------------------------------------
-------------------------------VRFPDDVYD--RK-WYP-----------I
-----F-Q--NSWTQV------TT---------------NLN----VNI---S--TIYEL
-PQSVMST----------------------------A-A-TPL-------NA-N-AT---
------------------------LNITWTI----------EPPTT-PFYS---------
--YIHFAEL-QSL--RAND----------------------------------TREFNVT
LNGEYT-------------------I-GPYS-----------------------------
-----------------------PK-PLK---------------------------TET-
------IQDLS-----PE------QC-NGGAC-I---LQL--------VET----L----
-------------------------KST-LP-----------------------------
------------------------------PL-LNAIEAF-TVI-DFP--QM--------
-----ETNEDD-------------------------------------------------
------VTGINDVQNTYGL-----------------------------------------
---------------NRISWQ---------------------------------------
------GDPCVP----------------KQYS-WDGLNC--------N-NSDISIPP---
------------IIISLDLSSSGLNGV-ITQ-----GI----------------------
--QN--LTHLQYL-----------------------------------------------
----------DLSDNNLT--GD--------------IPKFLADIQS-LLVI---------
-------------------------------------NLSGN-NLTGS---VPL------
---------------S--------------------------------------------
---------------LL--QK-KGLKL----------------------NVEG-------
---NPHL------LCTD-----GLCVNK-------G-DGHKKK---------SI------
-------------IAPVVASIASI-AIL-IGAL-------VLFFV------LKKK-----
-----T-------------------QSK-----------------------GPPAA---Y
VQASN---------------GRSRRSAEPAIVTKNK-RFTYSEVMQMTNNFQRV--LGKG
GFG----IVYHGLVNG-T-EQVAIKI-LSHSS-------------S----Q---GY-KQF
KAE-----------VELLLR--------------VHHKNLVG----------LVGYCDE-
---------GENLAL------IYEYMANGDLK----------------------------
--------------------------------------------EHM--S----------
------------G--------TR------------------------------N--HFI-
LNWGT--RL----KIVV-----------------ESA------QGLEYLHNGCK---PLM
VH-RDIKTTNILLN-EQ----FDAKLADFGLSRSFPI-EG----ETHVSTA---------
VAGTPGYLDPE---------------YYRTN-WLTEKSDV-YSFGVV---LLEIITNQPV
--IDPR-------REKPHIAEWVGEVL--T------------K-G---DIKNIMDPSL--
--NGDYDSTSVWKAVELAMCCLNPSSARRPNMSQV-------VIELNECLTSE------N
S-----------------------------------------------------------
----RGGAI----------------------------------------------RDMDS
E---------------------------------GS------------------------
--------------------------------------I---------------------
------------------------------------------------------------
------------------------------------------------------------
------------------------------------------------------------
------------------------------------------------------------
------EVSLT-------------------------------------------------
-----------------------------------FGT------------------EVTP
LAR---------------------------------------------------------
------------------------------------------------------------
----------------------------------------------
>AT1G51800.1 pacid=19652222 transcript=AT1G51800.1 locus=AT1G51800 ID=AT1G51800.1.TAIR10 annot-version=TAIR10
---------------------------------MAFS-----------------------
------------------------------------------------------------
-----------------------------------------------------------S
CF----LL--VLLQIF-SALL-------------------------LCLAQ---------
-------------------D-------Q---------SG---------------------
------------------------F-----ISLDCG-SPRE-T-SFRE-K-TT-------
--------------------NIT-Y-----------------------ISDAN-FI-N--
-TG------VGG-SI-----KQGY----RTQF-Q--QQT--------WNLRS--------
----FP-------Q-----------GI--------RNCYTL-N--LT-IGD---------
---------------------EYLIRA--------------NFLH----GGY--------
-----------D--------------------------D------KPST-----------
-----QFELYLG-------PNLWST-VT------TT-N-ETEA-----------------
-----------------SIFE-----MIHILTT---DRLQICLV----------------
-------------K-TGNA-TPFISAL-ELR-------------------KL-M-NTT--
-YL---TR-------QG------SLQTFI-----------------RA-------DV---
-----GAT-------------------VNQGYRYGIDVFD--RV-WTP-----------Y
-----NFG---NWSQI------ST---------------NQS----VNI---N--NDYQP
-PEIAMVT----------------------------A-S-VPT-------DP-D-AA---
------------------------MNISLVG----------VERTV-QFYV---------
--FMHFAEI-QEL--KSND----------------------------------TREFNIM
YNNKHI-------------------Y-GPFR-----------------------------
-----------------------PL-NFT---------------------------TSS-
------VFTPT-----EV------VADANGQY-I---FSL--------QRT----G----
-------------------------NST-LP-----------------------------
------------------------------PL-LNAMEIY-SVN-LLP--QQ--------
-----ETDRKE-------------------------------------------------
------VDAMMNIKSAYGV-----------------------------------------
---------------NKIDWE---------------------------------------
------GDPCVP----------------LDYK-WSGVNC--------T-YVD-NETP---
------------KIISLDLSTSGLTGE-ILE-----FI----------------------
--SD--LTSLEVL-----------------------------------------------
----------DLSNNSLT--GS--------------VPEFLANMET-LKLI---------
-------------------------------------NLSGN-ELNGS---IPA------
---------------T--------------------------------------------
---------------LLDKERRGSITL----------------------SIEG-------
---NTGL-------CSS-----TSCATT---------KKKKKN---------TV------
-------------IAPVAASLVSV-FLI-GAGI-------VTFLI------LKRK-----
-----KRTKLG-L-----------NPNSGT--------------------GTTPL-----
----H---------------SRSHHGFEPPVIAKNR-KLTYIDVVKITNNFERV--LGRG
GFG----VVYYGVLNN---EPVAVKM-LTEST-------------A----L---GY-KQF
KAE-----------VELLLR--------------VHHKDLTC----------LVGYCEE-
---------GDKMSL------IYEFMANGDLK----------------------------
--------------------------------------------EHL--S----------
------------G--------KR------------------------------G--PSI-
LTWEG--RL----RIAA-----------------ESA------QGLEYLHNGCK---PQI
VH-RDIKTTNILLN-EK----FQAKLADFGLSRSFPL-GT----ETHVSTI---------
VAGTPGYLDPE---------------YYRTN-WLTEKSDV-FSFGVV---LLELVTNQPV
--IDMK-------REKSHIAEWVGLML--S------------R-G---DINSIVDPKL--
--QGDFDPNTIWKVVETAMTCLNPSSSRRPTMTQV-------VMDLKECLNME------M
A-----------------------------------------------------------
----RNMGS----------------------------------------------RMTDS
T---------------------------------NDS-----------------------
------------------------------------S-I---------------------
------------------------------------------------------------
------------------------------------------------------------
------------------------------------------------------------
------------------------------------------------------------
------ELSMN-------------------------------------------------
-----------------------------------FTT------------------ELNP
GAR---------------------------------------------------------
------------------------------------------------------------
----------------------------------------------
>AT1G24485.3 pacid=19652298 transcript=AT1G24485.3 locus=AT1G24485 ID=AT1G24485.3.TAIR10 annot-version=TAIR10
--------------------------------MEES------------------------
------------------------------------------------------------
------------------------------------------------------------
SM---AQASLICLLLSFSIIM--------------------------LSNA---------
-------------------------------------AD---------------------
------------------------------ISIDCGS-----SSSHID---AD-------
--------------------NRT-W-----------------------VGDTD-FV-A--
-TG------LTS-KF-----VP-FS----------KFPA------ELTTLRY--------
----FPT------------------GE--------TNCYTNIPVEKG-------------
-------------------G-KVLVRT--------------RFLY----GDY--------
-----------D--------------------------E-----ESTYP-----------
-----TFDVVYD-------GKHRYS-VV------TT------TFE---------------
---------------TVTESE-----AIFIPEN---GNISVCFFR---------------
---------------TLSSKTPFVSTI-EVR-------------------RL-D-DSM--
-YTDL--------GPKE------GFILQQ-----------------RI-------AY-G-
-A--------------------------QELVRFPYDPYD--RI-WMP------------
----A----SVFASHL------TS---------------SATS---IDT---T--GADNR
PPEIILRT----------------------------S------------WSQ-K------
-----------------------DMAFYDIKLPFSGV----------TFYI---------
--VIYFSEP-LSL--GSDQ----------------------------------KRSFNVY
YEDKQVGSD------------------------------------------LIV------
-----------------------PP---------------------------FGAVTQAS
LRD---VVKTEL---------------------AY--LTF--------EAT----P----
-------------------------DST-LD-----------------------------
------------------------------PL-INALELY-VIS------NSGG-----S
GNGTNSTSTSG-------------------------------------------------
------------------------------------------------------------
------------------------------------------------------------
-----GGSPS-P-------------------------------------GGGSGSPPS--
------------------------TGG---------------------------------
------------------------------------------------------------
--------------------GSG-------------SPP---------------------
-------------------------------------------STGGG------------
--------------GG--------------------------------------------
------------------------------------------------------------
---------------------------------------------------------S--
------------------------------------------------------------
------------------------------------------------------------
--------------------------------------------------------PSKG
GGG--------------G---------KSGGS-------------NN--GD---GG-TNK
ASE----------DEKSADS-----SGKSGEEK--SSSNLAL----------PLGIS---
--------LPTLLSLGAGGWGVWKYFI---------------------------------
------------------------------------------------------------
---------------------------------------------------------KP-
-------RR----H-------------------PESECS---ATQTEYKFTSEYG-----
---KRNSSECWAMT------------------------------TTYIY-----------
--------------------------YMRIH-HHSSPSNICYSFFLLIYWLLDVIYTISV
F-----------SSYVSHIFILKQKSL--TIMKCLSLWFSPPKFGY--------------
----RY------------------------------------------------------
------------------------------------------------------------
------------------------------------------------------------
------------------------------------------------------------
------------------------------------------------------------
------------------------------------------------------------
------------------------------------------------------------
------------------------------------------------------------
------------------------------------------------------------
------------------------------------------------------------
------------------------------------------------------------
------------------------------------------------------------
------------------------------------------------------------
----------------------------------------------
>AT1G51840.1 pacid=19652536 transcript=AT1G51840.1 locus=AT1G51840 ID=AT1G51840.1.TAIR10 annot-version=TAIR10
---------------------------------MERH-----------------------
------------------------------------------------------------
------------------------------------------------------------
---------CVFVTIFVLILH-------------------------LVQAQ---------
-------------------N-------Q---------TG---------------------
------------------------F-----ISVDCGLSPPE-S-PYNA-P-QT-------
--------------------GLT-Y-----------------------TSDTG-LI-N--
-TG------KTG-RI-----AKDF----EPFV-D--KPA--------LTMRY--------
----FP-------D-----------GI--------RNCYNL-N--VT-RDT---------
---------------------NYLIKA--------------TFVY----GNY--------
-----------D--------------------------G-----LNVDP-----------
-----NFDLYLG-------PNLWTT-----------------------------------
----------------------------------------ICLV----------------
-------------K-TGIS-IPFINVL-ELR-------------------PL-K-KNV--
-YA---TQ-------SG------SLKYLF-----------------RM-------YV---
-----SNS--------------------SRRIR---------------------------
------------------------------------------------------------
------------------------------------------------------------
------------------------------------------------------------
------------------------------------------------------------
------------------------------------------------------------
------------------------------------------------------------
------------------------------------------------------------
------------------------------------------------------------
------------------------------------------------------------
------------------------------------------------------------
------------------------------------------------------------
------------------------------------------------------------
------------------------------------------------------------
------------------------------------------------------------
------------------------------------------------------------
------------------------------------------------------------
------------------------------------------------------------
------------------------------------------------------------
------------------------------------------------------------
------------------------------------------------------------
------------------------------------------------------------
------------------------------------------------------------
------------------------------------------------------------
------------------------------------------------------------
------------------------------------------------------------
------------------------------------------------------------
------------------------------------------------------------
------------------------------------------------------------
------------------------------------------------------------
------------------------------------------------------------
------------------------------------------------------------
------------------------------------------------------------
------------------------------------------------------------
------------------------------------------------------------
------------------------------------------------------------
------------------------------------------------------------
------------------------------------------------------------
------------------------------------------------------------
------------------------------------------------------------
------------------------------------------------------------
------------------------------------------------------------
------------------------------------------------------------
------------------------------------------------------------
------------------------------------------------------------
------------------------------------------------------------
----------------------------------------------
>AT1G51620.2 pacid=19654344 transcript=AT1G51620.2 locus=AT1G51620 ID=AT1G51620.2.TAIR10 annot-version=TAIR10
------------------------------------------------------------
------------------------------------------------------------
------------------------------------------------------------
------------------------------------------------------------
------------------------------------------------------------
---------------------------------------------------MT-------
---------------------------------------------------------EA-
-TG----------------------------------------------LRR--------
---FFS------------------------------------------------------
---------------------KFI------------------------------------
---------CCD------------------------------------------------
--------------------------AD--------------------------------
------------------------------------------------------------
-----------------------------------------------------D------
------------------------------------------------------------
------------------------------------------------------------
----------------------ST----------------------IEY-----------
-----------------------------------------------------E------
------------------------------------------------------------
------------------------------------------------------------
------------------------------------------------------------
-----------------------PY-----------------------------------
------------------------------------------------------------
------------------------------------------------------------
--------------------------------------VY--------------------
------------------------------------------------------------
------------------------------------------------------------
------------------------------------------------------------
------------------------------------------------------------
------------------------------------------------------------
------------------------------------------------------------
------------------------------------------------------------
---------------------------------------------------IPA------
---------------N--------------------------------------------
------------------------------------------------------------
------------------------------------------------------------
------------------------------------------------------------
------------------------------------------------------------
-------------------------------------SYSYAEVTKITNKFNRV--HGKG
GFG----VVYRGVLNK---QQVAVKM-LNRAS-----------IYN--------------
---------I----VHDFVK--------------VRHKNLVS----------LIGYCDD-
---------GEHLAL------IYEFVANGDLN----------------------------
--------------------------------------------DQL--S----------
------------G--------KF---------------------------------GNV-
PSWET--RL----KIII-----------------GVA------QGLEYLHSELR-----I
LH-RYVKPTNILLG-EN----FEAKLADFGLSRSSPT-NP----DIQASNKIYV------
KPGRDPYLHHQ---------------YFNSN-RLNQTSDI-YSFGIV---MLEMITNQPV
--VDNK-------RESPHISKWVDLKV--A------------K-G---DTLEIVDLRL--
--NNDFERDSVRKAMDIACSCAAR-AHNRPSMSQV-------VIELNECLALE------M
ARSNGRT-------------G---------------------------------------
-------------------------------------------------------ETTQT
Q-----------------------------------------------------------
------------------------------------------------------------
------------------------------------------------------------
------------------------------------------------------------
------------------------------------------------------------
------------------------------------------------------------
------------------------------------------------------------
------------------------------------------------------------
------------------------------------------------------------
------------------------------------------------------------
----------------------------------------------
>AT1G07550.1 pacid=19656555 transcript=AT1G07550.1 locus=AT1G07550 ID=AT1G07550.1.TAIR10 annot-version=TAIR10
---------------------------------MDTC-----------------------
------------------------------------------------------------
-----------------------------------------------------------T
RL----LF--AACATL-SILH-------------------------LVQSQ---------
-------------------N-------Q---------QG---------------------
------------------------F-----ISLDCGLASNE-S-PYNE-A-NS-------
--------------------NLT-Y-----------------------ISDAD-FI-Q--
-GG------KTG-NV-----QKDL----LMKL-R--KPY--------TVLRY--------
----FP-------D-----------GI--------RNCYSL-N--VK-QDT---------
---------------------NYLIRV--------------MFRY----GNY--------
-----------D--------------------------G-----LNNSP-----------
-----RFDLYLG-------PNIWTT-ID------MG-K-S--G-----------------
---------------DGVLEE-----IIHITRS---NILDICLV----------------
-------------K-TGTS-TPMISSI-ELR-------------------PL-L-YDT--
-YI---AQ-------TG------SLRNYN-----------------RF-------YF---
-----TDS--------------------NNYIRYPQDVHD--RI-WVP-----------L
-----ILP---EWTHI------NT---------------SHH----VID---S-IDGYDP
-PQDVLRT----------------------------G-A-MPA-------NA-S-DP---
------------------------MTITWNL----------KTATD-QVYG---------
--YIYIAEI-MEV--QANE----------------------------------TREFEVV
VNNKVH-------------------F-DPFR-----------------------------
-----------------------PT-RFE---------------------------AQV-
------MFNNV-----PL------TC-EGGFC-R---LQL--------IKT----P----
-------------------------KST-LP-----------------------------
------------------------------PL-MNAFEIF-TGI-EFP--QS--------
-----ETNQND-------------------------------------------------
------VIAVKNIQASYGL-----------------------------------------
---------------NRISWQ---------------------------------------
------GDPCVP----------------KQFL-WTGLSC--------N-VIDVSTPP---
------------RIVKLDLSSSGLNGV-IPP-----SI----------------------
--QN--LTQLQEL-----------------------------------------------
----------DLSQNNLT--GK--------------VPEFLAKMKY-LLVI---------
-------------------------------------NLSGN-KLSGL---VPQ------
---------------A--------------------------------------------
---------------LLDRKK-EGLKL----------------------LVDE-------
---NMI------------------CVSC---------GTRFPT---------A-------
---------------AVAASVSAV-AII-ILVL-------VLIFV------LRRR-----
-----K-------------------PSAG-------------------------------
------------------------KVTRSSFKSENR-RFTYSDVNKMTNNFQVV--IGKG
GFG----VVYQGCLN--N-EQAAIKV-LSHSS-------------A----Q---GY-KEF
KTE-----------VELLLR--------------VHHEKLVS----------LIGYCDD-
---------DNGLAL------IYELMGKGNLK----------------------------
--------------------------------------------EHL--S----------
------------G--------KP------------------------------G--CSV-
LSWPI--RL----KIAL-----------------ESA------IGIEYLHTGCK---PKI
VH-RDVKSTNILLS-EE----FEAKIADFGLSRSFLI-GN----EAQ-PTV---------
VAGTFGYLDPE---------------YHKTS-LLSMKSDV-YSFGVV---LLEIISGQDV
--IDLS-------RENCNIVEWTSFIL--E------------N-G---DIESIVDPNL--
--HQDYDTSSAWKVVELAMSCVNRTSKERPNMSQV-------VHVLNECLETC------E
------------------------------------------------------------
----KWRKS----------------------------------------------QEVDL
S---------------------------------SP------------------------
--------------------------------------L---------------------
------------------------------------------------------------
------------------------------------------------------------
------------------------------------------------------------
------------------------------------------------------------
------ELSIV-------------------------------------------------
-----------------------------------VDT------------------EINP
KAR---------------------------------------------------------
------------------------------------------------------------
----------------------------------------------
>AT1G51880.1 pacid=19656573 transcript=AT1G51880.1 locus=AT1G51880 ID=AT1G51880.1.TAIR10 annot-version=TAIR10
---------------------------------MKSI-----------------------
------------------------------------------------------------
-----------------------------------------------------------H
GF----LL--FLITAY-VILE-------------------------SVQAQ---------
-------------------D-------Q---------LG---------------------
------------------------F-----ISLDCGLVPKN-A-TYTE-K-TT-------
--------------------NIT-Y-----------------------KSDAN-YI-D--
-SG------LVG-RI-----SAEY----KAQL-Q--QQT--------WTVRS--------
----FP-------E-----------GE--------RNCYNF-N--LT-AKS---------
---------------------RYLIRA--------------TFTY----GNY--------
-----------D--------------------------G-----LRQVP-----------
-----KFDIHIG-------PSKWTS-VK------LD-G-VGNG-----------------
-----------------AVLE-----MIHVLTQ---DRLQICLV----------------
-------------K-TGKG-IPFISSL-ELR-------------------PL-N-NNT--
-YL---TQ-------SG------SLIGFA-----------------RV-------FF---
-----SAT--------------------PTFIRYDEDIHD--RV-WVR-----------Q
-----FGN---GLKSI------ST---------------DLL----VDT---S--NPYDV
-PQAVAKT----------------------------A-C-VPS-------NA-S-QP---
------------------------LIFDWTL----------DNITS-QSYV---------
--YMHFAEI-QTL--KDND----------------------------------IREFNIT
YNGGQN------------------VY-SYLR-----------------------------
-----------------------PE-KFE---------------------------IST-
------LFDSK-----PL------SS-PDGSF-S---LSF--------TKT----G----
-------------------------NST-LP-----------------------------
------------------------------PL-INGLEIY-KVL-DLL--EL--------
-----ETDQDE-------------------------------------------------
------VSAMINIKATYDLS----------------------------------------
---------------KKVSWQ---------------------------------------
------GDPCAP----------------KSYQ-WEGLNC--------S-YPN-SDQP---
------------RIISLNLAENKLTGT-ITP-----EI----------------------
--SK--LTQLIEL-----------------------------------------------
----------DLSKNDLS--GE--------------IPEFFADMKL-LKLIK--------
LNV------------------------------FICRNLSGNLGLNST---IPD------
---------------S--------------------------------------------
---------------IQQRLDSKSLIL----------------------ILSK-------
---TVTKTV--------------------------TLKGKSKK---------VP------
-------------MIPIVASVAGV-FAL-LVIL-------AIFFV------VRRK-----
-------------------------NGESN--------------------KG--------
--------------------------TNPSIITKER-RITYPEVLKMTNNFERV--LGKG
GFG----TVYHGNLED---TQVAVKM-LSHSS-------------A----Q---GY-KEF
KAE-----------VELLLR--------------VHHRNLVG----------LVGYCDD-
---------GDNLAL------IYEYMANGDLK----------------------------
--------------------------------------------ENM--S----------
------------G--------KR------------------------------G--GNV-
LTWEN--RM----QIAV-----------------EAA------QGLEYLHNGCT---PPM
VH-RDVKTTNILLN-ER----YGAKLADFGLSRSFPV-DG----ESHVSTV---------
VAGTPGYLDPE---------------YYRTN-WLSEKSDV-YSFGVV---LLEIVTNQPV
--TDKT-------RERTHINEWVGSML--T------------K-G---DIKSILDPKL--
--MGDYDTNGAWKIVELALACVNPSSNRRPTMAHV-------VTELNECVALE------N
A-----------------------------------------------------------
----RRQGR----------------------------------------------EEMHT
S---------------------------------GY------------------------
--------------------------------------V---------------------
------------------------------------------------------------
------------------------------------------------------------
------------------------------------------------------------
------------------------------------------------------------
------DFSRS-------------------------------------------------
-----------------------------------SAS------------------EFSP
GAR---------------------------------------------------------
------------------------------------------------------------
----------------------------------------------
>AT1G05700.1 pacid=19656759 transcript=AT1G05700.1 locus=AT1G05700 ID=AT1G05700.1.TAIR10 annot-version=TAIR10
---------------------------------MEEF-----------------------
------------------------------------------------------------
------------------------------------------------------------
-----RFLYLIYSAAFALCLV-----------------------V-SVLAQ---------
-------------------D-------Q---------SG---------------------
------------------------F-----ISIDCGIPSGS-S--YKD-D-TT-------
--------------------GIN-Y-----------------------VSDSS-FV-E--
-TG------VSK-SI---------------PFTA-QRQL--------QNLRS--------
----FP-------E-----------GS--------RNCYTL-IPIQG-KGK---------
---------------------KYLIRA--------------SFMY----GNY--------
-----------D--------------------------G-----ENGSP-----------
-----EFDLFLG-------GNIWDT-VL------LS-N-GSSI-----------------
-----------------VSKE-----VVYLSQS---ENIFVCLG----------------
-------------N-KGKG-TPFISTL-ELR-------------------FLGNDNTT--
-YD---SP-------NG------ALFFSR-----------------RW-------DL-R-
-----SLM--------------------GSPVRYDDDVYD--RI-WIP------------
-----RNF--GYCREI------NT---------------SLP----VTS---D-NNSYSL
-SSLVMST----------------------------A-M-TPI-------NT-T-RP---
------------------------ITMTLEN----------SDPNV-RYFV---------
--YMHFAEV-EDLSLKPNQ----------------------------------TREFDIS
INGVTV-------------------A-AGFS-----------------------------
-----------------------PK-YLQ---------------------------TNT-
-----FFLNPE----------------SQSKI-A---FSL--------VRT----P----
-------------------------KST-LP-----------------------------
------------------------------PI-VNALEIY-VAN-SFS--QS--------
-----LTNQED-------------------------------------------------
------GDAVTSLKTSYKV-----------------------------------------
---------------KK-NWH---------------------------------------
------GDPCLP----------------NDYI-WEGLNC--------S--YDSLTPP---
------------RITSLNLSSSGLTGH-ISS-----SF----------------------
--SN--LTMIQEL-----------------------------------------------
----------DLSNNGLT--GD--------------IPEFLSKLKF-LRVL---------
-------------------------------------NLENN-TLTGS---VPS------
---------------E--------------------------------------------
---------------LLERSNTGSFSL----------------------RLGE-------
---NPGL-------CTE-----ISCRKS------------NSK---------KL------
-------------VIPLVASFAAL---------------FILLLLSGVFWRIRNR-----
-----RNKSV----------------------------------------NSAPQT----
---------------------------SPMAKSENKLLFTFADVIKMTNNFGQV--LGKG
GFG----TVYHGFYDN---LQVAVKL-LSETS-------------A----Q---GF-KEF
RSE-----------VEVLVR--------------VHHVNLTA----------LIGYFHE-
---------GDQMGL------IYEFMANGNMA----------------------------
--------------------------------------------DHL--A----------
------------G--------KY---------------------------------QHT-
LSWRQ--RL----QIAL-----------------DAA------QGLEYLHCGCK---PPI
VH-RDVKTSNILLN-EK----NRAKLADFGLSRSFHT-ES----RSHVSTL---------
VAGTPGYLDPL---------------CFETN-GLNEKSDI-YSFGVV---LLEMITGKTV
--IKESQ------TKRVHVSDWVISIL-RST-----------N-----DVNNVIDSKM--
--AKDFDVNSVWKVVELALSSVSQNVSDRPNMPHI-------VRGLNECLQRE------E
S-------------------N---------------------------------------
-------------------------------------------------------KNY--
------------------------------------------------------------
------------------------------------------------------------
------------------------------------------------------------
------------------------------------------------------------
------------------------------------------------------------
------------------------------------------------------------
------------------------------------------------------------
------------------------------------------------------------
------------------------------------------------------------
------------------------------------------------------------
----------------------------------------------
>AT1G07560.1 pacid=19656872 transcript=AT1G07560.1 locus=AT1G07560 ID=AT1G07560.1.TAIR10 annot-version=TAIR10
---------------------------------MKNL-----------------------
------------------------------------------------------------
-----------------------------------------------------------R
GL----LL-AFLVLSL-GISD-------------------------FLRAQ---------
-------------------D-------Q---------QG---------------------
------------------------F-----ISLDCGLQADE-S-PYTE-P-LT-------
--------------------KLT-F-----------------------TSDAD-FI-K--
-SG------KSG-KI-----QNVP----GMEY-I--KPY--------TVLRY--------
----FP-------D-----------GV--------RNCYTL-I--VI-QGT---------
---------------------NYLIVA--------------MFTY----GNY--------
-----------D--------------------------N-----LNTHP-----------
-----KFDLYLG-------PNIWTT-VD------LQ-R-NVNG-----------------
-----------------TRAE-----IIHIPRS---TSLQICLV----------------
-------------K-TGTT-TPLISAL-ELR-------------------PL-R-NNT--
-YI---PQ-------SG------SLKTLF-----------------RV-------HL---
-----TDS--------------------KETVRYPEDVHD--RL-WSP-----------F
-----FMP---EWRLL------RT---------------SLT----VNT---SDDNGYDI
-PEDVVVT----------------------------A-A-TPA-------NV-S-SP---
------------------------LTISWNL----------ETPDD-LVYA---------
--YLHVAEI-QSL--REND----------------------------------TREFNIS
AGQDVN-------------------Y-GPVS-----------------------------
-----------------------PD-EFL---------------------------VGT-
------LFNTS-----PV------KC-EGGTC-H---LQL--------IKT----P----
-------------------------KST-LP-----------------------------
------------------------------PL-LNAIEAF-ITV-EFP--QS--------
-----ETNAND-------------------------------------------------
------VLAIKSIETSYGL-----------------------------------------
---------------SRISWQ---------------------------------------
------GDPCVP----------------QQLL-WDGLTC--------E-YTNMSTPP---
------------RIHSLDLSSSELTGI-IVP-----EI----------------------
--QN--LTELKKL-----------------------------------------------
----------DFSNNNLT--GG--------------VPEFLAKMKS-LLVI---------
-------------------------------------NLSGN-NLSGS---VPQ------
---------------A--------------------------------------------
---------------LLNKVK-NGLKL----------------------NIQG-------
---NPNL-------CFS-----SSCN-------------KKKN---------SI------
-------------MLPVVASLASL-AAI-IAMI-------ALLFV------CIKR-----
-----RS------------------SSRK-------------------------------
----------------------GPSPSQQSIETIKK-RYTYAEVLAMTKKFERV--LGKG
GFG----MVYHGYING-T-EEVAVKL-LSPSS-------------A----Q---GY-KEF
KTE-----------VELLLR--------------VYHTNLVS----------LVGYCDE-
---------KDHLAL------IYQYMVNGDLK----------------------------
--------------------------------------------KHF--S----------
------------G--------S-----------------------------------SI-
ISWVD--RL----NIAV-----------------DAA------SGLEYLHIGCK---PLI
VH-RDVKSSNILLD-DQ----LQAKLADFGLSRSFPI-GD----ESHVSTL---------
VAGTFGYLDHE---------------YYQTN-RLSEKSDV-YSFGVV---LLEIITNKPV
--IDHN-------RDMPHIAEWVKLML--T------------R-G---DISNIMDPKL--
--QGVYDSGSAWKALELAMTCVNPSSLKRPNMSHV-------VHELKECLVSE------N
N-----------------------------------------------------------
-------RT----------------------------------------------RDIDT
S---------------------------------RS------------------------
--------------------------------------M---------------------
------------------------------------------------------------
------------------------------------------------------------
------------------------------------------------------------
------------------------------------------------------------
------DINLS-------------------------------------------------
-----------------------------------FGT------------------DVNP
KAR---------------------------------------------------------
------------------------------------------------------------
----------------------------------------------
>AT1G28340.1 pacid=19657455 transcript=AT1G28340.1 locus=AT1G28340 ID=AT1G28340.1.TAIR10 annot-version=TAIR10
--------------------------------MMLR------------------------
------------------------------------------------------------
------------------------------------------------------------
-----FILASLLLSSF----S-----------------------LYSSLA----------
-------------------R-----------------PAP--------------------
------------------------Y----ALRISCGARKNVRT------P-PT-------
--------------------YAL-W-----------------------FKDIA-YT----
-GG------VPA-NA----TTPTYI----------TPPL--------KTLRY--------
----FPI-----SE-----------GP--------NNCYNIVRVPKG-------------
---------------------HYSVRI--------------FFGL----VDQ--------
-----------P--------------------------S-----FDKEP-----------
-----LFDISIEGTQISSLKSGWSSQDD---------Q----------------------
-----------------VFAE-----ALIFLLG---GTATICFH----------------
-------------S-TGHG-DPAILSI-EIL-------------------QV-D-DKA--
-YSFGEGW-------GQ------GVILRT---------------ATRLTC--------G-
-----TGK-------------------SRFDEDYRGDHWGGDRF-W--------------
--NRMRSFGKSADSPR------ST---------------EET----IKK-ASVSPNFY--
-PEGLYQS----------------------------ALVSTDD----------Q------
----------------------PDLTYSLDVEPNR------------NYSV---------
--WLHFAEIDNTI--TAEG----------------------------------KRVFDVV
INGDTF-----------------------FE-----------------------------
--------------------------DVDII-----------------------KMSGGR
YAAL--VLNAT-------------VT-VSGRTLT---VVL--------------------
-----------------------------QPKAGG-------------------------
------------------------------HAIINAIEVF-EII-TAEF-----------
-----KTLRDE-------------------------------------------------
------VSALQKMKKALGL-----------------------------------------
--------------PSRFGWN---------------------------------------
------GDPCVP-----------------PQHPWSGANC----------QLDKNTSR---
-----------WFIDGLDLDNQGLKGF-LPN-----DI----------------------
--SK--LKHLQSI-----------------------------------------------
----------NLSENNIR--GG--------------IPASLGSVTS-LEVL---------
-------------------------------------DLSYN-SFNGS---IPE------
---------------T--------------------------------------------
---------------L--------------------------------------------
------------------------------------------------------------
------------------------------------------------------------
------------------------------------------------------------
------------------------------------------------------------
-----------------G--------------------------------E---------
-----------------LTS--------------LRILNLNG------------------
------------------------------------------------------------
--------------------------------------------NSL--S----------
------------G-----------------------------------------------
-------KV------------------------------------------------PAA
VGGRLLHRASFNFT-DN---------------------AG--------------------
LCGIPGLPACG---------------PH-----LSSGAKIGIAFGVSLA-FLLIVAC---
-----------------AMIWWKRRQ------------------------NILRAQQIAA
R-GAPYAKKRTHVSHD--------------------------IQMSRHGHNNHG------
--------------------QA--------------------------------------
-------------------------------------------------R-----TAVEN
GP----------------------------------------------------------
------------------------------------------------------------
------------------------------------------------------------
------------------------------------------------------------
------------------------------------------------------------
------------------------------------------------------------
------------------------------------------------------------
--------------------------------------------------------SLLS
------------------------------------------------------------
------------------------------------------------------------
----------------------------------------------
>AT1G75820.1 pacid=19657662 transcript=AT1G75820.1 locus=AT1G75820 ID=AT1G75820.1.TAIR10 annot-version=TAIR10
---------------------------------MAMRLLK--------------------
------------------------------------------------------------
----------------------------------------------------------TH
LL---FLHLYLFFSPCFAYTDMEVL-------------------LNLKSSM---------
--------IGP--------------------------KGHGLH-----DWI---------
----------HSSS----PDAHCSF-----SGVSCDDDARVIS-----------------
-------------------LNVS-F-----------------------TPLFG-TI-SPE
-IG-----MLTH-LVNLTLAANNFT---GELPLE-MKSL--------TSLKVLNISNNGN
LTGTFP-------------------GE------ILKAMVDL-EVLDTYNNNFN-------
--------GKLPPEMSELKKLKYL-----------------SF-----GGNFFSG-----
----EIPESYGD----------------IQSLEYLGLNGAG--LSGKSPAFL----SRLK
----NLREMYIG------YYNSYTGGVPPEFG----------------------------
---------------GLTKLE-----ILDMASCTLTGEIPTSLSNLKHLHTLF-------
---------LHINNLTGHI-PPELSGLVSLKSL-----------------DL-SINQLTG
EIPQSFINLG-------------NITLIN----LF-----------RN-------NLYGQ
IP--------------------------EAIGELPKLEVF--EV-WEN----------NF
---------------------------------------TLQL-----------------
-PANLGRNGNLIKLDVSDNHLT--------------G-L-IPKDL----CRGEK------
--------L--------------------------------------EMLILSN------
--NFFFGPI---------------------------------------------------
------------------------------------------------------------
-----------------------PE-----------------------------------
---------------------------ELGKCKSLTKIRI--------VKNLL-------
-------------------------NGT-VP-----AGLFN-------------------
-----------------------------LPL-VTIIELTDNFF----------------
SGELPVTMSGD-------------------------------------------V-----
------LDQI--------------------------------------------------
--------------YLSNNWFS--------------------------------------
------GE--IP----------------PAIGNFPNLQTLFL-----DRNRFRGNIPREI
FEL--------KHLSRINTSANNITGG-IPD-----SI----------------------
--SR--CSTLISV----------DLSRNRINGEI-----------------------PKG
INNVKNLGTLNISGNQLT--GS--------------IPTGIGNMTS-LTTL---------
-------------------------------------DLSFN-DLSGR---VPL------
---------------G-------------G------------------------------
----------------------QFLVFNET-------------------SFAG-------
---NTYL-------CLPHR---VSCPTR--PG---QTSDHNHT---------ALFSPSRI
-------------VITVIAAITGL--ILISVAIRQ----------------MNKK-----
-----KNQKSLAWKL----------TAFQKL-----------------------------
-------------------------------------DFKSEDVLECLKE-ENI--IGKG
GAG----IVYRGSMPN-N-VDVAIKRLVGRGT-----GR------S----D------HGF
TAE-----------IQTLGR--------------IRHRHIVR----------LLGYVAN-
---------KDTNLL------LYEYMPNGSLG----------------------------
--------------------------------------------ELL-------------
-----------HG--------SK-----------------------------GGH-----
LQWET--RH----RVAV-----------------EAA------KGLCYLHHDCS---PLI
LH-RDVKSNNILLD-SD----FEAHVADFGLAKFLVD-GA----ASECMSS---------
IAGSYGYIAPE---------------YAYTL-KVDEKSDV-YSFGVV---LLELIAGKKP
V---------GEFGEGVDIVRWVRNTE-EEITQ--------PSDAA--IVVAIVDPRL--
---TGYPLTSVIHVFKIAMMCVEEEAAARPTMREV-------VHMLTN------------
------------------------------------------------------------
-------------------------PP---------------------------------
----------------------------------KSV-----------------------
------------------------------------ANL---------------------
------------------------------------------------------------
------------------------------------------------------------
------------------------------------------------------------
------------------------------------------------------------
------------------------------------------------------------
-------------------------------------------------------IAF--
------------------------------------------------------------
------------------------------------------------------------
----------------------------------------------
>AT3G45920.1 pacid=19658723 transcript=AT3G45920.1 locus=AT3G45920 ID=AT3G45920.1.TAIR10 annot-version=TAIR10
------------------------------------------------------------
------------------------------------------------------------
------------------------------------------------------------
------------------------------------------------------------
------------------------------------------------------------
------------------------------------------------------------
------------------------------------------------------------
------------------------------------------------------------
------------------------------------------------------------
------------------------------------------------------------
------------------------------------------------------------
------------------------------------------------------------
------------------------------------------------------------
------------------------------------------------------------
------------------------------------------------------------
------------------------------------------------------------
------------------------------------------------------------
------------------------------------------------------------
------------------------------------------------------------
------------------------------------------------------------
------------------------------------------------------------
------------------------------------------------------------
------------------------------------------------------------
------------------------------------------------------------
------------------------------------------------------------
------------------------------------------------------------
------------------------------------------------------------
------------------------------------------------------------
------------------------------------------------------------
------------------------------------------------------------
------------------------------------------------------------
------------------------------------------------------------
------------------------------------------------------------
------------------------------------------------------------
------------------------------------------------------------
------------------------------------------------------------
------------------------------------------------------------
------------------------------------------------------------
------------------------------------------------------------
------------------------------------------------------------
------------------------------------------------------------
------------------------------------------------------------
------------------------------------------------------------
------------------------------------------------------------
-----------------------------------------------------------M
VH-RDVKSINILLD-EE----FKAKISDFGLSRSFQVGGD----QPQVSTV---------
VVGTLGYLDPE---------------YYLTS-ELSEKSDV-YSFGIL---LLEIITNQRV
--IDQT-------RENPNIAEWVTFVI--K------------K-G---DTSQIVDPKL--
--HGNYDTHSVWRALEVAMSCANPSSVKRPNMSQV-------IINLKECLASE------N
TR----------------------------------------------------------
----ISRNN----------------------------------------------QNMDS
G---------------------------------HSS-----------------------
------------------------------------DQL---------------------
------------------------------------------------------------
------------------------------------------------------------
------------------------------------------------------------
------------------------------------------------------------
------NVTVT-------------------------------------------------
-----------------------------------FDT------------------DVKP
KAR---------------------------------------------------------
------------------------------------------------------------
----------------------------------------------
>AT3G46330.1 pacid=19659965 transcript=AT3G46330.1 locus=AT3G46330 ID=AT3G46330.1.TAIR10 annot-version=TAIR10
---------------------------------MKNL-----------------------
------------------------------------------------------------
-----------------------------------------------------------C
WV----FLSLFWFGVF-LIIR-------------------------FAEGQ---------
-------------------N-------Q---------EG---------------------
------------------------F-----ISLDCGLPLNE-P-PYIE-S-ET-------
--------------------GIQ-F-----------------------SSDEN-FI-Q--
-SG------KTG-RI-----PKNL----ESEN-L--KQY--------ATLRY--------
----FP-------D-----------GI--------RNCYDL-R--VE-EGR---------
---------------------NYLIRA--------------TFFY----GNF--------
-----------D--------------------------G-----LNVSP-----------
-----EFDMHIG-------PNKWTT-ID------LQ-I-VPDG-----------------
-----------------TVKE-----IIHIPRS---NSLQICLV----------------
-------------K-TGAT-IPMISAL-ELR-------------------PL-A-NDT--
-YI---AK-------SG------SLKYYF-----------------RM-------YL---
-----SNA--------------------TVLLRYPKDVYD--RS-WVP-----------Y
-----IQP---EWNQI------ST---------------TSN----VSN---K--NHYDP
-PQVALKM----------------------------A-A-TPT-------NL-D-AA---
------------------------LTMVWRL----------ENPDD-QIYL---------
--YMHFSEI-QVL--KAND----------------------------------TREFDII
LNGETI-----------------N-T-RGVT-----------------------------
-----------------------PK-YLE---------------------------IMT-
------WLTTN-----PR------QC-NGGIC-R---MQL--------TKT----Q----
-------------------------KST-LP-----------------------------
------------------------------PL-LNAFEVY-SVL-QLP--QS--------
-----QTNEIE-------------------------------------------------
------VVAIKNIRTTYGL-----------------------------------------
---------------SRISWQ---------------------------------------
------GDPCVP----------------KQFL-WDGLNC--------N-ITDISAPP---
------------RIISLNLSSSGLSGT-IVS-----NF----------------------
--QN--LAHLESL-----------------------------------------------
----------DLSNNSLS--GI--------------VPEFLATMKS-LLVI---------
-------------------------------------NLSGN-KLSGA---IPQ------
---------------A--------------------------------------------
---------------LRDRER-EGLKL----------------------NVLG-------
---NKEL-------CLS-----STCID------------KPKK---------KV------
-------------AVKVVAPVASI-AAI-VVVI--------LLFV------FKKK-----
------------------------------------------------------------
--------------------MSSRNKPEPWIKTKKK-RFTYSEVMEMTKNLQRP--LGEG
GFG----VVYHGDLNG-S-EQVAVKL-LSQTS-------------A----Q---GY-KEF
KAE-----------VELLLR--------------VHHINLVN----------LVGYCDE-
---------QDHFAL------IYEYMSNGDLH----------------------------
--------------------------------------------QHL--S----------
------------G--------KH------------------------------G--GSV-
LNWGT--RL----QIAI-----------------EAA------LGLEYLHTGCK---PAM
VH-RDVKSTNILLD-EE----FKAKIADFGLSRSFQVGGD----QSQVSTV---------
VAGTLGYLDPE---------------YYLTS-ELSEKSDV-YSFGIL---LLEIITNQRV
--IDQT-------RENPNIAEWVTFVI--K------------K-G---DTSQIVDPKL--
--HGNYDTHSVWRALEVAMSCANPSSVKRPNMSQV-------IINLKECLASE------N
TR----------------------------------------------------------
----ISRNN----------------------------------------------QNMDS
G---------------------------------HSS-----------------------
------------------------------------DQL---------------------
------------------------------------------------------------
------------------------------------------------------------
------------------------------------------------------------
------------------------------------------------------------
------NVTVT-------------------------------------------------
-----------------------------------FDT------------------DVKP
KAR---------------------------------------------------------
------------------------------------------------------------
----------------------------------------------
>AT3G46400.1 pacid=19660000 transcript=AT3G46400.1 locus=AT3G46400 ID=AT3G46400.1.TAIR10 annot-version=TAIR10
---------------------------------MESS-----------------------
------------------------------------------------------------
-----------------------------------------------------------H
RF----LLVALTVAS--SIIH-------------------------LVQA----------
---------------------------Q---------AG---------------------
------------------------F-----ISLDCGLSPNE-QSPYVE-L-ET-------
--------------------GLQ-F-----------------------LSDSS-FI-Q--
-SG------KIG-RI-----DASL----ESKY-P--RSQ--------TTLRY--------
----FP-------D-----------GI--------RNCYNV-N--VY-KGT---------
---------------------NYLIRA--------------TINY----GNY--------
-----------D--------------------------G-----LNISP-----------
-----RFDLYIG-------PNFWVT-ID------LE-K-HVGGD----------------
-----------------TWEE-----IIHIPKS---NSLDVCLI----------------
-------------K-TGTS-TPIISVL-ELR-------------------SL-P-NNT--
-YI---TE-------SG------SLKSIL-----------------RS-------YL---
-----SVS--------------------TKVIRYPDDFYD--RK-WVP-----------Y
-----FES---EWRQI------ST---------------ILK----VNN---T-INGFLA
-PQEVLMT----------------------------A-A-VPS-------NA-S-VP---
------------------------LSFTKDL----------EFPKD-KLYF---------
--YFHFSEI-QPL--QANQ----------------------------------SREFSIL
WNGEII-------------------I-PTLS-----------------------------
-----------------------PK-YLK---------------------------AST-
------LYSVS-----PF------VC-EVGKC-L---LEL--------KRT----Q----
-------------------------NST-LP-----------------------------
------------------------------PL-LTAIEVF-TVI-DFP--QS--------
-----KTNEDD-------------------------------------------------
------VSAIKNIKDTHGL-----------------------------------------
---------------SRVSWQ---------------------------------------
------GDPCVP----------------RQFL-WEGLSC--------N-DKNVSASP---
------------RITSLNLSSSGLVGT-IPS-----GI----------------------
--QN--FTLLEKL-----------------------------------------------
----------DLSNNNLT--GL--------------VPEFLAKMET-LLFI---------
-------------------------------------DLRKN-KLNGS---IPN------
---------------T--------------------------------------------
---------------LRDREK-KGLQI----------------------FVDG-------
---DNT--------CL-------SCV--------------PKN---------KF------
-------------PMMIAALAASA-IVV-AILV------LILIFV------FTKK-----
-----KW------------------STHME--------------------VILPT-----
---MD---------------IMSKTISEQLIKTKRR-RFAYSEVVEMTKKFEKA--LGEG
GFG----IVYHGYLKN-V-EQVAVKV-LSQSS-------------S----Q---GY-KHF
KAE-----------VELLLR--------------VHHINLVS----------LVGYCDE-
---------KDHLAL------IYEYMPNGDLK----------------------------
--------------------------------------------DHL--S----------
------------G--------KQ------------------------------G--DSV-
LEWTT--RL----QIAV-----------------DVA------LGLEYLHYGCR---PSM
VH-RDVKSTNILLD-DQ----FMAKIADFGLSRSFKV-GD----ESEISTV---------
VAGTPGYLDPE---------------YYRTS-RLAEMSDV-YSFGIV---LLEIITNQRV
--FDQA-------RGKIHITEWVAFML--N------------R-G---DITRIVDPNL--
--HGEYNSRSVWRAVELAMSCANPSSEYRPNMSQV-------VIELKECLTTE------N
S-----------------------------------------------------------
----MKVKK----------------------------------------------NDTDA
G---------------------------------SS------------------------
--------------------------------------L---------------------
------------------------------------------------------------
------------------------------------------------------------
------------------------------------------------------------
------------------------------------------------------------
------ELSLS-------------------------------------------------
-----------------------------------FDT------------------EVVP
TAR---------------------------------------------------------
------------------------------------------------------------
----------------------------------------------
>AT3G46260.1 pacid=19660644 transcript=AT3G46260.1 locus=AT3G46260 ID=AT3G46260.1.TAIR10 annot-version=TAIR10
---------------------------------MES------------------------
------------------------------------------------------------
------------------------------------------------------------
GL---LLLAFLSTLVTVHQFH-------------------------IIQAQ---------
-------------------------------------EG---------------------
------------------------------ISIDCGT-----TGSYVD---SN-------
--------------------NVT-W-----------------------VGDKG-FV-T--
-TG------ESI-NI-----TD-VV----------KKP--------INTLRY--------
----FPT------------------GQ--------TNCYTNIPATKG-------------
-------------------R-TTLVRT--------------KFYY----KNY--------
-----------D--------------------------E-----NYSPP-----------
-----SFDVVYD-------GKHRNS-IA------MTVDSLFSDEE---------------
---------------TFHYSE-----VIFAPAN---ENISVCLVR---------------
---------------TSPSDNPFISSI-EVY-------------------RF-D-AGM--
-YDDL--------GPEE------GFILYK-----------------RN-------AY-G-
-A--------------------------TKLISYPLDPYG--RL-WSP------------
----KGSQDYPGLIDL------TT---------------SAPS---IDI---T--GALNK
PPEIVMTK----------------------------A------------MSG-D------
-----------------------GFIMSGLNLPSTLL----------PVYL---------
--ALYFSEP-QSL--GRTQ----------------------------------KRSFTVF
LDGMQVGSH------------------------------------------PIV------
-----------------------PV---------------------------FGKATQVV
LRD---IMASSE---------------------SQ--LVF--------KST----D----
-------------------------DSG-LP-----------------------------
------------------------------TI-ISGLEVY-SIS------NY--------
------K-DHG-------------------------------------------------
------------------------------------------------------------
------------------------------------------------------------
------------------------------------------------------------
------------------------------------------------------------
------------------------------------------------------------
------------------------------------------------------------
------------------------------------------------------------
------------------------------------------------------------
------------------------------------------------------------
------------------------------------------------------------
------------------------------------------------------------
------------------------------------------------------------
-----------------------------------------------------------S
GGG--------------G---------QSGSS-------------N----N---G-----
--------------------------------------KFLL----------NLCKC---
--------FINNF------------FSWSI------------------------------
--------------------------------------K----------Q----------
---------------------IT---------------------------------SHP-
-------KI----HKIF----------------PSFSKQ---PKGNKLNLKKYYF-----
---EDSECVFIF------------------------------------------------
------------------------------------------------------------
------------------------------------------------------------
------------------------------------------------------------
------------------------------------------------------------
------------------------------------------------------------
------------------------------------------------------------
------------------------------------------------------------
------------------------------------------------------------
------------------------------------------------------------
------------------------------------------------------------
------------------------------------------------------------
------------------------------------------------------------
------------------------------------------------------------
------------------------------------------------------------
------------------------------------------------------------
----------------------------------------------
>AT3G46370.1 pacid=19660910 transcript=AT3G46370.1 locus=AT3G46370 ID=AT3G46370.1.TAIR10 annot-version=TAIR10
------------------------------------------------------------
------------------------------------------------------------
------------------------------------------------------------
------------------------------------------------------------
------------------------------------------------------------
------------------------------------------------------------
------------------------------------------------------------
------------------------------------------------------------
--------------------------M--------RNCYNL-S--VH-KET---------
---------------------KYLIRV--------------TSNY----GNY--------
-----------D--------------------------G-----RNEPP-----------
-----RFDLYLG-------PNFWVT-ID------LG-K-HVNGD----------------
-----------------TWKE-----IIHIPKS---NSLDVCLI----------------
-------------K-TGTT-TPIISTL-ELR-------------------SL-P-KYS--
-YN---AI-------SG------SLKSTL-----------------RA-------FL---
-----SES--------------------TEVIRYPNDFYD--RM-WVP-----------H
-----FET---EWKQI------ST---------------NLK----VNS---S--NGYLL
-PQDVLMT----------------------------A-A-IPV-------NT-S-AR---
------------------------LSFTENL----------EFPHD-ELYL---------
--YFHFSEV-QVL--QANQ----------------------------------SREFSIL
WNGMVI-------------------Y-PDFI-----------------------------
-----------------------PD-YLG---------------------------AAT-
------VYNPS-----PS------LC-EVGKC-L---LEL--------ERT----Q----
-------------------------KST-LP-----------------------------
------------------------------PL-LNAIEVF-TVM-NFP--QS--------
-----ETNDDD-------------------------------------------------
------VIAITKIKDTHRL-----------------------------------------
---------------NRTSWQ---------------------------------------
------GDPCVP----------------QLFS-WAGLSC--------I-DTNVSTPP---
------------RIISLNLSSSGLTGN-IAT-----GI----------------------
--QN--LTKLQKL-----------------------------------------------
----------DLSNNNLT--GV--------------VPEFLANMKS-LLFI---------
-------------------------------------DLRKN-KLNGS---IPK------
---------------T--------------------------------------------
---------------LLDRKK-KGLQL----------------------FVDG-------
---DDDKGD--DNKCLS-----GSCV--------------PKM---------KF------
-------------PLMIVALAVSA-VVV-IAVV------MILIFL------FRKK-----
-----KK------------------SS---------------------------------
---LG---------------ITSAAISEESIETKRR-RFTYSEVVEMTKNFQKT--LGEG
GFG----TVYYGNLNG-S-EQVAVKV-LSQSS-------------S----Q---GY-KHF
KAE-----------VELLLR--------------VHHINLVS----------LVGYCDE-
---------RNHLAL------IYECMSNGDLK----------------------------
--------------------------------------------DHL--S----------
------------G--------KK------------------------------G--NAV-
LKWST--RL----RIAV-----------------DAA------LGLEYLHYGCR---PSI
VH-RDVKSTNILLD-DQ----LMAKIADFGLSRSFKL-GE----ESQASTV---------
VAGTLGYLDPE---------------YYRTC-RLAEMSDV-YSFGIL---LLEIITNQNV
--IDHA-------REKAHITEWVGLVL--K------------G-G---DVTRIVDPNL--
--DGEYNSRSVWRALELAMSCANPSSEHRPIMSQV-------VIDLKECLNTE------N
S-----------------------------------------------------------
----MKIKK----------------------------------------------NDTDN
D---------------------------------GS------------------------
--------------------------------------L---------------------
------------------------------------------------------------
------------------------------------------------------------
------------------------------------------------------------
------------------------------------------------------------
------ELSSS-------------------------------------------------
------------------------------------DT------------------EAVP
CAR---------------------------------------------------------
------------------------------------------------------------
----------------------------------------------
>AT3G46340.1 pacid=19661099 transcript=AT3G46340.1 locus=AT3G46340 ID=AT3G46340.1.TAIR10 annot-version=TAIR10
---------------------------------MEFP-----------------------
------------------------------------------------------------
-----------------------------------------------------------H
SV----LLVVLIIATF-AISN-------------------------LVQAE---------
-------------------E------DQ---------EG---------------------
------------------------F-----ISLDCGLPPNE-VSPYIE-P-FT-------
--------------------GLR-F-----------------------SSDSS-FI-Q--
-SG------KIG-KV-----DKSF----EATT-L--KSY--------MTLRY--------
----FP-------D-----------GK--------RNCYNL-I--VK-QGK---------
---------------------TYMIRA--------------TALY----GNY--------
-----------D--------------------------G-----LNISP-----------
-----KFDLYIG-------ANFWTT-LD------AG-E-YLSGV----------------
------------------VEE-----VNYIPRS---NSLDVCLV----------------
-------------K-TDTS-TPFLSLL-ELR-------------------PL-D-NDS--
-YL---TG-------SG------SLKTFR-----------------RY-------YL---
-----SNS--------------------ESVIAYPEDVKD--RI-WEP-----------T
-----FDS---EWKQI------WT---------------TLK----PNN---S--NGYLV
-PKNVLMT----------------------------A-A-IPA-------ND-S-AP---
------------------------FRFTEEL----------DSPTD-ELYV---------
--YLHFSEV-QSL--QANE----------------------------------SREFDIL
WSGEVA-------------------Y-EAFI-----------------------------
-----------------------PE-YLN---------------------------ITT-
------IQTNT-----PV------TC-PGGKC-N---LEL--------KRT----K----
-------------------------NST-HP-----------------------------
------------------------------PL-INAIEFY-TVV-NFP--QL--------
-----ETNETD-------------------------------------------------
------VVAIKDIKATYEL-----------------------------------------
---------------NRITWQ---------------------------------------
------GDPCVP----------------QKFI-WEGLDC--------N-SKDALTLP---
------------RITSLNLSSTGLTGN-IAA-----GI----------------------
--QN--LTHLDKL-----------------------------------------------
----------DLSNNNLT--GG--------------VPEFLASMKS-LSFI---------
-------------------------------------NLSKN-NLNGS---IPQ------
---------------A--------------------------------------------
---------------LLKREK-DGLKL------------------------SV-------
---DEQI------RCFP-----GSCV-------------ITKK---------KF------
-------------PVMIVALVSSA-VVV-ILVV------LVLIFV------FKKK-----
-----K-------------------PSNLE--------------------DLPPSS---N
TPREN---------------ITSTSISDTSIETKRK-RFSYSEVMEMTKNLQRP--LGEG
GFG----VVYHGDINGSS-QQVAVKL-LSQSS-------------T----Q---GY-KEF
KAE-----------VELLLR--------------VHHINLVS----------LVGYCDE-
---------RDHLAL------IYEYMSNKDLK----------------------------
--------------------------------------------HHL--S----------
------------G--------KH------------------------------G--GSV-
LKWNT--RL----QIAV-----------------DAA------LGLEYLHIGCR---PSM
VH-RDVKSTNILLD-DQ----FTAKMADFGLSRSFQL-GD----ESQVSTV---------
VAGTPGYLDPE---------------YYRTG-RLAEMSDV-YSFGIV---LLEIITNQRV
--IDPA-------REKSHITEWTAFML--N------------R-G---DITRIMDPNL--
--QGDYNSRSVWRALELAMMCANPSSEKRPSMSQV-------VIELKECIRSE-------
------------------------------------------------------------
------NKT----------------------------------------------QGMDS
H---------------------------------SS------------------------
--------------------------------------F---------------------
------------------------------------------------------------
------------------------------------------------------------
------------------------------------------------------------
------------------------------------------------------------
------EQSMS-------------------------------------------------
-----------------------------------FDT------------------KAVP
SAR---------------------------------------------------------
------------------------------------------------------------
----------------------------------------------
>AT3G46410.1 pacid=19661599 transcript=AT3G46410.1 locus=AT3G46410 ID=AT3G46410.1.TAIR10 annot-version=TAIR10
------------------------------------------------------------
------------------------------------------------------------
------------------------------------------------------------
------------------------------------------------------------
------------------------------------------------------------
------------------------------------------------------------
------------------------------------------------------------
------------------------------------------------------------
------------------------------------------------------------
------------------------------------------------------------
------------------------------------------------------------
------------------------------------------------------------
------------------------------------------------------------
------------------------------------------------------------
------------------------------------------------------------
------------------------------------------------------------
------------------------------------------------------------
------------------------------------------------------------
------------------------------------------------------------
------------------------------------------------------------
------------------------------------------------------------
------------------------------------------------------------
------------------------------------------------------------
------------------------------------------------------------
------------------------------------------------------------
------------------------------------------------------------
------------------------------------------------------------
------------------------------------------------------------
------------------------------------------------------------
------------------------------------------------------------
------------------------------------------------------------
------------------------------------------------------------
------------------------------------------------------------
------------------------------------------------------------
------------------------------------------------------------
------------------------------------------------------------
------------------------------------------------------------
------------------------------------------------------------
----------------------------------------------MTSNFQRA--LGEG
GFG----IVYHGYLNG-S-EEVAVK-----------------------------------
--------------VELLLR--------------VHHTNLVS----------LVGYCDE-
---------RGHLAL------IYEYMSNVDLK----------------------------
--------------------------------------------HHL--S----------
------------G--------KH------------------------------D--VSI-
LKWST--RL----RIAI-----------------DAA------LGLEYLHIGCR---PSM
VH-RDVKSTNILLD-DQ----FTAKIADFGLSRSFQL-GD----ESHISTV---------
VAGTPGYLDPE------------------TG-RLAEMSDV-YSFGIV---LLEMMTNQRV
--IDQN-------REKRHITEWVALVL--N------------R-G---DITKIMDPNL--
--YGDYNSNSVWKALELAMSCANPSSEKRPSMSQV-------ISVLKECLTSE------N
L-----------------------------------------------------------
----MRNKN----------------------------------------------HDMES
D---------------------------------SS------------------------
--------------------------------------L---------------------
------------------------------------------------------------
------------------------------------------------------------
------------------------------------------------------------
------------------------------------------------------------
------ELTKS-------------------------------------------------
-----------------------------------FDT------------------EVVP
RAR---------------------------------------------------------
------------------------------------------------------------
----------------------------------------------
>AT3G19230.1 pacid=19662197 transcript=AT3G19230.1 locus=AT3G19230 ID=AT3G19230.1.TAIR10 annot-version=TAIR10
---------------------------------MSL------------------------
------------------------------------------------------------
------------------------------------------------------------
-F---FFLLLCFSIS---------------------------------HAL---------
----------P--------PP----------------RG---------------------
------------------------F------FLNCGSSS-----STNL-N----------
--------------------EIE-Y-----------------------TPDEG-FI-S--
-VG------NTT-TI-----KQ-------KD-LV--PIL--------STLRY--------
----FP-------D---------KSSR--------KHCYNF-PVAKT-------------
-------------------S-KYLIRT--------------TYYY----GNF--------
-----------D--------------------------GK-----NNPP-----------
-----VFDQIIG-------GTKWSV-VN------TS-EDYAKG-----------------
---------------QSSYYE-----IIVGVPG---NRLSVCLA----------------
---------KNAHTLS--S-SPFISSL-DVQ-------------------SL-E-DTM--
-YNSTDLG-------SY------KLSLIA-----------------RN-------SF-G-
-----GDG--------------------E-IISYPDDKYN--RL-WQP-----------F
SDQ--------KHLTV------TS---------------RSR----INP---S--NFWNI
PPAEAFVE----------------------------G-F-TAS-------KG-K------
-----------------------PLELQW---------PPFPLPAT-KYYV---------
--ALYFQDN-RSP--GPMS----------------------------------WRAFDVS
VNGLSFLRK---------------------------------------------------
---------------------------LNV------------------------STNGVM
------VYSGQ---------WP-----LSGQT-Q---ITL--------TPA----K----
-------------------------DAP-VG-----------------------------
------------------------------PF-INAGEVF-QIL-PLGG-----------
-----TTNIKD-------------------------------------------------
------AIAMEDLLESIMK-----------------------------------------
---------------PPVDWS---------------------------------------
------GDPCLP----------------RANS-WTGLTC--------S----KDKIA---
------------RVISLNLTNLGLSGS-LPP-----SI----------------------
--NK--MTALKDL----------WLGKNKLTGPI-----------------------PDL
SP-MTRLETLHLEDNQFT--GA--------------IPESLAKLPS-LRTL---------
-------------------------------------SIKNN-KLKGT---IPS------
------------------------------------------------------------
------------------------------------------------------------
-----VL-----------------------------------------------------
------------------------------------------------------------
------------------------------------------------------------
--------------------------------------------------------LQRK
GL--------------------TIQA-------------------SP-------------
------------------------------------------------------------
------------------------------------------------------------
--------------------------------------------ENM-------------
-----------PS--------TN-------------------------------------
NT----------------------------------------------------------
--------------------------GQFRVANS--------------------------
------------------------------------------------------------
------------------------------------------------------------
------------------------------------------------------------
------------------------------------------------------------
------------------------------------------------------------
------------------------------------------------------------
------------------------------------------------------------
------------------------------------------------------------
------------------------------------------------------------
------------------------------------------------------------
------------------------------------------------------------
------------------------------------------------------------
------------------------------------------------------------
------------------------------------------------------------
------------------------------------------------------------
----------------------------------------------
>AT3G21340.1 pacid=19662259 transcript=AT3G21340.1 locus=AT3G21340 ID=AT3G21340.1.TAIR10 annot-version=TAIR10
---------------------------------MEYH-----------------------
------------------------------------------------------------
----------------------------------------------------------PQ
AI----RLCALIFISFYALLH-------------------------LVEAQ---------
-------------------D-------Q---------KG---------------------
------------------------F-----ISLDCGSLPNE-P-PYND-P-ST-------
--------------------GLT-Y-----------------------STDDG-FV-Q--
-SG------KTG-RI-----QKAF----ESIF-S--KPS--------LKLRY--------
----FP-------D-----------GF--------RNCYTL-N--VT-QDT---------
---------------------NYLIKA--------------VFVY----GNY--------
-----------D--------------------------G-----LNNPP-----------
-----SFDLYLG-------PNLWVT-VD------MN-G-RTNG-----------------
-----------------TIQE-----IIHKTIS---KSLQVCLV----------------
-------------K-TGTS-SPMINTL-ELR-------------------PL-K-NNT--
-YN---TQ-------SG------SLKYFF-----------------RY-------YF---
-----SGS--------------------GQNIRYPDDVND--RK-WYP-----------F
-----FDA--KEWTEL------TT---------------NLN----INS---S--NGYAP
-PEVVMAS----------------------------A-S-TPI-------ST-F-GT---
------------------------WNFSWLL----------PSSTT-QFYV---------
--YMHFAEI-QTL--RSLD----------------------------------TREFKVT
LNGKLA-------------------Y-ERYS-----------------------------
-----------------------PK-TLA---------------------------TET-
------IFYST-----PQ------QC-EDGTC-L---LEL--------TKT----P----
-------------------------KST-LP-----------------------------
------------------------------PL-MNALEVF-TVI-DFP--QM--------
-----ETNPDD-------------------------------------------------
------VAAIKSIQSTYGL-----------------------------------------
---------------SKISWQ---------------------------------------
------GDPCVP----------------KQFL-WEGLNC--------N-NLDNSTPP---
------------IVTSLNLSSSHLTGI-IAQ-----GI----------------------
--QN--LTHLQEL-----------------------------------------------
----------DLSNNNLT--GG--------------IPEFLADIKS-LLVI---------
-------------------------------------NLSGN-NFNGS---IPQ------
---------------I--------------------------------------------
---------------LL--QK-KGLKL----------------------ILEG-------
---NANL------ICPD-----GLCVNK------AGNGGAKKM---------NV------
-------------VIPIVASVAFV-VVL-GSAL-------AFFFI------FKKK-----
-----K-------------------TSNSQ--------------------DLGPSS---Y
TQVSE---------------VRTIRSSESAIMTKNR-RFTYSEVVTMTNNFERV--LGKG
GFG----MVYHGTVNN-T-EQVAVKM-LSHSS-------------S----Q---GY-KEF
KAE-----------VELLLR--------------VHHKNLVG----------LVGYCDE-
---------GENLAL------IYEYMANGDLR----------------------------
--------------------------------------------EHM--S----------
------------G--------KR------------------------------G--GSI-
LNWET--RL----KIVV-----------------ESA------QGLEYLHNGCK---PPM
VH-RDVKTTNILLN-EH----LHAKLADFGLSRSFPI-EG----ETHVSTV---------
VAGTPGYLDPE---------------YYRTN-WLNEKSDV-YSFGIV---LLEIITNQLV
--INQS-------REKPHIAEWVGLML--T------------K-G---DIQNIMDPKL--
--YGDYDSGSVWRAVELAMSCLNPSSARRPTMSQV-------VIELNECLSYE------N
A-----------------------------------------------------------
----RGGTS----------------------------------------------QNMNS
E---------------------------------SS------------------------
--------------------------------------I---------------------
------------------------------------------------------------
------------------------------------------------------------
------------------------------------------------------------
------------------------------------------------------------
------EVSMN-------------------------------------------------
-----------------------------------FDI------------------GATP
DAR---------------------------------------------------------
------------------------------------------------------------
----------------------------------------------
>AT3G46280.1 pacid=19662369 transcript=AT3G46280.1 locus=AT3G46280 ID=AT3G46280.1.TAIR10 annot-version=TAIR10
--------------------------------MMEA------------------------
------------------------------------------------------------
------------------------------------------------------------
-------LLYVITLFSLSALT--------------------------VTLG---------
-------------------------------------ES---------------------
------------------------------ISIDCGS-----TGSYVD---SN-------
--------------------NVT-W-----------------------VGDKG-FV-T--
-NG------EPM-KI-----PD-VV----------KKP--------INTLRY--------
----FPT------------------GQ--------TNCYTNIPVTKG-------------
-------------------Q-KTLVRT--------------KFYY----ENY--------
-----------D--------------------------A-----KFSPP-----------
-----SFDVIYD-------GKHRDS-IV------IT-ESLLNDEE---------------
---------------TFYFSE-----VIYVPEN---KNISVCLLR---------------
---------------TSPSDNPFISSI-EVY-------------------SL-D-TGM--
-YDDL--------GPNE------GLILHD-----------------RI-------AY-G-
-A--------------------------KELISYPLDPYG--RV-WLA------------
----LGSQDST-LTDL------TT---------------SAPS---IDI---T--GASNK
PPEIVMSK----------------------------A------------LSG-V------
-----------------------GLVLSDQTLPLTGV----------PVYL---------
--VLYFSEP-QSL--GRTQ----------------------------------RRSFNVF
LDNTQVGSR------------------------------------------PIV------
-----------------------PV---------------------------FGKATQFI
LRD---VVATSA---------------------SQ--IVF--------QST----D----
-------------------------DSV-LP-----------------------------
------------------------------PL-INGLELY-SIS------NT--------
------SPDSG-------------------------------------------------
------------------------------------------------------------
------------------------------------------------------------
-----GG-----------------------------------------------------
-------------------------GG---------------------------------
------------------------------------------------------------
--------------------DQ--------------------------------------
----------------------------------------------GG------------
--------------GS--------------------------------------------
------------------------------------------------------------
---------------------------------------------------------T--
------------------------------------------------------------
------------------------------------------------------------
--------------------------------------------------------DDSE
GSG--------------G---------AKQAK-------------NL--GK---GG-AK-
------------------SS-----GGK-------KNNKLPL----------ILGVT---
--------FASAFAV------LASAFAA-IWK----------------------------
--------------------------------------K----------R----------
---------------------QN---------------------------------AKS-
-------QS----NSTV----------------PNTSTEHGTGTGMSPLVGQQFA-----
---SDMTDSYVVED------------------------------GHH-------------
------------------------------------------------------------
------------------------------------------------------------
------------------------------------------------------------
------------------------------------------------------------
------------------------------------------------------------
------------------------------------------------------------
------------------------------------------------------------
------------------------------------------------------------
------------------------------------------------------------
------------------------------------------------------------
------------------------------------------------------------
------------------------------------------------------------
------------------------------------------------------------
------------------------------------------------------------
------------------------------------------------------------
----------------------------------------------
>AT3G46420.1 pacid=19662484 transcript=AT3G46420.1 locus=AT3G46420 ID=AT3G46420.1.TAIR10 annot-version=TAIR10
---------------------------------MESL-----------------------
------------------------------------------------------------
-----------------------------------------------------------K
KL----LLVAL-IAT--SAIH-------------------------LVQAQ---------
-------------------N-------Q---------DG---------------------
------------------------F-----ISVDCGLSPNE-VSPYIE-P-FT-------
--------------------GLQ-F-----------------------TTDSN-FI-E--
-TG------KLG-RI-----QASL----EPKY-R--KSQ--------TTLRY--------
----FP-------D-----------GI--------RNCYNL-T--VT-QGT---------
---------------------NYLIRA--------------RAIY----GNY--------
-----------D--------------------------G-----LNIYP-----------
-----KFDLYIG-------PNFWVT-ID------LG-K-YVNG-----------------
-----------------TWEE-----IIYIPKS---NMLDVCLV----------------
-------------K-TGPS-TPLISSL-VLR-------------------PL-A-NAT--
-YI---TQ-------SG------WLKTYV-----------------RV-------YL---
-----SDS--------------------NDVIRYPDDVYD--RI-WGS-----------Y
-----FEP---EWKKI------ST---------------TLG----VNS---S--SGFLP
-PLKALMT----------------------------A-A-SPA-------NA-S-AP---
------------------------LAIPGVL----------DFPSD-KLYL---------
--FLHFSEI-QVL--KANE----------------------------------TREFEIF
WNKKLV-------------------Y-NAYS-----------------------------
-----------------------PV-YLQ---------------------------TKT-
------IRNPS-----PV------TC-ERGEC-I---LEM--------IKT----E----
-------------------------RST-LP-----------------------------
------------------------------PL-LNAVEVF-TVV-EFP--QP--------
-----ETDASD-------------------------------------------------
------VVAIKNIKAIYGL-----------------------------------------
---------------TRVTWQ---------------------------------------
------GDPCVP----------------QQFL-WNGLNC--------N-SMETSTPP---
------------RITSLDLSSSGLTGS-ISV-----VI----------------------
--QN--LTHLEKL-----------------------------------------------
----------DLSNNNLT--GE--------------VPDFLANMKF-LVFI---------
-------------------------------------NLSKN-NLNGS---IPK------
---------------A--------------------------------------------
---------------LRDREN-KGLKL----------------------IVDK-------
---NVDN-------CSS-----GSCT--------------QKK---------KF------
-------------PLLIVALTVSL-ILV-STVV---------------------------
------------------------------------------------------------
--------------------------------------------IDMTNNFQRA--LGEG
GFG----VVYHGYLNG-S-EQVAVKL-LSQSS-------------V----Q---GY-KEF
KAE-----------VELLLR--------------VHHINLVS----------LVGYCDD-
---------RNHLAL------VYEYMSNGDLK----------------------------
--------------------------------------------HHL--S----------
------------G--------RN------------------------------N--GFV-
LSWST--RL----QIAV-----------------DAA------LGLEYLHIGCR---PSM
VH-RDVKSTNILLG-EQ----FTAKMADFGLSRSFQI-GD----ENHISTV---------
VAGTPGYLDPE---------------YYRTS-RLAEKSDI-YSFGIV---LLEMITSQHA
--IDRT-------RVKHHITDWVVSLI--S------------R-G---DITRIIDPNL--
--QGNYNSRSVWRALELAMSCANPTSEKRPNMSQV-------VIDLKECLATE------N
S-----------------------------------------------------------
----TRSEK----------------------------------------------DMSSH
S---------------------------------SD------------------------
--------------------------------------L---------------------
------------------------------------------------------------
------------------------------------------------------------
------------------------------------------------------------
------------------------------------------------------------
------DRSMN-------------------------------------------------
-----------------------------------FYT------------------DMVP
RAR---------------------------------------------------------
------------------------------------------------------------
----------------------------------------------
>AT3G46270.1 pacid=19662943 transcript=AT3G46270.1 locus=AT3G46270 ID=AT3G46270.1.TAIR10 annot-version=TAIR10
---------------------------------MESP-----------------------
------------------------------------------------------------
-----------------------------------------------------------H
GV---LLLAFISTLAIVHLVQ--------------------------AQDQ---------
-------------------------------------KG---------------------
------------------------------ISIDCGT-----TGSYVD---SN-------
--------------------NVT-W-----------------------VGDKG-FV-T--
-TG------ESI-NI-----TD-VT----------TKP--------INTLRY--------
----FPT------------------GQ--------TNCYTNIPVTKG-------------
-------------------R-KTLVRT--------------KYYY----ENY--------
-----------D--------------------------D-----KFSPP-----------
-----SFDIVYD-------GKHRDS-VD------IT-ESLLDDED---------------
---------------TFYFSE-----VIFAPAS---ENISVCLLR---------------
---------------TSPSDNPFISSI-EVY-------------------SF-D-DGM--
-YKDL--------GPEE------GLILYQ-----------------RI-------TY-G-
-A--------------------------KKLISYPLDPFG--RL-WSP------------
----SASGDNTALTDL------ST---------------SAPS---IDI---T--GASNK
PPEIVMSK----------------------------A------------LSG-D------
-----------------------GLIISDLPLPSTAT----------LVYL---------
--ALYFSEP-QSL--GRTQ----------------------------------KRSFNVF
LDDMQVGSH------------------------------------------PIV------
-----------------------PV---------------------------FGKATQLV
LRD---VEATSG---------------------SQ--IVL--------KST----D----
-------------------------DSV-LP-----------------------------
------------------------------TM-INGLELY-SIS------NN--------
--------QHG-------------------------------------------------
------------------------------------------------------------
------------------------------------------------------------
-----GS-----------------------------------------------------
-------------------------GG---------------------------------
------------------------------------------------------------
--------------------KS--------------------------------------
----------------------------------------------GG------------
--------------G---------------------------------------------
------------------------------------------------------------
------------------------------------------------------------
------------------------------------------------------------
------------------------------------------------------------
---------------------------------------------------------DNG
GGG--------------G---------QSGGG-------------N----N---GG-TN-
------------------LK-----GGK-------KKNSLPL----------ILGVT---
--------FASVFVI------LWSAFVVNILR----------------------------
--------------------------------------K----------R----------
---------------------QN---------------------------------AKP-
-------VS----N-TA----------------PTTSTERGIGTGTSPLFGQEMA-----
---SDTNDSYVVQN------------------------------EQH-------------
------------------------------------------------------------
------------------------------------------------------------
------------------------------------------------------------
------------------------------------------------------------
------------------------------------------------------------
------------------------------------------------------------
------------------------------------------------------------
------------------------------------------------------------
------------------------------------------------------------
------------------------------------------------------------
------------------------------------------------------------
------------------------------------------------------------
------------------------------------------------------------
------------------------------------------------------------
------------------------------------------------------------
----------------------------------------------
>AT3G05990.1 pacid=19663857 transcript=AT3G05990.1 locus=AT3G05990 ID=AT3G05990.1.TAIR10 annot-version=TAIR10
---------------------------------MS-PL----------------------
------------------------------------------------------------
------------------------------------------------------------
-L---LL-LLTVFSLLSSSLSQP-------------------------------------
----------S--------PP----------------SA---------------------
------------------------I------LIDCGASS-----SSVI-D----------
--------------------GRQ-W-----------------------QPDET-FV-S--
-SG------TPK-NV-----SD-------QV-LD--EIL--------FTVRS--------
----FPL----SLD---------GTHH--------KFCYVM-SVSRG-------------
-------------------W-KYMIRT--------------TYYY----GGV--------
-----------N--------------------------GKG----TPPP-----------
-----VFDQIVD-------GTLWGI-VN------TT-ADYADG-----------------
---------------LASYYE-----GVFLAQG---KSISVCVA----------------
---------SNSYT-T--S-DPFISAL-ELV-------------------RL-D-GTL--
-YNSTDFT-------TV------GMSLVA-----------------RH-------AF-G-
-----YSG--------------------P-IIRFPDDQFD--RF-WEP-----------Y
SL---------NS-TV------PN---------------NRK----LEV---S--GFWNL
PPSRIFNT----------------------------D-L-RAT-------QV-Q------
-----------------------PLEFTW---------PPMPLKMA-TYYI---------
--ALYFAHD-SDS--MGDG----------------------------------SRVFDVS
VNGITYYKE---------------------------------------------------
---------------------------LSV------------------------TPAGAV
------IFASR---------WP-----LEGLT-T---LAL--------SPR----S----
-------------------------GSN-LP-----------------------------
------------------------------PL-INGGEMF-ELL-SLGG-----------
-----KTLVRD-------------------------------------------------
------VTALNAIKNSFKN-----------------------------------------
---------------APADWS---------------------------------------
------GDPCLP----------------KNYS-WSGISC--------S----EGPRI---
------------RVVALNLTNMGVSGS-LAP-----AV----------------------
--AK--LTALSSI----------WLGNNSLSGSL-----------------------PDF
SS-LKRLESLHFEDNLFS--GS--------------IPSSLGGVPH-LREL---------
-------------------------------------FLQNN-NLTGQ---VPS------
------------------------------------------------------------
------------------------------------------------------------
-----NL-----------------------------------------------------
------------------------------------------------------------
------------------------------------------------------------
--------------------------------------------------------LQKP
GL--------------------NLRT-------------------S--------------
------------------------------------------------------------
------------------------------------------------------------
------------------------------------------------------------
------------G--------NP-------------------------------------
FL---------------------------------------------------T--QPSR
------------------------------------------------------------
------------------------------------------------------------
------------------------------------------------------------
------------------------------------------------------------
------------------------------------------------------------
------------------------------------------------------------
------------------------------------------------------------
------------------------------------------------------------
------------------------------------------------------------
------------------------------------------------------------
------------------------------------------------------------
------------------------------------------------------------
------------------------------------------------------------
------------------------------------------------------------
------------------------------------------------------------
------------------------------------------------------------
----------------------------------------------
>AT3G46350.1 pacid=19665002 transcript=AT3G46350.1 locus=AT3G46350 ID=AT3G46350.1.TAIR10 annot-version=TAIR10
---------------------------------MNSS-----------------------
------------------------------------------------------------
-----------------------------------------------------------H
EL----LLTAL-IATF-AIFH-------------------------LVQAQ---------
-------------------E-------Q---------EG---------------------
------------------------F-----ISLDCGLAPTE-PSPYTE-P-VT-------
--------------------TLQ-Y-----------------------SSDSN-FI-Q--
-SG------KLG-RI-----DTSL----QTFF-L--KQQ--------TTLRY--------
----FP-------D-----------GI--------RNCYNL-T--VK-QGT---------
---------------------NYLIRA--------------RFTY----GNY--------
-----------D--------------------------G-----RNMSP-----------
-----TFDLYLG-------PNLWKR-ID------MT-K-LQNKV----------------
----------------STLEE-----ITYIPLS---NSLDVCLV----------------
-------------K-TNTT-IPFISAL-ELR-------------------PL-P-SNS--
-YI---TT-------AG------SLRTFV-----------------RF-------CF---
-----SNS--------------------VEDIRFPMDVHD--RM-WES-----------Y
-----FDD---DWTQI------ST---------------SLT----VNT---S--DSFRL
-PQAALIT----------------------------A-A-TPA-------KD-G-PS---
------------------------YIGITFS----------TSSEE-RFFI---------
--YLHFSEV-QAL--RANE----------------------------------TREFNIS
INGESV-------------------A-DLYR-----------------------------
-----------------------P------------------------------------
---------------------------------------L--------SRT----Q----
-------------------------SST-HP-----------------------------
------------------------------PM-INAIEIF-LVS-ELL--QS--------
-----ETYEND-------------------------------------------------
------VIAIKKIKDTYGL-----------------------------------------
---------------QLISWQ---------------------------------------
------GDPCVP----------------RLYK-WDGLDC--------T-DTDTYIAP---
------------RITSLKLSSKGLTGT-IAA-----DI----------------------
--QY--LTSLEKL-----------------------------------------------
----------DLSDNKLV--GV--------------VPEFLANMKS-LMFI---------
-------------------------------------NLTKN-DLHGS---IPQ------
---------------A--------------------------------------------
---------------LRDREK-KGLKI----------------------LFDG-------
---DKND------PCLS-----TSCN--------------PKK---------KF------
-------------SVMIVAIVAST-VVF-VLVVS-----LALFFG------LRKK-----
-----KT------------------SSHVK--------------------AIPPSP---T
TPLEN---------------VMSTSISETSIEMKRK-KFSYSEVMKMTNNFQRA--LGEG
GFG----TVYHGDLDS-S-QQVAVKL-LSQSS-------------T----Q---GY-KEF
KAE-----------VDLLLR--------------VHHINLLN----------LVGYCDE-
---------RDHLAL------IYEYMSNGDLK----------------------------
--------------------------------------------HHL--S----------
------------G--------EH------------------------------G--GSV-
LSWNI--RL----RIAV-----------------DAA------LGLEYLHIGCR---PSM
VH-RDVKSTNILLD-EN----FMAKIADFGLSRSFIL-GG----ESHVSTV---------
VAGSLGYLDPE---------------YYRTS-RLAEMSDV-YSFGIV---LLEIITNQRV
--IDKT-------REKPHITEWTAFML--N------------R-G---DITRIMDPNL--
--NGDYNSHSVWRALELAMSCANPSSENRPSMSQV-------VAELKECLISE------N
S-----------------------------------------------------------
----LRSKN----------------------------------------------QDMSS
Q---------------------------------RS------------------------
--------------------------------------L---------------------
------------------------------------------------------------
------------------------------------------------------------
------------------------------------------------------------
------------------------------------------------------------
------DMSMN-------------------------------------------------
-----------------------------------FDT------------------KDVP
SAR---------------------------------------------------------
------------------------------------------------------------
----------------------------------------------
>AT3G46240.1 pacid=19665086 transcript=AT3G46240.1 locus=AT3G46240 ID=AT3G46240.1.TAIR10 annot-version=TAIR10
--------------------------------MIHA------------------------
------------------------------------------------------------
------------------------------------------------------------
------------------------------------------------------------
--------------------------------------G---------------------
------------------------------VNIDCGT-----SLPGVD---NN-------
--------------------NLK-W-----------------------VGDQD-FI-T--
-SG------DSA-TI-----SSTTV----------EKS--------LTTLRY--------
----FPT------------------GD--------SNCYSNIPVTKG-------------
-------------------G-KVLVRT--------------MFYY----GNY--------
-----------D--------------------------G-----KSSTP-----------
-----SFSVVFE-------GKHRGT-LS------IS--SAFEP-----------------
-----------------YLLE-----LIFSPAG---GETSVCFVR---------------
---------------TSSSSNPFVSSI-EVV-------------------DL-D-DGM--
-YAEL--------GPGE-------------------------------------------
---------------------------------------G--RF-WLP------------
------SEINILVTGI------QS---------------TAVS---IDT---S--GASNK
PPESVLRN----------------------------S------------WTG-E------
-----------------------GLSLVDPTLPSAGV----------PVYL---------
--AMYFSEP-L-----ESS----------------------------------LRSFNIF
FGGKQVGRG------------------------------------------PVV------
-----------------------PL---------------------------FGKATQVV
VRD---VVASSS---------------------TL--LTL--------WST----S----
-------------------------SAL-LP-----------------------------
------------------------------PM-INAAELY-VIS------KG--------
------TSEST-------------------------------------------------
------------------------------------------------------------
------------------------------------------------------------
-----GGN-------------------------------------------------E--
------------------------TGS---------------------------------
------------------------------------------------------------
--------------------GS--------------------------------------
----------------------------------------------GS------------
--------------GS--------------------------------------------
------------------------------------------------------------
---------------------------------------------------------G--
------------------------------------------------------------
------------------------------------------------------------
--------------------------------------------------------GSGG
GGS--------------G---------SSGSG-------------S---GS---GG-T--
------------------SK-----GGTGGGSTNGKSSKLPI----------ILGVV---
--------SPVAFVL------VAYVFIAIILA----------------------------
--------------------------------------N----------R----------
---------------------RK---------------------------------VRL-
-------QA----L-AM----------------PTSTVA-TMGTGPSTLFTQQMD-----
---NDSTSNQPTNE------------------------------MGEI------------
------------------------------------------------------------
------------------------DDL--T--------------G---------------
------------------------------------------------------------
------------------------------------------------------------
------------------------------------------------------------
------------------------------------------------------------
------------------------------------------------------------
------------------------------------------------------------
------------------------------------------------------------
------------------------------------------------------------
------------------------------------------------------------
------------------------------------------------------------
------------------------------------------------------------
------------------------------------------------------------
------------------------------------------------------------
----------------------------------------------
>AT5G59680.1 pacid=19667689 transcript=AT5G59680.1 locus=AT5G59680 ID=AT5G59680.1.TAIR10 annot-version=TAIR10
---------------------------------MERS-----------------------
------------------------------------------------------------
-----------------------------------------------------------L
EL----LL--LLIRTL-AIIH-------------------------ISQAQ---------
-------------------S-------Q---------QG---------------------
------------------------F-----ISLDCGLPANE-PSPYTE-P-RT-------
--------------------GLQ-F-----------------------SSDAA-FI-Q--
-SG------KIG-RI-----QANL----EADF-L--KPS--------TTMRY--------
----FP-------D-----------GK--------RNCYNL-N--VE-KGR---------
---------------------NHLIRA--------------RFVY----GNY--------
-----------D--------------------------G-----RDTGP-----------
-----KFDLYLG-------PNPWAT-ID------LA-K-QVNG-----------------
-----------------TRPE-----IMHIPTS---NKLQVCLV----------------
-------------K-TGET-TPLISVL-EVR-------------------PM-G-SGT--
-YL---TK-------SG------SLKLYY-----------------RE-------YF---
-----SKS--------------------DSSLRYPDDIYD--RQ-WTS-----------F
-----FDT---EWTQI------NT---------------TSD----VGN---S--NDYKP
-PKVALTT----------------------------A-A-IPT-------NA-S-AP---
------------------------LTNEWSS----------VNPDE-QYYV---------
--YAHFSEI-QEL--QANE----------------------------------TREFNML
LNGKLF-------------------F-GPVV-----------------------------
-----------------------PP-KLA---------------------------IST-
------ILSVS-----PN------TC-EGGEC-N---LQL--------IRT----N----
-------------------------RST-LP-----------------------------
------------------------------PL-LNAYEVY-KVI-QFP--QL--------
-----ETNETD-------------------------------------------------
------VSAVKNIQATYEL-----------------------------------------
---------------SRINWQ---------------------------------------
------SDPCVP----------------QQFM-WDGLNC--------S-ITDITTPP---
------------RITTLNLSSSGLTGT-ITA-----AI----------------------
--QN--LTTLEKL-----------------------------------------------
----------DLSNNNLT--GE--------------VPEFLSNMKS-LLVI---------
-------------------------------------NLSGN-DLNGT---IPQ------
---------------S--------------------------------------------
---------------LQ---R-KGLEL----------------------LYQG-------
---NPRL-------ISP-----GS-TET-----------KSGK---------SF------
-------------PVTIVASVGSA-AIL-IVVL-------VLVLF------LRKK-----
-----K-------------------PSAVE--------------------VVLPRP---S
RPTMN---------------VPYANSPEPSIEMKKR-KFTYSEVTKMTNNFGRV--VGEG
GFG----VVCHGTVNG-S-EQVAVKL-LSQSS-------------T----Q---GY-KEF
KAE-----------VDLLLR--------------VHHTNLVS----------LVGYCDE-
---------GDHLAL------IYEFVPNGDLR----------------------------
--------------------------------------------QHL--S----------
------------G--------KG------------------------------G--KPI-
VNWGT--RL----RIAA-----------------EAA------LGLEYLHIGCT---PPM
VH-RDVKTTNILLD-EH----YKAKLADFGLSRSFPV-GG----ESHVSTV---------
IAGTPGYLDPE---------------YYHTS-RLSEKSDV-YSFGIV---LLEMITNQAV
--IDRN-------RRKSHITQWVGSEL--N------------G-G---DIAKIMDLKL--
--NGDYDSRSAWRALELAMSCADPTSARRPTMSHV-------VIELKECLVSE------N
S-----------------------------------------------------------
----RRNMS----------------------------------------------RGMDT
L---------------------------------SS------------------------
--------------------------------------P---------------------
------------------------------------------------------------
------------------------------------------------------------
------------------------------------------------------------
------------------------------------------------------------
------EVSMI-------------------------------------------------
-----------------------------------FDA------------------EMIP
RAR---------------------------------------------------------
------------------------------------------------------------
----------------------------------------------
>AT5G48740.1 pacid=19667930 transcript=AT5G48740.1 locus=AT5G48740 ID=AT5G48740.1.TAIR10 annot-version=TAIR10
------------------------------------------------------------
------------------------------------------------------------
------------------------------------------------------------
-----MLFWVLLSS-FCVFCF-------------------------SS-PD---------
--------------------------------------G---------------------
------------------------F-----LSLSCGG-SS-----YTA---AY-------
--------------------NIS-W-----------------------VSDND-YI-E--
-TG------NTT-TV----TYAE---GNSTS-------S--------VPIRL--------
----FPD------P-----------QG--------RQCYKL-PVRKD--LS---------
---------------------SVLIRA--------------TFVY----RNY--------
-----------D--------------------------S-----QNSPP-----------
-----AFHVSLG-------RRITST-VD------LR---TNDP-----------------
-----------------WIEE-----LVWPVN---NDSLLLCLL----------------
------------AV-KGRG-IPVISSL-EVR-------------------PL-P-LGS--
-YKYSL-E-------GS---PDIILRRSY-----------------RI-------NS-G-
-----Y-T--------------------NGTIRYPSDPFD--RI-WD----PDQSYSPFH
----ASWSF-NGLTKL------NS---------------FN--------------ITENP
-PASVLKT----------------------------ARI-LAR-------KE-S------
------------------------LSYTLSLHT-PG-----------DYYI---------
--ILYFAGI-LSLS--PS--------------------------------------FSVT
INDEVK------------------------------------------------------
-------------------------------------------------------QSDYT
------V-TSSEAGTLYFTQK------GISKL-N---ITLRKIKFN--------------
------------------------------------------------------------
------------------------------PQ-VSALEVY-EIL-QIPP-----------
-----EASSTT-------------------------------------------------
------VSALKVIEQFTGQ-----------------------------------------
----------------DLGWQD--------------------------------------
-------DPCTP-------------------LPWNHIEC--------E---GN-------
------------RVTSLFLSKINLR-S-ISP-----TF----------------------
--GD--LLDLKTL----------DLHNTSLTGAIQNVGSLKDLQKLNLSFNQLESFGSEL
ED-LVNLEVLDLQNNSLQ--GS--------------VPETLGKLKK-LRLL---------
-------------------------------------NLENN-NLVGP---LPQ------
---------------S--------------------------------------------
---------------L----NITGLEV----------------------RITG-------
---NPCLSF-SSISCNNVSS---TIDT---PQVTIPINKKQRK---------QN---R--
-------------IAILLGVSGGALFATFLVFV-------FMSIF------TRRQ-----
-----RNK-----------------ERDIT-------------------RAQLKMQ---N
WN-------------------------------ASR-IFSHKEIKSATRNFKEV--IGRG
SFG----AVYRGKLPD-G-KQVAVKV-RFDRT-------------Q----L---GA-DSF
INE-----------VHLLSQ--------------IRHQNLVS----------FEGFCYE-
---------PKRQIL------VYEYLSGGSLA----------------------------
--------------------------------------------DHL-------------
-----------YG--------PR------------------------------SK-RHS-
LNWVS--RL----KVAV-----------------DAA------KGLDYLHNGSE---PRI
IH-RDVKSSNILLD-KD----MNAKVSDFGLSKQFTKADA-----SHITTV---------
VKGTAGYLDPE---------------YYSTL-QLTEKSDV-YSFGVV---LLELICGREP
--LSHSGS----PDSF-NLVLWARPNL--Q------------A-G---AF-EIVDDILK-
---ETFDPASMKKAASIAIRCVGRDASGRPSIAEV-------LTKLKEAYSLQ------L
SYL---------------------------------------------------------
----------------------------------------------------------AA
SAH-------------------TD------------------------------------
------------------------------------------------------------
------------------------------------------------------------
------------------------------------------------------------
------------------------------------------------------------
------------------------------------------------------------
------------------------------------------------------------
------------------------------------------------------------
------------------------------------------------------------
------------------------------------------------------------
----------------------------------------------
>AT5G16900.1 pacid=19670352 transcript=AT5G16900.1 locus=AT5G16900 ID=AT5G16900.1.TAIR10 annot-version=TAIR10
---------------------------------MEDR-----------------------
------------------------------------------------------------
-----------------------------------------------------------H
---------RYLFFIF-AIIH-------------------------YVQA----------
---------------------------Q---------QG---------------------
------------------------F-----ISLDCGLPSNE-P-PYIE-P-VT-------
--------------------GLV-F-----------------------SSDAD-HI-P--
-SG------ISG-RI-----QKNL----EAVH-I--KPY--------LFLRY--------
----FP-------D-----------GL--------RNCYTL-D--VL-QNR---------
---------------------RYMIKA--------------VFVY----GNY--------
-----------D--------------------------G-----YNDYP-----------
-----SFDLYLG-------PNKWVR-VD------LE-G-KVNG-----------------
-----------------SVEE-----IIHIPSS---NSLQICLV----------------
-------------K-TGNS-LPFISAL-ELR-------------------LL-R-NDT--
-YV---VQ-------DV------SLKHLF-----------------RR-------YY---
-----RQS--------------------DRLIRYPDDVYD--RV-WSP-----------F
-----FLP---EWTQI------TT---------------SLD----VNN---S--NNYEP
-PKAALTS----------------------------A-A-TPG-------DN-G-TR---
------------------------LTIIWTL----------DNPDE-QIHL---------
--YVHFAEL-EPV--GENTDEA--------------------------LRTLFTRTFYFV
VNGKIS------------------YD-ESIT-----------------------------
-----------------------PL-DLA---------------------------VST-
------VETV-----------V-NKC-DGGNC-S---LQL--------VRS----E----
-------------------------AS---PGVR--------------------------
-----------------------------VPL-VNAMEAF-TAI-KFP--HS--------
-----ETNPDD-------------------------------------------------
------VISIKVIQATYEL-----------------------------------------
---------------SRVDWQ---------------------------------------
------GDPCLP----------------QQFL-WTGLNC--------S-YMNMSTSP---
------------RIISLDLSSHKLTGK-IVP-----DI----------------------
--QN--LTQLQKL-----------------------------------------------
----------DLSNNKLT--GG--------------VPEFLANMKS-LLFI---------
-------------------------------------NLSNN-NLVGS---IPQ------
---------------A--------------------------------------------
---------------LL--DR-KNLKL----------------------EFEG-------
---NPKL-------CAT-----GPCNSS---------SGNKET---------TV------
-------------IAPVAAAIA----IF-IAVL-------VLIIV------FIKK-----
-----R-------------------PSSIR--------------------ALHPS-----
-------------------------RANLSLENKKR-RITYSEILLMTNNFERV--IGEG
GFG----VVYHGYLND-S-EQVAVKV-LSPSS-------------S----Q---GY-KEF
KAE-----------VELLLR--------------VHHINLVS----------LVGYCDE-
---------QAHLAL------IYEYMANGDLK----------------------------
--------------------------------------------SHL--S----------
------------G--------KH------------------------------G--DCV-
LKWEN--RL----SIAV-----------------ETA------LGLEYLHSGCK---PLM
VH-RDVKSMNILLD-EH----FQAKLADFGLSRSFSV-GE----ESHVSTG---------
VVGTPGYLDPE---------------YYRTY-RLTEKSDV-YSFGIV---LLEIITNQPV
--LEQA-------NENRHIAERVRTML--T------------R-S---DISTIVDPNL--
--IGEYDSGSVRKALKLAMSCVDPSPVARPDMSHV-------VQELKQCIKSE------N
LR----------------------------------------------------------
---LRTGLN----------------------------------------------QVIDS
K---------------------------------SS------------------------
------------------------------------------------------------
------------------------------------------------------------
------------------------------------------------------------
------------------------------------------------------------
------------------------------------------------------------
------------------------------------------------------------
------------------------------------------------------------
------------------------------------------------------------
------------------------------------------------------------
----------------------------------------------
>AT5G59650.1 pacid=19670657 transcript=AT5G59650.1 locus=AT5G59650 ID=AT5G59650.1.TAIR10 annot-version=TAIR10
---------------------------------MDSP-----------------------
------------------------------------------------------------
-----------------------------------------------------------C
WL----LL--LLLGAF-AIIG-------------------------CVQAQ---------
-------------------D-------Q---------QE---------------------
------------------------F-----ISLDCGLPMTE-PSSYTE-S-VT-------
--------------------GLR-F-----------------------SSDAE-FI-Q--
-TG------ESG-KI-----QASM----ENDY-L--KPY--------TRLRY--------
----FP-------E-----------ER--------RNCYSL-S--VD-KNR---------
---------------------KYLIRA--------------RFIY----GNY--------
-----------D--------------------------G-----RNSNP-----------
-----IFELHLG-------PNLWAT-ID------LQ-K-FVNG-----------------
-----------------TMEE-----ILHTPTS---NSLNVCLV----------------
-------------K-TGTT-TPLISAL-ELR-------------------PL-G-NNS--
-YL---T--------DG------SLNLFV-----------------RI-------YL---
-----NKT--------------------DGFLRYPDDIYD--RR-WHN-----------Y
-----FMV--DDWTQI------FT---------------TLE----VTN---D--NNYEP
-PKKALAA----------------------------A-A-TPS-------NA-S-AP---
------------------------LTISWPP----------DNPGD-QYYL---------
--YSHFSEI-QDL--QTND----------------------------------TREFDIL
WDGAVV-------------------E-EGFI-----------------------------
-----------------------PP-KLG---------------------------VTT-
------IHNLS-----PV------TC-KGENC-I---YQL--------IKT----S----
-------------------------RST-LP-----------------------------
------------------------------SL-LNALEIY-TVI-QFPRNQLHLLI----
---LTSLSSTS-------------------------------------------------
------VVAVKNIEAAYKL-----------------------------------------
---------------SRIRWQ---------------------------------------
------GDPCVP----------------QKYA-WDGLNC--------SNNTDVSKPP---
------------RVLSLNLSSSGLTGI-IAA-----AI----------------------
--QN--LTHLEKL-----------------------------------------------
----------DLSNNTLT--GV--------------VPEFLAQMKS-LVII---------
-------------------------------------NLSGN-NLSGP---LPQ------
---------------G--------------------------------------------
---------------LR---R-EGLEL----------------------LVQG-------
---NPRL-------CLS-----GSCTEK-----------NSKK---------KF------
-------------PVVIVASVASV-AII-VAVL-------VIIFV------LSKK-----
-----K-------------------SSTVG--------------------ALQPPL---S
MPMV------------------HDNSPEPSIETKKR-RFTYSEVIKMTNNFQRV--VGEG
GFG----VVCHGTING-S-EQVAVKV-LSQSS-------------S----Q---GY-KHF
KAE-----------VDLLLR--------------VHHTNLVS----------LVGYCDE-
---------RDHLAL------IYEFLPKGDLR----------------------------
--------------------------------------------QHL--S----------
------------G--------KS------------------------------G--GSF-
INWGN--RL----RIAL-----------------EAA------LGLEYLHSGCT---PPI
VH-RDIKTTNILLD-EQ----LKAKLADFGLSRSFPI-GG----ETHISTV---------
VAGTPGYLDPE---------------YYQTT-RLGEKSDV-YSFGIV---LLEIITNQPV
--IDQS-------RSKSHISQWVGFEL--T------------R-G---DITKIMDPNL--
--NGDYESRSVWRVLELAMSCANPSSVNRPNMSQV-------ANELKECLVSE------N
L-----------------------------------------------------------
----RENMN------------------------------------------------MDS
Q---------------------------------NS------------------------
--------------------------------------L---------------------
------------------------------------------------------------
------------------------------------------------------------
------------------------------------------------------------
------------------------------------------------------------
------KVSMS-------------------------------------------------
-----------------------------------FDT------------------ELFP
RAR---------------------------------------------------------
------------------------------------------------------------
----------------------------------------------
>AT5G59660.1 pacid=19671147 transcript=AT5G59660.1 locus=AT5G59660 ID=AT5G59660.1.TAIR10 annot-version=TAIR10
MVFLIFP--------------WKVRED----DYMKNS-----------------------
------------------------------------------------------------
-----------------------------------------------------------L
GL----LF--LLV----SIIH-------------------------IVRAQ---------
-------------------D-------Q---------QG---------------------
------------------------F-----ISLDCGLPANE-LSPYEE-S-FT-------
--------------------GLR-F-----------------------SSDEK-FI-R--
-SG------KNG-RI-----------------------------------RE--------
----NP-------Q-----------GY--------AK-----------------------
-----------------------------------------PFVY----GNY--------
-----------D--------------------------G-----FDLKP-----------
-----KFDLYLG-------PNLWAT-VD------LQ-T-EVNDWGN--------------
------------------------------------------------------------
----------------------YTANI-GFG-------------------IM-G-NGS--
-YI---TK-------SG------SLNLLS-----------------RT-------YL---
-----SKS--------------------GSDLRYMKDVYD--RT-WVS-----------Y
-----GASFRTGWTQI------YT---------------ALE----VNN---S--NNYAP
-PKDALRN----------------------------A-A-TPT-------NA-S-AP---
------------------------LTIEWPS----------GSPSQ-E------------
-----------------------------------------------------VPGTNIT
F-----------------------FS-DPII-----------------------------
-----------------------PK-KLD---------------------------ITS-
------VQSVT-----PK------TC-QEGKC-S---LQL--------TRT----N----
-------------------------RST-LP-----------------------------
------------------------------PL-LNALEIY-AVI-QFP--QS--------
-----ETNEID-------------------------------------------------
------VIAIKKIEAMYES-----------------------------------------
---------------SRINWQ---------------------------------------
------GDPCVP----------------QHFI-WDGLNC--------S-NTDISTPP---
------------RITSLNLSSSGLTGN-IAA-----AI----------------------
--QN--LTQLEKL-----------------------------------------------
----------DLSNNNLT--GG--------------VPEFLGNMKS-LSFI---------
----------------------------------------GN-NLSGS---IPQ------
---------------T--------------------------------------------
---------------L---QK-KRLEL----------------------FVEG-------
---NPRL-------CLS-----DSCRKP------------PKK---------KI------
-------------HVAIVASVASA-AIV-VAVL-------ILFLI------LRKR-----
-----K-------------------STIVQ--------------------GQHLPP---S
TSTVD---------------VTFANK-------KSK-RFTYLEVIKMTNNFQRV--LGKG
GFG----MVYHGTVKG-S-DQVAVKV-LSQSS-------------T----Q---GY-KQF
KAE---------------------------------------------------------
-------------AL------IYEFLPNGDLK----------------------------
--------------------------------------------QHL--S----------
------------G--------KG------------------------------G--KSI-
INWSI--RL----QIAL-----------------NAA------LGLEYLHIGCI---PPM
VH-RDVKTANILLD-EN----FKAKLADFGLSRSFQV-RG----ESYDSTF---------
VAGTPGYLDPE---------------YYPTS-RLAAKSDV-YSYGIV---LLEMITNQPV
--IS----------EKYHITEWVGSKL--N------------R-G---DIIEIMDPNL--
--GGVYDSNSAWRALELAMSCADPSSSKRPTMSQV-------INELKECLVCE------N
S-----------------------------------------------------------
----RMSKT----------------------------------------------RGMEY
Q-----------------------------------------------------------
------------------------------------------------------------
------------------------------------------------------------
------------------------------------------------------------
------------------------------------------------------------
------------------------------------------------------------
------EMNIS-------------------------------------------------
-----------------------------------LDT------------------SVVP
GARY--PMGQT--------------------SVCEWRQFLNA---------------NQS
S--IAGEKVSPPGTADDEEAL----------------------------FFSLD------
------------GIFRRRK------------PPEIIILSRRLAEAC
>AT5G59670.1 pacid=19672172 transcript=AT5G59670.1 locus=AT5G59670 ID=AT5G59670.1.TAIR10 annot-version=TAIR10
---------------------------------MESS-----------------------
------------------------------------------------------------
-----------------------------------------------------------F
GL----L---LALLTL-TIIH-------------------------IVQAQ---------
-------------------D-------P---------QG---------------------
------------------------F-----ISLDCGLPANE-TSPYTE-T-QT-------
--------------------GLL-F-----------------------SSDAT-FI-Q--
-SG------KTG-RV-----QANQ----ESKF-L--KPY--------RTLRY--------
----FP-------E-----------GV--------RNCYNL-S--VF-KER---------
---------------------KYLIAA--------------SFLY----GNY--------
-----------D--------------------------G-----HNIAP-----------
-----VFDLYLG-------PNLWAK-ID------LQ-D--VNG-----------------
-----------------TGEE-----ILHIPTS---NSLQICLV----------------
-------------Q-TGET-TPLISSL-ELR-------------------PM-R-TGS--
-YT---TV-------SG------SLKTYR-----------------RL-------YF---
-----KKS--------------------GSRLRYSKDVYD--RS-WFP-----------R
-----FMD---EWTQI------ST---------------ALG----VIN---T--NIYQP
-PEDALKN----------------------------A-A-TPT-------DA-S-AP---
------------------------LTFKWNS----------EKLDV-QYYF---------
--YAHYAEI-QDL--QAND----------------------------------TREFNIL
LNGQNL-----------------SVT-GPEV-----------------------------
-----------------------PD-KLS---------------------------IKT-
------FQSSS-----PI------SC-NGWAC-N---FQL--------IRT----K----
-------------------------RST-LP-----------------------------
------------------------------PL-LNALEVY-TVI-QFP--RS--------
-----ETDESD-------------------------------------------------
------VVAMKNISASYGL-----------------------------------------
---------------SRINWQ---------------------------------------
------GDPCFP----------------QQLR-WDALDC--------T-NRNISQPP---
------------RITSLNLSSSRLNGT-IAA-----AI----------------------
--QS--ITQLETL-----------------------------------------------
----------DLSYNNLT--GE--------------VPEFLGKMKS-LSVI---------
-------------------------------------NLSGN-NLNGS---IPQ------
---------------A--------------------------------------------
---------------LR---K-KRLKL----------------------YLEG-------
---NPRLIK------------------------------PPKK---------EF------
-------------PVAIVTLVVFV-TVI-V----------VLFLV------FRKK-----
-----M-------------------STIVK--------------------GLRLPP---R
TSMVD---------------VTFSNK-------KSK-RFTYSEVVQVTKNFQRV--LGKG
GFG----MVYHGTVKG-S-EQVAVKV-LSQSS-------------T----Q---GS-KEF
KAE-----------VDLLLR--------------VHHTNLVS----------LVGYCCE-
---------GDYLAL------VYEFLPNGDLK----------------------------
--------------------------------------------QHL--S----------
------------G--------KG------------------------------G--NSI-
INWSI--RL----RIAL-----------------EAA------LGLEYLHIGCT---PPM
VH-RDVKTANILLD-EN----FKAKLADFGLSRSFQG-EG----ESQESTT---------
IAGTLGYLDPE---------------CYHSG-RLGEKSDV-YSFGIV---LLEMITNQPV
--INQT-------SGDSHITQWVGFQM--N------------R-G---DILEIMDPNL--
--RKDYNINSAWRALELAMSCAYPSSSKRPSMSQV-------IHELKECIACE------N
T-----------------------------------------------------------
--------------------------------------------------------GISK
N---------------------------------RS------------------------
--------------------------------------LE--------------------
------------------------------------------------------------
------------------------------------------------------------
------------------------------------------------------------
------------------------------------------------------------
----YQEMNVS-------------------------------------------------
-----------------------------------LDT------------------TAVP
MAR---------------------------------------------------------
------------------------------------------------------------
----------------------------------------------
>AT5G59616.1 pacid=19672653 transcript=AT5G59616.1 locus=AT5G59616 ID=AT5G59616.1.TAIR10 annot-version=TAIR10
------------------------------------------------------------
------------------------------------------------------------
------------------------------------------------------------
------------------------------------------------------------
------------------------------------------------------------
------------------------------------------------------------
---------------------ME-W-----------------------------------
-SS---------------------------------------------------------
-----------------------------------SNVNNQ-------------------
-----------------------------------------YYLY----GHF--------
----------AE------------------------------------------------
--------------------------IQ--------------------------------
------------------------------------------------------------
----------------------------ELQ----------------------T-NDT--
----------------------------------------------RE------FNM---
------------------F--------------------------WNR------------
----------------------QV----------------------IAD-----------
-P------------------------------------L-IPP-----------------
-----------------------------------------------KFTI---------
--YTIFSQS---------------------------------------------------
------------------------------------------------------------
-----------------------PS-----------------------------------
------------------------TC-EGGKC-S---FQL--------RRT----N----
-------------------------RST-LP-----------------------------
------------------------------PL-LNAFEVY-TVI-QFPQ-----------
----IETNEND-------------------------------------------------
------VVAVQNIKTTYEI-----------------------------------------
---------------SRNSWQ---------------------------------------
------GDPCVP----------------RQFM-WEGLNC--------S------------
----DT------------------------------------------------------
------------------------------------------------------------
------------------------------------------------------------
------------------------------------------------------------
------------------------------------------------------------
------------------------------------------------------------
------------------------------------------------------------
------------------------------------------------------------
------------------------------------------------------------
------------------------------------------------------------
------------------------------------------------------------
------------------------------------------------------------
------------------------------------------------------------
------------------------------------------------------------
------------------------------------------------------------
------------------------------------------------------------
------------------------------------------------------------
------------------------------------------------------------
------------------------------------------------------------
------DMSTRPRITSL-------------------------------------------
------------------------------------------------------------
------------------------------------------------------------
------------------------------------------------------------
------------------------------------------------------------
------------------------------------------------------------
------------------------------------------------------------
------------------------------------------------------------
------------------------------------------------------------
------------------------------------------------------------
------------------------------------------------------------
------------------------------------------------------------
------------------------------------------------------------
----------------------------------------------
>evm_27.model.AmTr_v1.0_scaffold00034.21_ pacid=31549496 transcript=evm_27.model.AmTr_v1.0_scaffold00034.21_ locus=evm_27.TU.AmTr_v1.0_scaffold00034.21_ ID=evm_27.model.AmTr_v1.0_scaffold00034.21.v1.0 annot-version=v1.0
------------------------------------------------------------
------------------------------------------------------------
------------------------------------------------------------
------------------------------------------------------------
------------------------------------------------------------
------------------------------------------------------------
------------------------------------------------------------
--------------------------------------M--------GTLRS--------
----FP-----------------EGLV--------KNCYTFGHVTQG-------------
-------------------S-KNLLRA--------------SFYY----GNY--------
-----------D--------------------------RR-----NAPP-----------
-----TFDLLLD-------ADKWAT-VD------TA--DSP-------------------
-----------------VFFE-----LVYTAKR---DGISVCLA----------------
---------QTSKD----Q-IPFINTL-EIR-------------------GL-D-SGM--
-YSHIS-S-------EY------VLSNSL-----------------RL-------AF-G-
-----ANC--------------------E--V----------------------------
------------------------------------------------------------
------------------------------------------------------------
------------------------------------------------------------
------------------------------------------------------------
------------------------------------------------------------
------------------------------------------------------------
------------------------------------------------------------
------------------------------------------------------------
------------------------------------------------------------
------------------------------------------------------------
------------------------------------------------------------
------------------------------------------------------------
------------------------------------------------------------
------------------------------------------------------------
------------------------------------------------------------
------------------------------------------------------------
------------------------------------------------------------
------------------------------------------------------------
------------------------------------------------------------
------------------------------------------------------------
------------------------------------------------------------
------------------------------------------------------------
------------------------------------------------------------
------------------------------------------------------------
------------------------------------------------------------
------------------------------------------------------------
------------------------------------------------------------
------------------------------------------------------------
------------------------------------------------------------
------------------------------------------------------------
------------------------------------------------------------
------------------------------------------------------------
------------------------------------------------------------
------------------------------------------------------------
------------------------------------------------------------
------------------------------------------------------------
------------------------------------------------------------
------------------------------------------------------------
------------------------------------------------------------
------------------------------------------------------------
------------------------------------------------------------
------------------------------------------------------------
------------------------------------------------------------
------------------------------------------------------------
------------------------------------------------------------
----------------------------------------------
>evm_27.model.AmTr_v1.0_scaffold00034.20_ pacid=31549523 transcript=evm_27.model.AmTr_v1.0_scaffold00034.20_ locus=evm_27.TU.AmTr_v1.0_scaffold00034.20_ ID=evm_27.model.AmTr_v1.0_scaffold00034.20.v1.0 annot-version=v1.0
------------------------------------------------------------
------------------------------------------------------------
------------------------------------------------------------
------------------------------------------------------------
------------------------------------------------------------
------------------------------------------------------------
------------------------------------------------------------
--------------------------------------M---------------------
-----------------------TRRN--------QTIMSI-------------------
-------------------------------------------YF----FHY--------
------------------------------------------------------------
------------------------------------------------------------
------------------------------------------------------------
------------------------------------------------------------
------------------------------------------------------------
--------------------------------RASDDPYD--RI-WTP-----------F
NVS-------NGLSTV------TS---------------EAT----LIT---T--SVPDE
PPPAVMQT----------------------------T-A-TSG------SAT-T------
-----------------------PIDLT----------LKL--SAS-YAYL---------
--TMYFTEP-IEL--EATR----------------------------------NRSFNIY
GDGKLLYGP---------------------------------------------------
--------------------------VIPP------------------------YASTVE
------ITAPN---------TS-----VSATT-K---ISF--------VPT----A----
-------------------------QST-LP-----------------------------
------------------------------PV-ISAMEVY-LIGGPLKK-----------
-----GTNEND-------------------------------------------------
------LKGLKALQNEFEQ-----------------------------------------
---------------LQA-WG---------------------------------------
------GDPCLP----------------ANFI-WERVVC--------T----KDASP---
------------RITALNLEDF--------------------------------------
----------------------------ELSGSL-----------------------PDF
SS-MNELQIINLKNNSLN--GN--------------VPDFLADFPK-LNEL---------
------------------------------------------------------------
------------------------------------------------------------
------------------------------------------------------------
------------------------------------------------------------
------------------------------------------------------------
------------------------------------------------------------
------------------------------------------------------------
------------------------------------------------------------
------------------------------------------------------------
------------------------------------------------------------
------------------------------------------------------------
------------------------------------------------------------
------------------------------------------------------------
------------------------------------------------------------
------------------------------------------------------------
------------------------------------------------------------
------------------------------------------------------------
------------------------------------------------------------
------------------------------------------------------------
------------------------------------------------------------
------------------------------------------------------------
------------------------------------------------------------
------------------------------------------------------------
------------------------------------------------------------
------------------------------------------------------------
------------------------------------------------------------
------------------------------------------------------------
------------------------------------------------------------
------------------------------------------------------------
----------------------------------------------
>evm_27.model.AmTr_v1.0_scaffold00034.113 pacid=31549584 transcript=evm_27.model.AmTr_v1.0_scaffold00034.113 locus=evm_27.TU.AmTr_v1.0_scaffold00034.113 ID=evm_27.model.AmTr_v1.0_scaffold00034.113.v1.0 annot-version=v1.0
------------------------------------------------------------
------------------------------------------------------------
------------------------------------------------------------
------------------------------------------------------------
------------------------------------------------------------
--------------------------------MICIAHKTK--------Q----------
------------------------------------------------------LL-N--
------------------------------------------------------------
----FTV-----------------------------------------------------
---------------------KLLLRV--------------GFYY----GNY--------
-----------D--------------------------G-----FSKPP-----------
-----AFDIQFD-------NNIW---VN-----IIT-S--------------------E-
--------------EKAVAYE-----VVYVASS---SSTTFCVT----------------
------------------------------------------------------------
----------------------------------------------RT------------
------------------------------------------------------------
------------------------------------------------------------
--------------------------------------I---------------------
------------------------------------------------------------
------------------------------------------------------------
------------------------------------------------------------
-----------------------PN-----------------------------------
---------------------------------EF-------------------------
------------------------------------------------------------
------------------------------PL-VSAIELT--------------------
------------------------------------------------------------
------------------------------------------------------------
------------------------------------------------------------
-----------------------------------------------E------------
------------------------------------------------------------
------------------------------------------------------------
------------------------------------------------------------
---------------------------------------------------LPK------
---------------N--------------------------------------------
------------------------------------------------------------
------------------------------------------------------------
------------------------------------------------------------
------------------------------------------------------------
-------------------------------------MYSHMD-----------------
-------------------TERALFI------------------------Q---------
------------------------------------------------------------
------------------------------------------------------------
-------------------------------------------------S----------
------------------------------------------------------------
-------RI---------------------------------------------------
---------------------------DFG------------------------------
--ATSEYI----------------------------------------------------
--------------------------------------------G---------------
------------------------------------------------------------
------------------------------------------------------------
------------------------------------------------------------
------------------------------------------------------------
------------------------------------------------------------
------------------------------------------------------------
------------------------------------------------------------
------------------------------------------------------------
------------------------------------------------------------
------------------------------------------------------------
------------------------------------------------------------
------------------------------------------------------------
------------------------------------------------------------
----------------------------------------------
>evm_27.model.AmTr_v1.0_scaffold00089.16_ pacid=31549614 transcript=evm_27.model.AmTr_v1.0_scaffold00089.16_ locus=evm_27.TU.AmTr_v1.0_scaffold00089.16_ ID=evm_27.model.AmTr_v1.0_scaffold00089.16.v1.0 annot-version=v1.0
---------------------------------MGF------------------------
------------------------------------------------------------
-----------------------------------------------------------Q
GF---ALFGLVLISAFCTSVF-------------------------GN-QE---------
--------------------------------------G---------------------
------------------------F-----LSLSCGANTS-----FVD---AW-------
--------------------NIS-W-----------------------ISDGA-YI-T--
-VG------NTT-TV----SFND---GNSTP-------S--------VSLRF--------
----FPD-----NS-----------EG--------RKCFRL-PV-NN--TA---------
---------------------TVLVRG--------------RFYY----KNY--------
-----------D--------------------------G-----LNRPP-----------
-----YFGVSLG-------TTTVAT-VN------LS---RFDP-----------------
-----------------WVEE-----FVWPVGK--KETLPFCLL----------------
------------PR-TGGG-TPVISSL-EVR-------------------PL-P-AGA--
-YKNGT-G-------EF---LSNSLRKRF-----------------RV-------NC-G-
-----Y-T--------------------NGSLRYPWDSYD--RI-WD----PDMNFSPTR
----TSTGF-EIQQQL------NF---------------ST--------------IQESP
-PARVLQS----------------------------ARV-LAR-------RE-I------
------------------------LSYYFEFDK-MG-----------DYYL---------
--GLYFAGI-LPVS--ST--------------------------------------FDIL
INGVVV------------------------------------------------------
-------------------------------------------------------EANYS
------I-EKSKASAFFLMQK------AVSSL-N---ITLRNISFY--------------
------------------------------------------------------------
------------------------------PQ-VNALEVY-EMV-EIRL-----------
-----ECSSTA-------------------------------------------------
------VSALQVIQESSGA-----------------------------------------
----------------DLGWQD--------------------------------------
-------DPCSP-------------------TQWKHVGC--------Q---ES-------
------------LVVSLDLSGLNLR-S-INP-----TF----------------------
--GD--LLDLQTL----------DLHNTSLTGPIQNLDSLQELQILNLSFNRLTSFGSDF
SR-LTFLQIIDLQNNSLE--GT--------------VPESLGSLPN-LHLL---------
-------------------------------------NLENN-KLQGT---LPQ------
---------------S--------------------------------------------
---------------L----NKQTLEV----------------------RISG-------
---NLCLSF-TPSTCVNVQP-RPTIQT---PQVTYFNMRKKHG---------HH---R--
-------------NAIIIGAVAGGAFALMILGL-------FIFMC------TRRS-----
-----KQS-----------------DDNPS-------------------TSGTDMR---S
WN-------------------------------AAK-IFSYKEIRSATNNFKEV--IGRG
SFG----SVYLGKLTD-G-KQVAVKV-RFDRT-------------Q----L---GS-DSF
VNE-----------VYLLSQ--------------VRHQNLVS----------LEGFCHE-
---------SKQQIL------VYEYVPGGSLA----------------------------
--------------------------------------------DNL-------------
-----------YG--------SN------------------------------SK-KRT-
LNWVR--RL----KIAV-----------------DAA------KGLEYLHNGSN---PRI
IH-RDVKSSNILLD-LE----MNAKVCDFGLSKQVAQADA-----THVTTV---------
VKGTAGYLDPE---------------YYSTQ-QLTEKSDV-YSFGVV---LLELICGREP
--LSHSGS----PDTY-NLVLWAKPYL--Q------------A-G---AF-EIVDDNLK-
---GIFDLESMRKVALIASRSVERDASQRPTMAEV-------LSELKDAYSIQ------L
ASL---------------------------------------------------------
----------------------------------------------------------AA
SGH-------------------SG------------------------------------
------------------------------------------------------------
------------------------------------------------------------
------------------------------------------------------------
------------------------------------------------------------
------------------------------------------------------------
------------------------------------------------------------
------------------------------------------------------------
------------------------------------------------------------
------------------------------------------------------------
----------------------------------------------
>evm_27.model.AmTr_v1.0_scaffold00132.7__ pacid=31550609 transcript=evm_27.model.AmTr_v1.0_scaffold00132.7__ locus=evm_27.TU.AmTr_v1.0_scaffold00132.7__ ID=evm_27.model.AmTr_v1.0_scaffold00132.7.v1.0 annot-version=v1.0
------------------------------------------------------------
------------------------------------------------------------
------------------------------------------------------------
------------------------------------------------------------
------------------------------------------------------------
------------------------------------------------------------
------------------------------------------------------------
------------------------------------------------------------
------------------------------------------------------------
------------------------------------------------------------
------------------------------------------------------------
------------------------------------------------------------
------------------------------------------------------------
------------------------------------------------------------
------------------------------------------------------------
------------------------------------------------------------
------------------------------------------------------------
------------------------------------------------------------
------------------------------------------------------------
------------------------------------------------------------
------------------------------------------------------------
------------------------------------------------------------
------------------------------------------------------------
------------------------------------------------------------
------------------------------------------------------------
------------------------------------------------------------
------------------------------------------------------------
------------------------------------------------------------
------------------------------------------------------------
------------------------------------------------------------
------------------------------------------------------------
------------------------------------------------------------
------------------------------------------------------------
------------------------------------------------------------
------------------------------------------------------------
------------------------------------------------------------
------------------------------------------------------------
------------------------------------------------------------
------------------------------------------------------------
------------------------------------------------------------
------------------------------------------------------------
--------------------------MKKTLN----------------------------
--------------------------------------------FVLLDA----------
------------D--------NS------------------------------SN-SEV-
LNWEQ--RI----QIAL-----------------SAT------QGLEYLHYGCK---PPI
VH-RDVKTSNILLN-EK----LEAKVADFGSARFGLT-DG----DSHITTT---------
VAGTQGYVDPE---------------YVSTH-KLNEKSDV-YSFGIV---LLEIISGQPA
--IIKE-------EETIHIVQWVTPRF--V------------R-G---KIENVIYPRL--
--HGKYDINSAWKAAEIALACTPQAAIKRPTMSDV-------VSELRGCLKLA------H
SHLK--------------------------------------------------------
----RRNLR----------------------------------------------TESFT
A---------------------------------S-T-----------------------
------------------------------------TLP---------------------
------------------------------------------------------------
------------------------------------------------------------
------------------------------------------------------------
------------------------------------------------------------
------SNILE-------------------------------------------------
-----------------------------------SET------------------MFDP
SAR---------------------------------------------------------
---------------------------------------------------SLPLHSTI-
----------------------------------------------
>evm_27.model.AmTr_v1.0_scaffold00132.8__ pacid=31550612 transcript=evm_27.model.AmTr_v1.0_scaffold00132.8__ locus=evm_27.TU.AmTr_v1.0_scaffold00132.8__ ID=evm_27.model.AmTr_v1.0_scaffold00132.8.v1.0 annot-version=v1.0
---------------------------------MQTAAI---------------------
------------------------------------------------------------
------------------------------------------------------------
------------------------------------------------------------
----------PS-------NP----------------NG---------------------
-----------------------------SILLGCRPPS---------------------
------------------------W-----------------------DPESPFYF----
----------------------------------------YFF-----------------
----FA-------EM--------------------RNRRNL-------------------
------------------------------------------------------------
--------------------------------------SR--------------------
-----EVNIYIN-------GDLWSK-----------------------------------
------------------------------------------------------------
----------------------------IIR-----------------------------
---------------AS-----------------------------RF------------
------------------V-----------------------R--WVG------------
----------------------TI--------------------L---------------
-PERRSQD----------------------------------------------------
------------------------------------------------------------
------------------------------------------------------------
-----------------------------YQ-----------------------------
------------------------------------------------------------
-------------------------------------IDI--------RAT----E----
-------------------------TSD-LP-----------------------------
------------------------------PI-LNALELY--------------------
------------------------------------------------------------
------------------------------------------------------------
------------------------------------------------------------
------------------------------------------------------------
----------------------------VAN-----------------------------
------------------------------------------------------------
------------------------------------------------------------
---------------------------------------------------VAS------
------------------------------------------------------------
------------------------------------------------------------
------------------------------------------------------------
------------------------------------------------------------
------------------------------------------------------------
------------------------------------------------------------
------------------------------------------------------------
-----------------------------------HH-----------------------
------------------------------------------------------------
-------------------------------------------------A----------
------------------------------------------------------------
----------------------------------TDA-----------------------
---RD-------------------------------------------------------
------------------------------------------------------------
--------------------------------------------G---------------
------------------------------------------A-----------------
------------------------------------------------------------
------------------------------------------------------------
------------------------------------------------------------
------------------------------------------------------------
------------------------------------------------------------
------------------------------------------------------------
------------------------------------------------------------
------------------------------------------------------------
------------------------------------------------------------
------------------------------------------------------------
------------------------------------------------------------
------------------------------------------------------------
----------------------------------------------
>evm_27.model.AmTr_v1.0_scaffold00126.66_ pacid=31551905 transcript=evm_27.model.AmTr_v1.0_scaffold00126.66_ locus=evm_27.TU.AmTr_v1.0_scaffold00126.66_ ID=evm_27.model.AmTr_v1.0_scaffold00126.66.v1.0 annot-version=v1.0
-----------------------------MHMHMPSSMLVV-------------------
------------------------------------------------------------
------------------------------------------------------------
-F---PVVVHQFHSIFSTSTSTSTM----SLSLLVCLLG----ILSLTHAV---------
----------P--------PP----------------TG---------------------
------------------------F------LIDCGASN-----QTHD-G----------
--------------------ALL-W-----------------------IPDDG-FI-Y--
-TG------TKA-TL-----PS-------PHPLR--PTL--------STLRH--------
----F------------------TAAH--------KHCYTF-PVIKG-------------
-------------------S-RYLLRT--------------TYFY----GSF--------
-----------D--------------------------NL-----TSPP-----------
-----VFDQIID-------GTKWST-VN------TT-FAYSKG-----------------
---------------LSSYYE-----IIISASG---KTLSLCLV----------------
---------RNKHT-EPDR-SPFINAI-ELE-------------------WL-P-DSL--
-YNATDFS-------KY------ALSTIA-----------------HH-------WF-G-
-----GSE--------------------P-VIKYPEDKFN--RF-WQP-----------F
TTS-------RYQ-EV------RS---------------KVE----ALE---T--DFWNL
PPNKVFEN----------------------------G-L-AAK-------EK-D------
-----------------------GIRLQW---------PALELPRA-SYYV---------
--ALYFQDE-RSN--G--N----------------------------------WRVFDIV
VNGKVFYKG---------------------------------------------------
---------------------------LNV------------------------TTAGVN
------VFAAQ---------WL-----LEGAT-Q---IEL--------HPV----A----
-------------------------GSE-VG-----------------------------
------------------------------PI-INAAEMF-QLL-VLHG-----------
-----RTVTRD-------------------------------------------------
------LIAMEDLARSLNN-----------------------------------------
---------------PPPDWR---------------------------------------
------GDPCMP----------------KENS-WKGVTC--------S----DGDHI---
------------RVLSLNLTGFGLSGK-IPP-----SI----------------------
--AN--LTAIKSI----------WLGNNNLTGSL-----------------------PDL
KP-LKELVSLHLENNNFG--GN--------------IPRSWGYLDN-LQEI---------
-------------------------------------FLQNN-NLKGS---MPL------
------------------------------------------------------------
------------------------------------------------------------
-----SL-----------------------------------------------------
------------------------------------------------------------
------------------------------------------------------------
--------------------------------------------------------TQKT
GI--------------------NLKI-------------------TP-------------
------------------------------------------------------------
------------------------------------------------------------
------------------------------------------------------------
------------G--------NH-------------------------------------
IT----------------------------------------------------------
------RRA---------------------------------------------------
------------------------------------------------------------
------------------------------------------------------------
------------------------------------------------------------
------------------------------------------------------------
------------------------------------------------------------
------------------------------------------------------------
------------------------------------------------------------
------------------------------------------------------------
------------------------------------------------------------
------------------------------------------------------------
------------------------------------------------------------
------------------------------------------------------------
------------------------------------------------------------
------------------------------------------------------------
------------------------------------------------------------
----------------------------------------------
>evm_27.model.AmTr_v1.0_scaffold00046.162 pacid=31553489 transcript=evm_27.model.AmTr_v1.0_scaffold00046.162 locus=evm_27.TU.AmTr_v1.0_scaffold00046.162 ID=evm_27.model.AmTr_v1.0_scaffold00046.162.v1.0 annot-version=v1.0
---------------------------------MSVRHPL--------------------
------------------------------------------------------------
-----------------------------------------------------------L
LA---QQSASL---------F-------------------------AC------------
------------------------------------------------------------
------------------------F-----VSINCCAQTN-----ITE-S-AT-------
--------------------GIN-W-----------------------TTDRG--L-Q--
-HE-----RGVC--F----TLKS---PPTAP-------F--------QYIRV--------
----FNA-----DV-----------GN--------RWCYSL-KT-LD--NE---------
---------------------AFLIRG--------------SFVN----GSSLL------
--------------------------------------------LYGLS-----------
-----VFNVSID-------ATVLSQ-VN------AA-L-DPT------------------
------------------VVE-----AILRPGK---NYVNFCLI----------------
------------EG-VGD---PFLSKL-ELR-------------------PV--------
----KV-K-------GSWVENNKILKLMR-----------------RV-------DL-G-
-----N-M--------------------NFTVRFPDDPFD--RI-WAV---DDLASDGGA
----TVIYS-P-----------NA---------------TSG----LEG---IG-AQV--
-PTLVLAS----------------------------A-L-SHP-------SH-L------
------------------------QFILQSLEHGVN-----------KYLV---------
--LLYFMEL-NPLV-TRPG----------------------------------ERVFHIF
ANGEKK------------------------------------------------------
-------------------------------------------------------FDSFD
------I--FGNGSSNSSNYR------EVEFE-M---SA-KGSLNISLVSA---------
--------------------------STEFG-----------------------------
------------------------------PI-CNGYEVY-RVI-DAVM-----------
-----GTSQKN-------------------------------------------------
------VDVLAQARDQLLANNPH--------------------------NNY--------
--------------TVLNKWS---------------------------------------
------GDPCLPLSP------------NGQPVPWDGLDC--------E---FQKGVF---
------------VVTTLDLASNSLQGR-VPT-----IL----------------------
--TE--LDELKKL----------NLSHNQLSGTI-----------------------PEF
PC-SSMLTSVDIRYNEFT--GA--------------IPQSFTCLPH-LSTL---------
-------------------------------------LLGCNPDLSSD---LPA------
---------------G--------------------------------------------
---------------L-----NPNVVT----------------------GSDG-------
---CDTQDE-IN--------------------------GQAQR---------NT------
--------------VFISSVAGGSVAFTVAIGIIF-----TCF-----------------
-----YRRGFQRHR-------------RKQ-------------------IASVPSI---P
VSVD-----------------------LVSKPIRIQ-PFSLETIEVTTCKYMTM--IGEG
GFG----AVYHGNL-N-G-QDIAVKV-RSAIS-------------T----Q---GT-REF
ENE-----------LNFLSA--------------IQHENLVP----------LLGYCCE-
---------NDQQIL------VYPFMSNGSLQ----------------------------
--------------------------------------------DRL-------------
-----------YG--------DA------------------------------AK-RKP-
LDWPT--RI----SIAL-----------------GAA------RGLLYLHTFAA---RCI
IH-RDVKSSNILLD-HS----MSAKVADFGFSKYAPQ-EG----DSGASLE---------
VRGTAGYLDPE---------------YYSTQ-QLTVKSDV-FSFGVV---LLEIISGREP
--LNIHRP----RSEW-SLVEWAKSLI--K------------E-G---KIEDVVDPTIR-
---SAYAGEAMWRMVEAALTCVETFGTYRPSMEYV-------VRELEDALIIE------N
NASMYM------------------------------------------------------
-------------------------------------------------------RSIES
------------------------FGSCRFP----SLER---------------------
------------------------------------KNS---------------------
----------------------------LSP-------------------------PSAT
------------------------------------------------------------
------------------------------------------------------------
------------------------------------------------------------
----PSEP----------------------------------------------------
-----------------------------------SPINAQAL------------PLPVP
R-----------------------------------------------------------
------------------------------------------------------------
----------------------------------------------
>evm_27.model.AmTr_v1.0_scaffold00025.383 pacid=31566533 transcript=evm_27.model.AmTr_v1.0_scaffold00025.383 locus=evm_27.TU.AmTr_v1.0_scaffold00025.383 ID=evm_27.model.AmTr_v1.0_scaffold00025.383.v1.0 annot-version=v1.0
---------------------------------MSLSL----------------------
------------------------------------------------------------
------------------------------------------------------------
-F---FIWFIALPAFLNAQSP---------------------------------------
--------------------------------------G---------------------
------------------------L------LLDCGAPR-----PTSE-A----------
--------------------GLQ-W-----------------------LPDSD-FI-N--
-TG------NTT-SL-----ST-------PH-IR--TTL--------SSLRY--------
----FP-------D---------TKAR--------KFCYVL-PVIKG-------------
-------------------A-RYLVRT--------------TFFY----GSF--------
-----------D--------------------------GG-----ETPP-----------
-----IFDQLVE-------GTLWST-VN------TS-SDYALN-----------------
---------------LSSYYE-----IMVQATG---KSLSVCLA----------------
---------RNSLT-R--S-HPFISSL-ELT-------------------QI-G-NSV--
-YNSTDFS-------QH------ALATVA-----------------RD-------SF-G-
-----YGG--------------------P-IIRYPDDHFD--RF-WGP-----------F
TDS--------SP-TV------NK---------------TGN----VSS---T--GFWNM
PPARIFKT----------------------------S-L-TSN-------LP-N------
-----------------------PLELQW---------PLFPLPNS-SYYV---------
--ALYFED---NR--EIGS----------------------------------SRVFNVS
VNGVTFFRN---------------------------------------------------
---------------------------LNV------------------------TTSGVV
------VFATM---------WP-----LSGHI-Q---IVM--------TPA----E----
-------------------------GST-VG-----------------------------
------------------------------PL-INGGEIL-QVL-MLGG-----------
-----RTVTRD-------------------------------------------------
------VIALEVMKRSLAK-----------------------------------------
---------------VPLDWQ---------------------------------------
------GDPCLP----------------RQYS-WTGVTC--------S----EGSRI---
------------RVIALNLTGLGLSGS-LSP-----RI----------------------
--AN--LTALSDI----------WLGNNNLSGSI-----------------------PDF
SP-LRRLVSLHLENNQFS--GE--------------IPPTLGNISG-LREL---------
-------------------------------------WLQNN-NLTGV---VPN------
------------------------------------------------------------
------------------------------------------------------------
-----SL-----------------------------------------------------
------------------------------------------------------------
------------------------------------------------------------
--------------------------------------------------------QTKP
GL--------------------DLRV-------------------SP-------------
------------------------------------------------------------
------------------------------------------------------------
------------------------------------------------------------
------------G--------NR-------------------------------------
LV---------------------------------------------------N--SMPG
AA-T--------------------------------------------------------
------------------------------------------------------------
------------------------------------------------------------
------------------------------------------------------------
------------------------------------------------------------
------------------------------------------------------------
------------------------------------------------------------
------------------------------------------------------------
------------------------------------------------------------
------------------------------------------------------------
------------------------------------------------------------
------------------------------------------------------------
------------------------------------------------------------
------------------------------------------------------------
------------------------------------------------------------
------------------------------------------------------------
----------------------------------------------
>evm_27.model.AmTr_v1.0_scaffold00056.183 pacid=31568225 transcript=evm_27.model.AmTr_v1.0_scaffold00056.183 locus=evm_27.TU.AmTr_v1.0_scaffold00056.183 ID=evm_27.model.AmTr_v1.0_scaffold00056.183.v1.0 annot-version=v1.0
------------------------------------------------------------
------------------------------------------------------------
------------------------------------------------------------
------------------------------------------------------------
------------------------------------------------------------
------------------------------------------------------------
------------------------------------------------------------
------------------------------------------------------------
------------------------------------------------------------
------------------------------------------------------------
------------------------------------------------------------
------------------------------------------------------------
------------------------------------------------------------
------------------------------------------------------------
------------------------------------------------------------
------------------------------------------------------------
------------------------------------------------------------
------------------------------------------------------------
------------------------------------------------------------
------------------------------------------------------------
------------------------------------------------------------
------------------------------------------------------------
------------------------------------------------------------
------------------------------------------------------------
------------------------------------------------------------
------------------------------------------------------------
------------------------------------------------------------
------------------------------------------------------------
------------------------------------------------------------
------------------------------------------------------------
------------------------------------------------------------
------------------------------------------------------------
------------------------------------------------------------
------------------------------------------------------------
------------------------------------------------------------
------------------------------------------------------------
------------------------------------------------------------
------------------------------------------------------------
------------------------------------------------------------
------------------------------------------------------------
------------------------------------------------------------
------------------------------------------------------------
------------------------------------------------------------
---------------------KN------------------------------RN-SVS-
LNWEQ--RL----RVAL-----------------SVA------QGLEYLHCGCE---PPI
IH-RDIKTVNILLN-EK----LEAKVADFGLSRLGPT-ED----DTHIWTI---------
AVGTPGYVDPE---------------YNITN-KLTDKSDV-YSFGIV---LLELISGQPA
--IILE-------EERLHIVHWVTPKI--K------------T-G---DIVSVVDPRL--
--QGEYDIN---------------------------------------------------
------------------------------------------------------------
------------------------------------------------------------
------------------------------------------------------------
------------------------------------------------------------
------------------------------------------------------------
------------------------------------------------------------
------------------------------------------------------------
------------------------------------------------------------
------------------------------------------------------------
------------------------------------------------------------
------------------------------------------------------------
------------------------------------------------------------
----------------------------------------------
>evm_27.model.AmTr_v1.0_scaffold00056.181 pacid=31568233 transcript=evm_27.model.AmTr_v1.0_scaffold00056.181 locus=evm_27.TU.AmTr_v1.0_scaffold00056.181 ID=evm_27.model.AmTr_v1.0_scaffold00056.181.v1.0 annot-version=v1.0
------------------------------------------------------------
------------------------------------------------------------
------------------------------------------------------------
--------------------------------------------------M---------
----------F--------NE----------------KG---------------------
------------------------F-----ISIDCGYVE-----QDYM-DPNT-------
--------------------MIT-Y-----------------------TSDAK-YI-D--
-TG-----------------ESVRN---LNSALS--SQY--------QSLRR--------
----F------------------TQGK--------RNCYNVTSLASN-------------
-------------------R-KYLIRA--------------SFVH----GNY--------
-----------D--------------------------SS-----FQIP-----------
-----KFDLYLG-------VDLWYS-VS------FQ-SFSD-------------------
----------------QVWAE-----IISLIKS---DHVVVCLV----------------
---------N-----TGHG-TPFINVL-ELR-------------------PL-P-SFM--
-YTIVN-G-------SW------SLTTLH-----------------RI-------DA-G-
-----SLS--------------------TVTLRYGSDPYD--RF-WVP-----------Y
TFK--------DWIAL------NT---------------SST----III---NQ-NNQFQ
PPLAVMQT----------------------------A-A-QSS------NRS-T------
-----------------------GINISWE--------PPTWAPDA-LFYF---------
--NFYFALT-QVV--A-NS----------------------------------TRVLTIF
LNGERWGEP---------------------------------------------------
---------------------------LNL------------------------LSPTMH
------WSGTLN-------PER-----RSQKY-E---VDI--------RAY----T----
-------------------------FSD-LP-----------------------------
------------------------------PI-INAFEIY-MANAPSSS-----------
-----ATEAQD-------------------------------------------------
------------------------------------------------------------
------------------------------------------------------------
------------------------------------------------------------
------------------------------------------------------------
------------------------------------------------------------
------------------------------------------------------------
------------------------------------------------------------
------------------------------------------------------------
------------------------------------------------------------
------------------------------------------------------------
------------------------------------------------------------
------------------------------------------------------------
------------------------------------------------------------
------------------------------------------------------------
------------------------------------------------------------
------------------------------------------------------------
------------------------------------------------------------
------------------------------------------------------------
------------------------------------------------------------
------------------------------------------------------------
------------------------------------------------------------
------------------------------------------------------------
------------------------------------------------------------
------------------------------------------------------------
------------------------------------------------------------
------------------------------------------------------------
------------------------------------------------------------
------------------------------------------------------------
------------------------------------------------------------
------------------------------------------------------------
------------------------------------------------------------
------------------------------------------------------------
------------------------------------------------------------
------------------------------------------------------------
------------------------------------------------------------
----------------------------------------------
>evm_27.model.AmTr_v1.0_scaffold00056.180 pacid=31568238 transcript=evm_27.model.AmTr_v1.0_scaffold00056.180 locus=evm_27.TU.AmTr_v1.0_scaffold00056.180 ID=evm_27.model.AmTr_v1.0_scaffold00056.180.v1.0 annot-version=v1.0
------------------------------------------------------------
------------------------------------------------------------
------------------------------------------------------------
------------------------------------------------------------
------------------------------------------------------------
------------------------------------------------------------
------------------------------------------------------------
------------------------------------------------------------
------------------------------------------------------------
------------------------------------------------------------
------------------------------------------------------------
------------------------------------------------------------
------------------------------------------------------------
------------------------------------------------------------
------------------------------------------------------------
------------------------------------------------------------
------------------------------------------------------------
------------------------------------------------------------
------------------------------------------------------------
------------------------------------------------------------
------------------------------------------------------------
------------------------------------------------------------
------------------------------------------------------------
------------------------------------------------------------
------------------------------------------------------------
------------------------------------------------------------
------------------------------------------------------------
------------------------------------------------------------
------------------------------------------------------------
------------------------------------------------------------
------------------------------------------------------------
------------------------------------------------------------
------------------------------------------------------------
------------------------------------------------------------
------------------------------------------------------------
------------------------------------------------------------
------------------------------------------------------------
------------------------------------------------------------
-------------------------------MSGSQ-AFTYSEIVSITNNFQNA--IGRG
GYG----TVFHGCLKD-G-RQVAVKI-RSDSS-------------R----Q---GL-KEF
MAE-----------IELLMR--------------VHHKYLTT----------FLGFCED-
---------GNNMIL------IYEYMSNGNLQ----------------------------
--------------------------------------------ETL--S----------
------------N--------GN------------------------------S--SRI-
MNWEQ--RL----KIAL-----------------GAA------QGLEYLHCGCK---PPI
IH-RDVKTSNILLN-ER----MEAKLADFGLSKAWPN-EV----DTHISTA---------
VVGTPGYVDPE---------------YYITN-KLNEKSDV-YSFGIV---LLEILSGQPS
--IIIDGQ----TQERIHIVQWITPNL--E------------K-G---DIQSVVDRRM--
--QGGYDMNSVWKVAEIAMACTQKIGIKRPTMSEV-------VNELKGSLNLE------F
ARSS--------------------------------------------------------
----KTNSR----------------------------------------------RQSRS
Q---------------------------------PMN-----------------------
------------------------------------SSD---------------------
------------------------------------------------------------
------------------------------------------------------------
------------------------------------------------------------
------------------------------------------------------------
------PIEFE-------------------------------------------------
-----------------------------------DDS------------------LFYP
SPR---------------------------------------------------------
------------------------------------------------------------
----------------------------------------------
>evm_27.model.AmTr_v1.0_scaffold00056.193 pacid=31568260 transcript=evm_27.model.AmTr_v1.0_scaffold00056.193 locus=evm_27.TU.AmTr_v1.0_scaffold00056.193 ID=evm_27.model.AmTr_v1.0_scaffold00056.193.v1.0 annot-version=v1.0
------------------------------------------------------------
------------------------------------------------------------
------------------------------------------------------------
------------------------------------------------------------
-------------------MD----------------KG---------------------
------------------------I-----------------------------------
------------------------------------------------------------
------------------------------------------------------------
----------------------------------------VTGLINN-------------
-------------------R-RYLIRA--------------WFLH----ANY--------
-----------D--------------------------SI-----FKLP-----------
-----KFDLYFG-------VDFWYN-VR------FK-SFYD-------------------
----------------LVWTE-----IISLSKA---NSMAICLV----------------
---------N-----IGLG-TRFISAL-ELR-------------------IL-P-DNM--
-YTIVN-S-------SS------SLTTYW-----------------RL-------DV-G-
-----SLS--------------------PINLR---------------------------
------------------------------------------------------------
--LVMART----------------------------------------------------
------------------------------------------LPSS-LVFL---------
--MFV-------------------------------------------------------
------------------------------------------------------------
------------------------------------------------------------
--------------------DS-----RSQNK----------------------------
------------------------------------------------------------
------------------------------------------------------------
------------------------------------------------------------
------------------------------------------------------------
------------------------------------------------------------
------------------------------------------------------------
------------------------------------------------------------
------------------------------------------------------------
------------------------------------------------------------
------------------------------------------------------------
------------------------------------------------------------
------------------------------------------------------------
------------------------------------------------------------
------------------------------------------------------------
------------------------------------------------------------
------------------------------------------------------------
------------------------------------------------------------
------------------------------------------------------------
------------------------------------------------------------
------------------------------------------------------------
------------------------------------------------------------
------------------------------------------------------------
------------------------------------------------------------
------------------------------------------------------------
------------------------------------------------------------
------------------------------------------------------------
------------------------------------------------------------
------------------------------------------------------------
------------------------------------------------------------
------------------------------------------------------------
------------------------------------------------------------
------------------------------------------------------------
------------------------------------------------------------
------------------------------------------------------------
------------------------------------------------------------
------------------------------------------------------------
------------------------------------------------------------
------------------------------------------------------------
----------------------------------------------
>evm_27.model.AmTr_v1.0_scaffold00056.189 pacid=31568283 transcript=evm_27.model.AmTr_v1.0_scaffold00056.189 locus=evm_27.TU.AmTr_v1.0_scaffold00056.189 ID=evm_27.model.AmTr_v1.0_scaffold00056.189.v1.0 annot-version=v1.0
---------------------------------MERP-----------------------
------------------------------------------------------------
-----------------------------------------------------------K
LIFCVHLLGLLCFTYVVC------------------------------------------
-------------------G-------Q---------DG---------------------
------------------------S-----VYLDCGYM-GA-E--YLD-P-ST-------
--------------------TIH-Y-----------------------TSDAM-YI-D--
-TG------EPM-TI-----NN--------SSLS--TQY--------QSLRA--------
----FK-------Q-----------GK--------RNCYNV-T-GLT-HNR---------
---------------------TYLIRA--------------WFVH----GNY--------
-----------D--------------------------S-----SFQLP-----------
-----KFDLYLG-------VDHWFT-VN------PQ-N-FKDQ-----------------
-----------------VWTE-----TMSIIMT---EYVAVCLV----------------
-------------N-IDLG-TPFISAL-ELR-------------------PL-A-GSM--
-YPVV-NP-------SR------SLTTLV-----------------RR-------DI-G-
-----SSS--------------------DTAVRYMLDPYD--RV-WEP-----------Y
-----TSK---DWVPL------NF---------------SSF----VID--SN--DELQP
-PAVVMET----------------------------A-A-QPS-------DP-N-GS---
------------------------ISVSWDPP--------TWDPDS-PFFF---------
--CFYFFE-------STPG----------------------------------SRIVVVE
LN----------------------GA-E-WD-----------------------------
--------------------------------------------------------TMNT
TIN-TWLCTKE-----PER--------RFSQY-H---VTF--------RAP----S----
-------------------------ASS-FP-----------------------------
------------------------------PI-LNGYEVY-VAN-MRS--QL--------
-----ATDAGD-------------------------------------------------
------VAALMDIKDKLRL-----------------------------------------
---------------TNRSWT---------------------------------------
------GDPCFP----------------EDYS-WDALTC--------N-QAPN---R---
------------RIIALDLSGSGLNGE-IPA-----SI----------------------
--AN--LNELTSL-----------------------------------------------
----------NLSNNQLT--GP--------------IPERFAHLTK-LTSL---------
-------------------------------------DLSRN-NLTGL---VPS------
---------------T--------------------------------------------
---------------LIDKNNSGVLLL----------------------RIFQ-------
---NPSL-------LRP-----NSSE---------PTQKKSKK---------NV------
--------------FIVVISVSAT-MVL-LFAF-------AFILI------MKRR-----
-----KIN----------------------------------------------------
-GTKI---------------LSMRNRKNSSNSDGAR-AFTHSEIVKITNDYEKV--IGQG
GYG----TVFYGRLAD-G-REVAVKI-LSKDS-------------R----Q---GV-KEF
SAE-----------VKLLMR--------------VHHKYLAS----------LIGFSEE-
---------DKEKIL------VYEYMPKGNLY----------------------------
--------------------------------------------SIL--S----------
------------D--------KR------------------------------SN-SIV-
LNWEQ--RI----QIAL-----------------SAA------QGLEYLHYGCK---PSI
VH-RDIKTSNILLN-EK----FEAKLADFGLSRFGPT-EG----DTHISTT---------
VMGTPGYVDP--------------------------------------------------
------------------------------------------------------------
------------------------------------------------------------
------------------------------------------------------------
------------------------------------------------------------
------------------------------------------------------------
------------------------------------------------------------
------------------------------------------------------------
------------------------------------------------------------
------------------------------------------------------------
------------------------------------------------------------
------------------------------------------------------------
------------------------------------------------------------
------------------------------------------------------------
------------------------------------------------------------
----------------------------------------------
>evm_27.model.AmTr_v1.0_scaffold00056.187 pacid=31568288 transcript=evm_27.model.AmTr_v1.0_scaffold00056.187 locus=evm_27.TU.AmTr_v1.0_scaffold00056.187 ID=evm_27.model.AmTr_v1.0_scaffold00056.187.v1.0 annot-version=v1.0
------------------------------------------------------------
------------------------------------------------------------
------------------------------------------------------------
------------------------------------------------------------
------------------------------------------------------------
------------------------------------------------------------
------------------------------------------------------------
------------------------------------------------------------
------------------------------------------------------------
------------------------------------------------------------
------------------------------------------------------------
------------------------------------------------------------
------------------------------------------------------------
------------------------------------------------------------
------------------------------------------------------------
------------------------------------------------------------
------------------------------------------------------------
------------------------------------------------------------
------------------------------------------------------------
------------------------------------------------------------
------------------------------------------------------------
------------------------------------------------------------
------------------------------------------------------------
------------------------------------------------------------
------------------------------------------------------------
------------------------------------------------------------
------------------------------------------------------------
------------------------------------------------------------
------------------------------------------------------------
------------------------------------------------------------
------------------------------------------------------------
------------------------------------------------------------
------------------------------------------------------------
------------------------------------------------------------
------------------------------------------------------------
------------------------------------------------------------
------------------------------------------------------------
------------------------------------------------------------
------------------------------------------------------------
------------------------------------------------------------
------------------------------------------------------------
------------------------------------------------------------
------------------------------------------------------------
------------------------------------------------------------
------------------------------------------------------------
------------------------------------------------------------
--------------------------YYITN-KLNVKSDV-YSFGIV---LLEIISGQPA
--II-E-------EEAIHIVQWVTPKV--V------------R-G---EIDSVIDPKL--
--QGDYDINSAWKAAEIALACTPQSAIKRATMSDV-------IGELRGCIQLE------R
SRLK--------------------------------------------------------
----RRSSR----------------------------------------------KESFT
------------------------------------------------------------
------------------------------------------------------------
------------------------------------------------------------
------------------------------------------------------------
------------------------------------------------------------
------------------------------------------------------------
------SISLE-------------------------------------------------
-----------------------------------SEI------------------LFDP
SAR---------------------------------------------------------
------------------------------------------------------------
----------------------------------------------
>evm_27.model.AmTr_v1.0_scaffold00056.185 pacid=31568326 transcript=evm_27.model.AmTr_v1.0_scaffold00056.185 locus=evm_27.TU.AmTr_v1.0_scaffold00056.185 ID=evm_27.model.AmTr_v1.0_scaffold00056.185.v1.0 annot-version=v1.0
------------------------------------------------------------
------------------------------------------------------------
------------------------------------------------------------
------------------------------------------------------------
------------------------------------------------------------
------------------------------------------------------------
------------------------------------------------------------
-----------M-TV-----DN--------PSSS--TQY--------QSLRA--------
----FK-------Q-----------GK--------RNCYNV-T-DLS-PNS---------
---------------------TYLIRA--------------WFMH----GNY--------
-----------D--------------------------S-----SFRLP-----------
-----KFDLYLG-------VDRWFT-VT------LQ-T-FQDQ-----------------
-----------------VWTE-----TMSTIVT---DYVAVCLV----------------
-------------N-TDLG-TPFISAL-DLR-------------------PL-A-SSM--
-YPVV-NA-------SR------SLTTLV-----------------RK-------DI-G-
-----SLS--------------------HTALRYKLDPYD--RV-WEP-----------Y
-----TSI---DWVAV------NF---------------SSF----LVD--SN--DEYQP
-PAVVMET----------------------------A-A-RPS-------DP-N-GS---
------------------------ISISWDPP--------TWDPDS-PFFF---------
--CFYFFE-------SAPG----------------------------------LRIVVVK
LN----------------------GK-E-WD-----------------------------
--------------------------------------------------------TVNT
TIK-KRLCTKE-----PER--------RFSQY-Q---VTF--------SAP----S----
-------------------------ASS-FP-----------------------------
------------------------------PI-LNGYEVY-VAN-ERS--QL--------
-----ATDAGD-------------------------------------------------
------------------------------------------------------------
------------------------------------------------------------
------------------------------------------------------------
------------------------------------------------------------
------------------------------------------------------------
------------------------------------------------------------
------------------------------------------------------------
------------------------------------------------------------
------------------------------------------------------------
------------------------------------------------------------
------------------------------------------------------------
------------------------------------------------------------
------------------------------------------------------------
------------------------------------------------------------
------------------------------------------------------------
------------------------------------------------------------
------------------------------------------------------------
------------------------------------------------------------
------------------------------------------------------------
-----------------------------GM-----------------------------
------------------------------------------------------------
------------------------------------------------------------
------------------------------------------------------------
------------------------------------------------------------
------------------------------------------------------------
------------------------------------------------------------
------------------------------------------------------------
------------------------------------------------------------
------------------------------------------------------------
------------------------------------------------------------
------------------------------------------------------------
------------------------------------------------------------
------------------------------------------------------------
------------------------------------------------------------
------------------------------------------------------------
----------------------------------------------
>evm_27.model.AmTr_v1.0_scaffold00056.191 pacid=31568329 transcript=evm_27.model.AmTr_v1.0_scaffold00056.191 locus=evm_27.TU.AmTr_v1.0_scaffold00056.191 ID=evm_27.model.AmTr_v1.0_scaffold00056.191.v1.0 annot-version=v1.0
------------------------------------------------------------
------------------------------------------------------------
------------------------------------------------------------
------------------------------------------------------------
------------------------------------------------------------
------------------------------------------------------------
------------------------------------------------------------
------------------------------------------------------------
------------------------------------------------------------
------------------------------------------------------------
------------------------------------------------------------
------------------------------------------------------------
------------------------------------------------------------
------------------------------------------------------------
------------------------------------------------------------
------------------------------------------------------------
------------------------------------------------------------
------------------------------------------------------------
------------------------------------------------------------
------------------------------------------------------------
------------------------------------------------------------
------------------------------------------------------------
------------------------------------------------------------
------------------------------------------------------------
------------------------------------------------------------
------------------------------------------------------------
------------------M-----------------------------------------
---------------KETPFG---------------------------------------
------GK---Q----------------QDSPFWTGFSI--------K-E----------
------------------------------------------------------------
----------TLK-----------------------------------------------
----------NLSNNLLT--GP--------------IPERFAHLTK-LKSL---------
-------------------------------------DLSRN-NLTGL---VPS------
---------------T--------------------------------------------
---------------LIDKNDSGVLLL----------------------SIFQ-------
---NPSL-------LRP-----NASE---------PTQKKSKK---------NV------
--------------FMAVISVSAT-MVL-LFAF-------AFILI------RKRR-----
-----KIN----------------------------------------------------
-GTKI---------------LRMRKRKNSSNSDGAR-PFTHSEIVKITNDYEKV--IGQG
GYG----TVFYGRLAD-G-REVAVKI-LSKES-------------R----Q---GV-KEF
SAE-----------VKLLMR--------------VHHKHLAS----------LIGFSEE-
---------DKEKIL------VYEYMPNGNLY----------------------------
--------------------------------------------SIL--S----------
------------D--------KR------------------------------SN-SKV-
LNWEQ--RI----QIAL-----------------SAA------QGLEYLHYGCK---PPI
VH-RDIKTSNILLN-EK----FEAKLADFGLSRFGPK-EG----DTHISTT---------
VMGTLGYVDPE---------------YYITN-QLNVKSDV-YSFGIV---LLEIISGQPA
--IIKE-------EEAIHIVQWVTPKV--V------------R-G---DIESVMDPQL--
--QGEYDINSAWKAAEIALACTSQSAMQRPTMSDV-------ICELKGCIELE------R
SHLK--------------------------------------------------------
----RRSSR----------------------------------------------KESFT
------------------------------------------------------------
------------------------------------------------------------
------------------------------------------------------------
------------------------------------------------------------
------------------------------------------------------------
------------------------------------------------------------
------SISME-------------------------------------------------
-----------------------------------SAI------------------LFHP
STR---------------------------------------------------------
------------------------------------------------------------
----------------------------------------------
>evm_27.model.AmTr_v1.0_scaffold00056.194 pacid=31568343 transcript=evm_27.model.AmTr_v1.0_scaffold00056.194 locus=evm_27.TU.AmTr_v1.0_scaffold00056.194 ID=evm_27.model.AmTr_v1.0_scaffold00056.194.v1.0 annot-version=v1.0
------------------------------------------------------------
------------------------------------------------------------
------------------------------------------------------------
------------------------------------------------------------
------------------------------------------------------------
------------------------------------------------------------
---------------------MS-------------------------------------
------------------------------------------------------------
------------------------------------------------------------
------------------------------------------------------------
------------------------------------------------------------
------------------------------------------------------------
------------------------------------------------------------
------------------------------------------------------------
----------------------------------------------RF----------G-
------------------------------------------------------------
------------------------------------------------------------
------------------------------------------------------------
------------------------------------------------------------
------------------------------------------------------------
------------------------------------------------------------
-----------------------PT-----------------------------------
---------------------------------E--------------------------
------------------------------------------------------------
------------------------------------------------------------
------------------------------------------------------------
------------------------------------------------------------
------------------------------------------------------------
------GD----------------------------------------------------
------------------------------------------------------------
------------------------------------------------------------
------------------------------------------------------------
------------------------------------------------------------
------------------------------------------------------------
------------------------------------------------------------
------------------------------------------------------------
------------------------------------------------------------
------------------------------------------------------------
------------------------------------------------------------
------------------------------------------------------------
------------------------------------------------------------
------------------------------------------------------------
------------------------------------------------------------
------------G-----------------------------------------------
------------------------------------------------------------
----------------------------------------------HISTA---------
AVGTLGYVDPE---------------YHTQY-TLNEKSDV-YGFGIV---LLELITGQPA
--IIIN-------ERKIHIVQYIVSEL--A------------N-G---AIVRVVDPRL--
--QGEYDIDLMWKAAKTALACTPDTAKQRPNMSTV-------ISELRICIELEWSRLR-G
SRKE--------------------------------------------------------
-------------------------------------------------------FKLSS
TPTD------------------------------SSN-----------------------
------------------------------------KEIEQ-------------------
------------------------------------------------------------
------------------------------------------------------------
------------------------------------------------------------
------------------------------------------------------------
------------------------------------------------------------
--------------------------------------------------------AYDP
LPR---------------------------------------------------------
------------------------------------------------------------
----------------------------------------------
>evm_27.model.AmTr_v1.0_scaffold00056.184 pacid=31568351 transcript=evm_27.model.AmTr_v1.0_scaffold00056.184 locus=evm_27.TU.AmTr_v1.0_scaffold00056.184 ID=evm_27.model.AmTr_v1.0_scaffold00056.184.v1.0 annot-version=v1.0
------------------------------------------------------------
------------------------------------------------------------
------------------------------------------------------------
------------------------------------------------------------
------------------------------------------------------------
------------------------------------------------------------
------------------------------------------------------------
------------------------------------------------------------
------------------------------------------------------------
------------------------------------------------------------
-----------------------------------------------MP-----------
-----E------------------------------------------------------
------------------------------------------------------------
------------------------------------------------------------
------------------------------------------------------------
------------------------------------------------------------
------------------------------------------------------------
------------------------------------------------------------
------------------------------------------------------------
------------------------------------------------------------
------------------------------------------------------------
------------------------------------------------------------
------------------------------------------------------------
------------------------------------------------------------
------------------------------------------------------------
------------------------------------------------------------
------------------------------------------------------------
------------------------------------------------------------
------------------------------------------------------------
------------------------------------------------------------
------------------------------------------------------------
------------------------------------------------------------
------------------------------------------------------------
------------------------------------------------------------
------------------------------------------------------------
------------------------------------------------------------
------------------------------------------------------------
------------------------------------------------------------
-REEK---------------LCNKERDDTPKPDATR-AFTHAEIVKITNDFEKA--IGKG
GYG----PVFYGCLEN-G-HEVAVKL-LSQES-------------Q----Q---EY-REF
LAE-----------VKLLMR--------------IHHKYLVS----------LIGFCDE-
---------GPEKIL------LYEYMSKGNLK----------------------------
--------------------------------------------EIL--S----------
------------------------------------------------------------
------------------------------------------------------------
------------------------------------------------------------
------------------------------------------------------------
------------------------------------------------------------
------------------------------------------------------------
------------------------------------------------------------
------------------------------------------------------------
------------------------------------------------------------
------------------------------------------------------------
------------------------------------------------------------
------------------------------------------------------------
------------------------------------------------------------
------------------------------------------------------------
------------------------------------------------------------
------------------------------------------------------------
------------------------------------------------------------
------------------------------------------------------------
----------------------------------------------
>evm_27.model.AmTr_v1.0_scaffold00056.186 pacid=31568379 transcript=evm_27.model.AmTr_v1.0_scaffold00056.186 locus=evm_27.TU.AmTr_v1.0_scaffold00056.186 ID=evm_27.model.AmTr_v1.0_scaffold00056.186.v1.0 annot-version=v1.0
------------------------------------------------------------
------------------------------------------------------------
------------------------------------------------------------
------------------------------------------------------------
------------------------------------------------------------
------------------------------------------------------------
------------------------------------------------------------
------------------------------------------------------------
------------------------------------------------------------
------------------------------------------------------------
------------------------------------------------------------
------------------------------------------------------------
------------------------------------------------------------
------------------------------------------------------------
------------------------------------------------------------
------------------------------------------------------------
------------------------------------------------------------
------------------------------------------------------------
------------------------------------------------------------
------------------------------------------------------------
------------------------------------------------------------
------------------------------------------------------------
------------------------------------------------------------
------------------------------------------------------------
------------------------------------------------------------
------------------------------------------------------------
------------------------------------------------------------
------------------------------------------------------------
------------------------------------------------------------
------------------------------------------------------------
------------------------------------------------------------
------------------------------------------------------------
------------------------------------------------------------
------------------------------------------------------------
------------------------------------------------------------
------------------------------------------------------------
------------------------------------------------------------
------------------------------------------------------------
----------------------MRKRKTSSNSDGAQ-TFTHSEIVKITNDYEKI--IGKG
GYG----PVFYGRLDD-G-REVAVKI-LSKES-------------H----Q---GA-KEF
SNE-----------VKLLMR--------------VHHKYLAS----------LIGFSEE-
---------GKEKIL------VYEYMSKGNLN----------------------------
--------------------------------------------SIL--S----------
------------D--------KS------------------------------SS-SKV-
LNWEQ--RI----QIAL-----------------SAA------Q----------------
------------------------------------------------------------
------------------------------------------------------------
------------------------------------------------------------
------------------------------------------------------------
------------------------------------------------------------
------------------------------------------------------------
------------------------------------------------------------
------------------------------------------------------------
------------------------------------------------------------
------------------------------------------------------------
------------------------------------------------------------
------------------------------------------------------------
------------------------------------------------------------
------------------------------------------------------------
------------------------------------------------------------
------------------------------------------------------------
----------------------------------------------
>evm_27.model.AmTr_v1.0_scaffold00056.177 pacid=31568401 transcript=evm_27.model.AmTr_v1.0_scaffold00056.177 locus=evm_27.TU.AmTr_v1.0_scaffold00056.177 ID=evm_27.model.AmTr_v1.0_scaffold00056.177.v1.0 annot-version=v1.0
------------------------------------------------------------
------------------------------------------------------------
------------------------------------------------------------
------------------------------------------------------------
-------------------------------------MG---------------------
------------------------F-----ISIDCGSS-EH-H--HED-A-LT-------
--------------------KIH-Y-----------------------TYDAE-YI-D--
-TG------ISA-TI-----NNLY----NISSLS--RQF--------WSTRS--------
----FP-------K-----------GK--------RNCYNL-Y-PVV-DNH---------
---------------------RYLIRA--------------SFMY----GNY--------
-----------D--------------------------G-----LNELP-----------
-----EFELYLG-------VNHWET-VK------VT-N-ASEE-----------------
-----------------IWTE-----IISLATA---DSIAVCLV----------------
-------------N-TGFS-TPFISVL-ELR-------------------SV-D-HEM--
-YTSV-TK-------ST------SLTTFG-----------------RW-------DM-G-
----ASGG--------------------ATQIRYDQDPYD--RI-WK-------------
------SM---NLQSQ------GFL-------------ITSF----VIQCVAS--NGFNP
-PSIVMQT----------------------------A-S-QPS-------HS-S-NN---
------------------------LEFYWPID--------NCESKS-SFHF---------
--AFHFAE-------LKVL----------------------------------NETETRE
LNIFIN-----------------DGQ-R-WN-----------------------------
-----------------------PR-PIIPP--------------------FLRALTVS-
--------TKE-----AWT--------LSDGL-R---VSI--------NKT----D----
-------------------------MST-LP-----------------------------
------------------------------PI-LNAFEIY-RLK-DLS--LF--------
-----TTDNQD-------------------------------------------------
------VAALLDIKDKLGL-----------------------------------------
---------------KNKSWV---------------------------------------
------GDPCLP----------------QEYQ-WDSLTC--------N-QEQN---P---
------------RVISLDLSASRLEGE-IPA-----SI----------------------
--AD--LSVLESL-----------------------------------------------
----------NFSNNKLT--GT--------------IPESLADLTE-LKSL---------
-------------------------------------DLSQN-NLSGQ---VPM------
---------------A--------------------------------------------
---------------LIEKNTSGALVL----------------------RIHE-------
---NSNL-------SIT-----NSYQP--------PRQTKSKK---------TV------
--------------AILVISVASA-VSL-LFAL-------VVGLI------VKKI-----
-----KVSLQY---------------------------------------LIPPFR---S
KREEK---------------LCNKERDDTPKPDATR-AFTHAEIVKITNDFEKV--IGKG
GYG----PVFYGCLEN-G-HEVAVKL-LSQES-------------Q----Q---GY-KEF
LAE-----------VKLLIR--------------IHHKYLVS----------FIGFCDE-
---------GPEKIL------VYEYMSKGNLK----------------------------
--------------------------------------------EIL--S----------
------------D--------KN------------------------------RN-SVS-
LNWEQ--RL----RIAL-----------------SVA------QGLEYLHCGCK---PPI
IH-RDVKTVNILLN-EN----LEAKVADFGLSRLGPT-ED----DTHIWTI---------
AAGTPGYVDPE---------------YNITN-KLTEKSDV-YSFGIV---LLELISGQPA
--IILD-------EERLHIVHWVTPKI--K------------T-G---DIVSVVDPRL--
--QGEYDINSMWKAVEIALACTPETAVRRPTISDV-------IGELRGCVELE-------
SSCR--------------------------------------------------------
----RRTSR----------------------------------------------TEYHT
S---------------------------------S-P-----------------------
------------------------------------ITA---------------------
------------------------------------------------------------
------------------------------------------------------------
------------------------------------------------------------
------------------------------------------------------------
------SINME-------------------------------------------------
-----------------------------------KEP------------------GFDP
SPR---------------------------------------------------------
------------------------------------------------------------
----------------------------------------------
>evm_27.model.AmTr_v1.0_scaffold00056.178 pacid=31568423 transcript=evm_27.model.AmTr_v1.0_scaffold00056.178 locus=evm_27.TU.AmTr_v1.0_scaffold00056.178 ID=evm_27.model.AmTr_v1.0_scaffold00056.178.v1.0 annot-version=v1.0
------------------------------------------------------------
------------------------------------------------------------
------------------------------------------------------------
------------------------------------------------------------
------------------------------------------------------------
------------------------------------------------------------
------------------------------------------------------------
------------------------------------------------------------
---------------------------------------------MA-MKR---------
---------------------VYGIKG---------------------------------
------------------------------------------------------------
------------------------------------------------------------
------------------------------------------------------------
------------------------------------------------------------
------------------------------------------------------------
------------------------------------------------------------
------------------------------------------------------------
------------------------------------------------------------
------------------------------------------------------------
------------------------------------------------------------
------------------------------------------------------------
------------------------------------------------------------
------------------------------------------------------------
------------------------------------------------------------
------------------------------------------------------------
------------------------------------------------------------
------------------------------------------------------------
-------------------WN---------------------------------------
------GDPCLP----------------RNYS-WDALNC--------S-DSPT---P---
------------KIISLNLGGSGLSGR-ISA-----AL----------------------
--EG--LKEIQSL-----------------------------------------------
----------NLSNNSLT--GT--------------IPDVLSHLPK-LVIL---------
-------------------------------------DLRDN-NLSGS---VPR------
---------------A--------------------------------------------
---------------LLDKNNSQSLAI----------------------RIDG-------
---NPSL-------CST------------------PSCGQSRD---------SVQ-----
---MGRNNHSQCPQAVIIVSIVGG-IVI-ISAF-------FMLLL------WKIR-----
-----NLQV---------------------------------------------------
----K---------------MSKGKLQSPSEMNGSR-AFAYSEVV---------------
---------------------------LSSAS-------------R----Q---GF-KEF
SAE-----------VKLLMR--------------VHHKNLAA----------FIGFCEE-
---------GNNMIL------IYEYMAKGNLQ----------------------------
--------------------------------------------GIL--L----------
------------D--------DH------------------------------S--SRV-
FNWEQ--RL----QIAL-----------------CAA------QGLEYLHYGCK---PPI
IH-RDVKTSNILLN-ER----LEAKLADFGLSKAWAN-DG----DTHISTV---------
VVGTPGYVDPE---------------YYITN-KLNEKSDV-YSFGIV---LLELITGLPA
--IIVN-------EQRIHIIQWVTPNL--V------------K-G---SIASIVDPRM--
--QGQYDTSSMWKVAEIAMACTPHTGIKRPTMSDV-------VHELKGSLELE------V
ARLK--------------------------------------------------------
----RISGK----------------------------------------------K-SRS
Q---------------------------------SRN-----------------------
------------------------------------SSN---------------------
------------------------------------------------------------
------------------------------------------------------------
------------------------------------------------------------
------------------------------------------------------------
------LIQSN-------------------------------------------------
-----------------------------------SQS------------------VFYP
LPR---------------------------------------------------------
------------------------------------------------------------
----------------------------------------------
>evm_27.model.AmTr_v1.0_scaffold00056.182 pacid=31568429 transcript=evm_27.model.AmTr_v1.0_scaffold00056.182 locus=evm_27.TU.AmTr_v1.0_scaffold00056.182 ID=evm_27.model.AmTr_v1.0_scaffold00056.182.v1.0 annot-version=v1.0
------------------------------------------------------------
------------------------------------------------------------
------------------------------------------------------------
------------------------------------------------------------
------------------------------------------------------------
------------------------------------------------------------
------------------------------------------------------------
------------------------------------------------------------
------------------------------------------------------------
------------------------------------------------------------
------------------------------------------------------------
------------------------------------------------------------
------------------------------------------------------------
------------------------------------------------------------
------------------------------------------------------------
------------------------------------------------------------
------------------------------------------------------------
------------------------------------------------------------
------------------------------------------------------------
------------------------------------------------------------
------------------------------------------------------------
------------------------------------------------------------
------------------------------------------------------------
------------------------------------------------------------
------------------------------------------------------------
------------------------------------------------------------
----------MDIKDKLRL-----------------------------------------
---------------TNRSWA---------------------------------------
------GDPCLP----------------EDYP-WDALTC--------N-EAPN---R---
------------RIITLDLSGSGLNGE-IPA-----SI----------------------
--AN--LNELTSL-----------------------------------------------
----------NLSNNQLT--GP--------------IPESFAHLTK-LKSL---------
-------------------------------------DLSRN-NLTGL---VPS------
---------------T--------------------------------------------
---------------LIDKNDSGVLLL----------------------SIFQ-------
---NPSL-------LRP-----NSSE---------PTPKKSKK---------NM------
--------------FIVVISVSAT-IVL-LFAF-------AFVLI------MKTR-----
-----KIN----------------------------------------------------
-GEEK---------------LCNKQTDDTPKPDATR-AFTHAEIVKITNDFEKV--IGKG
GYG----PVFYGCLEN-G-HEVAVKL-LSQES-------------Q----Q---GY-REF
LAA-----------VELLMR--------------IHHKYLVS----------LIGFCDE-
---------GPEKIL------VYEYMSKGNLK----------------------------
--------------------------------------------EIL--S----------
------------D--------KN------------------------------RN-SVS-
LNWEQ--RL----RVAL-----------------SVA------QGLEYLHYGCK---PPI
VH-RDVKTSNILLN-EK----LEAKLADFGLSRFGPT-EG----DTHISTT---------
VMGTPGYVDPE---------------YYITN-QLNVKSDV-YSFGIV---LLEIISGQPA
--IIKE-------EEAIHIVQWVTPKV--V------------R-G---DIESVMDPQL--
--QGGYDINSAWKAAEIALACTSQSAMQRPTMSDV-------ISELKGCIELE------R
SRLK--------------------------------------------------------
----RRSSR----------------------------------------------KESFT
------------------------------------------------------------
------------------------------------------------------------
------------------------------------------------------------
------------------------------------------------------------
------------------------------------------------------------
------------------------------------------------------------
------SISME-------------------------------------------------
-----------------------------------SEI------------------LFHP
STR---------------------------------------------------------
------------------------------------------------------------
----------------------------------------------
>evm_27.model.AmTr_v1.0_scaffold00056.192 pacid=31568434 transcript=evm_27.model.AmTr_v1.0_scaffold00056.192 locus=evm_27.TU.AmTr_v1.0_scaffold00056.192 ID=evm_27.model.AmTr_v1.0_scaffold00056.192.v1.0 annot-version=v1.0
------------------------------------------------------------
------------------------------------------------------------
------------------------------------------------------------
------------------------------------------------------------
------------------------------------------------------------
------------------------------------------------------------
------------------------------------------------------------
------------------------------------------------------------
------------------------------------------------------------
------------------------------------------------------------
------------------------------------------------------------
------------------------------------------------------------
------------------------------------------------------------
------------------------------------------------------------
------------------------------------------------------------
------------------------------------------------------------
------------------------------------------------------------
------------------------------------------------------------
------------------------------------------------------------
----MAQNA---------------------------------------------------
------------------------------------------------------------
-----------------------PS-----------------------------------
------------------------G-----------------------------------
--------------------------SS-FP-----------------------------
------------------------------PI-LNGYEVY-VAN-ERSQ-----------
----LATDAGD-------------------------------------------------
------VAALMDIKDKLRL-----------------------------------------
---------------TNRSWA---------------------------------------
------GDPCLP----------------EDYP-WDALTC--------N------------
----EAP---NRRIITLDLSGSGLNGE-IPA-----SI----------------------
--AN--LNELTSL-----------------------------------------------
-------------KNQTV------------------------------------------
------------------------------------------------------------
------------------------------------------------------------
---------------LLQ------------------------------------------
--------------C---------------------------------------------
------------------------------------W-----------------------
------------------------------------------------------------
-----------------------------------------------TDNIDLK--LAQ-
-------DVIHFWLHQ-S---LLLHV------------------YS---------T----
--------------PHPLP----------------RSPNRQA------------------
------------------------------------------------------------
--------------------------------------------DALG-K----------
-----------LG--------AS-------------------------------------
ITLSS-SKM---LQVWV----------------QEKQ--------------------MPV
------------------------------------------------------------
---------PS-------------VEAYQLP-ELTIP-----------------------
------------------------------------------------NTPSMINPKMHR
--PPLYDMSLALRQIHLTGDNLI-------------------------------------
------------------------------------------------------------
------------------------------------------------------------
------------------------------------------------------------
------------------------------------------------------------
------------------------------------------------------------
------------------------------------------------------------
------------------------------------------------------------
------------------------------------------------------------
------------------------------------------------------------
------------------------------------------------------------
------------------------------------------------------------
------------------------------------------------------------
----------------------------------------------
>evm_27.model.AmTr_v1.0_scaffold00063.13_ pacid=31569046 transcript=evm_27.model.AmTr_v1.0_scaffold00063.13_ locus=evm_27.TU.AmTr_v1.0_scaffold00063.13_ ID=evm_27.model.AmTr_v1.0_scaffold00063.13.v1.0 annot-version=v1.0
------------------------------------------------------------
------------------------------------------------------------
------------------------------------------------------------
------------------------------------------------------------
------------------------------------------------------------
------------------------------MPID--------------------------
------------------------------------------------------------
-----------------------------DSTQL--MQY--------RYLRM--------
----F------------------KHGQ--------RNCYNVTGLMDN-------------
-------------------R-RYLIRA--------------WFLH----ANY--------
-----------D--------------------------SS-----FKLP-----------
-----KFDLYLG-------VDFWYT-VS------FK-SFYD-------------------
----------------PVWTE-----IISLNPG---TS----------------------
---------G-----VGVG-VVVANCL-E-------------------------------
----------------------------------------------RL-------KS-K-
-----QIM----------------------------------------------------
------------------------------------------------------------
------------------------------------------------------------
------------------------------------------------------------
------------------------------------------------------------
------------------------------------------------------------
------------------------------------------------------------
------------------------------------------------------------
------------------------------------------------------------
------------------------------------------------------------
------------------------------------------------------------
------------------------------------------------------------
------------------------------------------------------------
------------------------------------------------------------
------------------------------------------------------------
------------------------------------------------------------
------------------------------------------------------------
------------------------------------------------------------
------------------------------------------------------------
------------------------------------------------------------
------------------------------------------------------------
------------------------------------------------------------
------------------------------------------------------------
------------------------------------------------------------
------------------------------------------------------------
------------------------------------------------------------
------------------------------------------------------------
------------------------------------------------------------
------------------------------------------------------------
------------------------------------------------------------
------------------------------------------------------------
------------------------------------------------------------
------------------------------------------------------------
------------------------------------------------------------
------------------------------------------------------------
------------------------------------------------------------
------------------------------------------------------------
------------------------------------------------------------
------------------------------------------------------------
------------------------------------------------------------
------------------------------------------------------------
------------------------------------------------------------
------------------------------------------------------------
------------------------------------------------------------
------------------------------------------------------------
------------------------------------------------------------
----------------------------------------------
>evm_27.model.AmTr_v1.0_scaffold02958.1__ pacid=31571281 transcript=evm_27.model.AmTr_v1.0_scaffold02958.1__ locus=evm_27.TU.AmTr_v1.0_scaffold02958.1__ ID=evm_27.model.AmTr_v1.0_scaffold02958.1.v1.0 annot-version=v1.0
------------------------------------------------------------
------------------------------------------------------------
------------------------------------------------------------
------------------------------------------------------------
------------------------------------------------------------
------------------------F-----ISIDCGSSE-----DDYE-DDLT-------
--------------------GIH-Y-----------------------TNDTI-YV-D--
-AG------MPK-NV-----DPNFN----NTSLP--RQF--------QTVRS--------
----F------------------PVGK--------RNCYNIFPVSKN-------------
-------------------S-LYLIRA--------------WFMY----GNY--------
-----------D--------------------------HI-----NTNP-----------
-----QFYLYLG-------INPWAT-IK------VN-DPRQ-------------------
----------------QLSVE-----ILSTART---ESIAVCLV----------------
---------N-----IGFG-TPFISAL-ELR-------------------PL-E-TSMYS
SYSFDS-G-------ST------YLTTFY-----------------RW-------DL-G-
------------------------------------------------------------
------------------------------------------------------------
------------------------------------------------------------
------------------------------------------APNE-TATI---------
------------------------------------------------------------
------------------------------------------------------------
------------------------------------------------------------
------------------------------------------------------------
------------------------------------------------------------
------------------------------------------------------------
------------------------------------------------------------
------------------------------------------------------------
------------------------------------------------------------
------------------------------------------------------------
------------------------------------------------------------
------------------------------------------------------------
------------------------------------------------------------
------------------------------------------------------------
------------------------------------------------------------
------------------------------------------------------------
------------------------------------------------------------
------------------------------------------------------------
------------------------------------------------------------
------------------------------------------------------------
------------------------------------------------------------
------------------------------------------------------------
------------------------------------------------------------
------------------------------------------------------------
------------------------------------------------------------
------------------------------------------------------------
------------------------------------------------------------
------------------------------------------------------------
------------------------------------------------------------
------------------------------------------------------------
------------------------------------------------------------
------------------------------------------------------------
------------------------------------------------------------
------------------------------------------------------------
------------------------------------------------------------
------------------------------------------------------------
------------------------------------------------------------
------------------------------------------------------------
------------------------------------------------------------
------------------------------------------------------------
------------------------------------------------------------
------------------------------------------------------------
----------------------------------------------
>evm_27.model.AmTr_v1.0_scaffold00023.239 pacid=31573785 transcript=evm_27.model.AmTr_v1.0_scaffold00023.239 locus=evm_27.TU.AmTr_v1.0_scaffold00023.239 ID=evm_27.model.AmTr_v1.0_scaffold00023.239.v1.0 annot-version=v1.0
------------------------------------------------------------
------------------------------------------------------------
------------------------------------------------------------
------------------------------------------------------------
------------------------------------------------------------
------------------------------------------------------------
------------------------------------------------------------
-------------------------------------------------MTH--------
----FY------AG-----------N----------------------------------
------------------------------------------------------------
--------------------------------------------INLRP-----------
-----E---GKG-------PNHTNI-IV------IS------------------------
------------------------------------------------------------
------------------------------------------------------------
------------------------------------------------------------
------------------------------------------------------------
------------------------------------------------------------
--------------------------------------I-LG------------------
------------------------------------------------------------
------------------------------------------------------------
------------------------------------------------------------
------------------------------------------------------------
------------------------------------------------------------
------------------------------------------------------------
------------------------------------------------------------
------------------------------------------------------------
------------------------------------------------------------
------------------------------------------------------------
------------------------------------------------------------
------------------------------------------------------------
------------------------------------------------------------
------------------------------------------------------------
------------------------------------------------------------
------------------------------------------------------------
------------------------------------------------------------
------------------------------------------------------------
----------------------GSLLLIIVIIT-------CCFFF------VRRK-----
-----KHQ---DN------------EKDDA-------------------SGLQPPR---K
----------------------TTSSQSEGPAETAH-FFTYEEIEDATGKFQKR--IGSG
GFG----TVYYGRLND-G-KEIAVKV-LSSNS-------------Y----Q---GK-KEF
SNE-----------VSLLSR--------------IHHRNLVA----------FLGYCQE-
---------EGKSIL------VYEYMHNGTLK----------------------------
--------------------------------------------EHL-------------
-----------YG--------PL------------------------------TQ-ERA-
IDWIK--RL----EIAE-----------------DAA------KAIEYLHTGCI---PSI
IH-RDLKSSNILLD-KH----MRAKVSDFGLSKLAVDAS------SHVSSM---------
VRGTVGYLDPE---------------YYISQ-QLTEKSDV-YSFGVI---LLELISGQEA
--ISNESF----GVHCRNIVQWARFRI--D------------N-G---DIQSIIDTSLQ-
---GNLNVQSVWKIAEKAMQCVQPHGRDRPPISEV-------LKEIQDAISIE------R
GSE---------------------------------------------------------
----------------------------------------------------------SE
--D-------------------SSEGVSRD-----SRH----------------------
------------------------------------SSL----------------NL---
----------------------------------------------------------AT
N-----------------------------------------------------------
------------------------------------------------------------
------------------------------------------------------------
------DPGVSDTF----------------------------------------------
-----------------------------------VSSFDDD-------------PIVLP
TAR---------------------------------------------------------
------------------------------------------------------------
----------------------------------------------
>evm_27.model.AmTr_v1.0_scaffold00023.238 pacid=31573909 transcript=evm_27.model.AmTr_v1.0_scaffold00023.238 locus=evm_27.TU.AmTr_v1.0_scaffold00023.238 ID=evm_27.model.AmTr_v1.0_scaffold00023.238.v1.0 annot-version=v1.0
-------------------------------------MF---------------------
------------------------------------------------------------
------------------------------------------------------------
AF---FFLLFTAL--IYHV---------------------------FA-QV---------
----------P---------------------------G---------------------
------------------------F-----FSIDCGGTEK-----FLD---EI-------
--------------------GLE-W-----------------------TPD-K-LV-C--
--G------NAA-NI----SVGS---ENTKP-------Y--------TTLRY--------
----FP------AD-----------SR--------KYCYTL-SV-EA--RK---------
---------------------RYLVRA--------------SFLY----GNF--------
-----------D--------------------------R-----NDVYP-----------
-----KFDISLG-------ATHWST-IV------IS-D-ADTL-----------------
-----------------EVRE-----LIFLATS---PSISVCL-----------------
------------SN-ASTG-QPFISTL-ELR-------------------QF-N-GSM--
-YYTDF-E-------T-----ASYLSVSA-----------------RI-------NF-G-
-----AVN--------------------NDSVRYPDDPFD--RI-WE----SDSIRKANF
----LVDVA-AGTSKI------ST---------------TTP----INV---NR--DERP
-PEKVMQT----------------------------A-V-VGR-------NG-L------
------------------------LNYRLNLDGFPG-----------FGWA---------
--FSYFSEI-EDLG--ANE----------------------------------SRKFRLK
LPGYPD------------------------------------------------------
-------------------------------------------------------ITKAT
------V-NIQENAQGRYRLY------EPGFT-N---LSLPFVLTFSFGKT----A----
-------------------------DSSR-G-----------------------------
------------------------------PL-LNAMEIN-KYL-QINF-----------
-------GSPD-------------------------------------------------
------AAVISGLTSQYP------------------------------------------
----------------QADWAQ--------------------------------------
----EGGDPCLP-------------------VPWSWLQC--------S----MDAQP---
------------RIFAILLSRKNLPGN-IPS-----KI----------------------
--SK--LTGLVEL----------WLDGNSLSGSI-----------------------PDL
SD-CTNLRIIHLENNRLT--GA--------------LPSFLTGLPN-LAEL---------
------------------------------------------------------------
------------------------------------------------------------
------------------------------------------------------------
------------------------------------------------------------
------------------------------------------------------------
------------------------------------------------------------
------------------------------------------------------------
------------------------------------------------------------
------------------------------------------------------------
------------------------------------------------------------
------------------------------------------------------------
------------------------------------------------------------
------------------------------------------------------------
------------------------------------------------------------
------------------------------------------------------------
------------------------------------------------------------
------------------------------------------------------------
------------------------------------------------------------
------------------------------------------------------------
------------------------------------------------------------
------------------------------------SS----------------------
------------------------------------------------------------
------------------------------------------------------------
------------------------------------------------------------
------------------------------------------------------------
------------------------------------------------------------
------------------------------------------------------------
------------------------------------------------------------
------------------------------------------------------------
----------------------------------------------
>evm_27.model.AmTr_v1.0_scaffold00049.63_ pacid=31574715 transcript=evm_27.model.AmTr_v1.0_scaffold00049.63_ locus=evm_27.TU.AmTr_v1.0_scaffold00049.63_ ID=evm_27.model.AmTr_v1.0_scaffold00049.63.v1.0 annot-version=v1.0
---------------------------------MSF-YIQ--------------------
------------------------------------------------------------
------------------------------------------------------------
RL---CLFYVSIDIGILQF---------------------------SS-A----------
----------H---------------------------N---------------------
------------------------F-----ISIDCGGTRN-----YTD-P-QT-------
--------------------GFA-W-----------------------VSDTS-FT-R--
-WG------KVA-EI----KSSN---KTREQ-------Y--------QRLRY--------
----FP------AD-----------NK--------KYCYTL-NT-VE--RK---------
---------------------RYIVRA--------------TFLY----GNF--------
-----------D--------------------------N-----GDPYP-----------
-----NFQLYLD-------ATRWST-VK------IT-D-ASRI-----------------
-----------------YIDE-----MIIRAPS---SKIDVCV-----------------
------------CD-ASTG-FPFISTL-ELR-------------------PL-N-VSM--
-YATEY-E-------D-----DFFLSVAA-----------------RV-------NF-G-
-----AAT--------------------VEAIRYPDDPYD--RI-WE----SDLNKRPNF
----LVGAA-PGTMRI------NT---------------SKT----IEA---SI--REFP
-PVKVMQT----------------------------A-V-IGT-------KG-I------
------------------------LTYRLTLDEFPA-----------NARA---------
--YAYLAEI-EDLG--YNE----------------------------------TRKFTMK
QPHIPE------------------------------------------------------
-------------------------------------------------------YNNAV
------V-NIVENANGSYILY------EPSFQ-N---VTLEFVLLFSFEKT----P----
-------------------------DSTR-G-----------------------------
------------------------------PL-INAIEIN-RYV-QIIP-----------
-----KTSTQD-------------------------------------------------
------AAALDALRSISI------------------------------------------
----------------GTDWMN--------------------------------------
----EGGDACVP-------------------AHWSWLDC--------N----SGSPP---
------------RITKIFLSGKNLSGE-MPS-----EI----------------------
--KQ--MDFLTEL----------WLNGNSLTGSI-----------------------PGL
SN-LVSLTVLHLENNKLS--GH--------------LPSFLGELPN-LKEL---------
-------------------------------------YVQNN-LLTGE---IPP------
---------------A--------------------------------------------
---------------L----LAGKLAF----------------------YYDG-------
---NPGL----------------------------TRGRRHEK---------NF---K--
-------------III--ATS-GTLIVCIILLL------GFVLLL------HIHQ-----
-----RRSSKD--------------SNSAR-------------------ITSKPST---A
YSIIR-----------------DGSLVRDESLEIAC-YFTLTELEEATEQFSRK--IGQG
SFG----PVYYGKVKD-S-KEVAVKI-LAATS-------------T----H---GT-QQF
VNE-----------VTLLSR--------------IHHRNLVP----------LIGYCEE-
---------GNQRIL------VYEYMHNGTLR----------------------------
--------------------------------------------DHI-------------
-----------HD--------PI-------------------------------K-QKK-
LDWMS--RL----YIAE-----------------DAA------KGLEYLHGGCI---PSI
IH-RDVKTSNILLD-IK----MRAKVSDFGLSRCTDENR------THISSA---------
ARGTVGYLDPE---------------YYGNQ-QLTERSDV-YSFGIV---LLELISGRKP
--ISVEDY----GSDW-NIVHWARSRI--R------------K-G---AVKSIIDPQLG-
---DNIKIESVWKMAEIAILSVESHMVSRPTMQSV-------VLAIQDAIKIE------K
ESL---------------------------------------------------------
--------------------------------------------------------EIAS
WDS-------------------SVDLSKSM-----DMPS---------------------
------------------------------------SSL----------------D----
------------------------------------------------------------
------------------------------------------------------------
------------------------------------------------------------
------------------------------------------------------------
----GYDG----------------------------------------------------
----------------------------------SHEVLGKY---------------DLP
TAR---------------------------------------------------------
------------------------------------------------------------
----------------------------------------------
>Bradi2g38910.1.p pacid=32771151 transcript=Bradi2g38910.1 locus=Bradi2g38910 ID=Bradi2g38910.1.v3.1 annot-version=v3.1
---------------------------------MAP------------------------
------------------------------------------------------------
----------------------------SWP-----------------------------
-L---LLLLLLCLAGGG-ILQ--------------------------PRAQ---------
----------P--------D-------S---------KG---------------------
------------------------F-----ISIDCGY-PGE-T-SYMD-D-TT-------
--------------------MLS-Y-----------------------SPDIG-FI-D--
-SG------TNH-NI-----SGEYV----RPLLS--RRA--------HNLRS--------
----FP-------D-----------GA--------RNCYTL-TSLVS--GL---------
---------------------KYLIRA--------------SFVY----GNY--------
-----------D--------------------------G-----LNRPPV----------
-----LFDLYIG-------VNFWMA-VN------MS-S-WSDPAG---------------
---------------GVVTAE-----AIVMVLD---DFVQVCLV----------------
-------------N-TGAG-TPFISGL-DLR-------------------PL-K-TTL--
-YPQV-TA-------AQ------GLVMLA-----------------RL-------NA-A-
-P---TNK--------------------TYIARYPDDPHD--RI-WFP-----------W
-----YDAV--NWAEM------ST---------------TQT----VQN-IEN--DLFEA
-PSAVMQT----------------------------A-I-TPQ-------NA-S-KN---
------------------------IEFYWDAEPK------PNDPSP-GYIA---------
--IMYFSEL-QLL--NGND----------------------------------VRQFYVN
LNG-NP-----------------WYP-TGFT-----------------------------
-----------------------PQ-YLS---------------------------NGA-
------TYNSY-----P-S--------HHSRY-N---ISI--------NAT----S----
-------------------------NST-LP-----------------------------
------------------------------PI-INAVEVF-SVV-PTT--NI--------
-----GTDSQD-------------------------------------------------
------ATAVMAIKAKYQV-----------------------------------------
---------------QK-NWM---------------------------------------
------GDPCLP----------------KNMA-WDMMNC--------S--YATPNPS---
------------RITSINMSSSGLTGD-ISS-----SF----------------------
--AK--LKALLYL-----------------------------------------------
----------DLSNNNLT--GS--------------IPDALSQLPS-VTVI---------
-------------------------------------DLSGN-KLNGS---IPP------
---------------G--------------------------------------------
---------------LLKRIQDGSLDL----------------------RHGN-------
---NPDL-------CTGS----NSCLLA-------TKRK-NKV---------AIYV----
-------------AVPILVIL-----VIVSAAI-------LVFFL------LRRR-----
-----NQQQ----------------GSMNTM------------------TAVKPQ----N
EEAMSTT-------------SYGGGDGDSLRIVENR-RFTYKELEMITNGFQRV--LGQG
GFG----RVYDGFLED-G-TQVAVKL-RSHAS-------------N----Q---GT-KEF
LAE-----------AQILTR--------------IHHKNLVS----------MIGYCKD-
---------GEYMAL------VYEYMAHGTLR----------------------------
--------------------------------------------EHI--A----------
------------G--------SD------------------------------RN-GAC-
LPWRQ--RL----QIAL-----------------ESA------QGLEYLHKGCN---PPL
IH-RDVKATNILLN-AK----LEARIADFGLSRAFNH-DT----DP-VSTNT--------
LVGTPGYVDPE---------------YQMTM-QPTTKSDV-YSFGVV---LLELVTGKPA
--ILSNP-------EPTNIIHWARQRL--A------------R-G---NIEGVADARM--
--NSGYDVNSVWKVAEIALKCTAQASAQRPTMADV-------VAQLQECVELE------N
GRAV-------------YT-GG--------------------------------------
----GSSSV----------------------------------------------DDPNW
S-----------------------HG--AYTSG-QSS-----------------------
-------------------------------------NVS---------------DN---
------------------------------------------------------------
------------------------------------------------------------
------------------------------------------------------------
------------------------------------------------------------
---TAFEMEH---RV---------------------------------------------
-----------------------------------PTV------------------VTGP
AVR---------------------------------------------------------
------------------------------------------------------------
----------------------------------------------
>Bradi2g19250.3.p pacid=32771441 transcript=Bradi2g19250.3 locus=Bradi2g19250 ID=Bradi2g19250.3.v3.1 annot-version=v3.1
---------------------------------MAAT-----------------------
------------------------------------------------------------
----------------------------PW------------------------------
-L---AFVCL-ASSAAI-VLQ--------------------------ARAQ---------
----------P--------D-------S---------KG---------------------
------------------------F-----ISIDCGL-PGE-T-GYVN-D-TT-------
--------------------KLS-Y-----------------------ATDAG-FI-D--
-AG------TNH-NI-----SAEYI----TPSLV--RSW--------YNVRS--------
----FP-------SP---------AGT--------RNCYTL-RSIER--GL---------
---------------------KYLIRA--------------RFKY----GNY--------
-----------D--------------------------G-----LDRPPV----------
------FHLYVG-------VNFWTA-VN------VT-R-----PD---------------
---------------EAMLME-----VIVVVPD---DYVQVCLV----------------
-------------N-TGAG-TPFISGI-DLR-------------------PL-K-RTL--
-YPQA-IA-------SQ------GLVLHA-----------------RI-------NF-G-
-P---TDV--------------------SGIVKYPDDPHD--RV-WMP-----------W
-----ANAA--DWAVI------ST---------------TKK----VQN-IEH--DLFDV
-PTAVMQT----------------------------A-I-RSP-------NI-W-QG---
------------------------IEFLWDAVPQ------PNDASP-GYIA---------
--IMHFSEL-QQL--PSGA----------------------------------VREFYVN
LNG-KS-----------------WFS-SGFR-----------------------------
-----------------------PD-YLY---------------------------TSA-
------TYISI-----P-S--------RHSRY-D---VTI--------NAT----A----
-------------------------NST-LP-----------------------------
------------------------------PI-ISAAEVY-SVI-PTT--TL--------
-----ATDSQD-------------------------------------------------
------VYAIMAIKAKYQV-----------------------------------------
---------------KK-NWM---------------------------------------
------GDPCVP----------------ENMS-WDRLTC--------G--YAIASPP---
------------RI----------------------------------------------
------------------------------------------------------------
------------------------------------------------STI---------
-------------------------------------DLSGN-QLNGS---IPS------
---------------G--------------------------------------------
---------------LLKRIQDGSLSL----------------------RYGN-------
---NPNL-------CTSR----SSCQPA-------TTKRNGKL---------AIYI----
-------------SVPVALVV-----ALILAMV-------LLFCF------LKRR-----
-----QH------------------GSMNN--------------------SVKPQ----N
ETR-------------------RDAYGDSSLRLESR-WFTYKELEIMTNNFQRV--LGRG
GFG----YVYDDFLDD-G-TRVAVKL-RSHSS-------------N----Q---GV-KEF
LAE-----------AQILTR--------------IHHKNLVS----------IIGYCND-
---------GEYMAL------VYEYMSEGTLQ----------------------------
--------------------------------------------EHI--A----------
------------------------------------------------------------
------------------------------------------------------------
----------------------EATVTE----GVYLG-DR----DSELHLN---------
------------------------------------------------------------
--LLKD------------------------------------------------------
-----------W------------------------------------------------
---------------STYT-----------------------------------------
------------------------------------------------------------
------------------------------------------------------------
--------------------------------------------------------R---
------------------------------------------------------------
------------------------------------------------------------
------------------------------------------------------------
------------------------------------------------------------
---DATRF----------------------------------------------------
------------------------------------------------------------
------------------------------------------------------------
------------------------------------------------------------
----------------------------------------------
>Bradi2g62670.2.p pacid=32773528 transcript=Bradi2g62670.2 locus=Bradi2g62670 ID=Bradi2g62670.2.v3.1 annot-version=v3.1
---------------------------------MAAPPT---------------------
------------------------------------------------------------
---AAR------------------------------------------------------
LG---LLILVLLLLGFFPAVS-------------------------LA-QM---------
----------P---------------------------G---------------------
------------------------F-----LSIDCGGAAN-----YTD---SL-------
--------------------GLQ-W-----------------------TSDAG-LI-D--
-SGTPFSIPQSS-SS----SSPQ---SSSAQ-------Y--------STLRY--------
----FP------AD-----------GN--------KYCYTL-KV-TT--RT---------
---------------------RYLLRA--------------SFLY----ADFLLN-----
--------SSSS--------------------------D-----ESVFP-----------
-----EFDLYLG-------ATRWST-IV------IY-D-DTRI-----------------
-----------------LTRE-----SIVLAAS---DSLSVCL-----------------
------------SN-ATTG-QPFISAL-ELR-------------------PL-N-GSL--
-YRTAD-E-------S-----TSFLALAA-----------------RI-------NF-G-
-----APS--------------------AAPVRFPDDPYD--RI-WE----SDLVRRANY
----LVDAA-PGTTNV------ST---------------ANP----IAV---AT--NERP
-PEKVMQT----------------------------A-V-VGS-------LG-E------
------------------------LTYRINLNGFPG-----------NGWA---------
--FSYFAEI-EEFV--APE----------------------------------TRKFKLY
IPGLPE------------------------------------------------------
-------------------------------------------------------VSKPT
------V-DVAENAPGKYRLY------QPGFF-N---VSLPFVLSFAFRKT----N----
-------------------------DSDR-G-----------------------------
------------------------------PI-LNAFEIY-KYV-PIDP-----------
-------GSPD-------------------------------------------------
------APIMHAL-----------------------------------------------
----------------ASSFAGGH------------------------------------
---VQGGDPCLP-------------------SPWSWVQC--------T---ASQPQP---
------------RVVSIDLSGKNLTGS-IPP-----EL----------------------
--AA--LPCLAQI----------RLDNNMLTGPI-----------------------PDL
SA-ASNLSIIHLENNQLT--GR--------------VPSYLSTLPK-LTEL---------
-------------------------------------YLQNN-KLSGD---IPG------
---------------A--------------------------------------------
---------------L----ISRGIIL----------------------NYSG-------
---NMHL----------------------------QAGKQ--E---------KR---H--
-------------LIIILSALLGVSLLFAVSIC-------CCVLT------RKNI-----
-----KKNSP----------------EDNL-------------------TKPLPAQ----
-KLQKS-----SAPSCE------------ISTETAH-PFRLCDLEEATKNFANR--IGSG
GFG----IVYYGKLPD-G-REIAVKV-PTNDS-------------Y----Q---GK-KQF
TNE-----------VSLLSR--------------IHHRNLVA----------FLGYCHE-
---------DGKNIL------VYEFMMNGTLK----------------------------
--------------------------------------------EHL-------------
-----------HG-----------------------------------------R-DKH-
ITWIQ--RL----EIAE-----------------DSA------KGIEYLHSGCT---PSI
IH-RDVKTSNILLD-KQ----MRAKVSDFGLSKLVMEE-------SHASTN---------
VRGTLGYLDPQ---------------YYISQ-QLTEKSDI-YSFGII---LLELISGRPP
--ISTMTF----GEHFRNIGPWAKFYY--E------------S-G---DIEAIVDPSISG
AGSGYRDVHSIWKIAETAARCIDAEARRRPSMTEV-------VKEIQEAIALE------R
PPP---------------------------------------------------------
----------------------------------------------------------AR
E----------------------AEGGRRR-----A------------------------
------------------------------------ASF----------------PAS--
----------------------------ASP-------------------------GSGA
A-----------------------------------------------------------
------------------------------------------------------------
------------------------------------------------------------
---RSHDM-VMDSLMRG-------------------------------------------
---------------------------------DDDSSFSDT-------------LLRHP
ELR---------------------------------------------------------
------------------------------------------------------------
----------------------------------------------
>Bradi2g38948.1.p pacid=32773642 transcript=Bradi2g38948.1 locus=Bradi2g38948 ID=Bradi2g38948.1.v3.1 annot-version=v3.1
---------------------------------MAPP-----------------------
------------------------------------------------------------
---------------------------SSWPP----------------------------
WL---LLLLLLCLAAGG-ILQ--------------------------SDAQ---------
----------P--------D-------S---------KG---------------------
------------------------F-----ISIDCGY-TG--T-SYVD-D-ST-------
--------------------TLS-Y-----------------------SPDAG-FN-D--
-AG------TNH-NI-----SGEYN----RPLLS--RRS--------QNLRS--------
----FP-------D-----------GT--------RNCYTL-RSLVS--GL---------
---------------------KYLIRA--------------TFFY----GNY--------
-----------D--------------------------G-----LNQPPV----------
-----SFDLYIG-------VNFWAS-PN------MS-S-WSDPTG---------------
---------------GLVTAE-----AIVVVPD---DFVQVCLV----------------
-------------N-TGAG-TPFISGL-DLR-------------------PL-K-RTL--
-YPQA-TA-------AQ------GLVMFG-----------------RL-------NA-A-
-P---TNK--------------------TYIARYPDDPHD--RI-WYP-----------W
-----YDAE--KWAEM------ST---------------TER----VQN-IEN--DLFEA
-PSAVMQT----------------------------A-I-TPR-------NA-S-NN---
------------------------IEFYWDAKPK------PNDPLP-GYIA---------
--IMYFTEL-QLL--NGND----------------------------------VRQFYVN
LNG-NP-----------------WFP-AGVT-----------------------------
-----------------------PQ-YLS---------------------------NSA-
------TYNSS-----P-S--------RLNRY-N---ISI--------NAT----S----
-------------------------NST-LP-----------------------------
------------------------------PI-LNAVEVF-SVI-PTT--NI--------
-----GTDSQD-------------------------------------------------
------ASASMSIKAKYQV-----------------------------------------
---------------QK-NWM---------------------------------------
------GDPCLP----------------KNMA-WDRLTC--------S--YAIDNPS---
------------RITS--------------------------------------------
------------M-----------------------------------------------
----------DLSNNSLT--GS--------------IPDALSQLPS-VTVI---------
-------------------------------------DLSGN-QLSGS---IPP------
---------------G--------------------------------------------
---------------LLKRIEDGSLD----------------------------------
------------------------------------------------------------
---------------------------------------------------LRRR-----
-----NQQQ----------------GSMNNM------------------TAVKPQ----D
LEAMSTA-------------SYGGGDDDSLRIVDNR-RFTYKELEMITNGFQRM--LGQG
GFG----RVYDGFLED-G-TQVAVKL-RSHAS-------------S----Q---GV-KEF
LAE-----------------------------------NLVS----------MIGYCKD-
---------GEYMAL------VYEYMAQGTLR----------------------------
--------------------------------------------EHI--A----------
------------------------------------------------------------
------------------------------------------------------------
----DVKATNILLN-AR----LEAKIADFGLSRAFNH-DT----DP-IPTNT--------
LVGTPGYVDPE---------------YQATM-QPTTKSDV-YSFGVV---LLELVTGMPA
--VLSDP-------EPTSIIHWARQRL--A------------R-G---NIEGVVDACM--
--RGAYDVNCVWKVAEIALECTTQASAQRPTMADV-------VAQLQECIELE------K
DRAA-----------GFYT-GG--------------------------------------
----SSSSV----------------------------------------------DDPSW
S-----------------------YG--GYASG-QFT-----------------------
-------------------------------------YVS---------------NS---
------------------------------------------------------------
------------------------------------------------------------
------------------------------------------------------------
------------------------------------------------------------
---TAFEMER---RV---------------------------------------------
-----------------------------------PTV------------------VTGP
AAR---------------------------------------------------------
------------------------------------------------------------
----------------------------------------------
>Bradi2g38960.2.p pacid=32773930 transcript=Bradi2g38960.2 locus=Bradi2g38960 ID=Bradi2g38960.2.v3.1 annot-version=v3.1
-----------------------MERS-PRRTTMAP------------------------
------------------------------------------------------------
------------------------------------------------------------
-L---LLLLLFLAAGGGCMLQ--------------------------PLAQ---------
----------P--------D-------S---------N----------------------
---------------------------------DKNL-RGR-H-H----D-AI-------
--------------------LL---------------------------PGCG-FT-D--
-TG------TNH-NI-----SGEYV----VPLLA--RQV--------QNLRS--------
----FP-------N-----------GT--------RNCYTL-RSLVS-------------
------------------------------------------------------------
--------------------------------------G-----LNRPPA----------
-----LFDLYIG-------VNFWMAVVN------MS-S-SLDREG---------------
---------------GMVITE-----AIVVVPD---DFVQVCLV----------------
-------------N-TAAG-TPFISGL-EPR-------------------SL-K-RTL--
-YPQA-TT-------AQ------GLVNRA-----------------RF-------NV-A-
-P---TNK--------------------SYIARYPDDPHD--RI-WLP-----------W
-----YDAM--M-AEL------ST---------------TKR----VQH-IEN--DLFEA
-PSAVMQT----------------------------A-L-TPP-------NG-S--G---
------------------------VDFYRNPDPH------PNDPWI-GDIA---------
--IMHFSEL-QLL--DGSD----------------------------------VRQFYVN
FNGKKP-----------------SYP-TAFT-----------------------------
-----------------------PQ-YLY---------------------------T---
------------------------------------------------------------
------------------------------------------------------------
------------------------------------------------------------
------------------------------------------------------------
-------SAAMAIKAKYHV-----------------------------------------
---------------QK-NWM---------------------------------------
------GDPCLL----------------KNMA-WDRINC--------S--YGITNSS---
------------RITSISLSYSGLTGD-ISS-----SF----------------------
--AE--LKALPYL-----------------------------------------------
----------DL------------------------------------------------
---------------------------------------SGN-QLNGT---IPP------
---------------E--------------------------------------------
---------------LLKRIEDGSLDL----------------------RHGN-------
---NPDL-------CTGS----NSCELA-------AKMK-NRV---------TIYI----
-------------AVPTLVIL-----VIVSAAM-------LVLFL------LRPR-----
-----NQQQ----------------GSIKNM------------------TTVKPQ----N
EEPISTR-------------SYGGADVDSVRIVENH-RFTYKELEIISNGFERV--LGQG
GFD----RVYDGFLED-G-TQVAVKL-RSHAS-------------N----Q---GV-KEF
LAE-----------AQILTR--------------IHHKNLVS----------MIGYCKD-
---------GEY----------------GTR-----------------------------
------------------------------------------------------------
------------------------------------------------------------
-----------------------------------------------------N---PTG
AHCRDVKATNILLN-AK----LEAKIADFGLSRAFDH-DT----DL-VSTNT--------
IVGTPGYVDPE---------------YQATM-QPTTKSNV-YSFGVV---LLELVTGKPP
--ILSEP-------EPTNIIHWARQRL--A------------R-G---NIEAVVDARM--
--HGNYEVNSVWKMAEIALKCTAQASAQRPAMADV-------IAQLQDCVELE------K
GRPV-----------GFYP-S---------------------------------------
----DSSSV----------------------------------------------DVLEW
S-----------------------YS--AIGSG-QST-----------------------
-------------------------------------DVS---------------N----
------------------------------------------------------------
------------------------------------------------------------
------------------------------------------------------------
------------------------------------------------------------
---TAFEMDK---RM---------------------------------------------
-----------------------------------TSV------------------VTGP
AAR---------------------------------------------------------
------------------------------------------------------------
----------------------------------------------
>Bradi2g26467.1.p pacid=32775013 transcript=Bradi2g26467.1 locus=Bradi2g26467 ID=Bradi2g26467.1.v3.1 annot-version=v3.1
---------------------------------MPRLLALLAA-----------------
------------------------------------------------------------
-----------------------------------------------------------A
AL---FLLLP-------------------------------------LAAG---------
----------Q--------RF----------------RG---------------------
------------------------FS----YLLDCGAPS-----PTTD-R--R-------
--------------------GLS-W-----------------------NPDGP-YV-S--
-AG------TPR-EL-----PV-------QGLLD--PTL--------GTLRA--------
----FP----------------HRPAA--------KFCYTL-PVDRN-------------
-------------------R-RYLLRP--------------TFFY----G----------
-----------S--------------------------SS-----PPPP-----------
-----VFDLIVD-------GTFWTA-VD------TT-ADSLAG-----------------
---------------SASHYE-----AVFPARG---RSMTFCLG----------------
---------VNPNY-T-DS-GPFINAL-QVI-------------------QL-D-DSV--
-YNATDFG-------RS------AMGLIA-----------------RT-------KF-G-
-----STG--------------------D-VERYPDDSFD--RY-WQP-----------F
SDS--------KH-AV------SS---------------THN----VTS---A--DFWNL
PPPDVFNT----------------------------A-L-VAK-------QN-A------
-----------------------PLVLQW---------PPMPLQND-SYYV---------
--ALYFADT-LAD-----S----------------------------------SRTFDVY
INDYSFFKD---------------------------------------------------
---------------------------LPV------------------------TSAGLS
------VFATQ---------WI-----LSGLT-R---VIL--------TSS---------
--------------------------SV-LP-----------------------------
------------------------------PL-INAGEVF-GLF-PIGK-----------
-----LTITRD-------------------------------------------------
------ALALESVKRNLQN-----------------------------------------
---------------IPDDWI---------------------------------------
------GDPCMP----------------RGYA-WTGVTC--------D----EGEFI---
------------RIVSLNFSSMGISGS-LSP-----DI----------------------
--AN--LTALTNI----------SFANNSLSGPI-----------------------PDL
SK-LNKLQRLHLYDNKLN--GT--------------IPQTLGTIQV-LREL---------
-------------------------------------FLQNN-ELVGT---VPL------
------------------------------------------------------------
------------------------------------------------------------
-----NL-----------------------------------------------------
------------------------------------------------------------
------------------------------------------------------------
--------------------------------------------------------LNNQ
GL--------------------NSQF-------------------VP-------------
------------------------------------------------------------
------------------------------------------------------------
------------------------------------------------------------
------------G--------NQ-------------------------------------
FS---------------------------------------------------P--KPPR
------------------------------------------------------------
------------------------------------------------------------
------------------------------------------------------------
------------------------------------------------------------
------------------------------------------------------------
------------------------------------------------------------
------------------------------------------------------------
------------------------------------------------------------
------------------------------------------------------------
------------------------------------------------------------
------------------------------------------------------------
------------------------------------------------------------
------------------------------------------------------------
------------------------------------------------------------
------------------------------------------------------------
------------------------------------------------------------
----------------------------------------------
>Bradi2g19290.1.p pacid=32776474 transcript=Bradi2g19290.1 locus=Bradi2g19290 ID=Bradi2g19290.1.v3.1 annot-version=v3.1
-----------------------MKLSARG--AMASR-----------------------
------------------------------------------------------------
----------------------------PW------------------------------
-L---ILLL--GLAGVL-KVP-------------------------GQ-RS---------
----------P--------D-------S---------TG---------------------
------------------------F-----VSIDCGLPPEQ-G-GYLD-A-AT-------
--------------------KLP-Y-----------------------VPDGA-FT-D--
-AG------ANH-NI-----SAEYI----TPSLS--RRY--------LNVRS--------
----FP-------S-----------SP--------RSCYTL-PSTVA-RGS---------
---------------------KYLLRA--------------TFIY----GNY--------
-----------D--------------------------G-----LNKPPV----------
------FDLHLG-------VNFWQT-VN------IT-S-----PG---------------
---------------AAQIAE-----VVAIVPD---ESVQVCLV----------------
-------------D-TGSG-TPFISGL-DLR-------------------PL-R-DTL--
-YPQA-NA-------TQ------ALVLVD-----------------RN-------NF-G-
-V---NGL--------------------SSLIRYPDDPYD--RV-WIP-----------W
-----SDPD--KWSEI------AT---------------TEK----IQD-LAD--PRFQA
-PQAVMQT----------------------------A-I-AAR-------NG-S-ASPG-
-----------------------TIELWWDVVPSR---VYPG--VP-GCVS---------
--IFYFAEL-QAV--SGGA----------------------------------LRQFDMA
ING-TL-----------------WSK-APYT-----------------------------
-----------------------PR-HLA---------------------------SDG-
------FFNGE-----PHR--------GFTRF-N---FTL--------NAT----A----
-------------------------KST-LP-----------------------------
------------------------------PT-INAAEFF-SVV-SIA--DV--------
-----ATDAKD-------------------------------------------------
------VAAIAAIKAKYQV-----------------------------------------
---------------KKTNWA---------------------------------------
------GDPCSP----------------KALA-WDGLNC--------S--YAISMPP---
------------RITRLNMSLGGLSGD-MSS-----YF----------------------
--GN--LKVIKYL-----------------------------------------------
----------DLSYNNLT--GS--------------IPNVLSELPF-LVML---------
-------------------------------------DLTGN-QLNGS---IPS------
---------------G--------------------------------------------
---------------LMKRIQDGSLTL----------------------RYGK-------
---NSNL-------CNNG----TSCQPT-------KKKSSSML---------AVYI----
-------------AVPIVAVV-----VAGALAA--------LLLI------ARKR-----
-----Q-------------------GSGKG--------------------SVKPQ----N
EASA----------------SQNGDGQHSLLQLENR-RFTYRELEAMTSNFQRV--LGRG
GFG----SVYDGFLPD-G-TQVAVKL-RSQSS-------------S----Q---GV-REF
LTE-----------AQTLTK--------------IHHKNLVS----------MVGYCKD-
---------GECMAL------VYEHMSEGNLE----------------------------
--------------------------------------------DKL--R----------
------------G--------KD------------------------------HN-AGS-
LTWRQ--RL----RIAL-----------------ESA------KGLEYLHKACS---PAF
VH-RDVKTSNILLN-AN----LEAKVADFGLLKAFSQ-DG----DTHVSTAR--------
LVGTHGYLAPE---------------YAAAL-QLTVKSDV-YSFGIV---LLEVITGQTP
--ILQCP-------DPTNIIQWARQRL--A------------R-G---NIEDVVDVRM--
--QGEYDVNGVWKAADVALKCTVQAPTQRPTMTDV-------VMQLQECLELE------E
QHHL--------------------------------------------------------
------------------------------------------------------------
------------------------------------------------------------
------------------------------------------------------------
------------------------------------------------------------
------------------------------------------------------------
------------------------------------------------------------
------------------------------------------------------------
------------------------------------------------------------
------------------------------------------------------------
------------------------------------------------------------
------------------------------------------------------------
----------------------------------------------
>Bradi2g19297.2.p pacid=32776553 transcript=Bradi2g19297.2 locus=Bradi2g19297 ID=Bradi2g19297.2.v3.1 annot-version=v3.1
MPHQPFA--------------CSMEQSTPR--TMAAT-----------------------
------------------------------------------------------------
----------------------------PW------------------------------
-L---LLLLL-CLAAGG-VLQ--------------------------ARAQ---------
----------P--------D-------S---------KG---------------------
------------------------F-----ISIDCGL-PGL-K-GYAN-E-TT-------
--------------------KLS-Y-----------------------ATDAG-FT-D--
-AG------TNH-NI-----SAEYV----TPSMA--RSW--------YNVRS--------
----FP-------D-----------GA--------RNCYTL-RSIEP--GL---------
---------------------KYLVRA--------------RFKY----GNY--------
-----------D--------------------------G-----LDRPPV----------
------FDLYVG-------VNFWTV-VN------MT-T-----RG---------------
---------------LTLIEE-----AIVVVPD---DYVQVCLI----------------
-------------N-TGAG-TPFISGI-DLR-------------------PL-K-KTL--
-YPQA-TA-------AQ------GLVLLA-----------------RF-------NF-G-
-P---TDE--------------------TAIVRYPDDPHD--RV-WFP-----------W
-----VDAA--NLAEI------TT---------------KNR----VQN-VDN--DLFEA
-PTAVMQT----------------------------A-V-RPR-------NA-S-RN---
------------------------IEFYWEAEAQ------PNDPSP-GYIA---------
--IMHFSEL-QLL--PDKA----------------------------------VREFYVN
LNG-KP-----------------WYP-EGYS-----------------------------
-----------------------PQ-YLY---------------------------TGA-
------TYNTV-----P-S--------RHSRY-N---ISI--------NAT----A----
-------------------------NST-LP-----------------------------
------------------------------PI-INAVEIF-SVI-PTT--II--------
-----ATDSKD-------------------------------------------------
------VSAIMAIKAKYQV-----------------------------------------
---------------KK-NWM---------------------------------------
------GDPCVP----------------KTMA-WDSLTC--------S--YAVASAP---
------------RIISVNLSSSGLSGD-ISS-----SF----------------------
--AN--LKAVQYL-----------------------------------------------
----------DLSKNKLM--SS--------------IPESLSSLPS-LAVL---------
-------------------------------------DLSGN-QLNGS---IPS------
---------------G--------------------------------------------
---------------LLKRVQDGSLTL----------------------RYGN-------
---NPNL-------CTNE----NSCQPT-------KTKRNSKR---------AIYI----
-------------AVPVVLLV-----VIVSVTV-------LLLCL------LKRK-----
-----RH------------------GSMNN--------------------SVKPQ----N
ETTTSYA-------------LGSDVGGDSSLRLENR-RFTYKDLERITNNFQLV--LGRG
GFG----YVYDGFLED-G-TQVAVKL-RSHSS-------------S----Q---GV-KEF
LAE-----------AQILTR--------------IHHKNLVS----------MIGYCKD-
---------GEYMAL------VYEYMSEGTLQ----------------------------
--------------------------------------------EHI--S----------
------------G--------NK------------------------------HK-REC-
LPWRQ--RL----RIAL-----------------ESA------QGLEYLHKGCN---PPL
IH-RDVKATNILLN-SR----LEAKIADFGLSKAFNG-DS----DTHVSTNY--------
IVGTPGYVDPE---------------YQATM-QPTAKSDV-YSFGVV---LLELVTGKPA
--ILREP-------VHVSIIQWARQQL--A------------R-G---NIEDVVDARM--
--CGDYDVNGVWKAADIALKCTAQASLQRPTMTDV-------VAQLHECVELE------K
GHVG------GDTNSSSYTSG---------------------------------------
-------NV----------------------------------------------NSSTL
S-----------------------YG--AYATN-QSA-----------------------
-------------------------------------DVSQ--------------NS---
------------------------------------------------------------
------------------------------------------------------------
------------------------------------------------------------
------------------------------------------------------------
---DAFEMQHNFNRV---------------------------------------------
-----------------------------------PTM------------------PTGP
AAR---------------------------------------------------------
------------------------------------------------------------
----------------------------------------------
>Bradi2g58084.1.p pacid=32780611 transcript=Bradi2g58084.1 locus=Bradi2g58084 ID=Bradi2g58084.1.v3.1 annot-version=v3.1
---------------------------------MAAQ-----------------------
------------------------------------------------------------
----------------------------SL------------------------------
-L---LLFCL----AVGVLLA-------------------------RGQSA---------
----------A--------D-------T---------TG---------------------
------------------------F-----ISIDCGL-LEH-S-SYVN-E-AT-------
--------------------KLP-Y-----------------------SPDAG-FTAD--
-GG------TSY-NV-----SAEYN---DTPYNRLHPQV--------LSLRS--------
----FP-------GP---------PGR--------RGCYTL-SSFVA-GTS---------
---------------------KYLIRA--------------TFLY----GNY--------
-----------D--------------------------G-----LNKLPL----------
-----LFDLYLG-------VNFWKT-VN------IS-K-----PD---------------
---------------LLHVAE-----VIAYVPA---DSVQVCLV----------------
-------------S-TGSG-TPFISTL-ELR-------------------PL-K-DTL--
-YPLV-NI-------TQ------GLVLIG-----------------RW-------NF-G-
-G---LD-----------------------LIRYPDDPYD--RA-WVP-----------M
-----NRPG--EWYNI------ST---------------MSKVAMEVDD-HRK--PSYDV
-PSVVMQT----------------------------A-V-KPV-------NT-T-EN---
-----------------------LIWFPWDGEPNR---VYP---MP-GLLP---------
--VLYFAEL-EIL--DSKH----------------------------------ERLFFIR
AQRNKS-----------------WVL-LG-G-----------------------------
-----------------------LD-YLK---------------------------TDV-
------VSRNAP---YPFV--------SPLEN-Y---ITLR-----AANAT----AVRQ-
------------------LF---NNNSTILP-----------------------------
------------------------------PF-INAAELF-TPI-STA--NI--------
-----GTDAQD-------------------------------------------------
------VSAITAIKAKYQI-----------------------------------------
---------------KK-NWV---------------------------------------
------GDPCAP----------------KTLV-WDGLNC--------T--YPISRPQ---
------------RITSINMSFGGLSGD-ISS-----YF----------------------
--AN--LKAIQYL-----------------------------------------------
----------DLSHNKLT--GS--------------IPDGLSQLPS-LVLL---------
-------------------------------------DLTGN-DLSGT---IPF------
---------------G--------------------------------------------
---------------LLIRIQDGNLTL----------------------RYGH-------
---NPNL-------CSNS----SSCQAA-------KKNLHSKT---------SIYI----
-------------AVIIVAAV-----VLGGLVV-------LLLVI------IRKQ-----
-----G--------------------------------------------RIKPH----N
EES------------------------DVQARSRNR-RFTYTELKVMTSNFHRV--LGEG
GFG----LVYDGFLED-G-TQVAVKL-RSQSS-------------N----Q---GV-REF
LTE-----------AQNLTG--------------IHHRNLVT----------LIGYCKD-
---------GEYMAL------VYEYMSKGNLQ----------------------------
--------------------------------------------DKL--R----------
------------G--------RD------------------------------HS-DGC-
LTWRQ--RL----RIAL-----------------ESA------QGLEYLHKACS---PPF
IH-RDVKTSNILLD-AN----LKAKVADFGLMKAFNH-DG----DTHVSTAR--------
VVGTPGYLAPE---------------YATAL-MLTEKSDV-YSFGVV---LLEVITGQPP
--FVQIPP-----TQPTHIMKWVQQRL--S------------S-G---DIEGVVDARM--
--QGGYDVNSVWKVTDLALECTDRTPEQRPTMTRV-------MAQLLEYLELE------E
SRSTFYTSADGDTNGIIYT-E---------------------------------------
-------SS----------------------------------------------RDPSS
S-----------------------SS--MYATD-QST-----------------------
------------------------------------SDVAQ--------------SS---
------------------------------------------------------------
------------------------------------------------------------
------------------------------------------------------------
------------------------------------------------------------
---TTLRMGPNSGRA---------------------------------------------
-----------------------------------STV------------------DTGP
AAR---------------------------------------------------------
------------------------------------------------------------
----------------------------------------------
>Bradi2g52970.1.p pacid=32781013 transcript=Bradi2g52970.1 locus=Bradi2g52970 ID=Bradi2g52970.1.v3.1 annot-version=v3.1
-MVVVFLCYIASQVICTSQIGCSVLLPK---SAMAKSSTCSS------------------
------------------------------------------------------------
----------------------------------------------------------SA
KLKW-TMALLVVLVSMIRVHG-----------------------------Q---------
-------------------------------------PG---------------------
------------------------F-----VSIDCGFANSN-A--YND-S-ST-------
--------------------GIQ-F-----------------------DPDAG-F--E--
-GG------LSH-KI-----SAEFM-AD-SDEHQ-------------KTLRS--------
----FP-------D-----------GS--------RNCYTL-PSTTG-------------
-------------------K-KYLVRA--------------TFTY----GNY--------
-----------DGL----------------------NKS-----QDGSLF----------
-----LFGLHIG-------VNFWDA-VN------FT-NW--GV-----------------
----------------PIWKE-----VLTVAPS---NNISVCLI----------------
-------------N-FGSG-TPFISTL-ELR-------------------PL-Q-DMM--
-YPFV-NT-------SV------SISYFS-----------------RK-------RF-G-
-----NVT--------------------GFITRYPSDPYD--RF-WER------------
-----FLYQDPPWISL------DT---------------SNT----VRRLPGD--NAFQV
-PEDIMRK----------------------------A-S-TLE------ANY-S------
-----------------------FMYVNVGVGPNLDA-------KNLQLLP---------
--IFHFAEI------NNSN---------------------------------PNRRFDIY
STNE-------------------LLF-DDFS-----------------------------
-----------------------PA-RFQ---------------------------VDSM
QENGRFLHNPEA---------------------S---FLL--------NKT----R----
-------------------------RSR-LP-----------------------------
------------------------------PL-INAFELY-SLV-RMD--NF--------
-----TTDSDD-------------------------------------------------
------VNYMKEVKKHYNL-----------------------------------------
---------------ARINWN---------------------------------------
------GDPCSP----------------REYS-WEGLTC--------D-YSKSNQNP---
------------TIVRVDLSKSGLQGA-LAI-----SF----------------------
--LN--MVSLENL-----------------------------------------------
----------DLSHNNLT--GT--------------IPDY--PLKS-LKVL---------
-------------------------------------DLSNN-QLDGP---IPN------
---------------S--------------------------------------------
---------------ILQRSQAGLLDL----------------------RLQG-------
---NP--------VCSKVKD--TYC----------SN-KKNTT---------QT-----L
-------------LIAVIVPVVLVSFLV------------VMFILWKLC--WKGK-----
-----S--------------------GDRE------------------------------
--------------------DYAMYEEETPLHIDIR-RFTYAELKLITNDFQTI--VGKG
GFG----TVYHGILET-G-DEVAVKV-LMETSIAE----------S-----------TDF
LPE-----------VQTLSK--------------VHHKNLVT----------LVGYCQN-
---------KKCLAL------VYDFMPRGNLQ----------------------------
--------------------------------------------QLL--K----------
------------G--------GD-----------------------------DYS-----
LNWEQ--RL----HIAL-----------------DSA------QGLEYLHESCT---PSI
VH-RDVKTANILLD-KN----LVGIISDFGLSRAFN--DA----HTHISTV---------
AAGTLGYLDPE---------------YHATF-QLTVKTDV-YSFGIV---LLEIITAQSP
--VLMD-------PQTIHLPNWVRQKI--A------------K-G---SVRDVVDKRL--
--MDQYDVSSLESVVDLALNCVENAAIDRPTMTEV-------VSRLKVWLP-V------S
SEKQSI------------------------------------------------------
---SGTPHRK---------------------------------------------NYMDI
D-------------------IPRQFQLMLSG---ESHEG---------------------
------------------------------------SSFQSG------------------
------------------------------------------------------------
------------------------------------------------------------
------------------------------------------------------------
------------------------------------------------------------
NTSRMSEMSLFSGR----------------------------------------------
------------------------------------------------------------
------------------------------------------------------------
------------------------------------------------------------
----------------------------------------------
>Bradi2g48531.1.p pacid=32781520 transcript=Bradi2g48531.1 locus=Bradi2g48531 ID=Bradi2g48531.1.v3.1 annot-version=v3.1
------------------------------------------------------------
------------------------------------------------------------
------------------------------------------------------------
------------------------------------------------------------
------------------------------------------------------------
------------------------F-----ISIDCGSPPSS-A--YID-A-IT-------
--------------------GLP-Y-----------------------ISDAQ-FV-D--
-TG------VSH-NV-----SAEY----VDAKLP--RMY--------YDLRS--------
----FP-------T-----------GA--------RNCYTV-R-PLT-PGT---------
---------------------KYLIRA--------------TFLH----GNY--------
-----------DGR----------------------GLG-----SGGLA-----------
-----VFDLHLG-------VNLWQT-VN------VS-S-VSST-----------------
-----------------FRAE-----IISVVPD---DYVQVCLVR---------------
-----------NPR-LGRG-TPFISGL-ELR-------------------PLTA-GAL--
-YPVVANA-------SL------SMAVHG-----------------RH-------NL-G-
----PDDE--------------------SLVIRYPDDPHD--RI-WKV-----------L
-----ANL--RSWSPA------NT---------------TAA----VRN-VAG--DRFEV
-PSAVMRT----------------------------A-I-T-V-------DD-G-FN---
------------------------VRFYWDAY--------GSNKAL-VYFV---------
--ALHMSEL-RKL--NGSE----------------------------------ARIFEIY
LNNDLW-----------------YGK-S-FS-----------------------------
-----------------------PE-YLYSN--------------------AVFG-TVTG
S----------------------------TEY-T---FRM--------EPT----D----
-------------------------NST-LP-----------------------------
------------------------------PI-LNALEIY-VMV-PTA--ER--------
-----ATDGGD-------------------------------------------------
------VSAIMAIKAKYQI-----------------------------------------
---------------KGN-WT---------------------------------------
------GDPCGP----------------KIYL-WDGVSC--------N-YAISS-PP---
------------RITSLNLSSNGLAGE-ITT-----GF----------------------
--RN--LTALQNL-----------------------------------------------
----------DLSHNSLT--GN--------------IPEYLAQLPM-LSVL---------
-------------------------------------DLTGN-KFNGS---VPE------
---------------N--------------------------------------------
---------------LLKRAQEGSLTL----------------------RYYY-------
---LP------------------------------PEGTKHNT---------AT------
-------------IAIVVVAIVVV-FVL-VVAI-------VTLCL------CRRR-----
-----TEN----------------------------------------------------
--------------------------DAVSLQFENR-QFNYKELMTITNNFEKS--IGKG
GFG----VVYLGYLED-G-TPVAVKT-RSESS-------------S----Q---GA-LH-
-----------------LIR--------------VHHRNLVS----------LVGHCKD-
---------GQHSAL------IYEYMSEGTLQ----------------------------
--------------------------------------------EKL--R----------
------------V--------KS------------------------------PD-TAP-
LPWRQ--RL----RISL-----------------ESA------QGLEYLHKACK---PPL
IH-RDVKTANILLNGSN----LEAKIADFGLSKAFNS-DL----HSHVSTR---------
VVGTPGYLDPE---------------YYTSF-QLSEKSDV-YSFGIV---LLEVVTGQPP
--IL---------PESVHIVHWARQRL--A------------K-G---DIESVVDGRM--
--QARHDLNSVWKVADLALRCTEQASGQRPAMADV-------VVQLKESLELE------E
AYEKLHGSYTGSGKVNGYA-ETSDAG--------------SQSTRGHRDL---------R
ENPLRGKTR----------------------------------------------TAAST
EL---------------------HYGDEQYKVKANKD-----------------------
------------------------------------GEA---------------------
------------------------------------------------------------
------------------------------------------------------------
------------------------------------------------------------
------------------------------------------------------------
------PIPQQ-------------------------------------------------
-----------------------------------SLS------------------NLDG
FGR---------------------------------------------------------
----------------------------------------------------LNASSLIL
ILELSRTRETQLSVYFRAR--EDG----------------------
>Bradi2g38938.1.p pacid=32781966 transcript=Bradi2g38938.1 locus=Bradi2g38938 ID=Bradi2g38938.1.v3.1 annot-version=v3.1
---------------------------------MAPP-----------------------
------------------------------------------------------------
----------------------------SWPP----------------------------
-C---LLLLLLCLAGGG-ILQ--------------------------PGAQ---------
----------P--------D-------S---------KG---------------------
------------------------F-----ISIDCGY-PGE-T-SYVD-D-TN-------
--------------------GLS-Y-----------------------SPDAG-FT-D--
-AG------TNR-NI-----SGEYV----RPLLS--RRA--------HNLRS--------
----FP-------D-----------GR--------RNCYTL-RSLVS--GL---------
---------------------KYLIRA--------------NFVY----GNY--------
-----------D--------------------------G-----LNRPPA----------
-----SFDLHIG-------VNFWTT-VN------LS-S-WSDPVG---------------
---------------SLAWVE-----AVVVVPD---EFVQVCLV----------------
-------------N-TGGG-TPFISGL-DLR-------------------AL-K-RKL--
-YPQA-TV-------EQ------GLVAIG-----------------RF-------NA-A-
-P---TNK--------------------SYIARYPDDPHD--RI-WYP-----------W
-----YDAT--IWAEL------ST---------------THT----VTN-ADY--GLFEA
-PPVVMQT----------------------------A-I-TPR-------NG-S-RS---
------------------------IVFYWDAEPT------PNDPSP-GYII---------
--VMHFAEL-QL-----DA----------------------------------VRNFYVN
LNG-KP-----------------WYS-DAYT-----------------------------
-----------------------PD-YLR---------------------------SNA-
------VYDIV-----P-N--------RQRHY-N---LTI--------DAA----T----
-------------------------NST-LP-----------------------------
------------------------------PI-LNAVELF-SVI-PTT--IV--------
-----GTDSQD-------------------------------------------------
------ASAAMEIKAKYQV-----------------------------------------
---------------HK-NWM---------------------------------------
------GDPCLP----------------KTMA-WDRLTC--------S--HAIASRP---
------------RITSLNMSSSGLTGN-IST-----SF----------------------
--AD--LKALQYL-----------------------------------------------
----------DLSNNNLT--GS--------------IPDALSELPS-LTVI---------
-------------------------------------DFSGN-QLHGS---IPP------
---------------G--------------------------------------------
---------------LLKRIQDGTLDL----------------------RHGN-------
---NSEL-------CTGS----NSCQLS-------AKRK-NKV---------AIYV----
-------------AVPILVIL-----VIVSAAI-------LVFFL------LRRR-----
-----NQQQ----------------GSMNNM------------------TTVKPQ----N
EEVMST--------------SYGGGDIDSLRIVENR-RFTYKELEMITNGFKRV--LGQG
GFG----RVYDGFLED-G-TQVAVKL-RSHAS-------------N----Q---GV-KEF
LAE-----------AQILTR--------------IHHKNLVS----------MIGYCKD-
---------GKYMAL------VYEYMAEGTLR----------------------------
--------------------------------------------EHI--A----------
------------G--------ND------------------------------RN-GAC-
LPWKQ--RL----RIAL-----------------ESA------QGLEYLHKGCN---PPL
IH-RDVKATNILLN-AR----LEAKIADFGLSRAFDH-DT----DP-VYTNA--------
VFGTPGYMDPE---------------YQATM-HPTTKSDV-YSFGVV---LLELVTGNTA
--ILSDP-------EPTNIIHWSQQRL--A------------R-G---NIEGVVDVRM--
--HNGYDVNGVWKVAEIALKCTSQGSAQRPTMSDV-------VAQLQECIKLE------E
GRAH-----------GFDA-G---------------------------------------
------------------------------------------------------------
------------------------------------------------------------
--------------------------------------VS---------------NN---
------------------------------------------------------------
------------------------------------------------------------
------------------------------------------------------------
------------------------------------------------------------
---TAFEMEH---GV---------------------------------------------
-----------------------------------PTV------------------ATGP
AAR---------------------------------------------------------
------------------------------------------------------------
----------------------------------------------
>Bradi2g52955.2.p pacid=32782586 transcript=Bradi2g52955.2 locus=Bradi2g52955 ID=Bradi2g52955.2.v3.1 annot-version=v3.1
-MEIRFPCL----------------------------ASTTK------------------
------------------------------------------------------------
----------------------------------------------------------QS
KLTW-ILPLLLVLATIIRVHG-----------------------------Q---------
-------------------------------------SG---------------------
------------------------F-----ISVDCGLTNRK-A--YND-S-TT-------
--------------------GIW-F-----------------------DPDAG-FV-D--
-GG------LSN-KI-----SAEFL-AG-SDEPQ-------------KTLRS--------
----FP-------N-----------GS--------RSCYTL-PSITG-------------
-------------------K-KYLLRA--------------TFTY----GNY--------
-----------DGL----------------------NKS-----QDGSLF----------
-----LFGLHIG-------INFWEA-VN------FT-NW--GS-----------------
----------------AIWKE-----VLTVAPS---NNILVCLI----------------
-------------N-FGSG-TPFMSAL-ELR-------------------PL-Q-DEM--
-YPFV-NT-------SV------SISYFN-----------------IQP----TVTI-G-
-----SGR--------------------GGPNR---------------------------
---------SPPWISL------DT---------------INQ----VRTVPGD--NTFQV
-PEDIMKK----------------------------A-S-TIE------ANK-S------
-----------------------YFEVTVKVGPNLDP-------KNLQLLP---------
--IFHFAEI------NASN---------------------------------PNRRFDIY
SMNE-------------------LLF-PDYS-----------------------------
-----------------------PP-RFE---------------------------LRSM
HENGRLLHNPEG---------------------S---FLL--------KKT----N----
-------------------------KSS-LP-----------------------------
------------------------------PL-INAFELY-SLV-RMD--NL--------
-----TTDSDD-------------------------------------------------
------------------------------------------------------------
------------------------------------------------------------
------------------------------------------------------------
------------------------------------------------------------
------------------------------------------------------------
------------------------------------------------------------
------------------------------------------------------------
------------------------------------------------------------
---------------------------------------------------EG-------
---NP--------ICSKVKA--TYC----------SNKKKSTT---------QT-----L
-------------LITVIVPVGLVSLLV------------VICILWKLC--WKGK-----
-----S--------------------GDHE------------------------------
--------------------DYAMCEEETPLHIDIR-RFTYAELKLITKDFQSI--IGKG
GFG----TVYHGILGN-G-DEVAVKV-LMETSIAE----------S-----------TDF
LPE-----------VQTLSK--------------VHHKNLVT----------LEGYCQN-
---------KKCLAL------VYDFMPRGNLQ----------------------------
--------------------------------------------QLL--R----------
------------E--------GG-----------------------------DYS-----
LSWEQ--RL----HIAL-----------------DSA------QGLEYLHELCT---PSI
VH-RDVKTANILLD-KN----LVGIISDFGLSRAFN--EA----HTHISTV---------
AAGTLGYLDPE---------------YHATF-QLTVKTDV-YSFGIV---LLEIITGHSP
--VLMD-------PQTVHLPNWVRQKI--V------------T-G---SVHDVVDKRL--
--MDQYDASSLHCVIDLAMNCVENAAIDRPTMTEV-------VSRLKVWLPAV------S
REKQSA------------------------------------------------------
---SATPQRR---------------------------------------------NYMDI
E-------------------IPR-LQWTVSG---ERNEG---------------------
------------------------------------SSFHSD------------------
------------------------------------------------------------
------------------------------------------------------------
------------------------------------------------------------
------------------------------------------------------------
FTGGMSETSLVSGR----------------------------------------------
------------------------------------------------------------
------------------------------------------------------------
------------------------------------------------------------
----------------------------------------------
>Bradi4g28510.3.p pacid=32783136 transcript=Bradi4g28510.3 locus=Bradi4g28510 ID=Bradi4g28510.3.v3.1 annot-version=v3.1
------------------------------------------------------------
------------------------------------------------------------
------------------------------------------------------------
-------TAIHVA------------------------------------GQ---------
-------------------------------------PG---------------------
------------------------F-----LSIDCGLEAEF-S-PRKD-D-DT-------
--------------------GIV-Y-----------------------VSDG-PYV-D--
-GG------ENH-KV-----ASGYDN--WGTSNQ-----------HYHTLRS--------
----FP-------S-----------GL--------RNCYTL-PTESG-------------
-------------------A-KYLLRL--------------QFYH----GDY--------
-----------D--------------------------G-----KISS---------SV-
-----QFDLHLG-------TNYWET-CKNVT-----------------------------
----------------YWWSE-----AIFVAWA---SSVPVCLV----------------
-------------N-TGGG-TPFVNSV-LLR-------------------KL-D-ATL--
-YP-QVNA-------DR------SMAMYK-----------------RA-------NM-G-
-S---SATS---------------------VIRFPDDPYD--RF-W--------------
[truncated: 635,447 more chars]
