# Supplementary material for: Structural evolution drives diversification of the large LRR‐RLK gene family
Source: New Phytol. 2020 Feb 29;226(5):1492–505. doi: 10.1111/nph.16455 (PMC7318236; doi:10.1111/nph.16455)
Supplement: Supplementary file 1 — Dataset S1 Alignments used to infer clade‐specific trees. Dataset S2 Alignments used to infer clade‐specific trees after filtering. Dataset S3 Newick format clade‐specific tree files. Dataset S4 Sequence alignment from backbone tree. Dataset S5 Sequence alignment from backbone tree after filtering. Dataset S6 Models for backbone tree alignment partitions. Dataset S7 Newick format LRR‐RLK constraint tree. Dataset S8 Newick format LRR‐RLK backbone best tree. Dataset S9 Newick format files for bootstrap replicate trees used in backbone tree construction. Dataset S10 Alignments used to construct conversion trees shown in Fig. S19. Fig. S1 Clade I gene tree. Fig. S2 Clade II gene tree. Fig. S3 Clade III_VIIa gene tree. Fig. S4 Clade IV gene tree. Fig. S5 Clade V gene tree. Fig. S6 Clade VI gene tree. Fig. S7 Clade VIIb gene tree. Fig. S8 Clade VIII‐1 gene tree. Fig. S9 Clade VIII‐2 gene tree. Fig. S10 Clade IX gene tree. Fig. S11 Clade X gene tree. Fig. S12 Clade XI_XIIb gene tree. Fig. S13 Clade XIIa gene tree. Fig. S14 Clade XIIIa gene tree. Fig. S15 Clade XIIIb gene tree. Fig. S16 Clade XIV gene tree. Fig. S17 Clade XV gene tree. Fig. S18 Model of structural modifications found. Fig. S19 Phylogenetic trees of maize genes in clade XI_XIIb from different alignment domains. Fig. S20 Alignment showing sequence identity of a maize gene fragment to its paralog. Fig. S21 Backbone tree with gene names. Table S1 Genome annotation and assembly versions used in gene searches. Table S2 List of maize transcript variants used in gene searches. Table S3 All discovered genes, their respective clades, protein domains found in coding annotation, and domains found outside their coding annotation. Table S4 Gene expression analyses. Table S5 Genes used to construct backbone phylogenetic tree, their clades, and their constraint groups. Table S6 Gene family size in each taxon by clade. Table S7 Rate of gene structural variation by clade. [file NPH-226-1492-s001.zip › Man2019_LRR-RLKs_SupportingInformation/datasets/Dataset_S1_Alignments/IV.input.align.fasta]

>AT2G20850.1 pacid=19639158 transcript=AT2G20850.1 locus=AT2G20850 ID=AT2G20850.1.TAIR10 annot-version=TAIR10
MRSMRS-GRDNNICFLGFLSFALIS----------LPSLSLALTNPDDVAAINSLFLAL-
---ESP-----LLPGWVASGGDPC----GES--WQGVLCN-----ASQVETIIL------
------------------IS-------------------------------ANLGGELGV
GLNMFTSLKAMDFSNNHIGGS---------IPSTLP--VSLQNLFLSGNNFTGT----IP
ESLSSLKSLSVMSLNNNLLSGKIPDVFQDLGLMINIDLSSNNLSGPLPPS----MQNLST
LTSLLLQNNHLSGE-LDV-LQDLP--LKDLNV------------------------ENNL
FN-----------G-PIPEKL---LSIP--------------------------------
------------------------------------------------------------
------------NFIKGG-----------NLFNVTIAPSP-SPETPPSPTSP--------
------------------------KRP---------FFGPPSPNASAGH-GQAHVRSPPS
DHHPS-----------------------------------------RPTPQ---------
----GKEDSFTSKRII-WISIL-----------------GAFSFVVLALV----------
-------------------------------CLLCGRKCLRKRE--------------DS
EQL----SKP-------HLTSEYG----------RAREGS--------------------
---------------RSNA-SM-LPPSNTFNKDKEARPKERVGGASKLHGGAERSVGSES
KQESHEIDMNGNAMDLMHPSSIPPIKRVIAKA-----TEPAEASLKRTTSKS-HGP----
-LTAVKH-FTVASLQQHTNSFSHENLIGTGM--------L-GSVYRA--ELPGGKLFAVR
KLDKKSPN----HEEEGKFLELVNNIDRIRHAN---------IVQLVGFCSE--HSQR--
---LLIHEYCRNGTLHDLLHIDDRL-------KIELSWNVRVRI----------------
----------------ALEAAKALEYLH-EICD--PPSIHRNFKSANILLDDDIRVHVSD
CGLAPL--ISSGAV-SQLSGQ----LLAAYGYGAPEF--EYGIYTMK-CDVYSFGVVMLE
--LLTGRKSY--DKKRDRG-EQFLVRWAIPQLHDIDAL-AKM-VDPSLKG-DYPAKSLSH
FADV--ISRCVQSEPEYRP-----------------------------------------
------LMSEVVQDLSDMIQREHRRNDS-------------------------------N
GDNQYTGR------------------------------------------R
>AT2G45340.1 pacid=19641917 transcript=AT2G45340.1 locus=AT2G45340 ID=AT2G45340.1.TAIR10 annot-version=TAIR10
M-----------VSPLTLFLILFFF-----------FLSSALSSSSSELDILLDIKSSL-
-DPEKR-----FLTSWTP-DADPCS---SGS--FDGVACD----GNRRVANISL------
------------------QG-------------------------------MGLTGTIPP
SIGLLTSLTGLYLHFNSLTGH---------IPKDISNLPLLTDLYLNVNNLSGE----IP
PLIGNLDNLQVIQLCYNKLSGSIPTQFGSLKKITVLALQYNQLSGAIPAS----LGDIDT
LTRLDLSFNNLFGP-VPVKLAGAP-LLEVLDI------------------------RNNS
FS-----------G-FVPSAL---KR--------------------------LNNGFQYS
NN----------------------------------------------------------
------------HGLCGD-----------GFTDLKACTGL-------NGPNP--------
------------------------NRPDPTNP-------------TNFT-TVDVK--PES
ADLQRS--------------NCS-----------NNNG--------GCSSKS-------L
K---SSPLGIVMGLIG-----------------------SILAVAIFGGS----------
-------------------------------TFTWYRRRKQKI--GS------------S
LDA----MDG-------RISTEY-----------NFKEVS--------------------
--------------RRKSS-SP-LISLEYAS------------GWDPLG-----------
---------------------------------------RGQSSN--NNSAL-SQE----
-VFESFM-FNLEEIERATQSFSEINLLGKSN--------V-SSVYKG--ILRDGSVAAIK
CIAKSSCK-----SDESEFLKGLKMLTLLKHEN---------LARLRGFCCSKGRGEC--
---FLIYEFVPNGNLLQYLDVKDET-------GEVLEWATRVSI----------------
----------------INGIARGIVYLH-GENGNKPAIVHQNLSAEKILIDHWYNPSLAD
SGLHKL--FTDDIVFSKLKAS------AAMGYLAPEY-ITTGRFTDK-SDVYAFGMILLQ
--ILSGKSKI--SHLMILQ------------AVESGRLNEDF-MDPNLRK-NFPEVEAAQ
LARL--GLLCTHESSNQRP-----------------------------------------
------SMEDVIQELNNLAADY--------------------------------------
---------------------------------------------------
>AT4G04220.1 pacid=19646269 transcript=AT4G04220.1 locus=AT4G04220 ID=AT4G04220.1.TAIR10 annot-version=TAIR10
MSK---------QCLLSCFLFFCFF-----------IPQLSFSCPQDQRQSLLEFKNLLI
HNIKDNYTAFEELGTWRP-NSDCCK--------WLRVTCN-ASSPSKEVIDLNLF-LLIP
PGLVSSSILRPILRINSLVGLDVSFNNIQGEIPGYAFVNLTSLISLDMC-CNRFNGSIPH
ELFSLTNLQRLDLSRNVIGGT---------LSGDIKELKNLQELILDENLIGGA----IP
SEIGSLVELLTLTLRQNMFNSSIPSSVSRLTKLKTIDLQNNFLSSKIPDD----IGNLVN
LSTLSLSMNKLSGG-IPSSIHNLK-NLETLQLE-----------------------NNNG
LS-----------G-EIPAAWL--FGLQ-----------------------KLKVLRLEG
NN----------KL----------------------------------------------
-----------QWNNNGY-----------VFPQFKLTHLS-LRSCGLEGNIP-DWLKNQT
ALVY-----LDLSINRLEG-----RFPKWLADL-KIRNITLSDNRLTGS-LPPNL-----
----------------------------------------------FQRPSL--------
-YYLVLSRNNFSGQIP-----------------------DTIGESQVMVL----------
------------------------------------MLSENNFS-GSVPKSITKIPFLKL
LDL----SKN-------RLSGEFPRF-------RPESYLE--------------------
-WLDI----------SSNEFSG-DVPAYFGGSTSM-------------------------
--------------------------------------------LLMSQNNF-SGE----
-FPQNFR--NLSYLIRLD--------LHDNK--------I-SGTVASL-ISQLSSSVEVL
SLRNNSLKGSI--PEGISNLTSLKVL-DLSENNLDGYLPS-SLGNLTCMIKSPEPSAMTI
RPYFSSYTDIPN--IERLIEIESEDI--F---SLVVNWKNSKQVL-------FDRNFYLY
TLLDLSKNKLHGEIPTSLGNLKSLKVLN-LSNNEFSGLIPQSFG----------------
-DLEKV--ESLDLSHNNLT-----------GEIPKTL-----------SKLSELNTLDLR
NNKLKGRIPE------------------------SPQL-DRL-NNPNIYANNSGICGM--
--QI--QVPCFPTQTKQPAEEKEEEDKEEEETIFSWNAAAIGCSCGFLIAVVFMSYNELW
K-----------------------------------------------------------
---------------------------------------------------
>AT4G22730.1 pacid=19647592 transcript=AT4G22730.1 locus=AT4G22730 ID=AT4G22730.1.TAIR10 annot-version=TAIR10
MV---------TLCATL-LILLSIF-----------LATPSNVRGNAELKALMELKSSL-
-DPENK-----LLRSWTF-NGDPC----DGS--FEGIACN----QHLKVANISL------
------------------QG-------------------------------KRLVGKLSP
AVAELKCLSGLYLHYNSLSGE---------IPQEITNLTELSDLYLNVNNFSGE----IP
ADIGSMAGLQVMDLCCNSLTGKIPKNIGSLKKLNVLSLQHNKLTGEVPWT----LGNLSM
LSRLDLSFNNLLGL-IPKTLANIP-QLDTLDL------------------------RNNT
LS-----------G-FVPPGL---KK--------------------------LNGSFQFE
NN----------------------------------------------------------
------------TGLCGI-----------DFPSLRACSAF-------DNANNIE------
----------------------QFKQPPGEID-------------TDKS-ALHNI--PES
VYLQK---------------HCN-----------QTHCK-------KSSSK---------
----LPQVALISSVIT-----------------------VTITLIGAGIL----------
-------------------------------TFFRYRRRKQKI--SN------------T
PEF----SEG-------RLSTD------------QQKEFR--------------------
------------------A-SP-LVSLAYTK------------EWDPLG-----------
---------------------------------------DSRN-----GAEF-SQEPHLF
VVNSSFR-FNLEDIESATQCFSEANLLSRNS--------F-TSVFKG--VLRDGSPVAIR
SINISSCK-----NEEVEFMNGLKLLSSLSHEN---------LVKLRGFCCSRGRGEC--
---FLIYDFASKGKLSNFLDLQERE------TNLVLAWSARISI----------------
----------------IKGIAKGIAYLHGSDQQKKPTIVHRNISVEKILLDEQFNPLIAD
SGLHNL--LADDMVFSALKTS------AAMGYLAPEY-VTTGKFTEK-TDIFAFGVIILQ
--ILSGKLML--TSSLRN-------------AAENGEH-NGF-IDEDLRE-EFDKPEATA
MARI--GISCTQEIPNNRP-----------------------------------------
------NIETLLENINCMKSE---------------------------------------
---------------------------------------------------
>AT5G51560.1 pacid=19670828 transcript=AT5G51560.1 locus=AT5G51560 ID=AT5G51560.1.TAIR10 annot-version=TAIR10
MTA------TQMLLHLLLLPLLFLH-----------FSNQVMAEITDELATLMEVKTEL-
-DPEDK-----HLASWSV-NGDLC----KD---FEGVGCD----WKGRVSNISL------
------------------QG-------------------------------KGLSGKISP
NIGKLKHLTGLFLHYNALVGD---------IPRELGNLSELTDLYLNVNNLSGE----IP
SNIGKMQGLQVLQLCYNNLTGSIPRELSSLRKLSVLALQSNKLTGAIPAS----LGDLSA
LERLDLSYNHLFGS-VPGKLASPP-LLRVLDI------------------------RNNS
LT-----------G-NVPPVL---KR--------------------------LNEGFSFE
NN----------------------------------------------------------
------------LGLCGA-----------EFSPLKSCNGT----------AP--------
------------------------EEPKPYGA------------TVFGF-PSRDI--PES
ANLRS---------------PCN-----------GTNC--------NTPPK---------
----SHQGAILIGLVV-----------------------STIALSAISIL----------
-------------------------------LFTHYRRRKQKL--ST------------T
YEM----SDN-------RLNT-------------VGGGFR--------------------
---------------KNNG-SP-LASLEYTN------------GWDPLS-----------
---------------------------------------DNRN-----LSVF-AQE----
-VIQSFR-FNLEEVETATQYFSEVNLLGRSN--------F-SATYKG--ILRDGSAVAIK
RFSKTSCK-----SEEPEFLKGLNMLASLKHEN---------LSKLRGFCCSRGRGEC--
---FLIYDFAPNGNLLSYLDLKDGD-------AHVLDWSTRVSI----------------
----------------AKGIAKGIAYLH-SYKGSKPALVHQNISAEKVLIDQRYSPLLSN
SGLHTL--LTNDIVFSALKDS------AAMGYLAPEY-TTTGRFTEK-TDVYAFGILVFQ
--IISGKQKV--RHLVKL-------------GTEACRF-NDY-IDPNLQG-RFFEYEATK
LARI--AWLCTHESPIERP-----------------------------------------
------SVEAVVHELGNCSSCL--------------------------------------
---------------------------------------------------
>evm_27.model.AmTr_v1.0_scaffold00069.16_
MG-------FHVLPEMMLLFLLLLL-----------LLRFSLTHGNEEAETLMAMKSAL-
-DPDNR-----LLGSWTK-GGDPC----SGE--FQGVACN----ENGKVANISL------
------------------QG-------------------------------KGLSGSVPA
AISGLKSLTGLYLHYNSLTGP---------IPKELSNLTLLTDLYLNVNSLSGS----IP
PDLGSLPNLQALELCCNQLTGSIPKELGSLKKLNVLALQHNHLRGAIPAS----LGEISQ
LTRLDLSFNLLFGS-IPGRLTALP-LLNVLDV------------------------RNNT
LS-----------G-NVPTAF---KR--------------------------LNDGFQYG
NN----------------------------------------------------------
------------SDLCGA-----------DFLGLQGCKSS--------DLQP--------
------------------------IRPDAFGPD----------STPNGV--QPTK--PES
VNVQTTPTI----------TGCEQG---------SGHCS-------SRSSK---------
----SPEIAIVMAVVA-----------------------VTAGMILGGLL----------
-------------------------------LFSWYRRRKQKI--GS------------A
FEP----SDS-------RLSSD------------QVAKDFSI------------------
----------TTTNNRKSA-SP-LISLEYAN------------GWDPLA-----------
---------------------------------------EQGGS---------SLE----
-GLQSFR-FNLEEVESATQYFSDVNLLGKSS--------F-AAVYRG--MLRDGSVVALK
SINKTSCK-----TEEVEFLKGLKILTSLRHEN---------LVGLRGFCCSKGRGEC--
---FLVYDFMPNGTLARYLDGGATS------GRRVLDWPTRVKI----------------
----------------INGIAKGIEYLH-GDMSNKPALVHQNISAEKVLLDHHFNPRLSD
SGQHKL--LADDVVFSTLKGC------AAMGYLAPEY-TTVGRFTDK-SDVYAFGVLVLH
--VLAGKATS--FGGCHL--------------AESGNL-GDL-MDPNLKG-NYSKEEATH
VVSI--ALRCTSEAPSQRP-----------------------------------------
------TMSMVVQELTHQNLTL--------------------------------------
---------------------------------------------------
>Bradi2g22140.3.p pacid=32776230 transcript=Bradi2g22140.3 locus=Bradi2g22140 ID=Bradi2g22140.3.v3.1 annot-version=v3.1
MRT------MASFGGVFWVVILVVM-------LPCLDVALGQSTDPSEVDALRAIKRSL-
LDPMNN------LNNWNK--GDPC----TSN--WTGVFCHKTNDAHLHVTELQL------
------------------FK-------------------------------RNLSGTLAP
EVSLLSQLKTLDFMWNNLTGS---------IPKEIGNITTLTLILLNGNQLSGF----LP
DEIGNLQHLNRLQVDQNQILGPIPKSFANLISVKHIHMNNNSLTGQIPAE----LFRLPA
LFHLLVDNNNLSGP-LPPELGEAP-SLKIFQA------------------------DNNN
FS-----------GSSIPTTY---NNISTLLKLSLRNCSLQGAIPDLSGISELGYLDLSW
NKLTGSIPT--NKLA---------------------------------------------
--SNITTIDLSHNMLHGT-----VPTNFSGLPNLQLLSIE---KNRLDGAVP-STIWNDI
ILTGNRSLVLDFQNNSLETILAVYNPPQSVTVM---LYGNPVCGNSNGA-LIDNLCQPKS
VNLQTSKQK------QDSGLNCS-------------PCPTDKDYEYNPSSSLSCFCAVPL
GVGLRLKSPGITDFLP---------------------YEGTFGVNVTSLL----------
-------------------------------KLFVYQLHIEHY----------------I
WEVGP------------RLNMQLKLFPSNTSL-FNMSEVVRLRHVLAGWEITLPDMFGPY
ELLNFTLGSYANEYPNAAS-SG-LSKVAFAGILAGT-----IAGAFALST----------
---------------------ITTI--LIMRRRSRHRTVSGRS-----LSRF-SVK----
-IDGVRC-FRFTEMARATNNFDLLAQVGQGG--------Y-GKVYKG--TLDDGETVAIK
RAHEDSLQGSK------EFCTEIELLSRLHHRN---------LVSLVGYCDE--EDEQ--
---MLVYEFMPNGTLRDHLSAKS---------KRSPGFGLRLHI----------------
----------------ALGASKGILYLH-TDAN--PPIFHRDVKASNILLDSKFVAKVAD
FGLSRL--APVPDIEGTLAGHVSTVVKGTPGYLDPEY-FLTHKLTDK-SDVYSLGVVFLE
--MLTGMKPI--EH------GKNIVRE-VNKAYQSGNI-SEI-VDSRMGL--CPPDCISR
FLSL--ATKCCEDETDARP-----------------------------------------
------SMSEIVRELEVILRMMP-ELDLVLLEAPDTYSTDMSKSLSSSSA----------
-----TGTYFVSQTSG-----------------TGSVDASSGVLSGVLTPR
>Bradi2g41696.3.p pacid=32777369 transcript=Bradi2g41696.3 locus=Bradi2g41696 ID=Bradi2g41696.3.v3.1 annot-version=v3.1
MAS-----ARLVALAVMAAVV-CCS-----------LPGPASAADDGEVRALLELKAAL-
-DPTGR-----LLPSWAP-GRDPCG-GGGGG--FEGVACD----ARGGVANLSL------
------------------QG-------------------------------KGLSGTLSP
AVAGLRALTGLYLHYNALRGA---------VPRELTGLSQLTDLYLDVNNFSGA----IP
PEIGTMASLQVLQLCYNQLTGSIPTQLGLLNKLTVLALQSNHLNGAIPAS----LGDLPE
LMRLDLSFNHLFGS-IPVRLAKLP-LLAAFDV------------------------RNNS
LT-----------G-SVPAEL---AK--------------------------LEGGFQYG
NN----------------------------------------------------------
------------TDLCGT-----------GLPDLRPCTPA-------DLIDP--------
------------------------DRPQPFSA---------------GI-APDIT--PGS
SSDAGRG-------------HCS-----------GTHC--------PPSTK---------
----ALAAAVVVAVVI-------------------------LAATAAGLF----------
-------------------------------AFSWYRWRKQRTAGAAAG---------AP
PAP----AGG-------RCSTEAT---K------EPSSFR--------------------
---------------KSAS-ST-LVSLEYSN------------GWDPLS-----------
---------------------------------------DGRS-----GAGF-SKE----
-VSPSLR-FNMEEVESATQYFSELNLLGKKKNRKSSASVS-KATYRG--TLRDGTPVVVT
RLGKTCCK-----QEEAEFLKGLKLLAELRHDN---------VVGLRGFCCSRARGEC--
---FLVHDFVPNGSLSQFLDVHNGGGGAPGHGGHVLEWSTRVSI----------------
----------------INGIAKGIEYLH-SSRANKPPLVHQNISADKILVDYTYKPLISG
SGLHKL--LVDDLVFSTLKAS------AAMGYLAPEY-TTVGRFSEK-SDVYAFGVIVFQ
--ILTGKRKT-----MQL-------------PFEFGNA-DEL-IDSNLKG-CYSLTEATK
LAKI--ALVCTSENPDQRP-----------------------------------------
------TMEELIKELGTL------------------------------------------
---------------------------------------------------
>Bradi1g51630.1.p pacid=32802680 transcript=Bradi1g51630.1 locus=Bradi1g51630 ID=Bradi1g51630.1.v3.1 annot-version=v3.1
MAA--------TARVLFLPFLLLLL-----------TVLAASARNEEDAQALAALKAAL-
-DPSGR-----VLGSWDPARGDPC----GGS--FVGVTCD--RGAGGRVTGVSL------
------------------QG-------------------------------RGLSGTLPP
AIAGLRRLKGLYLHYNGIKGA---------IPREIGKLSELADLYLDVNHLSGP----VP
VEIAAMGNLQVLQLGYNQLTGSIPPQLGNLNKLAVLALQSNQLTGAIPAT----LGDLTR
LTRLDLSFNRLFGS-IPSKIAEAP-LLEVFDV------------------------RNNT
LS-----------G-SVPAGN---WL--------------------------LL--YLYE
EN----------------------------------------------------------
------------------------------------------------GLNP--------
------------------------SKPEPFGP-------------DGTI-KRGQV--PQS
VNPDT-----------------------------------------TRSSK---------
----ASSGVLIVGIVA-----------------------VVIGAAFCGIF----------
-------------------------------AFSYYRRQKQKI--GS------------S
LEV----SDS-------RLSTDHY----------QQKEAC--------------------
---------------RRSA-SP-LISIEYSN------------GWDPLS-----------
---------------------------------------SG-------GCGS-SGE----
-VGDSFR-FNLEEVECATQYFCEVNLLGKSG--------F-AATYKG--MLRDGSVVAVK
SLNKTSCK-----QEESDFLRGLKTLTILRHEN---------LVGLRGFCCSRGRGEC--
---FLVYDFMVNGSLSRYLDVKDGS------GASVLDWPTRVSI----------------
----------------IRGIAKGIEYLH-SKKSNKPSLVHQNISAEKILLDHHFIPRLSV
PGLHKL--LADDVVFSTLKAS------AAMGYLAPEY-ANTGRFTEK-SDVFAFGIVVLQ
--VITGRRAV--SQLKVG--------------TAVSDL-EGL-VDLNLDG-VFSRTEAAK
LAAV--AVHCTNEAPSQRP-----------------------------------------
------TMEAVVQQLSS-------------------------------------------
---------------------------------------------------
>Bradi3g13827.1.p pacid=32815997 transcript=Bradi3g13827.1 locus=Bradi3g13827 ID=Bradi3g13827.1.v3.1 annot-version=v3.1
MA-------SRPRNACLLLLLPPLL--LLIASVSAASSSSSSSAGDAEVDALMDLKAAL-
-DPAGQA---PALSSWARGVGGPC----GGEGYFEGVACD----ARGRVSVVSL------
------------------QG-------------------------------RGLAGTVPP
AVAMLPGLTGLYLHYNRLGGS---------IPRELGELPDLAELYLGVNSLNGS----VP
VELGRLRCLQVLQLGYNQLSGSIPTQLGQLKKLTVLALQSNQLTGAIPAS----LGDLPE
MTRLDLSSNRLFGS-IPSKLADIP-NLKTLDL------------------------RNNT
LS-----------G-SVPSGL---KK--------------------------LHRGFRFE
NN----------------------------------------------------------
------------PELCGA-----------RFDSLKPCPNG---DNSIDDQVP--------
------------------------HKPE-----------------STSV-KPQQI--AQT
ADLSR---------------NCD-----------NGAC--------SRPSN---------
----LSSGAVLAGTII-----------------------IVAGVAACGLS----------
-------------------------------VFSWHRRQKQKV--GS------------S
VEN----SEC-------RFSLD------------QPKEAY--------------------
---------------QKSA-SS-LINVEYSS------------GWDTSS-----------
---------------------------------------EGSQ----HGVRL-SPE----
-GSPSIR-FNLEEVECATQHFSDINLLGKST--------F-AATYRG--IMRDGSVVAVK
SINKSSCK-----SEEADFLKGLRLMTSLKHEN---------LVGLRGFCRSRLRGEC--
---FLVYEFMANGSLSRYLDVKDGDG-----DAMVLDWPTRVSI----------------
----------------ITGIAKGIEYLH-SSKPSKPPLVHQNISADKVLLDHQLAPRVSG
AGTHRL--LADDVVFSALKGS------AAMGYLAPEYTTTTGRFTDK-SDVYAFGVLVFQ
--VLTGKKTV--SQHLLLRAPVNAASG-TGAEFGGSKL-DDV-VDPRLGG-RFSRPEAAK
LAGI--ALLCTSEAPAQRP-----------------------------------------
------AMASVVQQLGASQ-----------------------------------------
---------------------------------------------------
>LOC_Os08g02440.1 pacid=33103239 transcript=LOC_Os08g02440.1 locus=LOC_Os08g02440 ID=LOC_Os08g02440.1.MSUv7.0 annot-version=v7.0
MAS------TTTKNALLLLLLLLLLFPLLHSSLADVAAAAPSSASAAEVDALMELKAAL-
-DPSGR-----LLPSWAR-GGDPC----GRGDYFEGVSCD----ARGRVAAVSL------
------------------QG-------------------------------KGLAGAISP
AVAMLPGLTGLYLHYNELAGA---------IPRQLGDLPMLAELYLGVNNLSGT----IP
VELGRLPALQVLQLGYNQLSGSIPTQLGQLKKLTVLALQSNQLTGAIPAS----LGDLPE
LARLDLSSNRLFGS-IPSKLAAIP-KLATLDL------------------------RNNT
LS-----------G-SVPSGL---KK--------------------------LNEGFHFD
NN----------------------------------------------------------
------------SELCGA-----------HFDSLKPCANGDEDDNEEGSKMA--------
------------------------RKPE-----------------STNV-KPLQA--PQT
MNVNR---------------DCD-----------NGGC--------SRSSSS--------
-STTLSSGAILAGTII-----------------------IIGGAAACGIS----------
-------------------------------VISWRRRQKQKVGGGG------------T
VES----LEG-------RASS---------------------------------------
---------------SNAS-SS-LINVEYSS------------GWDTSS-----------
---------------------------------------EGSQ----QGLRL-SPE----
-WSPSVR-YNMEEVECATQYFAGANLLGRSG--------F-AATYRG--AMRDGAAVAVK
SIGKSSCK-----AEEADFLRGLRAITSLRHDN---------LVALRGFCRSRARGEC--
---FLVYEFMANGSLSRYLDVKDGD--------VVLDWATRVSI----------------
----------------IKGIAKGIEYLH-SSKANKAALVHQNICADKILMDHLFVPHLSG
AGEHKL--LADDVVFSTLKDS------AAMGYLAPEY-TTTGRFTDR-SDVYAFGVVVFQ
--VLTGRKAV--SSELRL-----LGGG-GG-AEYSGKL-DDL-VDPRLGG-RFSRPEAAK
LAGI--ALLCTSESPAQRP-----------------------------------------
------AMAAVLQQLGATQ-----------------------------------------
---------------------------------------------------
>LOC_Os01g39600.1 pacid=33125542 transcript=LOC_Os01g39600.1 locus=LOC_Os01g39600 ID=LOC_Os01g39600.1.MSUv7.0 annot-version=v7.0
MAA-----SRLVAAAAIVVVVLVLA-----------GAGAAGAAGAGEVRALLDLAAGL-
-DPTGR-----LLPSWAP-GRDPCGREGGGG--FEGVACD---GATGAVANVSL------
------------------QG-------------------------------KGLAGTLPP
AVAGLTALTGLYLHYNRLTGA---------LPRELAALSRLTDLYLNVNNFSGP----IP
PEIAAMPSLQVVQLCYNQLTGGVPTQLGLLKRLTVLELQSNHLSGAIPAS----LGDLPQ
LVRLDLSFNNLFGS-IPVRLALLP-RLLALDV------------------------RNNT
LT-----------G-SVPSEL---AK--------------------------LQGGFQYA
NN----------------------------------------------------------
------------TDLCGT-----------GLPALRPCTPA-------DLISP--------
------------------------DMPQPFSA---------------GI-SPQIT--PGS
SSD-GHG-------------HCT-----------GTHC--------PPSTK---------
----ALAAVVVVAVIL-------------------------LAVTGAGMF----------
-------------------------------ALSWYRWRKQRVVAGS-------------
PAA----VGG-------RCSTDAA----------GKDSFR--------------------
---------------KSAS-ST-LVSLEYSN------------GWDPLA-----------
---------------------------------------DGRG-----GIGF-SQE----
-VAQSFR-FNMEDVESATQYFSELNILGKNGN-------F-AATYRG--TLRDGTSVVVK
RLGKTCCK-----QEEAEFLKGLKLLAELQHEN---------IVGLRGFCCSRARGEC--
---FLVYDFVPNGSLSQFLDIDADDV--ARSNGRVLEWSTRISI----------------
----------------IRGIAKGIEYLH-STRANKPPLVHQNISADKVLVDYTYRPLISG
SGLHKL--LVDDLVFSTLKAS------AAMGYLAPEY-TTTGRFSEK-SDVYAFGVIVFQ
--ILTGKSKI-----MQL-------------PLESSND-EDL-IDGNLRG-CYSAAEAAK
LAKI--ASACTSENPDHRP-----------------------------------------
------TMEELIQELCTF------------------------------------------
---------------------------------------------------
>LOC_Os02g06600.1 pacid=33136948 transcript=LOC_Os02g06600.1 locus=LOC_Os02g06600 ID=LOC_Os02g06600.1.MSUv7.0 annot-version=v7.0
MA-------------MTMLFSLLFC----------TAKATDDSGAETEAEALLRWKSTL-
ID-ATN-----SLSSWSI-ANSTCS--------WFGVTCD----AAGHVTELDL------
------------------LGADI--NGTLDALYSAAFENLT---TIDLS-HNNLDGAIPA
NICMLRTLTILDLSSNYLVGV---------IPINISMLIALTVLDLSGNNLAGA----IP
ANISMLHTLTILDLSSNYLVGVIPINISMLIALTVLDLSGNNLAGAIPAN----ISMLHT
LTFLDLSSNNLTGA-IPYQLSKLP-RLAHLDS---------LP------NLRVLELSNNG
FH-----------G-TIPHSL---SRLQ-----------------------KLQDLYLYR
NNLTGGIPEELGNLT---------------------------------------------
---NLEALYLSRNRLVGS-----LPPSFARMQQLSFFAID---SNYINGSIPLEIFSNCT
WLNW-----FDVSNNMLTG-----SIPPLI------------------------------
----------------------------------------------SNWTNL--------
-HYLALFNNTFTGAIP-W------------------------------------------
------------------------EIGNLAQVYLEVDMSQNLFT-GKIPLNICNAT-LEY
LAI----SDN-------HLEGELP-----GCL-WGLKGLV--------------------
-YMDL----------SRNTFSGKIAPSDTPNN-----------DSDLLA-----------
--------------------------------------------LDLSNNNF-SGY----
-FPVVLR--NLSRLEFLN--------LGYNR--------I-SGEIPSW-IGESFSHLMIL
QLRSNMFHGSI--PWQLSQLPKLQLL-DLAENNFTGSIPD--------------------
-----------------------------SRHYIDIDWKGREHP--------FKDISLLA
TGIDLSNNSLSGEIPSELTNLRGIQSLN-ISRNFLQGNIPNGIG----------------
-NLTHL--ESLDLSWNKLS-----------GHIPHSI-----------SNLMSLEWLNLS
NNLLSGEIPT------------------------GNQL-RTL-DDPSIYANNLGLCGF--
--PL--KISCSNHSSSTTTLEGAKEHHQELETLWLYCSVTAGAVFGVWLWFGALFFCNAW
RLAFFCRIDAMQQKLM--------------------------------------------
---------------------------------------------------
>LOC_Os06g04370.1 pacid=33148512 transcript=LOC_Os06g04370.1 locus=LOC_Os06g04370 ID=LOC_Os06g04370.1.MSUv7.0 annot-version=v7.0
MAA--------SSAQL--IFLLLLA-----------VLAAASSRNDEEARALMALKESL-
-DPAGR-----VLGSWAR-SGEPC----GGS--FVGVTCD----SGGRVTAISL------
------------------QG-------------------------------RGLSGTLPP
AIAGLRRLTGLYLHYNGIKGA---------IPREIGSLSELTDLYLDVNHLTGP----LP
VEIAAMENLQVLQLGYNQLTGSIPPQLGKLNKLAVLALQSNQLTGAIPAT----LGDLTQ
LARLDLSFNSLFGS-IPSKIAEVP-LLEVFDV------------------------RNNS
LS-----------G-SVPAGL---RR--------------------------LNGGFQYV
NN----------------------------------------------------------
------------KGLCGV-----------GFSLLDLCLSS------EDGLKP--------
------------------------SKPEPFGP-------------DGTV-KTRQV--PQS
ANTDN---------------HCE-----------GSGC--------SKSSN---------
----ASVGVLVVGVVA-----------------------VVIGAAFCGIF----------
-------------------------------AFSYYRRQKQKI--GS------------S
LEV----SDS-------RLSTDHY----------QQKEVC--------------------
---------------RRSA-SP-LISVEYSN------------GWDPLS-----------
---------------------------------------GG-------GVGS-SGE----
-VGDSFR-FNLEEVECATQYFSEVNLLGKSG--------F-AATYKG--ILRDGSVVAVK
SLNKTSCK-----QEESDFLRGLKMLTVLRHEN---------LVGLRGFCCSRGRGEC--
---FLVYDYMVNGCLSQYLDVKEGS------GANVLDWPTRVSI----------------
----------------IRGIAKGVEYMH-SKKANKPSVVHQNISAEKILLDHHLTPRLSV
PGLHKL--LADDVVFSTLKAS------AAMGYLAPEY-ATTGRFTEK-SDVFAFGIVVLQ
--VITGRRAV--SQLKVS--------------TVANDL-DSL-IDENLNG-VFSRTEAAK
LAAI--AALCTSETASQRP-----------------------------------------
------TMEAVVQQLSNCH-----------------------------------------
---------------------------------------------------
>DmPelle
M-----------------------------------------------------------
------------------------------------------------------------
------------------------------------------------------------
------------------------------------------------------------
---SGVQTAEAEAQAQNQANGNRTRSRSHLDNTMAIRL--------LP------------
---------------LPVRAQLCA-HLDALDV------------------------WQQL
ATAV--------K--LYPDQV---EQIS----------------------SQKQRGRSAS
NEF---------------------------------------------------------
------------LNIWGGQYNHTVQTLFALFKKLKLHNAM--------------------
----R--LIKDYVSEDLHK-----YIPRSV---------------------------PTI
SELRAA---------------------------P------------DSSAKV--------
------------------------------------------------------------
------------------------------------------------------------
-------NNG--------------------------------------------------
-------------PPFPSS-SG-VSNSNNNR--TSTTATEEIPSLESLG-----------
---------------------------------------------NIHISTV-QRA----
-AESLLE-IDYAELENATDGWSPDNRLGQGG--------F-GDVYRG--KWKQLD-VAIK
VMNYRSPNIDQKMVELQQSYNELKYLNSIRHDN---------ILALYGYSIKGGKP----
---CLVYQLMKGGSLEARLRAHKAQN--P---LPALTWQQRFSI----------------
----------------SLGTARGIYFLH-TARG--TPLIHGDIKPANILLDQCLQPKIGD
FGLVREGPKSLDAVVEVNKVF------GTKIYLPPEF-RNFRQLSTG-VDVYSFGIVLLE
--VFTGRQVT--DRVPENETKKNLLDY-VKQQWRQNRM--EL-LEKHLAA-PMGKELDMC
MCAIEAGLHCTALDPQDRP-----------------------------------------
------SMNAVLKRFEPFVT----------------------------------------
-------------------------D-------------------------
>Pp3c4_2690V3.1.p pacid=32920617 transcript=Pp3c4_2690V3.1 locus=Pp3c4_2690 annot-version=v3.3
MAGSGSFCPALEMMHLMPFLLLLVT-----------WPAAAWVPARPEVEVLLDVKAAL-
-DPHGL-----VLDSWQT-GVQPC----SGA--FDGVLCD----SAGRVTNISL------
------------------QG-------------------------------RSLTGFIPD
AVSELPELTALFLHFNELRGG---------IPASLSYLEGLTDMYLNWNQLSGA----IP
PQLGQLASLQVLELSCNNLEGEIPVELASLSNLETLAVNANNLNGTIPST----IGNMTM
LQRLDVSNNTLTGK-IPASVENLT-KLIYLDV------------------------SHNL
LS-----------G-PVPTGL---FD--------------------------LRHGFKYS
NN----------------------------------------------------------
------------SGLCGT-----------GL-NISKCPTP-------PSSSL--------
------------------------ESSPA-------------------------------
----------------------------------------------EPSQS---------
----FKKIMSITTAIV-----------------------FAIGGSAFLIL----------
-------------------------------VYICLKRRNAHL--RH------------A
FDIKSDINSGIKS---VHKSAPKG----------EKSESI--------------------
---------------NGST-NY-LQSSFHGST----------PDFSILGR----------
-----------------------------------SRVMSGRSTSTIASNGL-PSP----
-AEWSSW-IHLGELETATNYFSDKNLLRKNC--------H-SAVYKG--TLRDGTSVAVK
AIYNTRYS-----FGEQDFQIAIEALLQVRHEN---------LVNFLGFCCSKGGSEC--
---FLVYSFVPGGSLDHHL--HDQS-------ELFLNWGMRVKI----------------
----------------IRGIAKGLAHLH-EGMTEPMTMVHQNLWAGNILLDKQGNALLAD
YGLSDI--VAEEVMYATHKTL------AALGYLAPEY-AYTGQVTED-SDIYAFGALVLE
--LLTGHRPVFFVEATRT--LVSMATW-VHPLLELGKV-REF-VDPKLEA-NFSLAGAAG
LAHI--ALQCMSEDPGARP-----------------------------------------
------NMVDVVRRLHASEGWADMAIDSFLLTATAPSGRQLSFSYPESL-----------
-----------------------------------------------HQCR
>Pp3c12_25310V3.1.p pacid=32972668 transcript=Pp3c12_25310V3.1 locus=Pp3c12_25310 annot-version=v3.3
MARCNTLSASSELMHLVPLLVLLFT-----------WPAAAWVSERLEVEVLMDVKAAL-
-DPDGL-----VLESWKR-GGQPC----SGS--FEGIFCN----SVGRVTNISL------
------------------QG-------------------------------RSLTGYIPH
EVSELLYLSGLFLHFNELQGG---------IPGSLFTLESLTDLYLNWNQLTGP----IP
PQIGQLTRLQALELCCNKLEGEIPVEITTLSNLKTLAINANSLYGTTPTT----VGDLTM
LQRFDLSNNTLIGR-IPDSIANLT-NLVFLDV------------------------SNNF
LS-----------G-PVPTGL---FS--------------------------LSHGFNYI
NN----------------------------------------------------------
------------SGLCGA-----------SV-NISPCLAS-------GPTSS--------
------------------------KPPPP-------------------------------
----------------------------------------------EPSQK---------
----FKRILSLTTAIV-----------------------FAVGGSAFLIL----------
-------------------------------VYICLKHWNANL--RY------------T
LDIKPATNTDVKL---VQTSANSG----------EKAENI--------------------
---------------SETT-HH-LRGSFNGST----------PDFSTLGR----------
-----------------------------------SRVMSGRSTSTVASNGL-SSP----
-AEWNSW-IHLDELETATNYFSEKNLLRKSC--------H-SAVYQG--VLRDGTVVAVK
AIYNTRYS-----FGEQDFQNALEALLQVKHEN---------LVNFLGFCCSKGGSEC--
---FLVYELVSCGSLEKNL--HGPS-------EVLLNWSMRVNI----------------
----------------IRGIAKGLAHLH-EGITEPLTMVHQNLWAGNILLDKQGNALLAD
YGLSDI--VAEEVMYATHKTL------ASLGYLAPEY-AYTGQVTED-SDIYAFGALVLE
--LLTGNRPMFFTNSTRT--LVNTHAS-VRPLLDLGKI-REF-VDPKLED-NFSLEGAAG
LAHI--ALQCMSEDPGVRP-----------------------------------------
------NMVDVVLRLNAYEGWSDMPIDSFLFTTTTAGARQLSFSRVESL-----------
-----------------------------------------------HQCR
>Potri.003G115100.1 pacid=26998393 transcript=Potri.003G115100.1 locus=Potri.003G115100 ID=Potri.003G115100.1.v3.0 annot-version=v3.0
MV---------SFCSLSSFILSLAL-----------LTLQQASGNNSELQTLMELKSAL-
-DPTNK-----YLKSWAS-DGDPC----SGL--FEGVACN----EHGNVANISL------
------------------QG-------------------------------KGLSGTLSP
AVAELKSLSGLYLHYNSLSGE---------IPKEIADLTELSDLYLNVNNISGS----IP
PEMGNMASLQVLELCCNQLAGNIPPEMGSLKRLSVLALQYNRLTDQIPAS----LGTLGM
LKMLYMSFNHLSGS-IPQGIANIP-QMEVLDV------------------------RNNS
LS-----------G-IVPSAL---KR--------------------------LNGGFQFE
NN----------------------------------------------------------
------------PGLCGT-----------GFPLLRACNAV---------FDI--------
------------------------NQVGPLGP------------IANNT-AQKVI--PQS
EILQA---------------HCN-----------LTHC--------SNSSK---------
----LPQAAIVAGVIT-----------------------VTVTLMGAGFM----------
-------------------------------IIFLYRRKKQKI--GN------------T
SDF----SEG-------RLSTH------------QAKEFH--------------------
---------------RAGA-SP-LVSLEYSN------------GWDPLG-----------
---------------------------------------DSRN-----GIEI-SGE----
-HLNNFR-FNLEEIESATRCFSEVNVLGKSS--------F-STVYKG--ILRDGSLVAIR
SINLTSCK-----PEEAEFVKGLDLLTSLRHNN---------LTRLRGFCCSRGRGEC--
---FLIYDFAPRGDLSRYLDLEDGS-------NQVLDWSARVYI----------------
----------------INGIAKGIRYLH-SSEENKPVMIHRRISVEKVLLDQQFNPLIAD
SGLAKL--LADDVVFSTIKIS------AAMGYLSPEY-VTTGLFTEK-SDIYAFGVIILQ
--ILSGKQMLY-SKSMLL-------------AAAMTSL-TQVSKETSL---NLRQLSWQK
LHWL--AL--TSSLTIGRP-----------------------------------------
------------------------------------------------------------
---------------------------------------------------
>Potri.016G120600.1 pacid=27011668 transcript=Potri.016G120600.1 locus=Potri.016G120600 ID=Potri.016G120600.1.v3.0 annot-version=v3.0
MK-------IPLFTWLFLIPFLTIF-------FGVNVCLVSGQCRKDQQSLLLQLKNTLV
FDQSVS----AKLVKWNS-TPDCCD--------WPGITCD---EGSGRVISLDLSSERIT
GGLGDSSGL---YRLQFLQSLNLSFNSFSTALP-VGFANLTDLISLNLS-NAGFTGQIPN
DFSKLTKLVSLDLSALSFPGSPALKLEQPNFATLVQNLTHLTELLLDGVNISAHGNDWCK
ALSSSLPNLKVLSMSNCYLSGPLDASLAKLQSLSIIRLSGNNLSTPVPEF----LANYSK
LTALQLSSCQLNGI-FPQAIFQVP-TLEILDLQYNKFLQGSFPEFHQNLSLRTLLLSNTN
FS-----------G-TLPQSI---GELQ-----------------------KLSRIELAG
NNFTGPIPNSMANLTQLFYLDLLSNKFTGTLPSFRKSKNLTYVDVSHNQLKGEIPSGHWE
GLRSLTYVDLGYNAFNGS-----IPSSLFAIPSLQKIQLS---NNRFGGQIP-EFPNVSS
SLLD----TLDLSSNKLEG-----PIPSSVFGLAKLNVLELSSNMLNDT-LQLHWI-QKL
PNLTTLGLSYNNLTVKSSGGNSNMSSLPQIKKLRLASCDLGMFPDLRNQSKL--------
-FHLDLSDNQITGPVPGWISELILLQYLNLSRNLLVDLERPLSLPGLSILDLHHNQLQGS
IPVPPSYITYVDYSSNKFSSFIPPNIGNYFNFTLFFSLSNNHLT-GEIPQSICNTEWLQV
LDL----SNN-------SLSGAIP-----SCLIDKIKTLR--------------------
-VLNL----------RRNNFDG-IIPDKFPR------------SCELKT-----------
--------------------------------------------LDLSGNNL-QGQ----
-VPKSLA--NCTMLEVLD--------LGNNQ--------I-NDSFPC--LLKSISSFRVL
VLRNNMFSGHIGCPQIEGTWPRLQIV-DLAFNHFIGNLSDICLKTWEGMMEGGNRSLD--
---HIRYDPLQ--------------------LTNGLYYQDSITVTVKGLELELVKILTVF
TSADFSSNNFEGPIPDAIGKFNALYVLN-LSHNVLTGQIPSSLG----------------
-NLSQL--ESLDLSSNQLS-----------GQIPAQL-----------TSLTFLSVLNLS
YNRLVGRIPT------------------------GNQF-LTF-SSDSFEG-NQGLCGP--
--PL--KLACSNTNESNST----RGSNQRKEFDWQFIVPGLGFGLGSGIVVAPLLFSKKI
NKCYDDRIDKILLVLLPMLGFRYYARGDWRIEPEETSEEEDNTDAAAAADDDDEVEVEVD
NEDYFGGRYCVFCTKLDITIKKVIHDPKCVCYQSPPISSSSSSFSS-FSPS
>Potri.015G130100.1 pacid=27018201 transcript=Potri.015G130100.1 locus=Potri.015G130100 ID=Potri.015G130100.1.v3.0 annot-version=v3.0
MGF------------AVFLFGFFLL-----------LSKPNWVLANTEIGALMDMKAAL-
-DPENR-----YLTSWTI-NGSPC----DGS--FEGVACN----EKGQVANISL------
------------------QG-------------------------------KGLYGKVSP
AIAGLKHLTGLYLHFNSLYGD---------VPREIANLTELSDLYLNVNNLSGD----IP
PEIGIMANLQVLQLCYNQFTGSIPTEMGSLEKLSVLTLQSNHLTGAIPAS----LGGLGM
LMRLDLSYNHLFGS-IPTKVADAP-LLEFLDI------------------------RNNT
LS-----------G-NVPLAL---KR--------------------------LNDGFLYE
NN----------------------------------------------------------
------------LGLCGA-----------GFVSLNACNAS--------ELNP--------
------------------------SRPEPFGT------------GVNGL--PREI--PET
ASLPL---------------LCN-----------QTHC--------SNPSK---------
----SHHASAAVATVV-----------------------ITILLAAIGIL----------
-------------------------------TFTQYRRRKQKL--AS------------S
YEV----SDS-------RLSTD------------QAKGAY--------------------
---------------RKNG-SP-LISLEYPN------------GWDPLA-----------
---------------------------------------DGRN-----LSGN-AQD----
-VFQSFR-FNLEEVETATQYFSEVNLLGKSN--------F-SATYRG--ILRDGSVVAIK
SISKNSCK-----SEETEFLKGLNTLTSLRHEN---------LVRLRGFCCSRGRGEC--
---FLIYDFVPNGNLLRYLDVKDGD-------GHVLEWSTRVSI----------------
----------------VRGIAKGIAYLH-GYKANKPSLIHQNITAEKVLIDQ--------
------------------------------------------------------------
------------------------------------------------------------
------------------------------------------------------------
------------------------------------------------------------
---------------------------------------------------
>Potri.015G052100.1 pacid=27018913 transcript=Potri.015G052100.1 locus=Potri.015G052100 ID=Potri.015G052100.1.v3.0 annot-version=v3.0
------------------------------------------------------------
-----------FLQSWAN-DGDPC----SGL--FEGVACN----EH--------------
----------------------------------------------------GLSGTISP
AV-EIKRVSNLYLHYNLLDGE---------ISRRLLI-----------------------
------------------------------------------------------------
------------------------------------------------------------
------------------------------------------------------------
------------------------------------------------------------
------------------------------------------------------------
------------------------------------------------------------
------------------------------------------------------------
------------------------------------------------------------
------------------------------------------------------------
------------------------------------------------------------
------------------------------------------------------------
------------------------------------------------------------
------------------------------------------------------------
------------------------------------------------------------
------------------------------------------------------------
------------------------------------------------------------
------------------------------------------------------------
------------------------------------------------------------
------------------------------------------------------------
------------------------------------------------------------
---------------------------------------------------
>Potri.002G147000.1 pacid=27023393 transcript=Potri.002G147000.1 locus=Potri.002G147000 ID=Potri.002G147000.1.v3.0 annot-version=v3.0
MH--------------LFFYLLLLS-----------LSLSQTLASPTELELLMQIKASL-
-DPQNR-----LLTSWEP-NKDPC----SGA--FEGVACN----EQGHVANISL------
------------------QG-------------------------------KGLSGQIPA
ALGGLKSLSGLFLHFNALNGA---------IPKEIAELSELSDLYLNVNNLSGE----IP
PQIGNMSNLQVLQLCYNKLAGSIPTQLGSLEKLSVLALQYNQLTGAIPAS----LGDLEF
LSTLVLSFNGLFGP-IPVKLARAP-LLKTLDI------------------------RNNS
LS-----------G-NVPPAL---KR--------------------------LTTGFQYG
NN----------------------------------------------------------
------------PDLCGV-----------GFSNLETCVTS----------DP--------
------------------------NKPEPSKP---------------NVALPKDI--PES
ANPS----------------NCS-----------KSDC--------SHLTK---------
----TPRYGIIFGVIG-----------------------VFIAMSVSGFL----------
-------------------------------MFSWYRRHKQKI--GS------------A
SDT----LDS-------RLSTD------------QAKEVY--------------------
---------------RKSV-SP-LISLEYSN------------GWDPLA-----------
---------------------------------------IDRS-----KSGF-SQE----
-VLESFM-FNLEEVERATQCFSEVNLLGKSN--------F-SATYKG--ILRDGSVVAIK
CITKTSCK-----SDEADFLKGLKILTSLKHEN---------LVRLRGFCCSKGRGEC--
---FLIYDFVPNGNLVQYLDVKDGS-------GKVLEWSARISI----------------
----------------INGIATGIAYLH-GSKGNKHALVHQNISAEKVFINRPYDPLISD
SGLHKL--LADDIVFSMLKAS------AAMGYLAPEY-TTTGRFTEK-SDVYAFGMIVLQ
--ILSGKRNI--TQLTLH-------------AAESCRY-EDF-IDANLGG-NFSESEADK
LGRI--ALRCTNESPIHRP-----------------------------------------
------TAETVMLELSESIVAA--------------------------------------
---------------------------------------------------
>Potri.014G068700.1 pacid=27034667 transcript=Potri.014G068700.1 locus=Potri.014G068700 ID=Potri.014G068700.1.v3.0 annot-version=v3.0
MH--------------SLLYLLLLS-----------FTLSQTLSSPTELELLMEIKASL-
-DPQNR-----LLTSWET-NKDPC----SGS--FEGVACN----ELGHVANISL------
------------------QG-------------------------------KGLLGQIPA
ALGGLKSLTGLYLHFNALNGV---------IPKEIAELSELSDLYLNVNNLSGE----IP
PHVGNMSNLQVLQLCYNKLTGSIPTQLGSLEKLSVLALQYNQLTGAIPAS----LGDLEL
LSRLDLSFNGLFGP-IPVKLAKAP-LLHSLDI------------------------RNNS
LS-----------G-NIPPAL---KR--------------------------LTTGFQYG
NN----------------------------------------------------------
------------PDLCGV-----------GFSNLETCATS----------DP--------
------------------------NRPEPSEP---------------RVATEKDI--PES
ANPS----------------YCS-----------KSDC--------SNLSK---------
----TPRYGIIFGVIG-----------------------VFIAMSVTGLL----------
-------------------------------MFSWHRRRKQKI--GS------------A
LDT----FDG-------RLSTD------------QAKEVS--------------------
---------------RRSA-SP-LISLEYPN------------GWDPLA-----------
---------------------------------------IGRS-----KSGF-SQE----
-VLESFM-FNLEEVERATQCFSEMNLLGKSN--------F-SAIYKG--ILRDGSVVAIK
CITKTSCK-----SDEADFLKGLKILTSLKHEN---------LVRLRGFCCSKGRGEC--
---FLIYDFVPNGNLVQYLDVKDGS-------GKVLEWSTRISI----------------
----------------INGIAKGIAHLH-VSKGNKHALVHQNISAEKVFIDRWYNPMLSD
SGLHKL--LADDVVFSMLKAS------AAMGYLAPEY-TTTGRFTEK-SDVYAFGIIVLQ
--ILSGKRNI--TQLTHH-------------AAEACKF-EDF-IDAKLEG-NFSESEAAK
LGRI--ALCCTNESPNHRP-----------------------------------------
------TMETVMQELGEYMVAD--------------------------------------
---------------------------------------------------
>Potri.001G117800.1 pacid=27041230 transcript=Potri.001G117800.1 locus=Potri.001G117800 ID=Potri.001G117800.1.v3.0 annot-version=v3.0
MG---------SLCYFSSLILFLSL-----------LTPQKISGNNTELEALVKLKFAL-
-DPNNK-----YLQSWTS-DGDPC----SGL--FEGVACN----EHGQVANISL------
------------------QG-------------------------------KGLSGTISP
AVAELKSLSGLYLHYNSLSGE---------IPKEIVNLVGLSDLYLNVNNLSGS----IP
PEIGSMASLQVLELCCNQLAGYIPTEMGSLKRLSVLALQYNRLVGQIPAS----LGTLGM
LKRLDMSFNYLSGT-IPQGIANIP-RLEVLDV------------------------RNNS
LS-----------G-TVPFAL---KR--------------------------LNGGFQFE
NN----------------------------------------------------------
------------QGLCGT-----------GFHLLRACSAF-------DNMNI--------
------------------------NQVGSLGP------------IANNS-AKKVT--PQS
AILQA---------------HCN-----------QTHC--------SNSSK---------
----LPQAAIVAGVII-----------------------VTITLMGAGFL----------
-------------------------------IIFCYRRKKQKI--GN------------T
SDS----SDG-------RLSTD------------QAKEFH--------------------
---------------RAGA-SP-LASLEYSN------------GWDPLG-----------
---------------------------------------DSRN-----GIEF-SVE----
-HLNNFR-FNLEEIESATQCFSEVNVLGKSS--------F-STVYKG--VLRDGSIVAIK
SINVTSCK-----PEEAEFVKGLNLLTSLRHDN---------LTRLRGFCCSRGRGEC--
---FLIYDFAPKGDLSRYLDLEDGS-------NQVLDWSTRVSI----------------
----------------INGIAKGIRYLH-SIEEKKPAIIHRRISVEKVLLDQQVNPLIAD
SGLAKL--LADDIVFSTIKIS------AAMGYLAPEY-VTTGLFTEK-SDIYSFGVIILQ
--ILSGKQLL--SNSMRL-------------AAACCRY-NDF-IDTSLRG-NFSESEAAK
LAKI--ALACTDDLPDQRP-----------------------------------------
------TMKEVIQELNLSNAGS--------------------------------------
---------------------------------------------------
>Potri.012G128700.1 pacid=27049629 transcript=Potri.012G128700.1 locus=Potri.012G128700 ID=Potri.012G128700.1.v3.0 annot-version=v3.0
MGF------------AVFLLAFFLF-----------LSRTKWVLANTEIRALMDMKDAL-
-DPEAR-----YLSSWNI-NGSPC----DGS--FEGVACN----ENGQVANISL------
------------------QG-------------------------------KGLNGKVSP
AITGLKYLTGLYLHYNSLYGE---------IPREIANLTALSDLYLNVNNLSGE----IP
PEIGNMANLQVLQLCYNQFTGSIPSELGSLERLGVLALQSNHLTGAIPAS----LGDLGM
LMRLDLSYNHFFGS-VPTKVADAP-LLEFLDI------------------------RNNS
LS-----------G-NVPLAL---KR--------------------------LDDGFLYE
NN----------------------------------------------------------
------------LGLCGA-----------GFMSLKACNAS--------GLMP--------
------------------------GRPEPYGT------------KVNGL--PREI--PET
ANLRL---------------PCN-----------QSQC--------SNQSK---------
----AHHASAAVVTFV-----------------------VTILLAAIGIL----------
-------------------------------TFIQCRRRKQKL--AS------------S
FEI----SDS-------RLSTD------------QAKGVY--------------------
---------------RKNG-SP-LISLEYPN------------GWDPLA-----------
---------------------------------------DGRN-----LSGN-AQD----
-VFQSFR-FNLEEVETATQYFSKVNLLGKIN--------F-SATYRG--ILRDGSTVAIK
SISKSSCK-----SEEAEFLKGLNTLTSLRHEN---------LVRLRGFCCSRGRGEC--
---FLIYDFVPNGNLLRYLDVKDGD-------GHVLEWSTRVSI----------------
----------------VRGIARGIAYLH-GYNANKPSLIHQNITAEKVLIDQRCNPLLAD
SGFQNL--LTNDIVFSALKTS------AAMGYLAPEY-TTTGRFTDK-SDVYAFGVIVFQ
--VLSGKQKV--SNWVRL-------------GADACRF-QDY-IDPNLHG-RFFEYEAAK
LARI--AWLCTLESPMERP-----------------------------------------
------SMEAVVHELGSCSSCL--------------------------------------
---------------------------------------------------
>Solyc03g083510.2.1 pacid=36135518 transcript=Solyc03g083510.2.1 locus=Solyc03g083510.2 ID=Solyc03g083510.2.1.ITAG2.4 annot-version=ITAG2.4
MG-------------FPPLFLCFLF-----------ILFSLSVSGNAELQALMDLKASL-
-DPANA-----LLTSWTV-SGNPC----DGS--FEGIACN----EKGQVANISL------
------------------QG-------------------------------KGLKGKLSP
AIAGLTHLTGLYLHYNSLYGE---------IPREISNLVELSDLYLNVNDLSGE----IP
QELGNMSNLQVLQLCYNHFTGSIPTQLGTLTKLNVLALQSNQLTGAIPAS----LGDLGV
LMRVDLSYNSLFGS-IPSKLADAP-LLEVLDI------------------------RNNK
IS-----------G-NVPLAL---KR--------------------------LVGGFQYE
NN----------------------------------------------------------
------------PGLCGV-----------GFPSLRVCTSF-------DRSNP--------
------------------------NRPEPYGV------------GSSGL-STRDI--PET
ANLNL---------------NCS-----------GNAC--------TTSSK---------
----TSQASVVVGVIV-----------------------VTIIASAIGIL----------
-------------------------------SFTHYRRRKQKL--GG------------G
LEM----CDS-------RLSID------------QAKEVN--------------------
---------------RKNG-SP-LVSLEYSI------------GWDPLA-----------
---------------------------------------EGGVS----------------
---------------------------------------Y--------------------
------------------------------------------------------------
------------------------------------------------------------
------------------------------------------------------------
------------------------------------------------------------
------------------------------------------------------------
------TVLC--------------------------------------------------
------------------------------------------------------------
---------------------------------------------------
>Solyc01g091230.2.1 pacid=36137984 transcript=Solyc01g091230.2.1 locus=Solyc01g091230.2 ID=Solyc01g091230.2.1.ITAG2.4 annot-version=ITAG2.4
MGF------LSVLSSIFLFILILTL------PQQRVSSETINDSTKTSLSLLMTIKASL-
-DPKSL-----ILSSWSPTSTDPC----NDS--FEGIACN----ELGQVVNISL------
------------------QG-------------------------------KDLTGKIPP
EIGQLQSLSGLYLHFNKLHGV---------VPKEIANLTQLSDLYLNVNNLSGV----IP
PEVGNMSSLQVLQLCYNQLTGSIPNQLGVLKKLSVLALQVNQLTGAIPAS----LGDLEM
LTRLDLSFNNLFGS-IPVKLADAP-KLEVLDI------------------------RNNT
LS-----------G-NVPQAL---KR--------------------------LNEGFQYA
NN----------------------------------------------------------
------------PDLCGI-----------EFSSLKLCTVS--------SLNQ--------
------------------------NRPQPFEP------------GSNRL-PTKDI--PES
ANV-------------------------------QTKQ--------TSQSR---------
----KSQTAVVVGVIA-----------------------LFVAVAVTGLF----------
-------------------------------TFSLYRRRKQKI--GG------------T
LDT----SDR-------RLSTD------------EVKEIS--------------------
---------------RRSA-SP-LISLEYSN------------GWDPLG-----------
---------------------------------------KGRG-----GSAF-SQE----
-VFESFM-FNLDEVESATQYFSEANLLGKSN--------F-TAVYKG--TLRDGSVVAIK
CISKTSCK-----SDETEFLKGLKLLTSLNHEN---------LLRLRGFCCSKGRGEC--
---FLIYDFVPNGNLLQYLDVKDGK-------GKVLDWSTRLRI----------------
----------------IKGIARGIHYLH-GNKGGKPALVHRNISAEKVLVDQHYNPLLSD
SGLHKL--LADDIVFSTLKES------AAMGYLAPEY-TTTGRFTEK-SDLYAFGMIIFQ
--VLSGRCKI--TPSNHQ-------------GAELCRF-EDF-IDPNLWG-NFVEAEAVQ
MAKV--ALLCTHESPNQRP-----------------------------------------
------DIEIVMQELNDVTFSKS-------------------------------------
---------------------------------------------------
>Solyc08g079460.2.1 pacid=36150716 transcript=Solyc08g079460.2.1 locus=Solyc08g079460.2 ID=Solyc08g079460.2.1.ITAG2.4 annot-version=ITAG2.4
MG----------VNDFVFIFIFTLF--VLG------FSCIEPVCGNAEVRALMEIKSAL-
-DPESK-----KLSSWTS-DGDPC----SGS--FLGVICN----EHHKVTNITL------
------------------TD-------------------------------KGLTGKLSP
AIAELKCLSGLFLHYNSLTGE---------IPKELGNLTELNDLYLNVNNLSGI----IP
PELGNMESLQVLDLSCNQLTGSIPTEIGFLRKLSVLELQHNRLTGEIPVK----LGIPGT
LKKLYLGFNQLSGP-IPSKLAAAP-QLEVLEV------------------------QNNT
LS-----------G-VVPPAL---RR--------------------------LNEKFNCE
SN----------------------------------------------------------
------------PGLCGT-----------GFTSLRVCTAW-------DHVNV--------
------------------------NQVGSDVP-------------NNNG-DPIDV--PGA
AHISPL--------------PCN-----------QIHC--------SRSSK---------
----FPQAIIVASVIT-----------------------VTLTLVVAVVF----------
-------------------------------GIFRRRRLKQRV--GN------------T
SDA----SDD-------RLSTD------------QAKEMY--------------------
---------------KRSP-SP-LLTVEYSN------------RWDPMT-----------
---------------------------------------PEKS-----CNSM-FND----
-FLNGFK-FNLEEVESATQHFTEINLLGRSN--------F-SAVYKG--ILKDGSMVAVK
SISVTSCK-----SEETEFMEGLSLLTSLKHEN---------LVKLRGFCCSKGRGEC--
---FLIYDFASKGNLSQYLDVEVNS-------NHVLDWSKRVSI----------------
----------------IKGIAKGLGYLH-STEADKPSMIHRNISVEKVLLDQQFTPLILD
CGLLKL--LADDVVYSALKVS------AALGYMAPEY-ITTGRFTEK-SDVYAFGVIILQ
--VLSGKGLL--DCSMRL-------------AAESCNF-ENF-IDPNIKD-TFPISEATM
LTKL--AVSCTVEDPDSRP-----------------------------------------
------SMVLVNEELNRCSGG---------------------------------------
---------------------------------------------------
>Smo_122408 pacid=15420456 transcript=122408 locus=122408 ID=122408.v1.91 annot-version=v1.0
MG---------SRPHLLALLSALAA----------LAALGGARAARSDAAILLDVKRGL-
-DPRGE-----VLASWVA-GKDPC----GAEDGFVGVACD----SRGRVTNVSL------
------------------QG-------------------------------RGLEGSIPA
AIGELSSLTALYLHYNSLSGS---------IPSSLASLTGLTDVYLNVNKLSGA----IP
SQLTSLRNLQALQLCCNDLSGPIPDALGHLGLLNLLALQHNHLDGRIPAS----LGQLSS
LKHLDLSFNSLSGP-IPAALNNLA-QITVLDV------------------------RSNK
LS-----------G-YVPAGK---RKLL------------------IASNSNLETGFAYS
NN----------------------------------------------------------
------------TGLCGV-----------GFPSLPYCSGS-------GASSL--------
------------------------QRPQPFGAP-----------GNAAT-VAQTV--AKR
APLST-----------------------------------------NSSSR---------
----IPQMAVIGGVVA-----------------------VTGGVLLAMLM----------
-------------------------------SFVWFRRHKQRI--SS------------T
HDS----SGGIKVAIMDILSPE------------QTKSKS--------------------
-------------------------------------------GGDGGG-----------
---------------------------------------KGSS----LHLSL-VGS----
-SMRSFQ-YRLEELEVATNYFSDKYLLARKS--------S-LSIYRA--VVRDGSTAVIK
YFTKTRFV-----GGEEEFEAALSSFVQLKHDN---------LVKLKGFCCVQGGLQC--
---YLVYDFVPNGSLFEHL--HGPS-------VSPLDWGTRVQI----------------
----------------AHGVAKGLDYLH-RNGEQVI------VWASNVLLDESYNALVSS
WGHNKV--LADELVYANIKTS------AMLGYLAPEY-GVIGHLHEK-SDVYAFGILLLE
--LLTGRKPMYADGSSLS--VTNLANF-VRPLFDSGHL-DTA-IDPSLGT-KFSATGAIG
MASI--AFSCVAPVPQLRP-----------------------------------------
------SMGQVVQRLYEIETLADGAGASATADAGFSSSGEECTSYPTRQQ----------
----------------------------------------AAYAEMLDYGR
>Zm00001d035097_T001.1 pep chromosome:AGPv4:6:5178432:5182053:1 gene:Zm00001d035097.1 transcript:Zm00001d035097_T001.1 gene_biotype:protein_coding transcript_biotype:protein_coding
MP---------SRSSLLPLLLLCAA-----------AAAAAASSRNAELDALMELKAAL-
-DPAGR-----ALASWAR-GGDPC----GRGDYFEGVACD----ARGRVATISL------
------------------QG-------------------------------KGLAGAVPP
AVAMLPALTGLYLHYNALRGE---------IPRELAALPGLAELYLGVNNLSGP----VP
AELGRLGSLQVLQLGYNQLTGSIPTQLGQLNKLTVLALQSNQLSGAIPAS----LGDLPA
LARLDLSSNQLFGS-IPSKLAEIP-RLATLDL------------------------RNNT
LS-----------G-SVPSGL---KK--------------------------LNEGFLYE
NN----------------------------------------------------------
------------PELCGA-----------QFDSLKACPND----GNDDGRTP--------
------------------------RKPE-----------------STSVIKPQQI--QKA
ADLNR---------------NCG----------DDGGC--------LKPST---------
----LPTGAVVAGTFV-----------------------IVAGAAACGLS----------
-------------------------------AFSWHRRQKQKI--GS-----------SS
VEH----LEG-------RPSLD------------RSKEAY--------------------
---------------ERSAVSS-LINVEYSSG-----------GWDTSS-----------
---------------------------------------EGSQSQ--HGVARLSSAAE--
CGSPSVR-FNLEEVECATQYFSDVNLLGKSS--------F-AATYKG--VMRDGTAVAVK
SISKSSCK-----SEEADFLRGLRALTSLRHEN---------LVGLKGFCRSRASGGC--
---FLVYEFMTNGSLSRYLDAKESDA---ADAAAVLDWPTRVSI----------------
----------------IKGVAKGIEYLH-SSK-----LAHQSISADKVLLDHLHAPRLSG
AGLHRL--LADDVVFAALKDS------AAMGYLAPEY-ATTGRSTDKQGDVYAFGVVVLQ
--VLAGRRAV--SPPHLQ-------------QDGGGRL-DDL-VDPRLRG-RFSRAEAAK
LAGV--ALLCTAEAPAQRP-----------------------------------------
------AMAAVLQQLGTSS-----------------------------------------
---------------------------------------------------
>Zm00001d011211_T001.1 pep chromosome:AGPv4:8:143046789:143050596:1 gene:Zm00001d011211.1 transcript:Zm00001d011211_T001.1 gene_biotype:protein_coding transcript_biotype:protein_coding
MVS-----ARLVALAAFHLLVLLAM-----------GPGEARAADGGEVRALLALGAAL-
-DPTGR-----LLPSWAP-GRDPCAPPPSGG--FDGVACD----DSGAVANVSL------
------------------QG-------------------------------KGLAGTLPP
AVAGLRSLTGLYLHYNALRGG---------IPRELAALAALTDLYLDVNNFSGP----VP
PEIGAMASLQVVQLCYNQLTGSIPTQLGNLSRLTVLALQSNRLNGAIPAS----LGDLPL
LARLDLSFNRLFGS-IPVRLAQLP-SLVALDV------------------------RNNS
LT-----------G-SVPAELA--AK--------------------------LQAGFQYG
NN----------------------------------------------------------
------------SDLCGA-----------GLPALRPCTPA-------DLIDP--------
------------------------DRPQPFSA---------------GI-APQVR--PSD
----GR----------------------------------------APSTR---------
----ALAAVVVVAVAL-------------------------LAATGVGLL----------
-------------------------------ALSWRRWRRQRVAGGS------------P
STV----SGG-------RCSTEAAPSAA------KASSAR--------------------
---------------KSAS-SA-LASLEYSN------------AWDPLA-----------
---------------------------------------DARG-----GLGLFSQDA---
-LAQSLR-ISTEEVESATRYFSELNLLGRRGKKAGG---L-AGTYRG--TLRDGTSVAVK
RLGKTCCR-----QEEADFLSGLRLLAELRHDN---------VVALRGFCCSRARGEC--
---FLVYDFVPNGSLSQFLDVDADNA--GGGSGRVLQWSTRISI----------------
----------------IKGIAKGIEYLH-STRTNKPALVHQNISADKVLLDYAYRPLISG
CGLHKL--LVDDLVFSTLKAS------AAMGYLAPEY-TTVGRFSEK-SDVYAFGVIVFQ
--VLTGKSKV--TTTHAQ-------------LPDN-DV-DEL-VDGNLQGDNYSAAEAAQ
LAKI--GSACTSENPDQRP-----------------------------------------
------TMAELLQELSTV------------------------------------------
---------------------------------------------------
>Zm00001d014056_T001.1 pep chromosome:AGPv4:5:30862722:30865368:1 gene:Zm00001d014056.1 transcript:Zm00001d014056_T001.1 gene_biotype:protein_coding transcript_biotype:protein_coding
MVK----QQHSRLQLLSSCVSLLLC-------GAAPAASVAAGGAREAAGALLKWKATLA
AD-SDR-----YLSSWSN-STSPCN--------WEFVTCN----PAGEVTGLGI------
------------------SS----NDGLQGAIP-EAIGNLTSLVSLAIQHNRGLTGPIPR
RIGQLKRLASLRLQSLGLAGA---------IPGEIGNLTGLKELYLDDNRLAGS----IP
PALGKLQKLASLYLSYNSLAGTIPEEIGNMTELRVMDLSDNGLEGELGLGSHCCLAQLRK
LSALLVADNQLLGGDITPCLRNKS-SLIEANV------------------------AGNS
FSQISAQAICAGGGSSLQHFLASGNRLWNLRDLDFQNC------------TSLRYIDLAA
NGVLAGTQEWLGTLP---------------------------------------------
--RHLENIYFARNQLHGT-----LPPQLGEFGKLTVLGLD---ENRISGQIP-QVLGNLT
SLTN-----LNLGHNVLSG-----TIPPELGSLYQILQLNLSFNHLSGP-LPLTF-----
----------------------------------------------RNLSKL--------
-FSLDLSNCSLTGQAY-----------DLLVTTTTDQVTTAVSFPEIEIL----------
------------------------------------ALSSNGIT-GTMPTLLCSASFLKI
LDL----SNN-------ALHGDLP-----NCL-WELPSLL--------------------
-LMDL----------SSNSFSS-VAPSSSSSSS----------ASDTLQS----------
--------------------------------------------LHLANNRF-QGN----
-VPSIIR--NCYELITLD--------LGGNN--------F-TGEIPGWIIAESMPKLRFL
RLSSNMLSGSI--PQQIFQFTQLQLL-DLSHNRLTGPIPT-DLANFTGMTQPQERGQIV-
--YFFAYSE-----------------------QLQLVWKNENYV--------YSKMITFI
MGIDLSCNLLSQTIPQGLTSLRGLRYLN-LSRNHLSGDIPGGIG----------------
-NLALL--ESLDLSWNQLE-----------GEIPPGF-----------AALEALSTLNLS
NNRLSGRIPA------------------------GNQL-RTL-VDPSIYGNNLGLCGF--
--PLE---ECANAAKHNDG---KSQDDDNREVLWLCCFVVAGCIFGFWLSWCVLFCNRPW
RYALYHCVDNVLHKVASVIPKF--------------------------------------
---------------------------------------------------
>Zm00001d045445_T001.1 pep chromosome:AGPv4:9:22317370:22321410:-1 gene:Zm00001d045445.1 transcript:Zm00001d045445_T001.1 gene_biotype:protein_coding transcript_biotype:protein_coding
MAT--------TS---FRSLLLLFL-----------SVLGASARNEEDARALAALKRAL-
-DPAGR-----VLGSWDP-SGDPC----AGS--FVGLTCG----RDGRVTAVSL------
------------------QG-------------------------------RGLSGTLPP
AVAGLRRLQGLYLHYNGIKGP---------IPREIGKLSELTDLYLDVNHLTGP----VP
VEIAAIANLQVLQLGYNQLTGSIPPQLGNLNKLTVLAMQSNQLDGAIPAT----LGELTQ
LRRLDLSFNSLFGS-IPSKIAEVP-LLEVFDV------------------------RNNT
LS-----------G-SVPVGL---RR--------------------------LNGGFQYM
NN----------------------------------------------------------
------------KGLCGA-----------GFSLLELCLSS------EDGLKP--------
------------------------SKPEPFGP-------------DGTV-KTRQV--PQS
ANPDG----------------CS-----------GASC--------SKSAN---------
----ASQGVLIVAVVA-----------------------AVIGAAFCGLF----------
-------------------------------AFSWYRRQKQKI--GS------------S
LEV----SDS-------RLSTDHF----------QQKEAC--------------------
---------------RRSA-SP-LISVEYSN------------SWDPLS-----------
---------------------------------------AGGA-----GVGS-PGQ----
VVGDSFR-FNLEEVECATQYFSDVNLLGKSG--------FAAATYKG--ILRDGSVVAVK
SLSKTSCK-----QEESDFLRGLKMLTLLQHDN---------LVSLRGFCCSRGRGEC--
---FLVYDFMVNGCLSRYLDVKDGSS-----GATVLDWPTRVSI----------------
----------------IRGIAKGIEYLH-SKKGSKPPVVHQNISADKILLDHHLAPRLSV
PGLHKL--LADDVVFSALKAS------AAMGYLAPEY-AATGRFTDK-SDVFAFGVVVLQ
--VLTGRRDV--SQLKVG-------------AAAVSDL-GGL-VDANLDG-AFSRTEAAR
LAAV--AAYCTSETPGQRP-----------------------------------------
------TMEAVVQQLSSTQ-----------------------------------------
---------------------------------------------------
>Zm00001d048070_T001.1 pep chromosome:AGPv4:9:149343171:149346943:-1 gene:Zm00001d048070.1 transcript:Zm00001d048070_T001.1 gene_biotype:protein_coding transcript_biotype:protein_coding
MS---------SRSSLLPLPLLLLC-----------AAAAAASSRNAELDALMELKAAL-
-DPAGR-----ALASWAR-GGDPC----GRGDYFEGVACD----ARGRVATISL------
------------------QG-------------------------------KGLAGAVPP
ALAMLPALTGLYLHYNALRGE---------IPRELGALPGLAELYLGVNNLSGP----IP
VELGRLGSLQVLQLGYNQLTGSIPTQLGHLNKLTVLALQSNQLSGAIPAS----LGDLPA
LARLDLSSNQLFGS-IPSKLAEIP-RLATLDL------------------------RNNT
LS-----------G-SVPSGL---KK--------------------------LNEGFLYE
NN----------------------------------------------------------
------------PELCGA-----------QFDSLKACPND----GNDDGRTP--------
------------------------RKPE-----------------STSV-KPQQI--QKT
ADLNR---------------NCG-----------DGGC--------SKPST---------
----LSTGAVVAGTVV-----------------------IVAGAAACGLS----------
-------------------------------AFSWHRRQKQKV--GS-----------SS
VEH----LEG-------RPSLD------------RSKEAY--------------------
---------------QRSAVSS-LMNVEYSSG-----------GWDTSS-----------
---------------------------------------EGSQSQ--HGVARLSSSTE--
GGSPSVRSFNLEEVECATQYFSDANLIGKSG--------F-AATYKG--VLRDGTAVAVK
SISKNSCK-----SEEADFLRGLRTLTSLRHEN---------LVGLRGFCRSRASGGC--
---FLVYEFMANGSLSRYLDAKEGDA---ADAAAVLDWPTRVSI----------------
----------------IKGVAKGIEYLH-SSK-----LAHQSISADKVLLDHLYAPRLSG
AGLHRL--LADDVVFAALKDS------AAMGYLAPEY-ATTGRSTDKQGDVYAFGVVVLQ
--VLAGRRAV--SPPHLQQ-------G----GGGGGRL-DDL-VDPRLRG-RFSRAEAAK
LAGV--ALLCTAEAPAQRP-----------------------------------------
------TMTAVLQQLGTSSQ----------------------------------------
---------------------------------------------------
>Zm00001d012359_T001.1 pep chromosome:AGPv4:8:172991460:172992514:-1 gene:Zm00001d012359.1 transcript:Zm00001d012359_T001.1 gene_biotype:protein_coding transcript_biotype:protein_coding
------------------------------------------------------------
------------------------------------------------------------
------------------------------------------------------------
------------------------------------------------------------
------------------------------------------------------------
------------------------------------------------------------
------------------------------------------------------------
------------------------------------------------------------
------------------------------------------------------------
------------------------------------------------------------
------------------------------------------------------------
------------------------------------------------------------
------------------------------------------------------------
------------------------------------------------------------
------------------------------------------------------------
------------------------------------------------------------
-------------------------------------------MYKG--ILGDGSVVAVK
SLSKTSCK-----QEESDFLRGLKMLTLLQHDN---------LVSLRGFCCSRGRGEC--
---FLVYDFMVNGCLSRYLDVKDGSS-----GGTVLDWPTRVSI----------------
----------------IRGIAK--------------------------------------
------------------------------------------------RD----------
------------------------------------------------------------
------------------------------------------------------------
------------------------------------------------------------
---------------------------------------------------
>Zm00001d044276_T001.1 pep chromosome:AGPv4:3:223711995:223715620:-1 gene:Zm00001d044276.1 transcript:Zm00001d044276_T001.1 gene_biotype:protein_coding transcript_biotype:protein_coding
MAS-----ARLVALAAFLLLLLFAL-----------GPGEARAADDGEVRALLALGAAL-
-DPTGR-----LLPSWAP-GRDPCAPAPSGG--FEGVACD----ARGAVANVSL------
------------------QG-------------------------------KGLAGTLPP
AVAGLRSLTGLYLHYNALRGG---------IPRELAALAALTDLYLDVNNFSGP----IP
SEIGAMASLQVVQLCYNQLTGSIPTQLGNLTRLTVLALQSNRFNGAIPAS----LGDLPL
LARLDLSFNRLFGS-IPVRLAQLPCSLVVLDV------------------------RNNS
LT-----------G-SVPAELA--AK--------------------------LQAGFQYG
NN----------------------------------------------------------
------------SDLCGA-----------GLPALRPCTPA-------DLIDP--------
------------------------DRPQPFSA---------------GI-APQVT--PSD
GRGNGR----------------------------------------VPSTR---------
----ALAAVVVVAVAL-------------------------LLTTGVGLF----------
-------------------------------ALSWRRWHRQKVAGAS------------P
STI----SGG-------RCSTEVVPSAA------KASSAR--------------------
---------------KSAS-SA-LASLEYSN------------AWDPLA-----------
---------------------------------------DARG-----GLGFVSQDVQ--
-LAQSLR-ISTEEVESATRYFSELNLLGGHGKKAGG---L-AATYRG--TLRDGTSVAVK
RLGKTCCR-----QEEADFLSGLRLLAELRHDN---------VVALRGFCCSRARGEC--
---FLVYDFVPNGSLSQFLD--ADTT--AGGSGRVLQWSTRISI----------------
----------------IRGIAKGIEYLH-STRTNKPALVHQNISADKVLLDYAYRPLVSG
CGLHKL--LVDDLVFSTLKAS------AAMGYLAPEY-TTVGRLSEK-SDVYAFGVIVLQ
--VLTGRRKV--TATAQL-------------LAGNVDD-DEL-VDGNLQG-SYSAAEAAM
LAKI--GSACTSEDPDQRP-----------------------------------------
------TMAELLQELDTI------------------------------------------
---------------------------------------------------
>Zm00001d038427_T001.1 pep chromosome:AGPv4:6:157100732:157101846:1 gene:Zm00001d038427.1 transcript:Zm00001d038427_T001.1 gene_biotype:protein_coding transcript_biotype:protein_coding
----------------------------------------------------MSV-----
-----------------------C----SHN-------CP----------SLSF------
------------------SN-------------------------------SRL------
-----------------------------------------------INKL---------
-----VSPFAVLQLGYNQLTWSIPTQLGHLNKLTILALQFNQLSDAIPAS----LGDLSA
LARLDLSSNQLFGS-IPSKLAEIP-RLATLDL------------------------RNNT
LS-----------G-SVPSCL---KK--------------------------LNEGFLYE
NN----------------------------------------------------------
------------PEFCGA-----------QFDSLKDCPND----DNDDDRTP--------
------------------------RKPE-----------------STFV-KPQQI--QKT
ADLNR---------------NCG-----------TEAA----------------------
------------------------------------------------------------
---------------------------------------------RSL------------
------------------------------------------------------------
---------------RRSL-EG-LLLPEQSS------------SWQEQP-----------
--------------------------------------PSSKQNLAPAGQGA-AGPLG--
GVVAGTR---------SSPKIEEDLLLHTTAD-------M-VAPPRP--PPRCAAADSVR
------------------------------------------------------------
------------GRRPRYSPLTAPDT-----I-----WPAGVRR----------------
----------------VRPSSRG---------------------------DPRW------
----------DGLRFG-------------LGRGTPEVPCLEAWRRQK-------------
----SGDGGT-----------------------------EEV------------------
------------------------------------------------------------
------TAKAI-------------------------------------------------
---------------------------------------------------
