# Supplementary material for: Structural evolution drives diversification of the large LRR‐RLK gene family
Source: New Phytol. 2020 Feb 29;226(5):1492–505. doi: 10.1111/nph.16455 (PMC7318236; doi:10.1111/nph.16455)
Supplement: Supplementary file 1 — Dataset S1 Alignments used to infer clade‐specific trees. Dataset S2 Alignments used to infer clade‐specific trees after filtering. Dataset S3 Newick format clade‐specific tree files. Dataset S4 Sequence alignment from backbone tree. Dataset S5 Sequence alignment from backbone tree after filtering. Dataset S6 Models for backbone tree alignment partitions. Dataset S7 Newick format LRR‐RLK constraint tree. Dataset S8 Newick format LRR‐RLK backbone best tree. Dataset S9 Newick format files for bootstrap replicate trees used in backbone tree construction. Dataset S10 Alignments used to construct conversion trees shown in Fig. S19. Fig. S1 Clade I gene tree. Fig. S2 Clade II gene tree. Fig. S3 Clade III_VIIa gene tree. Fig. S4 Clade IV gene tree. Fig. S5 Clade V gene tree. Fig. S6 Clade VI gene tree. Fig. S7 Clade VIIb gene tree. Fig. S8 Clade VIII‐1 gene tree. Fig. S9 Clade VIII‐2 gene tree. Fig. S10 Clade IX gene tree. Fig. S11 Clade X gene tree. Fig. S12 Clade XI_XIIb gene tree. Fig. S13 Clade XIIa gene tree. Fig. S14 Clade XIIIa gene tree. Fig. S15 Clade XIIIb gene tree. Fig. S16 Clade XIV gene tree. Fig. S17 Clade XV gene tree. Fig. S18 Model of structural modifications found. Fig. S19 Phylogenetic trees of maize genes in clade XI_XIIb from different alignment domains. Fig. S20 Alignment showing sequence identity of a maize gene fragment to its paralog. Fig. S21 Backbone tree with gene names. Table S1 Genome annotation and assembly versions used in gene searches. Table S2 List of maize transcript variants used in gene searches. Table S3 All discovered genes, their respective clades, protein domains found in coding annotation, and domains found outside their coding annotation. Table S4 Gene expression analyses. Table S5 Genes used to construct backbone phylogenetic tree, their clades, and their constraint groups. Table S6 Gene family size in each taxon by clade. Table S7 Rate of gene structural variation by clade. [file NPH-226-1492-s001.zip › Man2019_LRR-RLKs_SupportingInformation/datasets/Dataset_S1_Alignments/II.input.align.fasta]

>AT2G13790.1 pacid=19638440 transcript=AT2G13790.1 locus=AT2G13790 ID=AT2G13790.1.TAIR10 annot-version=TAIR10
------------------------------------------------------------
------------------------------------------------------------
-------------------------------MTSS-----KMEQ-R--------------
----------------------------------------------------------SL
L-----CFLYLLL------------------LF---------------------------
------------NFTLRVAGNAE-----------------G----------DALTQLK--
-NSLSS------GDPANNVLQSWDAT----------------------------------
-------------------------------------LVTPC-T----------------
--------------WF--------------------------------------------
------------------------------------------------------------
------------------------------------------------------------
------------------------------------------------------------
-----------------------------------------------HVTCN---PENKV
TRV---------------------------------------------------------
-----------DLGNAKL---SGK-------LVPELGQLLNLQYL---------------
---------------E--------------------------------------------
----LYSNNITGEIPEELGDLVELVSLD---------------------LYANSISGPIP
SSL--------------------------GKLGKLRFL----------------------
------------------------------------------------------------
---------RLNNNSL--------------------------------------------
--------SGEIPM----------------------------TLTSV-------------
------------------------------------------------------------
-----------QLQVLD-----ISNNR---------------------------------
-------------------------LSG--------------------------------
------------------------------------------------------------
------------------------------------------------------------
------------------------------------------------------------
DI---PVNGSFSLF-------TPISFANNSL-----------------------------
----------------------------T-DLPEPPPT------STSP------------
TP-PP-------------------------------------------------------
------------------------------------------------------------
-------P-SGG----------QMTAAIAGGVAAGAALLFAVPA-IAFAWWLR-RKPQ--
------------------------------DH-FF--DVPA-------------------
------EEDPEVH------------------------------------------LGQLK
RFTLRELLVATDNFSNKNVLGRGGFGKVYKGRL--ADGNLVAVKRLKEER-----TKGGE
LQFQTEVEMISMAVHRNLLR-LRGFCM--TPTERLLVYPYMANGSVASCLR---------
E-RP--------------------------------------------------------
-------------------------------------EGNPALDWP-KRKHIALGSARGL
AYLHDHCDQKIIHRDVKAANILLDEEFEAVVGDFGLA----KLMNYND-SHVTTAVRGTI
GHIAPEYLSTGKSSEKTDVFGYGVMLLELITGQKAF--DLARLA----ND-DDIMLLDW-
---VKEVLKEKKLESLVDAEL----E-GKYV------ETEVEQLIQMALLCTQSSAMERP
KMSEVVRML-E-GD-G--LAERWEEW-------Q-KE-EMPI-HD---------------
-----FNY--QAYPHAGTDWLI-------------------PYSNS---------LIEND
YPSGPR------------------------------------------------------
-------
>AT2G13800.1 pacid=19638451 transcript=AT2G13800.1 locus=AT2G13800 ID=AT2G13800.1.TAIR10 annot-version=TAIR10
------------------------------------------------------------
------------------------------------------------------------
-----------------------------------------MEH-G--------------
----------------------------------------------------------SS
R-----GFIWLIL------------------FL---------------------------
------------DFVSRVTGKTQ-----------------V----------DALIALR--
-SSLSS------GDHTNNILQSWNAT----------------------------------
-------------------------------------HVTPC-S----------------
--------------WF--------------------------------------------
------------------------------------------------------------
------------------------------------------------------------
------------------------------------------------------------
-----------------------------------------------HVTCN---TENSV
TRL---------------------------------------------------------
-----------DLGSANL---SGE-------LVPQLAQLPNLQYL---------------
---------------E--------------------------------------------
----LFNNNITGEIPEELGDLMELVSLD---------------------LFANNISGPIP
SSL--------------------------GKLGKLRFL----------------------
------------------------------------------------------------
---------RLYNNSL--------------------------------------------
--------SGEIPR----------------------------SLTAL-------------
------------------------------------------------------------
-----------PLDVLD-----ISNNR---------------------------------
-------------------------LSG--------------------------------
------------------------------------------------------------
------------------------------------------------------------
------------------------------------------------------------
DI---PVNGSFSQF-------TSMSFANNKL-----------------------------
---------------------------------RPRPA------SPSP------------
S-----------------------------------------------------------
------------------------------------------------------------
-------P-SG------------TSAAIVVGVAAGAALLF------ALAWWLR-RKLQ--
------------------------------GH-FL--DVPA-------------------
------EEDPEVY------------------------------------------LGQFK
RFSLRELLVATEKFSKRNVLGKGRFGILYKGRL--ADDTLVAVKRLNEER-----TKGGE
LQFQTEVEMISMAVHRNLLR-LRGFCM--TPTERLLVYPYMANGSVASCLR---------
E-RP--------------------------------------------------------
-------------------------------------EGNPALDWP-KRKHIALGSARGL
AYLHDHCDQKIIHLDVKAANILLDEEFEAVVGDFGLA----KLMNYND-SHVTTAVRGTI
GHIAPEYLSTGKSSEKTDVFGYGVMLLELITGQKAF--DLARLA----ND-DDIMLLDW-
---VKEVLKEKKLESLVDAEL----E-GKYV------ETEVEQLIQMALLCTQSSAMERP
KMSEVVRML-E-GD-G--LAERWEEW-------Q-KE-EMPI-HD---------------
-----FNY--QAYPHAGTDWLI-------------------PYSNS---------LIEND
YPSGPR------------------------------------------------------
-------
>AT2G20850.1 pacid=19639158 transcript=AT2G20850.1 locus=AT2G20850 ID=AT2G20850.1.TAIR10 annot-version=TAIR10
------------------------------------------------------------
------------------------------------------------------------
-----------------------------------------MRSMRSGRDN---------
-------------------------------N----------------------------
------ICFLGFLSFA---------------LIS--------------------------
-----------LPSLSLALTNPD-----D-----------------V----AAINSLF--
-LALE--------SP---LLPGWVAS----------------------------------
-------------------------------------GGDPCGES---------------
--------------WQ--------------------------------------------
------------------------------------------------------------
------------------------------------------------------------
------------------------------------------------------------
-----------------------------------------------GVLCNA----SQV
ETI---------------------------------------------------------
-----------ILISANL---GGE-------LGVGLNMFTSLKAM---------------
---------------D--------------------------------------------
----FSNNHIGGSIPSTLP--VSLQNLF---------------------LSGNNFTGTIP
ESL--------------------------SSLKSLSVM----------------------
------------------------------------------------------------
---------SLNNNLL--------------------------------------------
--------SGKIPD----------------------------VFQDL---G---------
------------------------------------------------------------
-----------LMINID-----LSSNN---------------------------------
-------------------------LSG--------------------------------
------------------------------------------------------------
------------------------------------------------------------
------------------------------------------------------------
PL--PPSMQNLSTL-------TSLLLQNNHLSGELDVLQDLPLKDLNVENNLFNGP----
IPEKLLSIPNFIKGGNLFNVTIAPSPSPE-TPPSPTSPKRPFFGPPSPNASAGHGQAHVR
SP-PS-------------------------------------------------------
------------------------------------------------------------
-------DHHPSRPTPQGKEDSFTSKRIIWISILGA-FSFVVLALVCLLCGRKCLRKRED
SEQLSKPHLTSEYGRAREGSRSNASMLPPSNT-FN-KDKEARPKERVGGASKLHGGAERS
VGSESKQESHEIDMNGNAMDLMHPSSIPPIKRVIAKATEPAEASLKRTTSKSHGPLTAVK
HFTVASLQQHTNSFSHENLIGTGMLGSVYRAEL--PGGKLFAVRKLDKKSP----NHEEE
GKFLELVNNIDRIRHANIVQ-LVGFCS--EHSQRLLIHEYCRNGTLHDLLH-------ID
D-----------------------------------------------------------
-------------------------------------RLKIELSWN-VRVRIALEAAKAL
EYLHEICDPPSIHRNFKSANILLDDDIRVHVSDCGLA----PLISSGAVSQLSGQLLAAY
GYGAPEF-EYGIYTMKCDVYSFGVVMLELLTGRKSY--DKKRDRG---EQ----FLVRW-
--AIPQLHDIDALAKMVDPSL----K-GDYP------AKSLSHFADVISRCVQSEPEYRP
LMSEVVQDL---SD----MIQR-----------E--------------------------
--------------------------------------HRRNDSNGDN------------
QYTGRR------------------------------------------------------
-------
>AT2G23950.1 pacid=19640569 transcript=AT2G23950.1 locus=AT2G23950 ID=AT2G23950.1.TAIR10 annot-version=TAIR10
------------------------------------------------------------
------------------------------------------------------------
-----------------------------------------MVV-MKL------------
------------------------------------------------------ITMKI-
--------FSVLL------------------LL---------------------------
------------CFFVTCSLSSE-----------------PRNPE-V----EALINIK--
-NELH--------DP-HGVFKNWDEF----------------------------------
-------------------------------------SVDPC-S----------------
--------------WT--------------------------------------------
------------------------------------------------------------
------------------------------------------------------------
------------------------------------------------------------
-----------------------------------------------MISCS---SDNLV
IGL---------------------------------------------------------
-----------GAPSQSL---SGT-------LSGSIGNLTNLRQV---------------
---------------S--------------------------------------------
----LQNNNISGKIPPEICSLPKLQTLD---------------------LSNNRFSGEIP
GSV--------------------------NQLSNLQYL----------------------
------------------------------------------------------------
---------RLNNNSL--------------------------------------------
--------SGPFPA----------------------------SLSQI---P---------
------------------------------------------------------------
-----------HLSFLD-----LSYNN---------------------------------
-------------------------LRG--------------------------------
------------------------------------------------------------
------------------------------------------------------------
------------------------------------------------------------
PV---PKFPARTF-----------NVAGNPLIC---------------------KN-SL-
-----------------------PEICSGSISASPLSV------SLRS--------SS--
------------------------------------------------------------
------------------------------------------------------------
-----------------GRR-TNIL-AVALGVSLGF-AVSVILS-LG-FIWYRKKQRR--
------------------------------LT-ML--RIS--------------------
----DKQEEGLLG------------------------------------------LGNLR
SFTFRELHVATDGFSSKSILGAGGFGNVYRGKF--GDGTVVAVKRLKDVN-----GTSGN
SQFRTELEMISLAVHRNLLR-LIGYCA--SSSERLLVYPYMSNGSVASRLK---------
A-----------------------------------------------------------
---------------------------------------KPALDWN-TRKKIAIGAARGL
FYLHEQCDPKIIHRDVKAANILLDEYFEAVVGDFGLA----KLLNHED-SHVTTAVRGTV
GHIAPEYLSTGQSSEKTDVFGFGILLLELITGMRAL--EFGKSV----SQ-KGA-MLEW-
---VRKLHKEMKVEELVDREL----G-TTYD------RIEVGEMLQVALLCTQFLPAHRP
KMSEVVQML-E-GD-G--LAERWAA------S-H-DH-SHFYHAN-MSYRTITSTD----
-----------G------------NNQTKHLFGSSGFEDEDDNQAL---------DSFAM
ELSGPR------------------------------------------------------
-------
>AT4G33430.2 pacid=19647161 transcript=AT4G33430.2 locus=AT4G33430 ID=AT4G33430.2.TAIR10 annot-version=TAIR10
------------------------------------------------------------
------------------------------------------------------------
-----------------------------------------MER-RL-------------
-----------------------------------------------------M-----I
P-----CFFWLIL------------------VL---------------------------
------------DLVLRVSGNAE-----------------G----------DALSALK--
-NSLA--------DP-NKVLQSWDAT----------------------------------
-------------------------------------LVTPC-T----------------
--------------WF--------------------------------------------
------------------------------------------------------------
------------------------------------------------------------
------------------------------------------------------------
-----------------------------------------------HVTCN---SDNSV
TRV---------------------------------------------------------
-----------DLGNANL---SGQ-------LVMQLGQLPNLQYL---------------
---------------E--------------------------------------------
----LYSNNITGTIPEQLGNLTELVSLD---------------------LYLNNLSGPIP
STL--------------------------GRLKKLRFLS------------QKVVS----
--------------------PNRCYVILL------DEKVFSWR--LGCCIIWSILIMSFR
KRNQNSILVRLNNNSL--------------------------------------------
--------SGEIPR----------------------------SLTAV---L---------
------------------------------------------------------------
-----------TLQVLD-----LSNNP---------------------------------
-------------------------LTG--------------------------------
------------------------------------------------------------
------------------------------------------------------------
------------------------------------------------------------
DI---PVNGSFSLF-------TPISFANTKL-----------------------------
----------------------------T-PLPASPPP------PISP------------
TP-PS-------------------------------------------------------
------------------------------------------------------------
-------P-AGS---------NRITGAIAGGVAAGAALLFAVPA-IALAWWRR-KKPQ--
------------------------------DH-FF--DVPA-------------------
------EEDPEVH------------------------------------------LGQLK
RFSLRELQVASDNFSNKNILGRGGFGKVYKGRL--ADGTLVAVKRLKEER-----TQGGE
LQFQTEVEMISMAVHRNLLR-LRGFCM--TPTERLLVYPYMANGSVASCLR---------
E-RP--------------------------------------------------------
-------------------------------------ESQPPLDWP-KRQRIALGSARGL
AYLHDHCDPKIIHRDVKAANILLDEEFEAVVGDFGLA----KLMDYKD-THVTTAVRGTI
GHIAPEYLSTGKSSEKTDVFGYGVMLLELITGQRAF--DLARLA----ND-DDVMLLDW-
---VKGLLKEKKLEALVDVDL----Q-GNYK------DEEVEQLIQVALLCTQSSPMERP
KMSEVVRML-E-GD-G--LAERWEEW-------Q-KE-EMFR-QD---------------
-----FNYP-THHPAV-SGWII-------------------GDSTS---------QIENE
YPSGPR------------------------------------------------------
-------
>AT4G30520.1 pacid=19647645 transcript=AT4G30520.1 locus=AT4G30520 ID=AT4G30520.1.TAIR10 annot-version=TAIR10
------------------------------------------------------------
------------------------------------------------------------
-----------------------------------------MVV-VTK------------
------------------------------------------------------KTMKIQ
I-----HLLYSFL------------------FL---------------------------
------------C-FSTLTLSSE-----------------PRNPE-V----EALISIR--
-NNLH--------DP-HGALNNWDEF----------------------------------
-------------------------------------SVDPC-S----------------
--------------WA--------------------------------------------
------------------------------------------------------------
------------------------------------------------------------
------------------------------------------------------------
-----------------------------------------------MITCS---PDNLV
IGL---------------------------------------------------------
-----------GAPSQSL---SGG-------LSESIGNLTNLRQV---------------
---------------S--------------------------------------------
----LQNNNISGKIPPELGFLPKLQTLD---------------------LSNNRFSGDIP
VSI--------------------------DQLSSLQYL----------------------
------------------------------------------------------------
---------RLNNNSL--------------------------------------------
--------SGPFPA----------------------------SLSQI---P---------
------------------------------------------------------------
-----------HLSFLD-----LSYNN---------------------------------
-------------------------LSG--------------------------------
------------------------------------------------------------
------------------------------------------------------------
------------------------------------------------------------
PV---PKFPARTF-----------NVAGNPLIC---------------------RS-NP-
-----------------------PEICSGSINASPLSV------SLSS--------SS--
------------------------------------------------------------
------------------------------------------------------------
-----------------GRR-SNRL-AIALSVSLGS-VVILVLA-LGSFCWYRKKQRR--
------------------------------LL-IL--NLN--------------------
----DKQEEGLQG------------------------------------------LGNLR
SFTFRELHVYTDGFSSKNILGAGGFGNVYRGKL--GDGTMVAVKRLKDIN-----GTSGD
SQFRMELEMISLAVHKNLLR-LIGYCA--TSGERLLVYPYMPNGSVASKLK---------
S-----------------------------------------------------------
---------------------------------------KPALDWN-MRKRIAIGAARGL
LYLHEQCDPKIIHRDVKAANILLDECFEAVVGDFGLA----KLLNHAD-SHVTTAVRGTV
GHIAPEYLSTGQSSEKTDVFGFGILLLELITGLRAL--EFGKTV----SQ-KGA-MLEW-
---VRKLHEEMKVEELLDREL----G-TNYD------KIEVGEMLQVALLCTQYLPAHRP
KMSEVVLML-E-GD-G--LAERWAA------S-H-NH-SHFYHAN-ISFKTISSLS----
-----------T--TSVSRLDAHCNDPTYQMFGSSAFDDDDDHQPL---------DSFAM
ELSGPR------------------------------------------------------
-------
>AT1G34210.1 pacid=19651193 transcript=AT1G34210.1 locus=AT1G34210 ID=AT1G34210.1.TAIR10 annot-version=TAIR10
------------------------------------------------------------
------------------------------------------------------------
-----------------------------------------MGR-KK-------------
------------------------------------------------------FEAFGF
V-----CLISLLL------------------LF---------------------------
------------NSLWLASSNME-----------------G----------DALHSLR--
-ANLV--------DP-NNVLQSWDPT----------------------------------
-------------------------------------LVNPC-T----------------
--------------WF--------------------------------------------
------------------------------------------------------------
------------------------------------------------------------
------------------------------------------------------------
-----------------------------------------------HVTCN---NENSV
IRV---------------------------------------------------------
-----------DLGNADL---SGQ-------LVPQLGQLKNLQYL---------------
---------------E--------------------------------------------
----LYSNNITGPVPSDLGNLTNLVSLD---------------------LYLNSFTGPIP
DSL--------------------------GKLFKLRFL----------------------
------------------------------------------------------------
---------RLNNNSL--------------------------------------------
--------TGPIPM----------------------------SLTNI---M---------
------------------------------------------------------------
-----------TLQVLD-----LSNNR---------------------------------
-------------------------LSG--------------------------------
------------------------------------------------------------
------------------------------------------------------------
------------------------------------------------------------
SV---PDNGSFSLF-------TPISFANNLDLC---------------------GP-VT-
-----------------------SRPCPG-SPPFSPPP------PFIP------------
PP-IV-------------------------------------------------------
------------------------------------------------------------
-------P-TPG------GYSA--TGAIAGGVAAGAALLFAAPA-LAFAWWRR-RKPQ--
------------------------------EF-FF--DVPA-------------------
------EEDPEVH------------------------------------------LGQLK
RFSLRELQVATDSFSNKNILGRGGFGKVYKGRL--ADGTLVAVKRLKEER-----TPGGE
LQFQTEVEMISMAVHRNLLR-LRGFCM--TPTERLLVYPYMANGSVASCLR---------
E-RP--------------------------------------------------------
-------------------------------------PSQLPLAWS-IRQQIALGSARGL
SYLHDHCDPKIIHRDVKAANILLDEEFEAVVGDFGLA----RLMDYKD-THVTTAVRGTI
GHIAPEYLSTGKSSEKTDVFGYGIMLLELITGQRAF--DLARLA----ND-DDVMLLDW-
---VKGLLKEKKLEMLVDPDL----Q-SNYT------EAEVEQLIQVALLCTQSSPMERP
KMSEVVRML-E-GD-G--LAEKWDEW-------Q-KV-EVLR-QE---------------
-----VEL----SSHPTSDWIL--------------------DSTD---------NLHAM
ELSGPR------------------------------------------------------
-------
>AT1G71830.1 pacid=19652224 transcript=AT1G71830.1 locus=AT1G71830 ID=AT1G71830.1.TAIR10 annot-version=TAIR10
------------------------------------------------------------
------------------------------------------------------------
-----------------------------------------MES----------------
-------------------------------------------------------SYVVF
I-----LLSLILL------------------PN---------------------------
------------HSLWLASANLE-----------------G----------DALHTLR--
-VTLV--------DP-NNVLQSWDPT----------------------------------
-------------------------------------LVNPC-T----------------
--------------WF--------------------------------------------
------------------------------------------------------------
------------------------------------------------------------
------------------------------------------------------------
-----------------------------------------------HVTCN---NENSV
IRV---------------------------------------------------------
-----------DLGNAEL---SGH-------LVPELGVLKNLQYL---------------
---------------E--------------------------------------------
----LYSNNITGPIPSNLGNLTNLVSLD---------------------LYLNSFSGPIP
ESL--------------------------GKLSKLRFL----------------------
------------------------------------------------------------
---------RLNNNSL--------------------------------------------
--------TGSIPM----------------------------SLTNI---T---------
------------------------------------------------------------
-----------TLQVLD-----LSNNR---------------------------------
-------------------------LSG--------------------------------
------------------------------------------------------------
------------------------------------------------------------
------------------------------------------------------------
SV---PDNGSFSLF-------TPISFANNLDLC---------------------GP-VT-
-----------------------SHPCPG-SPPFSPPP------PFIQ------------
PP-PV-------------------------------------------------------
------------------------------------------------------------
-------S-TPS------GYGI--TGAIAGGVAAGAALLFAAPA-IAFAWWRR-RKPL--
------------------------------DI-FF--DVPA-------------------
------EEDPEVH------------------------------------------LGQLK
RFSLRELQVASDGFSNKNILGRGGFGKVYKGRL--ADGTLVAVKRLKEER-----TPGGE
LQFQTEVEMISMAVHRNLLR-LRGFCM--TPTERLLVYPYMANGSVASCLR---------
E-RP--------------------------------------------------------
-------------------------------------PSQPPLDWP-TRKRIALGSARGL
SYLHDHCDPKIIHRDVKAANILLDEEFEAVVGDFGLA----KLMDYKD-THVTTAVRGTI
GHIAPEYLSTGKSSEKTDVFGYGIMLLELITGQRAF--DLARLA----ND-DDVMLLDW-
---VKGLLKEKKLEMLVDPDL----Q-TNYE------ERELEQVIQVALLCTQGSPMERP
KMSEVVRML-E-GD-G--LAEKWDEW-------Q-KV-EILR-EE---------------
-----IDL----SPNPNSDWIL--------------------DSTY---------NLHAV
ELSGPR------------------------------------------------------
-------
>AT1G60800.1 pacid=19653370 transcript=AT1G60800.1 locus=AT1G60800 ID=AT1G60800.1.TAIR10 annot-version=TAIR10
------------------------------------------------------------
------------------------------------------------------------
-----------------------------------------MEG-V--------------
------------------------------------------------------RFVVWR
------LGFLVFV------------------WF---------------------------
------------FDISSATLSPT-----------------GVNYE-V----TALVAVK--
-NELN--------DP-YKVLENWDVN----------------------------------
-------------------------------------SVDPC-S----------------
--------------WR--------------------------------------------
------------------------------------------------------------
------------------------------------------------------------
------------------------------------------------------------
-----------------------------------------------MVSCT----DGYV
SSL---------------------------------------------------------
-----------DLPSQSL---SGT-------LSPRIGNLTYLQSV---------------
---------------V--------------------------------------------
----LQNNAITGPIPETIGRLEKLQSLD---------------------LSNNSFTGEIP
ASL--------------------------GELKNLNYL----------------------
------------------------------------------------------------
---------RLNNNSL--------------------------------------------
--------IGTCPE----------------------------SLSKI---E---------
------------------------------------------------------------
-----------GLTLVD-----ISYNN---------------------------------
-------------------------LSG--------------------------------
------------------------------------------------------------
------------------------------------------------------------
------------------------------------------------------------
SL---PKVSARTF-----------KVIGNALIC---------------------GP-KA-
-----------------------VSNCSA-V-PEPLTL------PQDG-----------P
DE-SG-------------------------------------------------------
------------------------------------------------------------
-----------------TRTNGHHV-ALAFAASFSA-AFFVFFT-SGMFLWWRYRRNK--
------------------------------QI-FF--DVN--------------------
----E-QYDPEVS------------------------------------------LGHLK
RYTFKELRSATNHFNSKNILGRGGYGIVYKGHL--NDGTLVAVKRLKDCN-----IAGGE
VQFQTEVETISLALHRNLLR-LRGFCS--SNQERILVYPYMPNGSVASRLK---------
D-NI--------------------------------------------------------
-------------------------------------RGEPALDWS-RRKKIAVGTARGL
VYLHEQCDPKIIHRDVKAANILLDEDFEAVVGDFGLA----KLLDHRD-SHVTTAVRGTV
GHIAPEYLSTGQSSEKTDVFGFGILLLELITGQKAL--DFGRSA----HQ-KGV-MLDW-
---VKKLHQEGKLKQLIDKDL----N-DKFD------RVELEEIVQVALLCTQFNPSHRP
KMSEVMKML-E-GD-G--LAERWEA------T-Q-NG-TGEHQPPPLPPGMVSSS-----
-----------PRVRYYSDY--------------------IQESSL---------VVEAI
ELSGPR------------------------------------------------------
-------
>AT3G43740.2 pacid=19658853 transcript=AT3G43740.2 locus=AT3G43740 ID=AT3G43740.2.TAIR10 annot-version=TAIR10
------------------------------------------------------------
------------------------------------------------------------
-----------------------------------------MVA-QNS------------
------------------------------------------------------------
--RRELLAASLILT-----------------LAL--------------------------
-----------IRL---TEANSE-----------------G----------DALHALR--
-RSLS--------DP-DNVVQSWDPT----------------------------------
-------------------------------------LVNPC-T----------------
--------------WF--------------------------------------------
------------------------------------------------------------
------------------------------------------------------------
------------------------------------------------------------
-----------------------------------------------HVTCN---QHHQV
TRL---------------------------------------------------------
-----------DLGNSNL---SGH-------LVPELGKLEHLQYLYGIITLLPFDYLKTF
TLSVTHITFCFESYSE--------------------------------------------
----LYKNEIQGTIPSELGNLKSLISLD---------------------LYNNNLTGKIP
SSL--------------------------GKLKSLVFL----------------------
------------------------------------------------------------
---------RLNENRL--------------------------------------------
--------TGPIPR----------------------------ELTVI---S---------
------------------------------------------------------------
-----------SLKVVD-----VSGND---------------------------------
-------------------------LCG--------------------------------
------------------------------------------------------------
------------------------------------------------------------
------------------------------------------------------------
TI---PVEGPFEHI-------PMQNFENNLRLE---------------------GP----
------------------------------------------------------------
------------------------------------------------------------
------------------------------------------------------------
------------------------------------------------------------
------------------------------------------------------------
------------------------------------------------------------
------------------------------------------------------------
-------------------E-LLGLAS---------------------------------
------------------------------------------------------------
------------------------------------------------------------
------------------------------------------------------------
------Y-----------------------------------------------------
-------------------DT----N------------------------CT--------
------------------------------------------------------------
------------------------------------------------------------
------------------------------------------------------------
-------
>AT3G25560.3 pacid=19664068 transcript=AT3G25560.3 locus=AT3G25560 ID=AT3G25560.3.TAIR10 annot-version=TAIR10
------------------------------------------------------------
------------------------------------------------------------
---------------------------------------MLQGR-REAKK----------
------------------------------------------------------SYALFS
S-----TFFFFFI------------------CF---------------------------
------------LSSSSAELTDK-----------------GVNFE-V----VALIGIK--
-SSLT--------DP-HGVLMNWDDT----------------------------------
-------------------------------------AVDPC-S----------------
--------------WN--------------------------------------------
------------------------------------------------------------
------------------------------------------------------------
------------------------------------------------------------
-----------------------------------------------MITCS----DGFV
IRL---------------------------------------------------------
-----------EAPSQNL---SGT-------LSSSIGNLTNLQTV---------------
---------------L--------------------------------------------
----LQNNYITGNIPHEIGKLMKLKTLD---------------------LSTNNFTGQIP
FTL--------------------------SYSKNLQYL----------------------
------------------------------------------------------------
---------RVNNNSL--------------------------------------------
--------TGTIPS----------------------------SLANM---T---------
------------------------------------------------------------
-----------QLTFLD-----LSYNN---------------------------------
-------------------------LSG--------------------------------
------------------------------------------------------------
------------------------------------------------------------
------------------------------------------------------------
PV---PRSLAKTF-----------NVMGNSQIC---------------------PT-GT-
-----------------------EKDCNG-TQPKPMSI------TLNS--------SQ-N
KS-SD-------------------------------------------------------
------------------------------------------------------------
-----------------GGTKNRKI-AVVFGVSLTC-VCLLIIG-FGFLLWWRRRHNK--
------------------------------QVLFF--DIN--------------------
----E-QNKEEMC------------------------------------------LGNLR
RFNFKELQSATSNFSSKNLVGKGGFGNVYKGCL--HDGSIIAVKRLKDIN-----NGGGE
VQFQTELEMISLAVHRNLLR-LYGFCT--TSSERLLVYPYMSNGSVASRLK---------
A-----------------------------------------------------------
---------------------------------------KPVLDWG-TRKRIALGAGRGL
LYLHEQCDPKIIHRDVKAANILLDDYFEAVVGDFGLA----KLLDHEE-SHVTTAVRGTV
GHIAPEYLSTGQSSEKTDVFGFGILLLELITGLRAL--EFGKAA----NQ-RGA-ILDW-
---VKKLQQEKKLEQIVDKDL----K-SNYD------RIEVEEMVQVALLCTQYLPIHRP
KMSEVVRML-E-GD-G--LVEKWEAS-----S-Q-RA-E--------TNRSYSKP-----
-----NEF---SSSERYSDL--------------------TDDSSV---------LVQAM
ELSGFGIRKTYSHALSHD------------------------------------------
-------
>AT5G10290.1 pacid=19665998 transcript=AT5G10290.1 locus=AT5G10290 ID=AT5G10290.1.TAIR10 annot-version=TAIR10
------------------------------------------------------------
------------------------------------------------------------
-----------------------------------------MR-----------------
------------------------------------------------------MFSLQ-
--KMA-MAF-TLL------------------FF---------------------------
-----------ACLCS--FVSPDAQ---------------G----------DALFALR--
-ISLR--------AL-PNQLSDWNQN----------------------------------
-------------------------------------QVNPC-T----------------
--------------WS--------------------------------------------
------------------------------------------------------------
------------------------------------------------------------
------------------------------------------------------------
-----------------------------------------------QVICD---DKNFV
TSL---------------------------------------------------------
-----------TLSDMNF---SGT-------LSSRVGILENLKTL---------------
---------------T--------------------------------------------
----LKGNGITGEIPEDFGNLTSLTSLD---------------------LEDNQLTGRIP
STI--------------------------GNLKKLQFL----------------------
------------------------------------------------------------
---------TLSRNKL--------------------------------------------
--------NGTIPE----------------------------SLTGL---P---------
------------------------------------------------------------
-----------NLLNLL-----LDSNS---------------------------------
-------------------------LSG--------------------------------
------------------------------------------------------------
------------------------------------------------------------
------------------------------------------------------------
QI---PQSLFEIP---------KYNFTSNNLNC---------------------GG-RQ-
-----------------------PHPCVSAV-----------------------------
AH-SG-------------------------------------------------------
------------------------------------------------------------
-----------------DS-SKPKTGIIAGVVA-G-VTVVLFGILLFLFCKDRHKGYR--
-----------------------------RDV-FV--DVAG-------------------
------EVDRRIA------------------------------------------FGQLK
RFAWRELQLATDNFSEKNVLGQGGFGKVYKGVL--PDNTKVAVKRLTDFE-----SPGGD
AAFQREVEMISVAVHRNLLR-LIGFCT--TQTERLLVYPFMQNLSLAHRLR---------
E-------------IK--------------------------------------------
-------------------------------------AGDPVLDWE-TRKRIALGAARGF
EYLHEHCNPKIIHRDVKAANVLLDEDFEAVVGDFGLA----KLVDVRR-TNVTTQVRGTM
GHIAPEYLSTGKSSERTDVFGYGIMLLELVTGQRAI--DFSRLE----EE-DDVLLLDH-
---VKKLEREKRLGAIVDKNL----D-GEYI------KEEVEMMIQVALLCTQGSPEDRP
VMSEVVRML-E-GE-G--LAERWEEW-------Q-NV-EVTRRHE---------------
-----FE----RLQRR-FDW--------------------GEDSMH---------NQDAI
ELSGGR------------------------------------------------------
-------
>AT5G16000.1 pacid=19666692 transcript=AT5G16000.1 locus=AT5G16000 ID=AT5G16000.1.TAIR10 annot-version=TAIR10
------------------------------------------------------------
------------------------------------------------------------
-------------------------------MES-TIVMMMMIT-R--------------
--------------------------------------------------------SFFC
-------FLGFLC------------------LL---------------------------
------------CSSVHGLLSPK-----------------GVNFE-V----QALMDIK--
-ASLH--------DP-HGVLDNWDRD----------------------------------
-------------------------------------AVDPC-S----------------
--------------WT--------------------------------------------
------------------------------------------------------------
------------------------------------------------------------
------------------------------------------------------------
-----------------------------------------------MVTCS---SENFV
IGL---------------------------------------------------------
-----------GTPSQNL---SGT-------LSPSITNLTNLRIV---------------
---------------L--------------------------------------------
----LQNNNIKGKIPAEIGRLTRLETLD---------------------LSDNFFHGEIP
FSV--------------------------GYLQSLQYL----------------------
------------------------------------------------------------
---------RLNNNSL--------------------------------------------
--------SGVFPL----------------------------SLSNM---T---------
------------------------------------------------------------
-----------QLAFLD-----LSYNN---------------------------------
-------------------------LSG--------------------------------
------------------------------------------------------------
------------------------------------------------------------
------------------------------------------------------------
PV---PRFAAKTF-----------SIVGNPLIC---------------------PT-GT-
-----------------------EPDCNG-TTLIPMSM------NLNQ--------TG-V
PL-YA-------------------------------------------------------
------------------------------------------------------------
-----------------GGSRNHKM-AIAVGSSVGT-VSLIFIA-VGLFLWWRQRHNQ--
------------------------------NT-FF--DVK--------------------
----DGNHHEEVS------------------------------------------LGNLR
RFGFRELQIATNNFSSKNLLGKGGYGNVYKGIL--GDSTVVAVKRLKDGG-----ALGGE
IQFQTEVEMISLAVHRNLLR-LYGFCI--TQTEKLLVYPYMSNGSVASRMK---------
A-----------------------------------------------------------
---------------------------------------KPVLDWS-IRKRIAIGAARGL
VYLHEQCDPKIIHRDVKAANILLDDYCEAVVGDFGLA----KLLDHQD-SHVTTAVRGTV
GHIAPEYLSTGQSSEKTDVFGFGILLLELVTGQRAF--EFGKAA----NQ-KGV-MLDW-
---VKKIHQEKKLELLVDKELL--KK-KSYD------EIELDEMVRVALLCTQYLPGHRP
KMSEVVRML-E-GD-G--LAEKWEA------S-Q-RS-DS-------VSKCSNRI-----
-----NEL-M-SSSDRYSDL--------------------TDDSSL---------LVQAM
ELSGPR------------------------------------------------------
-------
>AT5G21090.1 pacid=19667244 transcript=AT5G21090.1 locus=AT5G21090 ID=AT5G21090.1.TAIR10 annot-version=TAIR10
------------------------------------------------------------
------------------------------------------------------------
-----------------------------------------MAS-RNY------------
------------------------------------------------------------
--RWELFAASLTLT-----------------LAL--------------------------
-----------IHL---VEANSE-----------------G----------DALYALR--
-RSLT--------DP-DHVLQSWDPT----------------------------------
-------------------------------------LVNPC-T----------------
--------------WF--------------------------------------------
------------------------------------------------------------
------------------------------------------------------------
------------------------------------------------------------
-----------------------------------------------HVTCN---QDNRV
TRV---------------------------------------------------------
-----------DLGNSNL---SGH-------LAPELGKLEHLQYL---------------
---------------E--------------------------------------------
----LYKNNIQGTIPSELGNLKNLISLD---------------------LYNNNLTGIVP
TSL--------------------------GKLKSLVFL----------------------
------------------------------------------------------------
---------RLNDNRL--------------------------------------------
--------TGPIPR----------------------------ALTAI---P---------
------------------------------------------------------------
-----------SLKVVD-----VSSND---------------------------------
-------------------------LCG--------------------------------
------------------------------------------------------------
------------------------------------------------------------
------------------------------------------------------------
TI---PTNGPFAHI-------PLQNFENNPRLE---------------------GP----
------------------------------------------------------------
------------------------------------------------------------
------------------------------------------------------------
------------------------------------------------------------
------------------------------------------------------------
------------------------------------------------------------
------------------------------------------------------------
-------------------E-LLGLAS---------------------------------
------------------------------------------------------------
------------------------------------------------------------
------------------------------------------------------------
------Y-----------------------------------------------------
-------------------DT----N------------------------CT--------
------------------------------------------------------------
------------------------------------------------------------
------------------------------------------------------------
-------
>AT5G45780.1 pacid=19667968 transcript=AT5G45780.1 locus=AT5G45780 ID=AT5G45780.1.TAIR10 annot-version=TAIR10
------------------------------------------------------------
------------------------------------------------------------
-----------------------------------------MEI----------------
------------------------------------------------------------
------SLM-KFL------------------FL--------------------------G
IWVYYYSVLD-SVSAMDSLLSPK-----------------GVNYE-V----AALMSVK--
-NKMK--------DE-KEVLSGWDIN----------------------------------
-------------------------------------SVDPC-T----------------
--------------WN--------------------------------------------
------------------------------------------------------------
------------------------------------------------------------
------------------------------------------------------------
-----------------------------------------------MVGCS---SEGFV
VSL---------------------------------------------------------
-----------EMASKGL---SGI-------LSTSIGELTHLHTL---------------
---------------L--------------------------------------------
----LQNNQLTGPIPSELGQLSELETLD---------------------LSGNRFSGEIP
ASL--------------------------GFLTHLNYL----------------------
------------------------------------------------------------
---------RLSRNLL--------------------------------------------
--------SGQVPH----------------------------LVAGL---S---------
------------------------------------------------------------
-----------GLSFLD-----LSFNN---------------------------------
-------------------------LSG--------------------------------
------------------------------------------------------------
------------------------------------------------------------
------------------------------------------------------------
PT---PNISAKDY-----------RIVGNAFLC---------------------GP-AS-
-----------------------QELCSDATPVRN-----------------------AT
GL-SE-------------------------------------------------------
------------------------------------------------------------
-----------------KDNSKHHS--LVLSFAFGIVVAFIISL-MFLFFWVLWHRSR--
---------------------------------LS---RS--------------------
----HVQQDYEFE------------------------------------------IGHLK
RFSFREIQTATSNFSPKNILGQGGFGMVYKGYL--PNGTVVAVKRLKD-P-----IYTGE
VQFQTEVEMIGLAVHRNLLR-LFGFCM--TPEERMLVYPYMPNGSVADRLR---------
D-NY--------------------------------------------------------
-------------------------------------GEKPSLDWN-RRISIALGAARGL
VYLHEQCNPKIIHRDVKAANILLDESFEAIVGDFGLA----KLLDQRD-SHVTTAVRGTI
GHIAPEYLSTGQSSEKTDVFGFGVLILELITGHKMI--DQGNGQ----VR-KGM-ILSW-
---VRTLKAEKRFAEMVDRDL----K-GEFD------DLVLEEVVELALLCTQPHPNLRP
RMSQVLKVL-E-GLV-----EQCEGGY--------------EARA---------------
----------PSVSRNYSNG--------------------HEEQSF---------IIEAI
ELSGPR------------------------------------------------------
-------
>AT5G65240.2 pacid=19668659 transcript=AT5G65240.2 locus=AT5G65240 ID=AT5G65240.2.TAIR10 annot-version=TAIR10
------------------------------------------------------------
------------------------------------------------------------
------------------------------------------------------------
------------------------------------------------------------
---MALLII-TAL------------------VF---------------------------
-----------SSLWS--SVSPDAQ---------------G----------DALFALR--
-SSLR--------AS-PEQLSDWNQN----------------------------------
-------------------------------------QVDPC-T----------------
--------------WS--------------------------------------------
------------------------------------------------------------
------------------------------------------------------------
------------------------------------------------------------
-----------------------------------------------QVICD---DKKHV
TSV---------------------------------------------------------
-----------TLSYMNFS--SGT-------LSSGIGILTTLKTL---------------
---------------T--------------------------------------------
----LKGNGIMGGIPESIGNLSSLTSLD---------------------LEDNHLTDRIP
STL--------------------------GNLKNLQFL----------------------
------------------------------------------------------------
---------TLSRNNL--------------------------------------------
--------NGSIPD----------------------------SLTGL---S---------
------------------------------------------------------------
-----------KLINIL-----LDSNN---------------------------------
-------------------------LSG--------------------------------
------------------------------------------------------------
------------------------------------------------------------
------------------------------------------------------------
EI---PQSLFKIP---------KYNFTANNLSC---------------------GG-TF-
-----------------------PQPCVTES-----------------------------
SP-SG-------------------------------------------------------
------------------------------------------------------------
-----------------DS-SSRKTGIIAGVVS-G-IAVILLGFFFFFFCKDKHKGYK--
-----------------------------RDV-FV--DVAG-------------------
------EVDRRIA------------------------------------------FGQLR
RFAWRELQLATDEFSEKNVLGQGGFGKVYKGLL--SDGTKVAVKRLTDFE-----RPGGD
EAFQREVEMISVAVHRNLLR-LIGFCT--TQTERLLVYPFMQNLSVAYCLR---------
E-------------IK--------------------------------------------
-------------------------------------PGDPVLDWF-RRKQIALGAARGL
EYLHEHCNPKIIHRDVKAANVLLDEDFEAVVGDFGLA----KLVDVRR-TNVTTQVRGTM
GHIAPECISTGKSSEKTDVFGYGIMLLELVTGQRAI--DFSRLE----EE-DDVLLLDH-
---VKKLEREKRLEDIVDKKL----D-EDYI------KEEVEMMIQVALLCTQAAPEERP
AMSEVVRML-E-GE-G--LAERWEEW-------Q-NL-EVTRQEE---------------
-----FQ----RLQRR-FDW--------------------GEDSIN---------NQDAI
ELSGSSSLSV--------------VFLVFTLSRVIQTVDVCDYINTDQQNQKL-------
-------
>AT5G63710.1 pacid=19671878 transcript=AT5G63710.1 locus=AT5G63710 ID=AT5G63710.1.TAIR10 annot-version=TAIR10
------------------------------------------------------------
------------------------------------------------------------
-----------------------------------------MAH-SGNG-----------
--------ESFHDPLRG---------------------------------FIQRNCFRWN
NQKLILQCFMALA------------------FV---------------------------
-----------GITSS--TTQPDIE---------------G----------GALLQLR--
-DSLN--------DS-SNRL-KWTRD----------------------------------
-------------------------------------FVSPCYS----------------
--------------WS--------------------------------------------
------------------------------------------------------------
------------------------------------------------------------
------------------------------------------------------------
-----------------------------------------------YVTC----RGQSV
VAL---------------------------------------------------------
-----------NLASSGF---TGT-------LSPAITKLKFLVTL---------------
---------------E--------------------------------------------
----LQNNSLSGALPDSLGNMVNLQTLN---------------------LSVNSFSGSIP
ASW--------------------------SQLSNLKH-----------------------
------------------------------------------------------------
------------------------------------------------------------
------------------------------------------------------------
------------------------------------------------------------
---------------LD-----LSSNN---------------------------------
-------------------------LTG--------------------------------
------------------------------------------------------------
------------------------------------------------------------
------------------------------------------------------------
SI---PTQFFSIP---------TFDFSGTQLIC---------------------GK-SL-
-----------------------NQPCSSSS-----------------------------
RL-PV-------------------------------------------------------
------------------------------------------------------------
-----------------TS-SKKKLRDITLTASCVASIILFLGA-MVMYHHHRVRRTK--
-----------------------------YDI-FF--DVAG-------------------
------EDDRKIS------------------------------------------FGQLK
RFSLREIQLATDSFNESNLIGQGGFGKVYRGLL--PDKTKVAVKRLADYF-----SPGGE
AAFQREIQLISVAVHKNLLR-LIGFCT--TSSERILVYPYMENLSVAYRLR---------
D-------------LK--------------------------------------------
-------------------------------------AGEEGLDWP-TRKRVAFGSAHGL
EYLHEHCNPKIIHRDLKAANILLDNNFEPVLGDFGLA----KLVDTSL-THVTTQVRGTM
GHIAPEYLCTGKSSEKTDVFGYGITLLELVTGQRAI--DFSRLE----EE-ENILLLDH-
---IKKLLREQRLRDIVDSNL----T--TYD------SKEVETIVQVALLCTQGSPEDRP
AMSEVVKML-Q-GTGG--LAEKWTEW-------E-QL-EEVRNKE---------------
-----ALL---LPTLP-ATWD-------------------EEETTV---------DQESI
RLSTAR------------------------------------------------------
-------
>evm_27.model.AmTr_v1.0_scaffold00170.10_ pacid=31553827 transcript=evm_27.model.AmTr_v1.0_scaffold00170.10_ locus=evm_27.TU.AmTr_v1.0_scaffold00170.10_ ID=evm_27.model.AmTr_v1.0_scaffold00170.10.v1.0 annot-version=v1.0
------------------------------------------------------------
------------------------------------------------------------
-----------------------------------------MVE-NSA------------
-------AVAVR------------------------------------------------
-----LLLFCAFP------------------LV---------------------------
------------IHGMDPLLSPK-----------------GVNYE-V----AALMGVK--
-SGMK--------DE-FHVFEGWDIN----------------------------------
-------------------------------------SVDPC-T----------------
--------------WA--------------------------------------------
------------------------------------------------------------
------------------------------------------------------------
------------------------------------------------------------
-----------------------------------------------MIGCS---PEGFV
IAL---------------------------------------------------------
-----------EMPSKSL---SGY-------LSPIIGNLSQLQT----------------
------------------------------------------------------------
------------------------------------------------------------
------------------------------------------------------------
------------------------------------------------------------
------------------------------------------------------------
------------------------------------------------------------
------------------------------------------------------------
---------------LD-----LSFNN---------------------------------
-------------------------LSG--------------------------------
------------------------------------------------------------
------------------------------------------------------------
------------------------------------------------------------
PA---PRIRAKDY-----------SVAGNGFLC---------------------AS-SF-
-----------------------LKGCIDTPKPIM------------------------Q
AE-PS-------------------------------------------------------
------------------------------------------------------------
-----------------RHPYDHRA-VIAIAVSLGCISALLVFF-LVFLYWQHASKRH--
---------------------------------IH--FAS--------------------
----YEKHECEVD------------------------------------------IANLK
RFSYRELQIATDNFNPRRILGQGGFGVVYKGFL--QNGAVVAVKRLKD-P-----SFTGE
VQFQTEVETISLALHRNLLR-LYGFCM--TSNERLLVYPYMSNGSVADRLR---------
D-NL--------------------------------------------------------
-------------------------------------CDKPALDWE-KRVRIAIGAARGL
LYLHEQCNPKIIHRDVKAANILLDDSFEAVVGDFGLA----KLLDRRD-SHVTTAVRGTV
GHIAPEYLSTGQSSEKTDVFGFGVLLLELITGQKAM--GADRSL----NH-KG--ILDW-
---VRSAFEEKRLDQMVDKDL----S-GYFD------GSEIECMVMVALLCTQSNPNLRP
KMSEVVKML-E-GGPG--ATEHLE-----------RP-DISYERC---------------
----------HSFSRTGADV--------------------LDGSSS---------IIEAM
ELSGPR------------------------------------------------------
-------
>evm_27.model.AmTr_v1.0_scaffold00085.109 pacid=31556360 transcript=evm_27.model.AmTr_v1.0_scaffold00085.109 locus=evm_27.TU.AmTr_v1.0_scaffold00085.109 ID=evm_27.model.AmTr_v1.0_scaffold00085.109.v1.0 annot-version=v1.0
------------------------------------------------------------
------------------------------------------------------------
-----------------------------------------MEV-R--------------
------------------------------------------------------AFLYWQ
------LLSLVLA------------------LL---------------------------
------------GDSSFATLSPS-----------------GINYE-V----VALMAIK--
-NDLV--------DP-HNVLENWDMN----------------------------------
-------------------------------------SVDPC-S----------------
--------------WR--------------------------------------------
------------------------------------------------------------
------------------------------------------------------------
------------------------------------------------------------
-----------------------------------------------MVTCS---ADGYV
SSL---------------------------------------------------------
-----------GMPSQNL---SGT-------LSPGIGNLSNLQNV---------------
---------------L--------------------------------------------
----LQSNAIMGPIPSEIVRLQKLQALD---------------------LSNNRFSGAIP
SSL--------------------------GDLKNLNYL----------------------
------------------------------------------------------------
---------RLNNNSL--------------------------------------------
--------SGPCPD----------------------------SLSRI---K---------
------------------------------------------------------------
-----------GLTLLD-----LSYNN---------------------------------
-------------------------LSG--------------------------------
------------------------------------------------------------
------------------------------------------------------------
------------------------------------------------------------
SL---PRMSARTF-----------NIVGNPLIC---------------------GQ-DS-
-----------------------AANCSS-ISPEPLPF------PPEL--------TKAH
SQ-S--------------------------------------------------------
------------------------------------------------------------
-----------------EGSKIRRV-VIPLGASLASFSFLILVI-IS-ILWWRRRHNQ--
------------------------------QV-FF--DVN--------------------
----E-QYDPEVC------------------------------------------LGHLK
RYSVKELRIATDDFNKKNILGTGGFGIVYKGCL--RDGTLVAVKRLKDAN-----AIGGE
RQFQTEVEMISLAVHRNLLR-LWGFCS--TDTERLLVYPYMPNGSVASRLR---------
D-HI--------------------------------------------------------
-------------------------------------HSKPALDWA-TRKRIALGTARGL
LYLHEQCDPKIIHRDVKAANILLDEDFEAVVGDFGLA----KLLDHHD-SHVTTAVRGTV
GHIAPEYLSTGQSSEKTDVFGFGILLLELITGQKAV--DFGRLA----NQ-KGV-MLDW-
---VKKLHQEKKLNLMVDKDL----K-NNFD------RVELEEMVRVALLCTQFHPACRP
KMSEVVRML-E-GD-G--LAEKWEA------SQQ-KV-E--------TPRFRGSE-----
-----------FFPRKYSDL--------------------IEESSL---------VVEAM
ELSGPR------------------------------------------------------
-------
>evm_27.model.AmTr_v1.0_scaffold00095.42_ pacid=31559021 transcript=evm_27.model.AmTr_v1.0_scaffold00095.42_ locus=evm_27.TU.AmTr_v1.0_scaffold00095.42_ ID=evm_27.model.AmTr_v1.0_scaffold00095.42.v1.0 annot-version=v1.0
------------------------------------------------------------
------------------------------------------------------------
-------------------------------M----------------------------
------------------------------------------------------------
--DFTGLVFGLLVL-----------------VPM--------------------------
-----------V------YSNTE-----------------G----------DALYTLR--
-RSLS--------DP-DNVLQSWDPT----------------------------------
-------------------------------------LVNPC-T----------------
--------------WF--------------------------------------------
------------------------------------------------------------
------------------------------------------------------------
------------------------------------------------------------
-----------------------------------------------HITCN---QDNRV
TRV---------------------------------------------------------
-----------DLGNSNL---SGR-------LVSELGKLEHLQYL---------------
---------------E--------------------------------------------
----LYKNNIQGTIPAEFGKLKNLISLD---------------------LYNNNISGVIP
PSL--------------------------GNLKSLVFL----------------------
------------------------------------------------------------
---------RLNDNQL--------------------------------------------
--------TGRIPR----------------------------ELAGI---P---------
------------------------------------------------------------
-----------SLKVVD-----VSTNN---------------------------------
-------------------------LCG--------------------------------
------------------------------------------------------------
------------------------------------------------------------
------------------------------------------------------------
TI---PTTGPFEHI-------PLSNFENNARLE---------------------GP----
------------------------------------------------------------
------------------------------------------------------------
------------------------------------------------------------
------------------------------------------------------------
------------------------------------------------------------
------------------------------------------------------------
------------------------------------------------------------
-------------------E-LQGLAV---------------------------------
------------------------------------------------------------
------------------------------------------------------------
------------------------------------------------------------
------Y-----------------------------------------------------
-------------------DT----N------------------------C---------
------------------------------------------------------------
------------------------------------------------------------
------------------------------------------------------------
-------
>evm_27.model.AmTr_v1.0_scaffold00006.234 pacid=31560282 transcript=evm_27.model.AmTr_v1.0_scaffold00006.234 locus=evm_27.TU.AmTr_v1.0_scaffold00006.234 ID=evm_27.model.AmTr_v1.0_scaffold00006.234.v1.0 annot-version=v1.0
------------------------------------------------------------
------------------------------------------------------------
------------------------------------------MK-RE-------------
--------------------------------------------------------GLFF
-------WVVFF-------------------FS---------------------------
------------WASSTALLSPK-----------------GVNFE-V----QALMGIK--
-QALK--------DP-LSVLENWDGD----------------------------------
-------------------------------------SVDPC-S----------------
--------------WA--------------------------------------------
------------------------------------------------------------
------------------------------------------------------------
------------------------------------------------------------
-----------------------------------------------MITCS---PENLV
IGL---------------------------------------------------------
-----------GTPGQSL---SGT-------LSPSIGNLTNLQIV---------------
---------------L--------------------------------------------
----LQNNNISGSIPHEIGRLSMLKTLD---------------------LSNNLFDDSIP
NSI--------------------------GNLKSLEYL----------------------
------------------------------------------------------------
---------RLNNNSL--------------------------------------------
--------SGPFPS----------------------------SLANI---S---------
------------------------------------------------------------
-----------ELAFLD-----LSYNN---------------------------------
-------------------------LSG--------------------------------
------------------------------------------------------------
------------------------------------------------------------
------------------------------------------------------------
PV---PKFPARTF-----------NIVGNPLIC---------------------GN-GA-
-----------------------EKDCSG-SISLPLSF------SVNA--------TQ-S
NQ-PS-------------------------------------------------------
------------------------------------------------------------
-----------------DRPKSHRV-ALAFGLSLGG-ICLLILG-FGLLLWWRHRHNQ--
------------------------------QI-FF--DVN--------------------
----D-QHDEEVC------------------------------------------LGNLK
KFQFRELQAATNNFSSKNILGKGGFGIVYKGYL--QDGSVVAVKRLKDGN-----AIGGE
IQFQTEVEMISLAVHRNLLR-LRGFCM--TSSERLLVYPYMSNGSVASRLR---------
A-----------------------------------------------------------
---------------------------------------KPALDWG-TRKRIALGAARGL
LYLHEQCDPKIIHRDVKAANILLDDYCEAVVGDFGLA----KLLDHRD-SHVTTAVRGTV
GHIAPEYLSTGQSSEKTDVFGFGILLLELITGQKAL--EFGKAA----NQ-KGA-MLDW-
---VKKIHQEKKLDLLVDKDL----K-INYD------RIELEEMVQVALLCTQYLPGHRP
KMSEVVRML-E-GD-G--LAERWEA------S-Q-RS-D--------TSK--FRG-----
-----SDL----SSERYSDL--------------------TDDSSL---------LAQAM
ELSGPR------------------------------------------------------
-------
>evm_27.model.AmTr_v1.0_scaffold00144.28_ pacid=31563794 transcript=evm_27.model.AmTr_v1.0_scaffold00144.28_ locus=evm_27.TU.AmTr_v1.0_scaffold00144.28_ ID=evm_27.model.AmTr_v1.0_scaffold00144.28.v1.0 annot-version=v1.0
------------------------------------------------------------
------------------------------------------------------------
-------------------------------MA--------MDS-SNFM-----------
------------------------------------------------------------
-----KLLFSLLL------------------LPF--------------------------
-----------FFFSPCFSTNSD-----------------G----------NALHAFR--
-SVLS--------DP-TNVLQSWDPT----------------------------------
-------------------------------------LVNPC-T----------------
--------------WF--------------------------------------------
------------------------------------------------------------
------------------------------------------------------------
------------------------------------------------------------
-----------------------------------------------HVTCN---DHNRV
IRL---------------------------------------------------------
-----------DLGNSNI---TGH-------LVPELGKLEHLQYL---------------
---------------E--------------------------------------------
----LYRNNIGGKIPKELGNLKNLISLD---------------------LYDNKLEGEIP
KAF--------------------------AKLKSLRFL----------------------
------------------------------------------------------------
---------RLNNNRI--------------------------------------------
--------GGVIPR----------------------------ELTTL---P---------
------------------------------------------------------------
-----------NLKFFD-----VSNND---------------------------------
-------------------------LWG--------------------------------
------------------------------------------------------------
------------------------------------------------------------
------------------------------------------------------------
TI---PTEGPFANF-------PLSS-----------------------------------
------------------------------------------------------------
------------------------------------------------------------
------------------------------------------------------------
------------------------------------------------------------
------------------------------------------------------------
------------------------------------------------------------
------------------------------------------------------------
------------------------------------------------------------
------------------------------------------------------------
------------------------------------------------------------
------------------------------------------------------------
------------------------------------------------------------
------------------------------------------------------------
------------------------------------------------------------
------------------------------------------------------------
------------------------------------------------------------
-------
>evm_27.model.AmTr_v1.0_scaffold00157.36_ pacid=31567370 transcript=evm_27.model.AmTr_v1.0_scaffold00157.36_ locus=evm_27.TU.AmTr_v1.0_scaffold00157.36_ ID=evm_27.model.AmTr_v1.0_scaffold00157.36.v1.0 annot-version=v1.0
------------------------------------------------------------
------------------------------------------------------------
------------------------------------------------------------
------------------------------------------------------MNSCW-
------------------------------------------------------------
------------------------------------------------------------
---------------------QWDWE----------------------------------
-------------------------------------LL---------------------
--------------WG--------------------------------------------
------------------------------------------------------------
------------------------------------------------------------
------------------------------------------------------------
-----------------------------------------------QV-----------
------------------------------------------------------------
----------------------GS-------LDQGYPKAPY--DR---------------
---------------E--------------------------------------------
----LQDNHLSGVLPDYLGNLVSLRNLN---------------------LANNSFRGYLP
SQW--------------------------GQLKNLQRL----------------------
------------------------------------------------------------
---------VISNNNL--------------------------------------------
--------TGIIPP----------------------------SFGHI---S---------
------------------------------------------------------------
-----------ELKEVD-----ISSNN---------------------------------
-------------------------LKG--------------------------------
------------------------------------------------------------
------------------------------------------------------------
------------------------------------------------------------
KI---PDELFSID---------KFNFSGNHLDC---------------------GS-NS-
-----------------------KTPCVSIS-----------------------------
RI-LD-------------------------------------------------------
------------------------------------------------------------
-----------------SA-RKPNLAVVVGGAGIGAFILLSIGF-IFIYWNRREHYLR--
-----------------------------HDI-FV--DVPG-------------------
------EDEYKIA------------------------------------------FGQLR
RFSWRELQVATDNFSENLVLGQGGFGKVYKGIL--ADETKVAVKRLTDYH-----NPGGE
LAFLREVELISVAVHRNLLR-LIGFCV--TSSERILVYPFMQNLSVAYRLREFIPCVHAP
D-------------LK--------------------------------------------
-------------------------------------PGEKGLDWP-TRKRVTFGTACGL
EYLHEHCNPKIIHRDLKAANILLDDDFEAVLGDFGLA----KLVDTKL-THVTTQVRGTM
GHIAPEYLSTGRSSEKTDVFGFGITILELVTGQRAI--DFSRLE----EE-DEVLLLDH-
---IKKLHREKTLADIVDKRL----K-QSYD------PEEVEVLVQVALLCTQSSPEDRP
KMTEVVRML-Q-GE-G--LAERWEEW-------E-QL-EVLRSQE---------------
-----YS----VYRHQ-FAW--------------------AEDSTY---------NQEAM
ELSAAR------------------------------------------------------
-------
>evm_27.model.AmTr_v1.0_scaffold00016.146 pacid=31569759 transcript=evm_27.model.AmTr_v1.0_scaffold00016.146 locus=evm_27.TU.AmTr_v1.0_scaffold00016.146 ID=evm_27.model.AmTr_v1.0_scaffold00016.146.v1.0 annot-version=v1.0
------------------------------------------------------------
------------------------------------------------------------
-----------------------------------------MAL-SVLF-----------
------------------------------------------------------------
---------FLFCA-----------------IFS--------------------------
-----------FV-----NANTE-----------------G----------DALYALR--
-RTLH--------DP-ANVLQSWDPT----------------------------------
-------------------------------------LVNPC-T----------------
--------------WF--------------------------------------------
------------------------------------------------------------
------------------------------------------------------------
------------------------------------------------------------
-----------------------------------------------HVTCN---NDNRV
TRL---------------------------------------------------------
-----------DLGNARL---IGT-------LVPELGRLESLQYL---------------
---------------E--------------------------------------------
----LYKNNLVGEIPKELGHLRNLISLD---------------------LYQNNLTGSIP
PSL--------------------------SKLQSLRFL----------------------
------------------------------------------------------------
---------RLSGNKL--------------------------------------------
--------TGKIPK----------------------------ELTQL---G---------
------------------------------------------------------------
-----------NLKSLD-----LSHNN---------------------------------
-------------------------LCG--------------------------------
------------------------------------------------------------
------------------------------------------------------------
------------------------------------------------------------
TI---PTSGSFSKL-------SLKSFENNPRLQ---------------------GP----
------------------------------------------------------------
------------------------------------------------------------
------------------------------------------------------------
------------------------------------------------------------
------------------------------------------------------------
------------------------------------------------------------
------------------------------------------------------------
-------------------E-LMGSVG---------------------------------
------------------------------------------------------------
------------------------------------------------------------
------------------------------------------------------------
------Y-----------------------------------------------------
-------------------DM----G------------------------CN--------
------------------------------------------------------------
------------------------------------------------------------
------------------------------------------------------------
-------
>evm_27.model.AmTr_v1.0_scaffold00038.145 pacid=31571021 transcript=evm_27.model.AmTr_v1.0_scaffold00038.145 locus=evm_27.TU.AmTr_v1.0_scaffold00038.145 ID=evm_27.model.AmTr_v1.0_scaffold00038.145.v1.0 annot-version=v1.0
------------------------------------------------------------
------------------------------------------------------------
------------------------------------------------------------
------------------------------------------------------------
---ME-LAC-AFL------------------FL---------------------------
-----------VSMLP--LVASDYQ---------------G----------DALFALK--
-NALN--------GS--NQLLDWNPN----------------------------------
-------------------------------------LVNPC-T----------------
--------------WS--------------------------------------------
------------------------------------------------------------
------------------------------------------------------------
------------------------------------------------------------
-----------------------------------------------SVDCD---RNNNV
VQV---------------------------------------------------------
-----------ILASKGL---SGT-------LSPRLGVLKYLNTL---------------
---------------G--------------------------------------------
----LQGNDITGNIPDEFGNLTSLTHLD---------------------LGNNYLSGDIP
TSL--------------------------GNLTNLQIL----------------------
------------------------------------------------------------
---------ILSENNF--------------------------------------------
--------NGSIPE----------------------------SISNL---P---------
------------------------------------------------------------
-----------KLIELQ-----LAFND---------------------------------
-------------------------LSG--------------------------------
------------------------------------------------------------
------------------------------------------------------------
------------------------------------------------------------
KI---PEALFQLS---------KYNFTGNKLNC---------------------GP-GM-
-----------------------QHACASVTP------------------G--------A
SD-SG-------------------------------------------------------
------------------------------------------------------------
-----------------NT-KNLNFGALFGTIS-AVLVILVIGVVMFLLWKGRNKGYK--
-----------------------------REV-FV--DVSG-------------------
------EDDRKIA------------------------------------------FGQLK
RFAWRELQLATDIFSEKNVLGQGGFGKVYKGVL--PDNTKIAVKRLTDYQ-----SPGGE
AAFLREVEMISVADHRNILR-LIGFCT--TPSERLLVYPFMQNLSVAYRLR---------
D-------------IK--------------------------------------------
-------------------------------------PGEKVLDWQ-SRKQVALGTARGL
EYLHEHCNPKIIHRDVKAANVLLDEDFEAVVGDFGLA----KLVDVRK-TNVTTQVRGTM
GHIAPEYLSTGKSSEKTDVFGYGIMLLELVTGQRAI--DFSRLE----EE-DDVLLLDH-
---VKKLEREKRLDAIVDRNL----K-QNYD------SREVETMIQVALLCTQSSPEERP
KMAEVVRML-E-GE-G--LAQRWEEW-------Q-QV-EVVRRQE---------------
-----YE----RLHSR-FDW--------------------AEDSVY---------NQDAV
QLSGGR------------------------------------------------------
-------
>evm_27.model.AmTr_v1.0_scaffold00019.81_ pacid=31572285 transcript=evm_27.model.AmTr_v1.0_scaffold00019.81_ locus=evm_27.TU.AmTr_v1.0_scaffold00019.81_ ID=evm_27.model.AmTr_v1.0_scaffold00019.81.v1.0 annot-version=v1.0
------------------------------------------------------------
------------------------------------------------------------
-----------------------------------------MKP-SSA------------
------------------------------------------------------TPMSF-
-------LIFFF-------------------VF---------------------------
------------LFFPSASLSFE-----------------PLNHE-V----EALISIR--
-RELI--------DP-HGILSNWDEN----------------------------------
-------------------------------------SVDPC-S----------------
--------------WT--------------------------------------------
------------------------------------------------------------
------------------------------------------------------------
------------------------------------------------------------
-----------------------------------------------MITCS---PENLV
IGL---------------------------------------------------------
-----------GAPSQNL---SGT-------LSPKIGNLTNLQQV---------------
---------------L--------------------------------------------
----LQNNNISGWIPLELGKLPHLQTLD---------------------LSNNKLTGAVP
ESL--------------------------GQLNSLEYL----------------------
------------------------------------------------------------
---------RLNNNSL--------------------------------------------
--------FGVFPA----------------------------SLAKL---P---------
------------------------------------------------------------
-----------RLAFLD-----LSYNN---------------------------------
-------------------------LTA--------------------------------
------------------------------------------------------------
------------------------------------------------------------
------------------------------------------------------------
PV---PRFPAKTF-----------NIVGNPLIC---------------------GT-GS-
-----------------------TQDCSGTAAPAVPFL------PLNT--------SS--
------------------------------------------------------------
------------------------------------------------------------
-----------------RKSRTHKV-AIALGAGFGC-TSLLILG-LSLFLWWKYKLHK--
------------------------------QI-IQ--HET--------------------
----DHSEGEEIC------------------------------------------LGNLK
RFSFRELQTATGNFNPKNILGKGGFGNVYKGYL--SDGRVVAVKRLKDGS-----AAGGE
AQFQTELEMISLAVHRNLLR-LLGFCA--TSSERLLVYPFMANGSVASRLR---------
G-----------------------------------------------------------
---------------------------------------KPALDWN-TRKRIALGAARGL
LYLHEQCDPKIIHRDVKAANILLDEYCEAVVGDFGLA----KLLDHQD-SHVTTAVRGTV
GHIAPEYLSTGQSSEKTDVFGFGILLLELITGQRAL--DFGKAA----NQ-KGA-MLDW-
---VKKVHQEKKLDLLVDKEL----RVGGYD------HIEVGEMVKVALLCTQFLPTHRP
KMAEVVRML-Q-GD-G--LADKWEPG--KLNS-N-NH-GMHHDHN-SMPIVVTIHH----
-----------G-----CDHDDDD-------YG-GGGDGDGDSSSL---------DVENM
ELSGPR------------------------------------------------------
-------
>evm_27.model.AmTr_v1.0_scaffold00010.295 pacid=31572865 transcript=evm_27.model.AmTr_v1.0_scaffold00010.295 locus=evm_27.TU.AmTr_v1.0_scaffold00010.295 ID=evm_27.model.AmTr_v1.0_scaffold00010.295.v1.0 annot-version=v1.0
------------------------------------------------------------
------------------------------------------------------------
-----------------------------------------MGE-MK-------------
-------------------------------------------------------RLRVN
R-----VRLYVLL------------------VW---------------------------
------------QLLGQICANME-----------------G----------DALHSLR--
-ANLV--------DP-NNVLQSWDPT----------------------------------
-------------------------------------LVNPC-T----------------
--------------WF--------------------------------------------
------------------------------------------------------------
------------------------------------------------------------
------------------------------------------------------------
-----------------------------------------------HVTCN---NDNSV
IRV---------------------------------------------------------
-----------DLGNAEL---SGS-------LVPQLGQLNNLQYL---------------
---------------E--------------------------------------------
----LYSNNISGMIPSDLGNLTNLVSLD---------------------LYLNKFTGGIP
NSL--------------------------GKLTKLRFL----------------------
------------------------------------------------------------
---------RLNNNSL--------------------------------------------
--------TGGIPM----------------------------SLTNV---S---------
------------------------------------------------------------
-----------ALQVLD-----LSNNN---------------------------------
-------------------------LSG--------------------------------
------------------------------------------------------------
------------------------------------------------------------
------------------------------------------------------------
EV---PSNGSFSLF-------TPISFANNRGLC---------------------GP-VT-
-----------------------SQPCPG-APPFSPPP------PFFP------------
PP-PA-------------------------------------------------------
------------------------------------------------------------
-------S-NQG------RNSASSTGAIAGGVAAGAALLFAAPA-IGFAWWRR-RKPQ--
------------------------------EH-FF--DVPA-------------------
------EEDPEVH------------------------------------------LGQLK
RFSLRELQVATDSFSNKNILGRGGFGKVYKGRL--ADGSLVAVKRLKEER-----TPGGE
LQFQTEVEMISMAVHRNLLR-LRGFCM--TPTERLLVYPYMANGSVASCLR---------
E-RP--------------------------------------------------------
-------------------------------------EAEPPLNWP-TRKRIALGAARGL
SYLHDHCDPKIIHRDVKAANILLDEDYEAVVGDFGLA----KLMDYKD-THVTTAVRGTI
GHIAPEYLSTGKSSEKTDVFGYGIMLLELITGQRAF--DLARLA----ND-DDVMLLDW-
---VKGLLKEKRVENLVDPDL----Q-NNYV------EAEVEQLIQVALLCTQGSPMDRP
KMSEVVRML-E-GD-G--LAERWEEW-------Q-KV-EVVR-NE---------------
-----VDL----GPPRNSEWIV--------------------DSTD---------NLHAV
ELSGPR------------------------------------------------------
-------
>Bradi2g34314.2.p pacid=32772846 transcript=Bradi2g34314.2 locus=Bradi2g34314 ID=Bradi2g34314.2.v3.1 annot-version=v3.1
------------------------------------------------------------
------------------------------------------------------------
-----------------------------------------MAE-RR-------------
------------------------------------------------------------
---ASSLGVIMAVA-----------------MVVI-------------------------
-----------MAVLGLGLVAAEEDPWPDA---PRY--------K-V----EALVAIR--
-AALR--------DP-NGVLVDWVANS---------------------------------
-------------------------------------SVHPC-N----------------
--------------WT--------------------------------------------
------------------------------------------------------------
------------------------------------------------------------
------------------------------------------------------------
-----------------------------------------------GVVCSV--SLG--
--I---------------------------------------------------------
-----------DLHSRNL---SGT-------LSPEIGKIRWLEDVN--------------
------------------------------------------------------------
----LGDNDISGPIPETLGEFQSLVRVD---------------------LSNNRFSGTIP
PAL----------------CK--------EPIYDL-------------------------
------------------------------------------------------------
---------QLSHNNL--------------------------------------------
--------SGTIPDAIFTHR------------------------------S---------
------------------------------------------------------------
-----------N-FFVD-----LSFNN---------------------------------
-------------------------LSG--------------------------------
------------------------------------------------------------
------------------------------------------------------------
------------------------------------------------------------
T---LP------DYNISFYGINTANFEGNPILH---------------------------
------------------------------------------------------------
------------------------------------------------------------
------------------------------------------------------------
--------------------------YNCNGTC----------G-STPM-----QENA--
---------------------------------LP-KESPN-------------------
------KNESEAC------------------------------------------FGHLK
RYMLKEIKQATNNFNRNNILGQGGFGIVYKGLL--HDGTIAAVKRLKDFV-----SSTGE
HQFRTEVAVISLVVHRNLLS-LIGFCS--EKNERLLVYPYMPNGTVSSKLQ---------
E-YV--------------------------------------------------------
-------------------------------------NQKPALDWP-TRKKIALGTARGL
VYLHDQCYPKIIHRDIKASNVLLDEEFEAIVADFGMA----KMLEQGQ-THVISEIRGTF
GRIAPEYLRTGESSEKTDVYAYGLLLMELITGRRTL--DVREEE----YP-KGG-LVDW-
---ARELLEEGQLSSLVDKRL----G-SDYD------SAELVEMVQTVLLCAMYNADHRP
RMSEVVRML-E-GD-G-SSAKRWEAL-------K-DIPTTPLPGT--PVFIPSLA-----
-----HGG-------------------------------EGEEYQSG--------DIEAI
ELSGPR------------------------------------------------------
-------
>Bradi2g10816.1.p pacid=32777917 transcript=Bradi2g10816.1 locus=Bradi2g10816 ID=Bradi2g10816.1.v3.1 annot-version=v3.1
------------------------------------------------------------
------------------------------------------------------------
-------------------------------MALA------AAA-AAAA-----------
------------------------------------------------------------
L----FVAAAVLSP-----------------ASV--------------------------
-----------AS-----ASNSE-----------------G----------DALYALR--
-SALA--------DP-RGVLQSWDPT----------------------------------
-------------------------------------LVSPC-T----------------
--------------WF--------------------------------------------
------------------------------------------------------------
------------------------------------------------------------
------------------------------------------------------------
-----------------------------------------------HITCN---RDNRV
TRV---------------------------------------------------------
-----------DLGNSNL---SGH-------LVPELGHLEHLQYL---------------
------------------------------------------------------------
------------------------------------------------------------
------------------------------------------------------------
------------------------------------------------------------
---------RLKDNHL--------------------------------------------
--------TGLIPR----------------------------ELKNI---S---------
------------------------------------------------------------
-----------SLKVM--------------------------------------------
------------------------------------------------------------
------------------------------------------------------------
------------------------------------------------------------
------------------------------------------------------------
-------------------------------LE---------------------GP----
------------------------------------------------------------
------------------------------------------------------------
------------------------------------------------------------
------------------------------------------------------------
------------------------------------------------------------
------------------------------------------------------------
------------------------------------------------------------
-------------------E-LQGLAA---------------------------------
------------------------------------------------------------
------------------------------------------------------------
------------------------------------------------------------
------Y-----------------------------------------------------
-------------------DT----N------------------------C---------
------------------------------------------------------------
------------------------------------------------------------
------------------------------------------------------------
-------
>Bradi2g04420.1.p pacid=32778313 transcript=Bradi2g04420.1 locus=Bradi2g04420 ID=Bradi2g04420.1.v3.1 annot-version=v3.1
------------------------------------------------------------
------------------------------------------------------------
-------------------------------------------M-G--------------
------------------------------------------------------LWMRWR
WWA---VAAVVLS------------------VV---------------------------
------------LPPSAATLSPA-----------------GINYE-V----VALMAIK--
-TELQ--------DH-YNVLDNWDIN----------------------------------
-------------------------------------SVDPC-S----------------
--------------WR--------------------------------------------
------------------------------------------------------------
------------------------------------------------------------
------------------------------------------------------------
-----------------------------------------------MVTCS---SDGYV
SAL---------------------------------------------------------
-----------GLPSQRL---SGK-------LSPGIGNLTRLQSV---------------
---------------L--------------------------------------------
----LQNNAISGPIPGSIGRLGMLQTLD---------------------ISDNLLTGSIP
SSV--------------------------GDLKNLNYL----------------------
------------------------------------------------------------
---------KLNNNSL--------------------------------------------
--------SGVLPD----------------------------SLATI---N---------
------------------------------------------------------------
-----------GLALVD-----LSFNN---------------------------------
-------------------------LSG--------------------------------
------------------------------------------------------------
------------------------------------------------------------
------------------------------------------------------------
PL---PKISSRTF-----------NIAGNSMIC---------------------GL-KS-
-----------------------GDNCSS-VSMDPLSY------PPDD--------LKIQ
PQ-Q--------------------------------------------------------
------------------------------------------------------------
-----------------SMARSHRI-AIICGATVGS-LVFVVIA-VGMLLWWRHRRNQ--
------------------------------QI-FF--DVNA-------------------
---TD-QYDPEVC------------------------------------------LGHLK
QYAFKELRASTNNFNSKNILGEGGYGIVYKGFL--RDGSVVAVKRLKDYN-----AVGGE
VQFQTEVEVISLAVHRNLLR-LIGFCT--TESERLLVYPYMPNGSVASQLR---------
E-HI--------------------------------------------------------
-------------------------------------NGRPALDWS-RRKMIALGTARGL
LYLHEQCDPKIIHRDVKASNVLLDEYFEAIVGDFGLA----KLLDHQE-SHVTTAVRGTV
GHIAPEYLSTGQSSEKTDVFGFGVLLVELITGQKAL--DFGRLA----NQ-KGG-VLDM-
---VKKLHHEKQLSMMVDKDL----G-SNYD------RVELEEMVQVALLCTQYHPSHRP
RMSEVIRML-E-GD-G--LAEKWEA------S-Q-NV-D--------TPKSVSSE-----
-----------LIPPKFMDLA------------------AADESSL---------GLEAM
ELSGPR------------------------------------------------------
-------
>Bradi2g52890.1.p pacid=32778652 transcript=Bradi2g52890.1 locus=Bradi2g52890 ID=Bradi2g52890.1.v3.1 annot-version=v3.1
------------------------------------------------------------
------------------------------------------------------------
-------------------------------M---------AAA-AAGA-----------
------------------------------------------------------------
LGL--FLAAALVLA-----------------LA---------------------------
------------------GANSE-----------------G----------DALSALR--
-RSLQ--------DP-GGVLQSWDPT----------------------------------
-------------------------------------LVNPC-T----------------
--------------WF--------------------------------------------
------------------------------------------------------------
------------------------------------------------------------
------------------------------------------------------------
-----------------------------------------------HVTCN---RENRV
TRL---------------------------------------------------------
-----------DLGNLNL---SGH-------LVPELGKLDHLQYL---------------
---------------E--------------------------------------------
----LYKNNIQGTIPSELGDLKNLISLD---------------------LYKNNVSGTIP
PTL--------------------------GKLKSLVFL----------------------
------------------------------------------------------------
---------RLNGNRL--------------------------------------------
--------TGPIPR----------------------------ELAGI---S---------
------------------------------------------------------------
-----------SLKVVD-----VSGND---------------------------------
-------------------------LCG--------------------------------
------------------------------------------------------------
------------------------------------------------------------
------------------------------------------------------------
TI---PTTGPFEHI-------PLSNFEKNPRLE---------------------GP----
------------------------------------------------------------
------------------------------------------------------------
------------------------------------------------------------
------------------------------------------------------------
------------------------------------------------------------
------------------------------------------------------------
------------------------------------------------------------
-------------------E-LQGLAV---------------------------------
------------------------------------------------------------
------------------------------------------------------------
------------------------------------------------------------
------Y-----------------------------------------------------
-------------------DT----N------------------------C---------
------------------------------------------------------------
------------------------------------------------------------
------------------------------------------------------------
-------
>Bradi4g14000.1.p pacid=32784276 transcript=Bradi4g14000.1 locus=Bradi4g14000 ID=Bradi4g14000.1.v3.1 annot-version=v3.1
------------------------------------------------------------
------------------------------------------------------------
-----------------------------------------MPS-SKQNQ----------
---IELSSESVLKKKNK-----------------------------------LEMVSE--
--SMKVLAF-GLV------------------LL---------------------------
-----------GCLQP--FAAIDLQ---------------V----------IALNEMR--
-TMLN--------DS-RGVLNDWNSN----------------------------------
-------------------------------------QVSPC-Y----------------
--------------FV--------------------------------------------
------------------------------------------------------------
------------------------------------------------------------
------------------------------------------------------------
-----------------------------------------------NVRCN---QDGNV
IGI---------------------------------------------------------
-----------ILSSSGL---SGV-------LSPSIAKLTALEQL---------------
---------------F--------------------------------------------
----LDDNSITGRIPQELGNLSKLMTLK---------------------LGRNHLNGSIP
ETF--------------------------GLLSELQNL----------------------
------------------------------------------------------------
---------DLSQNLL--------------------------------------------
--------SGNIPS----------------------------SLSNL---S---------
------------------------------------------------------------
-----------LLNDIN-----LANNN---------------------------------
-------------------------LTG--------------------------------
------------------------------------------------------------
------------------------------------------------------------
------------------------------------------------------------
EI---PEQLLQVS---------QYNYTGNHLNC---------------------GQ-NL-
------------------------ISCEGGT-----------------------------
TK-TG-------------------------------------------------------
------------------------------------------------------------
-----------------GS-RKSTLKVILGSIG-GAVTLLVVVV-LFVLWWQRMR-HR--
-----------------------------PEI-YI--DVAG-------------------
------QHDHSLG------------------------------------------FGQIK
RLSWRELQIATNNFSEQSVLGKGGFGKVYKGVLPGPDGKKVAVKRLFEVE-----SPEGE
MAFLREIELISIAVHKNILR-LIGFCT--TPTERLLVYPFMENLSVASRLR---------
D-------------IK--------------------------------------------
-------------------------------------QNEPTLDWP-TRMRIALGAARGL
EYLHEHCNPKIIHRDVKAANVLLDGNLEAVIGDFGLA----KMMDMGR-NTVTTAVRGTM
GHIAPEYFKTGRPSVKTDIFGYGVMLLEIVTGERAI--FPDFLE----GA-GEVMLIDQ-
---VKLLMQEGRLEEILDRNM----D-YVYD------FQELANIIQIALLCTHMDPDQRP
AMSEVVHML-E-GNTV--PTDRWEEW-------Q-IA-ELTRRQQ---------------
-----YEN---RQHHNLFSF--------------------SEESLN---------IHEAI
ELSGGR------------------------------------------------------
-------
>Bradi4g18280.2.p pacid=32791292 transcript=Bradi4g18280.2 locus=Bradi4g18280 ID=Bradi4g18280.2.v3.1 annot-version=v3.1
------------------------------------------------------------
------------------------------------------------------------
----------------------------MRSMQEKRL-PDAMAA-QF-------------
------------------------------------------------------------
---AAALVTTGLLA-----------------LLT--------------------------
-----------LA-----SGNTE-----------------G----------DILYAQR--
-QVWK--------DP-NNVLQSWDPT----------------------------------
-------------------------------------LVNPC-T----------------
--------------WF--------------------------------------------
------------------------------------------------------------
------------------------------------------------------------
------------------------------------------------------------
-----------------------------------------------HVTCN---NINSV
IRV---------------------------------------------------------
-----------DLGNAGI---SGS-------LIPELGGLKNLQYL---------------
---------------ELYDNRMAGSIPANLGNLTSLISLDLYNNLLSGVIPTSLGAVGSL
RYLRLFGNNLTGSIPASLGSLTKLVHLE---------------------LQKNALSGSVP
ASL--------------------------GNIKTLQFL----------------------
------------------------------------------------------------
---------RLNANML--------------------------------------------
--------TGTLPL----------------------------EVLSLVLVG---------
------------------------------------------------------------
-----------NLTELN-----VAKNN---------------------------------
-------------------------LAG--------------------------------
------------------------------------------------------------
------------------------------------------------------------
------------------------------------------------------------
TV---GSSGPRVTA-------VIQDALNTAS-----------------------------
------------------------------------------------------------
------------------------------------------------------------
------------------------------------------------------------
------------------------------------------------------------
------------------------------------------------------------
------------------------------------------------------------
------------------------------------------------------------
------------------------------------------------------------
------------------------------------------------------------
------------------------------------------------------------
------------------------------------------------------------
------------------------------------------------------------
------------------------------------------------------------
------------------------------------------------------------
------------------------------------------------------------
------------------------------------------------------------
-------
>Bradi1g10950.2.p pacid=32796843 transcript=Bradi1g10950.2 locus=Bradi1g10950 ID=Bradi1g10950.2.v3.1 annot-version=v3.1
------------------------------------------------------------
------------------------------------------------------------
------------------------------------------------------------
------------------------------------------------------------
---MELIR--ILI------------------II---------------------------
-----------VSLLP--FAASDRQ---------------G----------DALYDMK--
-LKLN--------AT-GTQLTDWNQN----------------------------------
-------------------------------------QVNPC-T----------------
--------------WN--------------------------------------------
------------------------------------------------------------
------------------------------------------------------------
------------------------------------------------------------
-----------------------------------------------SVICD---SSNNV
VQV---------------------------------------------------------
-----------TLASMGF---TGV-------LSPRIGDLEHLNVL---------------
---------------S--------------------------------------------
----LPGNKITGGIPEQLGNLSSLTSLD---------------------LEDNLLVGEIP
SSL--------------------------GHLSKLQLL----------------------
------------------------------------------------------------
---------ILSQNSL--------------------------------------------
--------NGSIPD----------------------------TLATI---S---------
------------------------------------------------------------
-----------SLTDIR-----LAYNN---------------------------------
-------------------------LSG--------------------------------
------------------------------------------------------------
------------------------------------------------------------
------------------------------------------------------------
SI---PAPLFEVA---------RYNFSGNNLTC---------------------GA-NF-
-----------------------ANACVSSS-----------------------------
SY-QG-------------------------------------------------------
------------------------------------------------------------
-----------------AS-RGSKIGIVLGSVG-GVIGLLIIGA-LFIICNGRKKNHL--
-----------------------------REV-FV--DVSG-------------------
------EDDRRIA------------------------------------------FGQLK
RFAWRELQLATDNFSEKNVLGQGGFGKVYKGAL--PDGTKIAVKRLTDYE-----SPGGE
SAFLREVELISVAVHRNLLR-LIGFCT--TQTERLLVYPFMQNLSVAYRLR---------
E-------------FK--------------------------------------------
-------------------------------------PGEPILDWT-ARKRVAIGTARGL
EYLHEHCNPKIIHRDVKAANVLLDEGFEPVVGDFGLA----KLVDVQK-TSVTTQVRGTM
GHIAPEYLSTGKSSERTDVFGYGIMLLEVVTGQRAI--DFSRLE----EE-DDVLLLDH-
---VKKLQREGQLDAIVDRNL----S-SNFD------RQEVEMMMQIALLCTQGSPEDRP
SMSEVVRML-E-GE-G--LAERWEEW-------Q-QV-EVSRRQD---------------
-----YE----RMQQR-FDW--------------------GEDSIY---------NQDAI
ELSSGR------------------------------------------------------
-------
>Bradi1g15850.1.p pacid=32799189 transcript=Bradi1g15850.1 locus=Bradi1g15850 ID=Bradi1g15850.1.v3.1 annot-version=v3.1
------------------------------------------------------------
------------------------------------------------------------
-----------------------------------------MAL-RVAL-----------
------------------------------------------------------------
-----PLVG----A-----------------VFF--------------------------
-----------LAAAAVVASNEE-----------------G----------DALYALR--
-TRLS--------DP-DGMLQSWDPT----------------------------------
-------------------------------------LVNPC-T----------------
--------------WF--------------------------------------------
------------------------------------------------------------
------------------------------------------------------------
------------------------------------------------------------
-----------------------------------------------HVTCD---HASRV
VRL---------------------------------------------------------
-----------DLGNSNV---SGS-------IGPELGRLVNLQYL---------------
---------------E--------------------------------------------
----LYRNNLNGEIPNELGNLKNLISLD---------------------LYANKLTGTIP
KSL--------------------------SKLNSLRFM----------------------
------------------------------------------------------------
---------RLNNNKL--------------------------------------------
--------AGSIPR----------------------------ELAKL---S---------
------------------------------------------------------------
-----------NLKVID-----LSHND---------------------------------
-------------------------LCG--------------------------------
------------------------------------------------------------
------------------------------------------------------------
------------------------------------------------------------
TI---PVDGPFSAF-------PLQSFENNSRLN---------------------GP----
------------------------------------------------------------
------------------------------------------------------------
------------------------------------------------------------
------------------------------------------------------------
------------------------------------------------------------
------------------------------------------------------------
------------------------------------------------------------
-------------------E-LQGLVP---------------------------------
------------------------------------------------------------
------------------------------------------------------------
------------------------------------------------------------
------Y-----------------------------------------------------
-------------------DF----G------------------------C---------
------------------------------------------------------------
------------------------------------------------------------
------------------------------------------------------------
-------
>Bradi1g43690.1.p pacid=32800287 transcript=Bradi1g43690.1 locus=Bradi1g43690 ID=Bradi1g43690.1.v3.1 annot-version=v3.1
------------------------------------------------------------
------------------------------------------------------------
-----------------------------------------ME--APP-SS---------
---------P-------------------------------------P--N--PVVLAAV
L-----VLVLFVS------------------SP---------------------------
---------------SCALLSPK-----------------GVNTE-V----QALIGIK--
-NLLK--------DP-HGVLKNWDQD----------------------------------
-------------------------------------SVDPC-S----------------
--------------FT--------------------------------------------
------------------------------------------------------------
------------------------------------------------------------
------------------------------------------------------------
-----------------------------------------------MITCS---PDNFV
TGL---------------------------------------------------------
-----------EAPSQNL---SGL-------LAPSIGNLTNLETV---------------
---------------L--------------------------------------------
----LQNNIINGPIPTEIGNLEYLKTLD---------------------LSSNKFYGEIP
QSV--------------------------GHLQSLQYL----------------------
------------------------------------------------------------
---------KLNNNTL--------------------------------------------
--------SGPFPS----------------------------ASANL---P---------
------------------------------------------------------------
-----------HLIFLD-----LSYNN---------------------------------
-------------------------LSG--------------------------------
------------------------------------------------------------
------------------------------------------------------------
------------------------------------------------------------
PI---PGSLARTY-----------NIVGNPLIC---------------------DA-NA-
-----------------------EKDCYG-TAPVPMSY------SLNG--------TQ-G
TP-P--------------------------------------------------------
------------------------------------------------------------
-----------------AKTKSHKF-AVAIGAVLGC-MSFLFLA-AGFLFWWRHRRNR--
------------------------------QI-LF--DVD--------------------
----D-QHMENVN------------------------------------------LGNVK
RFQFRELQAATDKFSSKNILGKGGFGHVYRGQL--PDGTLVAVKRLKDGN-----AAGGE
SQFKTEVEMISLAVHRNLLR-ILGFCM--TATERLLVYPYMSNGSVASRLK---------
A-----------------------------------------------------------
---------------------------------------KPPLDWN-TRKRIALGAARGL
LYLHEQCDPKIIHRDVKAANVLLDDYCDAIVGDFGLA----KLLDHQD-SHVTTAVRGTV
GHIAPEYLSTGQSSEKTDVFGFGILLLELITGQTAL--EFGKAS----NQ-KGA-MLDW-
---VKKMHQEKKLDVLVDKGL----R-SSYD------RIELEEMVQVALLCTQYLPGHRP
RMSEVVRML-E-GD-G--LAERWQA------S-Q-RA-D--------SHK-FTVP-----
------EF---TFSRCYSDL--------------------TDDSSL---------LVQAV
ELSGPR------------------------------------------------------
-------
>Bradi5g12227.1.p pacid=32810399 transcript=Bradi5g12227.1 locus=Bradi5g12227 ID=Bradi5g12227.1.v3.1 annot-version=v3.1
------------------------------------------------------------
------------------------------------------------------------
-------------------------------MVA-------SAD-VLR------------
-----------------------------------------------------LRLRRWW
W-----AAA-VFS------------------VV---------------------------
------------LGVSQVAANTE-----------------G----------DALYSLR--
-QSLK--------DA-NSVLQSWDPT----------------------------------
-------------------------------------LVNPC-T----------------
--------------WF--------------------------------------------
------------------------------------------------------------
------------------------------------------------------------
------------------------------------------------------------
-----------------------------------------------HVTCN---TDNSV
IRV---------------------------------------------------------
-----------DLGNAQL---SGA-------LVSQLGQLKNLQYL---------------
---------------E--------------------------------------------
----LYSNNISGTIPYELGNLTNLVSLD---------------------LYLNNFTGVIP
DTL--------------------------GQLLKLRFL----------------------
------------------------------------------------------------
---------RLNNNSL--------------------------------------------
--------SGQIPN----------------------------SLTKI---T---------
------------------------------------------------------------
-----------TLQVLD-----LSNNN---------------------------------
-------------------------LSG--------------------------------
------------------------------------------------------------
------------------------------------------------------------
------------------------------------------------------------
EV---PSTGSFQLF-------TPISFANNLNLC---------------------GP-AT-
-----------------------TKPCPG-APPFSPPP------PFNP------------
PA-TP-------------------------------------------------------
------------------------------------------------------------
-------V-AQG---------DSKTGAIAGGVAAGAALIFAVPA-IGFALWRR-RKPE--
------------------------------DH-FF--DVPA-------------------
------EEDPEVH------------------------------------------LGQLK
RFSLRELQVASDNFSNKNILGRGGFGKVYKGRL--TDGTLVAVKRLKEER-----TPGGE
LQFQTEVEMISMAVHRNLLR-LRGFCM--TPTERLLVYPYMANGSVASRLR---------
E-RQ--------------------------------------------------------
-------------------------------------PNEPPLEWP-KRTRIALGSARGL
SYLHDHCDPKIIHRDVKAANILLDEDFEAVVGDFGLA----KLMDYKD-THVTTAVRGTI
GHIAPEYLSTGKSSEKTDVFGYGIMLLELITGQRAF--DLARLA----ND-DDVMLLDW-
---VKGLLKEKKVEMLVDPDL----Q-SEYT------EHEVEALIQVALLCTQGSPMDRP
KMSEVVRML-E-GD-G--LAERWEEW-------Q-KV-EVVR-QE---------------
-----AEL----APRHN-DWIV--------------------DSTY---------NLRAV
ELSGPR------------------------------------------------------
-------
>Bradi3g09060.2.p pacid=32814789 transcript=Bradi3g09060.2 locus=Bradi3g09060 ID=Bradi3g09060.2.v3.1 annot-version=v3.1
------------------------------------------------------------
------------------------------------------------------------
-----------------------------------------MAT-EAEQLA---------
------DSQPQS------------------------------------------------
-----RSLCYGET------------------TLGRRRRRCGGGGCSMAPRRRWGRGRGPA
ALAQGAQLRSGGADGGEEPDAGREGG------------DGRLGHQ-LR---RPLHMVH--
-GRLL--------PR-R-------------------------------------------
------------------------------------------------------------
------------------------------------------------------------
------------------------------------------------------------
------------------------------------------------------------
------------------------------------------------------------
-----------------------------------------------------------I
RRL---------------------------------------------------------
-----------AMANNGL---SGA-------LSPSIGNLSYLQTM---------------
---------------L--------------------------------------------
----LQNNKISGGIPPEIGKLANLKALD---------------------ISGNQFVGEIP
SSL--------------------------GQLTRLNYL----------------------
------------------------------------------------------------
---------RLDKNNL--------------------------------------------
--------SGQIPT----------------------------DVAKL---P---------
------------------------------------------------------------
-----------GLTFLD-----ISYNN---------------------------------
-------------------------LSG--------------------------------
------------------------------------------------------------
------------------------------------------------------------
------------------------------------------------------------
PV---PKIYAHDY-----------SLVGNKFLC---------------------NS-SS-
-----------------------LHGCTDLKGVTND----------------------TT
SR-TS-------------------------------------------------------
------------------------------------------------------------
-----------------NKTKNHHQ--LALAISLSVICA-TIFA-LFFACWLNYCRWR--
---------------------------------LP---FA--------------------
----SSDQDLDIE------------------------------------------MGHLK
HFSFHDLQNATDNFNSKNILGQGGFGVVYKGCF--RNGTLVAVKRLKD-P-----DVTGE
VQFQTEVELIGLAVHRNLLR-LYGFCM--TSKERLLVYPYMPNGSVADRLR---------
E-YH--------------------------------------------------------
-------------------------------------RGKPSLDWS-KRMRIAIGAARGL
LYLHEQCNPKIIHRDVKAANILLDESFEAVVGDFGLA----KLLDRQD-SHVTTAVRGTI
GHIAPEYLSTGQSSEKTDVYGFGILLLELITGPKTL--SNGHGQ----SQ-KGM-ILDW-
---VRELKEEKKLDKLVDRDL----K-DSFD------VAELECSVDVILQCTLTNPILRP
KMSEVLHAL-E-SNV-----ALAENGV----DMH-RE-ALPYGGS---------------
----------CSFSVRHEDP--------------------HDSSSF---------IIEPI
ELSGPR------------------------------------------------------
-------
>Bradi3g36797.6.p pacid=32815501 transcript=Bradi3g36797.6 locus=Bradi3g36797 ID=Bradi3g36797.6.v3.1 annot-version=v3.1
------------------------------------------------------------
------------------------------------------------------------
-----------------------------------------MPA-SPAPSPQRFSPSLGL
PRARLTSIIP-------------------------------------P--TVPMASSKFN
LFSFP----LLFL------------------LC---------------------------
------------S-GPFLAFSSE-----------------PLNAE-V----VALIAIR--
-QGLV--------DP-HGVLSNWDED----------------------------------
-------------------------------------SVDPC-S----------------
--------------WA--------------------------------------------
------------------------------------------------------------
------------------------------------------------------------
------------------------------------------------------------
-----------------------------------------------MITCS---PHNLV
IGL---------------------------------------------------------
-----------GAPSQGL---SGT-------LSGKIANLTNLEQV---------------
---------------L--------------------------------------------
----LQNNNITGRLPPELGALPRLQTLD---------------------LSNNRFSGRVP
DTL--------------------------GRLSTLRYL----------------------
------------------------------------------------------------
---------RLNNNSL--------------------------------------------
--------SGPFPA----------------------------SLAKI---P---------
------------------------------------------------------------
-----------QLSFLD-----LSYNN---------------------------------
-------------------------LTG--------------------------------
------------------------------------------------------------
------------------------------------------------------------
------------------------------------------------------------
PV---PVFPTRTF-----------NIVGNPMIC---------------------GSHAG-
-----------------------AEECAAAVAPVNAPF------SLES--------TQGS
NK-T--------------------------------------------------------
------------------------------------------------------------
-------TTGGGGGGGRSKAGARLI-PIGVGTSLGA-SSLVLFA-LSCFLWRRKRRHQ--
--QGGGPS-------------------SVLGI-L---DRGGCD-----------------
---LE-GGGGEV-------------------------------------------LGNVR
QFGLRELQAATDGFSAKNILGKGGFGDVYRGRL--ADGTVVAVKRLKDTA-----SASGE
AQFRTEVEMISLAVHRHLLR-LLGFCAEPASGERLLVYPYMPNGSVASRLR---------
G-----------------------------------------------------------
---------------------------------------KPALDWH-TRKRIAVGTARGL
LYLHEQCDPKIIHRDVKAANVLLDECHEAVVGDFGLA----KLLDHGD-SHVTTAVRGTV
GHIAPEYLSTGQSSEKTDVFGFGVLLLELVTGQRAL--EVGKASGICLTH-KGV-MLDW-
---VRKVHQEKMFDLLVDQDL----G-PHYD------RIEVAEMVQVALLCTQFQPSHRP
RMSEVVRML-E-GD-G--LAEKWEA------S-N-RP-------------ATAAPLHDGL
GYDHRNDS---NGSVFFNEY-------------------HDYDSSLSSDEVRSIDMVEEM
ELSGPR------------------------------------------------------
-------
>Bradi3g15660.2.p pacid=32817988 transcript=Bradi3g15660.2 locus=Bradi3g15660 ID=Bradi3g15660.2.v3.1 annot-version=v3.1
------------------------------------------------------------
------------------------------------------------------------
-----------------------------------------MAA----------------
------------------------------------------------------PRWALW
A-----L--LLLP------------------LL---------------------------
------------HPATRVLANTE-----------------G----------DALHNLR--
-TNLN--------DP-NNVLQSWDPT----------------------------------
-------------------------------------LVNPC-T----------------
--------------WF--------------------------------------------
------------------------------------------------------------
------------------------------------------------------------
------------------------------------------------------------
-----------------------------------------------HVTCN---NDNSV
IRV---------------------------------------------------------
-----------DLGNAAL---SGT-------LVPQLGQLKNLQYL---------------
---------------E--------------------------------------------
----LYSNNISGTIPSELGNLTNLVSLD---------------------LYLNNFTGPIP
DSL--------------------------GNLLKLRFL----------------------
------------------------------------------------------------
---------RLNNNSL--------------------------------------------
--------SGTIPK----------------------------SLTAI---T---------
------------------------------------------------------------
-----------ALQVLD-----LSNNK---------------------------------
-------------------------LSG--------------------------------
------------------------------------------------------------
------------------------------------------------------------
------------------------------------------------------------
EV---PSTGSFSSF-------TPISFGNNPALC---------------------GP-GT-
-----------------------SKPCPG-APPFSPPP------PYNP------------
PT-PV-------------------------------------------------------
------------------------------------------------------------
-------Q-SPG-------SSSSSTGAIAGGVAAGAALLFAVPA-IGFAYWRR-RKPE--
------------------------------EH-FF--DVPA-------------------
------EEDPEVH------------------------------------------LGQLK
RFSLRELQVATDTFSNKNILGRGGFGKVYKGRL--TDGTLVAVKRLKEER-----TPGGE
LQFQTEVEMISMAVHRNLLR-LRGFCM--TPTERLLVYPYMANGSVASRLR---------
E-RG--------------------------------------------------------
-------------------------------------PSEPPLDWQ-TRRRIALGSARGL
SYLHDHCDPKIIHRDVKAANILLDEDFEAVVGDFGLA----KLMDYKD-THVTTAVRGTI
GHIAPEYLSTGKSSEKTDVFGYGIMLLELITGQRAF--DLARLA----ND-DDVMLLDW-
---VKGLLKERRLEMLVDPDL----Q-EAYI------DVEVESLIQVALLCTQGSPTERP
KMSEVVRML-E-GD-G--LAERWEEW-------Q-KV-EVVR-QE---------------
-----VEL----GPHRNSEWIV--------------------DSTD---------NLHAV
ELSGPR------------------------------------------------------
-------
>Bradi3g10397.1.p pacid=32819221 transcript=Bradi3g10397.1 locus=Bradi3g10397 ID=Bradi3g10397.1.v3.1 annot-version=v3.1
------------------------------------------------------------
------------------------------------------------------------
------------------------------------------------------------
------------------------------------------------------------
---MRELRVVLLI------------------LV---------------------------
-----------IYLPS--FSASDSQ---------------G----------DALYDIK--
-RKLN--------VT-GSQLSDWNRN----------------------------------
-------------------------------------QVDPC-T----------------
--------------WN--------------------------------------------
------------------------------------------------------------
------------------------------------------------------------
------------------------------------------------------------
-----------------------------------------------CVICD---NNNNV
VQV---------------------------------------------------------
-----------SVSGQGY---TGV-------LSPRIGELVYLTVL---------------
---------------S--------------------------------------------
----LAGNRITGGIPPQLGNLSRLTSLD---------------------LEDNILVGEIP
ASL--------------------------GQLSKLQQL----------------------
------------------------------------------------------------
---------FLSQNNF--------------------------------------------
--------SGPIPD----------------------------SLMKI---S---------
------------------------------------------------------------
-----------GLTDIG-----LANNN---------------------------------
-------------------------LSG--------------------------------
------------------------------------------------------------
------------------------------------------------------------
------------------------------------------------------------
QI---PGLLFQVA---------RYNFSGNHLNC---------------------GT-NL-
-----------------------PHPCATNI-----------------------------
PD-QS-------------------------------------------------------
------------------------------------------------------------
-----------------VS-HGSNVKVILGTVG-GIIGLLIVVA-LFLFCKAKNKEYL--
-----------------------------HEL-FV--DVPG-------------------
------EDDRRIT------------------------------------------FGQIK
RFAWRELQIATDNFNERNVLGKGAFGKVYKGVL--PDGTKIAVKRLTDYE-----RPGGM
DAFLREVELISVAVHRNILR-LIGFCS--TQAERLLVYPFMQNLSVAYCIR---------
E-------------FK--------------------------------------------
-------------------------------------PGEPILDWS-ARKRVALGTARGL
EYLHEHCNPKIIHRDVKAANVLLDEYFEPVVGDFGLA----KLVDVQK-TSVTTQVRGTM
GHIAPEYLSTGKSSERTDVFGYGVMLLELVTGQRAI--DFSRME----EE-EEVLLLGH-
---VKKLQREGQLRSIVDHNL----G-QDYD------KEEVEMVIQIALLCTQASPEDRP
SMSEVVRML-E-GE-G--LAERWEEW-------Q-QA-EVTRGWP---------------
-----YD----------YGW--------------------SEDSHY---------KLEAI
QLSGAR------------------------------------------------------
-------
>Bradi3g56250.1.p pacid=32819887 transcript=Bradi3g56250.1 locus=Bradi3g56250 ID=Bradi3g56250.1.v3.1 annot-version=v3.1
------------------------------------------------------------
------------------------------------------------------------
---------------------------------------MAMEA----------------
------------------------------------------------------VLAVCS
L-----LLLVFVS------------------FP---------------------------
------------CTPASGLLSPK-----------------GVNYE-V----QALMMIK--
-NYLK--------DP-HGVLRNWDQD----------------------------------
-------------------------------------SVDPC-S----------------
--------------WT--------------------------------------------
------------------------------------------------------------
------------------------------------------------------------
------------------------------------------------------------
-----------------------------------------------MVTCS---QENLV
TGL---------------------------------------------------------
-----------EAPSQNL---SGL-------LSPSIGNLTNLEIV---------------
---------------L--------------------------------------------
----LQNNNINGRIPADIGKLTKLKTLD---------------------LSSNHFSGEIP
SSV--------------------------SHLRSLQYL----------------------
------------------------------------------------------------
---------RLNNNSL--------------------------------------------
--------SGAFPS----------------------------TSANL---S---------
------------------------------------------------------------
-----------KLVFLD-----LSYNN---------------------------------
-------------------------LSG--------------------------------
------------------------------------------------------------
------------------------------------------------------------
------------------------------------------------------------
PV---PGSLARTF-----------NIVGNPLIC---------------------GA-AT-
-----------------------EQDCYG-TLPMPMSY------SLNN--------TQEG
TL-MP-------------------------------------------------------
------------------------------------------------------------
-----------------AKSKSHKA-AIAFGSAIGC-ISILFLV-TGLLFWWRHTKHR--
------------------------------QI-LF--DVD--------------------
----D-QHIENVN------------------------------------------LENLK
RFQFRELQAATENFSSKNMIGKGGFGNVYRGKL--PDGTVVAVKRLKDGN-----AAGGE
LQFQTEVEMISLAVHRNLLR-LCGFCM--TTTERLLIYPYMSNGSVASRLK---------
G-----------------------------------------------------------
---------------------------------------KPPLDWI-TRKGIALGAARGL
LYLHEQCDPKIIHRDVKAANVLLDDFCEAIVGDFGLA----KLLDHRD-SHVTTAVRGTV
GHIAPEYLSTGQSSEKTDVFGFGILLLELITGQTAL--EFGKSS----NQ-KGA-MLDW-
---VKKMHQEKKLDVLVDKGL----R-NSYD------HIELEEMVQVALLCTQYLPGHRP
KMSEVVRML-E-GD-G--LAERWEA------S-Q-RT-D--------SHK-FKVP-----
------EF---TFGRCYSDL--------------------TDDSSL---------LVQAV
ELSGPR------------------------------------------------------
-------
>Bradi3g46747.1.p pacid=32823205 transcript=Bradi3g46747.1 locus=Bradi3g46747 ID=Bradi3g46747.1.v3.1 annot-version=v3.1
------------------------------------------------------------
------------------------------------------------------------
-------------------------------MAA-------VAA-ME-------------
---------------------------------------------------------RWR
A-----LVVAVVV------------------VA---------------------------
------------AGVGHVVANTE-----------------G----------DALYNLR--
-QSLK--------DT-NNVLQSWDPT----------------------------------
-------------------------------------LVNPC-T----------------
--------------WF--------------------------------------------
------------------------------------------------------------
------------------------------------------------------------
------------------------------------------------------------
-----------------------------------------------HVTCN---NDNSV
IRV---------------------------------------------------------
-----------DLGNAQL---SGV-------LVSQLGQLKNLQYL---------------
---------------E--------------------------------------------
----LYSNNISGPIPAELGNLTSLVSLD---------------------LYLNKFTGVIP
DSL--------------------------GNLLKLRFL----------------------
------------------------------------------------------------
---------RLNNNSM--------------------------------------------
--------SGQIPK----------------------------SLTDI---T---------
------------------------------------------------------------
-----------TLQVLD-----LSNNN---------------------------------
-------------------------LSG--------------------------------
------------------------------------------------------------
------------------------------------------------------------
------------------------------------------------------------
AV---PSTGSFSLF-------TPISFANNPLLC---------------------GP-GT-
-----------------------TKPCPG-EPPFSPPP------PYIP------------
PT-PP-------------------------------------------------------
------------------------------------------------------------
-------TQSAG---------ASSTGAIAGGVAAGAALVFAVPA-IAFAMWRR-RKPE--
------------------------------EH-FF--DVPA-------------------
------EEDPEVH------------------------------------------LGQLK
KFSLRELQVASDNFNNKNILGRGGFGKVYKGRL--ADGTLVAVKRLKEER-----TPGGE
LQFQTEVEMISMAVHRNLLR-LRGFCM--TPTERLLVYPYMANGSVASRLR---------
E-RQ--------------------------------------------------------
-------------------------------------PSEPPLDWD-TRRRIALGSARGL
SYLHDHCDPKIIHRDVKAANILLDEDFEAVVGDFGLA----KLMDYKD-THVTTAVRGTI
GHIAPEYLSTGKSSEKTDVFGYGITLLELITGQRAF--DLARLA----ND-DDVMLLDW-
---VKGLLKEKKVEMLVDPDL----Q-SNYE------ETEVESLIQVALLCTQGSPMERP
KMSEVVRML-E-GD-G--LAERWEEW-------Q-KV-EVVR-QE---------------
-----AEL----APLRN-DWIV--------------------DSTY---------NLRAV
ELSGPR------------------------------------------------------
-------
>LOC_Os08g07760.1 pacid=33104825 transcript=LOC_Os08g07760.1 locus=LOC_Os08g07760 ID=LOC_Os08g07760.1.MSUv7.0 annot-version=v7.0
------------------------------------------------------------
------------------------------------------------------------
-----------------------------------------MAA----------------
------------------------------------------------------HRWAVW
A-----V--LLLR------------------LL---------------------------
------------VPAARVLANME-----------------G----------DALHSLR--
-TNLV--------DP-NNVLQSWDPT----------------------------------
-------------------------------------LVNPC-T----------------
--------------WF--------------------------------------------
------------------------------------------------------------
------------------------------------------------------------
------------------------------------------------------------
-----------------------------------------------HVTCN---NDNSV
IRV---------------------------------------------------------
-----------DLGNAAL---SGT-------LVPQLGQLKNLQYL---------------
---------------E--------------------------------------------
----LYSNNISGTIPSELGNLTNLVSLD---------------------LYLNNFTGPIP
DSL--------------------------GNLLKLRFL----------------------
------------------------------------------------------------
---------RLNNNSL--------------------------------------------
--------SGSIPK----------------------------SLTAI---T---------
------------------------------------------------------------
-----------ALQVLD-----LSNNN---------------------------------
-------------------------LSG--------------------------------
------------------------------------------------------------
------------------------------------------------------------
------------------------------------------------------------
EV---PSTGSFSLF-------TPISFANNPSLC---------------------GP-GT-
-----------------------TKPCPG-APPFSPPP------PYNP------------
PT-PV-------------------------------------------------------
------------------------------------------------------------
-------Q-SPG--------SSSSTGAIAGGVAAGAALLFAIPA-IGFAWYRR-RKPQ--
------------------------------EH-FF--DVPA-------------------
------EEDPEVH------------------------------------------LGQLK
RFSLRELQVATDTFSNKNILGRGGFGKVYKGRL--ADGSLVAVKRLKEER-----TPGGE
LQFQTEVEMISMAVHRNLLR-LRGFCM--TPTERLLVYPYMANGSVASRLR---------
E-RP--------------------------------------------------------
-------------------------------------PSEPPLDWR-TRRRIALGSARGL
SYLHDHCDPKIIHRDVKAANILLDEDFEAVVGDFGLA----KLMDYKD-THVTTAVRGTI
GHIAPEYLSTGKSSEKTDVFGYGIMLLELITGQRAF--DLARLA----ND-DDVMLLDW-
---VKGLLKEKRLEMLVDPDL----Q-SNYI------DVEVESLIQVALLCTQGSPTERP
KMAEVVRML-E-GD-G--LAERWEEW-------Q-KI-EVVR-QE---------------
-----VEL----GPHRNSEWIV--------------------DSTD---------NLHAV
ELSGPR------------------------------------------------------
-------
>LOC_Os08g34380.1 pacid=33106126 transcript=LOC_Os08g34380.1 locus=LOC_Os08g34380 ID=LOC_Os08g34380.1.MSUv7.0 annot-version=v7.0
------------------------------------------------------------
------------------------------------------------------------
------------------------------------------------------------
-----------------------------------------------------MASNLFL
L--------LFFL------------------VV---------------------------
------------SYAPFLAFSSE-----------------PLNPE-V----EALIAIR--
-QGLV--------DP-HGVLNNWDED----------------------------------
-------------------------------------SVDPC-S----------------
--------------WA--------------------------------------------
------------------------------------------------------------
------------------------------------------------------------
------------------------------------------------------------
-----------------------------------------------MVTCS---AHNLV
IGL---------------------------------------------------------
-----------GAPSQGL---SGT-------LSGRIANLTNLEQV---------------
---------------L--------------------------------------------
----LQNNNITGRLPPELGALPRLQTLD---------------------LSNNRFSGRVP
DTL--------------------------GRLSTLRYL----------------------
------------------------------------------------------------
---------RLNNNSL--------------------------------------------
--------SGAFPS----------------------------SLAKI---P---------
------------------------------------------------------------
-----------QLSFLD-----LSYNN---------------------------------
-------------------------LTG--------------------------------
------------------------------------------------------------
------------------------------------------------------------
------------------------------------------------------------
PV---PHFPTRTF-----------NVVGNPMICG-----------------SSSGSHAGN
A---------------------NAAECATVVAPVTVPF------PLDS--------TPSS
SS-R--------------------------------------------------------
------------------------------------------------------------
-------AAAAAVGRSKGGGGAARL-PIGVGTSLGA-SALVLLA-VSCFLWRRRRRHRC-
--LLSGPS-------------------SVLGI-L---EKGRDV-----------------
---ED-GGGGEVM----------------------------------------ARLGNVR
QFGLRELHAATDGFSARNILGKGGFGDVYRGRL--SDGTVVAVKRLKD-P-----TASGE
AQFRTEVEMISLAVHRHLLR-LVGFCA-AASGERLLVYPYMPNGSVASRLR---------
G-----------------------------------------------------------
---------------------------------------KPPLDWQ-TRKRIAVGTARGL
LYLHEQCDPKIIHRDVKAANVLLDECHEAVVGDFGLA----KLLDHGD-SHVTTAVRGTV
GHIAPEYLSTGQSSEKTDVFGFGILLLELVTGQRAL--EVGKGSGVIQHQ-KGV-MLDW-
---VRKVHQEKLHDLLVDQDL----G-PHYD------RIEVAEMVQVALLCTQFQPSHRP
RMSEVVRML-E-GD-G--LAEKWEA------N-H-RP-A--------AMAAAAAP-HE-L
GYDHRNDS---NGSVFFNDF-------------------HDNDSSLSSDEVRSIDMVEEM
ELSGPR------------------------------------------------------
-------
>LOC_Os08g07890.1 pacid=33106805 transcript=LOC_Os08g07890.1 locus=LOC_Os08g07890 ID=LOC_Os08g07890.1.MSUv7.0 annot-version=v7.0
------------------------------------------------------------
------------------------------------------------------------
-----------------------------------------MAM-ML-------------
------------------------------------------------------VRVSTR
V-----MNTVLSK------------------LS---------------------------
------------KMLEDKYTKLK-----------------GVHSQ-IAFFRDELSSMK--
-AALEMLESVEELDP---LHKDWRDTVRELAYDIEDFIDSFLVLVDHKQDEQSTFFKGFS
YKLKKMKACHEISNEIEELKTRVIEASKRHKRYNFIGLVASC-TTSDIDPRLPALYVEVD
ELVGINGPKEHIMEWFAKGIRDVKVKVLSIVGSGGLGITDYTSEDERQLIDRIRDRLKDK
RYFVVIDDVWDVEAWKVVSLALFNNRCGSRIVMTTRNAAVASHCSSDGGCVYQMEPLNFA
DSKMLFCQKAFRSRELYNPHLEKVCDEILAKCGGLPLAIITVSSLLAGKHAKDEWDRMLN
DIGCALANNPDAGNMTKILSLSYFELPHHLRTCFLYLCIFPEDYKVNKQRLINRWIAEGF
VHEKQGWSTYEVGQNYFNDLINRSLIQPVDLKYGQAKACRVHDIILDFITCKA-TKENFV
TTL--------DFAEHGHISKFRVRRLCAKNHNEEKVNKSASLNLSHVRSLTIFQHVNGT
SLFVFPTLRVLDLSKSGL---TEN-------HLESIDKLHHLKYL---------------
---------------S--------------------------------------------
----LRSTSIT-KLPTKIEQLHYLQTLDICDTKIQELPLSIAKLECLAHLYVERWT-RFP
DGLIGKMQSLEELEEFGIYCELGKSLEGFSQLTKLRTLKVHLFWWSDAEECQNYVSALLS
SNLHHLYLTGGPLTLESWYPPTPCIIRKLHIKGCYNRKVPNWMSYLGSLTELQLWIR---
---------RMGPNDVKILGAIPSLHFLEVRTLCGTNGRIIICGNQGFRSLRYFSLRIKR
CGTMLEFEAGSMPKLEHLQLEFRLHGMDCLNGASDFGIQNLSTLTKV---EIGIWGNIYS
DGIYDPAQDMDDSITRSVVSLIKATIETLPNCPTSRFQLEYDCGNCLLGETSQEFEGQGP
DEAYPHEHKIFSLQELQDATDFFSNNNVLVDLFDSKLYKGRLQDGSLVVVHMDCPTADWS
RRTRQFQTQVEMPVHRNLYEDIEHLLSGCYSTERPPSQAPLDWQTRLRIALGSARGLSYL
HDHCDPKIIHRDIRAVNIFLNEDFEALVGNFCLAKLEDDMDTDDRTAVRGVVGHIAPEYL
SAGILSEKTDVYGYGIMLLELITGKRALYHDGRARDEDIFLLDWVKRLLKEKKLKMLVDP
DLRNNYIHVEVKSLIKVALICTQVSPVKRPKMVEVVRMLEGGDGLAQRWEVWWKIEVVRQ
EV---PLTSSFSLS-------APNSFANNTSLC---------------------GL-GT-
---------------------------PS-APPLHPPP------PYNPGDS-FRFTAMQQ
PLFPP-------------------------------------------------------
------------------------------------------------------------
-------V-RCG----TYAGRSSRTGAISGGVAAGAALLFNIPA-IGFAWWRR-RKPQ--
------------------------------EY-FP--VVPG-------------------
-----------VH------------------------------------------LGQLK
RFSLRELQVATKTFNNKNILGTGGFSKVYKGRL--ADGSLVAVKRLKEQR-----TPGGE
LQFQTEVEMISMALHRNLLR-LRGFCM--TPTERLLVYPYMANGSVASRLR---------
E-RP--------------------------------------------------------
-------------------------------------PSEPPLDWQ-TRRRIAAGSARGL
SYLHDHCNPKIIHRDVKAANILLDEDFEAVFGDFGLA----KPMDYKD-THVTTAVHGTI
GHIAPEYLSTGILSEKTDVFGYGIMLLELITGKRAF--DLALLA----RG-EGVMPLDW-
---VKRLIKEEKLEKLIDPDL----Q-NKYI------DAEVESLIQVALLCTQGSPLERP
KMAAVVRMLDE-GD-G--LAERWKEW-------Q-KI-EIVQ-QD---------------
-----VEL----GLYQN-GWTV--------------------DSTE---------NLHAV
ELSGPRWIGQFGPVMAVFFLGRLYVYLRLTLLGTLSTLGGRTGIDIVQR-----------
-------
>LOC_Os04g38480.1 pacid=33112075 transcript=LOC_Os04g38480.1 locus=LOC_Os04g38480 ID=LOC_Os04g38480.1.MSUv7.0 annot-version=v7.0
------------------------------------------------------------
------------------------------------------------------------
-----------------------------------------MAE-ARL------------
-----------------------------------------------------LRRRRLC
L-----AVPFVWV------------------VA---------------------------
------------VAVSRVGANTE-----------------G----------DALYSLR--
-QSLK--------DA-NNVLQSWDPT----------------------------------
-------------------------------------LVNPC-T----------------
--------------WF--------------------------------------------
------------------------------------------------------------
------------------------------------------------------------
------------------------------------------------------------
-----------------------------------------------HVTCN---PDNSV
IRV---------------------------------------------------------
-----------DLGNAQL---SGA-------LVPQLGQLKNLQYL---------------
---------------E--------------------------------------------
----LYSNNISGTIPNELGNLTNLVSLD---------------------LYLNNFTGFIP
ETL--------------------------GQLYKLRFL----------------------
------------------------------------------------------------
---------RLNNNSL--------------------------------------------
--------SGSIPK----------------------------SLTNI---T---------
------------------------------------------------------------
-----------TLQVLD-----LSNNN---------------------------------
-------------------------LSG--------------------------------
------------------------------------------------------------
------------------------------------------------------------
------------------------------------------------------------
EV---PSTGSFSLF-------TPISFANNKDLC---------------------GP-GT-
-----------------------TKPCPG-APPFSPPP------PFNP------------
PT-PT-------------------------------------------------------
------------------------------------------------------------
-------V-SQG---------DSKTGAIAGGVAAAAALLFAVPA-IGFAWWRR-RKPE--
------------------------------EH-FF--DVPA-------------------
------EEDPEVH------------------------------------------LGQLK
RFSLRELQVATDNFSNKNILGRGGFGKVYKGRL--ADGSLVAVKRLKEER-----TPGGE
LQFQTEVEMISMAVHRNLLR-LRGFCM--TPTERLLVYPYMANGSVASRLR---------
E-RQ--------------------------------------------------------
-------------------------------------PNDPPLEWQ-TRTRIALGSARGL
SYLHDHCDPKIIHRDVKAANILLDEDFEAVVGDFGLA----KLMDYKD-THVTTAVRGTI
GHIAPEYLSTGKSSEKTDVFGYGIMLLELITGQRAF--DLARLA----ND-DDVMLLDW-
---VKGLLKEKKVEMLVDPDL----Q-SGFV------EHEVESLIQVALLCTQGSPMDRP
KMSEVVRML-E-GD-G--LAERWEEW-------Q-KV-EVVR-QE---------------
-----AEL----APRHN-DWIV--------------------DSTY---------NLRAM
ELSGPR------------------------------------------------------
-------
>LOC_Os01g07630.1 pacid=33122338 transcript=LOC_Os01g07630.1 locus=LOC_Os01g07630 ID=LOC_Os01g07630.1.MSUv7.0 annot-version=v7.0
------------------------------------------------------------
------------------------------------------------------------
------------------------------------------------------------
--------------------------------------------------------MRMR
WWAA-PLAAVLAV------------------IL---------------------------
------------LPSSTATLSPA-----------------GINYE-V----VALMAIK--
-TELQ--------DP-YNVLDNWDIN----------------------------------
-------------------------------------SVDPC-S----------------
--------------WR--------------------------------------------
------------------------------------------------------------
------------------------------------------------------------
------------------------------------------------------------
-----------------------------------------------MVTCS---ADGYV
SAL---------------------------------------------------------
-----------GLPSQSL---SGK-------LSPGIGNLTRLQSV---------------
---------------L--------------------------------------------
----LQNNAISGTIPASIGRLGMLQTLD---------------------MSDNQITGSIP
SSI--------------------------GDLKNLNYL----------------------
------------------------------------------------------------
---------KLNNNSL--------------------------------------------
--------SGVLPD----------------------------SLAAI---N---------
------------------------------------------------------------
-----------GLALVD-----LSFNN---------------------------------
-------------------------LSG--------------------------------
------------------------------------------------------------
------------------------------------------------------------
------------------------------------------------------------
PL---PKISSRTF-----------NIVGNPMIC---------------------GV-KS-
-----------------------GDNCSS-VSMDPLSY------PPDD--------LKTQ
PQ-Q--------------------------------------------------------
------------------------------------------------------------
-----------------GIARSHRI-AIICGVTVGS-VAFATII-VSMLLWWRHRRNQ--
------------------------------QI-FF--DVN--------------------
----D-QYDPEVC------------------------------------------LGHLK
RYAFKELRAATNNFNSKNILGEGGYGIVYKGFL--RDGAIVAVKRLKDYN-----AVGGE
VQFQTEVEVISLAVHRNLLR-LIGFCT--TENERLLVYPYMPNGSVASQLR---------
E-LV--------------------------------------------------------
-------------------------------------NGKPALDWS-RRKRIALGTARGL
LYLHEQCDPKIIHRDVKASNVLLDEYFEAIVGDFGLA----KLLDHRE-SHVTTAVRGTV
GHIAPEYLSTGQSSEKTDVFGFGVLLVELITGQKAL--DFGRLA----NQ-KGG-VLDW-
---VKKLHQEKQLSMMVDKDL----G-SNYD------RVELEEMVQVALLCTQYYPSHRP
RMSEVIRML-E-GD-G--LAEKWEA------S-Q-NV-D--------TPKSVSSE-----
-----------LLPPKFMDF-------------------AADESSL---------GLEAM
ELSGPR------------------------------------------------------
-------
>LOC_Os01g59440.1 pacid=33122392 transcript=LOC_Os01g59440.1 locus=LOC_Os01g59440 ID=LOC_Os01g59440.1.MSUv7.0 annot-version=v7.0
------------------------------------------------------------
------------------------------------------------------------
-------------------------------------------M-GAGA-----------
------------------------------------------------------------
LGVVAMVAAAVVVA-----------------MA---------------------------
------------------GANSE-----------------G----------DALSALR--
-RSLR--------DP-GGVLQSWDPT----------------------------------
-------------------------------------LVNPC-T----------------
--------------WF--------------------------------------------
------------------------------------------------------------
------------------------------------------------------------
------------------------------------------------------------
-----------------------------------------------HVTCD---RDNRV
TRL---------------------------------------------------------
-----------DLGNLNL---SGH-------LVPELGKLDHLQYL---------------
---------------E--------------------------------------------
----LYKNNIQGTIPSELGNLKNLISLD---------------------LYKNNISGTIP
PTL--------------------------GKLTSLVFL----------------------
------------------------------------------------------------
---------RLNGNRL--------------------------------------------
--------TGPIPR----------------------------ELAGI---S---------
------------------------------------------------------------
-----------SLKVVD-----VSSND---------------------------------
-------------------------LCG--------------------------------
------------------------------------------------------------
------------------------------------------------------------
------------------------------------------------------------
TI---PTSGPFEHI-------PLSNFEKNPRLE---------------------GP----
------------------------------------------------------------
------------------------------------------------------------
------------------------------------------------------------
------------------------------------------------------------
------------------------------------------------------------
------------------------------------------------------------
------------------------------------------------------------
-------------------E-LQGLAV---------------------------------
------------------------------------------------------------
------------------------------------------------------------
------------------------------------------------------------
------Y-----------------------------------------------------
-------------------DT----N------------------------C---------
------------------------------------------------------------
------------------------------------------------------------
------------------------------------------------------------
-------
>LOC_Os01g17250.1 pacid=33122858 transcript=LOC_Os01g17250.1 locus=LOC_Os01g17250 ID=LOC_Os01g17250.1.MSUv7.0 annot-version=v7.0
------------------------------------------------------------
------------------------------------------------------------
-----------------------------MAM---------AAA-WSPA-----------
------------------------------------------------------------
LAAV-LLAAAVASA----------------------------------------------
-------------------SNSE-----------------G----------DALYALR--
-RALA--------DP-RGVLQSWDPT----------------------------------
-------------------------------------LVNPC-T----------------
--------------WF--------------------------------------------
------------------------------------------------------------
------------------------------------------------------------
------------------------------------------------------------
-----------------------------------------------HVTCD---RAGRV
TRL---------------------------------------------------------
-----------DLGNSNL---SGH-------LAPELGHLEHLQYL---------------
---------------E--------------------------------------------
----LYKNNIQGTIPAELGSLKNLISLD---------------------LYNNNITGTIP
KEL--------------------------GKLSSLVFL----------------------
------------------------------------------------------------
---------RLNDNSL--------------------------------------------
--------NGPIPR----------------------------DLAKI---S---------
------------------------------------------------------------
-----------SLKVID-----VSNND---------------------------------
-------------------------LCG--------------------------------
------------------------------------------------------------
------------------------------------------------------------
------------------------------------------------------------
TI---PTSGPFEHI-------PLNNFDKNPRLE---------------------GP----
------------------------------------------------------------
------------------------------------------------------------
------------------------------------------------------------
------------------------------------------------------------
------------------------------------------------------------
------------------------------------------------------------
------------------------------------------------------------
-------------------E-LQGLAT---------------------------------
------------------------------------------------------------
------------------------------------------------------------
------------------------------------------------------------
------Y-----------------------------------------------------
-------------------DT----N------------------------C---------
------------------------------------------------------------
------------------------------------------------------------
------------------------------------------------------------
-------
>LOC_Os03g32580.1 pacid=33127832 transcript=LOC_Os03g32580.1 locus=LOC_Os03g32580 ID=LOC_Os03g32580.1.MSUv7.0 annot-version=v7.0
------------------------------------------------------------
------------------------------------------------------------
-----------------------------------------MAP-RVSL-----------
------------------------------------------------------------
-----LAAGAVAVA-----------------VVL--------------------------
-----------LLAAPARASNDE-----------------G----------DALYALR--
-TRLS--------DP-NGVLQSWDPT----------------------------------
-------------------------------------LVNPC-T----------------
--------------WF--------------------------------------------
------------------------------------------------------------
------------------------------------------------------------
------------------------------------------------------------
-----------------------------------------------HVTCD---HASRV
VRL---------------------------------------------------------
-----------DLGNSNI---SGS-------IGPELGRLVNLQYL---------------
---------------E--------------------------------------------
----LYRNNLNGEIPKELGNLKNLISLD---------------------LYANKLTGTIP
KSL--------------------------SKLGSLRFM----------------------
------------------------------------------------------------
---------RLNNNKL--------------------------------------------
--------AGSIPR----------------------------ELAKL---S---------
------------------------------------------------------------
-----------NLKVID-----LSNND---------------------------------
-------------------------LCG--------------------------------
------------------------------------------------------------
------------------------------------------------------------
------------------------------------------------------------
TI---PVDGPFSTF-------PLRSFENNNRLN---------------------GP----
------------------------------------------------------------
------------------------------------------------------------
------------------------------------------------------------
------------------------------------------------------------
------------------------------------------------------------
------------------------------------------------------------
------------------------------------------------------------
-------------------E-LQGLVP---------------------------------
------------------------------------------------------------
------------------------------------------------------------
------------------------------------------------------------
------Y-----------------------------------------------------
-------------------DF----G------------------------C---------
------------------------------------------------------------
------------------------------------------------------------
------------------------------------------------------------
-------
>LOC_Os03g49620.3 pacid=33129004 transcript=LOC_Os03g49620.3 locus=LOC_Os03g49620 ID=LOC_Os03g49620.3.MSUv7.0 annot-version=v7.0
------------------------------------------------------------
------------------------------------------------------------
------------------------------------------------------------
------------------------------------------------------------
---MDLLS--VLL------------------II---------------------------
-----------ASLLP--FSASDRQ---------------G----------DALYDMK--
-LKLN--------AT-GNQLSDWNQN----------------------------------
-------------------------------------QVNPC-T----------------
--------------WN--------------------------------------------
------------------------------------------------------------
------------------------------------------------------------
------------------------------------------------------------
-----------------------------------------------SVICD---NNYNV
VQV---------------------------------------------------------
-----------TLASMGF---TGV-------LSPRIGELQFLNVL---------------
---------------S--------------------------------------------
----LPGNKITGGIPEQIGNLSSLTSLD---------------------LEDNLLVGPIP
ASL--------------------------GQLSKLQIL----------------------
------------------------------------------------------------
---------ILSQNNL--------------------------------------------
--------NGTIPD----------------------------TVARI---S---------
------------------------------------------------------------
-----------SLTDIR-----LAYNK---------------------------------
-------------------------LSG--------------------------------
------------------------------------------------------------
------------------------------------------------------------
------------------------------------------------------------
SI---PGSLFQVA---------RYNFSGNNLTC---------------------GA-NF-
-----------------------LHPCSSSI-----------------------------
SY-QG-------------------------------------------------------
------------------------------------------------------------
-----------------SS-HGSKVGIVLGTVV-GAIGILIIGA-VFIVCNGRRKSHL--
-----------------------------REV-FV--DVSG-------------------
------EDDRRIA------------------------------------------FGQLK
RFAWRELQLATDSFSEKNVLGQGGFGKVYKGAL--PDGTKIAVKRLTDYE-----SPGGE
AAFLREVELISVAVHRNLLR-LIGFCT--TQTERLLVYPFMQNLSVAYRLR---------
E-------------FK--------------------------------------------
-------------------------------------PGEPILDWS-ARKRVAIGTARGL
EYLHEHCNPKIIHRDVKAANVLLDEDFEPVVGDFGLA----KLVDVQK-TSVTTQVRGTM
GHIAPEYLSTGKSSERTDVFGYGIMLLELVTGQRAI--DFSRLE----EE-DDVLLLDH-
---VKKLQREGQLGAIVDRNL----S-SNYD------GQEVEMMIQIALLCTQASPEDRP
SMSEVVRML-E-GE-G--LAERWEEW-------Q-QV-EVTRRQD---------------
-----YE----RMQQR-FDW--------------------GEDSIF---------NQEAI
ELSAGR------------------------------------------------------
-------
>LOC_Os02g49600.1 pacid=33133872 transcript=LOC_Os02g49600.1 locus=LOC_Os02g49600 ID=LOC_Os02g49600.1.MSUv7.0 annot-version=v7.0
------------------------------------------------------------
------------------------------------------------------------
---------------------------------------MAMEV----------------
------------------------------------------------------ALAVYS
L-----VLLASFS------------------FP---------------------------
------------CRLASALLSPK-----------------GVNYE-V----QALMMIK--
-TSLK--------DP-HGVLKNWDQD----------------------------------
-------------------------------------SVDPC-S----------------
--------------WT--------------------------------------------
------------------------------------------------------------
------------------------------------------------------------
------------------------------------------------------------
-----------------------------------------------MVTCS---PENLV
TGL---------------------------------------------------------
-----------EAPSQNL---SGL-------LSASIGNLTNLEIV---------------
---------------L--------------------------------------------
----LQNNNINGPIPEEIGRLTKLKTLD---------------------LSSNHFSGGIP
NSV--------------------------GHLESLQYL----------------------
------------------------------------------------------------
---------RLNNNTL--------------------------------------------
--------SGAYPS----------------------------SSANL---S---------
------------------------------------------------------------
-----------QLVFLD-----LSYNN---------------------------------
-------------------------LSG--------------------------------
------------------------------------------------------------
------------------------------------------------------------
------------------------------------------------------------
PV---PGSLARTF-----------NIVGNPLIC---------------------AA-GT-
-----------------------EHDCYG-TLPMPMSY------SLNN--------TQ-G
TL-MP-------------------------------------------------------
------------------------------------------------------------
-----------------AKSKSHKV-AIAFGSTIGC-ISFLIPV-MGLLFWWRHRRNH--
------------------------------QI-LF--DVD--------------------
----GKQ-----------------------------------------------------
------------------------------------------------------------
--------------------------------------------------K---------
A-K---------------------------------------------------------
-----------------------------------------------------------L
LSIMPQC-----------------------------------------------------
------------------------------------------SS----NL--GA-Y--W-
-------------------------------------------HAMVVFIVTHWL-----
--------L-Q------------------SNT-Q-RM-S---------------------
-----------T------------------------------------------------
------------------------------------------------------------
-------
>LOC_Os02g18320.1 pacid=33136629 transcript=LOC_Os02g18320.1 locus=LOC_Os02g18320 ID=LOC_Os02g18320.1.MSUv7.0 annot-version=v7.0
------------------------------------------------------------
------------------------------------------------------------
------------------------------------------------------------
------------------------------------------------------------
---MRELRVAVLI------------------IA---------------------------
-----------VSLPS--FSASDRQ---------------G----------DALYDMK--
-QKLN--------VT-GNQLSDWNQN----------------------------------
-------------------------------------QVNPC-T----------------
--------------WN--------------------------------------------
------------------------------------------------------------
------------------------------------------------------------
------------------------------------------------------------
-----------------------------------------------SVICD---NNNNV
IQV---------------------------------------------------------
-----------TLAARGF---AGV-------LSPRIGELKYLTVL---------------
---------------S--------------------------------------------
----LAGNRISGGIPEQFGNLSSLTSLD---------------------LEDNLLVGEIP
ASL--------------------------GQLSKLQLL----------------------
------------------------------------------------------------
---------ILSDNNF--------------------------------------------
--------NGSIPD----------------------------SLAKI---S---------
------------------------------------------------------------
-----------SLTDIR-----LAYNN---------------------------------
-------------------------LSG--------------------------------
------------------------------------------------------------
------------------------------------------------------------
------------------------------------------------------------
QI---PGPLFQVA---------RYNFSGNHLNC---------------------GT-NF-
-----------------------PHSCSTNM-----------------------------
SY-QS-------------------------------------------------------
------------------------------------------------------------
-----------------GS-HSSKIGIVLGTVG-GVIGLLIVAA-LFLFCKGRRKSHL--
-----------------------------REV-FV--DVAG-------------------
------EDDRRIA------------------------------------------FGQLK
RFAWRELQIATDNFSERNVLGQGGFGKVYKGVL--PDGTKIAVKRLTDYE-----SPGGE
AAFLREVELISVAVHRNLLK-LIGFCT--TQTERLLVYPFMQNLSVAYRLR---------
D-------------FK--------------------------------------------
-------------------------------------PGEPVLNWP-ERKRVAIGTARGL
EYLHEHCNPKIIHRDVKAANVLLDEDFEPVVGDFGLA----KLVDVQK-TSVTTQVRGTM
GHIAPEYLSTGKSSERTDVFGYGIMLLELVTGQRAI--DFSRLE----EE-DDVLLLDH-
---VKKLQREGQLGSIVDRNL----N-QNYD------DEEVEMMIQIALLCTQSSPEDRP
SMSEVVRML-E-GE-G--LAERWEEW-------Q-QV-EVTRRQE---------------
-----YE----RMQRR-FDW--------------------GEDSVY---------NQEAI
ELSGGR------------------------------------------------------
-------
>LOC_Os02g14120.1 pacid=33139721 transcript=LOC_Os02g14120.1 locus=LOC_Os02g14120 ID=LOC_Os02g14120.1.MSUv7.0 annot-version=v7.0
------------------------------------------------------------
------------------------------------------------------------
-----------------------------------------MAG----------------
---------PRA------------------------------------------------
-----LAVAAAVV------------------V---------------------------A
AWAVAA--------AGDPPLSPK-----------------GLNYE-V----AALMAVK--
-SRMR--------DE-KGVMGGWDIN----------------------------------
-------------------------------------SVDPC-T----------------
--------------WS--------------------------------------------
------------------------------------------------------------
------------------------------------------------------------
------------------------------------------------------------
-----------------------------------------------MVACS---PDGFV
VSL---------------------------------------------------------
-----------QMANNGL---AGT-------LSPSIGNLSHLQTM---------------
---------------L--------------------------------------------
----LQNNMISGGIPPEIGKLTNLKALD---------------------LSGNQFVGEIP
SSL--------------------------GRLTELNYL----------------------
------------------------------------------------------------
---------RLDKNNL--------------------------------------------
--------SGQIPE----------------------------DVAKL---P---------
------------------------------------------------------------
-----------GLTFLD-----LSSNN---------------------------------
-------------------------LSG--------------------------------
------------------------------------------------------------
------------------------------------------------------------
------------------------------------------------------------
PV---PKIYAHDY-----------SIAGNRFLC---------------------NS-SI-
-----------------------MHGCKDLTVLTNE---------------------STI
SS-PS-------------------------------------------------------
------------------------------------------------------------
-----------------KKTNSHHQ--LALAISLSIICA-TVFV-LFVICWLKYCRWR--
---------------------------------LP---FA--------------------
----SADQDLEIE------------------------------------------LGHLK
HFSFHELQSATDNFNSKNILGQGGFGVVYKGCL--RNGALVAVKRLKD-P-----DITGE
VQFQTEVELIGLAVHRNLLR-LYGFCM--TSKERLLVYPYMPNGSVADRLR---------
D-YH--------------------------------------------------------
-------------------------------------HGKPSLDWS-KRMRIAVGAARGL
LYLHEQCNPKIIHRDVKAANILLDESFEAIVGDFGLA----KLLDRQE-SHVTTAVRGTI
GHIAPEYLSTGQSSEKTDVYGFGILLLELITGPKTL--SNGHAQ----SQ-KGM-ILDW-
---VREVKEENKLDKLVDRDL----K-YSFD------FAELECSVDVILQCTQTNPILRP
KMSEVLNAL-E-ANV-----TLPENGI----DLN-RE-VPPYGGS---------------
----------CSFSVRHEDP--------------------HDSSSF---------IIEPI
ELSGPR------------------------------------------------------
-------
>LOC_Os06g12120.1 pacid=33146045 transcript=LOC_Os06g12120.1 locus=LOC_Os06g12120 ID=LOC_Os06g12120.1.MSUv7.0 annot-version=v7.0
------------------------------------------------------------
------------------------------------------------------------
-----------------------------------------MAA-RR-------------
------------------------------------------------------------
R-----LLLLLVL------------------LL---------------------------
------------CRLAAVLPTSE-----------------V----------EALQGFM--
-AGFAGG---------NAAFQSWDAS----------------------------------
-------------------------------------APNPC-T----------------
--------------WF--------------------------------------------
------------------------------------------------------------
------------------------------------------------------------
------------------------------------------------------------
-----------------------------------------------HVTCG---PGNQV
IRL---------------------------------------------------------
-----------DLGNQSL---SGE-------LKPDIWQLQALQSL---------------
---------------E--------------------------------------------
----LYGNSISGKIPSELGRLASLQTLD---------------------LYLNNFTGEIP
NEL--------------------------GNLSKLSNL----------------------
------------------------------------------------------------
---------RLNNNSL--------------------------------------------
--------SGAIPM----------------------------SLTTI---Q---------
------------------------------------------------------------
-----------NLEVLD-----LSHNN---------------------------------
-------------------------LSG--------------------------------
------------------------------------------------------------
------------------------------------------------------------
------------------------------------------------------------
II---PTNGSFSHF-------TPISFSNN-------------------------------
-----------------------------------------------P-----RTFANSS
DS-PS-------------------------------------------------------
------------------------------------------------------------
-------N-NSGAAVPSGRSSASSIGTIAGGAAAGAAMLFAAPI-VLFAWWWR-RKPH--
------------------------------DQ-FF--DLLE-------------------
------EETPEVH------------------------------------------LGQLR
RFTLRELQVATDNFSQTNLLGRGGFGKVYKGRL--LDGSLIAIKRLNEDR-----IGTGE
RQFLMEVEIISMAVHQNLLR-LQGYCM--TPTERLLVYPYMENKSLETRLR---------
E-CS--------------------------------------------------------
-------------------------------------DSQQPLDWP-TRRKIALGSARGI
SYLHEGCDPKIIHRDVKAANILLDEKLEAVVGDFGLA----RIMDYKV-SHVVTGVMGTL
GHIPMEYLTAGRTSDKTDVFGYGIMLFELISGKRGF--DLVGLA----NE-ENARVHDW-
---VKKLLEEDRLEVLIDPNL----L-EIYNGGEQGVREEMRLLVQIALLCTQESAPSRP
RMSTVVTML-E--D-G--IAEHWDAW-------Q-RK-TIVQ-AS---------------
-----LQGGQGVSEARN-------------------------DSVA---------NLPPD
TLSGPR------------------------------------------------------
-------
>LOC_Os06g16300.1 pacid=33147552 transcript=LOC_Os06g16300.1 locus=LOC_Os06g16300 ID=LOC_Os06g16300.1.MSUv7.0 annot-version=v7.0
------------------------------------------------------------
------------------------------------------------------------
-----------------------------------------MEA---P------------
----------------------------------------------------------FF
F-----FLLLLVS------------------SS---------------------------
--------------PSTARLSAY-----------------GVNTE-V----RALIEIK--
-NLLE--------DP-HGVLKSWDQN----------------------------------
-------------------------------------SVDPC-S----------------
--------------WA--------------------------------------------
------------------------------------------------------------
------------------------------------------------------------
------------------------------------------------------------
-----------------------------------------------LITCS---PDSLV
TTL---------------------------------------------------------
-----------EAPGQHL---SGL-------LAPSIGDLTNLETI---------------
---------------L--------------------------------------------
----LQNNNISGPIPAEIGKLANLKRLD---------------------LSSNQFHGEIP
CSV--------------------------GHLKSLQYL----------------------
------------------------------------------------------------
---------RLNNNTL--------------------------------------------
--------SGPIPS----------------------------ASANL---S---------
------------------------------------------------------------
-----------HLVFLD-----LSYNN---------------------------------
-------------------------LSG--------------------------------
------------------------------------------------------------
------------------------------------------------------------
------------------------------------------------------------
PI---PASLARRY-----------NVVGNPLIC---------------------------
-----------------------EQDCYR-MAPMAM------------------------
------------------------------------------------------------
------------------------------------------------------------
------------------------------------------------------------
------------------------------------------------------------
------------------------------------------------------------
------------------------------------------------------------
------------------------------------------------------------
------------------------------------------------------------
------------------------------------------------------------
------------------------------------------------------------
------------------------------------------------------------
------------------------------------------------------------
-----------------------------------------------FH-----------
------------------------------------------------------------
------------------------------------------------------------
-------
>LOC_Os06g16330.1 pacid=33148663 transcript=LOC_Os06g16330.1 locus=LOC_Os06g16330 ID=LOC_Os06g16330.1.MSUv7.0 annot-version=v7.0
------------------------------------------------------------
------------------------------------------------------------
-----------------------------------------ME---PP------------
----------------------------------------------------------FF
L-----LLLLLVV------------------SS---------------------------
------------SSPSAALLSAK-----------------GVNNE-V----QALIVIK--
-NLLK--------DP-HGVLKSWDQN----------------------------------
-------------------------------------SVDPC-S----------------
--------------WA--------------------------------------------
------------------------------------------------------------
------------------------------------------------------------
------------------------------------------------------------
-----------------------------------------------MITCS---PDFLV
TGL---------------------------------------------------------
-----------EAPSQHL---SGL-------LSPSIGNLTNLETV---------------
---------------L--------------------------------------------
----LQNNNITGPIPAEIGRLENLKTLD---------------------LSSNSFYGEIP
SSV--------------------------GHLESLQYL----------------------
------------------------------------------------------------
---------RLNNNTL--------------------------------------------
--------SGPFPS----------------------------ASANL---S---------
------------------------------------------------------------
-----------HLVFLD-----LSYNN---------------------------------
-------------------------LSG--------------------------------
------------------------------------------------------------
------------------------------------------------------------
------------------------------------------------------------
PI---PESLARTY-----------NIVGNPLIC---------------------DA-NR-
-----------------------EQDCYG-TAPMPMSY------SLNG--------SRGG
AL-PP-------------------------------------------------------
------------------------------------------------------------
----------------AARDRGHKF-AVAFGSTAGC-MGLLLLA-AGFLFWWRHRRNR--
------------------------------QI-LF--DVD--------------------
----E-QQIENVN------------------------------------------LGNVK
RFSFRELQAATEGFSGKNILGKGGFGNVYRGQL--PDGTLVAVKRLKDGN-----AAGGE
AQFQTEVEMISLALHRNLLR-LYGFCM--TATERLLVYPFMSNGSVASRLK---------
A-----------------------------------------------------------
---------------------------------------KPALEWG-TRRRIAVGAARGL
VYLHEQCDPKIIHRDVKAANVLLDEACEAVVGDFGLA----KLLDHRE-SHVTTAVRGTV
GHIAPEYLSTGQSSDRTDVFGFGILLLELVTGQTAL--EFGKSS----NH-KGA-MLDW-
---VKKMQSEKKVEVLVDKGL----G-GGYD------RVEVEEMVQVALLCTQYLPAHRP
RMSDVVRML-E-GD-G--LADRWEKASGHS-T-A-AA-DSLS----HSHR-TSDPAPP--
----AADF-AAAFGRCFSDL--------------------TDDSSL---------LVQAV
ELSGPR------------------------------------------------------
-------
>LOC_Os05g41230.1 pacid=33156680 transcript=LOC_Os05g41230.1 locus=LOC_Os05g41230 ID=LOC_Os05g41230.1.MSUv7.0 annot-version=v7.0
------------------------------------------------------------
------------------------------------------------------------
-----------------------------------------MAP-TSAG-----------
----------------------------------------------------------NL
APATAILVVVVAVV-----------------LAA--------------------------
-----------A------AASQD-----------------G----------DALTEFR--
-KGMS--------DP-DGALASWDPD----------------------------------
-------------------------------------LVNPC-T----------------
--------------WF--------------------------------------------
------------------------------------------------------------
------------------------------------------------------------
------------------------------------------------------------
-----------------------------------------------RVTCN---ADNRV
IRL---------------------------------------------------------
-----------DLEEMNL---SGH-------LSADLARLDQLQFM---------------
---------------E--------------------------------------------
----IASNNIEGPIPPEFGNLENLISLD---------------------LCNNTISGPIP
PSL--------------------------GKLKSLKFM----------------------
------------------------------------------------------------
---------RIDHNLL--------------------------------------------
--------TGPIPN----------------------------ELAGL---S---------
------------------------------------------------------------
-----------NLMILN-----VSNND---------------------------------
-------------------------LCG--------------------------------
------------------------------------------------------------
------------------------------------------------------------
------------------------------------------------------------
TI---PTSGPFDHF-------PPSSFASNPRLR---------------------YP----
------------------------------------------------------------
------------------------------------------------------------
------------------------------------------------------------
------------------------------------------------------------
------------------------------------------------------------
------------------------------------------------------------
------------------------------------------------------------
-------------------G-MD-------------------------------------
------------------------------------------------------------
------------------------------------------------------------
------------------------------------------------------------
------------------------------------------------------------
-----------------DDDT----G------------------------R---------
------------------------------------------------------------
------------------------------------------------------------
------------------------------------------------------------
-------
>LOC_Os05g07850.1 pacid=33157104 transcript=LOC_Os05g07850.1 locus=LOC_Os05g07850 ID=LOC_Os05g07850.1.MSUv7.0 annot-version=v7.0
------------------------------------------------------------
------------------------------------------------------------
-----------------------------------------MDE-RRA------------
------------------------------------------------------------
---AASLLAVLVLS-----------------LVVS-------------------------
-----------ASSAAAGVAPAAP---PDVLSSPAAAAGEG---E-A----EALLAVK--
-AALH--------DT-ANVLADWNAGSGGV------------------------------
----------------------VVAGGG--------GGGGPC-N----------------
--------------WS--------------------------------------------
------------------------------------------------------------
------------------------------------------------------------
------------------------------------------------------------
-----------------------------------------------MVTCSK--T-GHV
SVL---------------------------------------------------------
-----------DLAHRNL---SGT-------LSPAIGKLRRLRLLF--------------
------------------------------------------------------------
----LQHNAISGPIPDTIGRLKVLQTLD---------------------LAYNHFTGTIP
SIL---------------------------------------------------------
------------------------------------------------------------
------------------------------------------------------------
---------GHSKGI---------------------------------------------
------------------------------------------------------------
-------------FLMD-----LSFNN---------------------------------
-------------------------LSG--------------------------------
------------------------------------------------------------
------------------------------------------------------------
------------------------------------------------------------
P---AP------------------VFSANSVLF---------------------------
------------------------------------------------------------
------------------------------------------------------------
------------------------------------------------------------
--------------------------SALTSVQ-----KVILRG-SETF-VSRYSGHI--
---------------------------------FP-------------------------
------YQRPEIY------------------------------------------LGHLK
QFMIKEIKEATNNFDRRNILGQGGFGIVYKGRL--RDGTIVAVKRMKDCF-----SVCGD
DQFHTEVEVISLIVHRNLLR-LTGFCI--TDTERLLVYPFMPNGTVSSKLQ---------
E-YV--------------------------------------------------------
-------------------------------------GGKPTLDWT-RRRKIALGAARGL
VYLHEQCDPKIIHRDIKASNVLLDEYFEAVVADFGLV----KLLDHGE-SHAVTAVRGTM
GRIPPEYLMTGQTSEKTDVYGFGFLLIELITGRKTM--ELHEDE----YQ-EGG-ILDW-
---AKELLEGNKLRSFVDSRL----R-DNYV------IAELEEMVKIALLCTMYNPDQRP
SMAEIAGML-QESD-G-SVVEKWETL-------K-DA-ERSKPST--PEFMLSSP-----
-----VNF-------------------------------ASDECNSI--------QLEAV
ELSGPREF-FFSPEFLVDMFG---LLLSEVKSGLLASSAAVAKCELSRESSGFGRHTLSC
SNALVTC
>LOC_Os11g31550.1 pacid=33161146 transcript=LOC_Os11g31550.1 locus=LOC_Os11g31550 ID=LOC_Os11g31550.1.MSUv7.0 annot-version=v7.0
------------------------------------------------------------
------------------------------------------------------------
-----------------------------------------MGS-QFAG-----------
------------------------------------------------------------
-AKISVVLLTGLVA-----------------LAT--------------------------
-----------LV-----NCNTE-----------------G----------DILYKQR--
-VAWE--------DP-HNVLQTWDPT----------------------------------
-------------------------------------LHNPC-S----------------
--------------WM--------------------------------------------
------------------------------------------------------------
------------------------------------------------------------
------------------------------------------------------------
-----------------------------------------------RVMCN---SDNTV
IRV---------------------------------------------------------
-----------DLGDADI---SGP-------LIPQLGGLKNLQYL---------------
---------------ELYGNRLNGSIPAALGKMEHLVSLDLYSNLLTGTIPTSLGAMSRL
RYLRLSQNKLRGAIPPSLGNLMSLEDLE---------------------LHKNALSGSIP
ASL--------------------------GNVKTLNYLYMLIPKFANREITRYFFTKLGT
SKI--LLTYNSSFCLHKLHPPPQ-------------------------------------
--------KRLNGNML--------------------------------------------
--------TGTVPL----------------------------EILSL-LVS---------
------------------------------------------------------------
-----------NLVELN-----VANNN---------------------------------
-------------------------LDG--------------------------------
------------------------------------------------------------
------------------------------------------------------------
------------------------------------------------------------
TD---RESGTRAAA-------RICGPPVQEREK---------------------HI----
------------------------------------------------------------
------------------------------------------------------------
------------------------------------------------------------
------------------------------------------------------------
------------------------------------------------------------
------------------------------------------------------------
------------------------------------------------------------
-------------------H-VE-------------------------------------
------------------------------------------------------------
------------------------------------------------------------
------------------------------------------------------------
------------------------------------------------------------
----------------ENMDI----R------------------------CKPQLR----
------------------------------------------------------------
------------------------------------------------------------
------------------------------------------------------------
-------
>LOC_Os11g39370.1 pacid=33161271 transcript=LOC_Os11g39370.1 locus=LOC_Os11g39370 ID=LOC_Os11g39370.1.MSUv7.0 annot-version=v7.0
------------------------------------------------------------
------------------------------------------------------------
------------------------------------------------------------
------------------------------------------------------------
---MKLIAF-GLL------------------LL---------------------------
-----------GYIQY--FATPDSE---------------V----------IALYEIR--
-TMLN--------DS-RGVLNGWNNN----------------------------------
-------------------------------------QVSPC-Y----------------
--------------FP--------------------------------------------
------------------------------------------------------------
------------------------------------------------------------
------------------------------------------------------------
-----------------------------------------------SISCN---QDQKV
ISI---------------------------------------------------------
-----------TLSSSGL---SGF-------LSPSIGKLLYLQQL---------------
---------------L--------------------------------------------
----LNDNNITGGIPQELGNLSSLTTLK---------------------LGGNSLNGSIP
DSL--------------------------GRLSKLQNL----------------------
------------------------------------------------------------
---------DMSKNLL--------------------------------------------
--------IGNIPT----------------------------SLSNL---S---------
------------------------------------------------------------
-----------SLNDIN-----LADNN---------------------------------
-------------------------LSG--------------------------------
------------------------------------------------------------
------------------------------------------------------------
------------------------------------------------------------
EI---PKRLLQVS---------HYSYIGNHLNC---------------------GQ-HL-
------------------------ISCEGNN-----------------------------
IN-TG-------------------------------------------------------
------------------------------------------------------------
-----------------GS-NNSKLKVV-ASIG-GAVTLLVIIV-LFLLWWQRMR-HR--
-----------------------------PEI-YV--DVPG-------------------
------QHDHNLE------------------------------------------FGQIK
RFSLRELQIATNNFSEQNVLGKGGFGKVYKGVLSGPHGRKVAVKRLFEVE-----KPEGE
IAFLREVELISIAVHKNILR-LIGFCT--TTKERLLVYPYMENLSVASRLR---------
D-------------IK--------------------------------------------
-------------------------------------LNEPALDWP-TRVRIALGAARGL
EYLHEHCNPKIIHRDVKAANVLLDGNFEAVVGDFGLA----KMIDRER-NTVTTGVRGTM
GHIAPEYLKTGRPSVKTDIFGYGVMLLEIVTGERAV--FPEFSE----GD-SEIMLNDQ-
---VKRLVQGGRLTDIVDHNL----D-TAYD------LQQLEKMIQIALLCTHVEPHLRP
AMSEVVQML-E-GNVV--PAEQWEEW-------Q-VA-ELARRHQ---------------
-----HEM---NQQRRLFSF--------------------SEESLN---------IQEAI
QLSSGR------------------------------------------------------
-------
>LOC_Os11g31530.1 pacid=33161702 transcript=LOC_Os11g31530.1 locus=LOC_Os11g31530 ID=LOC_Os11g31530.1.MSUv7.0 annot-version=v7.0
------------------------------------------------------------
------------------------------------------------------------
-----------------------------------------MGA-HS-------------
------------------------------------------------------------
---AAAALFTALLA-----------------FAT--------------------------
-----------LV-----SCNTE-----------------G----------DILYAQR--
-QELK--------DI-NNVLASWDPT----------------------------------
-------------------------------------LVNPC-T----------------
--------------WV--------------------------------------------
------------------------------------------------------------
------------------------------------------------------------
------------------------------------------------------------
-----------------------------------------------HVTCD---NSNSV
IRV---------------------------------------------------------
-----------DLGSAGL---SGS-------LIPQLGGLSNLQYL---------------
---------------N--------------------------------------------
----LHGNNLTGTIPQSFGNLTNLVRLE---------------------LQKNSLSGTIP
ASL--------------------------GNIKTLKFL----------------------
------------------------------------------------------------
---------RLNGNSL--------------------------------------------
--------TGTLPL----------------------------EVLSLVLVG---------
------------------------------------------------------------
-----------NLTEIN-----VARNN---------------------------------
-------------------------LDG--------------------------------
------------------------------------------------------------
------------------------------------------------------------
------------------------------------------------------------
TV---GSTGLRVTA-------IIQDRLKISG-----------------------------
------------------------------------------------------------
------------------------------------------------------------
------------------------------------------------------------
------------------------------------------------------------
------------------------------------------------------------
------------------------------------------------------------
------------------------------------------------------------
------------------------------------------------------------
------------------------------------------------------------
------------------------------------------------------------
------------------------------------------------------------
------------------------------------------------------------
------------------------------------------------------------
------------------------------------------------------------
------------------------------------------------------------
------------------------------------------------------------
-------
>LOC_Os11g31560.1 pacid=33162713 transcript=LOC_Os11g31560.1 locus=LOC_Os11g31560 ID=LOC_Os11g31560.1.MSUv7.0 annot-version=v7.0
------------------------------------------------------------
------------------------------------------------------------
-----------------------------------------MGA-KFAE-----------
------------------------------------------------------------
-AKVSAVVLTGLVA-----------------LAT--------------------------
-----------LV-----SCNTE-----------------G----------DILYKQK--
-VAWE--------DP-ENVLQTWDPT----------------------------------
-------------------------------------LHNPC-T----------------
--------------WM--------------------------------------------
------------------------------------------------------------
------------------------------------------------------------
------------------------------------------------------------
-----------------------------------------------HITCN---NDNSV
IRV---------------------------------------------------------
-----------DLLNVLI---SGP-------LIPQLGGLKNLQYL---------------
---------------QLYGSRLNGSIPATLGKLKHLVSLDLSNNLLTGAIPPSLGAISNL
LILRLSGNNLTGAIPPSLGNLKSLEILE---------------------LGNNALSGSIP
ASL--------------------------GDIETLNYL----------------------
------------------------------------------------------------
---------DLNDNML--------------------------------------------
--------TGTVPL----------------------------EILSR-LVT---------
------------------------------------------------------------
-----------TLDELN-----VAHND---------------------------------
-------------------------LYG--------------------------------
------------------------------------------------------------
------------------------------------------------------------
------------------------------------------------------------
TT---RKSVTRVTT-------VVHDMPKTSN-----------------------------
------------------------------------------------------------
------------------------------------------------------------
------------------------------------------------------------
------------------------------------------------------------
------------------------------------------------------------
------------------------------------------------------------
------------------------------------------------------------
------------------------------------------------------------
------------------------------------------------------------
------------------------------------------------------------
------------------------------------------------------------
------------------------------------------------------------
------------------------------------------------------------
------------------------------------------------------------
------------------------------------------------------------
------------------------------------------------------------
-------
>LOC_Os11g31540.1 pacid=33164215 transcript=LOC_Os11g31540.1 locus=LOC_Os11g31540 ID=LOC_Os11g31540.1.MSUv7.0 annot-version=v7.0
------------------------------------------------------------
------------------------------------------------------------
-----------------------------------------MGA-HSS------------
------------------------------------------------------------
--AAAAALFTGFLA-----------------LAT--------------------------
-----------LV-----SCNTE-----------------G----------DILYAQR--
-LAWK--------DP-FNVLQSWDPT----------------------------------
-------------------------------------LVNPC-T----------------
--------------WF--------------------------------------------
------------------------------------------------------------
------------------------------------------------------------
------------------------------------------------------------
-----------------------------------------------HVTCN---NNNSV
VRV---------------------------------------------------------
-----------DLGLAGL---SGP-------LIPQLGGLSYLQYL---------------
---------------ELYGNELNGSIPAALGNLSSLVSLDLQGNLLTGAIPDSLGAISTL
RNLRLYGNNLTGTIPQSLGSLTSLVKLE---------------------LQKNSLSGTIP
ASL--------------------------GNIKTLELL----------------------
------------------------------------------------------------
---------RLNKNSL--------------------------------------------
--------TGTVPM----------------------------EVLSLVLVG---------
------------------------------------------------------------
-----------NLTELN-----VAGNN---------------------------------
-------------------------LDG--------------------------------
------------------------------------------------------------
------------------------------------------------------------
------------------------------------------------------------
TV---GSTGWRVTT-------IIQDNLKTSG-----------------------------
------------------------------------------------------------
------------------------------------------------------------
------------------------------------------------------------
------------------------------------------------------------
------------------------------------------------------------
------------------------------------------------------------
------------------------------------------------------------
------------------------------------------------------------
------------------------------------------------------------
------------------------------------------------------------
------------------------------------------------------------
------------------------------------------------------------
------------------------------------------------------------
------------------------------------------------------------
------------------------------------------------------------
------------------------------------------------------------
-------
>DmPelle
------------------------------------------------------------
------------------------------------------------------------
-----------------------------------------MSG----------------
------------------------------------------------------------
------------------------------------------------------------
------------VQTAEAEAQAQNQ-------------ANGNRTR-SRSHLDNTMAIR--
------------LLP---------------------------------------------
------------------LPV----------------RAQLC-AHLD------ALDV---
--------------WQ--------------------------------------------
------------------------------------------------------------
------------------------------------------------------------
------------------------------------------------------------
-----------------------------------------------QLATAVKLYPDQV
EQI--------------SSQKQRGR-----------------------------------
-----------SASNEFLNIWGGQYNHTVQTLFALFKKLKLHNAM---------------
-----------RLIKD--------------------------------------------
----YVSEDLHKYIPRSVPTISELRAAP--DS-----------------SAKVNNGPPFP
SSS--------------------------G------------------------------
------------------------------------------------------------
-------VSNSNNNRT--------------------------------------------
-STTA---TEEIPSLE--------------------------SLGNI-------------
------------------------------------------------------------
-----------HISTVQ-----RAAES---------------------------------
------------------------LL----------------------------------
------------------------------------------------------------
------------------------------------------------------------
------------------------------------------------------------
EI----------------------------------------------------------
------------------------------------------------------------
------------------------------------------------------------
------------------------------------------------------------
------------------------------------------------------------
-------------------------------------DYA--------------------
------------------------------------------------------------
-----ELENATDGWSPDNRLGQGGFGDVYRGKWKQLD---VAIKVMNYRSPNIDQKMVEL
QQSYNELKYLNSIRHDNILA-LYGYSI--KGGKPCLVYQLMKGGSLEARLRAHKA-----
Q-----------------------------------------------------------
-------------------------------------NPLPALTWQ-QRFSISLGTARGI
YFLHTARGTPLIHGDIKPANILLDQCLQPKIGDFGLVREGPKSLDA---VVEVNKVFGTK
IYLPPEFRNFRQLSTGVDVYSFGIVLLEVFTGRQVT----DRVPE---NE-TKKNLLDY-
---VKQQWRQNRME-LLEKHLAAPMG-KELDMCMC--------AIEAGLHCTALDPQDRP
SMNAVLKRF-E-------------------------------------------------
--------------------------------------PFVTD-----------------
------------------------------------------------------------
-------
>Pp3c26_3790V3.1.p pacid=32918205 transcript=Pp3c26_3790V3.1 locus=Pp3c26_3790 annot-version=v3.3
------------------------------------------------------------
------------------------------------------------------------
-------------------------------MGRRVSHKVCMPG-PA-------------
-----------------------------------------------------AGVQQWL
W-----RAFTLLQ------------------VL---------------------------
------------T-LFTSVCSLD-----------------G-NPE-V----RSLAAIK--
-QAFE--------DP-ENVLASWDPN----------------------------------
-------------------------------------YLSPC-T----------------
--------------FA--------------------------------------------
------------------------------------------------------------
------------------------------------------------------------
------------------------------------------------------------
-----------------------------------------------FVECD---ANHSV
YGL---------------------------------------------------------
-----------ALPSHSL---SGS-------LSPLIGSLPNLQRL---------------
---------------I--------------------------------------------
----ITNNSISGPLPSEVGNLSKLMVLD---------------------LSRNALSGAIP
RAL--------------------------ANLTSLVTL----------------------
------------------------------------------------------------
---------NLGRNHF--------------------------------------------
--------NGSFPV----------------------------FVSNM---P---------
------------------------------------------------------------
-----------SLLSVD-----VSYNN---------------------------------
-------------------------LSG--------------------------------
------------------------------------------------------------
------------------------------------------------------------
------------------------------------------------------------
FV---PNQTLKNLM-------AD----GNPSLC---------------------GW-AI-
-----------------------RKECPG-DPPL-------------P-----------N
PA----------------------------------------------------------
------------------------------------------------------------
---------NINIIDS-RNKRS-NTSAVAAGLSLGAAVLVGSFV-LGFLWWRR-RNAK--
------------------------------QI-FF--DVNE-------------------
------QQDPDVL------------------------------------------LGQLK
KFSFRELQIATDNFNTKNILGKGGFGNVYKGHL--SDGTIVAVKRLKGEG-----SPGHE
MQFQTEVEMISLAVHRNLLR-LRGFCM--TPTERLLVYPYMPNGSVASRLR---------
D-TV--------------------------------------------------------
-------------------------------------AGKPALDWP-TRKNIALGAARGL
LYLHVHCDPKIIHRDVKAANILLDEDFEAVVGDFGLA----KLLDHRD-SHVTTAVRGTV
GHIAPEYLSTGQSSEKTDVFGYGVLLLELITGQRAF--EFGRLS----SQ-NDMMLLDW-
---VKKLQTEKRLDLLVDAQL----M-SEYN------SLELEEMVQVALLCTQVLPSERP
KMLDVARML-E-GD-G--LAERWEQW-------R-EV-ENRRSRE---------------
-----A-L----LPRRYCELVE--------------------DSSW---------DIEAI
QLSGPR------------------------------------------------------
-------
>Pp3c4_23140V3.1.p pacid=32922492 transcript=Pp3c4_23140V3.1 locus=Pp3c4_23140 annot-version=v3.3
------------------------------------------------------------
------------------------------------------------------------
-------------------------------MGRRARHKAGTQV-PA-------------
-----------------------------------------------------LGILQWL
C-----GALSLFQ------------------VF---------------------------
------------N-FLTHVHCLD-----------------G-NPE-V----RSLAAIK--
-QAFE--------DP-ENVLASWDPN----------------------------------
-------------------------------------YLSPC-T----------------
--------------FA--------------------------------------------
------------------------------------------------------------
------------------------------------------------------------
------------------------------------------------------------
-----------------------------------------------FVECD---ANHSV
YGL---------------------------------------------------------
-----------ALPSHGL---SGN-------LSPLIGSLSNLHRL---------------
---------------I--------------------------------------------
----ITNNSISGELPSELGNLSKLVVLD---------------------LSRNDFSGAIP
SAL--------------------------MNLTSLITL----------------------
------------------------------------------------------------
---------NLGGNHF--------------------------------------------
--------NGSFPV----------------------------FVANM---S---------
------------------------------------------------------------
-----------SLQSLD-----VSFNS---------------------------------
-------------------------LSG--------------------------------
------------------------------------------------------------
------------------------------------------------------------
------------------------------------------------------------
FV---PNQTLKNLM-------VD----GNPNLC---------------------GW-AV-
-----------------------RKECPG-DPPL-------------P-----------N
PA----------------------------------------------------------
------------------------------------------------------------
---------NINVVDG-RNRRS-NTTAVAAGLSLGAAVLVGSLL-LGSLWWRR-RNAK--
------------------------------QV-FF--DVNE-------------------
------QQDPNVL------------------------------------------LGQLK
KFSFRGLQIATDNFSVKNILGRGGFGNVYKGHL--SDGTVVAVKRLKGEG-----SPGHE
MQFQTEVEMISLAVHRNLLR-LRGFCM--TPSERLLVYPYMPNGSVASRLR---------
D-TV--------------------------------------------------------
-------------------------------------GGKPALDWP-RRKNIALGAARGL
LYLHVHCDPKIIHRDVKAANILLDEDFEAVVGDFGLA----KLLDHRD-SHVTTAVRGTV
GHIAPEYLSTGQSSEKTDVFGYGVLLLELITGQRAF--EFGRLS----SQ-NDMMLLDW-
---VKKLQAEKRLDLLVDSEL----M-SEYN------SLELEEMVQVALLCTQVLPAERP
KMLDVARML-E-GD-G--LAERWEQW-------R-EM-ESRMSRE---------------
-----A-L----LPRRFCELVE--------------------DSSW---------DIEAI
HLSGPR------------------------------------------------------
-------
>Pp3c7_22100V3.1.p pacid=32924427 transcript=Pp3c7_22100V3.1 locus=Pp3c7_22100 annot-version=v3.3
------------------------------------------------------------
------------------------------------------------------------
------------------------------------------------------------
------------------------------------------------------------
------------------------------------------------------------
------------------------------------------------------------
----------------------WDPT----------------------------------
-------------------------------------LVNPC-T----------------
--------------WF--------------------------------------------
------------------------------------------------------------
------------------------------------------------------------
------------------------------------------------------------
-----------------------------------------------HVTCD---GQNRV
IRV---------------------------------------------------------
-----------DLGNARL---SGS-------LVSELGALQNLQYL---------------
---------------E--------------------------------------------
----LYKNSLTGHIPSELGKLKSLVSLD---------------------LYHNNFTGSIP
RSL--------------------------GKLSNLAFL----------------------
------------------------------------------------------------
---------RLNNNKL--------------------------------------------
--------TGRIPR----------------------------ELTSI---T---------
------------------------------------------------------------
-----------TLKAVD-----FSNND---------------------------------
-------------------------LCG--------------------------------
------------------------------------------------------------
------------------------------------------------------------
------------------------------------------------------------
TI---PVTGSFSHL-------QAKSFDNNPRLN---------------------GP----
------------------------------------------------------------
------------------------------------------------------------
------------------------------------------------------------
------------------------------------------------------------
------------------------------------------------------------
------------------------------------------------------------
------------------------------------------------------------
-------------------E-LEGFVP---------------------------------
------------------------------------------------------------
------------------------------------------------------------
------------------------------------------------------------
------Y-----------------------------------------------------
-------------------EM----S------------------------CH--------
------------------------------------------------------------
------------------------------------------------------------
------------------------------------------------------------
-------
>Pp3c3_24690V3.1.p pacid=32940694 transcript=Pp3c3_24690V3.1 locus=Pp3c3_24690 annot-version=v3.3
------------------------------------------------------------
------------------------------------------------------------
-----------------------------------------MQS----------------
--------------------------------------------------LHRQGLQCWC
L------------------------------LL---------------------------
-----------LCLSNGVRATVE----------------EG----------KILIDWK--
-AQLE--------YP-NDKLRTWSGS----------------------------------
---------------------------------------DPCFNT---NP----------
--------------WD--------------------------------------------
------------------------------------------------------------
------------------------------------------------------------
------------------------------------------------------------
-----------------------------------------------QVSCD---PDGFV
IRI---------------------------------------------------------
-----------GLGSSNL---TGT-------LTPEFGQIKRLNSLI--------------
------------------------------------------------------------
----LSDNHFNGSIPEALGDLSELIFLD---------------------LSNNYLSGSIP
STL--------------------------GNLTKLNVL----------------------
------------------------------------------------------------
---------KLNNNHL--------------------------------------------
--------SGSIPI----------------------------ELAAL---P---------
------------------------------------------------------------
-----------NLRDIH-----LEFNN---------------------------------
-------------------------LSG--------------------------------
------------------------------------------------------------
------------------------------------------------------------
------------------------------------------------------------
RI---PISGVFGTA-------SSSNFAGNPLLC---------------------GD-QI-
-----------------------ANQCVG--------------------D----------
---PPR------------------------------------------------------
------------------------------------------------------------
-----------------SSSTSISIGPIIGG-ALGA------------------------
------------------------------------------------------------
------EEDTRVN------------------------------------------LGQLT
RFTLSQLKNATENFSSRNEIGRGGFGIVYKGVL--SDGTQLAIKRLKLESR----SIGNE
KQFQTEVEIISMASHRNLLR-LYGLCT--TPTERLLVYPYMANRSVSFQLKKT-------
D-----------------------------------------------------------
-------------------------------------HGAPAMTCQ-MRKRIALGAAKGL
AYLHEQCNPKIIHRDVKADNILLDDEFEAVVGDFGLA----KPIDFKN-THVTTAIRGTI
GHIAPEYMSSGKSSEKTDVYGYGITLLQLITGQSAL--NLSRLAD------DDVMLLDW-
---VRKLEKENNVEKMIDPHL------KEYN------MNDIKELLKVALLCTENNPTSRP
KMSEVVNML-E-GE-G--LEERWAEW-------E-QR-EVQRNQE---------------
---------ALDMPHLPVGW--------------------NLDSNSS--------FMQAL
ELSGPR------------------------------------------------------
-------
>Pp3c3_36680V3.1.p pacid=32942994 transcript=Pp3c3_36680V3.1 locus=Pp3c3_36680 annot-version=v3.3
------------------------------------------------------------
------------------------------------------------------------
-----------------------------------------MPR-EV-------------
---------------------------------------------------------AWW
R-----PFFLIAL------------------MP---------------------------
------------IG---VLGNLE-----------------G----------DALNALR--
-QNLI--------DS-SNVLQSWDPT----------------------------------
-------------------------------------LVNPC-T----------------
--------------WF--------------------------------------------
------------------------------------------------------------
------------------------------------------------------------
------------------------------------------------------------
-----------------------------------------------HVTCN---NENSV
IRV---------------------------------------------------------
-----------DLGNAGL---SGS-------LVPQLGVLTKLQYL---------------
---------------E--------------------------------------------
----LYSNNISGTVPKELGNITALVSLD---------------------LYQNNFTGTIP
DSL--------------------------GQLSNLRFL----------------------
------------------------------------------------------------
---------RLNNNSL--------------------------------------------
--------TGPIPV----------------------------SLTTI---T---------
------------------------------------------------------------
-----------GLQVLD-----LSYNK---------------------------------
-------------------------LSG--------------------------------
------------------------------------------------------------
------------------------------------------------------------
------------------------------------------------------------
DV---PTNGSFSLF-------TPISFLGNSDLC---------------------GA-VV-
-----------------------GKQCPG-QPPFPPPP------PFTP------------
PP-PQ-------------------------------------------------------
------------------------------------------------------------
-------T-PSG--PYANNKQTISTGAIAGGVAAGAALLFAAPA-IGFAWWRR-RRPI--
------------------------------EA-FF--DVPA-------------------
------EEDPEVH------------------------------------------LGQLK
RFSLRELQVASDNFNNRNILGRGGFGKVYKGRL--ADGTLVAIKRLKEER-----SPGGE
LQFQTEVEMISMAVHRNLLR-LRGFCM--TPTERLLVYPYMPNGSVASRLR---------
E-RV--------------------------------------------------------
-------------------------------------DEEPALSWR-TRKQIALGAARGL
SYLHDHCDPKIIHRDVKAANILLDEEFEAVVGDFGLA----KLMDYKD-THVTTAVRGTI
GHIAPEYLSTGKSSEKTDVFGFGIMLLELITGQRAF--DLARLA----ND-DDVMLLDW-
---VKGLLRERKVDLLVDPDL----K-QNYD------QKEVEELIQVALLCTQGSPLDRP
KMGDVVRML-E-GD-G--LAERWEEW-------Q-KV-EVVRNQD---------------
-----LDL----PPHRTSEWIV--------------------DSTD---------NLHAV
ELSGPR------------------------------------------------------
-------
>Pp3c3_14110V3.1.p pacid=32944842 transcript=Pp3c3_14110V3.1 locus=Pp3c3_14110 annot-version=v3.3
------------------------------------------------------------
------------------------------------------------------------
-----------------------------------------MPD-PG-------------
-----------------------------------------------------ARM-QWL
W-----RTLTLLH------------------VL---------------------------
------------TSFFSVVDPLD-----------------G-NPE-V----KSLFAIK--
-RALQ--------DP-LNVLASWDSN----------------------------------
-------------------------------------YMSPC-T----------------
--------------FA--------------------------------------------
------------------------------------------------------------
------------------------------------------------------------
------------------------------------------------------------
-----------------------------------------------FVDCD---SNNSI
NGL---------------------------------------------------------
-----------ELPRNGL---SGS-------LSPLIGSLSNLHRL---------------
---------------I--------------------------------------------
----ITNNSLSGELPKEIGNLSKLVVLD---------------------LSRNLFSCAIP
NSL--------------------------VNLKNLVSL----------------------
------------------------------------------------------------
---------NLRGNHF--------------------------------------------
--------NGSFPA----------------------------FVANM---S---------
------------------------------------------------------------
-----------SLQSLD-----VSENN---------------------------------
-------------------------LSG--------------------------------
------------------------------------------------------------
------------------------------------------------------------
------------------------------------------------------------
FV---GNQTLKTLI-------TD----GNVNLC---------------------GL-AI-
-----------------------RKECPG-DPPL-------------P-----------N
PA----------------------------------------------------------
------------------------------------------------------------
---------NINNIDNIRSRKSANTSAVACGLSLGVAVLLGSFM-LGLLWWRR-RNSK--
------------------------------QI-FF--DVNE-------------------
------QQDPDVL------------------------------------------LGQLK
KFSFRELQIATDNFNTKNILGKGGFGNVYKGYL--CDGSIVAVKRLKGEG-----SPGHE
MQFQTEVEMISLAVHRNLLR-LRGFCM--TPTERLLVYPYMPNGSVASRLR---------
D-IV--------------------------------------------------------
-------------------------------------GGKPALDWP-TRKCIALGAARGL
LYLHEHCDPKIIHRDVKAANILLDEGYEAVVGDFGLA----KLLDHRN-SHVTTAVRGTV
GHIAPEYLSTGQSSEKTDVFGYGVLLLELITGQRAF--GFGRLS----RQ-NDMMLLDW-
---VKKLQAEKRLDLLVDVDF----K-SEYN------SLELEEMVQVALLCTQMLPTERP
KMLDVVRML-E-GD-G--LAERWEQW-------C-EV-ESRRSRE---------------
-----A-L----LPRRYCELVE--------------------DSSW---------DIEAI
QLSGPR------------------------------------------------------
-------
>Pp3c11_5590V3.1.p pacid=32958736 transcript=Pp3c11_5590V3.1 locus=Pp3c11_5590 annot-version=v3.3
------------------------------------------------------------
------------------------------------------------------------
-----------------------------------------MAN-VVAARR---------
---------------------------------------------------------MEK
SKEGSVLFALLVAA-----------------LLP--------------------------
-----------TA-----LSNSE-----------------G----------DSLYALR--
-RSLT--------DP-SNVLQSWDPT----------------------------------
-------------------------------------LVNPC-T----------------
--------------WF--------------------------------------------
------------------------------------------------------------
------------------------------------------------------------
------------------------------------------------------------
-----------------------------------------------HVTCD---SQNRV
IRV---------------------------------------------------------
-----------DLGNARL---SGS-------LVPELGDLQHLQYL---------------
---------------E--------------------------------------------
----LYKNNLTGHIPSEFGKLKSLVSLD---------------------LYHNNFTGSIP
RSL--------------------------GKISNLAFL----------------------
------------------------------------------------------------
---------RLNSNHL--------------------------------------------
--------TGRIPR----------------------------ELTSI---T---------
------------------------------------------------------------
-----------TLKAVD-----MSNND---------------------------------
-------------------------LCG--------------------------------
------------------------------------------------------------
------------------------------------------------------------
------------------------------------------------------------
TI---PVTGSFSHL-------QAKSFENNPRLN---------------------GP----
------------------------------------------------------------
------------------------------------------------------------
------------------------------------------------------------
------------------------------------------------------------
------------------------------------------------------------
------------------------------------------------------------
------------------------------------------------------------
-------------------E-LEGFVP---------------------------------
------------------------------------------------------------
------------------------------------------------------------
------------------------------------------------------------
------Y-----------------------------------------------------
-------------------EM----S------------------------CH--------
------------------------------------------------------------
------------------------------------------------------------
------------------------------------------------------------
-------
>Pp3c8_3330V3.1.p pacid=32965817 transcript=Pp3c8_3330V3.1 locus=Pp3c8_3330 annot-version=v3.3
------------------------------------------------------------
------------------------------------------------------------
-----------------------------------------MPG-EV-------------
---------------------------------------------------------AWW
R-----PLFLIAL------------------MP---------------------------
------------IG---VLSNAE-----------------G----------DALNTLR--
-QSLI--------DS-SNVLQSWDPT----------------------------------
-------------------------------------LVNPC-T----------------
--------------WF--------------------------------------------
------------------------------------------------------------
------------------------------------------------------------
------------------------------------------------------------
-----------------------------------------------HVTCN---NENSV
IRV---------------------------------------------------------
-----------DLGNAGL---SGS-------LVPQLGVLTKLQYL---------------
---------------E--------------------------------------------
----LYSNNISGTIPKELGNITALVSLD---------------------LYQNNFTGPIP
DSL--------------------------GQLSNLRFL----------------------
------------------------------------------------------------
---------RLNNNSL--------------------------------------------
--------TGPIPV----------------------------SLTTI---S---------
------------------------------------------------------------
-----------GLQVLD-----LSYNK---------------------------------
-------------------------LSG--------------------------------
------------------------------------------------------------
------------------------------------------------------------
------------------------------------------------------------
DV---PTNGSFSLF-------TPISFLGNNDLC---------------------GA-VV-
-----------------------GKQCPG-QPPFPPPP------PFTP------------
PP-PQ-------------------------------------------------------
------------------------------------------------------------
-------T-PNG--ASANKQQTTSTGAIAGGVAAGAALLFAAPA-IGFAWWRR-RRPI--
------------------------------EA-FF--DVPA-------------------
------EEDPEVH------------------------------------------LGQLK
RFSLRELQVASDNFNNRNILGRGGFGKVYKGRL--ADGTLVAIKRLKEER-----SPGGE
LQFQTEVEMISMAVHRNLLR-LRGFCM--TPTERLLVYPYMPNGSVASRLR---------
E-RV--------------------------------------------------------
-------------------------------------DGEPALSWR-TRKQIALGAARGL
SYLHDHCDPKIIHRDVKAANILLDEEFEAVVGDFGLA----KLMDYKD-THVTTAVRGTI
GHIAPEYLSTGKSSEKTDVFGFGIMLLELITGQRAF--DLARLA----ND-DDVMLLDW-
---VKGLLRERKVDLLVDPDL----K-QNYD------QKEVEELIQVALLCTQGSPLDRP
KMGDVVRML-E-GD-G--LAERWEEW-------Q-KV-EVVRNQD---------------
-----LDL----PPHRTSEWIV--------------------DSTD---------NLHAV
ELSGPR------------------------------------------------------
-------
>Pp3c12_23570V3.1.p pacid=32973121 transcript=Pp3c12_23570V3.1 locus=Pp3c12_23570 annot-version=v3.3
------------------------------------------------------------
------------------------------------------------------------
------------------------------------------------------------
------------------------------------------------------------
------------------------------------------------------------
------------------------------------------------------------
------------------------------------------------------------
-------------------------------------MATCC------------------
------------------------------------------------------------
------------------------------------------------------------
------------------------------------------------------------
------------------------------------------------------------
-----------------------------------------------RVGCQ---I----
--L---------------------------------------------------------
-----------DLGNAGL---SGT-------LVPQLGVLTKLQYL---------------
---------------V--------------------------------------------
----LYSNNITGQIPKELGNISALVSLD---------------------LYQNNFTGPIP
DSL--------------------------GQLSNLRFL----------------------
------------------------------------------------------------
---------RLNNNSL--------------------------------------------
--------TGSIPA----------------------------SLTAI---Q---------
------------------------------------------------------------
-----------GLQVLD-----LSYNK---------------------------------
-------------------------LSG--------------------------------
------------------------------------------------------------
------------------------------------------------------------
------------------------------------------------------------
PV---PTYGSFSLF-------TPISFLGNDGLC---------------------GS-VV-
-----------------------GKPCPG-EPPFPPPP------PFTP------------
PP-PQ-------------------------------------------------------
------------------------------------------------------------
-------S-TYW--QSAKGQQT-STGAIAGGVAAGAALLFSIPA-IAYAWWRR-RRPL--
------------------------------DA-FF--DVAA-------------------
------EEDPEMQ------------------------------------------LGQLR
RHSLRELQVATDDFSDRNILGRGGFGMVYKGRL--ADGTLVAIKRLKEQR-----SPRGE
LQFQNEVEMISMAVHRNLLR-LRGYCT--SSTERLLVYPYMGNGSVASRLR---------
E-RV--------------------------------------------------------
-------------------------------------DGERPLSWQ-TRKKIALGAARGL
SYLHDHCDPKIIHRDVKAANILLDEEFEAVMGDFGLA----KLMDYKD-AHVTTAVVGTI
GHIAPEYLSTGKSSEKTDVFGYGIFLLELVTGRRAF--DLSGMA----NA-GGAMLLDW-
---VTNLLGEHKIYILVDPDL----E-KNYD------EEEVEELIQVALLCTQGSPVDRP
KMGDVVHIL-E-GD-G--LAERWEEW-------Q-KV-EVIRKQD---------------
-----YDM----PTRQTSQWIL--------------------DSTE---------NLHAV
ELSGPR------------------------------------------------------
-------
>Potri.010G134100.1 pacid=26979300 transcript=Potri.010G134100.1 locus=Potri.010G134100 ID=Potri.010G134100.1.v3.0 annot-version=v3.0
------------------------------------------------------------
------------------------------------------------------------
---------------------------------------MVARK-KN-------------
--------------------------------------------------------ALFC
-------CVGLLI------------------CL---------------------------
------------WNTAYGELTAT-----------------GVNFE-V----EALMGIK--
-ASLH--------DP-HDVL-KWDEH----------------------------------
-------------------------------------SVDPC-S----------------
--------------WI--------------------------------------------
------------------------------------------------------------
------------------------------------------------------------
------------------------------------------------------------
-----------------------------------------------MVTCS---TDGFV
TTL---------------------------------------------------------
-----------GAPSQSL---SGT-------LSPSIGNLTNLQSL---------------
---------------L--------------------------------------------
----LQDNNISGHIPAELGKLPKLKTID---------------------LSSNNFSGQIP
STL--------------------------SNLNSLHYLG---------------------
-----------------------------------------------------IWIR---
---------RLNNNSL--------------------------------------------
--------NGAIPA----------------------------SLANM---T---------
------------------------------------------------------------
-----------QLTFLD-----LSYNN---------------------------------
-------------------------LNT--------------------------------
------------------------------------------------------------
------------------------------------------------------------
------------------------------------------------------------
PV---PPVHAKTF-----------NIVGNTLIC------------------------GT-
-----------------------EQGCAG-TTPVPQSL------AVHN--------SQ-N
SQ-PS-------------------------------------------------------
------------------------------------------------------------
-----------------GNSKSHKI-ALAFGSSLGC-ICLLVLG-FGFILWWRQRHNQ--
------------------------------QI-FF--DIN--------------------
----E-QHHEELN------------------------------------------LGNLR
RFQFKELQIATSNFSSKNLIGKGGFGNVYKGHL--QDGTVVAVKRLKDGN-----AIGGE
IQFQTEVEMISLAVHRNLLR-LYGLCM--TTTERLLVYPYMSNGSVATRLK---------
A-----------------------------------------------------------
---------------------------------------KPVLDWG-TRKRVALGAGRGL
LYLHEQCDPKIIHRDVKAANILLDDYCEAVVGDFGLA----KLLDHQD-SHVTTAVRGTV
GHIAPEYLSTGQSSEKTDVFGFGILLLELISGLRAL--EFGKST----NQ-KGA-LLDW-
---VKKIHQEKKLELLVDKDL----K-NNYD------PIELDETVQVALLCTQNLPSHRP
KMSEVVRML-E-GD-G--LAEKWEA------S-Q-RA-E--------ATR--TRT-----
-----IEF---SSSERYSDL--------------------TDDSSL---------LVQAM
ELSGPR------------------------------------------------------
-------
>Potri.010G043200.1 pacid=26980699 transcript=Potri.010G043200.1 locus=Potri.010G043200 ID=Potri.010G043200.1.v3.0 annot-version=v3.0
------------------------------------------------------------
------------------------------------------------------------
-----------------------------------------MES-R--------------
------------------------------------------------------RSFRLC
------RVVFLVL------------------AL---------------------------
------------MEISTATLSPA-----------------GINYEAV----VALVAIK--
-TALR--------DP-YNVLDNWDIN----------------------------------
-------------------------------------SVDPC-S----------------
--------------WR--------------------------------------------
------------------------------------------------------------
------------------------------------------------------------
------------------------------------------------------------
-----------------------------------------------MVTCT---PDGYV
LAL---------------------------------------------------------
-----------GLPSQSL---SGT-------LSPSIGNLTNLQSV---------------
---------------L--------------------------------------------
----LQNNAISGPIPAAIGKLEKLLTLD---------------------LSNNTFSGEMP
TSL--------------------------GNLKNLNYL----------------------
------------------------------------------------------------
---------RLNNNSL--------------------------------------------
--------TGPCPE----------------------------SLSKL---N---------
------------------------------------------------------------
-----------GLTLVD-----LSFNN---------------------------------
-------------------------LSG--------------------------------
------------------------------------------------------------
------------------------------------------------------------
------------------------------------------------------------
SL---PKISARTF-----------KVTGNPLIC---------------------GP-KA-
-----------------------SDNCSA-VFPEPLSL------PPN----------GLN
CQ-SD-------------------------------------------------------
------------------------------------------------------------
-----------------SRTNSHRV-AIAFGASFGA-AFSIIII-IGLLVWWRCRHNQ--
------------------------------QI-FF--DVN--------------------
----E-QYDPEVC------------------------------------------LGHLR
RYTFKELRSATDHFSSKNILGRGGFGIVYKGCL--NDGTLVAVKRLKDYD-----IAGGE
IQFQTEVETISLAIHRNLLR-LSGFCT--TENERLLVYPYMPNGSVASQLR---------
D-HI--------------------------------------------------------
-------------------------------------HGRAALDWA-RRKRIALGTARGL
LYLHEQCDPKIIHRDVKAANILLDEDFEAVVGDFGLA----KLLDHRD-SHVTTAVRGTV
GHIAPEYLSTGQSSEKTDVFGFGILLLELVTGQKAL--DFGRAA----NQ-KGV-MLDW-
---VKKLHHERKLNLMVDKDL----R-GNFD------RIELEEMVQVALLCTQFNPSHRP
KMSEVLKML-E-GD-G--LAEKWEA------S-Q-RV-E--------TPRFRSCE-----
-----------NPPQRYSDY--------------------IEESSL---------VVEAM
ELSGPR------------------------------------------------------
-------
>Potri.017G108000.1 pacid=26984507 transcript=Potri.017G108000.1 locus=Potri.017G108000 ID=Potri.017G108000.1.v3.0 annot-version=v3.0
------------------------------------------------------------
------------------------------------------------------------
------------------------------------MTAMAMRR-REVG-----------
----------------------------------------------------------LY
-------FVACL-------------------WL---------------------------
------------LTTVNGLLTPK-----------------GVNYE-V----QALMGIK--
-ASLD--------DP-HGVLENWDGD----------------------------------
-------------------------------------AVDPC-S----------------
--------------WT--------------------------------------------
------------------------------------------------------------
------------------------------------------------------------
------------------------------------------------------------
-----------------------------------------------MVTCS---SESLV
IGL---------------------------------------------------------
-----------GTPSQNL---SGT-------LSPTIGNLTNLQTV---------------
---------------L--------------------------------------------
----LQSNNITGPIPAEIGKLSKLHTLD---------------------LSDNFFTGKIP
SSL--------------------------GHLRNLEYM----------------------
------------------------------------------------------------
---------RLNNNSL--------------------------------------------
--------SGEFPM----------------------------SLANM---T---------
------------------------------------------------------------
-----------QLVLLD-----LSFNN---------------------------------
-------------------------LSG--------------------------------
------------------------------------------------------------
------------------------------------------------------------
------------------------------------------------------------
PV---PRFPTKTF-----------SISGNPLIC---------------------PT-GS-
-----------------------EPECYG-TTLMPISM------NLNN--------TP-T
AQ-PA-------------------------------------------------------
------------------------------------------------------------
-----------------DRPKSHQI-ALAFGSSVGS-VSLIILV-FGLFLWWRQRNNQ--
------------------------------PT-FF--DVK--------------------
----D-RQHEEVS------------------------------------------LGNLR
KFQFRELQISTNNFSNKNILGKGGFGNVYKGIL--HDGTVVAVKRLKDGS-----ASGGE
IQFQTEVEMISLAVHRNLLR-LYGFCM--TPTERLLVYPYMSNGSVASRLK---------
G-----------------------------------------------------------
---------------------------------------KPVLDWG-TRKRIALGAARGL
LYLHEQCDPKIIHRDVKAANILLDDYCEAVVGDFGLA----KLLDHQD-SHVTTAVRGTV
GHIAPEYLSTGQSSDKTDVFGFGILLLELITGQRAL--EFGKAA----NQ-KGA-MLDW-
---VKKIHQEKKLEMLVDKDL----K-GNYD------RIELEEMVQVALLCTQYLPSQRP
KMYEVVKML-E-GD-G--LAESWEA------S-Q-RA-E--------ATK--SKP-----
-----HEF---SSSDRYSDL--------------------TDDSSL---------LVQAM
ELSGPR------------------------------------------------------
-------
>Potri.009G090700.1 pacid=26986338 transcript=Potri.009G090700.1 locus=Potri.009G090700 ID=Potri.009G090700.1.v3.0 annot-version=v3.0
------------------------------------------------------------
------------------------------------------------------------
-----------------------------------------MAH-LYLL-----------
------------------------------------------------------------
-----SIFLSLLLS-----------------IP---------------------------
---------------RSLSTNSE-----------------G----------NALQALR--
-SRLS--------DP-TNALQSWDPA----------------------------------
-------------------------------------LVSPC-T----------------
--------------WF--------------------------------------------
------------------------------------------------------------
------------------------------------------------------------
------------------------------------------------------------
-----------------------------------------------HVTCD---SNNHV
TRL---------------------------------------------------------
-----------DLGNSNI---SGT-------LGPELGQLKHLKYL---------------
---------------E--------------------------------------------
----LYRNDIGGKIPKELGNLKNLVSMD---------------------MYGNKFEGEIP
KSF--------------------------AKLKSLVFL----------------------
------------------------------------------------------------
---------RLNNNKL--------------------------------------------
--------SGSIPR----------------------------ELATL---K---------
------------------------------------------------------------
-----------DLKVFD-----VSNNN---------------------------------
-------------------------LCG--------------------------------
------------------------------------------------------------
------------------------------------------------------------
------------------------------------------------------------
TI---PVDGPFASF-------PMESFANN-RLN---------------------GP----
------------------------------------------------------------
------------------------------------------------------------
------------------------------------------------------------
------------------------------------------------------------
------------------------------------------------------------
------------------------------------------------------------
------------------------------------------------------------
-------------------E-LKGLVP---------------------------------
------------------------------------------------------------
------------------------------------------------------------
------------------------------------------------------------
------Y-----------------------------------------------------
-------------------DF----G------------------------C---------
------------------------------------------------------------
------------------------------------------------------------
------------------------------------------------------------
-------
>Potri.009G018800.1 pacid=26988080 transcript=Potri.009G018800.1 locus=Potri.009G018800 ID=Potri.009G018800.1.v3.0 annot-version=v3.0
------------------------------------------------------------
------------------------------------------------------------
-----------------------------------------MAA-QAW------------
------------------------------------------------------------
--LWTSLTVALTFI-----------------LTV--------------------------
-----------V------NGNSE-----------------G----------DALFTLR--
-KSLS--------DP-DNVLQSWDPT----------------------------------
-------------------------------------LVNPC-T----------------
--------------WF--------------------------------------------
------------------------------------------------------------
------------------------------------------------------------
------------------------------------------------------------
-----------------------------------------------HITCN---QDNRV
TRL---------------------------------------------------------
-----------DLGNSNL---SGH-------LVPELGKLEHLQYL---------------
---------------E--------------------------------------------
----LYKNNIQGTIPSELGSLKSLISLD---------------------LYNNNISGTIP
PSL--------------------------GRLKSLVFL----------------------
------------------------------------------------------------
---------RLNDNRL--------------------------------------------
--------TGSIPR----------------------------ELSNV---S---------
------------------------------------------------------------
-----------SLKVVD-----VSNND---------------------------------
-------------------------LCG--------------------------------
------------------------------------------------------------
------------------------------------------------------------
------------------------------------------------------------
TI---PTSGPFEHI-------PLNNFENNPRLE---------------------GP----
------------------------------------------------------------
------------------------------------------------------------
------------------------------------------------------------
------------------------------------------------------------
------------------------------------------------------------
------------------------------------------------------------
------------------------------------------------------------
-------------------E-LLGLAS---------------------------------
------------------------------------------------------------
------------------------------------------------------------
------------------------------------------------------------
------Y-----------------------------------------------------
-------------------DT----N------------------------CS--------
------------------------------------------------------------
------------------------------------------------------------
------------------------------------------------------------
-------
>Potri.004G108200.1 pacid=26991984 transcript=Potri.004G108200.1 locus=Potri.004G108200 ID=Potri.004G108200.1.v3.0 annot-version=v3.0
------------------------------------------------------------
------------------------------------------------------------
------------------------------------MTSMAMRI-REVG-----------
----------------------------------------------------------LH
-------FVVFL-------------------WF---------------------------
------------STTANGLLSPK-----------------GVNYE-V----QALIGIK--
-ASLH--------DP-HGVLDNWDGD----------------------------------
-------------------------------------AVDPC-S----------------
--------------WT--------------------------------------------
------------------------------------------------------------
------------------------------------------------------------
------------------------------------------------------------
-----------------------------------------------MVTCS---PESLV
IGL---------------------------------------------------------
-----------GTPSQNL---SGT-------LSPTIGNLTNLQTV---------------
---------------L--------------------------------------------
----LQSNNITGPIPAEIARLSKLHTLD---------------------LSDNFFTGKIP
SSL--------------------------GHLRSLEYM----------------------
------------------------------------------------------------
---------RLNNNSL--------------------------------------------
--------SGEFPL----------------------------SLANM---T---------
------------------------------------------------------------
-----------QLVLLD-----LSFNN---------------------------------
-------------------------LSG--------------------------------
------------------------------------------------------------
------------------------------------------------------------
------------------------------------------------------------
PV---PRFPTKTF-----------SIAGNPLIC---------------------PT-GS-
-----------------------EPECFG-TTLMPMSM------NLNS--------TQ-T
AL-PS-------------------------------------------------------
------------------------------------------------------------
-----------------NKPKSHKI-AVAFGSSVGS-ASLIILV-FGLFLWWRRRHNQ--
------------------------------PT-FF--DVK--------------------
----D-RQHEEVS------------------------------------------LGNLR
RFQFRELQISTNNFSNKNILGKGGFGIVYKGIL--HDGTVVAVKRLKDGN-----AIGGE
IQFQTEVEMISLAVHRNLLR-LYGFCM--TPTERLLVYPYMSNGSVALRLK---------
G-----------------------------------------------------------
---------------------------------------KPVLDWG-TRKRIALGAARGL
LYLHEQCDPKIIHRDVKAANILLDDYCEAVVGDFGLA----KLLDHQD-SHVTTAVRGTV
GHIAPEYLSTGQSSEKTDVFGFGILLLELITGQRAI--EFGKAA----NQ-KGA-MLDW-
---VKKIHQEKKLEMLVDKDI----K-GNYD------RIELEEMVQVALLSTQYLPSHRP
KMSEVVRML-E-GD-G--LAERWEA------S-Q-RA-E--------ATK--SKP-----
-----HEF---SSSDRYSDL--------------------TDDSSL---------LVQAM
ELSGPR------------------------------------------------------
-------
>Potri.004G059100.1 pacid=26992257 transcript=Potri.004G059100.1 locus=Potri.004G059100 ID=Potri.004G059100.1.v3.0 annot-version=v3.0
------------------------------------------------------------
------------------------------------------------------------
-----------------------------------------MAA----------------
------------------------------------------------------------
------ILFHIFL------------------AV---------------------------
FWVHF-------AQATGSLLSPK-----------------GVNYE-V----AALMAVK--
-KEMR--------DE-SGVMNGWDLN----------------------------------
-------------------------------------SVDPC-T----------------
--------------WN--------------------------------------------
------------------------------------------------------------
------------------------------------------------------------
------------------------------------------------------------
-----------------------------------------------MVGCS---PEGFV
FSL---------------------------------------------------------
-----------EMASARL---SGT-------LSPSIANLSHLRTM---------------
---------------L--------------------------------------------
----LQNNHLSGPITEEIGKLSDLQTLD---------------------LSGNQFVGGIP
SSL--------------------------GFLTHLSYL----------------------
------------------------------------------------------------
---------RLSKNKL--------------------------------------------
--------TGQIPR----------------------------LVANL---T---------
------------------------------------------------------------
-----------GLSFLD-----LSFNN---------------------------------
-------------------------LSG--------------------------------
------------------------------------------------------------
------------------------------------------------------------
------------------------------------------------------------
PT---PKILAKGY-----------SIAGNRYLC---------------------TS-SH-
-----------------------AQNCTGISNPVN------------------------E
TL-SS-------------------------------------------------------
------------------------------------------------------------
-----------------EQARSHHR--WVLSVAIGISCTFVISV-MLLVCWVHWYRSR--
---------------------------------LL--FIS--------------------
----YVQQDYEFD------------------------------------------IGHLK
RFSFRELQIATNNFSPKNILGQGGYGVVYKGCL--PNKTFIAVKRLKD-P-----NFTGE
VQFQTEVEMIGLALHRNLLC-LYGFCM--TPDERLLVYPYMPNGSVADRLR---------
E-TC--------------------------------------------------------
-------------------------------------REKPSLDWN-RRIHIALGAARGL
LYLHEQCNPKIIHRDVKAANILLDEGFEAVVGDFGLA----KLLDLRD-SHVTTAVRGTV
GHIAPEYLSTGQSSDKTDVFGFGILLLELITGQKAL--DAGNGQ----VQ-KGM-ILDW-
---VRTLHEEKRLEVLVDRDL----K-GCFD------VSELEKAVDLALQCTQSHPNLRP
KMSEVLKVL-E-GIVGQPAIEESQGAT----SI-------GEARA---------------
----------CNCSRHCSDV--------------------HEESSF---------IIEAM
ELSGPR------------------------------------------------------
-------
>Potri.013G117200.1 pacid=26995289 transcript=Potri.013G117200.1 locus=Potri.013G117200 ID=Potri.013G117200.1.v3.0 annot-version=v3.0
------------------------------------------------------------
------------------------------------------------------------
-----------------------------------------MER-KV-------------
------------------------------------------------------GDFLFV
W-----LLI-LAL------------------LL---------------------------
------------HPVWLVLGNME-----------------G----------DALHSLR--
-SNLN--------DP-NNVLQSWDPT----------------------------------
-------------------------------------LVNPC-T----------------
--------------WF--------------------------------------------
------------------------------------------------------------
------------------------------------------------------------
------------------------------------------------------------
-----------------------------------------------HVTCN---NDNSV
IRV---------------------------------------------------------
-----------DLGNAAL---SGQ-------LVPQLGLLKNLQYL---------------
---------------E--------------------------------------------
----LYSNNISGPIPGDLGNLTTLVSLD---------------------LYLNSFTGPIP
DTL--------------------------GKLSKLRFL----------------------
------------------------------------------------------------
---------RLNNNSL--------------------------------------------
--------TGPIPM----------------------------SLTNI---S---------
------------------------------------------------------------
-----------ALQVLD-----LSNNR---------------------------------
-------------------------LSG--------------------------------
------------------------------------------------------------
------------------------------------------------------------
------------------------------------------------------------
VV---PDNGSFSLF-------TPISFANNLDLC---------------------GP-VT-
-----------------------GHPCPG-SPPFSPPP------PFVP------------
PP-PI-------------------------------------------------------
------------------------------------------------------------
-------S-SPG------GYSA--TGAIAGGVAAGAALLFAAPA-LAFAWWRR-RKPQ--
------------------------------EF-FF--DVPA-------------------
------EEDPEVH------------------------------------------LGQLK
RFSLRELQVATDTFSNKNILGRGGFGKVYKGRL--ADGSLVAVKRLKEER-----TPGGE
LQFQTEVEMISMAVHRNLLR-LRGFCM--TPTERLLVYPYMANGSVASCLR---------
E-RP--------------------------------------------------------
-------------------------------------PSQPPLDWP-TRKRIALGSARGL
SYLHDHCDPKIIHRDVKAANILLDEEFEAVVGDFGLA----KLMDYKD-THVTTAVRGTI
GHIAPEYLSTGKSSEKTDVFGYGIMLLELITGQRAF--DLARLA----ND-DDVMLLDW-
---VKGLLKEKKLEMLVDPDL----Q-NKYV------EAEVEQLIQVALLCTQGSPMERP
KMSDVVRML-E-GD-G--LAERWDEW-------Q-KV-EVLR-QE---------------
-----VEL----APHPNSDWIV--------------------DSTE---------NLHAV
ELSGPR------------------------------------------------------
-------
>Potri.003G023000.1 pacid=26996930 transcript=Potri.003G023000.1 locus=Potri.003G023000 ID=Potri.003G023000.1.v3.0 annot-version=v3.0
------------------------------------------------------------
------------------------------------------------------------
----------------------------------------------M-------------
-----------------------------------------------------WEIW--S
S-----AFFLLFH------------------L----------------------------
--------------VLGVSGNVE-----------------G----------DALNALR--
-TNLA--------DP-GNVLQSWDPT----------------------------------
-------------------------------------LVNPC-T----------------
--------------WF--------------------------------------------
------------------------------------------------------------
------------------------------------------------------------
------------------------------------------------------------
-----------------------------------------------HVTCN---SENSV
TRV---------------------------------------------------------
-----------DLGNANL---SGP-------LVTQLGNLPNLQYL---------------
---------------E--------------------------------------------
----LYSNNISGKIPDELGNLTNLVSLD---------------------LYLNNLQGQIP
KTL--------------------------GQLQKLRFL----------------------
------------------------------------------------------------
---------RLNNNTL--------------------------------------------
--------SGTIPM----------------------------NLTTV---T---------
------------------------------------------------------------
-----------SLQVLD-----LSNNE---------------------------------
-------------------------LTG--------------------------------
------------------------------------------------------------
------------------------------------------------------------
------------------------------------------------------------
DI---PTNGSFSLF-------TPISFNGNKL-----------------------------
----------------------------N-PLPASPPP------SLTP------------
PP--G-------------------------------------------------------
------------------------------------------------------------
-------A-SNG---------NSAIGAIAGGVAAGAALLFAGPA-IVLAYWRR-RKPQ--
------------------------------DH-FF--DVPA-------------------
------EEDPEVH------------------------------------------LGQLK
RFSLRELQVATDNFSSKNILGRGGFGKVYKGRL--ADGSLAAVKRLKEER-----TQGGE
LQFQTEVEMISMAVHRNLLR-LRGFCM--TPTERLLVYPFMVNGSVASCLR---------
E-RT--------------------------------------------------------
-------------------------------------ESQPPLDWP-KRKRIALGSARGL
AYLHDHCDPKIIHRDVKAANILLDEEFEAVVGDFGLA----KLMDYKD-THVTTAVRGTI
GHIAPEYLSTGKSSEKTDVFGYGVMLLELITGQRAF--DLARLA----ND-DDVMLLDW-
---V--------------------------------------------------------
------------------------------------------------------------
--------------------------------------------CS---------HFIPS
CVLTLKVR----------------------------------------------------
-------
>Potri.003G166200.1 pacid=26998191 transcript=Potri.003G166200.1 locus=Potri.003G166200 ID=Potri.003G166200.1.v3.0 annot-version=v3.0
------------------------------------------------------------
------------------------------------------------------------
-----------------------------------------MAS-CTVL-----------
------------------------------------------------------------
----HLLVLVLPSI-----------------ILA--------------------------
-----------LT-----NANLE-----------------G----------DALYALR--
-RAVK--------DP-GHVLQSWDPN----------------------------------
-------------------------------------LVDPC-T----------------
--------------WF--------------------------------------------
------------------------------------------------------------
------------------------------------------------------------
------------------------------------------------------------
-----------------------------------------------HVTCD---GDNRV
TRL---------------------------------------------------------
-----------DLGNAKL---SGS-------LVPELGKLVRLQYL---------------
---------------E--------------------------------------------
----LYMNELAGPIPRELGNLKSLVSLD---------------------LYHNNLTGTIP
ASL--------------------------SKLSNLKFL----------------------
------------------------------------------------------------
---------RLNSNRL--------------------------------------------
--------TGRIPR----------------------------ELTKL---E---------
------------------------------------------------------------
-----------SLKIID-----VSNND---------------------------------
-------------------------LCG--------------------------------
------------------------------------------------------------
------------------------------------------------------------
------------------------------------------------------------
TI---PASGSFSKF-------TEESFVNNSRLE---------------------GP----
------------------------------------------------------------
------------------------------------------------------------
------------------------------------------------------------
------------------------------------------------------------
------------------------------------------------------------
------------------------------------------------------------
------------------------------------------------------------
-------------------E-LMGFVR---------------------------------
------------------------------------------------------------
------------------------------------------------------------
------------------------------------------------------------
------YGA---------------------------------------------------
-------------------AG----S------------------------CK--------
------------------------------------------------------------
------------------------------------------------------------
------------------------------------------------------------
-------
>Potri.011G068700.1 pacid=27003190 transcript=Potri.011G068700.1 locus=Potri.011G068700 ID=Potri.011G068700.1.v3.0 annot-version=v3.0
------------------------------------------------------------
------------------------------------------------------------
-----------------------------------------MAA----------------
------------------------------------------------------------
------ILFRTFL------------------VI---------------------------
FWVRL-------TQATDTLLSPK-----------------GVNYE-V----AALMAVK--
-REMR--------DE-IGAMNGWDLN----------------------------------
-------------------------------------SVDPC-T----------------
--------------WN--------------------------------------------
------------------------------------------------------------
------------------------------------------------------------
------------------------------------------------------------
-----------------------------------------------MISCS---TEGFV
ISL---------------------------------------------------------
-----------EMASVGL---SGT-------LSPSIGNLIHLRTM---------------
---------------L--------------------------------------------
----LQNNHLSGPIPEEIGKLSELQTLD---------------------LSGNQFGGGIP
SSL--------------------------GFLTHLSYL----------------------
------------------------------------------------------------
---------RLSKNNL--------------------------------------------
--------SGQIPR----------------------------LVASL---T---------
------------------------------------------------------------
-----------GLSFLD-----LSFNN---------------------------------
-------------------------LSG--------------------------------
------------------------------------------------------------
------------------------------------------------------------
------------------------------------------------------------
PT---PKILAKGY-----------SITGNSYLC---------------------TS-SH-
-----------------------AQNCMGISKPVN-----------------------AE
TV-SS-------------------------------------------------------
------------------------------------------------------------
-----------------EQASSHHR--WVLSVAIGISSTFVISV-MLLVCWVHCYRSR--
---------------------------------LL--FTS--------------------
----YVQQDYEFD------------------------------------------IGHLK
RFSFRELQIATSNFSPKNILGQGGYGVVYKGCL--PNKTFIAVKRLKD-P-----SFAGE
VQFQTEVEMIGLALHRNLLS-LHGFCM--TPDERLLVYPYMPNGSVADRLR---------
E-TC--------------------------------------------------------
-------------------------------------REKPSLDWN-RRIHVALGAARGL
LYLHEQCNPKIIHRDVKAANILLDEGFEAVVGDFGLA----KLLDLRD-SHVTTAVRGTV
GHIAPEYLSTGQSSEKTDVFGFGILLLELITGQKAL--DAGNGQ----VQ-KRM-ILDW-
---VRTLNEEKRLEVLVDRDL----K-GCFD------ALELEKAVELALKCTQSHPNLRP
KMSEVLKVL-E-GLVGQSAMEESQGAP----NI-------GEVRA---------------
----------CSFSRHDRDV--------------------HEESSF---------IIEAM
ELSGPR------------------------------------------------------
-------
>Potri.006G179400.1 pacid=27007249 transcript=Potri.006G179400.1 locus=Potri.006G179400 ID=Potri.006G179400.1.v3.0 annot-version=v3.0
------------------------------------------------------------
------------------------------------------------------------
------------------------------------------------------------
------------------------------------------------------MALKL-
-------LHLSI-------------------FF---------------------------
------------LFLARLSLSYE-----------------PRNHE-V----DALISIR--
-EALH--------DP-YGVLNNWDED----------------------------------
-------------------------------------SVDPC-S----------------
--------------WA--------------------------------------------
------------------------------------------------------------
------------------------------------------------------------
------------------------------------------------------------
-----------------------------------------------MITCS---PDNLV
ICL---------------------------------------------------------
-----------GAPSQSL---SGT-------LSGAIGNLTNLRQV---------------
---------------L--------------------------------------------
----LQNNNISGQIPPELGTLSKLQTLD---------------------LSNNRFSSVVP
DSL--------------------------GQLNSLQYL----------------------
------------------------------------------------------------
---------RLNNNSL--------------------------------------------
--------SGPFPV----------------------------SVAKI---S---------
------------------------------------------------------------
-----------QLVFLD-----LSYNN---------------------------------
-------------------------LSG--------------------------------
------------------------------------------------------------
------------------------------------------------------------
------------------------------------------------------------
PV---PKSPARTF-----------NVAGNPLIC---------------------GS-SS-
-----------------------TEGCSGSANVGPLSF------SLVT--------SP--
------------------------------------------------------------
------------------------------------------------------------
-----------------GKHKSKKL-ALALGLSLSL-VSLFLLA-LG-ILWLRRKQKG--
------------------------------HM-ML--NVS--------------------
----DKQEEGLIR------------------------------------------LGNLR
NFTFRELQIATDNFCSKNILGTGGFGNVYKGKL--GDRTMVAVKRLKDLT-----GTSGE
SQFRTELEMISLAVHRNLLR-LIGYCA--TSNERLLVYPYMSNGSVASRLR---------
G-----------------------------------------------------------
---------------------------------------KPALDWN-TRKRIAIGAARGL
LYLHEQCDPKIIHRDVKAANVLLDEFCEAVVGDFGLA----KLLDHAD-SHVTTAVRGTV
GHIAPEYLSTGQSSEKTDVFGFGILLIELITGMRAL--EFGKTV----NQ-KGA-MLEW-
---VKKIQQEKKVDELVDKEL----G-SNYD------WIEVEEMLQVALLCTQYLPAHRP
KMSEVVRML-E-GD-G--LAEKWAV------S-H-NH-SNPTMNL-SHPKNANRST----
-----------FYPTTASKHDESGHNRSSSMFG-TTMDEDDDERSL---------DSYAM
ELSGPR------------------------------------------------------
-------
>Potri.018G101300.1 pacid=27009737 transcript=Potri.018G101300.1 locus=Potri.018G101300 ID=Potri.018G101300.1.v3.0 annot-version=v3.0
------------------------------------------------------------
------------------------------------------------------------
------------------------------------------------------------
------------------------------------------------------MAFKL-
-------LHLSF-------------------FS---------------------------
------------LFLAKLSLSYE-----------------PRNHE-V----EALISIR--
-EALH--------DP-HGVLSNWDED----------------------------------
-------------------------------------SVDPC-S----------------
--------------WA--------------------------------------------
------------------------------------------------------------
------------------------------------------------------------
------------------------------------------------------------
-----------------------------------------------MITCS---PENLV
IGF---------------------------------------------------------
-----------GAPSQSL---SGS-------LSGTIGNLTNLRQV---------------
---------------L--------------------------------------------
----LQNNNISGQIPPELGTLSKLQTLD---------------------LSNNRFSGVVP
ESL--------------------------GQLNSLQYL----------------------
------------------------------------------------------------
---------RLNNNSL--------------------------------------------
--------FGPFPV----------------------------SLAKI---P---------
------------------------------------------------------------
-----------QLAFLD-----LSYNN---------------------------------
-------------------------LSG--------------------------------
------------------------------------------------------------
------------------------------------------------------------
------------------------------------------------------------
HV---PKSPARTF-----------NVAGNPLIC---------------------GS-GS-
-----------------------TEGCSGSANAGPLSF------SLSS--------SP--
------------------------------------------------------------
------------------------------------------------------------
-----------------GKHKPKKL-AIALGVSLSL-VSLFLLA-LG-ILWLRGKQKG--
------------------------------QM-IL--NIS--------------------
----DNQEEERIS------------------------------------------LGNLR
NFTFRELQIATDNFCSKNILGAGGFGNVYKGKL--GDGTMMAVKRLKDLT-----GTAGE
SQFRTELEMISLAVHRNLLR-LIGYCA--SHNERLLVYPYMSNGSVASRLR---------
V-----------------------------------------------------------
---------------------------------------KPALDWN-TRKRIAIGTARGL
LYLHEQCNPKIIHRDVKAANVLLDEFCEAVVGDFGLA----KLLDHAD-SHVTTAVRGTV
GHIAPEYLSTGQSSEKTDVFGFGILLIELITGMRAL--EFGKTV----NQ-KGA-MLEW-
---VKKVQQEKKMEELVDKEL----G-SNFC------RIEVGEMLQVALLCTQFLPAHRP
KMSEVVRML-E-GD-G--LAEKWAA------A-H-SH-CNPTMSL-SHPNNNNKST----
--------------TSASKHDESGPNRSSSMFG-TTMDEDDDEHSL---------DSYAM
ELSGPR------------------------------------------------------
-------
>Potri.007G082400.1 pacid=27015619 transcript=Potri.007G082400.1 locus=Potri.007G082400 ID=Potri.007G082400.1.v3.0 annot-version=v3.0
------------------------------------------------------------
------------------------------------------------------------
-----------------------------------------MER-ET-------------
-------------------------------------------------------GVSVV
T-----LWMILVL------------------FV---------------------------
------------LPLSRISANME-----------------G----------DALHNLR--
-INLQ--------DP-NNVLQSWDPT----------------------------------
-------------------------------------LVNPC-T----------------
--------------WF--------------------------------------------
------------------------------------------------------------
------------------------------------------------------------
------------------------------------------------------------
-----------------------------------------------HVTCN---NDNSV
IRV---------------------------------------------------------
-----------DLGNAAL---SGQ-------LVPQVGQLKNLQYL---------------
---------------E--------------------------------------------
----LYGNNISGPIPSDLGNLTNLVSLD---------------------LYLNSFSGPIP
NTL--------------------------GKLTKLRFL----------------------
------------------------------------------------------------
---------RLNNNSL--------------------------------------------
--------SGSIPL----------------------------SLINI---T---------
------------------------------------------------------------
-----------ALQVLD-----LSNNR---------------------------------
-------------------------LSG--------------------------------
------------------------------------------------------------
------------------------------------------------------------
------------------------------------------------------------
PV---PDNGSFSLF-------TPISFANNLDLC---------------------GP-VT-
-----------------------GKPCPG-SPPFAPPP------PFVP------------
PS-TD-------------------------------------------------------
------------------------------------------------------------
-------S-YPG------EGNP--TGAIAGGVAAGAALLFAAPA-IWFAYWRR-RRPP--
------------------------------EL-FF--DVPA-------------------
------EEDPEVH------------------------------------------LGQLK
RFSLRELLVATDSFSNKNILGRGGFGKVYKGRL--ADGTLVAVKRLKEER-----TPGGE
LQFQTEVEMISMAVHRNLLR-LRGFCM--TPTERLLVYPYMANGSVASCLR---------
E-RP--------------------------------------------------------
-------------------------------------TSEAPLDWL-SRKRIALGSARGL
SYLHDHCDPKIIHRDVKAANILLDEEFEAVVGDFGLA----KLMDYKD-THVTTAVRGTI
GHIAPEYLSTGKSSEKTDVFGYGIMLLELITGQRAF--DLARLA----ND-DDVMLLDW-
---VKALLKEKKLEMLVDPDL----Q-NNYV------DSEVEQLIQVALLCTQSSPMERP
KMSEVVRML-E-GD-G--LAERWEEW-------Q-KV-EVVH-QD---------------
-----IDL----APSRNSEWLL--------------------DSTD---------NLHAV
ELSGPR------------------------------------------------------
-------
>Potri.007G094500.1 pacid=27016671 transcript=Potri.007G094500.1 locus=Potri.007G094500 ID=Potri.007G094500.1.v3.0 annot-version=v3.0
------------------------------------------------------------
------------------------------------------------------------
------------------------------------------------------------
------------------------------------------------------MMSL--
--KME-LVL-AAL------------------VL---------------------------
-----------AYLQS--FVLSNLQ---------------G----------DALSALK--
-LSMN--------VP-DNQLKDWNPN----------------------------------
-------------------------------------QVTPC-T----------------
--------------WT--------------------------------------------
------------------------------------------------------------
------------------------------------------------------------
------------------------------------------------------------
-----------------------------------------------NVICD---SNEHV
ISV---------------------------------------------------------
-----------TLSGINC---SGT-------LSPKIGVLKTLNTL---------------
---------------T--------------------------------------------
----LKGNGITGGIPKEFGNLTSLTSLD---------------------LENNRLSGEIP
SSL--------------------------GNLKRLQFL----------------------
------------------------------------------------------------
---------TLGQNNL--------------------------------------------
--------SGAIPE----------------------------SLAGL---Q---------
------------------------------------------------------------
-----------NLINIL-----LDSNN---------------------------------
-------------------------LSG--------------------------------
------------------------------------------------------------
------------------------------------------------------------
------------------------------------------------------------
QI---PDHLFQVP---------KYNFTGNHLNC--------------------SGP-NL-
------------------------HSCESHN-----------------------------
SD-SG-------------------------------------------------------
------------------------------------------------------------
-----------------GS-HKSKTGIIIGVVG-GFTVLFLFGGLLFFVCKGRHKGYK--
-----------------------------REV-FV--DVAG-------------------
------EVDQRIA------------------------------------------FGQLK
RFSWRELQLATDNFSEKNILGQGGFGKVYKGVL--ADNTKIAVKRLTDFE-----SPGGD
AAFQREVEMISVAVHRNLLR-LIGFCT--TTTERLLVYPFMQNLSVAYCLR---------
E-------------RK--------------------------------------------
-------------------------------------PEEPVLDWT-TRKRVALGAARGL
EYLHEHCNPKIIHRDVKAANVLLDEDFEAVVGDFGLA----KLVDVRK-TNVTTQVRGTM
GHIAPEYLSTGKSSERTDVFGYGIMLLELVTGQRAI--DFSRLE----EE-DDVLLLDH-
---VKKLEREKRLDAIVDRNL----N-KNYN------IQEVEMMIQVALLCTQASPENRP
AMSEVVRML-E-GE-G--LAERWEEW-------Q-HV-EVTRMQE---------------
-----YE----RLQRR-FDW--------------------GEDSVY---------NQDAI
ELSGGR------------------------------------------------------
-------
>Potri.007G082300.1 pacid=27017088 transcript=Potri.007G082300.1 locus=Potri.007G082300 ID=Potri.007G082300.1.v3.0 annot-version=v3.0
------------------------------------------------------------
------------------------------------------------------------
-----------------------------------------MWRLKGREFR---------
------------------------------------------------------------
------TCLAVLI------------------LV---------------------------
-----------TFRLSKIFANEE-----------------G----------DALYIFR--
-NNLQ--------DP-NNIMDNWNRT----------------------------------
-------------------------------------DKNPC-K----------------
--------------WN--------------------------------------------
------------------------------------------------------------
------------------------------------------------------------
------------------------------------------------------------
-----------------------------------------------HVTCN---SLDSV
VRL---------------------------------------------------------
-----------DMGNALL---SGQ-------LVPQLALLTNLQYL---------------
---------------E--------------------------------------------
----LYANNLSGHIPVYLENLTNLVSLE---------------------LYTNNFDGPIP
DAL--------------------------GKLFKLRFL----------------------
------------------------------------------------------------
---------RLNSNNL--------------------------------------------
--------SGSIPM----------------------------SLTSL-------------
------------------------------------------------------------
----------YSLQVLD-----LSSNR---------------------------------
-------------------------LSG--------------------------------
------------------------------------------------------------
------------------------------------------------------------
------------------------------------------------------------
PV---PHNGSFSLF-------TAVSYANNLDLC---------------------GP----
I---------------------TEKPCPGSSPPAV-------------------------
---SS-------------------------------------------------------
------------------------------------------------------------
------------------------------------------------------------
------------------------------------------------------------
------------------------------------------------------------
-----------------------------------PDG----------------------
------------------------------------------------------------
------------------------------------------------------------
-------------------------------------DSKPNIG----------------
----------------------------AIVG----------------------------
-------------------------------GVVAV----------------------W-
---------------------------CYYL-----------------------------
-------LL-------------W-------------------------------------
------------------------------------------------------------
------------------------------------------------------------
-------
>Potri.019G087700.1 pacid=27025142 transcript=Potri.019G087700.1 locus=Potri.019G087700 ID=Potri.019G087700.1.v3.0 annot-version=v3.0
------------------------------------------------------------
------------------------------------------------------------
-----------------------------------------MER-KV-------------
------------------------------------------------------GDLLFL
W-----LLI-LVL------------------LL---------------------------
------------HPVWLVLGNME-----------------G----------DALHSLR--
-SNLN--------DP-NNVLQSWDPT----------------------------------
-------------------------------------LVNPC-T----------------
--------------WF--------------------------------------------
------------------------------------------------------------
------------------------------------------------------------
------------------------------------------------------------
-----------------------------------------------HVTCN---NDNSV
IRV---------------------------------------------------------
-----------DLGNAAL---SGQ-------LVPQLGLLKNLQYL---------------
---------------E--------------------------------------------
----LYSNNISGPIPSDLGNLTNLVSLD---------------------LYLNSFTGPIP
DTL--------------------------GKLSKLRFL----------------------
------------------------------------------------------------
---------RLNNNSL--------------------------------------------
--------AGPIPM----------------------------SLTNI---S---------
------------------------------------------------------------
-----------ALQVLD-----LSNNR---------------------------------
-------------------------LSG--------------------------------
------------------------------------------------------------
------------------------------------------------------------
------------------------------------------------------------
VV---PDNGSFSLF-------TPISFANNLDLC---------------------GP-VT-
-----------------------GHPCPG-SPPFSPPP------PFVP------------
PP-PV-------------------------------------------------------
------------------------------------------------------------
-------S-TPG------GNSA--TGAIAGGVAAGAALLFAAPA-LAFAWWRR-RKPQ--
------------------------------EF-FF--DVPA-------------------
------EEDPEVH------------------------------------------LGQLK
RFSLRELQVATDSFSNKNILGRGGFGKVYKGRL--ADGSLVAVKRLKEER-----TPGGE
LQFQTEVEMISMAVHRNLLR-LRGFCM--TPTERLLVYPYMANGSVASCLR---------
E-RP--------------------------------------------------------
-------------------------------------PSQPPLDWP-TRKRIALGSARGL
SYLHDHCDPKIIHRDVKAANILLDEEFEAVVGDFGLA----KLMDYKD-THVTTAVRGTI
GHIAPEYLSTGKSSEKTDVFGYGIMLLELITGQRAF--DLARLA----ND-DDVMLLDW-
---VKGLLKEKKLEMLVDPDL----Q-NKYV------EAEVEQLIQVALLCTQGTPMERP
KMSEVVRML-E-GD-G--LAERWDEW-------Q-KV-EVLR-QE---------------
-----VEF----SPHPNSDWIV--------------------DSTE---------NLHAV
ELSGPR------------------------------------------------------
-------
>Potri.019G001800.1 pacid=27026791 transcript=Potri.019G001800.1 locus=Potri.019G001800 ID=Potri.019G001800.1.v3.0 annot-version=v3.0
------------------------------------------------------------
------------------------------------------------------------
------------------------------------MAKDNRGH-PSGGK----------
----TSSTESFCYTKYR---------------------------------YMFGVFSLWN
PLKLVINCLILLN------------------FL---------------------------
-----------KITIS--TKEPDTE---------------G----------NALRDLL--
-LALN--------DS-NRQI-NWDTN----------------------------------
-------------------------------------LVSPCFS----------------
--------------WT--------------------------------------------
------------------------------------------------------------
------------------------------------------------------------
------------------------------------------------------------
-----------------------------------------------HVIC----RNGHV
ESL---------------------------------------------------------
-----------SLNSLGF---SGT-------LSPAIMKLEFLVTL---------------
---------------E--------------------------------------------
----LQNNSLSGPLPDYLGNMVHLQNLN---------------------LASNKFSGSIP
TTW--------------------------GQLSNLKN-----------------------
------------------------------------------------------------
------------------------------------------------------------
------------------------------------------------------------
------------------------------------------------------------
---------------LD-----LSSNN---------------------------------
-------------------------LTG--------------------------------
------------------------------------------------------------
------------------------------------------------------------
------------------------------------------------------------
RI---PGKLFSVA---------MFNFTATHLAC---------------------GL-SL-
-----------------------EEPCISGS-----------------------------
PL-RV-------------------------------------------------------
------------------------------------------------------------
-----------------ST-SKSRLKVIATSASCGAFILLILVA-VLAYRYHQFHKEK--
-----------------------------NDI-FV--DVAG-------------------
------EDDRKIT------------------------------------------FGQLR
RFSWRELQLATDNFSESNIIGQGGCGKVYKGIL--SDNMKVAVKRLADYY-----SPGGE
AAFQREVQLISVAFHKNLLK-LVGFCT--TSSERILVYPYMQNLSVAYRLR---------
E-------------LK--------------------------------------------
-------------------------------------PGEKGLDWP-TRKKIAFGAAHGL
EYLHEHCNPKIIHRDLKAANILLDDNFEAVLGDFGLA----KLVDTKF-THVTTQVRGTM
GHIAPEYLSTGKSSEKTDVFGYGITLLELVTGQRAI--DLSRLE----EE-EEVLLLDH-
---IKKLLRENRLDDIVDGNL----K--TYD------RKEVETIVQVALLCTNSSPEGRP
KMEEVVKML-R-GI-G--LAERWAKW-------E-QL-EDAMNQD---------------
-----LAV---LMSQQ-YIW--------------------AEDSSI---------DQEAI
QLSRAR------------------------------------------------------
-------
>Potri.005G074200.1 pacid=27028382 transcript=Potri.005G074200.1 locus=Potri.005G074200 ID=Potri.005G074200.1.v3.0 annot-version=v3.0
------------------------------------------------------------
------------------------------------------------------------
-----------------------------------------MDR-AP-------------
-----------------------------------------------------GLMSL--
--KME-MIF-AAL------------------IL---------------------------
-----------AFLQS--FVLSDPQ---------------G----------DALYALK--
-LSMN--------IP-NNQLTDWNQN----------------------------------
-------------------------------------QVNPC-T----------------
--------------WT--------------------------------------------
------------------------------------------------------------
------------------------------------------------------------
------------------------------------------------------------
-----------------------------------------------NVICD---KSNNV
VSV---------------------------------------------------------
-----------TLSDINC---SGI-------LSPMIGALRTLTTL---------------
---------------T--------------------------------------------
----LKGNGITGGIPKEFGNLSSLTSLD---------------------LENNRLSGEIP
SSL--------------------------GDLKKLQFL----------------------
------------------------------------------------------------
---------TLSQNNL--------------------------------------------
--------SGAIPE----------------------------SLASL---E---------
------------------------------------------------------------
-----------SLINIL-----LDSNN---------------------------------
-------------------------LSG--------------------------------
------------------------------------------------------------
------------------------------------------------------------
------------------------------------------------------------
QV---PNHLFQIP---------KYNFTGNHLNC--------------------GGL-NL-
------------------------HLCESYS-----------------------------
GD-SG-------------------------------------------------------
------------------------------------------------------------
-----------------GS-HKSKIGIIVGVVG-GFVILFLLGGLLFFVCKGRRKGYR--
-----------------------------REI-FV--DVAG-------------------
------EVDRRIA------------------------------------------FGQLK
RFAWRELQLATDNFSEENILGQGGFGKVYKGVL--ADNTKVAVKRLTDFE-----SPGGD
AAFQREVEMISVAVHRNLLR-LIGFCT--TTTERLLVYPFMQNLSVAYRLR---------
E-------------RK--------------------------------------------
-------------------------------------PEEPVLDWT-TRKRVALGAARGL
EYLHEHCNPKIIHRDVKAANVLLDEDFEAVVGDFGLA----KLMDVRK-TNVTTQVRGTM
GHIAPEYLSTGKSSGRTDVFGYGIMLLELVTGQRAI--DFSRLE----EE-DDVLLLDH-
---VKKLEREKRLDAIVDRNL----N-KNYN------IQEVEMMIKVALLCTQASPEDRP
AMSEVVRML-E-GE-G--LAERWEEW-------Q-HV-EVTRREE---------------
-----YS----RLQRR-FDF--------------------GEDSLY---------NQDAI
ELSGGR------------------------------------------------------
-------
>Potri.005G083300.1 pacid=27028958 transcript=Potri.005G083300.1 locus=Potri.005G083300 ID=Potri.005G083300.1.v3.0 annot-version=v3.0
------------------------------------------------------------
------------------------------------------------------------
-----------------------------------------MER-ET-------------
-------------------------------------------------------GVSVI
T-----LWMILVV------------------FI---------------------------
------------LPFSRISANME-----------------G----------DALRNLR--
-VNLQ--------DP-NNVLQSWDPT----------------------------------
-------------------------------------LVNPC-T----------------
--------------WF--------------------------------------------
------------------------------------------------------------
------------------------------------------------------------
------------------------------------------------------------
-----------------------------------------------HVTCN---NDNSV
IRV---------------------------------------------------------
-----------DLGNAAL---SGQ-------LVPQVGQLKNLQYL---------------
---------------E--------------------------------------------
----LYGNNISGPIPSDLGNLTNLVSLD---------------------LYLNSFSGPIP
DAL--------------------------GKLTKLRFL----------------------
------------------------------------------------------------
---------RLNNNSL--------------------------------------------
--------SGSIPL----------------------------SLTNI---T---------
------------------------------------------------------------
-----------ALQVLD-----LSNNR---------------------------------
-------------------------LSG--------------------------------
------------------------------------------------------------
------------------------------------------------------------
------------------------------------------------------------
PV---PDNGSFSLF-------TPISFVNNLDLC---------------------GP-VT-
-----------------------GKPCPG-SPPFAPPP------PFIP------------
PS-TD-------------------------------------------------------
------------------------------------------------------------
-------S-YPG------ENNP--TGAIAGGVAAGAALLFAAPA-FWFAYWRR-RRPI--
------------------------------EL-FF--DVPA-------------------
------EEDPEVH------------------------------------------LGQLK
RYSLRELLVATDSFSNKNILGRGGFGKVYKGRL--ADGTLVAVKRLKEER-----TPGGE
LQFQTEVEMISMAVHRNLLR-LRGFCM--TPTERLLVYPYMANGSVASCLR---------
E-RP--------------------------------------------------------
-------------------------------------PSEAPLDWA-TRKRIALGSARGL
SYLHDHCDPKIIHRDVKAANILLDEEFEAVVGDFGLA----KLMDYKD-THVTTAVRGTI
GHIAPEYLSTGKSSEKTDVFGYGIMLLELITGQRAF--DLARLA----ND-DDVMLLDW-
---VKALLKERKLEMLVDPDL----Q-NNYV------DSEVEQLIQVALLCTQSSPMDRP
KMSEVVRML-E-GD-G--LAERWEEW-------Q-KV-EVVR-QD---------------
-----LDL----APCQNSEWLL--------------------DSTE---------NLHAV
ELSGPR------------------------------------------------------
-------
>Potri.008G188800.1 pacid=27038521 transcript=Potri.008G188800.1 locus=Potri.008G188800 ID=Potri.008G188800.1.v3.0 annot-version=v3.0
------------------------------------------------------------
------------------------------------------------------------
-----------------------------------------MES-R--------------
------------------------------------------------------RSFGFC
------TVVFLVL------------------AL---------------------------
------------MEISSATLSPT-----------------GINFE-V----VALVAIK--
-TALL--------DP-YNVLENWDIN----------------------------------
-------------------------------------SVDPC-S----------------
--------------WR--------------------------------------------
------------------------------------------------------------
------------------------------------------------------------
------------------------------------------------------------
-----------------------------------------------MVTCS---PDGYV
SAL---------------------------------------------------------
-----------GLPSQSL---SGT-------LSPSIGNLTNLQSV---------------
---------------L--------------------------------------------
----LQNNAISGPIPVAIGKLEKLQTLD---------------------LSNNTFSGDMP
TSL--------------------------GDLKNLNYL----------------------
------------------------------------------------------------
---------RLNNNSL--------------------------------------------
--------TGPCPE----------------------------SLSNL---K---------
------------------------------------------------------------
-----------GLTLVD-----LSFNN---------------------------------
-------------------------LSG--------------------------------
------------------------------------------------------------
------------------------------------------------------------
------------------------------------------------------------
SL---PKISARTF-----------KVTGNPLIC---------------------GP-KA-
-----------------------SNSCSA-VFPEPLSL------PPD----------GLN
GQ-SS-------------------------------------------------------
------------------------------------------------------------
-----------------SGTNGHRV-AIAFGASFGA-AFSTIIV-IGLLVWWRYRHNQ--
------------------------------QI-FF--DVN--------------------
----E-QYDPEVC------------------------------------------LGHVR
RYTFKELRTATDHFSSKNILGTGGFGIVYKGWL--NDGTVVAVKRLKDFN-----VAGGE
IQFQTEVETISLAVHRNLLR-LSGFCT--TENERLLVYPYMPNGSVASQLR---------
D-HI--------------------------------------------------------
-------------------------------------HDRPALDWA-RRKRIALGTARGL
LYLHEQCDPKIIHRDVKAANILLDEDFEAVVGDFGLA----KLLDHRD-SHVTTAVRGTV
GHISPEYLSTGQSSEKTDVFGFGILLLELITGQKAL--DFGRAA----NQ-KGV-MLDW-
---VKKLHQDRKLNLMVDKDL----R-GKFD------RIELEEMVQVALLCTQFNPSHRP
KMSEVLKML-E-GD-G--LAEKWEA------S-Q-KV-E--------TPRFRSCE-----
-----------NPPQKYSDF--------------------IEESSL---------VVEAM
ELSGPR------------------------------------------------------
-------
>Potri.008G110300.1 pacid=27039466 transcript=Potri.008G110300.1 locus=Potri.008G110300 ID=Potri.008G110300.1.v3.0 annot-version=v3.0
------------------------------------------------------------
------------------------------------------------------------
---------------------------------------MEAGK-KN-------------
--------------------------------------------------------ALFC
-------CVASLI------------------CL---------------------------
------------WTTAYGELTAA-----------------GVNYE-V----EALMGIK--
-NSLH--------DP-HNIL-NWDEH----------------------------------
-------------------------------------AVDPC-S----------------
--------------WA--------------------------------------------
------------------------------------------------------------
------------------------------------------------------------
------------------------------------------------------------
-----------------------------------------------MVTCS---PDNFV
TSL---------------------------------------------------------
-----------GAPSQRL---SGT-------LSPSIGNLTNLQSL---------------
---------------L--------------------------------------------
----LQDNNISGHIPSELGRLSKLKTID---------------------LSSNNFSGQIP
SAL--------------------------SNLNSLQYL----------------------
------------------------------------------------------------
---------RLNNNSL--------------------------------------------
--------DGAIPA----------------------------SLVNM---T---------
------------------------------------------------------------
-----------QLTFLD-----LSYND---------------------------------
-------------------------LST--------------------------------
------------------------------------------------------------
------------------------------------------------------------
------------------------------------------------------------
PV---PPVHAKTF-----------NIVGNPLIC------------------------GT-
-----------------------EQGCAG-TTPVPQSV------ALNN--------SQ-N
SQ-PS-------------------------------------------------------
------------------------------------------------------------
-----------------GNNKSHKI-ALAFGSSLGC-ICLLVLG-FGFILWWRQRHNQ--
------------------------------QI-FF--DVN--------------------
----E-QHNEELN------------------------------------------LGNLR
SFQFKELQVATNNFSSKNLIGKGGFGNVYKGYL--QDGTVVAVKRLKDGN-----AIGGE
IQFQTEVEMISLAVHRNLLR-LYGFCM--TTTERLLVYPYMSNGSVATRLK---------
A-----------------------------------------------------------
---------------------------------------KPALDWG-TRKRIALGAARGL
LYLHEQCDPKIIHRDVKAANILLDDYCEAVVGDFGLA----KLLDHQD-SHVTTAVRGTV
GHIAPEYLSTGQSSEKTDVFGFGILLLELISGLRAL--EFGKST----NQ-KGA-LLDW-
---VKKIHQEKKLELLVDKDL----K-NNYD------RIELEEIVQVALLCTQYLPSHRP
KMSEVVRML-E-GD-G--LAEKWEA------S-Q-RA-E--------ETK--SRA-----
-----NEF---SSSERYSDL--------------------TDDSSL---------LVQAM
ELSGPR------------------------------------------------------
-------
>Potri.001G206700.1 pacid=27042057 transcript=Potri.001G206700.1 locus=Potri.001G206700 ID=Potri.001G206700.1.v3.0 annot-version=v3.0
------------------------------------------------------------
------------------------------------------------------------
----------------------------------------------M-------------
-----------------------------------------------------WAIW--T
S-----AFFLVFH------------------LV---------------------------
--------------VVRVSSNVE-----------------G----------DALNALK--
-TNLL--------DP-NNVLQSWDAT----------------------------------
-------------------------------------LVNPC-T----------------
--------------WF--------------------------------------------
------------------------------------------------------------
------------------------------------------------------------
------------------------------------------------------------
-----------------------------------------------HVTCN---NENSV
TRV---------------------------------------------------------
-----------DLGNANL---SGQ-------LVTQLGVLSNLQYL---------------
---------------E--------------------------------------------
----LYSNNITGQIPAELGNLTNLVSLD---------------------LYLNNLTGPIP
QTL--------------------------GKLQKLRFL----------------------
------------------------------------------------------------
---------RLNNNTL--------------------------------------------
--------SGTIPV----------------------------NLTTV---T---------
------------------------------------------------------------
-----------TLQVLD-----LSNNQ---------------------------------
-------------------------LTG--------------------------------
------------------------------------------------------------
------------------------------------------------------------
------------------------------------------------------------
DV---PVNGSFSFF-------TPISFANNKL-----------------------------
----------------------------N-ASQAPPPP------PLSP------------
PS-RG-------------------------------------------------------
------------------------------------------------------------
-------P-SNG---------NSATGAIAGGVAAGAALLFAAPA-MVLAYWRK-RKPQ--
------------------------------DH-FF--DVPA-------------------
------EEDPEVH------------------------------------------LGQLK
RFSLRELQVATDNFSHKNILGRGGFGKVYKGRL--TDGSLVAVKRLKEER-----TQGGE
LQFQTEVEMISMAVHRNLLR-LRGFCM--TPTERLLVYPYMANGSVASCLR---------
E-RS--------------------------------------------------------
-------------------------------------ESQSPLEWP-IRKQIALGSARGL
AYLHDHCDPKIIHRDVKAANILLDEEFEAVVGDFGLA----KLMDYKD-THVTTAVRGTI
GHIAPEYLSTGKSSEKTDVFGYGVMLLELITGQRAF--DLARLA----ND-DDVMLLDW-
---VKGLLKDKKLEMLVDADL----T-GNYI------DDEVENLIQVALLCTQSSPMERP
KMSEVVRML-E-GD-G--LAERWEEW-------Q-KE-EVFR-QE---------------
-----FNH--THHAH--TNWIV--------------------DSSS---------HIPPD
ELSGPR------------------------------------------------------
-------
>Potri.001G061600.1 pacid=27043128 transcript=Potri.001G061600.1 locus=Potri.001G061600 ID=Potri.001G061600.1.v3.0 annot-version=v3.0
------------------------------------------------------------
------------------------------------------------------------
-----------------------------------------MAS-STAF-----------
------------------------------------------------------------
----HLLVLFLLST-----------------IQS--------------------------
-----------PT-----NANLE-----------------G----------DALYALR--
-RAVK--------DP-GHVLQSWDPT----------------------------------
-------------------------------------LTDPC-T----------------
--------------WF--------------------------------------------
------------------------------------------------------------
------------------------------------------------------------
------------------------------------------------------------
-----------------------------------------------HVTCD---GDNRV
TRL---------------------------------------------------------
-----------DLGNAKL---SGS-------LVPELGKLVGLQYL---------------
---------------E--------------------------------------------
----LYMNELVGPIPRELGNLKSLVSLD---------------------LYHNNLTGTIP
ASL--------------------------SKLSNLKFL----------------------
------------------------------------------------------------
---------RLNGNRL--------------------------------------------
--------TGRIPR----------------------------ELTKL---D---------
------------------------------------------------------------
-----------SLKILD-----VSNND---------------------------------
-------------------------LCG--------------------------------
------------------------------------------------------------
------------------------------------------------------------
------------------------------------------------------------
TI---PTSGSFSKL-------TEESFVNNSRLE---------------------GP----
------------------------------------------------------------
------------------------------------------------------------
------------------------------------------------------------
------------------------------------------------------------
------------------------------------------------------------
------------------------------------------------------------
------------------------------------------------------------
-------------------E-LVGFVR---------------------------------
------------------------------------------------------------
------------------------------------------------------------
------------------------------------------------------------
------YNA---------------------------------------------------
-------------------AG----S------------------------CK--------
------------------------------------------------------------
------------------------------------------------------------
------------------------------------------------------------
-------
>Potri.001G296500.1 pacid=27046349 transcript=Potri.001G296500.1 locus=Potri.001G296500 ID=Potri.001G296500.1.v3.0 annot-version=v3.0
------------------------------------------------------------
------------------------------------------------------------
-----------------------------------------MAR-LYPL-----------
------------------------------------------------------------
-----ALFLSFLLT-----------------IS---------------------------
---------------PSLSTNSE-----------------G----------NALHALR--
-SRLS--------DP-TNVLQSWDPT----------------------------------
-------------------------------------LVNPC-T----------------
--------------WF--------------------------------------------
------------------------------------------------------------
------------------------------------------------------------
------------------------------------------------------------
-----------------------------------------------HVTCD---SSNHV
TRL---------------------------------------------------------
-----------DLGNSNI---SGT-------LGPELGELRHLKYL---------------
---------------E--------------------------------------------
----LYRNDIGGKIPKELGNLKNLVSMD---------------------MYGNRFEGEIP
KSF--------------------------AKLKSLRFL----------------------
------------------------------------------------------------
---------RLNNNKL--------------------------------------------
--------SGSIPR----------------------------ELTTL---K---------
------------------------------------------------------------
-----------DLKVFD-----VSNND---------------------------------
-------------------------LCG--------------------------------
------------------------------------------------------------
------------------------------------------------------------
------------------------------------------------------------
TI---PVDGPFTSF-------PMESFENN-KLN---------------------GP----
------------------------------------------------------------
------------------------------------------------------------
------------------------------------------------------------
------------------------------------------------------------
------------------------------------------------------------
------------------------------------------------------------
------------------------------------------------------------
-------------------E-LKGLVP---------------------------------
------------------------------------------------------------
------------------------------------------------------------
------------------------------------------------------------
------Y-----------------------------------------------------
-------------------DF----G------------------------C---------
------------------------------------------------------------
------------------------------------------------------------
------------------------------------------------------------
-------
>Potri.001G061700.1 pacid=27047404 transcript=Potri.001G061700.1 locus=Potri.001G061700 ID=Potri.001G061700.1.v3.0 annot-version=v3.0
------------------------------------------------------------
------------------------------------------------------------
-----------------------------------------MAS----------------
------------------------------------------------------------
---RILACLVIAIA-----------------IAT--------------------------
------------V-----DCNLE-----------------G----------DVLNSWK--
-TQLF--------DP-NNVLQSWDPT----------------------------------
-------------------------------------LVNPC-T----------------
--------------WF--------------------------------------------
------------------------------------------------------------
------------------------------------------------------------
------------------------------------------------------------
-----------------------------------------------HVTCN---SNNSI
TRV---------------------------------------------------------
-----------DLGKAGL---SGP-------LIPELGLLANLQYL---------------
---------------E--------------------------------------------
----VFSNNISGPIPRELGNLTKLVSLD---------------------LYLNKLSGPIP
ASL--------------------------GNLGSLLFM----------------------
------------------------------------------------------------
---------RLHGNKL--------------------------------------------
--------TGTIPT----------------------------SVINLITTG---------
------------------------------------------------------------
-----------RLRILN-----VSYNL---------------------------------
-------------------------LSG--------------------------------
------------------------------------------------------------
------------------------------------------------------------
------------------------------------------------------------
TVHRNNSTGLRITT-------VIQDPKAPAM-----------------------------
------------------------------------------------------------
------------------------------------------------------------
------------------------------------------------------------
------------------------------------------------------------
------------------------------------------------------------
------------------------------------------------------------
------------------------------------------------------------
------------------------------------------------------------
------------------------------------------------------------
------------------------------------------------------------
------------------------------------------------------------
------------------------------------------------------------
------------------------------------------------------------
------------------------------------------------------------
------------------------------------------------------------
------------------------------------------------------------
-------
>Potri.001G306000.1 pacid=27048296 transcript=Potri.001G306000.1 locus=Potri.001G306000 ID=Potri.001G306000.1.v3.0 annot-version=v3.0
------------------------------------------------------------
------------------------------------------------------------
------------------------------------MTEVNSEH-PSGGK----------
----RSAAESFGYTKFG---------------------------------YMFGVFSIRN
PLKLVINCLVLLN------------------FL---------------------------
-----------QIINS--SKEPDTE---------------G----------GALRDLL--
-LALN--------DS-NGQI-DWDPN----------------------------------
-------------------------------------LVSPCYS----------------
--------------WT--------------------------------------------
------------------------------------------------------------
------------------------------------------------------------
------------------------------------------------------------
-----------------------------------------------NVYC----KNGHV
VFL---------------------------------------------------------
-----------SLNSLGL---SGT-------LSPAITKLKFLVSL---------------
---------------E--------------------------------------------
----LRNNNLSGSLPDYLGNMVQLKNLN---------------------LASNKFSGSIP
DTW--------------------------DQLSNLKF-----------------------
------------------------------------------------------------
------------------------------------------------------------
------------------------------------------------------------
------------------------------------------------------------
---------------LD-----VSSNN---------------------------------
-------------------------LTG--------------------------------
------------------------------------------------------------
------------------------------------------------------------
------------------------------------------------------------
RI---PDKLFSVA---------TFNFTATYIAC---------------------GL-SF-
-----------------------EEPCLSRS-----------------------------
PL-PV-------------------------------------------------------
------------------------------------------------------------
-----------------ST-RKLRLKVIAASASCGAFGLLILLV-VLAYRYQQFHKEK--
-----------------------------NDI-FV--DVSG-------------------
------EDDRKIS------------------------------------------FGQLR
RFSWRELQLATDNFSESNIIGQGGFGKVYKGII--SDNMKVAVKRLEDYY-----SPGGK
AAFLREVQLISVAAHKNLLR-LIGFCT--TSSERILVYPYMQNLSVAYHLR---------
D-------------LK--------------------------------------------
-------------------------------------PGEKGLDWP-TRKRIAFGAAHGL
EYLHEHCNPKIIHRDLKAANILLDDNFEPVLGDFGLA----KLVDTKF-THITTQVRGTM
GHIAPEYLSTGKSSEKTDVFGYGITLLELVTGQRAI--DLSRLE----EE-EDVLLLDY-
---IKKLLRENRLDDVVDGNL----E--TYD------RKEVETIVQVALLCTQSSPEGRP
TMAGVVKML-Q-GI-G--LAERWAKR-------E-QH-GDARNQE---------------
-----FS----LMSQQ-YIW--------------------SEDSSI---------DQEAI
QLSKAR------------------------------------------------------
-------
>Potri.001G219500.1 pacid=27048596 transcript=Potri.001G219500.1 locus=Potri.001G219500 ID=Potri.001G219500.1.v3.0 annot-version=v3.0
------------------------------------------------------------
------------------------------------------------------------
-----------------------------------------MAA-QTW------------
------------------------------------------------------------
--IWTSLTVVVTVI-----------------LTV--------------------------
-----------V------NANSE-----------------G----------DALFTLR--
-KSLS--------DP-DNVLQSWDPT----------------------------------
-------------------------------------LVNPC-T----------------
--------------WF--------------------------------------------
------------------------------------------------------------
------------------------------------------------------------
------------------------------------------------------------
-----------------------------------------------HITCN---QDNRV
TR----------------------------------------------------------
--------------------------------------------V---------------
---------------E--------------------------------------------
----LYKNNIQGIIPTELGNLKSLVSLD---------------------LYNNNISGTIP
PSL--------------------------GKLKSLVFL----------------------
------------------------------------------------------------
---------RLNDNRL--------------------------------------------
--------TGPIPR----------------------------DLANV---S---------
------------------------------------------------------------
-----------SLKVVD-----VSSND---------------------------------
-------------------------LCG--------------------------------
------------------------------------------------------------
------------------------------------------------------------
------------------------------------------------------------
TI---PTNGPFEHI-------PLNK-----------------------------------
------------------------------------------------------------
------------------------------------------------------------
------------------------------------------------------------
------------------------------------------------------------
------------------------------------------------------------
------------------------------------------------------------
------------------------------------------------------------
------------------------------------------------------------
------------------------------------------------------------
------------------------------------------------------------
------------------------------------------------------------
------------------------------------------------------------
------------------------------------------------------------
------------------------------------------------------------
------------------------------------------------------------
------------------------------------------------------------
-------
>Solyc03g078520.2.1 pacid=36136196 transcript=Solyc03g078520.2.1 locus=Solyc03g078520.2 ID=Solyc03g078520.2.1.ITAG2.4 annot-version=ITAG2.4
------------------------------------------------------------
------------------------------------------------------------
------------------------------------------------------------
------------------------------------------------------------
---MV-LFF-AIV------------------IL---------------------------
-----------ACLRS--FVLPDAQ---------------G----------DALYALKIS
LNSLN--------AS-NGQLADWNQN----------------------------------
-------------------------------------QVSPC-T----------------
--------------WS--------------------------------------------
------------------------------------------------------------
------------------------------------------------------------
------------------------------------------------------------
-----------------------------------------------KITCD---DKGNV
IMV---------------------------------------------------------
-----------SLSSLGF---SGT-------LTPRIGVLKNVNTL---------------
---------------S--------------------------------------------
----LQGNHITGEIPKEIGDLTSLTMLD---------------------LENNRLSGEMP
ASL--------------------------GNLKKLQSL----------------------
------------------------------------------------------------
---------FLSRNNL--------------------------------------------
--------TGTIPQ----------------------------SLSGL---P---------
------------------------------------------------------------
-----------NLMNLQ-----LGSNS---------------------------------
-------------------------LTG--------------------------------
------------------------------------------------------------
------------------------------------------------------------
------------------------------------------------------------
QI---PEQLFQVP---------KYNFTGNHLNC---------------------GL-NL-
-----------------------THHCES-------------------------------
-A-SG-------------------------------------------------------
------------------------------------------------------------
-----------------GSPSKPKTGLIVGIAV-GFLGLLLLGGSVLLFCRRRHKGYR--
-----------------------------REI-FV--DVVG-------------------
------EVDRRIP------------------------------------------FGQLR
RFSWRELQLATDNFSEKNVLGQGGFGKVYKGVL--NDGIKVAVKRLTDYE-----SPGGD
AAFQREVEMISVAVHRNLLR-LIGFCT--TPTERLLVYPYMQNLSVAYRLR---------
E-------------LK--------------------------------------------
-------------------------------------PGEPVLNWP-TRKRVAVGTARGL
EYLHEHCNPKIIHRDVKAANVLLDEDFEAVVGDFGLA----KLVDVKK-TNVTTQVRGTM
GHIAPEYLSTGKSSEKTDVFGYGIMLLEIVTGQRAI--DFSRLE----DE-DDVLLLDH-
---VRKLQRDKKLDAIVDRNL----N-NNYE------LGEVEMMIQVALLCTQASPEDRP
AMSEVVRML-E-GE-G--LAERWEEW-------Q-HV-EVNRRQE---------------
-----YE----RLQRR-FDW--------------------GEDTMF---------NHDAV
ELSGGR------------------------------------------------------
-------
>Solyc01g009810.2.1 pacid=36138209 transcript=Solyc01g009810.2.1 locus=Solyc01g009810.2 ID=Solyc01g009810.2.1.ITAG2.4 annot-version=ITAG2.4
------------------------------------------------------------
------------------------------------------------------------
-----------------------------------------MRF----------------
------------------------------------------------------------
---IALVFLVGALA-----------------IIA--------------------------
------------V-----DCNSE-----------------G----------DALNAFK--
-TNVA--------DP-NNVLQSWDPT----------------------------------
-------------------------------------LVNPC-T----------------
--------------WF--------------------------------------------
------------------------------------------------------------
------------------------------------------------------------
------------------------------------------------------------
-----------------------------------------------HVTCN---SQNSV
VRV---------------------------------------------------------
-----------DLGDANL---SGS-------LVPQLGMLSNLQYL---------------
---------------Q--------------------------------------------
----IQNNSISGEIPSELGNLTKLVSLG---------------------LENNKLSGFIP
SSL--------------------------GYLKLLRYM----------------------
------------------------------------------------------------
---------RLNSNKL--------------------------------------------
--------SGEIPI----------------------------SVLKLVLWG---------
------------------------------------------------------------
-----------NLKLMN-----VSDNK---------------------------------
-------------------------LAG--------------------------------
------------------------------------------------------------
------------------------------------------------------------
------------------------------------------------------------
TVHHTNKTGFAITT-------IVQDVKEI-------------------------------
------------------------------------------------------------
------------------------------------------------------------
------------------------------------------------------------
------------------------------------------------------------
------------------------------------------------------------
------------------------------------------------------------
------------------------------------------------------------
------------------------------------------------------------
------------------------------------------------------------
------------------------------------------------------------
------------------------------------------------------------
------------------------------------------------------------
------------------------------------------------------------
------------------------------------------------------------
------------------------------------------------------------
------------------------------------------------------------
-------
>Solyc01g104970.2.1 pacid=36139133 transcript=Solyc01g104970.2.1 locus=Solyc01g104970.2 ID=Solyc01g104970.2.1.ITAG2.4 annot-version=ITAG2.4
------------------------------------------------------------
------------------------------------------------------------
-----------------------------------------MDQ-WV-------------
-----------------------------------------------------LGILGSA
S-----VFLCLIG------------------LL---------------------------
--------------LVPVYGNTE-----------------G----------DALNALK--
-TTLA--------DP-NNVLQSWDPT----------------------------------
-------------------------------------LVNPC-T----------------
--------------WF--------------------------------------------
------------------------------------------------------------
------------------------------------------------------------
------------------------------------------------------------
-----------------------------------------------HVTCN---SENSV
TRV---------------------------------------------------------
-----------DLGNANL---SGQ-------LVPQLGQLSNLQYL---------------
---------------E--------------------------------------------
----LYSNNISGRIPYELGNLTNLVSLD---------------------LYLNKLVGPIP
DTL--------------------------GKLQKLRFL----------------------
------------------------------------------------------------
---------RLNNNSL--------------------------------------------
--------TGQIPV----------------------------LLTTV---T---------
------------------------------------------------------------
-----------SLQVLD-----LSNNK---------------------------------
-------------------------LTG--------------------------------
------------------------------------------------------------
------------------------------------------------------------
------------------------------------------------------------
PV---PVNGSFSLF-------TPISFANNPL-----------------------------
----------------------------E-TPPVSPPP------PITP------------
TP-TS-------------------------------------------------------
------------------------------------------------------------
-------P-GVG---------NSATGAIAGGVAAGAALLFAAPA-ILLAWWRR-RKPE--
------------------------------DH-FF--DVPA-------------------
------EEDPEVH------------------------------------------LGQLK
RFSLRELQVATDNFSNKNILGRGGFGKVYKGRL--ADGSLVAVKRLKEER-----TQGGE
LQFQTEVEMISMAVHRNLLR-LWGFCM--TATERLLVYPYMANGSVASRLR---------
E-RP--------------------------------------------------------
-------------------------------------ESDPPLGWP-IRKCIALGSARGL
AYLHDHCDPKIIHRDVKAANILLDEEYEAVVGDFGLA----KLMDYKD-THVTTAVRGTI
GHIAPEYLSTGKSSEKTDVFGYGVMLLELITGQRAF--DLARLA----ND-DDVMLLDW-
---VKGLLKDEKYETLVDADL----Q-GNYN------EEEVKQLIQVALLCTQSSPMERP
KMSEVVRML-E-GD-G--LAERWEEW-------Q-KE-EMFR-QD---------------
-----FNH--AHHPH--TDWII-------------------ADSTY---------NLRPD
ELSGPR------------------------------------------------------
-------
>Solyc01g107250.2.1 pacid=36139482 transcript=Solyc01g107250.2.1 locus=Solyc01g107250.2 ID=Solyc01g107250.2.1.ITAG2.4 annot-version=ITAG2.4
------------------------------------------------------------
------------------------------------------------------------
-----------------------------------------MAF-PSSF-----------
------------------------------------------------------------
-----LFFFQIILC-----------------IP---------------------------
---------------SAFSTNSE-----------------G----------TALHSLR--
-TKLS--------DP-KNVLQSWDPT----------------------------------
-------------------------------------LVNPC-T----------------
--------------WF--------------------------------------------
------------------------------------------------------------
------------------------------------------------------------
------------------------------------------------------------
-----------------------------------------------HVTCD---SDNNV
IRL---------------------------------------------------------
-----------DLGNSNI---SGT-------LGPELGELKNLQYL---------------
---------------E--------------------------------------------
----LYSNNLEGEIPKEFGDLENLISMD---------------------LYGNKFEGNIP
QSF--------------------------AKLKSLRFL----------------------
------------------------------------------------------------
---------RLNDNEL--------------------------------------------
--------TGSIPR----------------------------ELTTL---P---------
------------------------------------------------------------
-----------NLKVFD-----VSNNN---------------------------------
-------------------------LCG--------------------------------
------------------------------------------------------------
------------------------------------------------------------
------------------------------------------------------------
TI---PADGPFGSF-------PMEGFAHN-RLN---------------------GP----
------------------------------------------------------------
------------------------------------------------------------
------------------------------------------------------------
------------------------------------------------------------
------------------------------------------------------------
------------------------------------------------------------
------------------------------------------------------------
-------------------E-LKGLVP---------------------------------
------------------------------------------------------------
------------------------------------------------------------
------------------------------------------------------------
------Y-----------------------------------------------------
-------------------DF----G------------------------CKEVEV----
------------------------------------------------------------
------------------------------------------------------------
------------------------------------------------------------
-------
>Solyc04g005910.2.1 pacid=36141965 transcript=Solyc04g005910.2.1 locus=Solyc04g005910.2 ID=Solyc04g005910.2.1.ITAG2.4 annot-version=ITAG2.4
------------------------------------------------------------
------------------------------------------------------------
-------------------------------------------M-K--------------
--------------------------------------------------------AILG
-------YFYLFN------------------LL---------------------------
------------AYYAHAMLTPA-----------------GVNYE-V----QALMEIK--
-KNLN--------DP-YNVL-NWDGD----------------------------------
-------------------------------------AVDPC-S----------------
--------------WN--------------------------------------------
------------------------------------------------------------
------------------------------------------------------------
------------------------------------------------------------
-----------------------------------------------MITCS---NDKFV
TSL---------------------------------------------------------
-----------ESPSQNL---SGK-------ISPYIHNLTHLELI---------------
---------------L--------------------------------------------
----LQSNNISGSIPMELGMLKKLKTID---------------------LSDNKLTGEIP
ASL--------------------------AQLKNLQYL----------------------
------------------------------------------------------------
---------RLNNNSL--------------------------------------------
--------SGAIPL----------------------------DLANM---T---------
------------------------------------------------------------
-----------QLSLMD-----LSFNN---------------------------------
-------------------------LSG--------------------------------
------------------------------------------------------------
------------------------------------------------------------
------------------------------------------------------------
PV---PRLLAKTF-----------NVLGNPMIC---------------------AT-GK-
-----------------------EKECNG-TTPMPLSF------SSNN--------PQ-N
VQ-SS-------------------------------------------------------
------------------------------------------------------------
-----------------GKPKTHKV-ALAFGTSLGC-IFLLIVG-FGFFLWWRQKHNK--
------------------------------QI-FF--DSN--------------------
----E-HHIEEVC------------------------------------------LGNLR
RFQFKELQSATNNFSSKNILGKGGFGNVYKGRL--SDGVIVAVKRLKDGN-----AVGGN
QQFQTEVALISLAVHRNLLR-LYGFCM--TPTERLLVYPYMSNGSVASRLK---------
A-----------------------------------------------------------
---------------------------------------KPTLDWG-TRKGIALGAARGL
LYLHEQCDPKIIHRDVKAANILLDDYCEAVVGDFGLA----KLLDHHD-SHVTTAVRGTV
GHIAPEYLSTGQSSDKTDVFGFGILLLELITGERAL--EFGKAA----NQ-KGA-MLDW-
---VRKIQQEKRLDMLVDKDM----K-NEYD------TIELEEMVQVALLCTQYHPSHRP
KMSEVVRML-E-GD-G--LAEKWEA------S-Q-TA-E--------PTR-YSRA-----
-----NEF---SSSERYSDL--------------------TDDSSL---------LVQAM
ELSGPR------------------------------------------------------
-------
>Solyc04g072570.2.1 pacid=36142050 transcript=Solyc04g072570.2.1 locus=Solyc04g072570.2 ID=Solyc04g072570.2.1.ITAG2.4 annot-version=ITAG2.4
------------------------------------------------------------
------------------------------------------------------------
-------------------------------MVK------VMEK----------------
-------------------------------------------------------DTVVV
S-----LVVWLIL------------------VV---------------------------
------------YHLKLIYANME-----------------G----------DALHSLR--
-VNLQ--------DP-NNVLQSWDPT----------------------------------
-------------------------------------LVNPC-T----------------
--------------WF--------------------------------------------
------------------------------------------------------------
------------------------------------------------------------
------------------------------------------------------------
-----------------------------------------------HVTCN---NDNSV
IRV---------------------------------------------------------
-----------DLGNAAL---SGL-------LVPQLGLLKNLQYL---------------
---------------E--------------------------------------------
----LYSNNISGLIPSDLGNLTNLVSLD---------------------LYLNNFVGPIP
DSL--------------------------GKLSKLRFL----------------------
------------------------------------------------------------
---------RLNNNSL--------------------------------------------
--------TGNIPM----------------------------SLTNI---S---------
------------------------------------------------------------
-----------SLQVLD-----LSNNR---------------------------------
-------------------------LSG--------------------------------
------------------------------------------------------------
------------------------------------------------------------
------------------------------------------------------------
AV---PDNGSFSLF-------TPISFANNLDLC---------------------GP-VT-
-----------------------GRPCPG-SPPFSPPP------PFVP------------
PP-PI-------------------------------------------------------
------------------------------------------------------------
-------S-APG------GNGA--TGAIAGGVAAGAALLFAAPA-IAFAWWRR-RKPQ--
------------------------------EY-FF--DVPA-------------------
------EEDPEVH------------------------------------------LGQLK
RFSLRELQVATDSFSNKNILGRGGFGKVYKGRL--ADGSLVAVKRLKEER-----TPGGE
LQFQTEVEMISMAVHRNLLR-LRGFCM--TPTERLLVYPYMANGSVASCLR---------
E-RP--------------------------------------------------------
-------------------------------------PSEPPLDWP-TRKRIALGSARGL
SYLHDHCDPKIIHRDVKAANILLDEEFEAVVGDFGLA----KLMDYKD-THVTTAVRGTI
GHIAPEYLSTGKSSEKTDVFGYGIMLLELITGQRAF--DLARLA----ND-DDVMLLDW-
---VKGLLKEKKLEMLVDPDL----Q-NKYV------EAEVEQLIQVALLCTQSNPMDRP
KMSEVVRML-E-GD-G--LAERWDEW-------Q-KV-EVLR-QE---------------
-----VEL----APHPGSDWLV--------------------DSTE---------NLHAV
ELSGPR------------------------------------------------------
-------
>Solyc04g039730.2.1 pacid=36142804 transcript=Solyc04g039730.2.1 locus=Solyc04g039730.2 ID=Solyc04g039730.2.1.ITAG2.4 annot-version=ITAG2.4
------------------------------------------------------------
------------------------------------------------------------
-----------------------------------------MER-K--------------
----------------------------------------------------------WC
------MFLY-VV------------------AL---------------------------
------------MESCYASLSPT-----------------GINYE-V----VALIEIK--
-KALH--------DP-YNVLENWDVT----------------------------------
-------------------------------------SVDPC-S----------------
--------------WR--------------------------------------------
------------------------------------------------------------
------------------------------------------------------------
------------------------------------------------------------
-----------------------------------------------MVTCS---NDGYV
SSL---------------------------------------------------------
-----------GLPSQSL---SGT-------LSPGIGNLTKLESI---------------
---------------L--------------------------------------------
----LQNNAIYGYIPDVVGNLESLQTLD---------------------LSNNKFDGEIP
ASF--------------------------GDLNNLNYL----------------------
------------------------------------------------------------
---------RLNNNSL--------------------------------------------
--------TGNIPQ----------------------------SLSNI---G---------
------------------------------------------------------------
-----------GLALVD-----VSFNN---------------------------------
-------------------------LSG--------------------------------
------------------------------------------------------------
------------------------------------------------------------
------------------------------------------------------------
PL---PKISARAF-----------KVVGNPLIC---------------------GQ-SS-
-----------------------GNNCSA-VYPEPLSF------PPD----------SLE
DQ-R--------------------------------------------------------
------------------------------------------------------------
-----------------ARSKNHHA-AVAFGASFGA-TFLVIVV-ISLVLWWRYRHNQ--
------------------------------QI-FF--DVN--------------------
----E-QYDPEVC------------------------------------------LGHLK
RYVFKELRTATDHFSSKNILGSGGFGVVYKGRL--NNGTVVAVKRLKDYN-----AVGGE
IQFQTEVELISLAVHRNLLR-LWGFCS--TESERLLVYPYMPNGSVAARLK---------
D-HI--------------------------------------------------------
-------------------------------------HGRPVLDWS-RRKGIAVGTARGL
VYLHEQCDPKIIHRDVKAANILLDEEFEAVVGDFGLA----KLLDHRD-SHVTTAVRGTV
GHIAPEYLSTGQSSEKTDVFGFGILLLELITGQKAV--EFGRGA----NQ-KGV-MLDW-
---VKKLHVEKKLNLMVDKDL----K-NNFD------GIELEEMVQVALLCTHFIPTYRP
KMSEVLRML-E-GD-G--LAEKWEA------S-Q-KV-ET------PTPRFTTSE-----
-----------NTPKRYSDY--------------------IQESSL---------VVEAM
ELSGPR------------------------------------------------------
-------
>Solyc05g010400.2.1 pacid=36144598 transcript=Solyc05g010400.2.1 locus=Solyc05g010400.2 ID=Solyc05g010400.2.1.ITAG2.4 annot-version=ITAG2.4
------------------------------------------------------------
------------------------------------------------------------
-----------------------------------------MET-R--------------
--------------------------------------------------------SVFG
-------FVVLFS------------------FL---------------------------
------------V-YSNAMLTPG-----------------GVNYE-V----QALMEIK--
-NSLH--------DP-LGVL-NWDES----------------------------------
-------------------------------------SVDPC-S----------------
--------------WN--------------------------------------------
------------------------------------------------------------
------------------------------------------------------------
------------------------------------------------------------
-----------------------------------------------TISCS---SDKFV
IGL---------------------------------------------------------
-----------ACPSQSL---SGK-------ISPYIHNLTHLNLL---------------
---------------L--------------------------------------------
----LQSNNITGPIPTELGMLQKLNTID---------------------LSDNQLTGKIP
SSL--------------------------AQLKSLQYL----------------------
------------------------------------------------------------
---------RLNNNSL--------------------------------------------
--------TGAVPL----------------------------EFSNM---T---------
------------------------------------------------------------
-----------QLTLLD-----LSFNN---------------------------------
-------------------------LSG--------------------------------
------------------------------------------------------------
------------------------------------------------------------
------------------------------------------------------------
PV---PRLLAKTF-----------NLLGNPIIC---------------------AT-GK-
-----------------------EPECNGTTTSMPLPF------TLNN--------SQ-N
AQ-PF-------------------------------------------------------
------------------------------------------------------------
-----------------GRSKTHKI-ALAFGTSLGC-ICLLIIG-FGIFLWWRQKHNK--
------------------------------QI-FF--DIN--------------------
----E-QHHEQVC------------------------------------------LGNLR
RFQFRELQVATNNFSNKKILGKGGFGNVYKGCL--SDGTIVAVKRLKDGN-----AIGGD
KQFQTEVEMISLAVHRNLLR-LYGFSM--TPTERLLVYPYMSNGSVASRLK---------
A-----------------------------------------------------------
---------------------------------------KPPLDWT-TRKRIALGAARGL
LYLHEQCDPKIIHRDVKAANILLDDDCEAVVGDFGLA----KLLDHRD-SHVTTAVRGTV
GHIAPEYLSTGQSSDKTDVFGFGILLLELISGQRAL--EFGKAA----NQ-KGV-MLDW-
---VKKIHLEKKLDLLVSKDL----K-DKYD------RIELEEMVQVALICTQYHPSHRP
KMSEVVRML-E-GD-G--LAEKWEA------S-Q-RA-E--------STR--CRA-----
-----NEF---SSSERYSDL--------------------TDDSSL---------LVQAM
ELSGPR------------------------------------------------------
-------
>Solyc05g005140.2.1 pacid=36145472 transcript=Solyc05g005140.2.1 locus=Solyc05g005140.2 ID=Solyc05g005140.2.1.ITAG2.4 annot-version=ITAG2.4
------------------------------------------------------------
------------------------------------------------------------
-----------------------------------------MER-M--------------
------------------------------------------------------LHLFWN
------VVLLLFC------------------TL---------------------------
------------IESSSATLSPA-----------------GVNYE-V----VALTEIK--
-KALH--------DP-YNVLDNWDVT----------------------------------
-------------------------------------SVDPC-S----------------
--------------WR--------------------------------------------
------------------------------------------------------------
------------------------------------------------------------
------------------------------------------------------------
-----------------------------------------------MVTCS---LEGYV
SAL---------------------------------------------------------
-----------ALPSQSL---SGT-------LSPGIGNLTNLQYV---------------
---------------L--------------------------------------------
----LQNNAISGHIPDVIGKLQKLQTLD---------------------LSNNKFEGEIP
TSF--------------------------EDLKNLNYL----------------------
------------------------------------------------------------
------------------------------------------------------------
------------------------------------------------------------
------------------------------------------------------------
----------------D-----VSYNN---------------------------------
-------------------------LSG--------------------------------
------------------------------------------------------------
------------------------------------------------------------
------------------------------------------------------------
TL---PKLSARAF-----------KVLGNPLIC---------------------GQ-GS-
-----------------------ENNCSA-IYPEPLSF------PPD----------SLA
DQ-SG-------------------------------------------------------
------------------------------------------------------------
-----------------AARKSRRV-VVAFVASFGA-AFLVIIA-LALLLWWRYRHNQ--
------------------------------QI-FF--DVN--------------------
----D-HCYPEVC------------------------------------------LGHLK
RYTLKELRTATDHFSSKRILGKGGFGVVYKASL--NNGTVVAVKRLNDYN-----AVGGE
NQFQTEVELISLAVHRNLLH-LLGFCS--AESERLLVYPYMPNGSVASRLK---------
D-SI--------------------------------------------------------
-------------------------------------NGKPVLDWS-RRKKIAQGTARGL
VYLHEQCDPKIIHRDVKAANILLDEEFEAVVGDFGLA----KLLDHCD-SHVTTAVRGTI
GHIAPEYLSTGQSSEKTDVFGFGILLLELITGQKAM--DFGRGA----NQ-KGVVMLDW-
---VRKLHQEDKLNLMVDSNL----R-NSFE------RIELEEMVKVALLCTHFNPCHRP
KMSEALRML-E-GD-G--LAEQWAA------S-Q-NL-E--------TRRKRAFE-----
-----------PTPQTYSDY--------------------VQDSSL----------VEPM
ELSGPR------------------------------------------------------
-------
>Solyc05g056370.2.1 pacid=36146428 transcript=Solyc05g056370.2.1 locus=Solyc05g056370.2 ID=Solyc05g056370.2.1.ITAG2.4 annot-version=ITAG2.4
------------------------------------------------------------
------------------------------------------------------------
------------------------------------------------------------
---------------------------------------------------MSTAFSSW-
--KFHLNLLIFLL------------------LC---------------------------
-----------SNGLS--SNDYDVE---------------G----------HALIELL--
-RALN--------DS-HNKIKDWNID----------------------------------
-------------------------------------FVTPCFS----------------
--------------WS--------------------------------------------
------------------------------------------------------------
------------------------------------------------------------
------------------------------------------------------------
-----------------------------------------------HVTC----KNGNV
ISL---------------------------------------------------------
-----------SLASNGF---SGT-------LSPSITRLKFLVSL---------------
---------------D--------------------------------------------
----LQNNDLSGALPDYLSSMSNLQNLN---------------------LANNNFNGPIP
PAW--------------------------GQLYKLKHL----------------------
------------------------------------------------------------
---------VMRGNHI--------------------------------------------
--------TGTVPN----------------------------SLINI---T---------
------------------------------------------------------------
-----------GLKELD-----LSSND---------------------------------
-------------------------LTG--------------------------------
------------------------------------------------------------
------------------------------------------------------------
------------------------------------------------------------
GI---PLQLFSIP---------TYSFSGTHLAC---------------------GN-RF-
-----------------------QKPCVSSS-----------------------------
SA-PA-------------------------------------------------------
------------------------------------------------------------
-----------------SS-RRPKLEVAITGASCGAFLLLLVGA-IITYRCNYKRKIK--
-----------------------------QDQ-FF--DVEG-------------------
------DVERNIS------------------------------------------LGQLR
RFSWRELQIATDNFSESNIIGQGGFGKVYKGYL--SDNTKVAVKRLTDYH-----NPGGE
AAFLREVQLISVAVHRNLLR-LIGFCT--TSSERILVYPFMQNLSVAYRLR---------
D-------------LK--------------------------------------------
-------------------------------------PGEKALDWP-TRRRIAFGAAHGL
EYLHEHCDPKIIHRDLKAANILLDDNFEPVLGDFGLA----KLVDTKL-THITTQVRGTM
GHIAPEYLSTGKSSEKTDVFGYGITLLELVTGQRAI--DFSRLE----EE-EDVLLLDH-
---IKKLLREKRLGDIVDGNM----K--TYE------PKEVETILQVALLCTQSSPEERP
KMAEVITML-K-GV-G--LAEKWAEW-------E-QL-EEVRIQQ---------------
-----FS----LMSRQ-FMW--------------------AEDSTH---------DQEAI
QLSQAR------------------------------------------------------
-------
>Solyc11g008960.1.1 pacid=36151579 transcript=Solyc11g008960.1.1 locus=Solyc11g008960.1 ID=Solyc11g008960.1.1.ITAG2.4 annot-version=ITAG2.4
------------------------------------------------------------
------------------------------------------------------------
------------------------------------------------------------
------------------------------------------------------------
---ME-LFL-AIL------------------IL---------------------------
-----------ACLYS--FVSPDQQ---------------G----------DALFALK--
-SSLN--------AS-NDQLSDWNQN----------------------------------
-------------------------------------QVNPC-T----------------
--------------WS--------------------------------------------
------------------------------------------------------------
------------------------------------------------------------
------------------------------------------------------------
-----------------------------------------------KITCD---DNSNV
LMV---------------------------------------------------------
-----------SLSNMGF---TGT-------LTPRLGVLVHLNTL---------------
---------------S--------------------------------------------
----LQGNGITGKIPEALGNLTSLTMLD---------------------LEKNRLSGEIP
ASL--------------------------GNLKKLQFL----------------------
------------------------------------------------------------
---------FLSQNNL--------------------------------------------
--------SGTIPD----------------------------SLSGL---P---------
------------------------------------------------------------
-----------NLINLQ-----LALND---------------------------------
-------------------------LTG--------------------------------
------------------------------------------------------------
------------------------------------------------------------
------------------------------------------------------------
KV---PDSLFQVP---------KYNFSENHLNC---------------------GL-NF-
-----------------------SHRCVS-------------------------------
-D-SE-------------------------------------------------------
------------------------------------------------------------
-----------------GSPSKSKTGLVIGIVG-GFLGIILLGGLMLFFWRGRNKGYK--
-----------------------------REI-YV--DVPG-------------------
------EVDRRIP------------------------------------------FGQLR
RFAWRELQLATDNFSEKNVLGQGGFGKVYKGVL--SDSTKVAVKRLTDYE-----SPGGD
AAFQREVEMISVAVHRNLLR-LIGFCT--TPTERLLVYPYMQNLSVAYRLR---------
E-------------LK--------------------------------------------
-------------------------------------PGESVLAWP-TRKRVALGTARGL
EYLHEHCNPKIIHRDVKAANVLLDEDFEAVVGDFGLA----KLVDVRK-TNVTTQVRGTM
GHIAPEYLSTGKSSEKTDVFGYGIMLLEIVTGQRAI--DFSRLE----EE-DDVLLLDH-
---VKKLQREKRLDAIVDRNL----H-KNYN------MDEVEMMIQVALLCTQGSPEDRP
AMSEVVRML-E-GE-G--LAERWEEW-------Q-HV-EVTRRQE---------------
-----YE----RLQRR-FDW--------------------GEDSIY---------NQDAV
ELSGGR------------------------------------------------------
-------
>Solyc10g081190.1.1 pacid=36155743 transcript=Solyc10g081190.1.1 locus=Solyc10g081190.1 ID=Solyc10g081190.1.1.ITAG2.4 annot-version=ITAG2.4
------------------------------------------------------------
------------------------------------------------------------
-------------------------------MEAV------FKT-QSLF-----------
------------------------------------------------------------
LKLWGLLAVVLAVA-----------------VAV--------------------------
------------------KGNSE-----------------G----------DALYALR--
-RSLS--------DP-GNVLQSWDPN----------------------------------
-------------------------------------LVNPC-T----------------
--------------WF--------------------------------------------
------------------------------------------------------------
------------------------------------------------------------
------------------------------------------------------------
-----------------------------------------------HVTCN---GDNQV
TRV---------------------------------------------------------
-----------DLGNSKL---SGH-------LVPELGKLEHLQYL---------------
---------------E--------------------------------------------
----LYKNNIQGTIPKELGNLKSLISLD---------------------LYNNNISGTIP
TSL--------------------------GNLKNLVFL----------------------
------------------------------------------------------------
---------RLNDNKL--------------------------------------------
--------TGPIPR----------------------------ELTSI---S---------
------------------------------------------------------------
-----------SLKVVD-----VSNND---------------------------------
-------------------------LCG--------------------------------
------------------------------------------------------------
------------------------------------------------------------
------------------------------------------------------------
TI---PTSGPFEHI-------PLNNFEHNPRLE---------------------GP----
------------------------------------------------------------
------------------------------------------------------------
------------------------------------------------------------
------------------------------------------------------------
------------------------------------------------------------
------------------------------------------------------------
------------------------------------------------------------
-------------------E-LLGLAT---------------------------------
------------------------------------------------------------
------------------------------------------------------------
------------------------------------------------------------
------Y-----------------------------------------------------
-------------------DT----N------------------------CS--------
------------------------------------------------------------
------------------------------------------------------------
------------------------------------------------------------
-------
>Solyc10g047140.1.1 pacid=36156010 transcript=Solyc10g047140.1.1 locus=Solyc10g047140.1 ID=Solyc10g047140.1.1.ITAG2.4 annot-version=ITAG2.4
------------------------------------------------------------
------------------------------------------------------------
-----------------------------------------MDQ-SV-------------
-----------------------------------------------------LAIW---
------VFLCLIG------------------LL---------------------------
------------FNLSPVAGNAE-----------------G----------DALNALK--
-TNLA--------DP-NSVLQSWDAT----------------------------------
-------------------------------------LVNPC-T----------------
--------------WF--------------------------------------------
------------------------------------------------------------
------------------------------------------------------------
------------------------------------------------------------
-----------------------------------------------HVTCN---NENSV
TRV---------------------------------------------------------
-----------DLGNANL---SGQ-------LVPQLGQLQKLQYL---------------
---------------E--------------------------------------------
----LYSNNISGRIPNELGNLTELVSLD---------------------LYLNNLNGPIP
PSL--------------------------GRLQKLRFL----------------------
------------------------------------------------------------
---------RLNNNSL--------------------------------------------
--------NEGIPM----------------------------SLTTI---V---------
------------------------------------------------------------
-----------ALQVLD-----LSNNH---------------------------------
-------------------------LTG--------------------------------
------------------------------------------------------------
------------------------------------------------------------
------------------------------------------------------------
LV---PVNGSFSLF-------TPISFANNQL-----------------------------
----------------------------E-VPPVSPPP------PLPP------------
TPSSS-------------------------------------------------------
------------------------------------------------------------
-------S-SVG---------NSATGAIAGGVAAGAALLFAAPA-IFLAWWRR-RKPQ--
------------------------------DH-FF--DVPA-------------------
------EEDPEVH------------------------------------------LGQLK
RFSLRELQVASDNFSNRNILGRGGFGKVYKGRL--ADGSLVAVKRLKEER-----TQGGE
LQFQTEVEMISMAVHRNLLR-LRGFCM--TPTERVLVYPYMENGSVASRLR---------
E-RP--------------------------------------------------------
-------------------------------------ESEPPLDWP-KRKRIALGSARGL
AYLHDHCDPKIIHRDVKAANILLDEEFEAVVGDFGLA----KLMDYKD-THVTTAVRGTI
GHIAPEYLSTGKSSEKTDVFGYGVMLLELITGQRAF--DLARLA----ND-DDVMLLDW-
---VKGLLKDKKYETLVDADL----Q-GNYN------EEEVEQLIQVALLCTQSTPTERP
KMSEVVRML-E-GD-G--LAERWEEW-------Q-KE-EMFR-QD---------------
-----YNH--VHHPH--TDWII-------------------ADSTS---------NIRPD
ELSGPR------------------------------------------------------
-------
>Solyc02g089550.2.1 pacid=36156536 transcript=Solyc02g089550.2.1 locus=Solyc02g089550.2 ID=Solyc02g089550.2.1.ITAG2.4 annot-version=ITAG2.4
------------------------------------------------------------
------------------------------------------------------------
----------------------------------------MEKK-REIK-----------
-------------------------------------------------------ASFLY
-------VATFL-------------------AL---------------------------
------------WSSAAGLLSPK-----------------GVNFE-V----QALMAIK--
-VALK--------DP-HGVLDNWDST----------------------------------
-------------------------------------SVDPC-S----------------
--------------WA--------------------------------------------
------------------------------------------------------------
------------------------------------------------------------
------------------------------------------------------------
-----------------------------------------------MVTCS---SESLV
IGL---------------------------------------------------------
-----------GAPSQNL---SGT-------FSPSIGNLTNLQII---------------
---------------L--------------------------------------------
----LQNNNITGPIPKEIGRLSKLQTLD---------------------LSDNFFTGDIP
VPL--------------------------GHLSDLKYM----------------------
------------------------------------------------------------
---------RLNNNSL--------------------------------------------
--------SGEIPV----------------------------SLANM---S---------
------------------------------------------------------------
-----------QLTLVD-----LSFNN---------------------------------
-------------------------LSG--------------------------------
------------------------------------------------------------
------------------------------------------------------------
------------------------------------------------------------
PV---PRFPPKKF-----------NIVGNPLIC---------------------ET-GS-
-----------------------EPDCYG-MQLLPMSM------TLNG--------SE-S
S--PS-------------------------------------------------------
------------------------------------------------------------
-----------------GKRKGHKI-ALVFGSTLGC-ISLLVLG-IGLFLWSRHRHNQ--
------------------------------QA-FF--DVK--------------------
----D-RHHEEVS------------------------------------------LGNLR
RFQFKDLQVATNNFSNKNILGKGGFGNVYKGHL--PDGTPVAVKRLNDGN-----AIGGE
KQFQTEVEMISLAVHRNLLR-LYGFCM--TQSEKLLVYPYMSNGSVASRLR---------
V-----------------------------------------------------------
---------------------------------------KPVLDWG-TRKRIAIGAARGL
LYLHEQCDPKIIHRDVKAANILLDDFCEAVVGDFGLA----KLLDHQD-SHVTTAVRGTV
GHIAPEYLSTGQSSEKTDVFGFGILLLELITGMRAI--EFGKAA----NQ-KGV-MLDW-
---VRKIHQEKKLDVLVDKDL----R-INYD------RIELEEMVQVALLCTQYLPGHRP
KMSEIVRML-E-GD-G--LAERWEA------S-Q-KF-DG-------SNK--YKT-----
-----KEL---SSSERFSDL--------------------TDDSLL---------LVQAM
ELSGPR------------------------------------------------------
-------
>Solyc02g072320.1.1 pacid=36157204 transcript=Solyc02g072320.1.1 locus=Solyc02g072320.1 ID=Solyc02g072320.1.1.ITAG2.4 annot-version=ITAG2.4
------------------------------------------------------------
------------------------------------------------------------
------------------------------------------------------------
------------------------------------------------------------
------------------------------------------------------------
------------------------------------------------------------
------------------------------------------------------------
------------------------------------------------------------
------------------------------------------------------------
------------------------------------------------------------
------------------------------------------------------------
------------------------------------------------------------
------------------------------------------------------------
------------------------------------------------------------
------------------------------------------------------------
------------------------------------------------------------
------------------------------------------------------------
-------------------------------------M----------------------
------------------------------------------------------------
------------------------------------------------------------
------------------------------------------------------------
------------------------------------------------------------
----------------------LADRD---------------------------------
-------------------------LRG--------------------------------
------------------------------------------------------------
------------------------------------------------------------
------------------------------------------------------------
--------------------------------C---------------------------
------------------------------------------------------------
------------------------------------------------------------
------------------------------------------------------------
------------------------------------------------------------
---------------------------------FN-------------------------
------------------------------------------------------------
------------------------------------------------------------
------------------------------------------------------------
------------------------------------------------------------
------------------------------------------------------------
------------------------------------------------------------
------------------------------------------------------------
-------------------------------------AEELEKTVEVALQCTQSNPNNRP
KMSEVLRIL-E----G--ITEQMGHVD---ES-QGGS-NICQTSA---------------
----------FSFSRNFSDI--------------------HEESSF---------TFEPI
ELSGPR------------------------------------------------------
-------
>Solyc02g072310.2.1 pacid=36159017 transcript=Solyc02g072310.2.1 locus=Solyc02g072310.2 ID=Solyc02g072310.2.1.ITAG2.4 annot-version=ITAG2.4
------------------------------------------------------------
------------------------------------------------------------
-----------------------------------------MVT----------------
------------------------------------------------------------
------LLL-VFS------------------FL---------------------------
HWVAT-------TPVSMGFLSPK-----------------GVNYE-V----AALMSMK--
-NKMR--------DE-YHVLDGWDIN----------------------------------
-------------------------------------SVDPC-T----------------
--------------WY--------------------------------------------
------------------------------------------------------------
------------------------------------------------------------
------------------------------------------------------------
-----------------------------------------------MVGCS---SEGFV
ISL---------------------------------------------------------
-----------EMASMGL---SGT-------LSPSIGNLTHLRTM---------------
---------------L--------------------------------------------
----LQNNHLSGPIPAEIGQLTELLTLD---------------------LSGNQFDGGIP
RAL--------------------------GRLVYLNYL----------------------
------------------------------------------------------------
---------RLSRNRL--------------------------------------------
--------SGQIPK----------------------------PVAYL---S---------
------------------------------------------------------------
------------------------------------------------------------
------------------------------------------------------------
------------------------------------------------------------
------------------------------------------------------------
------------------------------------------------------------
------------------------------------------------------------
-----------------------------------------------------------E
TS-SD-------------------------------------------------------
------------------------------------------------------------
-----------------RRISNHHR--WVVSVIVGVSCTFIVTV-MLLVCWVHWYRSR--
---------------------------------VL---TG--------------------
----YVQHDCEFA------------------------------------------AGHLK
RFSFRELQIATANFSSKNILGQGGFGVVYKGYL--PNRTVVAVKRLRD-P-----TFTGE
VQFQTEVEMIGLAVHRNLLR-LYGFCT--TPEERLLIYPYMPNGSVADCLR---------
D-NG--------------------------------------------------------
-------------------------------------RDKPFLDWR-KRMHIALGAARGL
LYLHEQCNPKIIHRDVKAANILLDESFEAVVGDFGLA----KLLDCRD-SHVTTAVRGTI
GHIAPEYLSTGQSSEKTDVFGYGILLLELITGHKAL--DAGIGQ----GQ-KGT-ILD--
------------------------------------------RAVLCGLKIFRT------
------------------------------------------------------------
------------------------------------------------------------
------------------------------------------------------------
-------
>Solyc07g006110.2.1 pacid=36160870 transcript=Solyc07g006110.2.1 locus=Solyc07g006110.2 ID=Solyc07g006110.2.1.ITAG2.4 annot-version=ITAG2.4
------------------------------------------------------------
------------------------------------------------------------
------------------------------------------------------------
------------------------------------------------------MASMF-
-------LVFVFS------------------LL---------------------------
------------LFYPFLCFSYE-----------------ARNHE-V----EALIAIR--
-RSLD--------DP-KGVLSNWDED----------------------------------
-------------------------------------SVDPC-S----------------
--------------WA--------------------------------------------
------------------------------------------------------------
------------------------------------------------------------
------------------------------------------------------------
-----------------------------------------------MISCS---SENLV
IAL---------------------------------------------------------
-----------GAPSQGL---SGV-------LSGMISNLTNLKQV---------------
---------------L--------------------------------------------
----LQNNNISGHIPRELGKLPNLETLD---------------------LSNNHFSGHVP
DSL--------------------------GLLNSLQYL----------------------
------------------------------------------------------------
---------RLNNNSL--------------------------------------------
--------SGAIPL----------------------------SLARV---P---------
------------------------------------------------------------
-----------QLAFLD-----LSFNN---------------------------------
-------------------------LSG--------------------------------
------------------------------------------------------------
------------------------------------------------------------
------------------------------------------------------------
PI---PKFPTRTF-----------NVVGNPLIC---------------------GN-HS-
-----------------------AETCFGSVNLMPLSF------DIDS--------T---
------------------------------------------------------------
------------------------------------------------------------
-----------------GKRNSKRL-AIAMGLSISF-ISLFLLG-FGFIIWKRNQNRK--
------------------------------QS-IL--NIN--------------------
----DMQEEDLVR------------------------------------------LGNLR
SFTFKELQRATNSFSSKNILGAGGFGNVYRGKL--GDGSLVAVKRLKDIS-----GTAGE
SQFRTELELISLAVHRNLLR-LIGYCA--TPNERLLVYPFMSNGSVAARLR---------
G-----------------------------------------------------------
---------------------------------------KPALDWT-TRKRIAIGAARGL
LYLHEQCDPKIIHRDVKAANVLLDDFCEAVVGDFGLA----KLLDHAD-SHVTTAVRGTV
GHIAPEYLSTGQSSEKTDVFGFGILLLELITGMRAL--ELGKTV----NQ-KGA-VLEW-
---VKKMQHEKNVEALIDREL----G-SNYD------RIDVGEMLQVAILCTQYLPSHRP
KMSEVVRML-E-GD-G--LAEKWAA------S-H-NY-DGFSLTK-NSNKTQTKHS----
-----------MVPLGYDDHDHD----HLTMLG--MMDDD-----Y---------DTHAM
ELSGPR------------------------------------------------------
-------
>Smo_58060_ pacid=15404050 transcript=58060 locus=58060 ID=58060.v1.91 annot-version=v1.0
------------------------------------------------------------
------------------------------------------------------------
--------------------------------SSR------MEK-QIGK-----------
------------------------------------------------------------
-------VISLVSF-----------------LFF--------------------------
-----------L------KGKYS-----------------G----------EALAAFK--
-EALV--------DP-NGVLDSWDPS----------------------------------
-------------------------------------LVNPC-T----------------
--------------WF--------------------------------------------
------------------------------------------------------------
------------------------------------------------------------
------------------------------------------------------------
-----------------------------------------------RVTCN---SDDFV
MRI---------------------------------------------------------
-----------DLENASL---RGR-------LVPHLASLRHLQYLFSDLAATLVTYQSSF
RLVEADL---FHIYRE--------------------------------------------
----LNNNLLSGSIPRELGELKELISLD---------------------LYDNYLTGTIP
DTL--------------------------SELNSLRFL----------------------
------------------------------------------------------------
---------RLNSNLL--------------------------------------------
--------SGSIPE----------------------------SLTCL---S---------
------------------------------------------------------------
-----------NLKVID-----FSDNN---------------------------------
-------------------------LSG--------------------------------
------------------------------------------------------------
------------------------------------------------------------
------------------------------------------------------------
RV---PSDGSFARM-------S--------------------------------------
------------------------------------------------------------
------------------------------------------------------------
------------------------------------------------------------
------------------------------------------------------------
------------------------------------------------------------
------------------------------------------------------------
------------------------------------------------------------
------------------------------------------------------------
------------------------------------------------------------
------------------------------------------------------------
------------------------------------------------------------
------------------------------------------------------------
-------------------SK----R------------------------CEDVL-----
------------------------------------------------------------
------------------------------------------------------------
------------------------------------------------------------
-------
>Smo_268032 pacid=15411165 transcript=268032 locus=268032 ID=268032.v1.91 annot-version=v1.0
------------------------------------------------------------
------------------------------------------------------------
-----------------------------------------ME-----------------
---------------------------------------------------------RWW
------------------------------------------------------------
----------------LASTSPT-----------------S----------DALHDLK--
-TSLT--------DP-SSVLQSWDST----------------------------------
-------------------------------------LVNPC-T----------------
--------------WF--------------------------------------------
------------------------------------------------------------
------------------------------------------------------------
------------------------------------------------------------
-----------------------------------------------HVTCD---NDNFV
TRV---------------------------------------------------------
-----------DLGNAAL---SGT-------LVPSLGRLSHLQYL---------------
---------------E--------------------------------------------
----LYSNNITGEIPPELGNLSNLVSLD---------------------LYQNNFTSSIP
DTI--------------------------GRLTKLRFL----------------------
------------------------------------------------------------
---------RLNNNSL--------------------------------------------
--------SGSIPM----------------------------SLTNI---N---------
------------------------------------------------------------
-----------GLQVLD-----LSNND---------------------------------
-------------------------LSG--------------------------------
------------------------------------------------------------
------------------------------------------------------------
------------------------------------------------------------
PV---PTNGSFSLF-------TPISFNNNRDLC---------------------GQ-AV-
-----------------------NKRCPN-GPPLTPAP------QYLA------------
PP-SG-------------------------------------------------------
------------------------------------------------------------
-------A-NNG---RTQSSSSSNTGAIAGGVAAGAALLFAAPA-IGFAWWRR-RRPP--
------------------------------EA-YF--DVPA-------------------
------EEDPEVH------------------------------------------LGQLK
RFSLRELQVATDGFSNKNILGRGGFGKVYKGRL--SDGSLVAVKRLKEER-----SPGGE
LQFQTEVEMISMAVHRNLLR-LRGFCM--TPTERLLVYPYMANGSVASRLR---------
E-RN--------------------------------------------------------
-------------------------------------PGEPSLDWP-TRKRIALGSARGL
SYLHDHCDPKIIHRDVKAANILLDEEYEAVVGDFGLA----KLMDYKD-THVTTAVRGTI
GHIAPEYLSTGKSSEKTDVFGYGIMLLELITGQRAF--DLARLA----ND-DDVMLLDW-
---VKGLLREKKVVQLVDSDL----H-NTYD------LGEVEELIQVALLCTQVSPNDRP
KMADVVRML-E-GD-G--LAERWEEW-------Q-KV-EVVRNQE---------------
-----MDF----VPQRASDWII--------------------DSTD---------NLHAV
ELSGPR------------------------------------------------------
-------
>Smo_444078 pacid=15413739 transcript=444078 locus=444078 ID=444078.v1.91 annot-version=v1.0
------------------------------------------------------------
------------------------------------------------------------
-----------------------------------------MAS-AVGA-----------
------------------------------------------------------------
------LAAVILAL-----------------GLW--------------------------
-----------IA-----AGNVE-----------------G----------DILHSLR--
-RSLV--------DP-ENVLQSWDPT----------------------------------
-------------------------------------LVDPC-T----------------
--------------WF--------------------------------------------
------------------------------------------------------------
------------------------------------------------------------
------------------------------------------------------------
-----------------------------------------------HITCD---NQNRV
IRV---------------------------------------------------------
-----------DLGNAKL---SGV-------LIPELGKLENLRHL---------------
---------------E--------------------------------------------
----LYKNNIAGHIPQELGNLKKLVSLD---------------------LYMNNLTGPIP
RSL--------------------------GKLKSLAFL----------------------
------------------------------------------------------------
---------RLNKNRL--------------------------------------------
--------SGQIPR----------------------------ELSSI---S---------
------------------------------------------------------------
-----------SLKIVD-----LSDND---------------------------------
-------------------------LCG--------------------------------
------------------------------------------------------------
------------------------------------------------------------
------------------------------------------------------------
TI---PTSGSFAQF-------SPKSFDNNPRLN---------------------GP----
------------------------------------------------------------
------------------------------------------------------------
------------------------------------------------------------
------------------------------------------------------------
------------------------------------------------------------
------------------------------------------------------------
------------------------------------------------------------
-------------------E-LQGFVP---------------------------------
------------------------------------------------------------
------------------------------------------------------------
------------------------------------------------------------
------YDEAASA-----------------------------------------------
---------------VTSDEH----S------------------------C---------
------------------------------------------------------------
------------------------------------------------------------
------------------------------------------------------------
-------
>Smo_166734 pacid=15418657 transcript=166734 locus=166734 ID=166734.v1.91 annot-version=v1.0
------------------------------------------------------------
------------------------------------------------------------
-------------------------------ME--------FSG-LFPA-----------
------------------------------------------------------------
-----ALAALIYLS-----------------VA---------------------------
------------------SCNSE-----------------G----------DALYALR--
-RSLI--------DP-ENVLQSWDPT----------------------------------
-------------------------------------LVNPC-T----------------
--------------WF--------------------------------------------
------------------------------------------------------------
------------------------------------------------------------
------------------------------------------------------------
-----------------------------------------------HVTCD---RRNHV
TRV---------------------------------------------------------
-----------DLGNANL---SGV-------LVPELGSLQHLQYL---------------
---------------E--------------------------------------------
----LYKNNIRGKIPEELGQLKSLVSLD---------------------LYMNNFTGELP
ASL--------------------------GNLKSLVFL----------------------
------------------------------------------------------------
---------RVNNNQL--------------------------------------------
--------RGRIPR----------------------------ELTSI---A---------
------------------------------------------------------------
-----------SLKVVD-----VSSNN---------------------------------
-------------------------LCG--------------------------------
------------------------------------------------------------
------------------------------------------------------------
------------------------------------------------------------
TI---PTSGSFARF-------PAKNFENNPRLD---------------------GP----
------------------------------------------------------------
------------------------------------------------------------
------------------------------------------------------------
------------------------------------------------------------
------------------------------------------------------------
------------------------------------------------------------
------------------------------------------------------------
-------------------E-LQGSVF---------------------------------
------------------------------------------------------------
------------------------------------------------------------
------------------------------------------------------------
------Y-----------------------------------------------------
-------------------ET----A------------------------CT--------
------------------------------------------------------------
------------------------------------------------------------
------------------------------------------------------------
-------
>Smo_85471_ pacid=15420049 transcript=85471 locus=85471 ID=85471.v1.91 annot-version=v1.0
------------------------------------------------------------
------------------------------------------------------------
------------------------------------------------------------
------------------------------------------------------------
------------------------------------------------------------
----------------------------------------G----------DALHVFR--
-QALD--------DP-SNVLQSWDPT----------------------------------
-------------------------------------LVNPC-T----------------
--------------WF--------------------------------------------
------------------------------------------------------------
------------------------------------------------------------
------------------------------------------------------------
-----------------------------------------------HVTCN---TQDNV
IRV---------------------------------------------------------
-----------DLGNAFL---SGR-------LVAALGNLENLQYL---------------
---------------E--------------------------------------------
----LYSNNITGPIPKELGNLTELVSLD---------------------LYQNSFTGDIP
DSL--------------------------GKLHNLRFL----------------------
------------------------------------------------------------
---------RLNNNTL--------------------------------------------
--------DGKIPN----------------------------SLTTI---P---------
------------------------------------------------------------
-----------GLQVLD-----LSNNN---------------------------------
-------------------------LSG--------------------------------
------------------------------------------------------------
------------------------------------------------------------
------------------------------------------------------------
PV---PTNGSFSLF-------TPISFGGNPALC---------------------GA-VV-
-----------------------SRQCPG-GPPLPPPT------PYQP------------
PS-P--------------------------------------------------------
------------------------------------------------------------
---------------FVGNQNGKVTGAIAGGVAASAALLFATPA-IAFAWWKR-RRPH--
------------------------------EA-YF--DVPA-------------------
------EEDPEVH------------------------------------------LGQLK
RFSLRELQVATDNFNNRNILGRGGFGKVYKGRL--ADGSLVAVKRLKEER-----SPGGE
LQFQTEVEMISMAVHRNLLR-LRGFCM--TPTERLLVYPYMPNGSVASRLR---------
E-RL--------------------------------------------------------
-------------------------------------PGDTPLDWP-TRKCIALGAARGL
SYLHDHCDPKIIHRDVKAANILLDEEYEAVVGDFGLA----KLMDYKD-THVTTAVRGTI
GHIAPEYLSTGKSSEKTDVFGFGIMLLELITGQRAF--DLARLA----ND-DDVMLLDW-
---VKGLLRERKVDLLVDPDL----K-NEYD------PMEVEQLIQVALLCTQGSPMDRP
KMAEVVRML-E-GD-G--LAERWEEW-------Q-KV-EVVRSQE---------------
-----VEL----VSHGNSEWIV--------------------DSTD---------NLHAV
ELSGPR------------------------------------------------------
-------
>Smo_48381_ pacid=15421496 transcript=48381 locus=48381 ID=48381.v1.91 annot-version=v1.0
------------------------------------------------------------
------------------------------------------------------------
--------------------------------SSR------MEK-QIGK-----------
------------------------------------------------------------
-------VISLVSF-----------------LFF--------------------------
-----------L------KGKYS-----------------G----------EALAAFK--
-EALV--------DP-NGVLDSWDPS----------------------------------
-------------------------------------LVNPC-T----------------
--------------WF--------------------------------------------
------------------------------------------------------------
------------------------------------------------------------
------------------------------------------------------------
-----------------------------------------------RVTCN---SDDFV
MRI---------------------------------------------------------
-----------DLENASL---RGR-------LVPHLASLRHLQYL---------------
---------------E--------------------------------------------
----LNNNLLSGSIPRELGELKELISLD---------------------LYDNYLTGTIP
DTL--------------------------SELDSLRFL----------------------
------------------------------------------------------------
---------RLNSNLL--------------------------------------------
--------SGSIPE----------------------------SLTCL---S---------
------------------------------------------------------------
-----------NLKVID-----FSDNN---------------------------------
-------------------------LSG--------------------------------
------------------------------------------------------------
------------------------------------------------------------
------------------------------------------------------------
RV---PNDGPFARM-------S--------------------------------------
------------------------------------------------------------
------------------------------------------------------------
------------------------------------------------------------
------------------------------------------------------------
------------------------------------------------------------
------------------------------------------------------------
------------------------------------------------------------
------------------------------------------------------------
------------------------------------------------------------
------------------------------------------------------------
------------------------------------------------------------
------------------------------------------------------------
-------------------SK----R------------------------CEDVL-----
------------------------------------------------------------
------------------------------------------------------------
------------------------------------------------------------
-------
>Smo_167872 pacid=15422331 transcript=167872 locus=167872 ID=167872.v1.91 annot-version=v1.0
------------------------------------------------------------
------------------------------------------------------------
-----------------------------------------MEQ-DA-------------
-----------------------------------------------------AAVLLLL
L-----CQLLHLHPAVEAALNQNGFNIEGKRAL---------------------------
------------FCLLGAQPSLV-----------------S-VSP-V----SALFAFK--
-QSLV--------DP-QNAMSGWDKN----------------------------------
-------------------------------------AVDPC-S----------------
--------------WI--------------------------------------------
------------------------------------------------------------
------------------------------------------------------------
------------------------------------------------------------
-----------------------------------------------HVSC----SEQNV
SRV---------------------------------------------------------
-----------ELPGLQL---SGQ-------LSPRLADLANLQYL---------------
---------------M--------------------------------------------
----LQNNNLSGPIPPEFGNWSRIISVD---------------------LSNNNLSNPIP
STL--------------------------GKLQTLQYL----------------------
------------------------------------------------------------
---------RLNNNSL--------------------------------------------
--------SGAFPD----------------------------SVATI---R---------
------------------------------------------------------------
-----------ALDFLD-----VSFNN---------------------------------
-------------------------LSG--------------------------------
------------------------------------------------------------
------------------------------------------------------------
------------------------------------------------------------
NV---PNATTANLN-------VK----GNPLLC---------------------GS-KT-
-----------------------SRICPG-DPPRH----------LEP-----------L
SQ----------------------------------------------------------
------------------------------------------------------------
---------RV------GSGGSASRGALASGLAVAAFLLASLLA-FGAVWWKR-HHNR--
------------------------------QV-FF--DVNE-------------------
------QQDPEVA------------------------------------------LGQLK
KFSFRELQTATDNFDMKNILGRGGFGIVYKGTL--PDGTPIAVKRLKEGS-----SNGGE
YQFQMEVEMISLAVHRNLLR-LKGFCM--TPTERLLVYPYMPNGSVASRLR---------
D-LI--------------------------------------------------------
-------------------------------------CGKPALDWP-TRKRIALGSARGL
LYLHEHCDPKIIHRDVKAANILLDEDFEAVVGDFGLA----KLLDHRE-SHVTTAVRGTV
GHIAPEYLSTGQSSEKTDVFGFGILLLELITGQGAF--DFNRLL----TN-KDVMLLDWW
LQQVKQLQHANNLDRLVDAEL----K-GNYN------AVELEEMVQVALLCTQMFPADRP
KMSEVVRML-E-GD-G--LAERWEEW-------Q-KV-ETRRSRE---------------
-----AQL----IPRRYYELVE--------------------DSNS---------DLEAV
DLSGPR------------------------------------------------------
-------
>Smo_85818_ pacid=15422862 transcript=85818 locus=85818 ID=85818.v1.91 annot-version=v1.0
------------------------------------------------------------
------------------------------------------------------------
-----------------------------------------MPK-VR-------------
------------------------------------------------------------
--------------------------LPGPAIS---------------------------
------------LPWGAIRLNVL-----------------S---------GNALAELK--
-SKLW--------DP-KNALRSWDAN----------------------------------
-------------------------------------LVNPC-S----------------
--------------WL--------------------------------------------
------------------------------------------------------------
------------------------------------------------------------
------------------------------------------------------------
-----------------------------------------------YVDCD---SQQRV
ITV---------------------------------------------------------
-----------MLEKQGL---SGT-------LSPALADLPNLQNL---------------
---------------R--------------------------------------------
----MKGNLISGSLPPQLGTLQGLLNLD---------------------LSANNFTGSIP
STL--------------------------TNLTSLRTL----------------------
------------------------------------------------------------
---------LLNNNSL--------------------------------------------
--------TGSIPS----------------------------TLTLI---S---------
------------------------------------------------------------
-----------SLQFLD-----VSYNN---------------------------------
-------------------------LSG--------------------------------
------------------------------------------------------------
------------------------------------------------------------
------------------------------------------------------------
PL---PPKGTISEF----------NLLGNPDLC---------------------GT-KV-
-----------------------GTPCPE-S--------------ILP------------
---SS-------------------------------------------------------
------------------------------------------------------------
-------R-RRG------KQVWLNIGAIIGGIAAGALFLLLCPL-LAVIVWRKHRGPK--
------------------------------EV-FF--DVAA-------------------
------ENDPHAT------------------------------------------FGQLR
KFTLRELQIATDNFSDKNVLGQGGFGKVYKGSL--ENGKLVAVKRLRTDQN---ISAGGE
QAFQTEVEIIGLAVHRNLLR-LDGFCI--TPSERILVYPFMPNGSVASRLR---------
KLKI--------------------------------------------------------
-------------------------------------NHLKTLDWE-TRKQIALGAAHGL
RYLHVHCSPRIIHRDVKAANVLLDKDFQAVVGDFGLA----KLIDTKN-THITTNVRGTP
GHIAPEYLSTGKSSEKTDVFGYGVLMLELITGKRAF--DLARLF----DD-DDVMLLDW-
---VKRFQQEGRLSELVDPKL----R-HSYQ------PNEVEKLTQIALLCTQASPSDRP
KMVEVVSML-E-GD-G--LAERWEEW-------Q-KV-QVLRREE---------------
-----VDV----GHKQLDEWMM------------------IQGDSS---------NLEAI
ELSGAR------------------------------------------------------
-------
>Zm00001d024430_T002.1
------------------------------------------------------------
------------------------------------------------------------
-----------------------------------------MAA-AEA------------
-----------------------------------------------------RRRSAVW
A-----LLPLLLR------------------LL---------------------------
------------HPAALVLANTE-----------------G----------DALHSLR--
-TNLN--------DP-NNVLQSWDPT----------------------------------
-------------------------------------LVNPC-T----------------
--------------WF--------------------------------------------
------------------------------------------------------------
------------------------------------------------------------
------------------------------------------------------------
-----------------------------------------------HVTCN---NDNSV
IRV---------------------------------------------------------
-----------DLGNAAL---SGT-------LVPQLGQLKNLQYL---------------
---------------E--------------------------------------------
----LYSNNISGTIPSELGNLTNLVSLD---------------------LYLNNFTGPIP
DSL--------------------------GKLLKLRFL----------------------
------------------------------------------------------------
---------RLNNNSL--------------------------------------------
--------SGSIPK----------------------------SLTAI---T---------
------------------------------------------------------------
-----------ALQVLD-----LSNNN---------------------------------
-------------------------LSG--------------------------------
------------------------------------------------------------
------------------------------------------------------------
------------------------------------------------------------
EV---PSTGSFSLF-------TPISFGNNPNLC---------------------GP-GT-
-----------------------TKPCPG-APPFSPPP------PYNP------------
TT-PV-------------------------------------------------------
------------------------------------------------------------
-------Q-SPGDLLRLSRSSSSSTGAIAGGVAAGAALLFAIPA-ISFAYWRR-RKPQ--
------------------------------EH-FF--DVPA-------------------
------EEDPEVH------------------------------------------LGQLK
RFSLRELQVATDGFSNKNILGRGGFGKVYKGRL--ADGSLVAVKRLKEER-----TPGGE
LQFQTEVEMISMAVHRNLLR-LRGFCM--TPTERLLVYPYMANGSVASRLR---------
D-RP--------------------------------------------------------
-------------------------------------PAEPPLDWQ-TRQRIALGSARGL
SYLHDHCDPKIIHRDVKAANILLDEDFEAVVGDFGLA----KLMDYKD-THVTTAVRGTI
GHIAPEYLSTGKSSEKTDVFGYGITLLELITGQRAF--DLARLA----ND-DDVMLLDW-
---VKGLLKEKKLESLVDEDL----D-HNYI------DVEVESLIQVALLCTQSNPMERP
KMSEVVRML-E-GD-G--LAERWEEW-------Q-KV-EVVR-QE---------------
-----VEL----GPHRTSEWIL--------------------DSTD---------NLHAE
QLSGPR------------------------------------------------------
-------
>Zm00001d025580_T001.1
------------------------------------------------------------
------------------------------------------------------------
-----------------------------------------MAA-SL-------------
---------------------------------------------------------RWW
W-----SAV-VFS------------------VV---------------------------
------------VGVIPVVANTE-----------------G----------DALYSLR--
-QSLK--------DN-NNVLQSWDPT----------------------------------
-------------------------------------LVNPC-T----------------
--------------WF--------------------------------------------
------------------------------------------------------------
------------------------------------------------------------
------------------------------------------------------------
-----------------------------------------------HVTCN---PDNSV
IRL---------------------------------------------------------
-----------DLGNAQL---SGP-------LVPQLGQLKNMQYL---------------
---------------E--------------------------------------------
----LYSNNISGPIPPELGNLTNLVSLD---------------------LYLNNFTGGIP
DTL--------------------------GQLSKLRFL----------------------
------------------------------------------------------------
---------RLNNNSL--------------------------------------------
--------SGQIPK----------------------------TLTNI---N---------
------------------------------------------------------------
-----------TLQVLD-----LSNNN---------------------------------
-------------------------LSG--------------------------------
------------------------------------------------------------
------------------------------------------------------------
------------------------------------------------------------
GV---PSSGSFSLF-------TPISFANNPNLC---------------------GP-GT-
-----------------------TKPCPG-APPFSPPP------PYNP------------
PA-PT-------------------------------------------------------
------------------------------------------------------------
-------S-SKG---------VSSTGAVAGGVAAGTALLIAVPA-IGYALWRR-RKPE--
------------------------------EQ-FF--DVPA-------------------
------EEDPEVH------------------------------------------LGQLK
RFSLRELQVATDNFNNRNVLGRGGFGKVYKGRL--TDGSLVAVKRLKEER-----TPGGE
LQFQTEVELISMAVHRNLLR-LRGFCM--TPTERLLVYPYMANGSVASRLR---------
E-RA--------------------------------------------------------
-------------------------------------PNEPPLEWE-TRARIALGSARGL
SYLHDHCDPKIIHRDVKAANILLDEDFEAVVGDFGLA----KLMDYKD-THVTTAVRGTI
GHIAPEYLSTGKSSEKTDVFGYGIMLLELITGQRAF--DLARLA----ND-DDVMLLDW-
---VKALLKEKKLEQLVDPDL----Q-GRYV------DQEVESLIQVALLCTQGSPMERP
KMSEVARML-E-GD-G--LAERWEQW-------Q-KV-EVMR-QE---------------
-----AEL----APRHN-DWIV--------------------DSTY---------NLRAV
ELSGPR------------------------------------------------------
-------
>Zm00001d009801_T001.1
------------------------------------------------------------
------------------------------------------------------------
-----------------------------------------MGG-RGAP-----------
------------------------------------------------------------
--DATRMLVVAVVG-----------------VMV--------------------------
-------------AAAAVLCPA-----------PAAAGKLG--KQ-A----KALVAVK--
-AALH--------DP-GNALWDWDLKF---------------------------------
-------------------------------------GNDPC-H----------------
--------------WN--------------------------------------------
------------------------------------------------------------
------------------------------------------------------------
------------------------------------------------------------
-----------------------------------------------MVTCHE----GQI
QEL---------------------------------------------------------
-----------SMTNKNL---SGT-------LSPAIGKIRSLRYLL--------------
------------------------------------------------------------
----LHQNAISGPIPDTIGRMKLLEVLD---------------------LSNNHFSGSIP
STL---------------------------------------------------------
------------------------------------------------------------
------------------------------------------------------------
---------GNLANLQYLFE------------------------------G---------
------------------------------------------------------------
-----------NPFLSD-----IGSES---------------------------------
-------------------------IAA--------------------------------
------------------------------------------------------------
------------------------------------------------------------
------------------------------------------------------------
PV--APKDVKEED----------LQFMSKSI-F---------------------------
------------------------------------------------------------
------------------------------------------------------------
------------------------------------------------------------
--------------------------MLLVCIAIGCSLVAVVTG-AVLFWKRRQRERV--
---------------------------------FAVADVSV-------------------
------HHDPEGC------------------------------------------LGHLK
QYSFQEMRMATNNFSQRNILGEGGYGIVYKGDL--PDGTTVAVKRLKDHD-----SVVGD
DQFHTEVEVISLAVHRNLLH-LNGFCV--ANNERLLVYPYMPNGTVASKLK---------
E-CV--------------------------------------------------------
-------------------------------------DGEPALDWA-KRKRIALGASQGL
LYLHEQCDPKIIHRDIKASNVLLDEYLEAVVADFGLA----KLVDHWM-SHVVTSVRGTI
GRIPPEYYLSGHASEKTDVFCFGLLLIELVTGRSTL--ELHENE----FD-KGG-IIEL-
---AKELLEQNKLSMFVDRKL----G-SNYD------SAELEEMVQIALLCTMYRSCHRP
RMSEIVKML-EGGD-G--VAEKWQAM-------K-DI-EEPNPDS--SSEFVCIG-----
-----INY-------------------------------DVDECNSI--------ELQAV
ELSGPR------------------------------------------------------
-------
>Zm00001d016197_T001.1
------------------------------------------------------------
------------------------------------------------------------
-----------------------------------------MAS----------------
--------TPRL------------------------------------------------
-----ARLAAA--------------------V---------------------------A
AWMLAAA-ASAGVEAGDPPLSPK-----------------GLNYE-V----AALMAVK--
-SRLR--------DE-RGVMALWDIN----------------------------------
-------------------------------------SVDPC-T----------------
--------------WS--------------------------------------------
------------------------------------------------------------
------------------------------------------------------------
------------------------------------------------------------
-----------------------------------------------MVACS---PDKFV
VSL---------------------------------------------------------
-----------QMANNGL---SGT-------LSPSIGSLSHLQTM---------------
---------------S--------------------------------------------
----LQNNRISGEIPPEIGKLINLNALD---------------------LSSNEFIGDIP
SSL--------------------------GHLTRLNYL----------------------
------------------------------------------------------------
---------RLDRNNL--------------------------------------------
--------SGPIPT----------------------------DVARL---P---------
------------------------------------------------------------
-----------GLTFLD-----LSFNN---------------------------------
-------------------------LSG--------------------------------
------------------------------------------------------------
------------------------------------------------------------
------------------------------------------------------------
PV---PKIYAHDY-----------SLAGNRFLC---------------------NS-SV-
-----------------------IHGCSDVTAMTNG----------------------TM
SR-QV-------------------------------------------------------
------------------------------------------------------------
-----------------QKAKNHHQ--LALAISLSVTCS-TILV-LLFVYWLSYCRWR--
---------------------------------LP---FA--------------------
----SADQDLEFE------------------------------------------LGHVK
HFAFHDLQSATDNFNSKNILGQGGFGIVYKGCL--RNGTLVAVKRLKD-P-----DVTGE
VQFQTEVELIGLAVHRNLLR-LYGFCM--TSKERLLVYPYMPNGSVADRLR---------
D-YR--------------------------------------------------------
-------------------------------------NGKPSLDWS-KRMRIALGAARGL
LYLHEQCNPKIIHRDVKAANILLDGNFEAIVGDFGLA----KLLDRQE-SHVTTAVRGTI
GHIAPEYLSTGQSSEKTDVYGFGILLLELITGPKTL--SNGHGQ----SQ-KGM-ILDW-
---VRELKEDKRPDKLVDRDL----R-DSFD------ILELECSVDVIIQCTQTNPMLRP
KMSEILHAL-E-ANV-----TLAETSV----ELN-RE-PLPYGVP---------------
----------RSFSVRHEDP--------------------HDSSSF---------IIEPI
ELSGPR------------------------------------------------------
-------
>Zm00001d015971_T004.1
------------------------------------------------------------
------------------------------------------------------------
-----------------------------------------MEA-RP-----------EW
--------------------------------------------------------DLR-
--KMRELRFVVLL------------------LV---------------------------
-----------ISLPC--FSASDRQ---------------G----------DALYDMK--
-QKLN--------VT-GGQLSDWNQN----------------------------------
-------------------------------------QVNPC-T----------------
--------------WN--------------------------------------------
------------------------------------------------------------
------------------------------------------------------------
------------------------------------------------------------
-----------------------------------------------SVICD---NNNNV
IQV---------------------------------------------------------
-----------TLAARGF---TGV-------LSPRIGELQNLSVL---------------
---------------S--------------------------------------------
----LAGNRITGTIPEEFGNLSSLTSLD---------------------LEDNLLVGEVP
ASL--------------------------GNLSKLQLL----------------------
------------------------------------------------------------
---------ILSQNNF--------------------------------------------
--------NGSIPG----------------------------SIANI---S---------
------------------------------------------------------------
-----------SLTDIR-----LAYNN---------------------------------
-------------------------LSG--------------------------------
------------------------------------------------------------
------------------------------------------------------------
------------------------------------------------------------
QI---PGLLFQVA---------RYNFSGNHLNC---------------------GP-NF-
-----------------------PHYCASNT-----------------------------
SY-PS-------------------------------------------------------
------------------------------------------------------------
-----------------GS-HNSKIGLILGTVG-GILGLIIVGA-LFLICNARRKSHL--
-----------------------------REV-FV--DVAG-------------------
------EDDRRIA------------------------------------------FGQLK
RFAWRELQIATDNFNERNVLGQGGFGKVYKGVL--PDGTKIAVKRLTDYE-----SPGGE
AAFLREVELISVAVHRNLLR-LIGFCT--TQTERLLVYPFMQNLSVAYRLR---------
D-------------FK--------------------------------------------
-------------------------------------PGEAILDWP-SRKRVAIGTARGL
EYLHEHCNPKIIHRDVKAANVLLDEDFEPVVGDFGLA----KLVDVQK-TSVTTQVRGTM
GHIAPEYLSTGKSSERTDVFGYGIMLLELVTGQRAI--DFSRLE----DE-DDVLLLDH-
---VKKLQREGELDSIVDSNL----N-QNYD------GEDIEMIIQIALLCTQASPEDRP
SMSEVVRML-E-GE-G--LAERWEEW-------Q-HV-EVTRRQE---------------
-----YE----RMQRR-FDW--------------------GEDSFY---------NQEAI
ELSAGR------------------------------------------------------
-------
>Zm00001d018347_T001.1
------------------------------------------------------------
------------------------------------------------------------
------------------------------------------------------------
------------------------------------------------------------
------------------------------------------------------------
------------------------------------------------------MTIK--
-NTLK--------DP-HGVLKNWDQD----------------------------------
-------------------------------------SVDPC-S----------------
--------------WT--------------------------------------------
------------------------------------------------------------
------------------------------------------------------------
------------------------------------------------------------
-----------------------------------------------IVSCS---LENFV
TGL---------------------------------------------------------
-----------EVPGQNL---SGL-------LSPSIGNLTNLETI---------------
---------------L--------------------------------------------
----LQNNNITGLIPAEI------------------------------------------
------------------------------------------------------------
------------------------------------------------------------
------------------------------------------------------------
------------------------------------------------------------
------------------------------------------------------------
------------------------------------------------------------
------------------------------------------------------------
------------------------------------------------------------
------------------------------------------------------------
------------------------------------------------------------
------------------------------------------------------------
------------------------------------------------------------
------------------------------------------------------------
------------------------------------------------------------
------------------------------------------------------------
------------------------------------------------------------
------------------------------------------------------------
------------------------------------------------------------
------------------------------------------------------------
------------------------------------------------------------
------------------------------------------------------------
------------------------------------------------------------
------------------------------------------------------------
------------------------------------------------------------
------------------------------------------------------------
------------------------------------------------------------
------------------------------------------------------------
-------
>Zm00001d043149_T002.1
---------------------MAAG-----------------------------------
------------------------------------------------------------
-----------------------------------------AGA-RAKA-----------
------------------------------------------------------------
AGA---LALALVLA-----------------LA---------------------------
------------------GANSE-----------------G----------DALSALR--
-RSLR--------DP-GGVLQSWDPT----------------------------------
-------------------------------------LVNPC-T----------------
--------------WF--------------------------------------------
------------------------------------------------------------
------------------------------------------------------------
------------------------------------------------------------
-----------------------------------------------HVTCD---RDNRV
TRL---------------------------------------------------------
-----------DLGNLNL---SGH-------LVPELGKLEHLQYL---------------
---------------E--------------------------------------------
----LYKNSIQGTIPSELGNLKNLISLD---------------------LYKNNISGTIP
PSL--------------------------GKLKSLVFL----------------------
------------------------------------------------------------
---------RLNGNHL--------------------------------------------
--------TGPIPR----------------------------ELSGI---S---------
------------------------------------------------------------
-----------SLKVVD-----VSSND---------------------------------
-------------------------LCG--------------------------------
------------------------------------------------------------
------------------------------------------------------------
------------------------------------------------------------
TI---PTSGPFEHI-------PLSNFEKNPRLE---------------------GP----
------------------------------------------------------------
------------------------------------------------------------
------------------------------------------------------------
------------------------------------------------------------
------------------------------------------------------------
------------------------------------------------------------
------------------------------------------------------------
-------------------E-LQGLAI---------------------------------
------------------------------------------------------------
------------------------------------------------------------
------------------------------------------------------------
------Y-----------------------------------------------------
-------------------DT----N------------------------C---------
------------------------------------------------------------
------------------------------------------------------------
------------------------------------------------------------
-------
>Zm00001d008724_T007.1
------------------------------------------------------------
------------------------------------------------------------
------------------------------------------------------------
--------------------------------------------------------MGWW
WWCL-PVAALLAA------------------I----------------------------
------------LPSSDATLSPA-----------------GINYE-V----VALMAIK--
-TELE--------DP-YNVLDNWDIN----------------------------------
-------------------------------------SVDPC-S----------------
--------------WR--------------------------------------------
------------------------------------------------------------
------------------------------------------------------------
------------------------------------------------------------
-----------------------------------------------MVTCS---SDGYV
SAL---------------------------------------------------------
-----------GLPSQTL---SGK-------LSPGIGNLTRLQSV---------------
---------------L--------------------------------------------
----LQNNGISGPIPGTIGRLGMLKTLD---------------------MSDNQLTGTIP
SSL--------------------------GKLKNLNYL----------------------
------------------------------------------------------------
---------KLNNNSL--------------------------------------------
--------SGVLPD----------------------------SLASI---D---------
------------------------------------------------------------
-----------GFALVD-----LSFNN---------------------------------
-------------------------LSG--------------------------------
------------------------------------------------------------
------------------------------------------------------------
------------------------------------------------------------
PL---PKISARTF-----------IIAGNPMIC---------------------GN-NS-
-----------------------GDKCSS-VSLDPLSY------PPDD--------LKTQ
PQ-Q--------------------------------------------------------
------------------------------------------------------------
-----------------GIGKSHHI-ATICGVTVGS-VAFIAFV-VGILLWWRHRRNQ--
------------------------------QI-FF--DVN--------------------
----D-QYDPEVC------------------------------------------LGHLK
QYAFKELRAATNNFNSKNILGEGGYGIVYKGYL--RDGSVVAVKRLKDYN-----AVGGE
IQFQTEVEVISLAVHRNLLR-LIGFCT--TESERLLVYPYMPNGSVASQLR---------
E-HI--------------------------------------------------------
-------------------------------------NAKPALDWS-RRKRVALGTARGL
LYLHEQCDPKIIHRDVKASNVLLDEYFEAIVGDFGLA----KLLDHRE-SHVTTAVRGTV
GHIAPEYLSTGQSSEKTDVFGFGVLLVELVTGQKAL--DFGRVA----NQ-KGG-VLDW-
---VKKLHQEKQLGVMVDKDL----G-SSYD------GVELEEMVQLALLCTQYHPSHRP
RMSEVIRML-E-GEPG--LAERWEA------S-QSNV-D--------TPKSVSSE-----
-----------LLPPKYVDFA------------------AADESSL---------GLEAM
ELSGPR------------------------------------------------------
-------
>Zm00001d045729_T002.1
------------------------------------------------------------
------------------------------------------------------------
-----------------------------------------MEA-PPS------------
------------------------------------------------------------
------SPFLVLL------------------LL---------------------------
------------FFPSSGLAAPM-----------------DFNHE-V----QVLMVIK--
-SLLK--------DP-YGALRNWDRN----------------------------------
-------------------------------------SVDPC-T----------------
--------------WS--------------------------------------------
------------------------------------------------------------
------------------------------------------------------------
------------------------------------------------------------
-----------------------------------------------FISCS---PENLV
TAL---------------------------------------------------------
-----------EAPSKNL---SGR-------LSPSIGNLTKLEKL---------------
---------------Q--------------------------------------------
----LQNNNIIGPIPAEIGKLAKLRTLV---------------------LSSNKLHGTVP
NSL--------------------------GRLGRLQYI----------------------
------------------------------------------------------------
------------------------------------------------------------
------------------------------------------------------------
------------------------------------------------------------
----------------D-----LSYNN---------------------------------
-------------------------LSG--------------------------------
------------------------------------------------------------
------------------------------------------------------------
------------------------------------------------------------
PI---PKTSARTL-----------NIAGNPLIC------------------------AA-
-----------------------EQDCDS-------------------------------
------------------------------------------------------------
---------T--------------------------------------------------
------------------------------------------------------------
------------------------------KL----------------------------
------------------------------------------------------------
------------------------------------------------------------
------------------------------------------------------------
------------------------------------------------------------
---------------------------------------KPMLD----------------
------------------------------------------------------------
SYIA--------------------------------------------------------
------------------------------------------------------------
------------GE-------------------Q--------------------------
------------------------------------------------------------
------------------------------------------------------------
-------
>Zm00001d037840_T001.1
------------------------------------------------------------
------------------------------------------------------------
------------------------------------------------------------
------------------------------------------------------------
------------------------------------------------------------
------------------------------------------------------------
------------------------------------------------------------
------------------------------------------------------------
------------------------------------------------------------
------------------------------------------------------------
------------------------------------------------------------
------------------------------------------------------------
------------------------------------------------------------
------------------------------------------------------------
------------------------------------------------------------
------------------------------------------------------------
------------------------------------------------------------
--M--------------------------GRGQAL-------------------------
------------------------------------------------------------
------------------------------------------------------------
------------------------------------------------------------
------------------------------------------------------------
------------------------------------------------------------
------------------------------------------------------------
------------------------------------------------------------
------------------------------------------------------------
------------------------------------------------------------
----------------------------------------------------------V-
-----------------------IHGCSYVTAMTN-------------------------
------------------------------------------------------------
------------------------------------------------------------
------------------------------------------------------------
------------------------------------------------------------
------DQDLEFE------------------------------------------LCHVK
HFAFHDLQSATDNFNSKNILGQGGFGIVYKGCL--RNGTLVVVKRLKD-P-----DVIGE
VQFQTEVELIGLAVHRNLLR-LYGFCM--TSKERLLVYPYMPNGSVADRLR---------
D-YR--------------------------------------------------------
-------------------------------------NGKPSLDWS-KRMRIALGTARGL
LYLHEQCNPKIIHRDVKAANILLDGNFEAIVGDFGLA----KLLDRQE-SHVTTAIRGTI
GHIAPEYLSTGQSSEKTDVYGIGILLLELITGPKTL--SNGHGQ----SQ-KGM-ILDW-
---VRELKEDKRLDKLVDRDL----R-DSFD------ILELECSVDVIIQCTQTNPMLWP
KLSEILHAL-E-ANV-----TLAETSV----ELN-RE-PLPYGVP---------------
----------CSSSMRHEDP--------------------HDSSSF---------IIEPI
ELSGPR------------------------------------------------------
-------
>Zm00001d049480_T005.1
------------------------------------------------------------
------------------------------------------------------------
-----------------------------------------MAE-AEP------------
-----------------------------------------------------RRRWAVW
A-----L--LL--------------------LL---------------------------
------------HPAALVLANTE-----------------G----------DALHSLR--
-TNLN--------DP-NNVLQSWDPT----------------------------------
-------------------------------------LVNPC-T----------------
--------------WF--------------------------------------------
------------------------------------------------------------
------------------------------------------------------------
------------------------------------------------------------
-----------------------------------------------HVTCN---NDNSV
IRV--------E-------------------------------------SFTLFTVI--L
EMLHYQELWFRNLDSSKT---CSTC----ENISGMTAHIRNILFII------LITYMK--
-------------IRE--------------------------------------------
----LYSNNISGIIPSGFGNLTNLVSLD---------------------LYLNNFTGPIP
DSL--------------------------GKLLKLRFL----------------------
------------------------------------------------------------
---------RLNNNSL--------------------------------------------
--------SGSIPK----------------------------SLTAI---T---------
------------------------------------------------------------
-----------ALQVLD-----LSNNN---------------------------------
-------------------------LSG--------------------------------
------------------------------------------------------------
------------------------------------------------------------
------------------------------------------------------------
EV---PSTGSFSLF-------TPISFANNPNLC---------------------GP-GT-
-----------------------TKPCPG-APPFS-PP------PYNP------------
TP-PV-------------------------------------------------------
------------------------------------------------------------
-------Q-SPG-------SSSSSTGAIAGGVAAGTALLFAVPA-ISFAYWQR-RKPQ--
------------------------------EH-FF--EVPA-------------------
------EEDPEVH------------------------------------------LGQLK
RFSLRELQVATDGFCNKNILGRGGFGKVYKGRL--ADGSLVAVKRLKEER-----TPGGE
LQFQTEVEMISMAVHRNLLR-LRGFCM--TPTERLLVYPYMANGSVASRLR---------
D-RA--------------------------------------------------------
-------------------------------------PAEPPLDWQ-TRRRIALGSARGL
SYLHDHCDPKIIHRDVKAANILLDEDFEAVVGDFGLA----KLMDYKD-THVTTAVRGTI
GHIAPEYLSTGKSSEKTDVFGYGITLLELITGQRAF--DLACLA----ND-DDVMLLDW-
---VKGLLKEKKLESLVDQDL----E-HNYV------DVEVESLVQVALLCTQSNPMERP
KMSEVVRML-E-GD-G--LAERWEEW-------Q-KA-EVVR-QE---------------
-----VEL----GPHRTSEWIL--------------------DLTD---------NLHAE
QLSGPR------------------------------------------------------
-------
>Zm00001d016928_T005.1
------------------------------------------------------------
------------------------------------------------------------
-------------------------------MAA-------SAS-AG-------------
---------------------------------------------------------RWW
A-----VVLAVAV------------------L----------------------------
------------LGPGRVVANTE-----------------G----------DALYSLR--
-QSLK--------DA-NNVLQSWDPT----------------------------------
-------------------------------------LVNPC-T----------------
--------------WF--------------------------------------------
------------------------------------------------------------
------------------------------------------------------------
------------------------------------------------------------
-----------------------------------------------HVTCN---NDNSV
IRV---------------------------------------------------------
-----------DLGNAQL---SGV-------LVPQLGQLKNLQYL---------------
---------------E--------------------------------------------
----LYSNNISGTIPPELGNLTNLVSLD---------------------LYMNNFSGNIP
DSL--------------------------GNLVKLRFL----------------------
------------------------------------------------------------
---------RLNNNSL--------------------------------------------
--------VGPIPV----------------------------SLTNI---S---------
------------------------------------------------------------
-----------TLQVLD-----LSNNN---------------------------------
-------------------------LSG--------------------------------
------------------------------------------------------------
------------------------------------------------------------
------------------------------------------------------------
QV---PSTGSFSLF-------TPISFANNPNLC---------------------GP-GT-
-----------------------SKPCPG-APPFSPPP------PFNP------------
PS-PP-------------------------------------------------------
------------------------------------------------------------
-------TQSTG---------ASSTGAIAGGVAAGAALVFAVPA-IAFAMWRR-RKPE--
------------------------------EH-FF--DVPA-------------------
------EEDPEVH------------------------------------------LGQLK
KFSLRELQVATDNFSNKNILGRGGFGKVYKGRL--ADGSLVAVKRLKEER-----TPGGE
LQFQTEVEMISMAVHKNLLR-LRGFCM--TPTERLLVYPYMANGSVASRLR---------
E-RQ--------------------------------------------------------
-------------------------------------PSEPPLSWE-PRRRIALGSARGL
SYLHDHCDPKIIHRDVKAANILLDEDFEAVVGDFGLA----KLMDYKD-THVTTAVRGTI
GHIAPEYLSTGKSSEKTDVFGYGIMLLELITGQRAF--DLARLA----ND-DDVMLLDW-
---VKGLLKEKKVEMLVDPDL----Q-KAYE------EVEVESLIQVALLCTQGSPLDRP
KMSEVVRML-E-GD-G--LAERWDEW-------Q-KV-EVVR-QE---------------
-----AES----APLRN-DWIV--------------------DSTY---------NLRAV
ELSGPR------------------------------------------------------
-------
>Zm00001d039678_T002.1
------------------------------------------------------------
------------------------------------------------------------
--------------------------------------MRAREP-R--------------
------------------------------------------------------MWMGWC
WVAL---AALLAL------------------I----------------------------
------------LPPSNATLSPA-----------------GINYE-V----VALMAIK--
-TELE--------DP-YNVLDNWDIN----------------------------------
-------------------------------------SVDPC-S----------------
--------------WR--------------------------------------------
------------------------------------------------------------
------------------------------------------------------------
------------------------------------------------------------
-----------------------------------------------MVTCS---SDGYV
SALYVTLPCSCPFSRAPAVAR-----------------------SSHMRSFV--------
---------YRGLPSQSL---SGK-------LSPGIGNLTRLQSV---------------
---------------L--------------------------------------------
----LQNNVISGPIPSTIGRLGMLKTLD---------------------MSDNQLTGSIP
GSL--------------------------GNLKNLNYL----------------------
------------------------------------------------------------
---------KLNNNSL--------------------------------------------
--------SGVLPD----------------------------SIASI---D---------
------------------------------------------------------------
-----------GFALVD-----LSFNN---------------------------------
-------------------------LSG--------------------------------
------------------------------------------------------------
------------------------------------------------------------
------------------------------------------------------------
PL---PKISARTF-----------IIAGNPMIC---------------------GN-NS-
-----------------------GDSCSS-VSLDPLSY------PPDD--------LKTQ
PQ-Q--------------------------------------------------------
------------------------------------------------------------
-----------------GIGRSHHI-ATICGATVGS-VAFVAVV-VGMLLWWRHRRNQ--
------------------------------QI-FF--DVN--------------------
----D-QYDPEVC------------------------------------------LGHLK
RYAFKELRAATNNFNSKNILGEGGYGIVYKGYL--RDGSVVAVKRLKDYN-----AVGGE
VQFQTEVEVISLAVHRNLLR-LIGFCT--TESERLLVYPYMPNGSVASQLR---------
E-HI--------------------------------------------------------
-------------------------------------NGKPALDWP-RRKRIALGTARGL
LYLHEQCDPKIIHRDVKASNVLLDEYFEAIVGDFGLA----KLLDHRE-SHVTTAVRGTV
GHIAPEYLSTGQSSEKTDVFGFGVLLVELITGQKAL--DFGRVA----NQ-KGG-VLDW-
---VKKLHQEKQLGTMVDKDL----G-SSYD------RVELEEMVQVSLLCTQYHPSHRP
RMSEVIRML-E-GD-G--LAERWEA------S-Q-NV-D--------TPESVSSE-----
-----------LLLQKYMDF-------------------AADECSL---------GLEAM
ELSGPR------------------------------------------------------
-------
>Zm00001d012550_T001.1
MPCVSFRKRLSTLPLSLAFHSIPAGVRACVAQVPNAPPGGASAPPHSTFTSTNTNSLAAS
SSHATRRDARRGAVQKVDWVGVAGSVVQLLPLPQHQRRTGQAEKKQTRRDLSRSVLLPAP
AAVPLLPQFSRPLLPSVRVQIPPPTDPAPSSM---------AGA-GAKA-----------
------------------------------------------------------------
AGA---LALALVLA-----------------LA---------------------------
------------------GANSE-----------------G----------DALSALR--
-RSLR--------DP-GGVLQSWDPT----------------------------------
-------------------------------------LVNPC-T----------------
--------------WF--------------------------------------------
------------------------------------------------------------
------------------------------------------------------------
------------------------------------------------------------
-----------------------------------------------HVTCD---RDNRV
TRL---------------------------------------------------------
-----------DLGNLNL---SGH-------LVPELGKLEHLQYL---------------
---------------E--------------------------------------------
----LYKNNIQGTIPSELGNLKNLISFD---------------------LYKNNISGTIP
PAL--------------------------GKLKSLVFL----------------------
------------------------------------------------------------
---------RLNGNHL--------------------------------------------
--------TGPIPR----------------------------ELAGI---S---------
------------------------------------------------------------
-----------SLKVVD-----VSSND---------------------------------
-------------------------LCG--------------------------------
------------------------------------------------------------
------------------------------------------------------------
------------------------------------------------------------
TI---PTSGPFEHI-------PLSNFEKNPRLE---------------------GP----
------------------------------------------------------------
------------------------------------------------------------
------------------------------------------------------------
------------------------------------------------------------
------------------------------------------------------------
------------------------------------------------------------
------------------------------------------------------------
-------------------E-LQGLAI---------------------------------
------------------------------------------------------------
------------------------------------------------------------
------------------------------------------------------------
------Y-----------------------------------------------------
-------------------DT----N------------------------C---------
------------------------------------------------------------
------------------------------------------------------------
------------------------------------------------------------
-------
>Zm00001d045728_T002.1
------------------------------------------------------------
------------------------------------------------------------
-----------------------------------------MEA-APP-TS---------
---------P-------------------------------------P--S---LVL-LL
L-----LLLLIIS------------------PP---------------------------
---------------SSAFLSPK-----------------GVNPE-V----QALMTIK--
-SMLK--------DP-RGVLKNWDQD----------------------------------
-------------------------------------SVDPC-S----------------
--------------WT--------------------------------------------
------------------------------------------------------------
------------------------------------------------------------
------------------------------------------------------------
-----------------------------------------------TVSCS---PENFV
[truncated: 39,910 more chars]
