# Supplementary material for: Structural evolution drives diversification of the large LRR‐RLK gene family
Source: New Phytol. 2020 Feb 29;226(5):1492–505. doi: 10.1111/nph.16455 (PMC7318236; doi:10.1111/nph.16455)
Supplement: Supplementary file 1 — Dataset S1 Alignments used to infer clade‐specific trees. Dataset S2 Alignments used to infer clade‐specific trees after filtering. Dataset S3 Newick format clade‐specific tree files. Dataset S4 Sequence alignment from backbone tree. Dataset S5 Sequence alignment from backbone tree after filtering. Dataset S6 Models for backbone tree alignment partitions. Dataset S7 Newick format LRR‐RLK constraint tree. Dataset S8 Newick format LRR‐RLK backbone best tree. Dataset S9 Newick format files for bootstrap replicate trees used in backbone tree construction. Dataset S10 Alignments used to construct conversion trees shown in Fig. S19. Fig. S1 Clade I gene tree. Fig. S2 Clade II gene tree. Fig. S3 Clade III_VIIa gene tree. Fig. S4 Clade IV gene tree. Fig. S5 Clade V gene tree. Fig. S6 Clade VI gene tree. Fig. S7 Clade VIIb gene tree. Fig. S8 Clade VIII‐1 gene tree. Fig. S9 Clade VIII‐2 gene tree. Fig. S10 Clade IX gene tree. Fig. S11 Clade X gene tree. Fig. S12 Clade XI_XIIb gene tree. Fig. S13 Clade XIIa gene tree. Fig. S14 Clade XIIIa gene tree. Fig. S15 Clade XIIIb gene tree. Fig. S16 Clade XIV gene tree. Fig. S17 Clade XV gene tree. Fig. S18 Model of structural modifications found. Fig. S19 Phylogenetic trees of maize genes in clade XI_XIIb from different alignment domains. Fig. S20 Alignment showing sequence identity of a maize gene fragment to its paralog. Fig. S21 Backbone tree with gene names. Table S1 Genome annotation and assembly versions used in gene searches. Table S2 List of maize transcript variants used in gene searches. Table S3 All discovered genes, their respective clades, protein domains found in coding annotation, and domains found outside their coding annotation. Table S4 Gene expression analyses. Table S5 Genes used to construct backbone phylogenetic tree, their clades, and their constraint groups. Table S6 Gene family size in each taxon by clade. Table S7 Rate of gene structural variation by clade. [file NPH-226-1492-s001.zip › Man2019_LRR-RLKs_SupportingInformation/datasets/Dataset_S1_Alignments/V.input.align.fasta]

>AT2G20850.1 pacid=19639158 transcript=AT2G20850.1 locus=AT2G20850 ID=AT2G20850.1.TAIR10 annot-version=TAIR10
------------------------------------------MRSMRSGRDNN-------
-----------------------------ICFLGFLSF-A---LI------------SLP
S------LS---L-ALTNPDD---------------------------------------
-----------------------------------------VAAINSLFLALES------
-----------------------------------------------P-LLP--------
-------------------------GWVA-SG------GDPC------------------
------------------------------------------------------------
----------------GES-----------------------------------W-----
------------------------------------------------------------
------------QGV---------------------------------------------
------------------------------------------------------------
-LCN-ASQVETIILISANLGGEL--GVGLNMF-TSLKAM---------------DFSNNH
IGG--SIPSTLP--VSLQNLFLSGN-NFTGTIPESL-SSLKSLSVMSLNNNLLSGKI-PD
VFQDLGLMINIDLSSNNLSGPLPPSMQ-NLSTLTSLLLQNNHLSGELDV-LQDL-P-LKD
LNVENNLFNGPIPEKLLSIPNFIKGGNLFNV-----------TIAPSPS-----PE----
-TPPSPTSP------------------KRPF----------F-GPPS--------PNASA
GHGQ---AHVRSPPSDH-HPS--------RPTPQ------GK-EDSFTSKRIIWISILGA
FSF----VVLALV-CLLCGRKCL----RK-REDS-EQLSKPHLTSEYG--RAREGSRSNA
SM--------------------LPPSNTFNKD--------------------------KE
ARPKERVG----------GASKLHGG----------AERSVGSESKQESH-EI------D
MNGNAMD--LMH-------------------------PSSIP------------------
--------PIKRVI-AKATEPAEASLKRTTSKSHG---PLTAVKHFTVASLQQHTNSFSH
ENLIGTGMLGSVYRAEL---PGGKLFAVRKLDKKS-PNHE----EEGKFLELVNNIDRIR
HANIVQLVGFCSEHSQRLLIHEYCRNGTLHDLLH-------IDDR-------LKIELSWN
VRVRIALEAAKALEYLH--------EICDPPSIH-RNFKSANILLDDD----IRVHVSDC
GLAPLISS-GAVSQL----S-GQLLAAYGYGAPEFE-YG---IYTMKCDVYSFGVVMLEL
LTGRK-SYDKK-RDRG-EQFLVRWAIPQLHD--IDALAKMVDPSL---------KGDYPA
KSLSHFADVIS---RCVQSEPEYRPLMSEVVQDLSDMIQREHRRND-S-NG---DNQYT-
----GRR-------------------------------------
>AT4G03390.1 pacid=19647073 transcript=AT4G03390.1 locus=AT4G03390 ID=AT4G03390.1.TAIR10 annot-version=TAIR10
------------------------------------------MAAKRS------------
--------------------------IYCLLLLPLLLS-L---LI------------WIP
S------IS---L-AATNPDD---------------------------------------
-----------------------------------------VAAINGLFAALGA------
-----------------------------------------------P-VLP--------
-------------------------GWIA-SG------GDPC------------------
------------------------------------------------------------
----------------GEA-----------------------------------W-----
------------------------------------------------------------
------------QGI---------------------------------------------
------------------------------------------------------------
-ICN-VSDIISITVNAANLQGEL--GDNLAKF-TSIRGI---------------DFSNNR
IGG--SIPSTLP--VTLQHFFLSAN-QFTGSIPESL-GTLSFLNDMSLNDNLLSGEL-PD
VFQNLVGLINLDISSNNISGTLPPSME-NLLTLTTLRVQNNQLSGTLDV-LQGL-P-LQD
LNIENNLFSGPIPDKLLSIPKFLHEGNPFNATMINST-----STAPSLS-----PSL--S
PTKPAPTRP---------------------F----------S-GVPP--------PPNER
NRGK-----VADGPSDS-EGS----------SSEN----SKG-KNSSHTKKIILIAFAGV
LVF----IILVLA-ILLLLPKCA----RR-REHA-NRVFKPHQVGADR--GSRENALENG
TP-------------------VLPPPGRSEKVQRE-----------------------PF
KKAGEE-------------PKVLHDLE---------RLRRPAPISRQESQ-DI------D
FSM------LMP----------------------PPPPPPPPPPPPP-------------
--------LDEKVT-VMPIISPERPVKK-TSPKRL---PLTSVKHYSIASLQQYTESFAQ
ENLIGSGMLGSVYRARL---PNGKLFAVKKLDKRA-SEQQ----QDHEFIELVNNIDMIR
HSNIVELVGYCAEHDQRLLVYEYCSNGTLQDGLH-------SDDE-------FKKKLSWN
TRVSMALGAARALEYLH--------EVCEPPIIH-RNFKSANVLLDDD----LSVLVSDC
GLAPLISS-GSVSQL----S-GQLLAAYGYGAPEFD-SG---IYTWQSDVYSFGVVMLEL
LTGRM-SYDRD-RSRG-EQFLVRWAIPQLHD--IDALGKMVDPSL---------NGQYPA
KSLSHFADIIS---RCVQSEPEFRPLMSEVVQDLLDMIRRERHGSGDS-TA---D-----
--------------------------------------------
>AT4G22130.1 pacid=19648831 transcript=AT4G22130.1 locus=AT4G22130 ID=AT4G22130.1.TAIR10 annot-version=TAIR10
------------------------------------------MAIGDR------------
----------------------------AMFTVLLLFI-A---SI------------SGF
S------VV---R-CVTDPSD---------------------------------------
-----------------------------------------VQALQVLYTSLNS------
-----------------------------------------------PSQLT--------
-------------------------NWKN-GG------GDPC------------------
------------------------------------------------------------
----------------GES-----------------------------------W-----
------------------------------------------------------------
------------KGI---------------------------------------------
------------------------------------------------------------
-TCE-GSAVVTIDISDLGVSGTL--GYLLSDL-KSLRKL---------------DVSGNS
IHD--TLPYQLP--PNLTSLNLARN-NLSGNLPYSI-SAMGSLSYMNVSGNSLTMSI-GD
IFADHKSLATLDLSHNNFSGDLPSSLS-TVSTLSVLYVQNNQLTGSIDV-LSGL-P-LKT
LNVANNHFNGSIPKELSSIQTLIYDGNSFDN-----------VPASPQP-----------
------------------------------------------------------------
ERPG-----KKETPSGS-KKP-------KIGSEEK----SSD-S----GKGLSGGVVTGI
VFG----SLFVAG-IIALVLYLCLHKKK--RKVRGSTR----------------------
----------------------------ASQRSL-------------------------P
LSGTPEVQ----------------------------------------EQ-RV------K
SVASVAD--LKS-------------------------SPAE---K---------------
-------VTVDRVM--KN----------GSISRIR---SPITASQYTVSSLQVATNSFSQ
ENIIGEGSLGRVYRAEF---PNGKIMAIKKIDNAA-LSLQ----EEDNFLEAVSNMSRLR
HPNIVPLAGYCTEHGQRLLVYEYVGNGNLDDTLH-------TNDD-------RSMNLTWN
ARVKVALGTAKALEYLH--------EVCLPSIVH-RNFKSANILLDEE----LNPHLSDS
GLAALTPN--TERQV----S-TQVVGSFGYSAPEFALSG---IYTVKSDVYTFGVVMLEL
LTGRK-PLDSS-RTRA-EQSLVRWATPQLHD--IDALSKMVDPSL---------NGMYPA
KSLSRFADIIA---LCIQPEPEFRPPMSEVVQQLVRLVQRASVVKR-R-SS---DDTGF-
----SYRTPEHEH---------------------VDISF-----
>AT1G78980.1 pacid=19650025 transcript=AT1G78980.1 locus=AT1G78980 ID=AT1G78980.1.TAIR10 annot-version=TAIR10
------------------------------------------MT----------------
-----------------------------QKLVRLVIV-S---LA------------ITV
T------LL---Q-AKTDNQE---------------------------------------
-----------------------------------------VSALNVMFTSLNS------
-----------------------------------------------PSKLK--------
-------------------------GWKA-NG------GDPC------------------
------------------------------------------------------------
----------------EDS-----------------------------------W-----
------------------------------------------------------------
------------EGV---------------------------------------------
------------------------------------------------------------
-KCK-GSSVTELQLSGFELGGSR--GYLLSNL-KSLTTF---------------DLSKNN
LKG--NIPYQLP--PNIANLDFSEN-ELDGNVPYSL-SQMKNLQSINLGQNKLNGEL-PD
MFQKLSKLETLDFSLNKLSGKLPQSFA-NLTSLKKLHLQDNRFTGDINV-LRNL-A-IDD
LNVEDNQFEGWIPNELKDIDSLLTGGNDWST-----------ETAPPPP-----PG----
-VKYGRK-----------------------------------------------------
------------------SSG----------SKD------GG-G----ITAGTGMVIAGA
CLG----VLVLII-VLIALVS------KK-KSSLSP-HFIDEDNSHH------TPKFK--
------------------------SLT-SHGSAQE-----------------------LR
VDFGNDYK----------------------------DGKSGDSGDE-----NI------H
-RIGSKG--LKH-------------------------YVSS-RVMSF-------------
--------TDTEFA-NKL-----------NAKRTT---STRSAVEFELSDLQSATANFSP
GNLLGEGSIGRVYRAKY---SDGRTLAVKKIDSTL-FDSG----KSEGITPIVMSLSKIR
HQNIAELVGYCSEQGHNMLVYEYFRNGSLHEFLH-------LSDC-------FSKPLTWN
TRVRIALGTARAVEYLH--------EACSPSVMH-KNIKSSNILLDAD----LNPRLSDY
GLSKFYLR--TSQNL-----------GEGYNAPEARDPS---AYTPKSDVYSFGVVMLEL
LTGRV-PFDGE-KPRP-ERSLVRWATPQLHD--IDALSNIADPAL---------HGLYPP
KSLSRFADIIA---LCVQVEPEFRPPMSEVVEALVRMVQRSSMKLK--------DDLSS-
----SYRAHDD-----------------------YDY-------
>AT1G11130.1 pacid=19651428 transcript=AT1G11130.1 locus=AT1G11130 ID=AT1G11130.1.TAIR10 annot-version=TAIR10
------------------------------------------MSFT--------------
-----------------------------RWEVFFGLS-V---LA------------LTM
P------FS---A-GVTNLRD---------------------------------------
-----------------------------------------VSAINNLYITLGA------
-----------------------------------------------P-SLH--------
-------------------------HWLA-FG------GDPC------------------
------------------------------------------------------------
----------------GEK-----------------------------------W-----
------------------------------------------------------------
------------QGV---------------------------------------------
------------------------------------------------------------
-VCD-SSNITEIRIPGMKVGGGL--SDTLADF-SSIQVM---------------DFSSNH
ISG--TIPQALP--SSIRNLSLSSN-RFTGNIPFTL-SFLSDLSELSLGSNLLSGEI-PD
YFQQLSKLTKLDLSSNILEGHLPSSMG-DLASLKILYLQDNKLTGTLDV-IEDL-F-LTD
LNVENNLFSGPIPPNLLKIPNFKKDGTPFNT-----------SIITPPP-----PPV---
-VDPPPATHRAPPVPRIPPVSGVP---PAPFAPFAPLQPQQH-PPPSPPLV--WSPPSSD
NGGGDPWNSVSGQPTLQISPP----------SGS------GS------GKFWSTQRIILV
VSSV--AIIVLVSGLCVTLWRCC----RS-------KIYNRYYSGARK---DLQRPYFNK
PP--------------------SQPTPTMGKVSRE-----------------------PM
VKPFDGYGAGDRKYG-YPMPQRAE------------ESRRAMPPTSYYNK---------D
VNTPQKP--LQQ-------------------------PPRQ-------------------
-------FQSNDTA-SK--------RAAHFPPGLN---SSSSATVFTIASLQQYTNNFSE
ENIIGEGSIGNVYRAEL---RHGKFLAVKKLSNTI-NRTQ----SDGEFLNLVSNVLKLK
RGHILELLGYCNEFGQRLLVYEYCPNGSLQDALH-------LDRK-------LHKKLTWN
VRINIALGASKALQFLH--------EVCQPPVVH-QNFKSSKVLLDGK----LSVRVADS
GLAYMLPP-RPTSQM----A--------GYAAPEVE-YG---SYTCQSDVFSLGVVMLEL
LTGRR-PFDRT-RPRG-HQTLAQWAIPRLHD--IDALTRMVDPSL---------HGAYPM
KSLSRFADIIS---RSLQMEPGFRPPISEIVQDLQHMI----------------------
--------------------------------------------
>AT1G53730.2 pacid=19652122 transcript=AT1G53730.2 locus=AT1G53730 ID=AT1G53730.2.TAIR10 annot-version=TAIR10
------------------------------------------MRENW-------------
-----------------------------AVVALFTLC-I---VG------------FEL
R------FI---H-GATDASD---------------------------------------
-----------------------------------------TSALNTLFSGMHS------
-----------------------------------------------PAQLT--------
-------------------------QWTA-AA------GDPC------------------
------------------------------------------------------------
----------------GQN-----------------------------------W-----
------------------------------------------------------------
------------RGV---------------------------------------------
------------------------------------------------------------
-TCS-GSRVTQIKLSGLELSGTLG-GYMLDKL-TSLTEL---------------DLSSNN
LGG--DLPYQFP--PNLQRLNLANN-QFTGAASYSL-SQITPLKYLNLGHNQFKGQI-AI
DFSKLDSLTTLDFSFNSFTNSLPATFS-SLTSLKSLYLQNNQFSGTVDV-LAGL-P-LET
LNIANNDFTGWIPSSLKGI-TLIKDGNSFNT-----------GPAPPPP-----PG----
-TPPIRG-------------------------------------SPS-------------
RKSG-----GRESRSSD-EST----------RNG------DS-K----KSGIGAGAIAGI
IIS----LLVVTALLVAFFLF------RRKKSKRSSPMDIEKTD---------NQPFT--
-------------------------LA-SN------------------------------
-----DFH----------------------------ENNSIQSSSSVETK-KL------D
-TSLSIN--LRP-------------------------PP-IDRNKSF-------------
--------DDEDST-RKPI--------AVKKSTVV---VPSNVRLYSVADLQIATGSFSV
DNLLGEGTFGRVYRAEF---DDGKVLAVKKIDSSA-LPHG----MTDDFIEMVSKIANLD
HPNVTKLVGYCAEHGQHLVVYEFHKNGSLHDFLH-------LSEE-------ESKALVWN
SRVKIALGTARALEYLH--------EVCSPSIVD-KNIKSANILLDSE----LNPHLSDS
GLASFLPT--ANELL----N-QT---DEGYSAPEVSMSG---QYSLKSDIYSFGVVMLEL
LTGRK-PFDSSTRSRS-EQSLVRWATPQLHD--IDALAKMVDPAL---------KGLYPV
KSLSRFADVIA---LCVQPEPEFRPPMSEVVQALVVLVQRANMSKR-T-VG---VDPSQ-
----RAGSADTT----------------------SDYM------
>AT3G13065.1 pacid=19658971 transcript=AT3G13065.1 locus=AT3G13065 ID=AT3G13065.1.TAIR10 annot-version=TAIR10
------------------------------------------MGPNL-------------
-----------------------------QRIVLVFIA-C---FG------------IFT
S------VV---L-AKTDSQD---------------------------------------
-----------------------------------------VSALNDAYKSMNS------
-----------------------------------------------PSKLK--------
-------------------------GWSS-SG------GDPC------------------
------------------------------------------------------------
----------------GDS-----------------------------------W-----
------------------------------------------------------------
------------DGI---------------------------------------------
------------------------------------------------------------
-TCK-GSSVTEIKVSGRGLSGSL--GYQLGNL-KSLTYL---------------DVSKNN
LNG--NLPYQLP--DKLTYLDGSEN-DFNGNVPYSV-SLMNDLSYLNLGRNNLNGEL-SD
MFQKLPKLETIDLSSNQLTGKLPQSFA-NLTGLKTLHLQENQFKGSINA-LRDL-PQIDD
VNVANNQFTGWIPNELKNIGNLETGGNKWSS-----------GRAPSPP-----PG----
-TRHIDRN----------------------------------------------------
------------------SSG----------GGG------GS-S----KALTLGVIIAVS
SIG----GLILFA-GLIALIS------RR-KNSNDSSHFFDDEKGTNR-----SKPL---
----------------------FTPQS-SQMLQFDN------------------------
---MEEFK----------------------------NQKTVDSNTSLETKPSV------K
-RTSSVS--FKN-------------------------SPTF-------------------
-----HLIPSTQVA-ATPD-------RSSTSQDSP---DTRGVKAFSLADLQNTASCFSP
NRLLGEGTIGRVYKAKF---QDGRKFAVKEIDSSL-LGKG----NPEEFSHIVSSISSIH
HKNMAELVGYCSEQGRNMLVYEYFTSGSLHRFLH-------LSDD-------FSKPLTWN
TRIRIALGTAKAIEYLH--------ETCSPPLVH-KNIKSSNILLDNE----LNPRLSDY
GLANFHHR--TSQNL-----------GVGYNAPECTDPS---AYTQKSDVYSFGVVMLEL
LTGRK-PYDSG-RPKA-EQSLVRWAKPQLKD--MDTLDEMVDPAL---------CGLYAP
ESVSSFADIVS---ICVMTEPGLRPPVSNVVEALKRLV----------------------
--------------------------------------------
>AT3G14350.1 pacid=19661418 transcript=AT3G14350.1 locus=AT3G14350 ID=AT3G14350.1.TAIR10 annot-version=TAIR10
------------------------------------------MTENR-------------
-----------------------------VVLALLILC-I---VG------------FEP
S------FI---H-GATDSSD---------------------------------------
-----------------------------------------TSALNIMFSSMNS------
-----------------------------------------------PGQLS--------
-------------------------QWTA-SG------GDPC------------------
------------------------------------------------------------
----------------GQN-----------------------------------W-----
------------------------------------------------------------
------------KGI---------------------------------------------
------------------------------------------------------------
-TCS-GSRVTQIKLPSLGLSGSL--GFMLDKL-TSVTEF---------------DMSNNN
LGG--DLPYQLP--PNLERLNLANN-QFTGSAQYSI-SMMAPLKYLNLAHNQLK-QL-AI
DFTKLTSLSILDLSSNAFIGSLPNTCS-SLTSAKSIYLQNNQFSGTIDI-LATL-P-LEN
LNIANNRFTGWIPDSLKGI-NLQKDGNLLNS-----------GPAPPPP-----PG----
-TPPISKS------------------------------------SPT-------------
PKSG-----NRGNRSNG-DSS----------NSK------DS-S----KSGLGAGGVAGI
VIS----LIVVTA-VIAFFLI------KRKRSKRSSSTDIEKTDNNI------NQPII--
-------------------------LA-SN------------------------------
-----DFHQ---------------------------ENKSVQNPPLVETK-KL------D
-TSLSMN--LRP-------------------------PP-SERHKSF-------------
--------DDDDSTMRKPI--------VAKKAAVV---VPSNVNTYTVSDLQVATNSFSV
DNLLGEGTFGRVYRAQF---EDGKVLAVKKIDSSA-LPTD----TADDFTEIVSKIAHLD
HENVTKLDGYCSEHGQHLVVYEFHRNGSLHDFLH-------LAEE-------ESKPLIWN
PRVKIALGTARALEYLH--------EVCSPSIVH-KNIKSANILLDSE----LNPHLSDS
GLASFLPT--ANELL----N-QN---DEGYSAPETSMSG---QYSLKSDVYSFGVVMLEL
LTGRK-PFDST-RSRS-EQSLVRWATPQLHD--IDALGKMVDPAL---------KGLYPV
KSLSRFADVIA---LCVQPEPEFRPPMSEVVQALVVLVQRANMSKR-T-VG---VGSGS-
-------------------------------SGVNDYM------
>AT3G02130.1 pacid=19663618 transcript=AT3G02130.1 locus=AT3G02130 ID=AT3G02130.1.TAIR10 annot-version=TAIR10
------------------------------------------MTSLPSSV---------I
KWRFFRRQMP--------------SDVVFSLCLLCFAS-C---LAGKI---------TVL
ADSDKSVLLRFKK-TVSDPGSILASWVEESEDYCSWFGVSCDSSSRVMALNISGSGSSEI
SRNRFTCGDIGKFPLYGFGVRRDCTGNHGALAGNLPSVIMSLTGLRVLSLPFNSFSGEIP
VGIWGMEKLEVLDLEGNLMTGSLPDQFTGLRNLRVMNLGFNRVSGEIPNSLQNLTKLEIL
NLGGNKLNGTVPGFVGRFRVLHLPLNWLQ--GSLPKDIGDSCGKLEHLDLSGNFLTGRIP
ESLGKCAGLRSLLLYMNTLEETIPLEFGSLQKLEVLDVSRNTLSGPLPVELGNCSSLSVL
VLSNLYNVYEDINSVRGEADLPPGADLTSMTEDFNFYQGGIPEEITRLPKLKILWVPRAT
LEGRFPGDWGSCQNLEMVNLGQNFFKGEIPVGLSKCKNLRLLDLSSNRLTGELLKEISVP
CMSVFDVGGNSLSGVIPDFLNNTTSHCPPVVYFDRFSIESYSDPSSVYLSFFTEKAQVGT
SLIDLGSDGGPAVFHNFADNNFTGTLKSIPLAQERLGKRVSYIFSAGGNRLYGQFPGNLF
DNCD-ELKAVYVNVSFNKLSGRI--PQGLNNMCTSLKIL---------------DASVNQ
IFG--PIPTSLGDLASLVALNLSWN-QLQGQIPGSLGKKMAALTYLSIANNNLTGQI-PQ
SFGQLHSLDVLDLSSNHLSGGIPHDFV-NLKNLTVLLLNNNNLSGPIPSGFA---T-FAV
FNVSSNNLSGPVPSTNGLTKCSTVSGNPYLR-----------------------PCHVFS
LTTPSSDSR---------------------------------------------DSTGDS
ITQD-----YASSPVEN-APS----------QSPG-------------KGGFNSLEIASI
ASA----SAIVSV-LIALVILFFYT--RK------------------------WHPKSK-
------------------------------------------------------------
------------------------------------------IMATTKREVTM-------
----FMD--IGV-------------------------P----------------------
---------------------------------------------ITFDNVVRATGNFNA
SNLIGNGGFGATYKAEI---SQDVVVAIKRLSI---GRFQ----GVQQFHAEIKTLGRLR
HPNLVTLIGYHASETEMFLVYNYLPGGNLEKFIQ------------------ERSTRDWR
VLHKIALDIARALAYLH--------DQCVPRVLH-RDVKPSNILLDDD----CNAYLSDF
GLARLLGT--SETHA----T-TGVAGTFGYVAPEYAMTC---RVSDKADVYSYGVVLLEL
LSDKK-ALDPSFVSYGNGFNIVQWACMLLRQ--GRA-KEFFTAGL---------WDAGPH
DDLVEVLHLAV---VCTVDSLSTRPTMKQVVRRLKQLQPPS-------------------
-------------------------------------------C
>AT5G06820.1 pacid=19672013 transcript=AT5G06820.1 locus=AT5G06820 ID=AT5G06820.1.TAIR10 annot-version=TAIR10
------------------------------------------MKTKQ-------------
-----------------------------QLRFLATIL-L---TT------------ILF
V------LA---K-TDTDPLE---------------------------------------
-----------------------------------------VLALQDLYKSLRN------
-----------------------------------------------PEQLR--------
-------------------------GWRL-EG------GDPC------------------
------------------------------------------------------------
----------------GEA-----------------------------------W-----
------------------------------------------------------------
------------LGI---------------------------------------------
------------------------------------------------------------
-SCS-GSSIVDLQLRELKLLGSL--GNQLQHL-HNLKIL---------------DVSFNN
LEG--EIPFGLP--PNATHINMAYN-NLTQSIPFSL-PLMTSLQSLNLSHNSLSGPL-GN
VFSGLQ-IKEMDLSFNNLTGDLPSSFG-TLMNLTSLYLQNNRLTGSVIY-LADL-P-LAD
LNIEDNQFSGIIPSHFQSIPHLWIWGNKFHV-----------EPNYKPWKF---PLD---
-VRPLIQN----------------------------------------------------
---------DTGYPTTE-SSAIMNFPRP---ETQK----VKK-K----KKGIGAGSTFLL
VGG----LALLGT-FFALFAV------RMNHRRAQNLAAIHRSNNSIA------------
---------------------YSLPVSTGREYPVAT------------------------
-----------------------------------------------------------E
DNPQIKR--FQP-------------------------PPAPQL---RH-----LPS----
-----PPVRIDKSA-----------RRKSFSATCQ---YPSFAKLFSAAELQLATNCFSE
ENLLGEGPLGSVYRAKL---PDGQFAVVRNIPMSS-LSLH----EEEQFTEVLQTASKLR
HPNIVTLLGFCIENGEHLLVYEYVGHLSLYNAMH---------DE-------VYKPLSWG
LRLRIAIGVARALDYLH--------SSFCPPIAH-SDLKATNILLDEE----LTPRIADC
GLASLRPL--TSNSVKLRAS-EIAIQNTGYIAPEHGQPG---SSGTKSDTYALGVLLLEL
LTGRK-AFDSS-RPRG-EQLLVKWASTRLHD--RRSLEQMIDGGI---------AGTFSS
RVASQYADIIS---LCTQAEKEFRPPVSEIVEALTALIQKQNKEAS-S-SVAD----KTD
PFSKSFCSTRTRFISS------PT----------FSYLSS----
>evm_27.model.AmTr_v1.0_scaffold00022.230
------------------------------------------MCKER-------------
-----------------------------FWSLFLLLS-L---WA------------ILL
S------IV---V-AETDESD---------------------------------------
-----------------------------------------VRALQDIYVSLNF------
-----------------------------------------------PFQLI--------
-------------------------GWNS-IG------GDPC------------------
------------------------------------------------------------
----------------RES-----------------------------------W-----
------------------------------------------------------------
------------MGI---------------------------------------------
------------------------------------------------------------
-SCS-VSAVTSIDIHGLGLTGTL--GYQLSNL-ASLKAL---------------DVSNNS
IHD--AIPSQLP--SNITYLNLAYN-NFNQSLPYSI-SELSSLASLNVSHNSLSGPI-GD
IFNKLQNLSLLDLSFNNFTGDLPLSFI-TLSKLSNLFLQNNYLSGSVDF-LSHL-P-LSD
LNVENNYFSGWIPKEFDSIPYLRISGNLFQN-----------GAPQSSH-----PFS---
-ELPSGVVE------------------------------------PKHNIT----NKPLT
VPGA-----FVSLPSDQ--------------NCE------RD------HKRLVAGLMIGV
AAA---GVLIIVGGSLCFIFACY----HR------------------------SFPKKML
CASL-----------------CTLPITTSEASKMRVE-----------------------
---------------------------------------------------KV---WTKN
PSPHEFE--LKP-------------------------PPGQLKRK---------------
--------SCERAA-----------ARKSMGKRRR---GPLNAVSYSLADLQTATNSFGP
ESFVGGGSLGCVYKAQF---PDGKVLAVKYINLQG-LYIQ----EQDAFLEMIYCLSELK
HPNIASLQGYCIEQGQKLLVYDYIVNGTLYDALH-------RSGP-------CSKILKWN
ARVDIALHIARGLEYLH--------SGGLTPIIH-GNLKSENIMFDEY----RNPRLTDC
GLATLMPS-----------K-HHVSGSFGCTPPEVVISG---VYIEKSDIYNFGVVLLEL
LTGRV-PLD---RGKW-QQSLVDWATPQLHD--IDALVKMVDPAL---------SGIFPK
NLFS------------------LSPGYFKI-----------------GLVSGV-------
--------------------------------------------
>evm_27.model.AmTr_v1.0_scaffold00003.339
------------------------------------------MGNLS-------------
-----------------------------IIITVLIGA-L---FL------------PSI
P------FS---H-CYTDVQD---------------------------------------
-----------------------------------------VFAINSLYAALDS------
-----------------------------------------------P-PIP--------
-------------------------GWVA-LG------GDPC------------------
------------------------------------------------------------
----------------GDM-----------------------------------W-----
------------------------------------------------------------
------------QGV---------------------------------------------
------------------------------------------------------------
-QCT-FANITAIVLNAANLGGQL--GAALGNF-TSLITI---------------NLSNNH
IGA--TIPDSLP--PHLQQLFLSDN-QFIGTIPSSL-SELSLLLDMSLNDNLLTGPI-PD
AFQALSSIINLDLSNNNITGQLPASMQ-DLSSLTTLHLQNNQLSGILDV-LENL-P-LKN
LHIENNLFSGPIPPALFNIPDFVKDGNPFNT-----------TPAPSPP-----PHV---
-ISPPPISN-----------------------------------SPV----------SEV
PPRM-----HAQGPSST-QSG----------SDLD----AGS-RKFLATKNIVGLSAAGA
-------VIIAFV-VCSLIFIAC----RK-RKSR-NRPSKTQEMGK-------ESPKKQL
LADS-----------------LVRPSNPSKKDHEG-------------------------
-----------------------------------------RVQKQGDEH-HV------N
MVATDAN--LKQ-------------------------PPGENATK---------------
-------MPVKKLT-WRPI-----------QKNPN---NSISAVPYTIASLQQFTNSFAQ
ENLIGEGSLGRVYRAKL---FDGKLLAVKKLDIPS-PLMQ----SDETFLELVSSISKLR
HVNIAELVGYCSEHGQQLLVYEYYGNRTLHEALH-------LGDE-------VGRKLSWN
VRLKVALGVSRALAYLH--------EACEPPVAH-QNFKSANILFDEE----MSARLSDC
GLSALISS-DLMSPI----P-SLALGSFGYSPPEVSMSG---AYTLQSDVYCFGVVMLEL
LTGRK-PFDRE-RPRG-EHSLVRWAAPQLHD--IEALSKMVDPAL---------SGNYPA
KSLSRFADIIS---LCVQPEPEFRPPMSEIVQALVRMIQRENPTNK-N-SR---SNGGLD
P---EHHASSSR----------P---------------------
>evm_27.model.AmTr_v1.0_scaffold00025.294
------------------------------------------------------------
------------------------------------------------------------
------------------------------------------------------------
------------------------------------------------------------
------------------------------------------------------------
------------------------------------------------------------
------------------------------------------------------------
------------------------------------------------------------
------------------------------------------------------------
------------------------------------------------------------
------------------------------------------------------------
----------------------M--GYQLRSL-TSLTYL---------------DMSRNN
LEG--DVPYNLP--PNVLHINLAGN-GFTGVVPYSI-SSMTDLKYLNLGHNQLNGQL-ND
MFGNLRKLRVLDLSFNSISGNLPQSFG-SLSSLNTLRLQNNQFTGPIDV-LASI-P-LDE
LHLENNKFGGWIPEELKHIKSIQTSGNSWSS-----------GSAPPPPNS---PGG-F-
-SEHGRSSS---------------------------------------------------
---------GTKSDSVKHSSK----------GGE------RD-K----KSGLSGVAIAGI
VIG----VLVVAG-ILVAFLV------RR-SSSS---HYLNEENLSQ------CRPFS--
------------------------PLV-SH------------------------------
-----EFK----------------------------ELRTMESSSSITMK-TL------Q
-NSSSMA--LKP-------------------------PPSD-RLKSF-------------
--------NETDFA-NKF-----------NAKRSN---TPISAISYSFPDLQKATGSFGA
NHLIGEGSVGRVYKAQF---ADGKLMVVKKIDPAA-LPRD----STEDFMGVISNISRLH
HPNITELVGYCTEHGQRLLVYELLRTGSLHKFLH-------LSDD-------YSNPLTWN
TRIRIALGTARALEYLH--------EVCSPSAVH-KNIKSANILLDTE----LNPHLSDC
GLASFRSN--ADHQV-------------GYNAPECTTVD---TYTLKGDVFSFGVVMLEL
LTGRK-PFDSF-KPRS-EQYLVRWATPQLHD--IDALAKMVDPAL---------RGLYPP
KSLSRFADVIA---LCVQPEPEFRPPMSEVVQALVRLVQRSSMNKR-S-AI---SASGLD
DPGASRRTDDSD----------P-----------SEYMY----Y
>evm_27.model.AmTr_v1.0_scaffold00005.64_
------------------------------------------M-----------------
------------------------------------------------------------
------------------------------------------------------------
------------------------------------------------------------
------------------------------------------------------------
------------------------------------------------------------
------------------------------------------------------------
------------------------------------------------------------
------------------------------------------------------------
------------ETV---------------------------------------------
------------------------------------------------------------
---------------------------------------F-------------K------
------------------------------------------------------------
-----------DLSFNNLTGDLPNSFG-SLSNLSTLYLQDNQLTGPVNL-LSSV-P-LSD
LNIEKNRFSGWIPEKFKTIPNLSISGNSFDT-----------GPAPPPP-----PY----
-TSPPPNRAHNG------------------------------------------------
-------HNTSGTPTTK-PRP----------EDQGPGLGAKN-K----EEKLAAGAIVGM
VMG----SLLMVV-AAIFAIVFCL---RK-------------------------------
------------------------------------------------------------
------------------------------------------------------------
------------------------------------FP----------------------
------------------------------------------------------------
------------------------------------------------------------
------------------------------------------------------------
------------------------------------------------------------
------------------------------------------------------------
------------RSKK-EN-----------------------------------NGSGST
KSIS----VVA--------------------------------------SKG--------
--------------------------------------------
>evm_27.model.AmTr_v1.0_scaffold00005.65_
------------------------------------------M-----------------
------------------------------------------------------------
------------------------------------------------------------
------------------------------------------------------------
------------------------------------------------------------
------------------------------------------------------------
------------------------------------------------------------
------------------------------------------------------------
------------------------------------------------------------
------------------------------------------------------------
------------------------------------------------------------
------------------------------------------------------------
------------------------------------------------------------
------------------------------------------------------------
------------------------------------------------------------
------------------------------------------------------------
------------------------------------------------------------
------------------------------------------------------------
-----------------------------------------------SLYVVI-------
IAASVESQ----------------------------------------EQ-KS------K
-AAPITD--LKP-------------------------PPVE-WQK---------------
-------IASDRTS-GKP----------GAGKRTK---APITATSYAVAELQTATNSFSQ
ECLVGEGSLGRVYRADF---SNGKILAVKKIDSSA-LSLQ----EEDNFLEAVSNMSRLR
HPNITTLLGYCAEHGQHLLVYEYFGNGTLHDMLH-------FTDD-------NSKALTWN
ARVRIALGTARALEYLH--------EVCLPSVVH-RNFKSANILLDEE----LNPHLSDC
GLAALTPN--TERQV----S-TQMLGSFGYSAPEFAMSG---IYTVKSDVYSFGVVMLEL
LTGRK-PLDSS-RQRS-EQSLVRWATPQLHD--IDALAKMVDPAL---------KGIYPA
KSLSRFADIIA---LCVQPEPEFRPPMSEVVQALVRLMQRASMNKR-R-SS---DESGI-
----AFKMPDYEQ---------------------LEMSF-----
>evm_27.model.AmTr_v1.0_scaffold00005.63_
MMGDEL------------------------------------VCNQ--------------
--------------------------------YFGLFV-T---FA------------LLF
L------PV---H-PTTDQSD---------------------------------------
-----------------------------------------VGALEILYNALND------
-----------------------------------------------PVQLT--------
-------------------------GWKS-NG------GDPC------------------
------------------------------------------------------------
----------------GES-----------------------------------W-----
------------------------------------------------------------
------------KGI---------------------------------------------
------------------------------------------------------------
-SCS-GTAVTSIQIPGLGLSGTL--GYGLSGL-LSLITL---------------DVSGNN
LHD--IIPYQLP--PNTTFLNLANN-NFSGNLPYSI-SGMTSLNYLNASHNSLSQSI-GD
LFTNLQDLSAL-------------------------------------------------
------------------------------------------------------------
------------------------------------------------------------
------------------------------------------------------------
------------------------------------------------------------
------------------------------------------------------------
------------------------------------------------------------
------------------------------------------------------------
---------------------------------------------YGL------------
------------------------------------------------------------
------------------------------------------------------------
------------------------------------------------------------
------------------------------------------------------------
-----------------------------------------DSSL---------------
------------------------------------------------------------
--------------------------------------------
>Bradi4g37900.1.p pacid=32788827 transcript=Bradi4g37900.1 locus=Bradi4g37900 ID=Bradi4g37900.1.v3.1 annot-version=v3.1
------------------------------------------MAHRR-------------
-----------------------------PPPIARLAV-I---LS------------VVV
A------VA---V-AKTDKGD---------------------------------------
-----------------------------------------VEALNVLFTSMNK------
-----------------------------------------------PSELS--------
-------------------------GWKA-DG------GDPCD-----------------
------------------------------------------------------------
---------------DDDE-----------------------------------W-----
------------------------------------------------------------
------------KGI---------------------------------------------
------------------------------------------------------------
-DCS-GSDVTEIDLSGLGLSGTL--GYKLSSM-KSVTKL---------------DVSNNN
LNG--DIPYSLP--PNLVQLNLQGN-SFSGGLPFSI-SKMSDLETLNLGKNHLNGQL-AD
IFSHLPKLSTMDLSFNRFSGNLPHSFQ-SLTGIKTLNLEDNQFSGHIDI-LAKL-P-LDD
LNLQNNKFTGWIPSKLKDIDSLETGGNPLSS-----------GSAPPGM-----------
------------------------------------------------------------
------------MKGSS-AVS----------SSS------GG-N----DGGINGFAIGAM
VIA----VLLAAL-ILLSVLK------RK-RSSPVSSHYYMDDSG---------------
------------------------------------------------------------
------------------------------------------HSSTIDMK-SL------E
-NSSSMD--CRT-------------------------PPAV-PRKSI-------------
--------NDNEFE-NKLN----------NSRRIS---DPISPVTYLSSDLQTATGSFHS
SRLIGQGTTGRVYKAKY---VDGRVLAVKKFDPLS-FS------GSSDFMEIVNSISKLR
HANICEIVGYCSDPGYYMLVYNYQSSGSLYEFLH-------LSDD-------YSKPLTWD
TRVRIALGTARALEYLH--------EVCSPSVIH-KNVKSSNVLLDAD----LNPRLSDC
GLTFFYED--TSESL-----------GPGYSAPECTRSS---GYVMKSDVYSFGVVMLEL
LTGRK-AYDSS-KPRA-EQCLVKFVTPQLHD--IDALGTLADPAL---------RGLYPP
KALSRFADVIA---RCVQSDPEFRPSMSEVSQMLTGCIQRTTSNRR-I-GG---PLSTS-
-----QRSDTSDW-------------------------------
>Bradi1g31600.1.p pacid=32792607 transcript=Bradi1g31600.1 locus=Bradi1g31600 ID=Bradi1g31600.1.v3.1 annot-version=v3.1
------------------------------------------MRRARVS-----------
-----------GGGGG-------------GSPVLLLVL-A---AA------------LAP
R------QA---S-AVTDAAD---------------------------------------
-----------------------------------------VSAINGLYVSLGS------
-----------------------------------------------P-KLP--------
-------------------------GWIP-NG------GDPC------------------
------------------------------------------------------------
----------------GEL-----------------------------------W-----
------------------------------------------------------------
------------QGV---------------------------------------------
------------------------------------------------------------
-VCT-GSAITKITMNAANLGGQL--S-NLGNF-TSITTI---------------DLSNNN
IGG--SIPEDLP--LTLQTLFLSAN-QLTGSIPSSL-SNLKSLSAMSLNANHLDGKL-PD
AFDSLVGLVNLDISANNFTGVLPPSVK-NLSSLTTLRIQDNQLSGTLDF-LQDL-P-LKD
LNVENNLFSGSVPPKLLNIPTFKKDGNPFNT-----------TIAPSAS-----PPS--A
SAGPAPTPTGT---PT--LTPTGPKLAPTPT----PTGPNPE-RAPSPPSPLSKAPPSSE
TPSN-----SSDGSTAR-DST----------SS-------SR------KHNSSALKIAGF
VLL----VVVLFI-AIVLLIIFCLSKYQE-RQSR--YDYNRTQLGRVH--HR-VEPQIMP
AS--------------------VQQKDDVKKGPGET----------------------LD
RRDRELRSAAA-------------------------AALPKKSPESRKEH-II------N
LDRTDSD--LFA--------------------AVPPPPPPPPLP----------------
-----PLLNVGKVA-VNPIVPPE--KRHSPPPRTS---TLTSATPFSVASLQQYTSNFRE
ENVIRDSRLGKVYLAEL---PEGKLLEVMKIDNAN-GRV-----SVDDFLELVAHISEIK
DPNILELVGYCAEYGQRLLVYNHFGRKTLDDALH-------DGEE-------IHNALSWN
ARLQIALSSGKALQYLH--------ESFQPPIVH-QNFEPANVLLDDK----LSVCVAEC
GLAKLMPS-SSVTQL----S-GRMRTLLSYEAPEFQESG---IITERGDVYSFGVVMLEL
LTGRK-PYDTS-RPRH-EQHLVRWAGFQLHD--IESLSKMVDPVI---------RGQCSE
KALSRFADIIS---RCIQREPEFRPPMSAIVQDLASIINASGEESE--------------
--------------------------------------------
>Bradi1g60397.2.p pacid=32793661 transcript=Bradi1g60397.2 locus=Bradi1g60397 ID=Bradi1g60397.2.v3.1 annot-version=v3.1
------------------------------------------MA----------------
----------------------------TDAITGLAAL-L---LA------------TAF
V------MV---T-ADTNSDD---------------------------------------
-----------------------------------------VTALNTLYTTLHS------
-----------------------------------------------PWQLT--------
-------------------------SWVS-QN------GDPC------------------
------------------------------------------------------------
----------------GQS-----------------------------------W-----
------------------------------------------------------------
------------LGI---------------------------------------------
------------------------------------------------------------
-TCS-NSRVIAIKLPGMGLGGTL--GYNMNIL-TALTEL---------------DMSNNN
LGG-NDIPYNLP--PNLERLNLEKN-NFTGTLPYSI-SHMATLKYLKLGHNQVS-NV-NV
EFNQLTNLTTLDLSYNTFSGTLPESFS-SLTTLTTLYLQNNRFTGTLGV-LSDL-P-LTD
LNVANNQFSGWIPEKLKSIGNLQTSGNSFSN-----------SPATPQA-----------
-TPPQRPSPT---------------------------------RNPT--------DSNNS
HSTD-----SKNNPSSG-SNGGNVG------VSD------GG------KRKVGGGGVAGI
VIS----LVVLGA-MLAFFVI------KW-KSMRRQ-HEEDLEK---------NVPLT--
------------------------HLA-SG------------------------------
-----KFK----------------------------QLRPMNTVSPAGKE-GL------Q
-RTVSMN--LKP-------------------------PSKIGFHKSS-------------
--------DKNDHL-NKSV---------ETKKTNL---SSIRATAYTVADLQMATESFST
NNMIGEGTFGRVYRGQL---SNQKVLAVKKINSST-LPTN----PSDFFIELVANISKLN
HPNLSELKGYCAEHGQCLLAYDFYRNGSLHDFLH-------LSDG-------YNEPLSWN
SRVKIALGSARALEYLH--------ETCVPSVIH-KNFKSANILLDTE----LNPHVSDC
GFADLIPN--QELQE----S-DE---NSGYRAPEVAMSG---QYSEKSDVYSFGVVMLEL
LTGRK-AFDSS-RPWS-QQWLARWAAPQLHD--IEALEQMVDPAL---------EGLYLA
KSLSRFADAIA---LCLQAEPEFRPPMSEVVQSLLRLVQRSGVRAV-E-LA---D-----
----SRRRHES---------------------------------
>Bradi1g24567.2.p pacid=32794476 transcript=Bradi1g24567.2 locus=Bradi1g24567 ID=Bradi1g24567.2.v3.1 annot-version=v3.1
MDVRVV------------------------------------MRKSVRSM----------
----------------------PVTSLPLIAHAAVLLL-L-----------------SAL
P------LS---Q-TLTYDQD---------------------------------------
-----------------------------------------VFAINGLYTALGS------
-----------------------------------------------P-ALP--------
-------------------------GWVA-NG------GDPC------------------
------------------------------------------------------------
----------------TEN-----------------------------------W-----
------------------------------------------------------------
------------QGV---------------------------------------------
------------------------------------------------------------
-TCV-MTNITNIKLTGISLAGQL--GNTLANF-TSLISL---------------DLSNNN
IAG--TIPDNLP--VTVQQLFLSGN-KLSGSIPSTL-STLTLLTAMSLNSNQLAGDI-PD
VFSSHTGLANLDFSANNLTGPLPPSMG-NLTALTSLHIQNNQISGTLNV-LQDL-P-LQD
LNIENNLFSGPVPPKLLSIPSFQKDGNPFNT-----------SIAPSPS-----PLP--G
APGPLPSLP------------------------------------PSTGHV------PSK
EPTK-----SSGVPNGN--------------SPT------SG------ANTVRTAKFVGY
ILV----GVVSAV-IIVLMVMFCSSKYKE-RKSK-NNVYTKSQIGREP--QRLGEPKIKE
VSDIK--------------EHLVKPANTVGKASNTV----------------------SN
SKEELKVNASK------KAPNVVYDAKEATSP---LRAAPGVITKKQKEH-VI------D
MEKTDNF--VEE----------------------PVHFLQP-------------------
-----VAPHTEKAI-ISASVRTK-KGRVPSLGKID---LKTNVKSFSVASLQQYTNSFSE
DNLIRDSRFGKVYQAEL---PDGEILEVLKIDVDN-SRV-----PVDVFLELVVNISELS
HPNILGLVGYCAEFEQRLLVYEHCSKMTLHDELH-------YVDE-------PSNALSWN
ARLQVAVEAAKALQYLH--------DGCQRPIGH-QNFEPSVILLNST----LAVQISEC
GLALL-------SQL----P-GSLRALFHYEAPEVHESR---SFSDRSDVYSFGVVMLEL
LTGRK-PFDSS-RPRA-EQHLVRWATPQLYD--IDAISKMVDPCI---------RGQCSD
KALSRFADVIS---RCIQHEPEFRPPMSEVVQDLTRMISDATKASM--------------
--------------------------------------------
>Bradi1g35477.1.p pacid=32798176 transcript=Bradi1g35477.1 locus=Bradi1g35477 ID=Bradi1g35477.1.v3.1 annot-version=v3.1
------------------------------------------MKEGERSR----------
--------------MA------------APAADAALAG-L---LL------------ALV
T------VV---G-ADTDAAD---------------------------------------
-----------------------------------------VAALVNLYTSWNS------
-----------------------------------------------PAQLT--------
-------------------------GWSA-GG------GDPC------------------
------------------------------------------------------------
----------------GAA-----------------------------------W-----
------------------------------------------------------------
------------MGV---------------------------------------------
------------------------------------------------------------
-SCS-GSAITSINLSGMGLNGTL--GYQLSDL-VALKTM---------------DLSNNN
LHD--AIPYQLP--PNLTYLSLASN-NFSGNLPYSI-SNMLSLVYLNLSHNSLFQEI-GE
LFGNLNSLSELDVSFNNMSGNLPMSFI-SLSNLSSLYMQNNQLSGTVNV-LSNL-S-LTT
LNIANNNFSGLIPGELSSIPNLTLGGNSFIN-----------MPASPPP-----TL----
-MPPPQS-PL---------------------------------DQPE-------------
YPQA-----PISFPDRP-QIP----------NNQ------GR-K----KQGLQTGRLIGV
VVG----SIAAGS-CILFVLVFCLHNVHR-RKDGGSSE----------------------
----------------------------SKDHVG-------------SLAVNI------D
RGSNREIL----------------------------------------DK-SH------Q
-DASVAT--STL----------------------P--QPTG---K---------------
-------MTPERVY-GTN---------GSPAKKIK---VPSAATSYTVASLQVATNSFCQ
DSLLGEGSLGRVYRADF---PNGKVLALKKIDSAA-LSLY----EEDHFLEVVSNISRLR
HPNIVSLTGYCVEHGQRLLVYQYIGNGTLHDLLH-------FSEE-------ASKNLTWN
ARVRIVLGTARALEYLH--------EVCLPPVVH-RNLKSSNILLDEE----YSPHLSDC
GLAALSPN--PEREV----S-TEVVGSFGYSAPEFAMSG---TYTVKSDVYSFGVVMLEL
LTGRK-PLDRS-RERS-EQSLVGWATPQLHD--IDALAKMVDPAM---------DGMYPA
KSLSRFADIIA---LCVQPEPEFRPPMSEVVQQLVRLLQRASMLRR-Q-SA---EDLGS-
----SYRAPEREGGGAA-----------------WDAF------
>Bradi1g21040.2.p pacid=32802076 transcript=Bradi1g21040.2 locus=Bradi1g21040 ID=Bradi1g21040.2.v3.1 annot-version=v3.1
------------------------------------------MTGA--------------
-------AMKRGRSGA------------VGIGAGVVLL-F---LA------------TAS
L------GA---N-ANTDSNDDITSSLEVNLKMSYVQRINCKNS----LCKVKGTTAAHE
S---FLNPD------------------------------NQMTALNVFYTTMNS------
-----------------------------------------------PPQLK--------
-------------------------NWVS-QN------ADPC------------------
------------------------------------------------------------
----------------GQS-----------------------------------W-----
------------------------------------------------------------
------------NGI---------------------------------------------
------------------------------------------------------------
-TCL-GSRVTTIKLSGMGLNGTL--GYNMNLL-TALVQL---------------DMSNNN
LGG-SDIPYNLP--PNLEKLNLAGN-HFTGTTPYSI-SQMFALKDLNLAHNQIS-TI-SD
MFNQLTNLTTMDLSYNAFSANIPQSFN-SLTSLTTLYLQNNQFSGTIDV-LANL-P-LTD
LNIANNRFTGWVPDKLKKIRTLQTAGNSFSN-----------GPAPPPP-----PG----
-TTSPPQGPQ----------------------------------RP-------------A
LPSR-----NGN------NGS----------SDS------GS-K----HSKLKGGAVAGI
VIC----LLVVSA-IVAFFVI------KR-KSWKLS-RGRDPEQ---------NEPLS--
------------------------PLA-SG------------------------------
------LK----------------------------QMKSIKIISTIGKD-QL------Q
-KTVSMS--LKP-------------------------PTKIDMHKSF-------------
--------DENDLT-SKSV----------TRKISL---SSIRTPAYTVADLQVATGSFSA
NNFISEGSFGRVFKAQL---NDQKVLAVKKINFSA-FPSY----PSDLFIELVANISRLN
HPNLAELVGYCSEHGQCLLVYEFYENGSLHDLLN-------LVDD-------QSKPLSWN
NRVKIALGSARALEYLH--------ETCSPSVIH-KNFKSSNILLDNE----LNPHLSDS
GYADLIPN--QEFQE----S-EE---NSGYRAPELTMSG---QYSLKSDVYSFGVVMLEL
LTGRK-PFDRS-RPRS-EQSLVRWATPQLHD--IDALDQMVDPAL---------QGLYPS
KSLSRFADAIA---LCVQAEPEFRPPMSEVVQSLVRLVQRANITRM-S-SS---ENY---
----SRRHSES-----------------------GDYV-----L
>Bradi1g72430.1.p pacid=32806715 transcript=Bradi1g72430.1 locus=Bradi1g72430 ID=Bradi1g72430.1.v3.1 annot-version=v3.1
------------------------------------------MGRRRRG-----------
------------GGML---------DAPWLPLLLLVC--------------------CAW
PQK--QILV---S-ADTNAND---------------------------------------
-----------------------------------------VTVLNTLFTSLNS------
-----------------------------------------------PGQLK--------
-------------------------GWQA-SG------GDPC------------------
------------------------------------------------------------
----------------GQS-----------------------------------W-----
------------------------------------------------------------
------------QGI---------------------------------------------
------------------------------------------------------------
-TCS-GSSVTAIKLPSLGLSGNL--AYNMNTM-GSVVEI---------------DMSQNN
LGGGQAIQYNLP-TDKLERLNLAGN-QFTGNLPYSI-FSMSKLKYLNLNHNQLQGKM-TD
VFSNLDSLTTVDLSFNSLTGDLPDSFT-ALSSLKTLYLQNNQFSGSINV-LANL-P-LTD
LNIANNRFTGWIPSQLKKINSLQTDGNSWTS-----------GPAPPPP-----PY----
-TAPP---------------------------------------ANR-------------
RKSP-----GQKNDG----------------SSS------SG-G----KSGIGGGGVAGI
IIS----LLVVGA-VVAFFVI------RK-RKRKAT-MEEHFEQ---------HQPFT--
------------------------SFP-SN------------------------------
-----QVK----------------------------DVKPFEESATIDVE-SL------A
-SPASAS--LKL-------------------------PPKIERHKSF-------------
--------DDDDFS-NKPV----------PKKSNA---KPIKATVYSVADLQIATDSFSM
DNLVGEGTFGRVYRSQF---NDGKVLAVKKLDSTV-MPFH----SSDDFVELVSNISKLH
HPNLNELEGYCMEHGQHLLVYHFHRNGSLHDLLH-------LSDE-------YSKPLSWN
SRVKIALGSARALEYLH--------EVCSPSIIH-KNFKSSNILLDSE----FNPHLSDA
GLASFIPD--AEFQA----A-EQ---SAGCTAPEVDMTG---QYTLKSDVYSFGVVMLEL
LTGRK-PFDSS-KSRS-EQSLVRWASPQLHD--IDALDRMVDPAL---------KGLYPA
KSLSRFADVLA---LCVQPEPEFRPPMSEVVQALVRLVQRANMTKR-M-LD---GDTSG-
------RGDDQD----------------------QDFI------
>Bradi3g03200.3.p pacid=32813702 transcript=Bradi3g03200.3 locus=Bradi3g03200 ID=Bradi3g03200.3.v3.1 annot-version=v3.1
MLVHVLKKFHHLHMCIYDGLGCVACYSSSSFAAIVRPSSFPSMETMRGT-----------
----------IAPAG--------------ILLCLTFCS-V---LEHSCS----QMFPFPI
P------FF---GPSYTNQQD---------------------------------------
-----------------------------------------VDAVNELYVSLGL------
-----------------------------------------------P-DLR--------
-------------------------GWSA-SG------GDPC------------------
------------------------------------------------------------
----------------EER-----------------------------------W-----
------------------------------------------------------------
------------QGV---------------------------------------------
------------------------------------------------------------
-QCV-GPNITAIELRGTGLEGKL--SDALGKL-NAITRL---------------------
------------------------------------------------------------
-----------DISSNNLTGKLPDTMA-KLGSLSTLHVQNNRLTGTLDV-LGDL-P-LKD
LNVENNLFSGPIPEKLLTIPKFLKNGNHFTLP----------GSSPSSSS----ST----
-SPPSAAQ-----------------------------------------------PHINV
IPAV-----TSQGTADS-GGP-------------------RH------GKKVSPAKAAGF
SVL----AAGSLT-FAVLVTMFTVS--KQ-RQER--STHGGYLRRIVM------------
----------------------NTPSW---PPMLD-------------------------
------------------------------------------AAANLEKE---------H
CTVTAEEEIVGPSAH----------------------PPVKNSSMST-------------
-------IVADNTV----------QGSSEEDSQSD---LQFPFRFFTLASLQQCTDSFGH
ENLMRETRLGKVYIADH---PESK-LAVLKLRDTA-AEM-----ATDEFLENVQTIAGLE
HPNVEELVGCCVEHGQRLLVYKHFSDHTLDDMIH----------G-------DSFKFPWH
ARIAVALDAAKALEHLHGCGGGGGWDSQAAVVVH-GSFRPEHVLISGSESEARRVRVSGC
GLTPFAPP------P----P-SGTGDSELWRDDDDGGGGDRPVRAAMGDVYDFGAVMLEL
LTGRR-RHEGARRPQG-ERDLVPWAAARLHD--LSALRRMADPRLFLGHGGGASMSVPAV
RSLSRFADIVS---RCVQREAEFRPAMAEVVQDLRRAMEEAAAVES--------------
--------------------------------------------
>Bradi3g05670.1.p pacid=32816170 transcript=Bradi3g05670.1 locus=Bradi3g05670 ID=Bradi3g05670.1.v3.1 annot-version=v3.1
MR----------------------------------------MGGG--------------
---CF-----GRPAVR-------------VMLQLMLLI-A---AA------------ALL
P------RA---L-ALTDPAD---------------------------------------
-----------------------------------------VAAINGLYVALGS------
-----------------------------------------------P-TLT--------
-------------------------GWTA-NG------GDPC------------------
------------------------------------------------------------
----------------GEG-----------------------------------W-----
------------------------------------------------------------
------------QGV---------------------------------------------
------------------------------------------------------------
-ICI-GSNIDAINYVAATMEGQL--G-SLGNF-TSITSI---------------NLSNNK
ITG--TIPDDLP--VTLQSLFLSDN-QLTGSIPASI-SKLRSLTAMSLNDNHLDGQL-PD
AFSLLVGLVNLDISSNNFSGPLPTSLG-SLSSLTTLRMQNNQLSGTLNA-LQDL-P-LKD
LNVENNLFSGPVPPKLLNIPNLKKDGNPFNT-----------SIAPSAS-----PSL--T
PTGPTPTQT------------------------------------PSSPSS-SSGTPSSN
TPSN-----SSGGSTAR-DSR----------SAS------SG------KHKSSTLRTVGY
VLL----SIVLFI-VVVLLVIFCLSKYQE-RQSRRERDYTTSQVGRVR--QRAEEPKVKQ
AS--------------------VQSRNETKKDSAEV----------------------PN
RKQAREINLAI-------------------------PAAPDKPPEKRKEH-VI------N
LERTESD--IFA--------------------AAPLPPPPPPPPPPPPP-----PPPP-L
PSPPPPPPPVEKLI-VNPVVRQE--KRVVTPPRTG---PSTSATSFSVATLQQYTNSFEE
GNLIRESRMGKVYLAEL---PEGRLLEIMKIDNAN-GRI-----PVDDFLELVACISDIR
HPNILELVGYCAEYEQRLLVYNHFSRKTLHDVLH-------EGDD-------LGSALSWN
ARLQVALGTAKALEYLH--------DTCEPPVVH-QNFEPANVLLDNG----FSVRVAEC
GLSELMLS-GSVTQL----S-GRLRALLNYEAPEIQESG---TFTDRSDVYSFGVVMLEL
LTGRK-PYDSS-RPRA-EQHLVRWADSQLHD--IDSLSKMVDPSI---------RGECSE
KVLSRFADIIS---RCVPPEPEFRSPMSDIVQDLARMLSDTGEESE--------------
--------------------------------------------
>Bradi3g06590.1.p pacid=32819558 transcript=Bradi3g06590.1 locus=Bradi3g06590 ID=Bradi3g06590.1.v3.1 annot-version=v3.1
------------------------------------------------------------
-----------------------------MAAALFGLL-V---AL------------AAA
A------TA---G-ATTESSD---------------------------------------
-----------------------------------------AAALGNLYTSWNS------
-----------------------------------------------PSQLA--------
-------------------------GWSA-SG------GDPC------------------
------------------------------------------------------------
----------------GAG-----------------------------------W-----
------------------------------------------------------------
------------QGV---------------------------------------------
------------------------------------------------------------
-SCN-GSGVTEIKLAGTGLNGSL--GYELSNL-YSLKTL---------------DLSNNN
IHG--SIPYQLP--PNLTYLNLATN-NFSGNLPYSI-SNMASIEYLNISHNSLSQQI-GD
LFRNLNSLSELDISFNKLTGDLPNSIG-SLSNISSLYMQNNQLTGPVNV-LSGL-G-LTT
LNIANNNFSGWIPKEFSSIPDVILGGNSFAN-----------GPAPPPP-----PF----
-MPPPPRRPR---------------------------------NRPN-------------
NSGG-----SGNAPKGS-ESS----------TGQ------GD-K----KQGLQTGALVGI
IVG----SILAAL-CVLLVLVLCIRNARK-RKDDSSSE----------------------
----------------------------SKDFVG-------------PLSVNI------Q
EASDREIA----------------------------------------EH-GH------E
-NTSVAA--MKV-------------------------LPAE---K---------------
-------MTPERVY-GIN----------GSMRKAK---VPITATPYTVASLQVATNSFCQ
DSLLGEGSLGRVYKADF---PNGKVLAVKKIDSAA-LSLQ----EEDNFLEVVSSMSRLR
HPNIVPLTGYCVEHAQRLLVYEYIGNGTLHDMLH-------FSDE-------MSRKLTWN
IRVRIALGTARALEYLH--------EVCLPSVVH-RNFKSSNILLDEE----HNAHLSDC
GLAALTPN--TERQV----S-TEVVGSFGYSAPEYSMSG---IYTVKSDVYSFGVVMLEL
LTGRK-PLDSS-RERS-EQSLVRWATPQLHD--IDALAKMVDPAL---------NGMYPA
KSLSRFADIIA---LCVQPEPEFRPPMSEVVQQLVRLMQRASIVRR-Q-SG---EELGF-
----SYRAPEREGDM-------------------RDISF-----
>Bradi3g06990.1.p pacid=32823337 transcript=Bradi3g06990.1 locus=Bradi3g06990 ID=Bradi3g06990.1.v3.1 annot-version=v3.1
------------------------------------------MSAAS-------------
--------------------------------HLLAVV-V---LY------------AAF
S------SA---T-SFTDPSD---------------------------------------
-----------------------------------------AIGIWALYRALES------
-----------------------------------------------PWQLS--------
-------------------------GWTS-MG------GDPC------------------
------------------------------------------------------------
----------------GGY------------------------------GERGLW-----
------------------------------------------------------------
------------HGI---------------------------------------------
------------------------------------------------------------
-ICK-DSCVVAINISGLGVGGWL--GPELLKL-HSLKEL---------------DVSFNN
IAG--EIPPTLP--PNVEYLNLAAN-KFVGSVPPSL-PYLHSLKYMNLSYNNLSGII-GD
VFVNMESLVTMDLSFNSFGGDLPRSFS-SLNDLHYLYLQHNEFTGSVIL-LADL-P-LVA
LNIENNHFSGYVPGTFEFIPELRIDGNHFQPGFKHSSSSFTRTTHSPPP-----PH---R
LQPPPPSLP----------------------------------------------PPSPA
AKQN-----LKHRPKPP-QSSVGYASLQ-IPSHQ------RK-S----HSRVTAAAIASV
ACT----VFVLFV-VGLVLKS------WK-------------------------------
-------------------GCTSGPKSTAD------------------------------
-----------------------------------------------------------N
IKSLPAN--LE-----------------V--------PKANDVMYSWSS----LMIGRGT
SSSNNNGIKPGRVP-----------KRKSWVKTSK---NLLPAKQFLAVDILAATRNFNE
ECLIGEGFTGRVYRGDF---PDSQLLAIKKINMID-LSLS----EQDELMDILWNMSRLK
HPNISSLVGYCVEFGHCALLYEYAENGSLEDLLF-------SAAT-------SSRALSWK
ARMKIALGVAYALEYMH--------LTCSPPVAH-GNIKATNILLDAQ----LMPYLSHC
GLAKFSHF-VSATRM---DS-EALSGAKGYAAPELNGPG---TDNIKADIYSFGVILLVL
LTGQK-AFDSS-RKQN-EQFLVDWASPHLHD--LDSLERITDPRI---------RVSMPP
KAISALGNVIL---LCIKQSPDFRPPMTVITDKLVKLVQSTGIQKT-N-AA---QKLEVD
AQDPSFITTRPYFEPS------STVSQGAT----ESCISR----
>LOC_Os10g25090.1 pacid=33101576 transcript=LOC_Os10g25090.1 locus=LOC_Os10g25090 ID=LOC_Os10g25090.1.MSUv7.0 annot-version=v7.0
------------------------------------------MA----------------
---------------------------AWAWPLVFLVS-----CC------------CSW
TQR--RILV---A-ATTDAND---------------------------------------
-----------------------------------------VTVLNALFTSLNS------
-----------------------------------------------PGQLR--------
-------------------------GWQV-NG------GDPC------------------
------------------------------------------------------------
----------------GAS-----------------------------------W-----
------------------------------------------------------------
------------QGI---------------------------------------------
------------------------------------------------------------
-TCS-GSSVTAIKLPSLGLSGNL--AYNMNTM-ESLVEL---------------DMSQNN
LGGGQNIQYNLP-NKKLERLNLAGN-QFAGNVPYSI-STMPKLKYLNLNHNQLQGNM-TD
VFSNLPSLSTLDLSLNSLTGDLPQSFT-SLSSLKTLYLQNNQFTGSINV-LANL-P-LDN
LNVGNNRFTGWIPNELKKINSLQTDGNSWST-----------GPAPPPP-----PF----
-TAPPPS-------------------------------------RNR-------------
KKSP-----GRHSNG---SGS----------SSS------SG-G----NSGLRAGAIAGI
IVA----LLVIGA-VVAFFLI------KR--KRKGT-RQEHVEQ---------RQPFN--
------------------------SYP-SN------------------------------
-----EVK----------------------------DVKPIPESTKIEVE-PL------P
-SPVAVS--LKP-------------------------PPKIERNQSFD------------
-------DDDDDFS-NKPV----------AKKSNS---ASVKATVYSVADLQMATDSFNM
DNLVGEGTFGRVYRAQF---SDGKVLAVKKLNSTV-LPSQ----SSDDFFDLVSNISKLH
HPNLNELVGYCMEHGQHLLVYDFHRNGSLHDMLH-------LPDE-------YSKPLSWN
SRVKIALGSARALEYLH--------EICSPSIIH-KNFKSSNILLDTE----FNPHVSDA
GLASSVPD--SEFQA----S-DQ---GSGYSAPEVDMTG---QYTLKSDVYSFGVVMLEL
LTGRK-PFDSA-RLRT-EQSLVRWATPQLHD--IDALDRMVDPAL---------KGLYPA
KSLSRFADVIA---LCVQPEPEFRPPMSEVVQALVRLVQRANMTRR-M-ID---GEEGS-
-----RRPDDQD----------------------QEFV------
>LOC_Os07g42626.1 pacid=33117402 transcript=LOC_Os07g42626.1 locus=LOC_Os07g42626 ID=LOC_Os07g42626.1.MSUv7.0 annot-version=v7.0
------------------------------------------MKR---------------
-------RMRGGGGAA------------MAVATGAVML-F---LA------------ATL
S------GV---S-ANTDSDD---------------------------------------
-----------------------------------------VNALNVLYTSMNS------
-----------------------------------------------PSQLT--------
-------------------------NWVS-QN------GDPC------------------
------------------------------------------------------------
----------------GQS-----------------------------------W-----
------------------------------------------------------------
------------LGI---------------------------------------------
------------------------------------------------------------
-TCS-GSRVTAIKLSGMGINGTL--GYNMNLL-TSLVEL---------------DTSKNN
LGG-SDIPYNLP--PNLERLNLAEN-NFTGSIPYSI-SQMIALRILNLGHNHLA-TT-ND
MFNQLTNLTTLDLSYNTLSGNIPQSFN-SLTNLRKLNLQNNGFNGTIDV-LADL-P-LTD
LNVANNQFTGWIPDKLKKIKNLQTNGNSFGS-----------GPSPPPP-----PY----
-QSPPYKSPP-------------------------------Y-KSPQ--------SRQPA
PPTT-----TVN------NNP----------SDD------GR-K----HSKLSGGAIAGI
VVC----LVVVGA-IVAFFVI------KK-KYWSLP-RGGDPEQ---------KEPLS--
------------------------PIV-SGFK----------------------------
----DSLK----------------------------QMKSIKIISTIGKE-EL------Q
-KTVSMN--LKP-------------------------PTRIDLHKSI-------------
--------DENDVT-SKSF----------TRKISF---SSIRTPAYTVADLQVATGSFCA
DNLIGEGLFGRVYKAKF---NDHKVLAVKKINFSA-FPGH----PSDLFIELVANISRLN
HPSLSELVGYCSEHGQCLLAYEFYRNGSLKDLLH-------LVDD-------QSQPLSWN
SRVKIALGSARALEYLH--------ETCSPSVIH-KNFKSSNIFLDNE----LNPHLSDS
GFADLIPN--RESQV----S-DE---DSGYRAPEVTMSG---QYSVKSDVYSFGVVMLEL
LTGRK-PFDRS-RPRS-EQSLVGWATPQLHD--IDALDQMVDPAL---------QGLYPS
KSLSRFADAIA---LCVQSEPEFRPPMSEVVQLLVRLVQRANMTRM-C-GA---DGHSW-
-----RRDGES-----------------------RDQEP----W
>LOC_Os07g37810.1 pacid=33118329 transcript=LOC_Os07g37810.1 locus=LOC_Os07g37810 ID=LOC_Os07g37810.1.MSUv7.0 annot-version=v7.0
------------------------------------------MVKSK-------------
-------------------------SLPMIASAAVFLL-L---LS------------AAL
P------LS---Q-SYTYEQD---------------------------------------
-----------------------------------------VFAINGLYTALGS------
-----------------------------------------------P-SVP--------
-------------------------GWIT-NG------GDPC------------------
------------------------------------------------------------
----------------NEG-----------------------------------W-----
------------------------------------------------------------
------------QGV---------------------------------------------
------------------------------------------------------------
-ECV-VSNITSITLNAANLGGQL--GNTLGNF-TSLITL---------------DLSNNN
IGG--TIPDNLP--ITLQRFFLSGN-QLSGSIPSTL-STLTLLTGLSLNNNHLSGEI-PD
AFSTLTGLANLDFSSNNLTGPLPPSMG-NLTALTSLHIQNNQIIGLLNV-LQDL-P-LQD
LNIENNLFSGPVPVKLENIPNFKKDGNPFNT-----------SIAPSAL-----PPA---
APTPLPSVS------------------------------------PPAGHV------PTK
EPSN-----SSIAPAGN--------------AP-------SR------KNNVSAMKFVGY
ILV----GVVSAV-VLVLMVMFCLSKYKE-RKSR-DDVYTKNQLGRSP--QKLGEPKIKE
VSDIK--------------EPPVKLKNNAGKASNVI----------------------SH
TREEQKLNVST-----AAASDAVYDSREERKPGSSMSAAPRVVTMEQKEH-VI------D
MEKKDNF--VDE----------------------QLHPPQS-------------------
-----AVLRTEKVT-VHPSVRTR-KGRVPSAGKLD---LTTTVKSFSIASLQQYTNSFNE
ENLIRDSRFGKVYLAEL---PDGELLEVLKIDAAN-SRI-----PADAFLELVVNISELT
HPNILGLVGYCAEFDQRLLVYEHCSKMTLHDELH-------YVDD-------SNKGLSWN
ARLQVAVGAAKALQYLH--------DGCQPPIVH-QNFEPSIVLLNST----LVVHISEC
GLAALSSR--SVSQL----S-GRMRTLFHYEAPEVHESG---LLSDRSDVYSFGVVMLEL
LTGRK-PYDSS-RPRA-EQHLVRWATSQLYD--IDAISKMVDPSI---------RGQCSE
KALSRFVDIIS---SCIQHEPEFRPSMSEVVQDLTRMVSDATKASM--------------
--------------------------------------------
>LOC_Os03g08550.1 pacid=33131376 transcript=LOC_Os03g08550.1 locus=LOC_Os03g08550 ID=LOC_Os03g08550.1.MSUv7.0 annot-version=v7.0
------------------------------------------MGRA--------------
-------------------------DAPWLPLLLLCSS-C---CF------------CIW
PQK--QILV---A-ADTDPND---------------------------------------
-----------------------------------------VTVLNTLFTSLNS------
-----------------------------------------------PGQLK--------
-------------------------GWQA-SG------GDPC------------------
------------------------------------------------------------
----------------GQS-----------------------------------W-----
------------------------------------------------------------
------------QGI---------------------------------------------
------------------------------------------------------------
-TCS-GSSVTAIKLPSLGLSGNL--AYNMNTM-GSLIEI---------------DMSQNN
LGGGQQIQYNLP-TNKLERLNLAGN-QFTGNLPYSI-FSMSNLKYLNLNHNQLQGNI-TD
VFSSLYSLTTLDLSFNSLAGDLPQGFT-SLSSLKKLYLQNNQFTGYINV-LANL-P-LDD
LNVANNHFTGWIPSQLKKINNLQTDGNSWSN-----------GPAPPPP-----PY----
-SAPPP--------------------------------------PNR-------------
PNSP-----GQNNG-----------------GSS------SG-G----SSGIGGGGVAGI
IIS----LLVVGA-VVAFFVI------RR-RKRRAA-LEEHFEQ---------HQPFT--
------------------------SFP-SN------------------------------
-----EVK----------------------------DMKPIEESTTIDVE-SL------P
-SPASFS--LKP-------------------------PPKIERHKSF-------------
--------DDDDLS-NKPV----------LKKTNV---APIKATVYSVADLQMATESFSM
DNLVGEGTFGRVYRAQF---TGGKVLAVKKLDSTV-MPFH----SSDDFAELVSDISKLH
HPNLNELVGYCMEHGQHLLVYDFHRNGSLHDLLH-------LSDE-------YSKPLSWN
SRVKIALGSARALEYLH--------EICSPSIIH-KNFKSSNLLLDSE----FNPHLSDA
GLASFISD--AEFQA----A-QQ---SAGCTAPEVDMTG---QYTLKSDVYSFGVVMLEL
LTGRR-PFDST-RPRS-EQSLVRWATPQLHD--IDALDRMVDPAL---------KGLYPA
KSLSRFADVLA---LCVQPEPEFRPPMSEVVQALVRLVQRANMTKR-M-LD---GDTSS-
-----RRTDDQE----------------------QDFI------
>LOC_Os03g27990.1 pacid=33133785 transcript=LOC_Os03g27990.1 locus=LOC_Os03g27990 ID=LOC_Os03g27990.1.MSUv7.0 annot-version=v7.0
------------------------------------------MGKPSSSW----------
------FRAASGSGMA------------SVGFTGVVAMLL---MA------------TAF
L------GV---T-ADTSSDD---------------------------------------
-----------------------------------------VTALNTFYTSLNS------
-----------------------------------------------PSQLT--------
-------------------------NWVA-QN------GDPC------------------
------------------------------------------------------------
----------------GQS-----------------------------------W-----
------------------------------------------------------------
------------LGI---------------------------------------------
------------------------------------------------------------
-TCS-GSRVITIKLPGMGLKGTL--GYNMNVM-TALVEL---------------DASNNN
LGG-GDIPYNLP--PNLERLNLENN-SFTGTLPYSI-SQMASLKYLNLGHNQLS-SI-NV
MFNQLTNLATLDLSDNTFSGTLPDSFS-NLTSLTMLHLQDNRFTGTIDV-LSDL-P-LTD
LNVQNNQLSGAIPDKLKGISNLQISGNSFSN-----------SPVSPAP-----------
-SSPPSTTSQ---------------------------------SPPR--------QPSTR
NPRN-----RNRNPPIG-SNGDNGGNGDGSGGDG------GG-R----SSKIGGGAVAGI
VIS----LVVLGA-MVGFFVF------KR-KSTRHQ-HGGDPEK---------NEPLT--
----------------------LRPIA-SG------------------------------
-----KFN----------------------------QLRTISIISPTAKE-GL------Q
-KTVSMN--LKP-------------------------PSKIDLHKSF-------------
--------DENDLT-NKPV---------LAKNVDL---SSIRATAYTVADLQMATESFSA
DNLIGEGSFGRVYRAEISDESDHKVLAVKKINVSA-FPSK----PSDFFIDLVAKISKLN
HPNLSELDGYCLEHGQYLLAYEFYRNGSLHDFLH-------LSDG-------YSKPLSWN
SRVKIALGSARALEYMH--------ETCSPSIIH-KNFKSSNILLDNE----LNPHVSDC
GFAELIPN--QELQE----S-DE---NSGYRAPEVTMSG---QYSQKSDVYSFGVVMLEL
LTGRK-AFDRS-QPWP-QQSLVRWASPQLHD--IDALDQMVDPAL---------EGLYPA
KSLSRFADAIA---LCVQPEPEFRPPMSEVVQSLVRLVQRSSMGSV-L-SG---GESIS-
-----RRYDNS-----------------------GDYT-----F
>LOC_Os02g09740.1 pacid=33134964 transcript=LOC_Os02g09740.1 locus=LOC_Os02g09740 ID=LOC_Os02g09740.1.MSUv7.0 annot-version=v7.0
------------------------------------------MA----------------
----------------------------ALAAALVGFL-L---AV------------SSA
P-------A---G-ATTDASD---------------------------------------
-----------------------------------------AAALGNLYSSWNS------
-----------------------------------------------PSQLA--------
-------------------------GWSAGGG------GDPC------------------
------------------------------------------------------------
----------------GAG-----------------------------------W-----
------------------------------------------------------------
------------QGI---------------------------------------------
------------------------------------------------------------
-SCS-GAGVTEIRLAGVGLDGSL--GYELSSL-FSLKTL---------------DLSNNN
LHG--SIPYQLP--PNLTYLNLATN-NLSGNLPYSI-SNMVSLEYLNVSHNSLSQQI-GD
LFGSLNSLSELDVSFNKLTGDLPNSLG-SLSNLSSLYMQNNQLTGSVNV-LSGL-S-LTT
LNIANNNFNGWIPQEFSSIPDLTLGGNSFTN-----------GPAPPPP-----PF----
-MPPPPRRPR---------------------------------NRPS-------------
HPRG-----SGDAPEGS-VSP----------AGQ------GD-K----KQGLQTGPLVGI
VAG----STVGAL-CALLLLVFCIRNAQK-RKDDTSSN----------------------
----------------------------SKDFVG-------------PLSVNI------E
RASNREIP----------------------------------------EQ-SP------E
-NTSVAT--MKI-------------------------SPAE---K---------------
-------MTPERIY-GKT----------GSMRKTK---VPITATPYTVASLQVATNSFCQ
DSLLGEGSLGRVYKADF---PNGKVLAVKKIDSSA-LSLQ----EEDNFLEAVSSMSRLR
HPNIVPLTGYCVEHGQRLLVYEYIGNGTLHDVLH-------YSDE-------LSRKLTWN
IRVRVALGTARALEYLH--------EVCLPSVVH-RNFKSSNILLDEE----HNPHLSDC
GLAALTPN--TERQV----S-TEVFGSFGYSAPEFAMSG---IYTVKSDVYSFGVVMLEL
LTGRK-PLDSS-RERS-EQSLVRWATPQLHD--IDALAKMVDPAL---------NGMYPA
KSLSRFADIIA---LCVQPEPEFRPPMSEVVQQLVRLMQRASIVRR-Q-SG---EELGY-
----SYRAPEREGDM-------------------RDLSF-----
>LOC_Os02g10110.1 pacid=33135689 transcript=LOC_Os02g10110.1 locus=LOC_Os02g10110 ID=LOC_Os02g10110.1.MSUv7.0 annot-version=v7.0
------------------------------------------MAAAA-------------
-----------------------------LPRLLLAAA-V---LC------------AAF
A------PV---S-GFTDPSD---------------------------------------
-----------------------------------------ALGLWELYRTLDS------
-----------------------------------------------PWQLS--------
-------------------------GWTS-QG------GDPC------------------
------------------------------------------------------------
----------------GRG------------------------------GEQRPW-----
------------------------------------------------------------
------------HGV---------------------------------------------
------------------------------------------------------------
-LCR-DSSIVALNISGLGVGGWL--GLELLKF-YSLKILPVFNFFASLNHDDRRDVSFNN
IAG--EIPRNLP--PSVEYLNFAAN-QFEGSIPPSL-PWLHTLKYLNLSHNKLSGII-GD
VFVNMESLGTMDLSFNSFSGDLPTSFS-SLKNLHHLYLQHNEFTGSVIL-LADL-P-LSS
LNIENNSFSGYVPGTFESIPELRIDGNQFQPGFKRASPSFTRSAHSPPT-----PHP--P
PSSPPPPMS----------------------------------------------PPPPA
VKEN-----LKHKPEPL-KPSLSHSSMY-NHNQH------RK-S----HSRVTAAAIATV
TGT----AFVLLI-VGLVLKS---------------------------------------
--------------------CTYSPKSTAN------------------------------
-----------------------------------------------------------N
AKSPPAN--VEK----------------V--------PKANEVLYSWNS----LM--NDC
EASSSDVIKPERAM-----------KTKVWAKTSK---NFLTAKQFQAVDILAATRNFSK
ECFIGEGFTGQVYRGDF---PGGQLLAIKKINMVD-LSLS----EQDELIDMLGKMSNLK
HPNISALVGYCVEFGHCALLYEYAENGSLDDILF-------SAAT-------RSRALSWK
ARMKIALGVAYALEFMH--------STCSPPVVH-GNIKATNILLDAQ----LMPYLSHC
GLARLSQF-VSAIRT---DS-EALNSGKGYVAPELTDPA---TDSIKADIYSFGVILLVL
LTGQK-AFDSS-RRQN-EQFLVDWASPHLHN--LDSLERITDPRI---------HASMPP
QAISTLGNIIL---LCIKKSPELRPPMTVITDKLLKLVQSTGLQKT-S-TTT--QHLEVD
AQEPSFKTTRPYFEPS------FTVSQSAT----GGCISQR---
>LOC_Os02g07960.3 pacid=33136584 transcript=LOC_Os02g07960.3 locus=LOC_Os02g07960 ID=LOC_Os02g07960.3.MSUv7.0 annot-version=v7.0
MR----------------------------------------MAAGGRC-----------
---CFRR---GAPAAV-------------LVLPLLLLI-A---AA------------ALP
R------RA---L-AATVAAD---------------------------------------
-----------------------------------------VAAINGLYVALGS------
-----------------------------------------------P-ALP--------
-------------------------KWTA-NG------GDPC------------------
------------------------------------------------------------
----------------GDG-----------------------------------W-----
------------------------------------------------------------
------------QGV---------------------------------------------
------------------------------------------------------------
-VCI-GSNIDSIIFNAANLEGQL--G-SLGNF-TSITTI---------------NLSNNN
IGG--TIPEDLP--VTLQHFFMSDN-QLTGSIPTSL-SMLQSLTDMSLNDNHLDGKL-PD
AFGSLTGLVNFDISSNNFSGSLPPSLG-SLSSLTTLHMQDNQLSGTLDV-LQDL-P-LKD
LNIENNLFSGPVPPKLLNVPNFKKDGNPFNT-----------SIAPSAS-----PSS--T
PTGSTPTQT------------------------------------PSSPSS-SGTPSPSS
SPSN-----SSGGSTAR-DSS----------SPS------SR------KHKSSTLRIVGY
VLL----AIVLFI-VTVLLVIFCLSKYQE-RQSR--RDYTTSQVGRVH--QRVEEPKVKQ
AS--------------------VQSRNDAKKGSTEV----------------------PE
RRQVREINLAV-------------------------PAALEKPPEKRKEH-VI------N
LQRSETE--IFA--------------------STPPPPPPPPPPPPPPPPTP-PPPPPRP
PPPPPPPPPVEKVI-VNPIVKPE--KRVSTPPRTG---PSTSATSFSVASLQQYTNSFEE
GNLIRESRLGKVYLAEL---PEGRFLEVMKIDNAN-DRI-----PVDEFLELVASVSDIR
HPNILELVGYCAEYGQRLLVYNHFSRKTLHDVLH-------EGEE-------LDGALSWN
ARLQVALGAAKALDYLH--------ESCEPPVVH-QNFEPANVLLGNG----FSVRVAEC
GLAELTLS-GSVTQL----S-GRMRALLNYEAPEIHEAG---TFTYRSDVYSFGVVMLEL
LTGRK-PYDSS-RPRA-EQHLVRWADSQFHD--IESISKMVDPSI---------QGECSE
KVLSRFADIIS---RCIRPEPEFRPSMSEIVQDLARIISVTSEESE--------------
--------------------------------------------
>LOC_Os02g04430.1 pacid=33138366 transcript=LOC_Os02g04430.1 locus=LOC_Os02g04430 ID=LOC_Os02g04430.1.MSUv7.0 annot-version=v7.0
------------------------------------------------------------
-----------------------------MQFRLVILV-L---LL-SCSLQLLRAFPFPI
P------FF---G-PFTSPQD---------------------------------------
-----------------------------------------VDAINELYASLGS------
-----------------------------------------------P-DLH--------
-------------------------GWAS-SG------GDPC------------------
------------------------------------------------------------
----------------MEA-----------------------------------W-----
------------------------------------------------------------
------------QGV---------------------------------------------
------------------------------------------------------------
-QCL-GPNITAIELRGAGLGGKL--SETLGKF-TAMTAL---------------DLSSNR
IGG--VIPESLP--PAVKQ-----------------------------------------
----------LNLSSNSLSGKLPDSMA-KLNSLSTLHVQNNQLTGTLDV-LGDL-P-LKD
LDIENNLFSGPIPEKLINIPKFLRNGNHLTIPTMP-------GSSPTPDTI---PG----
-SPPTPAAA--------------------------------V-AAPRSGAS---HPPIYV
IPA------TPHGAAQG-DPP-------------------RH------GKKVSPAKAAGF
SIL----AAGSLT-IAVVLIVFAVS--KR-RRET--SLHGGFLRGVEM------------
----------------------STPDWSGKPSGQS-------------------------
------------------------------------------AVVKVDKE---------Q
STVAEEK-------------------------------DTKGSISSYQ------------
------------------------KNVQESLQNHP---LQFKFTIFTVASLQQYTNSFSE
QNLMRQTLFGKIYLAEQ---QDIK-FAVLKLDEAM-ARM-----PVDEFLRMVQRISELQ
HPNIEELAGCCVEHGQRLLVYKHFSDETLDDMIHLKKLASSDDPA-------AKITLPWD
ARVAVALEAAKALEYLH--------EGGQRQVVH-QHFRPEHVLVDGE----MRVRVSGC
GLAAAVKS-GLDLQ-----S-ECWLDALSYEPPEAA-AA---PWTDKGDVYSFGVVMLQL
LTGRR-PYDGA-RPRG-ERRLVAWASSRLHD--LTALEKMADPRL---------GTPATV
RSMSRFADVIS---RCTQQEAEFRPAMSQVVQDLRRALQPARDACGQQ-SCSN-------
--------------------------------------------
>LOC_Os09g38700.1 pacid=33143327 transcript=LOC_Os09g38700.1 locus=LOC_Os09g38700 ID=LOC_Os09g38700.1.MSUv7.0 annot-version=v7.0
------------------------------------------MQR---------------
------------------------------------------------------------
------------------------------------------------------------
------------------------------------------------------------
------------------------------------------------------------
------------------------------------------------------------
------------------------------------------------------------
------------------------------------------------------F-----
------------------------------------------------------------
------------------------------------------------------------
------------------------------------------------------------
-ICHRDSS----NLSGLGLSGTL--GYQLSSL-KSVTKF---------------DVSKNN
LNG--EIPYQLP--PNVVQ--------------------------LNLGKNQLSGQL-TD
MFSQLPKLTTMDLSFNSFSGNLPPSFQ-YLKNLKTLDVESNQFSGHINV-LAKL-S-LED
LNVKNNKFTGWIPSKLKSIDNLETGGNSWSS-----------GPAPPGM-----------
------------------------------------------------------------
------------EKES--SAG----------SSN------GR-D----DSGINGFAIGAM
VIA----VLLAAL-ILLSVLR------RN-HSSPVSSHYYTDESGRR-------------
------------------------------------------------------------
------------------------------------------NSSAVNMK-SL------E
-HSPSMG--CKT-------------------------PPAV-PRKSM-------------
--------SDNEFE-NKLN----------HSRRST---DPISLMNHSSSDLQAATGNFSS
NRQLGQGTTGCVFRAKY---ADGRVLAVKKFDPLS-FS------GSSDFMDTVNGIAKLR
HTNISELVGYCSEPGHYMLVYDYHMNGSLYDFLH-------LSDD-------YSRPLTWD
TRVRIAACTAHALEYLH--------EVCSPPVLH-KNIKSSNVLLDAD----LNPHLSDC
GLSFFYED--ASENL-----------GPGYSAPECSRPS---AYVMKSDVYSFGVIMLEL
LTGRK-PYDSS-KPRT-EQCLVKYVAPQLHD--SDALGSLADPAL---------RGLYPP
KALSRFADCIA---LCVQADPEFRPSMSEVVQSLLRCVQRTISNRG-M-AG---YLSNS-
-----QRSDISDW-------------------------------
>LOC_Os06g42800.1 pacid=33147901 transcript=LOC_Os06g42800.1 locus=LOC_Os06g42800 ID=LOC_Os06g42800.1.MSUv7.0 annot-version=v7.0
------------------------------------------------------------
------------------------------------------------------------
------------------------------------------------------------
------------------------------------------------------------
------------------------------------------------------------
------------------------------------------------------------
------------------------------------------------------------
------------------------------------------------------------
------------------------------------------------------------
------------------------------------------------------------
------------------------------------------------------------
------------------------------------------------------------
------------------------------------------------------------
MFGNLTALSELDVSFNNLNGNLPISLR-SLSNISGIYLQNNQLSGTVNV-LSNL-S-LTT
LNIANNNFSGSIPQEFSSISHLILGGNSFLN-----------VPSSPPS-----TI----
-TSPPQGQ-------------------------------------PD-------------
FPQG-----PTTAPNIP-EIP----------IDQ------GSDK----KQRLRTGLVIGI
VIG----SMAAAC-GVLFALVLCLHNVRK-SKDGGISE----------------------
----------------------------SKDVAS-------------TFAVNI------D
RASNREIW----------------------------------------DH-TQ------Q
-DAPVSS--SVL-------------------------PPMG---K---------------
-------MTPERVY-STN---------SSMSKKMK---VSVTANPYTVASLQVATNSFCQ
DSLLGEGSLGRVYKADF---PNGKVLAVKKIDSAS-LSLY----EEDNFLEVVSSISRLR
HPNIVPLAGYCVEHGQRLLVYEHIGNGTLHDILH-------FFDD-------TSKILTWN
HRMRIALGTARALEYLH--------EVCLPPVVH-RNLKSANILLDKE----YSPHLSDC
GLAALTPN--PEREV----S-TEVFGSFGYSAPEFAMSG---IYTVKSDVYSFGVVMLEL
LTARK-PLDSS-RERS-EQSLVTWATPQLHD--IDALAKMVDPAM---------DGMYPA
KSLSRFADIIA---LCVQPEPEFRPPMSEVVQQLVRLVQRASMVRR-Q-SG---EDVGL-
----SYRGPDREGGT-------------------ADAI------
>LOC_Os06g45020.1 pacid=33149022 transcript=LOC_Os06g45020.1 locus=LOC_Os06g45020 ID=LOC_Os06g45020.1.MSUv7.0 annot-version=v7.0
------------------------------------------MRGGTVR-----------
-----------RGGGV-------------GLRALVVVA-V---AA------------AAL
V------VA---R-ADTAAAD---------------------------------------
-----------------------------------------VSAINGLYISLGS------
-----------------------------------------------P-KLP--------
-------------------------GWSG-NG------GDPC------------------
------------------------------------------------------------
----------------SEL-----------------------------------W-----
------------------------------------------------------------
------------QGV---------------------------------------------
------------------------------------------------------------
-VCT-GSSITSVTMNAANLGGQL--G-GLGNF-TSIVTI---------------NLSNNK
IGG--TIPEDLP--VTLQHIFLSAN-QLTGSIPSSL-AKLKNLADMSLNDNQLNGQL-PD
AFGSLTGLVNLDISSNNLTGVLPPSMK-NLSSLTTLHMQGNRLSGTLNV-LQDL-P-LKD
LNIENNLFSGPVPPKLQSIPNFKKDGNPFNT-----------SIAPSAS-----PPS--T
PGGPAPTPTPTRPAPS--PSPTGP---PTPS----PTNPNL---EPSPPPP-SSSAPPSR
TPSN-----SSDGPTTR-DNI----------SS-------SK------KQNSSTLKIVGF
VFL----GVVLFI-VTVLLVIFCLSKYQE-RRSR--YDYNRSQLARVH--HT-VEHRINP
SI--------------------VQPRDDAKKDQQSL------------------------
------------------------------------AAVPKKPLESQREH-IIDLEHPNN
LARTNSE--LFA--------------------VDPPPPPPPPFL----------------
-----PPFPVEKVT-VNPVVPPE--KRYISPPRIN---KPTSATSFSVASLQQYTSSFRE
ENLIRKSRLGKVYLAEF---PEGKFLEVMKIDNTN-GRI-----SVDEFLDLVQLVSDIR
HPNIHELVGYCAEYGQRLLVYNHFSTKTLDDALH-------DREG-------VDSTLSWN
ARLQVALGSGKALEYLH--------ESFQPPIVH-QNFEPANVLLDNK----FSVRVAEC
GLEKLLAS-SSVTQL----A-DRMHSLLNYEPPEFRESG---IVTEQGDVYSFGVVMLEI
LTGRK-PYDSS-LPRA-EQHLVRWANSQLHD--IESLSRMVDPSI---------QGQCSE
KALSRFADIIS---GCIR-EPQFRPPMSEVVQDLARMVNETGEESE--------------
--------------------------------------------
>DmPelle
------------------------------------------MSGVQTA-----------
------------------------------------------------------------
------------E-AEAQAQN---------------------------------------
------------------------------------------------------------
------------------------------------------------------------
------------------------------QAN-----GNRT------------------
------------------------------------------------------------
---------------RSRS-----------------------------------------
------------------------------------------------------------
------------------------------------------------------------
--------------H---------------------------------------------
-----LDNTMAIRLLPLPVRAQLC---------AHLDAL---------------------
-----DVWQQLA--------------TAVKLYPDQV---------EQISSQKQRGRSASN
EF-----LNIWGGQYNHTVQTLFALFK-KLKLHNAMRL------------IKDY-V-SED
LH-------KYIPRSVPTISELRAAPDSSAK-----------VNNGPPF-----PSS--S
GVSNSNNNR---------------------------------------------------
---------TSTTATEEIPSL----------ESL------GN------------------
-------IHISTV--------------QR-------------------------------
------------------------------------------------------------
------------------------------------------------------------
------------------------------------------------------------
--------------------------------------AAESLLEIDYAELENATDGWSP
DNRLGQGGFGDVYRGKW---KQLD-VAIKVMNYRS-PNIDQKMVELQQSYNELKYLNSIR
HDNILALYGYSIKGGKPCLVYQLMKGGSLEARLRAH-----KAQN-------PLPALTWQ
QRFSISLGTARGIYFLH--------TARGTPLIH-GDIKPANILLDQC----LQPKIGDF
GLVREGPK-SLDAVV----EVNKVFGTKIYLPPEFRNFR---QLSTGVDVYSFGIVLLEV
FTGRQ-VTDRVPENET-KKNLLDYVKQQWRQNRMELLEKHLAAPM----G----------
KELDMCMCAIEAGLHCTALDPQDRPSMNAVLKRFEPFVTD--------------------
--------------------------------------------
>Pp3c4_12460V3.1.p pacid=32922663 transcript=Pp3c4_12460V3.1 locus=Pp3c4_12460 annot-version=v3.3
------------------------------------------MGVGVS------------
-------RGRAARGIL------------SPGAGILLCC-A---LI------------SFL
S------SV---C-GFSDPSE---------------------------------------
-----------------------------------------VNALNTMFVDFNQ------
-----------------------------------------------DPKLT--------
-------------------------GWDR-NN------GDPC------------------
------------------------------------------------------------
----------------GTA-----------------------------------W-----
------------------------------------------------------------
------------YGI---------------------------------------------
------------------------------------------------------------
-VCSPDNFVVSIKIPGLGLNGKMQ-VWVLQNL-RRLQVV---------------DVSYNN
ISG--DLPKQLP--SSLNQLIMNNN-LFSGGLP-QF-DQMRSLEVINLSNNQLDDKLESQ
LSTALVKLRILDLSNNKLEGGLLDSVK-TMTALQTLNLQNNKLSGQLPASLVQLKH-LQT
FNIENNNFTGYLPSNFRP-QTYKYGGNQLEL------------HAPPPP-----PG----
-TPTR-------------------------------------------------------
-------------------------------SSA------GSVE----SSFSAWFTITRI
VVVAAGAAALVLA-LLSICFWFC--IFRN-RPNTSP-KDPEANRSI-------QRPW---
----------------------FIPRF-SRPN--------------------------TS
REKSNGVF----------------------------EPAPLVKGVVEEAK-VS------K
ASPSLKA--LKA-------------------------PPSF-RGSSL-------------
--------LLPSAT----------SSTGITEEVTK---SSILATAFSVADLQAATNSFSQ
DNLIGEGNMGEVYRAES---PDGQFLAVKKLNSNA-CMVQ----HEDDFLRVVEGLARLQ
HSSAVALVGYCAEHDQRLLVYEYFGRGSLHDKLH-------FSNE-------NSKGLSWN
VRIKIALGSARALKYLH--------EVCAPPVVH-RNFSSANILLDDE----LNPHISDC
GLAILASS-GSESEV----S-AQLTTSFGYSAPEYAMFG---TYTVKSDIYSFGVVMLEL
LTGRK-PFDST-RPRS-EQSLVRWATPQLHD--IDALARMVDPAL---------KGMYPA
KSLSRFADVVA---LCVQPEPEFRPPMSEVVQSLVRLIQRASMSKR-G------LELAT-
----QTDTPNNEF---------------------SENSV-----
>Pp3c3_19490V3.1.p pacid=32942006 transcript=Pp3c3_19490V3.1 locus=Pp3c3_19490 annot-version=v3.3
------------------------------------------MG----------------
-----VDMKAPAKQSL-------------GVGLLLCSV-V---IL------------SVV
S------SV-YGQ-VQTDPVD---------------------------------------
-----------------------------------------TTGLISMWYDLKQ------
-----------------------------------------------SQSLT--------
-------------------------GWTQ-NA------SNPC------------------
------------------------------------------------------------
----------------GQQ-----------------------------------W-----
------------------------------------------------------------
------------YGV---------------------------------------------
------------------------------------------------------------
-VCD-GSSVTEIKIGSRGLNGNFNPSYFQNAF-KKLRIF---------------DASNNN
IEG--NIPQQFP--TSLTQMILNNN-KLTGGLP-QF-DQLGALTVVNLSNNNLTGNMNPN
YFNVIVNVETFDVSYNQLEGTLPDSIL-NLAKLRFLNLQNNKFNGKLPDDFSRLKN-LQT
FNIENNQFTGNYPSGLPS--NSRVGGNRLTF-------------PPPPA-----PG----
-TPAPRT-----------------------------------------------------
------------------PSP----------SGT------SNGS----SSHLPLGAIIGI
AAG----GAVLLL-LLALGICLCC---RK-RSKKAL-GDPEATTSS-------RRPW---
----------------------FTPPL-SAKSQSDPSKSIDKTTKRNIFGSSKS----EK
KSSKHRVF----------------------------EPAPLDK-GAADEP-VV------K
ASPPVKV--LKA-------------------------PPSFKGISGLG------------
-----AG-----------------HSKATIGKVNK---SNIAATPFSVADLQAATNSFSQ
DNLIGEGSMGRVYRAEF---PNGQVLAVKKIDSSA-SMVQ----NEDDFLSVVDSLARLQ
HANTAELVGYCIEHDQRLLVYEYVSRGTLNELLH-------FSGE-------NTKALSWN
VRIKIALGSARALEYLH--------EVCAPPVVH-RNFKSANILLDDE----LNPHVSDC
GLAALAPS-GSERQV----S-AQMLGSFGYSAPEYAMSG---TYTVKSDVYSFGVVMLEL
LTGRK-PLDSS-RPRS-EQSLVRWATPQLHD--IDALARMVDPSL---------KGIYPA
KSLSRFADIVA---LCVQPEPEFRPPMSEVVQALVRLMQRASLSKR-R-SE---SAVGI-
----ESNEPSETSL------------------------------
>Pp3c23_14050V3.1.p pacid=32950310 transcript=Pp3c23_14050V3.1 locus=Pp3c23_14050 annot-version=v3.3
------------------------------------------MAW---------------
----------------------------KLLELHLGLV-M---VL------------FVL
T------CV---H-AITEPKD---------------------------------------
-----------------------------------------VTALNSLYISLEE------
-----------------------------------------------PAQLT--------
-------------------------LWNS-SG------GDPC------------------
------------------------------------------------------------
----------------GGG-----------------------------------W-----
------------------------------------------------------------
------------LGV---------------------------------------------
------------------------------------------------------------
-ICT-GSNVTELHLNQKGLSGNL--GYSLTAL-QQLLIL---------------DVSGNN
IQG--NMPSQLP--PLVRLLNLGGN-VITGNIPHSL-KELTNLTELNLSHNKLQNGV-PD
VWTQLTSLRLLDLSFNELTGSLPRSIG-DLSALTSLNVENNHLTGNLPLSMSNL-TNLQY
LNLQNNRFTGWLPPNLNP-RDVRISGNNFSN-----------QPAPPPP-----PY----
-TPPPPRQPA-----------------------------------PR-------------
---------RIPPPLRQ-RTP----------AAAV----ESSEK----SGFWTGGRIAGV
AVV----VLLLFA-AAILCFLYV--SWRR-RGERGV----RDNAGR-------KHSW---
----------------------LQPIF-FKEKSVQSNQ---------SFG-----DLGVT
EASGEKIA--------------------------------------SPQE-MR------K
NASPMKTQELKA-------------------------PPSF---KS--------------
--------NGENGP-SKTP-----PSRPPPARSAK---AIVPAIAYSVADLQAATNSFAQ
ENLIGEGSLGRVYRGEF---TDGQVHAVKKLDSSS-PLVQ----NEQDFLGILSGMARLR
HGNITELVGYCAEHGQRLLVYQYISRGTLNDILH-------TKDE-------DTKRLTWN
ARVKIALGAARALEYLH--------EVCLPAVVH-RNFKSANVLLDDE----LNPHLTDC
GIAALTPL-GSDRQV----S-TQMLGSFGYSAPEYAMSG---IYTVKSDVYSFGVVMLEL
LTGRK-PLDST-RLRA-EQSLVRWATPQLHD--IDALAKMVDPAL---------KGIYPA
KSLSRFADIIA---LCVQPEPEFRPVMSEVVQALVRLMQRASLNKR-R-SG---DDLGA-
----SNRSMDRQYD--------P-----------SDSST-----
>Pp3c5_8240V3.1.p pacid=32954912 transcript=Pp3c5_8240V3.1 locus=Pp3c5_8240 annot-version=v3.3
------------------------------------------MRGAVVDA----PMKG--
-D----RRACILGGMG------------RPNGGTILYV-L---VI------------SFI
A------LV---N-GATDPND---------------------------------------
-----------------------------------------VSALNTMFTGFNS------
-----------------------------------------------DPKLT--------
-------------------------NWVQ-NA------GDPC------------------
------------------------------------------------------------
----------------GTN-----------------------------------W-----
------------------------------------------------------------
------------LGV---------------------------------------------
------------------------------------------------------------
-TCD-GTFVTSIKLSNMGLNGKVE-GWVLQKF-QHLSVL---------------DLSHNN
LAS--GIPEMFP--PKLTELDLSYN-QLTGSFPYLI-INIPTLTSIKLNNNKLSGTLDGQ
VFSKLTNLITLDISNNAITGPIPEGMG-DMVSLRFLNMQNNKLTGPIPDTLANI-PSLET
LDVSNNALTGFLPPNLNP-KNFRYGGNPLNT------------QAPPPP-----PF----
-TPPPPSKNP------------------KPI------------PPPP-------------
HPGS--------------RTP----------DTA------PKAE----GGIVSGAAIAGI
VVG----AILVLA-AIFIAVWFF--VVRK-RSELTKPLDLEANHSS-------RRTW---
----------------------FLPLI----------------------------PAGKE
KPPKMKVF----------------------------EADTFEK--EVEEP-KI------K
ALPPLKS--LKV-------------------------PPAL-------------------
--------KVEEAT----------YKVESEGKVNK---SNITAREFSVAELQAATDSFSE
DNLLGEGSLGCVYRAEF---PDGEVLAVKKLDTTA-SMVR----NEDDFLSVVDGLARLQ
HTNSNELVGYCAEHGQRLLVYKFISRGTLHELLH-------GSAD-------SPKELSWN
VRVKIALGCARALEYFH--------EIVSQPVVH-RNFRSSNILLDDE----LNPHVSDC
GLAAFTPS-SAERQV----S-AQVLGSFGYSPPEFSTSG---MYDVKSDVYSFGVVMLEL
MTGRK-PLDSS-RPRS-EQNLVRWATPQLHD--IDALARMVDPAL---------EGAYPA
KSLSRFADIVA---LCVQPEPEFRPPISEVVQSLVRLMQRAALSKR-R-HE---YNAGV-
----PQTDMED-----------P-----------SDYL------
>Pp3c6_26930V3.1.p pacid=32976271 transcript=Pp3c6_26930V3.1 locus=Pp3c6_26930 annot-version=v3.3
------------------------------------------MA----------------
----------------------------RVSAAIFLWT-L---AI------------SCV
S------LV---H-GATDPSD---------------------------------------
-----------------------------------------VSSLNTMFTGLNN------
-----------------------------------------------DPKLT--------
-------------------------NWVQ-SA------GDPC------------------
------------------------------------------------------------
----------------SNN-----------------------------------W-----
------------------------------------------------------------
------------LGI---------------------------------------------
------------------------------------------------------------
-TCE-FTFVTSIKLSNMGLNGKVE-GWVLQKL-QLLSVL---------------DLSHNK
LNS--EIIGMHP--RNMTALDLSYN-QLTGSFPYLL-INVPTLISIKLNNNKLTGTLNGL
IFSKLVNLVTLDNFNSAITGGIPKEMG-DLASLQFLNMQNNKLTGSIPASLAGL-QFLDT
LDVSNNMLTGYLPPDLNP-KNFRYGGNQLNN------------QAPPPP-----PY----
-TAPPP---------------------------------------PP-------------
KPVS--------------TFP----------AHP------SQAE----SSFLTVPTIVGI
VVE----AILVLA-AIGISVWFF--AIRK-RSERTKPLDIESNQSS-------RRTW---
----------------------FLPLI----------------------------PPGTE
KTPKKKVF----------------------------EPA---------------------
---------LKV-------------------------PPAF-------------------
--------NTEEAK----------FKIEVGGEVIK---SRINVTEFSVAELQTATNS---
-------PLGCVYPANF---PNSQVLAVKKLDTKA-SMVK----NKDDFLSVVDGLAWLQ
LTNCAELVGYCVEHGQRLLVYKYITD--------------------------NSMGLSWN
MRVKIALGCARTLEYMH--------EIVSPPVVH-RNFKSANIFLDDE----LNPHVTDC
GLAALAPS-SAERQV----CICTIAGSFGYSPPEYTMSG---TYDVKGDVYSFGVVMFEL
ITGRK-PLDRG-HEPF-EQNLVRWATPQLHD--IGALERMVDPVL---------EGAYPA
KSLSRLADVVA---SCVQPEPEFGPPVSEVVQSLVRLMQRAALS----------------
--------------------------------------------
>Pp3c16_2580V3.1.p pacid=32986691 transcript=Pp3c16_2580V3.1 locus=Pp3c16_2580 annot-version=v3.3
------------------------------------------MTELAAK--GAIPKKQ--
-DGIIIGRSSGKREMA-------------AAGAVLYTL-V---AL------------LCA
S------LV---D-GATDPND---------------------------------------
-----------------------------------------VSTLNFMFTDMNN------
-----------------------------------------------NPRLT--------
-------------------------NWVQ-SA------GDPC------------------
------------------------------------------------------------
----------------GNN-----------------------------------W-----
------------------------------------------------------------
------------LGI---------------------------------------------
------------------------------------------------------------
-TCD-GGFVSSIKLSNLGLNGKVE-GWVIQKF-SRLTTL---------------DLSGNN
FDS--SVPALFP--SKLTDINLSNN-QFKDSFPYGL-YDCPGLKSIKFNNNKLDGTLNGQ
IFTKLVNVVTFDISNNEISGSIPGQIGDNMASLQFLYLQNNKLTGQLPTSLANLMPLLDT
FDVSNNQITGYLPPNFKP-RNLRTDGTAISK------------NAPPPP-----PY----
-TAPPPPRRR--------------------------------------------------
------------------ANP----------PSA------PSGS----SSFLTGPRIAGI
VVV----IVLVLA-AIIIAVWFL--AIRK-RSKRTKKPDVEASNHSN------RRSFR--
----------------------FPPLF-PTKTEKT------------SFGADKPRKVGKE
KTSKAKIF----------------------------EPETLVTKTEEPKK-IL------K
ATPPVKA--LKV-------------------------PPAF-------------------
--------KGEDPV-AKSK------ATGGGSKVTK--PRNIAATAFSVADLQAATDSFSP
NNLLGEGRMGCVYRADM---PDGQILAVKKLDPKAGSMIQ----NEDDFLSVVEGLAHLQ
HAHAAELVGYCAEHDQRLLVYKYISRGTLYDLLH-------GTEE-------NTKGLSWN
MRVKIALGAARALEYLH--------EVCSPPVVH-RNFKAANILLDDE----LNPHVSDC
GLAAFAPS-GVERQA----S-AQLLGSVGYSAPEYSMSG---TYTVKSDVYSFGVVMLEL
LTGRQ-PLDSS-RPRS-EQSLVRWATPQLHD--IDALARMVDPAL---------EGVYPA
KSLSRLADIVA---LCVQPEPEFRPPMSEVVQSLVRLMQRATLSIK-RRSSGAASDMGP-
----SSPSDIQEYD------------------------------
>Potri.004G037000.1 pacid=26990358 transcript=Potri.004G037000.1 locus=Potri.004G037000 ID=Potri.004G037000.1.v3.0 annot-version=v3.0
------------------------------------------MGFVKCG-----------
---------------------------------VAFVL-V---VA------------FMA
S------FS---V-SYTNPFD---------------------------------------
-----------------------------------------VIAMNSLYVSMEY------
-----------------------------------------------P-NLI--------
-------------------------GWIA-LG------GDPC------------------
------------------------------------------------------------
----------------LDG-----------------------------------W-----
------------------------------------------------------------
------------QGV---------------------------------------------
------------------------------------------------------------
-SCV-LSNITSLKLNGLNLGGTL--NSDFGLF-TSIVEI---------------DISDNH
IGG--DIPLSLP--STMRNFSLARN-QFSGRIPDTL-YSLTQLLDLSFHNNQLTGEI-PD
VFPEMTSLINLDLSGNNLSGQLPPSMG-ILSSLTTLHLQNNRLTGTLDV-VQDL-P-LEY
LNVENNLFSGPIPEKLLGIPNFRKDGNPFNT-----------SIILSPP-----PA----
-LSPFPGSL-----------------------------------------------PAAE
APWK-----QANGTSAS-ETP----------KYE------RS-KGFFTSNRVVWIAVTGV
V------VIIILG-SCLLISTCY----RG-RKES--IDIERHDVGTYK--SRIDEPNSKS
SF----------------------ERNNQEKVTKE-----------------------SI
AKLQDQYGPDNRRQEAYPKAQGEQDM----------DLKRMAAYSKKKMDQGI------I
MTGVVAN--FMP----------------------LPAPPSS-------------------
-------VPTDNII-ANPIGHTS--HKKSHSTETL---SSYSVKIFTIATLQKYTSSFSE
ENFVGEGTLGSVYRAEL---PGGKLLAVKKLNGAA-SKQQ----TDEEFLQLVSSISKLQ
HDNILEFVGYCNEHGQRLLVYKYCENGTLYDALH-------ADEE-------IHRKLTWN
ARIRLALGAARALQYLH--------EVCQPPIVH-WNFKSSNILLDDK----LVARVSDC
GLSPLKSS-GSATEL----S-GRFLTSHGYGAPELE-LG---SYTCSSDVYSFGVVMLEL
LTGRK-SYDRS-LSRG-EQSLVRWAIHQLHD--IDALSRMVDPSL---------HGAYPV
KSLSRFADIIS---RCIQGEPEFRPPVSEIVQDLLHML----------------------
--------------------------------------------
>Potri.004G005400.1 pacid=26992686 transcript=Potri.004G005400.1 locus=Potri.004G005400 ID=Potri.004G005400.1.v3.0 annot-version=v3.0
------------------------------------------------------------
-------MTLKHFELF-------------LF-VSVIKV-L---IF------------GFP
V------LV---Q-CTTDAND---------------------------------------
-----------------------------------------VQALQVMYTSLNS------
-----------------------------------------------PSQLT--------
-------------------------TWKS-NG------GDPC------------------
------------------------------------------------------------
----------------AES-----------------------------------W-----
------------------------------------------------------------
------------KGI---------------------------------------------
------------------------------------------------------------
-TCE-GSAVVSIQISGLGLDGTM--GYLLANL-MSLRTL---------------DLSDNH
LRD--SFPYQLP--PNLTSLNLAKN-NLSGNIPYSM-SSMVSLSYLNISRNSLAQSI-GD
VFLNLSLLATMDLSFNSFSGDLPSSFN-SLSNLSTLNVQNNQLTGSLNV-LTGL-P-LTT
LNVANNNFSGWIPQELSSIPNFIYDGNSFDN-----------GPSPPPP-----PY----
-TPPPPGKSH---------------------------------RNRT-------------
HPGS-----GAPVTPSS-DGQ----------PSQ------SD-------KGISVGAIVGV
ALG----SLVLVL-IVLLALVFCIKKHKS-KE----------------------------
--------------------------------IG-------------PLAT---------
RGSRPADT----------------------------------------DD-KY------E
------------------------------------------------------------
------------------------------------------------------------
------------------------------------------------------------
------------------------------------------------------------
------------------------------------------------------------
-------------------T-T--------------------------------------
------------------------------------------------------------
------------------------------------------------------------
--------------------------------------------
>Potri.004G005300.1 pacid=26992740 transcript=Potri.004G005300.1 locus=Potri.004G005300 ID=Potri.004G005300.1.v3.0 annot-version=v3.0
------------------------------------------------------------
------------------------------------------------------------
------------------------------------------------------------
------------------------------------------------------------
------------------------------------------------------------
------------------------------------------------------------
------------------------------------------------------------
------------------------------------------------------------
------------------------------------------------------------
------------------------------------------------------------
------------------------------------------------------------
------------------------------------------------------------
------------------------------------------------------------
------------------------------------------------------------
------------------------------------------------------------
------------------------------------------------------------
------------------------------------------------------------
------------------------------------------------------------
------------------------------------------------------------
------------------------------------------------------------
------------------------------------------------------------
------------------------------------------------------------
------------------------MMAVKKIDNAA-LSLQ----EEDNFLEAVSNMSHLR
HPNIVSLVGYCVEHGQRLLVYEYIANGSVHDILH-------FADD-------GSKTLSWN
ARVRVALGTARALEYLH--------EVCLPSVVH-RNLKSANILLDEE----LNPHLSDC
GLAALTPN--TERQV----S-TQMVGSFGYSAPEFALSG---IYTVKSDVYSFGVVMLEL
LTGRK-PLDSS-RVRS-EQSLVRWATPQLHD--IDALAKMVDPIL---------NGMYPA
KSLSRFADIIA---LCVQPEPEFRPPMSEVVQALVRLVQRASVVKR-R-SS---DESGF-
----AYRTPDHEA---------------------IDSSF-----
>Potri.013G144600.1 pacid=26995350 transcript=Potri.013G144600.1 locus=Potri.013G144600 ID=Potri.013G144600.1.v3.0 annot-version=v3.0
------------------------------------------MGVKRSGKRVCL------
--------------------------NLEIYGKFFIGF-V---LI------------CTA
R------IS---V-GVTNPSD---------------------------------------
-----------------------------------------VTAINSLYISLGS------
-----------------------------------------------P-VLP--------
-------------------------GWVG-TG------GDPC------------------
------------------------------------------------------------
----------------GEG-----------------------------------W-----
------------------------------------------------------------
------------QGI---------------------------------------------
------------------------------------------------------------
-VCN-VSEIQSIVLNGANLGGEL--GDNLGMF-ASIISI---------------GLSNNH
IGG--SIPSNLP--VTMQNLFLSDN-NFTGSIPDSL-STLTLLKAMSLNDNFLSGEI-PD
AFQALPGLINLDLSNNNLSGQLPSSFI-DLASLTTLRLQDNQLSGTLDV-LQDL-P-LRD
LNVENNLFSGPIPDKLLAIPNFRNDGNPFNT-----------SSAPLPAPTSPSPY----
-TPPLSGA------------------------------------PPS--------PSSRR
TPGK-----QADAPSSS-EKS----------SS-------GG-K----NKRVVWISIAGV
LLF----VILALA-LVLLIPRCS----RR-RWED-SRIFKRHQVG--------ENPRDNG
SL--------------------VRPTNQNEKVPKE-----------------------TT
QKPKEDHP----------KPQNMHMR----------NEPKMNPAPNRDNH-LM------A
IGRADLD--FMA-------------PPLPPPPPPPPPPPPPPPPPPP-------------
--------PVENVI-VKPIVPAEVSSGKPSRKTQI---PLTSARSFNIASLQQYTSSFSQ
ENLIGGGMLGSVYRAQL---PNGKLLAVKKLDKRT-AEQQ----KDVEFIELVNNIDRIR
HANVVELMGYCAEHGQRLLIYEYCSNGSLQDALH-------SDDE-------FKKKLSWN
ARIKMALEAARALEYLH--------EVCQPPVIH-RNFKSANVLLDDD----LDVRVSDC
GLASLISS-GSVSQL----S-GQLLTAYGYGAPEFE-SG---IYTIQSDVYSFGVVMLEL
LTGRK-SYDRT-RTRG-EHFIVRWAIPQLHD--IDTLSKMVDPAL---------NGEYSA
KSLSNFADIIS---RCVQSEPEFRPQMSEVVQDLTDMIRRDRPSNE-S-IG---D-----
--------------------------------------------
>Potri.003G073700.1 pacid=26998010 transcript=Potri.003G073700.1 locus=Potri.003G073700 ID=Potri.003G073700.1.v3.0 annot-version=v3.0
------------------------------------------MMENWRG-----------
--------------------------------VVLLVSLL---LV------------CIF
G------CV---N-GATDPND---------------------------------------
-----------------------------------------ASALRVMYISLQS------
-----------------------------------------------PGQLT--------
-------------------------QWSA-NG------DDPC------------------
------------------------------------------------------------
----------------GQN-----------------------------------W-----
------------------------------------------------------------
------------KGI---------------------------------------------
------------------------------------------------------------
-ICS-GSRVTEIKLPSLGLPGSL--GYQLTSL-TAVTNL---------------DMSYNN
LAG--NIPDQLP--PNLQQLNLANN-QFSGGIPYSI-SQLPSLKYLNLGHNQLQNQL-GD
VFGQLPSLSTLDLSFNSLTGDLPQSFS-SLSSMTSMYLQNNQFTGSINV-LASL-P-LEN
LNVGNNRFTGWIPSQLNSI-NLQKDGNNWNS-----------GPAPPPP-----PG----
-TPPTPK-------------------------------------GPS-------------
HKSG-----GNASPS---GSG----------AGG------GS-K----KSGIGGGGIAGI
IIS----IFVVGG-IVAFFLV------KR-RSRRSS-LDLEMLD---------NQPFA--
------------------------PLSSTN------------------------------
-----DIQ----------------------------EMKSMQNSSMVNTK-TF------D
-TPASTN--LRP-------------------------PP-IDRHKSF-------------
--------DEEEFS-PKPV---------VVKKPVA---APVNVTSYSVADLQMATGSFSV
DHLLGEGSFGRVYRAEF---DDGKV-AVKKLDSGI-LPSH----MSDDFMEMVSSISLLH
HPNVTELVGYCSEHGQHLLVYEFHKNGSLHDFLH-------LSDE-------YSKPLIWN
SRVKIALGTARALEYLH--------EVCSPSIIH-KNIKSANILLDTE----LNPHLSDA
GLASSLHN--ADQVL----N-YNA--GSGYSAPEVAMSG---HYTLKSDVYSFGAVMLEL
LTGRK-PFDSS-RPRS-EQSLVRWATPQLHD--IDSLSKMVDPEL---------KGLYPV
KSLSRFADVIA---LCVQPEPEFRPPMSEVVQALVRLVQRANMSKR-T-IG---NEQGE-
----TPRADNPDT---------------------QDYMS-----
>Potri.011G010500.1 pacid=27001086 transcript=Potri.011G010500.1 locus=Potri.011G010500 ID=Potri.011G010500.1.v3.0 annot-version=v3.0
------------------------------------------MAL---------------
----------------------------KHFELLLFVF-VVKVLI----------F-GFP
V------LV---Q-CTTDAND---------------------------------------
-----------------------------------------VQALQSMYSSLNS------
-----------------------------------------------PSQLT--------
-------------------------SWKS-IG------GDPC------------------
------------------------------------------------------------
----------------GES-----------------------------------W-----
------------------------------------------------------------
------------KGI---------------------------------------------
------------------------------------------------------------
-TCE-GSAVVSVQISGLGLDGTM--GYMLSNL-MSLRTF---------------DLSDNN
IHD--PLPYQLP--PNLTSLNLAIN-NFSGNLPYSI-STMVSLSYLNVSRNSLSQSI-GD
VFHNLSLLSTMDVSFNNLSGDIPSSFS-SLSNLSTLNVQNNQLTGSLNA-LTGL-P-LTT
LNVANNNLSGWIPQELSSIPNFIYNGNSFDN-----------GPAPPPP-----PY----
-TSPPSGKSH---------------------------------RNRT-------------
HPGS-----GAPRTSSS-DGQ------------------PSE-S----DKGISVGAIVGV
ALG----SVVLVL-IALLALVFCIKKHQG-KEID--------------------------
----------------------------PLASRG-------------SRPADT-------
YYTGAEMQ----------------------------------------EP-RV------K
NMAAVTD--LKP-------------------------PPAE---K---------------
-------LVAERLL-GNS----------GSIKRMK---SPITATSYSVASLQTATNSFSQ
EFIIGEGSLGRVYRGDF---PHGKIMAVKKIDNAA-LSLQ----EEDNFLEAVSNMSHLR
HPNIVSLVGYCVEHGQRLLVYEFIANGSLHDILH-------FADD-------GSKTLSWN
ARVRVALGTARALEYLH--------EVCLPSVVH-RNFKSANILLDEE----LNPHLSDC
GLAALTPN--TERQV----S-TQMVGSFGYSAPEFALSG---IYTVKSDVYSFGVVMLEL
LTGRK-PLDSS-RVRS-EQSLVRWATPQLHD--IDALAKMVDPAL---------NGMYPA
KSLSRFADIIA---LCVQPEPEFRPPMSEVVQALVRLVQRASVVKR-R-PS---DDSGF-
----AYKTPDHEA---------------------IDSAF-----
>Potri.011G045600.1 pacid=27001603 transcript=Potri.011G045600.1 locus=Potri.011G045600 ID=Potri.011G045600.1.v3.0 annot-version=v3.0
------------------------------------------MGFVKCG-----------
---------------------------------VFFVS-V---AV------------LMA
S------FS---V-SYTDPND---------------------------------------
-----------------------------------------VTAMNSLFVSLQY------
-----------------------------------------------P-QLI--------
-------------------------GWVA-MG------GDPC------------------
------------------------------------------------------------
----------------SDA-----------------------------------W-----
------------------------------------------------------------
------------QGV---------------------------------------------
------------------------------------------------------------
-GCV-FSNITSLTLNGLNLGGTL--NNDFNKF-TSIIDI---------------DVSDNH
IGG--DIPSALP--STLRNFSLARN-QFTGRIPDTL-NSLGQLLDLSFHNNQLIGGI-PD
VFQQMTSLSNLDLSGNNLSDQLPPSMG-TLSSLSTLHLQNNRLTGTLNV-LQDL-P-LEY
LNVENNLFSGPIPEKLLDIPNFRKDGNPFNT-----------SIIPSPP-----PA----
-ISPFPSLP-----------------------------------------------PVAE
APQK-----QANGPSAS-VTL----------KSG------RS-KGFFASKRVIWIAVIGV
VV-----IIIILG-LCLLMSTCC----KG-RKAN-EEDNERHNVSVYK--SHIDEPISKS
SF----------------------ERNNQEKVTKE-----------------------ST
VKLQDQYGQEARRQEAYPKAQGEQDI----------DLKRMAAYSKQKMDHGI------N
MTSMDAN--FMP-------------------LQPLPPPPPS-------------------
-------LPIGNVI-ANPIGHAA--HEKSHSTGTL---SSHFPRIFTIATLQQYSNSFSE
ENFVGEGTLGSVYRAEL---PSGKLLAVKKLNSGA-SKQQ----TDEEFLQLVSSISKTQ
HDNIVEFVGYCNEHGQRLLVYEYCKNGTLYDALH-------ADDE-------IHRKFSWN
ARVRLALGAARALQYLH--------EVCQPPIVH-WNFKSSNILLDDK----LVARVSDC
GLAPLKSS-GFATEL----S-GRVLSAHGYGAPELE-LG---SYTSKSDVYSFGVVMLEL
LTGRK-SYDRS-LSRG-EQSLVRWAIHQLHD--IDALSRMVDPSI---------KGACPV
KSLSRFADIIS---RCVQWEPEFRPLMSEIVQDLLCML----------------------
--------------------------------------------
>Potri.006G190700.1 pacid=27006304 transcript=Potri.006G190700.1 locus=Potri.006G190700 ID=Potri.006G190700.1.v3.0 annot-version=v3.0
------------------------------------------MA----------------
------------------------------------------------------------
------------------------------------------------------------
-----------------------------------------IIALQDLYKALSN------
-----------------------------------------------PPQLK--------
-------------------------EWRL-DG------GDPC------------------
------------------------------------------------------------
----------------GES-----------------------------------W-----
------------------------------------------------------------
------------TGV---------------------------------------------
------------------------------------------------------------
-SCA-GPSVIYLKLQGLNLSGFL--GTQLHYL-HSLKHL---------------DVSSNY
IVG--EIPYALP--PNATHINLAYN-YLSKSIPLSL-PGVELLRHLNLSHNSLSGPI-GN
VFTGLQNLKEIDLSYNNFTGDLPSSFG-SLTNLTKLFLQNNQFTGSVVY-LANL-S-LTD
LNIQTNHFSGVIPTQFQLIPDLWIDGNQFHI-----------GANYPPWNY---PSD---
-NGSIGQN----------------------------------------------------
---------FNGPPTTE-SSAMENYIKV-N----------EH-K----KKRLGPGGIVFA
VGV----VALVVTCAAIFIAM------RIKRSRH--------------------------
----------------------SCSIRTTRGQNLAS------------------------
-----------------------------------------------------------E
VNPQ-----LLP-------------------------PRSPSLLFPTH-----IPRI---
-----CHNRNEKNS-----------ARKSF-LIYK---APVSANIYTLTELQLATNNFGE
ENLLGEGSLGSVYRAEF---QNGQIFVVKNINMVS-LSFQ----EEEQFLDVIWTASRLR
HPNIVTLIGYCVEHGQHLLVYDYIRDLSLHDVLH---------SD-------GYKPLSWN
IRLNIALGVARALEFLH--------STFSPPISH-GNVKAANVLLDKE----LMPRLCDT
GLAILRPL--TSNSA----S-EIAIGDTGYIAPEHGEPV---TDNTKSDIYAFGVLLLEL
LTGRR-PFDGS-RPRA-EQSLVKWASSRLHD--NESLIQMVDPGI---------KRTLPS
KTLSRFADVVL---LCIQPDKFFRPPMSEIVSSLTSVLRKFTAAKS-G-AM---EGAEVD
PFERSFCSTYSRFITS------PT----------PSYISV----
>Potri.016G048700.1 pacid=27012534 transcript=Potri.016G048700.1 locus=Potri.016G048700 ID=Potri.016G048700.1.v3.0 annot-version=v3.0
------------------------------------------------------------
------------------------------------------------------------
------------------------------------------------------------
------------------------------------------------------------
------------------------------------------------------------
--------------------------------------AKES------------------
------------------------------------------------------------
----------------DEV-----------------------------------W-----
------------------------------------------------------------
------------F-----------------------------------------------
------------------------------------------------------------
------------------------------------------------------------
---------------------LGAT-MPNQRLHSCF-TVIVFLAILALQACASTNP--PD
-------------EHDD-----------------------------------------TV
WNIQSNHFSGVVPTQFQLIPNLWIDGNRFYE-----------GANYPAWKL---PLD---
-NGSIWKN----------------------------------------------------
---------CNGPSSTE-SSAIENYLKV---K--------RT-Q----EEKTGP------
------------------------------------------------------------
------------------------------------------------------------
------------------------------------------------------------
------------------------------------------------------------
------------------------------------------------------------
------------------------------------------------------------
----------------------------------------------------------W-
------------------------------------------------------------
-------W--KSKIVKMKAF-ESAIGDTGYIAPEHEEPV---TDNTKGDIYAFGVLLLEL
LTGRRGPFDSS-RPRK-EQSLVKGASSRLHD--NE-------------------------
---FNSDDVVS---LCIQSEKFFRPPMSEIVSSLTSLRQKFTAAKS-G-AM---EGAEVD
HFERSFRSTNTRFITS------PT----------PSYISV----
>Potri.007G002600.1 pacid=27014781 transcript=Potri.007G002600.1 locus=Potri.007G002600 ID=Potri.007G002600.1.v3.0 annot-version=v3.0
MF----W--------------C------------------RRMY----------------
-----------------------------HSLLGFLIV-S---LV------------ILT
T------LV---Y-SKTDSED---------------------------------------
-----------------------------------------VSALNVMFTSLNS------
-----------------------------------------------PSKLS--------
-------------------------GWQS-SG------GDPC------------------
------------------------------------------------------------
----------------GDS-----------------------------------W-----
------------------------------------------------------------
------------EGI---------------------------------------------
------------------------------------------------------------
-QCS-GSSVTQIKLSGLGLTGSL--GYQLSNL-KSVTYF---------------DVSKNN
LKN--DIPYQLP--PNAATLDLSNN-GFTGSVPYSI-SQMTKLQNLNLNQNKLNGQL-SD
MFQKLSKLKTLDLSHNSISGNLPQSFS-ALSSLSTLHLQDNEFTGTIDV-LARL-P-LKD
LNIKDNEFTGWVPDSLNGIDNLETGGNAWSS-----------GPAPRGK-----------
------------------------------------------------------------
----------------S-SSA----------HGK------GS-G----KGGMNGLAIALI
VLA----SLVVVG-LLIILLS------KR-RSSPSS-NFLEEDNGSW------HRAFT--
------------------------PLS-SHELSND-----------------------TR
AAIKKEFK----------------------------EIEPINLSGSIDIK-NL------Q
-KAPSVG--YKP-------------------------PPSD-FSESI-------------
--------SDNEFA-IRLN------------AGRN---TSVRSIAFSLTDLQTATGNFAS
GRLIGEGSLGPVYRAKY---PDGKVLAVKKIDSSL-FQG-----AKQEFSEIATSISKVH
HQNIAELVGYCSEQGHSMLIYEYFRNGSLHEFLH-------VSDD-------YSKPLTWN
TRVRIALGTARAVEYLH--------EVCSPSFIH-KNIKSSNILLDLE----LNPCLCDY
GLANFHHR--TSQNL-----------GAGYNAPECTKPS---AYTMKSDVYSFGVVMLEL
LTGRQ-PFDSS-KPKS-EQCLVRWATPQLHD--IDALDKMVDPAL---------RGLYPP
KSVSRFADIIS---LCAQVEPEFRPPMSEIVQALVRLFQ---------------------
--------------------------------------------
>Potri.019G103900.1 pacid=27026935 transcript=Potri.019G103900.1 locus=Potri.019G103900 ID=Potri.019G103900.1.v3.0 annot-version=v3.0
------------------------------------------MGVKRSGKREDL------
--------------------------NLEIYGKFFTAF-V---LI------------CTA
R------IS---V-GVTNPSD---------------------------------------
-----------------------------------------VTAINSLYLSLGS------
-----------------------------------------------P-VLP--------
-------------------------GWVS-IG------GDPC------------------
------------------------------------------------------------
----------------GEG-----------------------------------W-----
------------------------------------------------------------
------------QGV---------------------------------------------
------------------------------------------------------------
-LCN-VSEIQSIVLNGANLGGEL--GDNLGMF-ASIRSI---------------DLSNNH
IGG--SIPSNLP--VTMQTFFLADN-NFTGSIPDSL-SSLTLLKDMSLNDNFLSGEI-PD
AFQSLPGLINLDLSNNNLSGQLPSSFV-DLASLTTLRLQDNQLSGTLDV-LQDL-P-LRD
LNIENNLFSGPIPDKLLAIPNFRKDGNPFNS-----------STSPVPAPMSPPPS----
-TPPPPSAPP-PPST--------P---TPPF----------W-VPPS--------PPSRK
TPGK-----QADGPSSA-EES----------NS-------GG-KKFLTTKRLVWISIAGV
LLF----VILALA-LGLLIPKCS----RT-RKEA-SRIFKQHQVGAYK--GNRENPRDNG
SS--------------------AQPTNQIEKVPKE-----------------------TL
QQPKEDHP----------KPQNVHKR----------NEPKMDLALKRDDY-LI------D
VSRLDSD--FTL-----------------PPPPPPPPPPPPPPPPPP-------------
--------PVENVI-VKPNVPAEASSGKPSRKTRT---LLTSAKSFTIASLQQYTKSFSQ
ENLIGEGMLGSVYRAQL---PDGKLLAVKKLDKRT-AEQQ----KENEFIELVNNIDRIR
HANVVELMGYCAEHGQRLLIYEYCSSGSLQDALH-------SDDE-------FKRKLSWN
ARIRMALGAARALEYLH--------EVCQPPVIH-RNFKSANVLLDDD----LDVRVSDC
GLASLISS-GAVSQL----S-GQLLTAYGYGAPEFE-SG---IYTVQSDVYSFGVVMLEL
LTGRK-SLDRT-RNRG-EQFLVRWAIPQLHD--IDTLSKMVDPSL---------NGEYSA
KSLSHFADIIS---RCVQSEPEFRPPMSEVVQDLTDMIRRDRPSKE-S-IS---D-----
--------------------------------------------
>Potri.014G001200.1 pacid=27034996 transcript=Potri.014G001200.1 locus=Potri.014G001200 ID=Potri.014G001200.1.v3.0 annot-version=v3.0
------------------------------------------MH----------------
-----------------------------HSLVGFLIV-S---LG------------ILT
T------LV---H-SKTDSDD---------------------------------------
-----------------------------------------VSALNVMFTSLNS------
-----------------------------------------------PSKLS--------
-------------------------GWKS-RG------GDPC------------------
------------------------------------------------------------
----------------GDS-----------------------------------W-----
------------------------------------------------------------
------------EGI---------------------------------------------
------------------------------------------------------------
-QCS-GSSVTQIKLSGLGLTGSL--GYQLSNL-KSVTYF---------------DVSKNN
LNN--DIPYQLP--PNTVNLDLSNN-GFTGNVPYSI-SQMTKLQYLNLNHNKINGQL-SD
MFQKLTKLKTMDLSHNSISGNLPQSFS-ALKSLSTFHLQDNKFTGTLDV-LAAL-P-LKD
LNVEDNEFTGWVPDSLEGIDNLETGGNSWSS-----------GHAPRGK-----------
------------------------------------------------------------
----------------S-SSA----------HEK------GG-G----KKGMSGLAIALI
VVA----SLVVLV-LLLLLFS------RK-RSSPSS-NFLDEEKGSR------HRAFT--
------------------------PLS-SQELSNH-----------------------TI
ASIKKEFK----------------------------GIYLTDFQHH--------------
---------FMP-------------------------PPSN-FSQSI-------------
--------NDNQFA-SCLN------------PGRN---TSVRAVAFSLTDLQTATGNFAP
GRLIGEGSLGRVYRAKY---PDGKVLAVKTIDLSL-LQGA----KPEDFSEIVTSISKVH
HPNIAELAGYCAEQGHSMLIYEYFRNGSLHGFLH-------VADD-------YSKPLTWN
TRVRIALGTARAVEYLH--------EVCSPSFIH-KNIKSSNILLDNE----LNPCLCDY
GLENFHHR--TSQNL-----------GVGYNAPECTKPP---AYTMKSDVYSFGVVMLEL
LTGRK-PFDSS-RPKS-EQCLVRWATPQLHD--IDSLEKMVDPAL---------RGLYPP
KSVSRFADIIA---LCAQAEPEFRPPMSEVVQALVRLVQRSSMNLR--------DDITI-
----SSQMEDSDY-------------------------------
>Potri.001G161600.1 pacid=27040664 transcript=Potri.001G161600.1 locus=Potri.001G161600 ID=Potri.001G161600.1.v3.0 annot-version=v3.0
------------------------------------------MMENWRR-----------
--------------------------------VELVLT-L---LV------------CVL
G------CV---N-GATDPND---------------------------------------
-----------------------------------------ASALRVMFSSMNS------
-----------------------------------------------PGQLT--------
-------------------------QWSA-NG------DDPC------------------
------------------------------------------------------------
----------------GQN-----------------------------------W-----
------------------------------------------------------------
------------KGI---------------------------------------------
------------------------------------------------------------
-TCS-GSRVTEIKLPGLALSGSL--GYQLDSL-TAVMNL---------------DLSNNN
LAG--ALPYQLP--PNLQRLNLANN-KLSGGIPYSI-SLMRSLTYLNLGHNQLQSQL-GD
MFGQLTSLSTLDVSFNLLTGDLPESFS-SLSSMKSMYLQSNQFTGAIDV-LANL-P-LEN
LNVANNRFTGWIPSQLNSV-NLQKDGNNWNS-----------GPAPPPP-----PG----
-TPPAHK-------------------------------------GPS-------------
QKSG-----GNDSSS---GSG----------AGG------GS-K----KSGIGAGGIAGI
IIS----IFLVGG-IVAFFLV------KR-RSRRSS--DIEKLD---------NQPLA--
------------------------PLSSTN------------------------------
-----DVP----------------------------EMKSMQTSSAVNTK-IF------D
-TSASIN--LRP-------------------------PP-IDRHKSF-------------
--------DEEEFS-PKPV---------VVKKPVT---TPINVTSYSVADLQMATGSFSV
DHLLGEGLFGRVYRAEF---DDGKVVAVKKLDSAT-LPSD----MSDDFTEIVASISLLH
HPNVTELVGYCSEHGQHLLVYEFHKNGSLHDFLH-------LSDE-------YSKPLIWN
SRVKIALGTARALEYLH--------EVCSPSIVH-KNIKSANILLDTE----LNPHLSDS
GLASCLPH--ADQVL----N-QNA--GSGYGAPEVAMSG---HYTLKSDVYSFGAVMLEL
LTGRK-PFDSS-RPRS-EQSLVRWATPQLHD--IDALSKMVDPEL---------KGLYPV
KSLSRFADVIA---LCVQPEPEFRPPMSEVVQALVRLVQRANMSKR-T-IG---NEQGE-
----TPRAVNPDT---------------------QDYMS-----
>Solyc06g063150.2.1 pacid=36128634 transcript=Solyc06g063150.2.1 locus=Solyc06g063150.2 ID=Solyc06g063150.2.1.ITAG2.4 annot-version=ITAG2.4
------------------------------------------MS----------------
-----------------------------LVVKVALLF-F---IF------------NGC
S------FI---N-ADTDPSD---------------------------------------
-----------------------------------------GSALRVMYSSLNS------
-----------------------------------------------PGQLT--------
-------------------------KWSSSEG------GDPC------------------
------------------------------------------------------------
----------------GES-----------------------------------W-----
------------------------------------------------------------
------------KGI---------------------------------------------
------------------------------------------------------------
-TCS-GNRVTEIQISGLGLSGSM--GYQLTSL-TSVTNF---------------DLSNNN
LGN--QIPYQLP--PYVKRLNLAGN-GFTGVLPYSV-SQITSLQYLNVSHNQIQGEL-ND
MFGSLSSLNTLDISFNSMTGKLPQSFK-SLTSMKKIYLQNNQFTGNIDV-LANL-P-LGD
LNIENNQFTGGIPEKFKKIMQKSTS-NTGSS-----------EPATPAN-----KS----
--------------------------------------------TQS-------------
HKSG-----GNGNPSS--GGG----------KSD------SG-E----KSGISGGGVAGV
VIS----VSVVGA-VAVICII------KK-RRRKSS-TDIEKLD---------VQPFVPE
THEVQEMQGKVAYNRPLWFHPSLYPTY-SGSFTRLS---YCKCS---SVYINT-----LL
TVDASSCK----------------------------DTKLSQAPSIASME-AI------E
-TPTVVS--LRP-------------------------PP-INTHKSI-------------
--------GGDEIS-EKLI--------VPQKKTRT---AERKVVQFSIEDVQIATDSFGL
ENLIGDGSIGSVYRAHF---DSGKVLAVKKLYSSE-LR------NPEDFLKMIPEISQLD
HPNVTELIGYCSEDEQHLLVYEFHRNGSLHDFLH-------QMDE-------DNSQLTWD
SRVQIALGTARALEYLH--------EACSPSLVH-KNIKSENILLDAD----LNPHLSDS
GLANLMAD--VDQGL----N-HNI--ESGYGAPEAAISG---KCTTKSDVYSFGVVMLEL
CTGRK-PFDST-RPRS-EQSLVRWATPQLHD--IDALEKMVDPSL---------SGLYSV
KSLSRFADVIA---LCVQLEPEFRPPMSEVVQVLVRLVQRANMSKR-L-HN---NDQD--
--------------------------------------------
>Solyc06g063360.2.1 pacid=36130374 transcript=Solyc06g063360.2.1 locus=Solyc06g063360.2 ID=Solyc06g063360.2.1.ITAG2.4 annot-version=ITAG2.4
------------------------------------------MMMMISP-----------
-----------------------------CTFLCWIIL-T---SS------------FNI
D------VV---L-SKTDSQQ---------------------------------------
-----------------------------------------VSALNDMYQYLKP------
-----------------------------------------------HSKLD--------
-------------------------GWKS-NG------GNPC------------------
------------------------------------------------------------
----------------DDS-----------------------------------W-----
------------------------------------------------------------
------------TGV---------------------------------------------
------------------------------------------------------------
-KCS-GSDVTEINLSGLGLTGSL--GFQLDKL-DKVTYF---------------DVSKNN
LKD--NIPYQLP--PRTQHLDLSGN-QFGGTVPYSI-SQMTELKSMNLNHNKLSGSL-SD
LFGKLTKLTEMDISYNSISGSLPQSLK-SLSSLSKLHIQNNQFTGSINV-LADL-E-LDD
LNVANNQFNGWIPNELKDIKKLETGGNSWST-----------GSAPPPP-----PG----
-QKAKPHTRN--------------------------------------------------
-------------------------------SDK------ES-G----KSGLGIGAIAGI
LLG----VLLLLS-VIIALLS------RKKRSSSSS-HFIEEDKFSR------RQTFT--
------------------------PLA-SQELSSS-----------------------VR
ANMQEDFR--------------------------------------VAEK-HL------Q
-TSSSMV--LKRLNSERHKSFNEKEMKNV--------PPSD-HVKSA-------------
--------NDKEFA---------------NPMKQN---SSVKLDHYPLVDLQNATSNFAS
SRLLGEGSIGRVYMAKY---PDGKVLAVKKIDSSF-FRDG----QCTEFTEIVGNMSKLH
HTNIAEVIGYCSEQGHNMLIFEYFRNGSLYEFLH-------VSDD-------FSKPLTWN
TRVRIALGVARALEYLH--------EVCSPSCLH-GNIRTSNIVLDAE----LNSRLCEC
GMAMFHQR--SSKNL-----------DAGYTAPECTKPS---AFTLKSDVYSFGVVMLEL
LTGRK-PFDSS-KPRL-EQCLAEWASPQLHD--LDALEQMADPAL---------RGLYPP
KSLSRFANVTA---LCVQPEPEFRPQMSEVV----RLVQKSNMSQR-G-DD---DD----
-------------------------------------------Y
>Solyc03g123740.2.1 pacid=36135243 transcript=Solyc03g123740.2.1 locus=Solyc03g123740.2 ID=Solyc03g123740.2.1.ITAG2.4 annot-version=ITAG2.4
------------------------------------------MR----------------
-----------------------------LLPLSLLIG-I---LL------------YCA
Y------CA---I-ADTDPND---------------------------------------
-----------------------------------------ASALRVLYSSLNS------
-----------------------------------------------PGQLT--------
-------------------------KWNA-NG------GDPC------------------
------------------------------------------------------------
----------------GES-----------------------------------W-----
------------------------------------------------------------
------------TGI---------------------------------------------
------------------------------------------------------------
-TCS-GNRVTEIKISGLGLSGSL--GYQLTSL-TSVTNF---------------DISNNN
LGN--QLPFQLP--PNVQRLNLAAN-GFNGGLPYSI-SQMTSLRYLNVSHNQIQGQV-TV
MFDSLSSLDTLDFSFNSMTGDLPQSFK-ALTSMNKMYLQNNQFTGTIDV-LANL-P-LDD
LNVEKNHFTGWVPDHLKGI--TKSNGNSWNS-----------GSAPPPP-----PG----
-TPPASR--------------------------------------PH-------------
HKSG-----GNNSPSD--GGS----------SGD------GG-G----KSGIGGGAIAGI
VIS----VLVVGA-IVAFFVI------KK-RLKRSS-TDIEKHD---------DQPFA--
------------------------PLAPPQ------------------------------
-----EVH----------------------------ELKTNEASSAPIMK-VF------E
-APAVVN--LRP-------------------------PP-IERHKSF-------------
--------DEADIA-AKPI--------VPPKKVNT---AKIDARQYSIADLQMATESFNV
DNLIGEGSFGRVYRAQF---DDGKVLAVKKINSSA-LQ------NPEDFLDIVSEISRLN
HPNVTELVGYCSEHGQHLLVYEFHKNGSLHDFLH-------LSDE-------ESKPLTWN
SRVKIALGTARALEYLH--------EVCSPSLVH-KNIKSANIVLDAE----LNPHLSDC
GLASLIAD--ADQAL----N-HNT--GSGYGAPEVAMSG---LCTIKSDVYSFGVVMLEL
LTGRK-PFDSA-RTRS-EQDLVRWATPQLHD--IDALAKMVDPAL---------EGLYPV
KSLSRFADVIA---LCVQPEPEFRPPMSEVVEALVRLVQRANMSKR-T-FG---ADQGT-
----SRGETDG-----------------------PDYEP-----
>Solyc03g059020.1.1 pacid=36136313 transcript=Solyc03g059020.1.1 locus=Solyc03g059020.1 ID=Solyc03g059020.1.1.ITAG2.4 annot-version=ITAG2.4
------------------------------------------MAAKQR------------
------------------------------------LV-V---FA------------ILL
F------QA---V-AITDVEE---------------------------------------
-----------------------------------------VEALRNFYRSLNC------
-----------------------------------------------PTQLN--------
-------------------------NWKL-EG------GDPC------------------
------------------------------------------------------------
----------------DEL-----------------------------------W-----
------------------------------------------------------------
------------TGV---------------------------------------------
------------------------------------------------------------
-SCH-QSSVIDIKLQGLSLTGNLQ-GDQLVRL-QHLKHL---------------DLSSNH
FHG--EIPNSLP--TNLTDLNLAAN-YFNQTIPHTV-TSMKHLRHLNLSQNLLSGPL-PD
VFGGFDNLIMMDLSHNNFSGDLPVSFQ-TLMNLSR-------------------------
LNIEDNHFSGVIPESFQNINSLWIGGNQFRI-----------GVNYPPWKF---PTD---
-VMPNEQN----------------------------------------------------
---------ISSPPTTE-SSAIEKYPSH---ESG------DN-R----KKRPGSGGIVIM
VVG----AVMTVIGAAVFVAV------RTHRSTKQTLDSIGGSLSSLQ------------
----------------------SLPISASQGSLVAE------------------------
-----------------------------------------------------------Y
DRPDSSS------------------------------SDSPPLISSWK-----LPP----
-----APTMTIKMS-----------NRRSFSKKCK---IPICAKLYAVADLQLATSNFSP
NNLLGEGTLGSVYRADF---PDGQILAVKNIKTVA-LSIT----EEEQFMEVIRTVSHLR
HPNIVALVGYSVGNGNHLLLYEYIRKVTLDDALH---------NV-------LCMPLTWS
LRLRIAIGVSRALNYLH--------TSCVPSITH-NNLKATNILLDED----LNPRLCDC
GLAVLKPL--ASNNVKIKAS-EIAIADSGYVAPEHVKRG---SGNPKADIFSFGVLLLEL
LTGRR-PFDSS-RPKG-EQSLVEWASSKLHD--SESLLEMVDPTI---------MRIIST
RALSTYADIIS---QCIQPQKEFRPQMAEVVQSLVSLLQMSGQEKA-K-SGKDKETAEVD
PCDRSFRSTNSHFFAS------PT----------ASYLSI----
>Solyc12g010740.1.1 pacid=36148155 transcript=Solyc12g010740.1.1 locus=Solyc12g010740.1 ID=Solyc12g010740.1.1.ITAG2.4 annot-version=ITAG2.4
M--------------------CV----------------FGAMDGKRF------------
--------------------------VVCCLHLEILVW-M---LL------------AFV
V------QL---S-DEANPGD---------------------------------------
-----------------------------------------VAAINNLYASLGS------
-----------------------------------------------P-SLP--------
-------------------------GWGA-VG------GDPC------------------
------------------------------------------------------------
----------------NGL-----------------------------------W-----
------------------------------------------------------------
------------QGV---------------------------------------------
------------------------------------------------------------
-ECE-NGSILTIQLNAANLGGEL--GDNLGSF-SSLRTL---------------DLSNNH
IGG--SIPTNLP--VTLLHIFLSAN-AFTGSIPTSL-SYLSRLSAMSLNGNHLTGEI-PD
SFEGLTALVNLDLSSNNLSGSLPPSVE-SLSSLTTLYLQNNQLSGTLDV-LQDL-P-LKN
LNVENNLFSGPIPQKLLAIPNFKKDGNLFNS-----------SIAPSTP-----PTS--S
TAPPIS-------------------------------------GSPTSAQT----PSSQS
KPKT-----QTDGPSAS-AES----------SST------GK-KKSLSVKRVIWISIAAV
LSF----IILVLA-ILLCLPKCL----RK-WHET-QRTPKHHEIAPYI--GARENPGDSG
SL--------------------VQPGHDIEKA--------------------------PL
VVPPNEKQ--PRRPAPVPKPQDEQQV----------NVQTMTAVPKKDDS-VI------N
LGRLDID--LTP------------------------PPPPPPPPPTL-------------
--------PQERVI-VEPIAPAKDTATR-LPTRPL---PLTSVKSYTIASLQQYTNSFSQ
DNLLGSGMLGSVYRVEL---PNGKLLAVKKLDKRV-CDQQ----TDDEFLDLVNNIDRIR
HANVVELMGYCAEHGQRLLVYEYCCNGTLQDALH-------CDDE-------FKRQLSWN
TRMRMALGAARALEYLH--------EVCEPPIIH-RNFKSANLLLDEE----LAVHVSDC
GLASLISS-GAVSQL----S-GQLLTTYGYGAPEFE-SG---IYTSQSDVYSFGVVMLEL
ITGRM-SYDRT-RSRG-EQFLVRWAIPQLHD--IDLLTRMVDPAL---------DGKYPI
KSLSHFADIIS---RCVQHEREFRPPMSEVVQDLIQMIRRESHRRSDG-------E----
--------------------------------------------
>Solyc12g055720.1.1 pacid=36148491 transcript=Solyc12g055720.1.1 locus=Solyc12g055720.1 ID=Solyc12g055720.1.1.ITAG2.4 annot-version=ITAG2.4
------------------------------------------MR----------------
--------------------------LLLLLAVVLLVA-I---LV------------NFS
S------FV---N-GDTDPSD---------------------------------------
-----------------------------------------ASVLRVLYTTLNS------
-----------------------------------------------PGQLT--------
-------------------------KWSA-NG------GDPC------------------
------------------------------------------------------------
----------------GES-----------------------------------W-----
------------------------------------------------------------
------------TGI---------------------------------------------
------------------------------------------------------------
-TCS-GNNVTEIKLSGLGLSGSL--GSQLDSL-KSVTNF---------------DISNNN
MGS--QIPYQLP--PNVQRLNLASS-GFSGGLPYSI-SQMTSLQYLNVSHNQIQGSV-IV
SFDLLSALNTLDFSFNSMAGNLPQSFR-SLTSMNKMYLQNNQFSGTIDV-LANL-P-LGN
LNVENNQFTGWIPDQLKGI--VQSNGNSWIS-----------GPAPPPP-----PG----
-TPPANN--------------------------------------PN-----------RD
HKSR--------------ENS----------SNP------GS-K----KSGIGGGGVAGI
VIS----ILVVGA-IVAFFII------KK-RSRRSS-SDIEKLD---------KQPLA--
------------------------PLT-SQ------------------------------
-----KVE----------------------------ELKPYQISSTVSVG-TF------E
-TPTAVT--LRP-------------------------PP-IDRLKSF-------------
--------DEVDIS-PKPI--------VPPKKINT---AQISATQFSIADLQIATDSFNV
ENLIGEGSIGRVYCAQF---DDGKVLAVKKINSSA-LQ------NHEDFLNIVSEISQLH
HPNIIELVGYCSEHGQYLLVHEFHKNGSLHDFLH-------LSDE-------DSKPLAWN
SRVKIALGAARALEYLH--------EVHSPSMVH-KNIKSANILLDLE----LNPHLSDS
GLASLIND--ADQAL----N-HNT--GSGYGAPEVAMYG---QCTIKSDVYSFGVVMLEL
LTGRT-PFDSE-RPRS-EQSLVRWATPQLHD--IDALAKMVDPAL---------KGLYPV
KSISRFADVIA---LCVQSEPEFRPPMSEVVEALVRLVQRANMSKR-T-YS---IDRSS-
-----RGETDS-----------------------QDNQP-----
>Solyc02g081070.2.1 pacid=36156458 transcript=Solyc02g081070.2.1 locus=Solyc02g081070.2 ID=Solyc02g081070.2.1.ITAG2.4 annot-version=ITAG2.4
------------------------------------------MNRNSCKQ----------
-D--------------------------TLFPLLPLVV-IVAVGF------------YSS
F------VA---E-GNTDPND---------------------------------------
-----------------------------------------LQALQVLYASLNN------
-----------------------------------------------PSQLS--------
-------------------------NWKS-NG------GDPC------------------
------------------------------------------------------------
----------------GES-----------------------------------W-----
------------------------------------------------------------
------------KGI---------------------------------------------
------------------------------------------------------------
-TCQ-ASSVVSIQIPDLGLNGTL--GYMLNGL-TSLKNL---------------DLSGNN
IHD--SIPYQLP--PNLTSLNLANN-NISGNIPYSF-AGMVTLSYLNLSHNSLSQTI-GE
LFSNHSDLGTLDLSSNNFSGDLPSSFS-SLTNLSTLHLENNQLSGPLNI-LIDL-P-LTN
LNVAKNHFNGWIPNELLSIPNFIYDGNSFAN-----------GPAPPPP-----PY----
-TAPPPGRSR---------------------------------HNRS-------------
HSPP-----SSRTRPGS-DGP----------PSPE----NGD-K----KKGLTTGAIVGI
ALG----SSLAIL-FALVALVFCFRRGKG-KEIA--------------------------
----------------------------TRPSTG-------------SLPVGT-------
DKVNMEVQ----------------------------------------EQ-RA------K
PVVAVAD--LKP-------------------------PPTE---K---------------
-------VTVEMIQ-GKN----------GSVRRVK---SPITASAYTVAALQTATNSFSQ
ENLIGEGSLGRVYRAEF---PNGKIMVIKKIDSAA-LSLQ----EEDNFLEAVSNMSRLR
HPNIVQLIGYCAEHGQRLLVYDHVANGSLHDMLH-------FADE-------RSELLTWN
ARVRVALGTARALEYLH--------EVCLPSVVH-RNFKSANILLDEE----LNPHLSDC
GLAALTPN--TERQV---SS-TQMIGSFGYSAPEFALSG---IYTVKSDVYSFGVVMLEL
LTGRK-PLDSS-RVRS-EQSLVRWATPQLHD--IDALSKMVDPAL---------NGMYPA
KSLSRFADIIA---LCVQPEPEFRPPMSEVVQALVRLMQRASVVKR-R-SS---DESAF-
----TYKTPDHET---------------------VDMP------
>Solyc02g078780.2.1 pacid=36158836 transcript=Solyc02g078780.2.1 locus=Solyc02g078780.2 ID=Solyc02g078780.2.1.ITAG2.4 annot-version=ITAG2.4
------------------------------------------MC----------------
-----------------------------GLYMKILFV-F---AV------------FAV
Q------NC---Q-GFTDPRD---------------------------------------
-----------------------------------------VFAINSLYTSLGY------
-----------------------------------------------P-LLP--------
-------------------------GWVP-YG------LDPC------------------
------------------------------------------------------------
----------------GDL-----------------------------------W-----
------------------------------------------------------------
------------HGV---------------------------------------------
------------------------------------------------------------
-LCV-NSNVTGIVLNDSNLGGEL--SEGIGSF-ASIIQI---------------DLSNNH
IGG--SIPSNLP--ITLKTLSLSGN-QLTGSIPDNI-SSLGQLTDLSLNNNHLNGVI-PD
AFLQLKTLINMDLSGNSLSGQLPPSMG-TLSSLTTLHLQNNQLSGILDV-LQDL-A-LTD
LNIENNSFSGPIPPKLLSIPTFRRAGNPFNT-----------TIIPSPPMI--SPS----
---PAPFAL-----------------------------------SPGLA-----PSLPYI
VPPG-----QELQPSEG-QNS----------SNS--------------TKHVKLIAIAGL
VSL----VILGLG-VCLLMSQFC----KR-RRET-QKETKRHETYDHSLPKAKGNPKHDQ
SL--------------------QNPCYDAEKG----------------------------
LRPVAGNGKAQGRNMSMNTSEAV-------------LQKDVKSSISYKDD-EL----GSE
MESMISD--VLP-------------------------PPPPPFLQTL-------------
--------SAERMV-VNPILPLI----TSGKHAMK---NVNSAEFFTIASLQQYTNSFSQ
DNLIGGGMLGTVYRAES---PK-KLLAVKKLDTAM-TKRQ----SDQEFVEMVSNISKLQ
HENIVNLVGYCSEHGQRLLVYEYCRSGTLHEALH-------LDDQ-------IHRKLSWS
TRVRVALQAARALEYLH--------EVCQPPIVH-LNFKSSNVLLDDE----LAVHMSDC
GLAPLMSS-DSIRQL----Q------GSGYGAPELE-LG---NYTCQSDVYSFGVVMLEL
LTGRQ-SYDRS-RPRG-EQLLVRWAIPRLHD--IDALSRMVDPSL---------NGCYPS
KSLSRFADIIS---LCIQSEPEFRPPISEIVQNLLQMI----------------------
--------------------------------------------
>Solyc07g054500.2.1 pacid=36160413 transcript=Solyc07g054500.2.1 locus=Solyc07g054500.2 ID=Solyc07g054500.2.1.ITAG2.4 annot-version=ITAG2.4
------------------------------------------MGGKRS------------
--------------------------VLGCLSLEILVG-I---LL------------IFA
V------QL---S-DETDPGD---------------------------------------
-----------------------------------------VAAINALHASLGS------
-----------------------------------------------P-SLP--------
-------------------------GWG--VS------ADPC------------------
------------------------------------------------------------
----------------DGQ-----------------------------------W-----
------------------------------------------------------------
------------QGV---------------------------------------------
------------------------------------------------------------
-VCE-ETNIITIQLNAANLAGEL--GDNLASF-SSLKTI---------------DLSNNH
IGG--TFPSSLP--VTLQNIFLSDN-DLTGSIPSSL-SSLSQLSAMSLNGNQLTGEL-PD
SFQGLTALVNLDLSSNSFSGALPSSVG-NLSSLTTLHVQNNQLSGTLDV-LQDL-P-LAD
LNVENNLFSGPIPQKLLSIPNFKNTGNPFNS-----------VSPLSPPNSSISPL----
-SPPTSFTRP-PPAP--------P---GSPF----------F-KPPTSTQT---PPPSER
KPGQ-----KADGPSAT-AES----------SSK------GS-KK--SVKRVVWISIASV
FSF----IILVLA-ILLFLPRCF----RE-RQET-NWS-RRHEIAP-----DRENRRENG
LL--------------------VLPGHDVEKAP-------------------------PL
VRPKEDQQ--PRRPTRTPMPQQEQEL----------NVQNLRAVPKKDSS-EI------N
LSRIDID--SML-----------------PPPPPPPPPPPPPPPPPF-------------
--------LQERVI-VKPIPPADNTAMK-FPHRPL---PLTSVKSYTIASLQQYTNSFSQ
DNLIGSGMLGTVYRAEL---PNGKLLAVKKLDRRI-SNQQ----KDDEFLDLVNNIDGIR
HANVVELMGYCAEHGQRLLVYEYCSSGTLQDALH-------SEDE-------FKQQLSWD
TRIRMALGAARGLEYLH--------EVCEPPIIH-RNFKSVNLLLDEE----LAVHISDC
GLAPLISS-GAVSQL----S-GQLLTTYGYGAPEFE-SG---IYTSQSDVYSFGVVMLEL
LTGRM-SYDRT-RSRG-EQFLVRWAIPQLHD--IDALTRMVDPSL---------KGKYPL
KSLSHFADIIS---RCVLPEPEYRPQMSEVVQDLIQMIRRESPSRSDE-------E----
--------------------------------------------
>Smo_110362 pacid=15406714 transcript=110362 locus=110362 ID=110362.v1.91 annot-version=v1.0
------------------------------------------------------------
------------------------------------------------------------
------------------------------------------------------------
------------------------------------------------------------
------------------------------------------------------------
------------------------------------------------------------
------------------------------------------------------------
------------------------------------------------------------
------------------------------------------------------------
------------------------------------------------------------
------------------------------------------------------------
----------------------M-------------------------------------
------------------------------------------------------------
------------------------------------------------------------
------------------------------------------------------------
------------------------------------------------------------
------------------------------------------------------------
---------------------------EK-------------------------------
------------------------------------------------------------
-------------YH---------------------------------------------
-------------------------------------PPIQ-------------------
-------KTSGNLV------------LSTKAKELD---HHIAAASFSCVEIQAATRNFGK
HNLIGEGLLGSVYRSEF---PSGQVFAIKKLDSTS-SYFK----DEETLRRIISSISSLR
HGNIVELCGFCVEKNQCFLVYPYFSTGTLHDHLH-------SSPE---------KTLSWN
QRMKVSLGAARALEYLH--------EVASPVTVH-RNFKSANILLDQE----FNPFVSDT
GLAALIPL-SLERQI----S-SQMLGSFGYSAPEYALAG---IYTVKSDVYSFGVLMLEL
LTGRE-PLDSS-RPRSKELSLVAWAVPKLND--LDTLASIVDPKL---------EGMYAA
KALSRYAEIIT---QCVQAEAVDRPAMSEVVQSLAGLMQRAGTNKK-T-VS---REMPLQ
Q--SPGRAPLRNSGNEVASTSSPSFEKSFEAQNLSDSI-KFSM-
>Smo_112070 pacid=15410383 transcript=112070 locus=112070 ID=112070.v1.91 annot-version=v1.0
------------------------------------------MK----------------
------------------------------------------------------------
------------------------------------------------------------
------------------------------------------------------------
------------------------------------------------------------
------------------------------------------------------------
------------------------------------------------------------
------------------------------------------------------------
------------------------------------------------------------
------------------------------------------------------------
------------------------------------------------------------
------------------------------------------------------------
----------------------------------SI------------------------
------------------------------------------------------------
------------------------------------------------------------
------------------------------------------------------------
------------------------------------------------------------
------------------------------------------------------------
------------------------------------------------------------
------------------------------------------------------------
------------------------------------------------------------
--------------------------TPTPGKASK---LQIAVPAISIAELQAATNSFSQ
ENLVGEGALGRVYRAEI----DDKIVAVKKLDTSA-PMVQ----NEDEFIKVVSNLARLR
HSNITELVGYCTEHSQRLLVYDFVEYGTLFEVLH-------CSDE-------SSRRLSWN
QRVKIALGAARALEYLH--------EVYHPAIVH-RNFKSVNILLDEE----LNPRVSDC
GLAALAPY-GAERQV----S-SQMLVSFGYSAPEFAMSG---VYTVKSDVYSFGVVMLEL
LTGRK-SLDSS-RSRA-EQSLVRWAVPQLHD--IDALSRMVDPAL---------KGIYPA
KSLSRFADIIS---SCVQPEPEFRPPMSEVVQALVRLMQRASLSKR-RLTA---DDLGS-
----SQRSLDR---Y------EP-----------SDSSA-----
>Smo_83207_ pacid=15412562 transcript=83207 locus=83207 ID=83207.v1.91 annot-version=v1.0
------------------------------------------------------------
------------------------------------------------------------
------------------------------------------------------------
-----------------------------------------------MFHRLFS------
------------------------------------------------------------
------------------------------------------------------------
------------------------------------------------------------
----------------GTK-----------------------------------F-----
------------------------------------------------------------
------------------------------------------------------------
------------------------------------------IF----------------
-RCR--------------------------------------------------DLSNNQ
LSQ--AIPYQLP--PQLQEIFVVSNENVSFLLTPNI-TLIVALLCRDVSHNQLIGTI-PD
VFQNFSNLNLLDVSFNQLTGSLPSSFA-GLISISVMHVQNNKLSGDINV-LSDL-P-LAD
LNVENNQFNGWVPSSLRSIPNLR-------------------------------------
------------------------------------------------------------
------------------------------------------------------------
------------------------------------------------------------
------------------------------------------------------------
------------------------------------------------------------
------------------------------------------------------------
------------------------------------------------------------
------------------------------------------------------------
------------------------------------------------------------
------------------------------------------------------------
------------------------------------------------------------
------------------------------------------------------------
------------------------------------------------------------
--------------------------------------------
>Smo_76873_ pacid=15418861 transcript=76873 locus=76873 ID=76873.v1.91 annot-version=v1.0
------------------------------------------------------------
------------------------------------------------------------
------------------------------------------------------------
-----------------------------------------VNGLKILYGSWNS------
-----------------------------------------------P-RLS--------
-------------------------GWNSGPG------GDPC------------------
------------------------------------------------------------
----------------GES-----------------------------------W-----
------------------------------------------------------------
------------QGV---------------------------------------------
------------------------------------------------------------
-LCT-GPRVTSIKLPGQNLGGSL--GYALDQL-RNLKIL---------------DLSNNQ
LSQ--AIPYQLP--PQLQEMYLSNN-QLTG-LPYSL-KDLWSLTKIDVSHNQLIGTI-PD
VFQNFSNLNLLDVSFNQLTGSLPSSFA-GLISISVMHVQNNKLSGDINV-LSDL-P-LAD
LNVENNQFNGWVPSSLRSIPNLRDGGNNFST-----------SPAPPPP-----PF----
-TPPPPP--------------------------------------PR-------------
-AQA-----GGKSPGAK-SSP----------RQS------KDAE----SGGLSQGTMAGI
IVA----LVLAAV-IAGLVAVCYM---RK-RKGK---PDLEKKM---------ESSW---
----------------------LTPHN--------------------------------A
PAKVKELKM---------------------------------------EQ-KT------R
LSPPEKV--LKP-------------------------PP---------------------
-------LKTPAAE-----------RSPIKHKNSK---ASVAATSYSVADLQAATNSFAQ
ENLLGEGSLGRVYRAEL---QNGTPLAVKKLDASG-STVQ----TNEEFLAFVSTIARLR
HTNVTELVGYCAEHGQRLLVYEYFNRGTLHEMLH-------VLDE-------TSKRLSWN
QRVKIALGAARALEYLH--------EVCSPAVVH-RNFKSANILLDDD----MSPHLTDC
GLAALRKN----WQV----A-AQMLGSFGYSAPEFAMSG---VYTVKSDVYSFGVVMLEL
LTGRK-PLDSS-RARS-EQSLVRWATPQLHD--IDALSKMVDPAL---------KGIYPA
KSLSRFADVIS---SCVQPEPEFRPPMSEVVQSLVRLMQRASLSKR-S-SG---DELGG-
----SQRSMHDP----------P-----------SDY-------
>Zm00001d036678_T001.1 pep chromosome:AGPv4:6:97425061:97430084:-1 gene:Zm00001d036678.1 transcript:Zm00001d036678_T001.1 gene_biotype:protein_coding transcript_biotype:protein_coding
------------------------------------------------------------
------------------------------------------------------------
------------------------------------------------------------
------------------------------------------------------------
------------------------------------------------------------
------------------------------------------------------------
------------------------------------------------------------
------------------------------------------------------------
------------------------------------------------------------
------------------------------------------------------------
------------------------------------------------------------
------------------------------------------------------------
------------------------------------------------------------
-------------------------------------MQDNQLSGTLNV-LQGL-P-LKD
LNIENNIFSGPVPASLLNIPNFKKDGNPFNT-----------T---SAS-----PPS---
-TGPDPTLT--------------------PA----PNTSNSTPPAPAPPSP-SRATPPPK
TTSN-----YPEGSTTR-DST----------SS-------SR------KHNTSTLKIVGF
VLA----GVVLFI-VIVFLVLFCLSKYQG-RQSR--YDRNRSQLGGVH--HR-VEPQIKP
PP--------------------VQQSNDIKE--GET----------------------PD
RRV-HQLSSSA-------------------------AALPKKSPENQKEH-II------N
FDQTDSD--LFH--------------------VSLPPPPPPP------------------
-----PLTPIERVA-ANLIVPLE--KRYIPPPKTS---SSTSSASFSVASLQQYTDSLRE
ENVIRESRLGRVYLAEL---PDGKLLEVLKIGNAN-GRI-----SVDDFLEQIECISDIK
HPNILELVGYCAEYGQRLLVYEHFSRTTLDDAIH-------DGKD-------TESALSWN
ARLQVALGSGKALEYLH--------HSFHSPIVH-QNFEPANVLLDKK----FSVCVAEC
GLAELMTS-SSVTQL----S-GRMRASLDYEAPEFQDYG---VISERGDVYSFGVVMLEL
LTGRK-PYDSS-RPRH-EQHLVRWASWQLHD--IESLSKMVDPPI---------RGQCSE
KALSHFADIIS---RCIQRQPEFRPPMSDIVQDLTRLVNATGEESE--------------
--------------------------------------------
>Zm00001d006335_T001.1 pep chromosome:AGPv4:2:204943685:204948597:1 gene:Zm00001d006335.1 transcript:Zm00001d006335_T001.1 gene_biotype:protein_coding transcript_biotype:protein_coding
------------------------------------------MARRRRP-----------
----------------------------LPPPLLVWLA-V---LF------------SAV
A------PA---V-AKTDKSD---------------------------------------
-----------------------------------------VAALNVMFNSMNK------
-----------------------------------------------PSQLS--------
-------------------------GWKS-SG------GDPCD-----------------
------------------------------------------------------------
---------------DDDE-----------------------------------W-----
------------------------------------------------------------
------------KGI---------------------------------------------
------------------------------------------------------------
-ECS-GSSVTEINLSGLELSGSL--GYQLSSL-KSVTKF---------------DLSNNN
LNG--DLPYQLP--PNVVELNLYGN-SLTGGVPYSI-SQMGDLETLNLGKNHLSGQL-TD
MFSELPKLSTLDLSFNRFSGSLPKSFQ-HLKDLKTLNVESNQFSGHIDV-LAKL-P-LED
LNLQNNKFTGWIPSKLKDISNLQIGGNQWSS-----------GSAPPGM-----------
------------------------------------------------------------
------------EKGSA-LEG----------SSG------GG-G----RSGVNGIAIAAV
VIA----VLVAAL-ILLSVLK------RN-RSSS-SSHYLMDE-----------------
------------------------------------------------------------
--------------------------------------------SAINMK-PL------E
-HSSSIS--STT-------------------------PSAM-PIKPI-------------
--------SDNEFE-NKLN----------YSRRST---DPVNLVAYSSSDLQAATGSFHS
SRLLGQGTIGGVYKAKY---ADGTVLAVKKFDPLS-FS------GSSDFMDLVNSISKLH
HPNISVLVGYCSEPGHYMLVYDYNMNGSLYDFLH-------LSDD-------YSKPLTWD
TRVRIAVGTACALEYLH--------DACSPPVIH-KNIKASNVLLDAD----LNPHLTDC
GLAYFYED--PSQSL-----------GPGYDPPECTRPS---GYVMKSDVYCFGVVMLQL
LTGRK-PYDSS-KPRA-EQSLVKFVGPQLHD--TNALEALADPGL---------RGLYPP
KALSRFADVLS---RCVQSDPELRPSMSEVVQLLLQCVQRTTSNRR-L-GG---HRTVS-
-----QRSDDSDW-------------------------------
>Zm00001d015649_T001.1 pep chromosome:AGPv4:5:103214832:103229126:1 gene:Zm00001d015649.1 transcript:Zm00001d015649_T001.1 gene_biotype:protein_coding transcript_biotype:protein_coding
------------------------------------------------------------
------------------------------------------------------------
------------------------------------------------------------
------------------------------------------------------------
------------------------------------------------------------
------------------------------------------------------------
------------------------------------------------------------
------------------------------------------------------------
------------------------------------------------------------
------------------------------------------------------------
------------------------------------------------------------
------------------------------------------------------------
------------------------------------------------------------
-------------------------------------MQNNQLTGSVNV-LRGL-S-LTT
LNIANNNFSGWIPKEFSSIPDVTLEGNSFAN-----------GPAPPPP-----PF----
-MPPPPQRPR---------------------------------NRPK-------------
HPQG-----PGDAPKGS-ESH----------TVQ------SN-K----KQGLGTGPLVGI
IAG----SIVAVL-CVFLLLLCCMCNAQK-RTDDASSE----------------------
----------------------------SKDFGG-------------PLTVNI------E
RASSREIP----------------------------------------EQ-M-------D
-DTSIAT--VKL-------------------------PPAE---K---------------
-------MTPERVY-GKN----------GSVRKTK---VPITATPYTVASLQVATNSFCQ
DSLLGEGSLGRVYKADF---PNGKVLAVKKIDSAA-LSLQ----EEDNFLEAVSSMSRLR
HPNIVPLTGYCVEHGQRLLVYEYIVNGTLHDMLH-------FSVE-------ISRKLTWN
IRVRIALGTARALEYLH--------EVCMPSLVH-RNLKSSNILLDEE----HNPHLSDC
GLAALTPN--TERQV----S-TEVFGSFGYSAPEFAMSG---IYTVKSDVYSFGVVMLEL
LTGRK-PLDSS-RERS-EQSLVRWATPQLHD--IDALARMVDPAL---------NGMYPA
KSLSRFADVIA---LCVQPEPEFRPPMSEVVQQLVRLMQRASIVRR-Q-SG---EELGF-
----SYRVPEREGDL-------------------RDISF-----
>Zm00001d039097_T001.1 pep chromosome:AGPv4:6:169964430:169967225:-1 gene:Zm00001d039097.1 transcript:Zm00001d039097_T001.1 gene_biotype:protein_coding transcript_biotype:protein_coding
------------------------------------------MARPIWGERDVVATYHGV
GDGCLRRAEASLTGAGG------------PREQLMEGT-A---MN------------ARF
PRA--SGFV---L-GGRRVID---------------------------------------
-----------------------------------------VSAINGLYVALGS------
-----------------------------------------------P-KLP--------
-------------------------GWSA-SG------GDPC------------------
------------------------------------------------------------
----------------GES-----------------------------------W-----
------------------------------------------------------------
------------QGV---------------------------------------------
------------------------------------------------------------
-TFT-GSSITSIISNAANLGGQL--G-SLGNF-TSITEI---------------NLSNNN
IGG--SIPEDLP--VTLQNIFLSDN-QLTGSIPVSL-SKLHSLTAMSLNDNHLDGKL-PD
TFD-------------------------SLTELVNLHMQDNQLSGTLDV-LQDL-S-LKD
LYVQTLFSVVKMSRIICFLDQFLRSCSTYQT-----------------------------
------------------------------------------------------------
-------------------------------SNE--------------------------
------------------------------------------------------------
------------------------------------------------------------
---------------------------------------------------TL-------
------------------------------------------------------------
------------------------------------------------------------
------------------------------------------------------------
------------------------------------------------------------
--------------FLY-------------------------------------------
------------------------------------------------------------
------------------------------------------------------------
------------------------------------------------------------
-------------------------------------------L
>Zm00001d030551_T001.1 pep chromosome:AGPv4:1:143317201:143322716:-1 gene:Zm00001d030551.1 transcript:Zm00001d030551_T001.1 gene_biotype:protein_coding transcript_biotype:protein_coding
------------------------------------------MA----------------
-------------------------TAAWAAWLLILT------CF------------GAW
TPR--QILV---A-AATDAND---------------------------------------
-----------------------------------------VTALNTLFTSMNS------
-----------------------------------------------PGQLQ--------
-------------------------GWKV-SG------GDPC------------------
------------------------------------------------------------
----------------GES-----------------------------------W-----
------------------------------------------------------------
------------QGI---------------------------------------------
------------------------------------------------------------
-TCS-GSSVTAIKLPNLGLSGNL--AYNMNTM-DSLVEL---------------DMSHNN
LGGGQQIPYNLP-NKKLERLNLAEN-QFSGSVPYSI-STMPNIKYLNLNHNQLSGDI-TD
IFSNLPSLTTVDLSSNSLTGNLPQSFT-SLSSLKTLYLQNNQLTGSINV-LANL-P-LDD
LNVANNRFTGWIPEELKKINSLQTDGNSWST-----------GSAPPPP-----PF----
-TAPPRS-------------------------------------RNR-------------
RKSP-----GQHSNGSN--------------NSS------SG-G----SSSIGAGAIAGI
IIS----VLVVGA-LVAFFLI------KR-NKRKSA-MPEHYEQ---------RQPFN--
------------------------SFP-SN------------------------------
-----EVK----------------------------NMKPIEEATTVEVE-SL------P
-SPAAVN--LKP-------------------------PPKIERNQSF-------------
--------DDDDFA-NKPV----------AMKSNA-AAAPVKATVYSVADLQMATDSFNM
DNLIGEGTLGRVYKAQF---SDGKVLAVKKLNSTT-LPRQ----SSDDFYELVSNISKLH
HPNLSELVGYCMEHGQHLLVYDFHRNGSLHDMLH-------LSDD-------YNKPLSWN
SRVKIALGSARALEHLH--------EICSPSIIH-KNFKSSNILLDTE----LNPHISDA
GHSSFVPD--AEFQA----S-DQ---GSGYSAPEVEMSG---QYTLKSDVYSFGVVMLEL
LTGRK-PFDSS-RPRS-EQSLVRWATPQLHD--IDALDQMVDPAL---------KGLYPA
KSLSRFADVIA---LCVQPEPEFRPPMSEVVQALVRLVQRANMTRR-M-LD---GEEAS-
-----RRPDDQE----------------------QEFV------
>Zm00001d028881_T001.1 pep chromosome:AGPv4:1:49574147:49575303:1 gene:Zm00001d028881.1 transcript:Zm00001d028881_T001.1 gene_biotype:protein_coding transcript_biotype:protein_coding
------------------------------------------------------------
------------------------------------------------------------
------------------------------------------------------------
------------------------------------------------------------
------------------------------------------------------------
------------------------------------------------------------
------------------------------------------------------------
------------------------------------------------------------
------------------------------------------------------------
------------------------------------------------------------
------------------------------------------------------------
------------------------------------------------------------
---------------------------------------MGDLETLNLGKNHLSGQL-TD
MFSQLPKLSTLDLSFKRFSGSLPKSFQ-HLKDLKTLNVESNQFSGHIDV-LAKL-P-LED
L-----------------------------------------------------------
------------------------------------------------------------
------------------------------------------------------------
------------------------------------------------------------
------------------------------------------------------------
------------------------------------------------------------
------------------------------------------------------------
------------------------------------------------------------
------------------------------------------------------------
------------------------------------------------------------
------------------------------------------------------------
------------------------------------------------------------
------------------------------------------------------------
------------------------------------------------------------
--------------------------------------------
>Zm00001d036775_T001.1 pep chromosome:AGPv4:6:100470264:100476233:1 gene:Zm00001d036775.1 transcript:Zm00001d036775_T001.1 gene_biotype:protein_coding transcript_biotype:protein_coding
------------------------------------------MKS---------------
----------------------------RTATLAVGIL-L---LV------------ALV
V------VA---E-ADTDAGD---------------------------------------
-----------------------------------------VAALGNLYSSWNS------
-----------------------------------------------PAQLT--------
-------------------------GWSA-SG------GDPC------------------
------------------------------------------------------------
----------------GAA-----------------------------------W-----
------------------------------------------------------------
------------AGV---------------------------------------------
------------------------------------------------------------
-SCS-GSAVTSIKLSGMELNGTL--GYQLSSL-QALKTM---------------DLSNNH
LHD--SIPYQLP--SNLTYLNLAKN-NFSGNLPYSI-SNLVSLEYLNLSHNSLFQEI-GE
LFGSLNSLSELDVSFNNLTGNLPFSMG-ALSKLSSLYMQNNQLSGTVDV-LSNI-S-LAT
LNIADNNFSGMIPQEFSSIPNLIVGGNSFVN-----------MPASPPS-----TL----
-KPP-----------------------------------------LE-------------
EPQG-----PVSAPTSP-DTP----------IDQ------DD-R------KIQTGPLIGI
AVG----SIAAAS-CVLFVLVFCLHNARR-RNDDEISE----------------------
----------------------------PKDLVG-------------SLAVSI-----ET
AASSREVL----------------------------------------NN-NH------E
-NSAVAT--SDL-------------------------QHAG---KMM-------------
-------MTPDRVLHDTT-------NGSSTAKRPK---VPVTVTSYTVADLQVATNSFCE
DSLLGEGSLGRVYKAGF---PNGKVLAVKKVDDSALLSLYGG--GEDAFLELVSNVSRLR
HPNIVPLTGYCVEHGQRLLVYEYVGNGTLRDVLQHC-----LSDDE-----GASKKLTWN
TRVRIALGTARALEYLH--------EVCIPPVVHSRTFKASNILLDEE----YSPHLSDC
GLAALTTV------V----S-PEAVGSFGYSAPELAMSG---TYTAKSDVYSFGVVMLEL
LTGRK-PLDSS-RERS-EQSLVRWAAPQLHD--IDLLARMVDPAL---------DGLYPS
KSLSRFADIIA---ICVQPEPEFRPPMSEVVQQLVRLMQRAAIIRR-Q-S----DDLGY-
----SYRVPDRDGGAAA-----------------GDVL------
>Zm00001d022155_T001.1 pep chromosome:AGPv4:7:171391092:171396068:1 gene:Zm00001d022155.1 transcript:Zm00001d022155_T001.1 gene_biotype:protein_coding transcript_biotype:protein_coding
------------------------------------------MA----------------
----------------------------GGVAVGVVAL-F---LA------------AAS
F------GA---N-ANTDSND---------------------------------------
-----------------------------------------VNALNVFYTTMNS------
-----------------------------------------------PPQLT--------
-------------------------NWVS-QN------GDPC------------------
------------------------------------------------------------
----------------GQS-----------------------------------W-----
------------------------------------------------------------
------------LGV---------------------------------------------
------------------------------------------------------------
-TCS-GSRVTAIKLSGMRLNGTL--GYNMNQL-TALVQL---------------DMSNNN
LGG-SDIPYNLP--PNLQSLNLAVN-NFTGTVPYSI-SQMVALRDLNLDHNQLS-NI-ND
MFSQLTNLTTLDLSYNTFSGDIPHSFN-SLTSLKTLYLQNNKFNGTIDV-LTDL-P-LTD
LNVENNQLTGWIPDKLKGINNLQTSGNSFNN-----------GPAPPPP-----PS----
-PLSPPSTNT----------------------------------PPP--------SRQHA
VPSS-----AGK------NTP----------SEN------GG-K----HSKLGGGAVAGI
IIC----LLVVSA-IVAFLVI------KR-KSWRLS-QGQDPEQ---------NEPLS--
------------------------PFA-SGLK----------------------------
-----QMK----------------------------SIKSIKIVSTMGKE-EL------Q
-KTVSMS--LKP-------------------------PTKIDLHKSF-------------
--------DENDTT-NKAI----------SRNVSL---SSITIPAYTVADLQMATGSFSP
DSFIGEGSVGRVYKAKF---GDQKVMAVKKINFSV-FPSH----PSDLFIELVANISMLN
HPNLAELAGYCSEHGQCLLAYEFYRNGSLHDFLH-------LKDE-------HSKPLSWN
NRVKIALGSARALEYLH--------ETCSPSVVH-KNFKSSNILLDGE----LTPHLSDS
GFAGLLAN--QEFQE----S-DE---NSGYRAPEVILAG---QYSLKSDVYSFGVVMLEL
LTGRK-PFDRT-RPRP-EQSLVRWATPQLHD--IDALDQMVDPAL---------QGLYPS
KSLSRFADAIA---LCVQPEPEFRPPMSEVVQSLVRLVQRANMTRM-H-ES---Q-----
----SRRHGESG----------------------GDYE-----F
>Zm00001d046889_T001.1 pep chromosome:AGPv4:9:108887959:108896845:-1 gene:Zm00001d046889.1 transcript:Zm00001d046889_T001.1 gene_biotype:protein_coding transcript_biotype:protein_coding
------------------------------------------MQRAPER-----------
-----------RRGAG-------------PLLLLALLV-A---LA------------AAP
R------LV---R-AVTDATD---------------------------------------
-----------------------------------------VSAINGLYMSLGS------
-----------------------------------------------P-LLP--------
-------------------------GWTG-NG------GDPC------------------
------------------------------------------------------------
----------------GES-----------------------------------W-----
------------------------------------------------------------
------------QGV---------------------------------------------
------------------------------------------------------------
-VCT-GSSITGITMNAANLGGQL--G-SLGNF-TAITSL---------------ELNNNN
IGG--TIPEDLP--VTLQSLFLSAN-QLTGSIPSSL-SKLENLTAMSVNGNHLNGDL-PD
TFDSLNRLVNLDISSNNLSGVLPSSMK-NLASLTSLHMQDNQLSGTLNV-LQDL-P-LKD
LNIENNLFSGPVPASLLNIPNFKKDGNPFNT-----------SIVPSAS-----PPS---
-TGPAPTPAASKP-------------APTPA----PTTSNSTPPAPAPSFP-SRSPPPPK
TTSN-----SSEGSTTR-DST----------SP-------SK------KHSTSTLKIVGF
VLA----GVVLFI-IIVLLVLFCLSKYQE-RRSR--YDHNRSQQARVH--HR-VEPQIKP
PP--------------------VQQSNDLKKGSGEV----------------------LD
RRG-HELSSST-------------------------AALAKKSPENQKEH-VI------N
FDRTDSD--LFP--------------------VSLPPPPPPP------------------
-----PLPPIERVI-ANPIVPPE--KRYSPPPKTS---SSTSATSFSIASLQQYTNSFRE
ENVIRESRLGKVYLAEL---PDGKLLEVLKIDNAN-GRI-----SVDDFLEEVECILDIK
HPNILELVGYCAEYGQRLLVYNHFSRTTLDDTLH-------DGED-------TESALSWN
ARLQVALGSGKALEYLH--------ASFQPPIVH-QNFEPANVLLDKK----FSVCVAEC
GLAELMPP-SSVTQL----S-GRMRALLNYEAPELQDSG---VVSERGDVYSFGVVMLEL
LTGRK-PYDSS-RPRH-EQHLVRWASSQLHD--IESLSKMVDPSI---------RGQCSE
KALSRFADIIS---RCIQQQPEFRPPMSEIVQDLARLVNATGEESE--------------
--------------------------------------------
>Zm00001d053676_T001.1 pep chromosome:AGPv4:4:238814470:238849085:-1 gene:Zm00001d053676.1 transcript:Zm00001d053676_T001.1 gene_biotype:protein_coding transcript_biotype:protein_coding
------------------------------------------------------------
------------------------------------------------------------
------------------------------------------------------------
------------------------------------------------------------
------------------------------------------------------------
------------------------------------------------------------
------------------------------------------------------------
------------------------------------------------------------
------------------------------------------------------------
------------------------------------------------------------
------------------------------------------------------------
------------------------------------------------------------
------------------------------------------------------------
------------------------------------------------------------
------------------------------------------------------------
------------------------------------------------------------
--------------------------------------------------------MASA
TCT----VFVLLV-VGLVLRS------RK-------------------------------
-------------------SCSCSPKSTSN------------------------------
-----------------------------------------------------------H
AKTLPAN--MET----------------V--------PTANEVLYSWSS----LL--IGS
DTSSSNGITSERVP-----------KIKSWFKASK---KLLTAKQFPAADILAATKDFNE
ECFIGEGLTGRVYRGEF---SDGQLLAIKRIDMVD-LSLS----EQDELMDMLWNVSRLK
HPNISALVGYCVEFEHCALLYEYAENGSLDDILF-------APAT-------RSMALSWK
ARMKIALGVAYALERIQ--------KLSS--------------VLKAM----L-------
---------------------------------------------------PLSLVILEQ
MTSKL-IFTV--------------------------------------------------
--------LVL---FCL-------------------------------------------
------------------------------------CF------
>Zm00001d053761_T001.1 pep chromosome:AGPv4:4:240633406:240644815:1 gene:Zm00001d053761.1 transcript:Zm00001d053761_T001.1 gene_biotype:protein_coding transcript_biotype:protein_coding
------------------------------------------M-----------------
-------------GAA-------------PVLVLLLLV-A---AA------------ALP
R------RA---S-AATDAGD---------------------------------------
-----------------------------------------VSAINGLYVALGS------
-----------------------------------------------P-KLP--------
-------------------------GWSA-SG------GDPC------------------
------------------------------------------------------------
----------------GES-----------------------------------W-----
------------------------------------------------------------
------------QGV---------------------------------------------
------------------------------------------------------------
-TCT-GSSITSIIFNAANLGGQL--G-SLGNF-TSITEI---------------NLSNNN
IGG--SIPEDLP--VTLQNIFLSDN-QLTGSIPVSL-SKLHSLTAMSLNDNHLDGKL-PD
TFDSLTELVNLDISSNNFSGPLPPSLG-SLTSLTTLHMQDNQLSGTLDV-LQDL-S-LKD
LNVENNMFSGPVPPKLLNIPNFKNDGNPFNT-----------SIAPSTS-----PSS---
PTGS-PTQT------------------------------------PSSSSSPSGSPSPSN
AASN-----SSSGSTAR-NSN----------STS------SK------KKKPSTLRTVGY
VLL----AIVLFI-VLALLVVFCLSKYQE-RQTR--RDYSMAQLGR-H--QRAEEPKSKQ
AS--------------------VQSRHDAKKGLSEV----------------------PE
RKKPREINLAV-------------------------PVAIEKPPEKRKEH-VI------N
LERTESE--IFA--------------------AAPPPPPPPPPPPPPPPPPPSTPPPPSP
PPRLPSPPPAEKVT-VNPIVRPV--KRVNTPPRTG---PSTSATSFSVASLQQYTNSFQE
QNLIRESRLGKVYLAEL---PEGKLLEVMKIDNAN-GRI-----PVDDFLELVACISDIR
HPNILELVGYCAEYEQRLLVYNHFSRKTLLDVLH-------EGED-------IDNPLSWN
ARLQIALHAAKALEYLH--------DTCEPPLVH-QNFDPANVLLDNR----CSVRVAEC
GLAELMAS-GSVTQL----S-GRMRALLNYEAPEIHDSE---PFTQRSDVYSFGVVMLEL
LTGRK-PYDSS-RPRA-EQHLVRWADSQLHD--MKSLSEMVDPSI---------RGECSV
ILLSCFADIIS---RCIQPGPEFRPAMSQIVQDLARIVGASSEVSE--------------
--------------------------------------------
>Zm00001d027934_T001.1 pep chromosome:AGPv4:1:17945836:17961437:1 gene:Zm00001d027934.1 transcript:Zm00001d027934_T001.1 gene_biotype:protein_coding transcript_biotype:protein_coding
------------------------------------------MARR--------------
-------RMRRGGGGGGGGGGGVVDVVRVRRLLLLSLT-C---CS------------SIW
PGG--RIFA---A-ADTDPND---------------------------------------
-----------------------------------------LNVLNTLFTSLNS------
-----------------------------------------------PGQLT--------
-------------------------GWQA-NG------GDPC------------------
------------------------------------------------------------
----------------GQS-----------------------------------W-----
------------------------------------------------------------
------------KGI---------------------------------------------
------------------------------------------------------------
-TCS-GSGVTKIQLPNLSLTGNL--AYNMNNL-GSLVEL---------------DMSQNN
LGGGGQIQYNLP-NMKLEKLNLAGN-QFGGNLPYSI-STMPNLKYLNLNHNQLQGNI-SD
VFSNLYSLSELDLSFNSLTGDLPQSFT-GLSSLKKVY-----------------------
------------------------------------------------------------
------------------------------------------------------------
------------------------------------------------------------
------------------------------------------------------------
------------------------------------------------------------
------------------------------------------------------------
------------------------------------------------------------
------------------------------------------------------------
---------------------DA-------------------------------------
------------------------------------------------------------
-----------CLFYFH--------------------------ILDM-------PH----
------------------------------------------------------------
------------------------------------------------------------
------------------------------------------------------------
--------------------------------------------
>Zm00001d015202_T001.1 pep chromosome:AGPv4:5:79027844:79031672:1 gene:Zm00001d015202.1 transcript:Zm00001d015202_T001.1 gene_biotype:protein_coding transcript_biotype:protein_coding
------------------------------------------MRSGTR------------
---------------LLG-----V----GVAAAAVVCA-W---LA-SCS----RAFPFPI
P------LL---E-PYTSQKD---------------------------------------
-----------------------------------------VDAINGLYAALGS------
-----------------------------------------------P-DLAG-------
-------------------------GWTG-SG------GDPC------------------
------------------------------------------------------------
----------------REA-----------------------------------W-----
------------------------------------------------------------
------------QGV---------------------------------------------
------------------------------------------------------------
-QCD-GPNVTAIDLRGAGLRGEL--SQTLGDL-TAVTEL---------------DLSGNR
IGG--ALPRSLP--PALAR-----------------------------------------
----------LDVSSNSLGGELPDSMA-KLSSLST-------------------------
LDVENNQFSGLIPDKLLSVPKFLRDGNHFTIPT---------------------PA----
-APPSPATQ--------------------------------D-DAPPS------------
----------------------------------------GH------RGRVSPATAAGF
SVL----AAGSLGAAVVAVLLFTAS--RR-RRERERALRVGCLRGAEM------------
----------------------CAPSA-VREARLR-------------------------
------------------------------------------AAAKLEKDTGR------H
YSAAEEKIERTPRDC----------------------VEAAGSSLKH-------------
-------SSNGGIV----------VGGSEAQQEQPLQLRSASFTLFTVASLQQHTGGFSR
QDLVRETCFGKIYAADR---PTGSKLSVLKLDSDA-ART-----PVPEFLEAVRGVAGLR
HPNVEQLVGCCVEHGQRLLVYRHFSDRALDGVLRLEHGASTSGPD-------ENETLRWD
ARVAVALEAAKALEYLH--------EGAGKQVVH-RHFRPEHVLVDGE----LRVSVSGC
GLAPLVAE-----R-----S-DCCGVATSYEPPEAGGGA---AWTPKGDVYSFGVVMLQL
LTGRR-PYDGA-RARG-ERRLVPWASARLYD--LAALRKMADPRL---------GAPPPV
RSLSRFADVIS---RCIQPEAEFRPAMSQVAQDLRRTLENARAVTGTG-SG---GSAQV-
--------------------------------------------
>Zm00001d048247_T001.1 pep chromosome:AGPv4:9:153133300:153141097:-1 gene:Zm00001d048247.1 transcript:Zm00001d048247_T001.1 gene_biotype:protein_coding transcript_biotype:protein_coding
------------------------------------------------------------
------------------------------------------------------------
------------------------------------------------------------
------------------------------------------------------------
------------------------------------------------------------
------------------------------------------------------------
------------------------------------------------------------
------------------------------------------------------------
------------------------------------------------------------
------------------------------------------------------------
------------------------------------------------------------
------------------------------------------------------------
------------------------------------------------------------
------------------------------------------------------------
------------------------------------------------------------
------------------------------------------------------------
------------------------------------------------------------
-------------------------------------MEEQFEQ---------HQPFT--
------------------------SFP-SN------------------------------
-----EVN----------------------------DMKPIYESTTVDIE-SL------A
-SPASIN--LKP-------------------------PPKIEQNKSF-------------
-------DDDDDFS-NKTA----------ANRSNI---TPMKATVYSVADLQMATDSFSF
DNLVGEGTFGRVYRAQF---NGGKVLAIKKLDITV-MPFQ----SSDDFAELVSNISKLH
HPNLNELVGYCMEHGQHLLVYDFHRNGSLHDLLH-------LSDE-------YSKALSWN
SRIKIALGSARALEYLH--------EICSPSIIH-KNFKASNILLDSE----FNPHLSDT
GLASFIPD--AEFQA----A-EQ---SAGYTAPEVDMTG---QYTLKSDVYSFGVVMLEL
LTGRR-PFDSS-RPRS-EQSLVRWAAPQLHD--IDALDRMVDPAL---------KGLYPA
KSLSRFADVLA---LCVQPEPEFRPPMSEVVQALVRLVQRANMTKR-M-LD---GGDTS-
-----RGPDDQD----------------------QYFI------
>Zm00001d015435_T001.1 pep chromosome:AGPv4:5:90052984:90074520:-1 gene:Zm00001d015435.1 transcript:Zm00001d015435_T001.1 gene_biotype:protein_coding transcript_biotype:protein_coding
------------------------------------------------------------
------------------------------------------------------------
------------------------------------------------------------
------------------------------------------------------------
------------------------------------------------------------
------------------------------------------------------------
------------------------------------------------------------
------------------------------------------------------------
------------------------------------------------------------
------------------------------------------------------------
------------------------------------------------------------
------------------------------------------------------------
------------------------------------------------------------
-------------------------------------MQDNQLSGTLNV-LQDL-P-LKD
LNVENNMFSGPVPPKLLNIPNFKNDGNPFNT-----------SIAPSTS-----PSS--T
PTGSRPTQT------------------------------------PSSSSSPSGSPPPSS
AASN-----SSSGSTAR-NSN----------SPS------SK------KNKSSPLRTVGY
VLL----AIVLFI-VLVLLVIFCLSKYQE-RQSR--RDYSTSQLGRVH--QRVEEPKSKQ
AS--------------------VQSKHEAKKGSSEV----------------------PE
RKKPREINLAV-------------------------PVAIEKPPEKRKER-VI------N
LERTESE--IFA--------------------AAPPPPPPPPPPPPPP-----TPPPPPP
PPRLPSPPPVEKVT-VNPIVLPE--KRVSTPPRTG---PSTSATSFSVASLQQYTNSFQE
QNLIRESRLGKVYLAEL---PEGKLLEVMKIDNAN-GRI-----PVDDFLELVARISDIR
HPNILELVGYCAEYEQRLLVYNYFSRKTLHDVLH-------EGED-------LDEPLSWN
ARLHIVLHAAKALEYLH--------DTCEPPVVH-QNFEPANVLLDNR----CSVRVAEC
GLAQLMAS-GSVTQL----S-GRMRALLNYEAPEIHESE---PFTRQSDVYSLGVVMLEL
LTGRK-PYDSS-RPRD-EQHLVRWANSQLHD--MESLSKMVDPSI---------RGECSV
ILLSRFADIIS---QCIQPGPEFRPAMSQIVQDLARIVGASGAVSE--------------
--------------------------------------------
>Zm00001d046655_T001.1 pep chromosome:AGPv4:9:100666621:100672101:1 gene:Zm00001d046655.1 transcript:Zm00001d046655_T001.1 gene_biotype:protein_coding transcript_biotype:protein_coding
------------------------------------------MKP---------------
----------------------------RTATLAAGLL-Q---LV------------ALA
A------VA---E-ADTDAGD---------------------------------------
-----------------------------------------VAALGNLYSSWNS------
-----------------------------------------------PARLA--------
-------------------------GWSA-SG------GDPC------------------
------------------------------------------------------------
----------------GAA-----------------------------------W-----
------------------------------------------------------------
------------TGV---------------------------------------------
------------------------------------------------------------
-SCS-GSAVTSIKLSGMELNGTL--GYQLSSL-QALKTM---------------DLSNNY
LHD--SIPYQLP--SNLTYLNLAKN-NFSGNLPYSI-SNLVSLEYLNLSHNSLFQEI-GE
LFGSLSSLSELDISFNNLTGNLPFSMG-SLSKLSSLYMQNNQLSGTVDV-ISNI-S-LAT
LDIASNNFSGMIPQEFSSIPNLIVAGNSFVN-----------MPASPPQ-----AL----
-TPPPNPRGR-----------------------------------PD-------------
DRRG-----PTSAPTVP-ETP----------IDP------DD-K------KMQTGPLVGI
AVG----SIAAAS-CVLFALVLCLHNARK-KPDDGSSE----------------------
----------------------------AK------------------------------
-ASSREVM----------------------------------------DS-SH------D
-NAAVAT--SDL----------------------QLIQPAG---K---------------
-------MTPDDRAHGPN---------GCTAKRPKQQVTVTTVSSYTVAALQVATNSFCQ
DSLLGEGSLGRVYKAVF---PNGKVLAVKKIDSAS-LSLY----EEDNFLAVVSNVSRLR
HPNIVPLAGYCVEHGQRLLAYEYVGNGTLHDMLH-------FSDDDGMTMPGKTTRLAWN
TRARIALGTARALEYLH--------EVCLPPVVH-RAFKSSNILLDDE----YSPRLSDC
GLAALSPNPETEREA----F-AGVVGSFGYSAPEFAMSG---TYTAKSDVYSFGVVMLEL
LTGRK-PLDSS-RERS-EQSLVRWATPQLHD--IDLLAKMVDPAL---------DGLYPA
KSLSRFADIIA---ICVQSEPEFRPPMSEVVQQLVRLMQRASIVRR-Q-SD---DQLGY-
----SYRVPERDGGGTVG----------------GDVVVA----
