# Supplementary material for: Structural evolution drives diversification of the large LRR‐RLK gene family
Source: New Phytol. 2020 Feb 29;226(5):1492–505. doi: 10.1111/nph.16455 (PMC7318236; doi:10.1111/nph.16455)
Supplement: Supplementary file 1 — Dataset S1 Alignments used to infer clade‐specific trees. Dataset S2 Alignments used to infer clade‐specific trees after filtering. Dataset S3 Newick format clade‐specific tree files. Dataset S4 Sequence alignment from backbone tree. Dataset S5 Sequence alignment from backbone tree after filtering. Dataset S6 Models for backbone tree alignment partitions. Dataset S7 Newick format LRR‐RLK constraint tree. Dataset S8 Newick format LRR‐RLK backbone best tree. Dataset S9 Newick format files for bootstrap replicate trees used in backbone tree construction. Dataset S10 Alignments used to construct conversion trees shown in Fig. S19. Fig. S1 Clade I gene tree. Fig. S2 Clade II gene tree. Fig. S3 Clade III_VIIa gene tree. Fig. S4 Clade IV gene tree. Fig. S5 Clade V gene tree. Fig. S6 Clade VI gene tree. Fig. S7 Clade VIIb gene tree. Fig. S8 Clade VIII‐1 gene tree. Fig. S9 Clade VIII‐2 gene tree. Fig. S10 Clade IX gene tree. Fig. S11 Clade X gene tree. Fig. S12 Clade XI_XIIb gene tree. Fig. S13 Clade XIIa gene tree. Fig. S14 Clade XIIIa gene tree. Fig. S15 Clade XIIIb gene tree. Fig. S16 Clade XIV gene tree. Fig. S17 Clade XV gene tree. Fig. S18 Model of structural modifications found. Fig. S19 Phylogenetic trees of maize genes in clade XI_XIIb from different alignment domains. Fig. S20 Alignment showing sequence identity of a maize gene fragment to its paralog. Fig. S21 Backbone tree with gene names. Table S1 Genome annotation and assembly versions used in gene searches. Table S2 List of maize transcript variants used in gene searches. Table S3 All discovered genes, their respective clades, protein domains found in coding annotation, and domains found outside their coding annotation. Table S4 Gene expression analyses. Table S5 Genes used to construct backbone phylogenetic tree, their clades, and their constraint groups. Table S6 Gene family size in each taxon by clade. Table S7 Rate of gene structural variation by clade. [file NPH-226-1492-s001.zip › Man2019_LRR-RLKs_SupportingInformation/datasets/Dataset_S1_Alignments/VIII2.input.align.fasta]

>AT2G20850.1 pacid=19639158 transcript=AT2G20850.1 locus=AT2G20850 ID=AT2G20850.1.TAIR10 annot-version=TAIR10
------------------------------------------------------------
------------------------------------------------------------
------MRSMRSGRDN--------------------------------------------
-------------N-------------ICFLGFLS----------F-ALI----------
--------------------------SLPSL--------SLAL-----------TNPDDV
AAI--NSLFLA-LESPL-LPG---WVA------SGGDPCG--------------------
------ESWQ--GVLCNASQ--------------VET--I------I---LISAN-----
----------------------------------------------LGGEL--GVGLNMF
TSLKAM-----------DFSNNHIGGSIPST-----------------------------
------LP----------------------------------------------------
-VSLQNLFLSGNNFTGTIPESLSSLKS--LSVM------------SLNNNLLSGKIPDVF
Q-DLGLMI-NID----LSSNN-LSG-PLPPS-MQNLSTLTSL------------------
------------------------------------------------------------
----------LLQNNHLSGEL---DVLQD--LPLKDLNVENNLFNGPIPEKLLSIPN---
--------FIKGGNL---------------------FNVTIAPS-----PS-PETPPSPT
SPKRP-F---F------------------GP-----------------------------
------------------------------------------------------------
---------------------PSPNASAGHGQAHVRSPPS-DHHPSRP--TPQG-----K
EDSFTSKRI-IWI-SILGAF---------SFV-VLALVCL-LCGRKCLRKREDS-EQLSK
PHL---T--------SEYGRAREGSRSNASMLPPSNTF-------NKDK-----------
-------E---------ARPKERVGGASKLHGGAE--RSVGSE-------SKQESHEIDM
N----------------------GNAMDLMHPSSIPP-----------------------
--------------IKR--------------------------------------VIAKA
TE-----------------PAEA--SLKRTTSK---------------------------
---------SHGPLTAV---------------K-------HFTVASLQQHTNSFSHENLI
-----GTG--------MLGSVYRAELP-----GGKLFAVRKLDK--KSP-NHEEEG----
KFLELVNNIDR--IRHANIVQLVGFCSEHSQRLLIHEYCRNGTLHDLLH-----------
------------------------------------------------------------
---IDDR-LK-IELSWNVRVRIALEAAKALEYLHEIC----DPPSIHRNFKSANILL-DD
DIRVHVSDCGLAPLISSGAVSQL--SGQLLAAYGYGAPEFEY-GIY-TMKCDVYSFGVVM
LELLTGRK-SYDKKRDR-G-EQFLVRW------AIPQLHDIDALAKMVDPSLKGDYPAKS
L----SHFADVISRCVQSEPEYRPLMSEVVQD---LSDMIQRE-HRRN---DSNG-----
--D--NQYT---------------------------------------------------
------------------------------------------------------------
--------------------------------------------------------GRR-
--------
>AT1G29740.1 pacid=19649776 transcript=AT1G29740.1 locus=AT1G29740 ID=AT1G29740.1.TAIR10 annot-version=TAIR10
------------------------------------------------------------
------------------------------------------------------------
---------MSAAYK------LMIMS----------------------------------
-------------RSRLF-SSLLS----VLT-LIYL---VC-------------------
--------------------------TVLS---------ASP--------S---LHPDEV
EAL--KDIALT-LGVKH-------L-----NL-S-EDPCL---TKTLV-IT---QDVLK-
------EGQNS-TIRCDCHF-NN-N-----NTCHITH--F------V---LKTFS-----
----------------------------------------------LPGRL--PPEFSKL
RYLEFI-----------DLCRNYLYGSIPMEW-ASLPYLKSI------------SVCANR
LTGD--IP-----------------------KGLGKFINLTQLGLEANQFSGTIPKELGN
LVNLEGLAFSSNQLVGGVPKTLARLKK--LTNL------------RFSDNRLNGSIPEFI
G-NLSKLQ-RLE----LYASG-LKD-PIPYS-IFRLENLIDLRISDT--AAG-LG-----
-QVPL--ITS-KSLKFL-------------------------------------------
----------VLRNMNLTGPIPT-SLW-DL-PNLMTLDLSFNRLTGEVPADASA-----P
KYT-----YLAGNMLSGKVESGPFL--TAST------NIDLSYN-NFTW-----SQ---S
CKERN--NINTYASSR----STNSLTRL-LP------CS----------------AINLC
----QNY------------------------N------R---------------------
----------------------SLHINCGGPDVTIENSRGRFLYEGDN--YGLT-GS--A
TNY---YGK-NWGFSNTGDFMDDAI-TEDTYT-VSSE-SA-V-S-------AKYPDLYQN
ARR---SPLSL----AYFAICFENGSYNVKLHFAEIQF----S--DEEPFSRLAKRVFNI
YV-----Q---------GKLIWEDFSIREEANGTH--KEVIKE-VNT-TVTD-NTLEIRL
Y--WAGKGTTIIPKR--------GNYGSLISAISVCP-----------------------
-SSESE--------CG------VPVQIHPVTK-------QQHKQ--RKYHLILG-IAALI
VS-LSFLILGALYWRICV------------------------------------------
-------------SNA------------DGE-K--RGS---FSLRQLKVATDDFNPLNKI
-----GEG--------GFGSVYKGRLP-----NGTLIAVKKLSS--KSC-QGNK------
EFINEIGIIAC--LQHPNLVKLYGCCVEKTQLLLVYEYLENNCLADALF-----------
-------------------------GR---------------------------------
--------SG-LKLDWRTRHKICLGIARGLAFLHEDS----AVKIIHRDIKGTNILL-DK
DLNSKISDFGLARLHEDD-QSHI--TTRVAGTIGYMAPEYAMRGHL-TEKADVYSFGVVA
MEIVSGKS-NANYTPDN-ECCVGLLDW-------AFVLQKKGAFDEILDPKLEGVFDVME
A----ERMIKVSLLCSSKSPTLRPTMSEVVKM---LEGETEIE-EIIS---DPG---AYG
D-E--LRFK-KTA--EIGSSS--------------------LPSDYLVSI----TS----
----SCE-----SA-----------------------------YD-LYPLSPDQLCRRYH
PLRRKEHHDDTSRWLRPELDNGAYIAALLLPQRDDFEVCDSVIFWLSSI-ISGQREIRQI
ADIKNSDD
>AT1G29750.2 pacid=19649980 transcript=AT1G29750.2 locus=AT1G29750 ID=AT1G29750.2.TAIR10 annot-version=TAIR10
------------------------------------------------------------
------------------------------------------------------------
---------MISLYQ-------ILAEKKK-------------------------------
-------------KKKNDLNIFAF----SVF-AII-----C----F-KFY----------
--------------------------SV-----------NAI--------K---LPQQEV
DAL--QQIATT-LGSKF-------W-----KF-D-AENCK---IEMVG-LT---ETPPP-
-------TAKQ-EIECECSP-TN-D-----TDCHVVK--F------A---FKDHN-----
----------------------------------------------LPGTL--P-QIVKL
PYLREI-----------DLAYNYINGTLPREW-ASS-NLTFI------------SLLVNR
LSGE--IP-----------------------KEFGN-SSLTYLDLESNAFSGTIPQELGN
LVHLKKLLLSSNKLTGTLPASLARLQN--MTDF------------RINDLQLSGTIPSYI
Q-NWKQLE-RLE----MIASG-LTG-PIPSV-ISVLSNLVNLRISDI--RGP-VQ-----
-PFPS--LKNVTGLTKI-------------------------------------------
----------ILKNCNISGQIPT-YLS-HL-KELETLDLSFNKLVGGIPSFAQA-EN--L
RFI-----ILAGNMLEGDAPD-ELL--RDGI------TVDLSYN-NLKWQ----SPESRA
CRPNMNLNLNLFQSTSTK-----KSSKF-LP------CI----------------KDFKC
----PRY------------------------S------S---------------------
----------------------CLHVNCGGSDMYVKEKKTKELYEGDG--NVEG-G---A
AKYFLKPDA-NWGFSSTGDFMDDNN-FQNTRF-TMFV-PA-----------SNQSDLYKS
ARI---APVSL----TYFHACLENGNYTINLDFAEIRF----T--NDENYNRLGRRLFDI
YI-----Q---------EKLVAKDFNIMDEAKGAQ--TPIIKP-LTA-YVTN-HFLTIRL
S--WAGKGTTRIPTR--------GVYGPIISAISIVS-----------------------
-DSKPC-----------------------E---------RPKTG--MSPGAYIA-IGIGA
PC-LIIFILGFLWICGCL--PRC------GRQRK--------------------------
---------D---PYE------------EEL-P--SGT---FTLRQIKFATDDFNPTNKI
-----GEG--------GFGAVFKGVLA-----DGRVVAVKQLSS--KSR-QGNR------
EFLNEIGAISC--LQHPNLVKLHGFCVERAQLLLAYEYMENNSLSSALF-----------
-------------------------S----------------------------------
----PKH-KQ-IPMDWPTRFKICCGIAKGLAFLHEES----PLKFVHRDIKATNILL-DK
DLTPKISDFGLARLDEEE-KTHI--STKVAGTIGYMAPEYALWGYL-TFKADVYSFGVLV
LEIVAGIT-NSNFMGAG-D-SVCLLEF-------ANECVESGHLMQVVDERLRPEVDRKE
A----EAVIKVALVCSSASPTDRPLMSEVVAM---LEGLYPVP-ESTP---GVS---RNA
G-D--IRFK-AFK--DLRRGMENN---------SKTQCSV-----K-SYP----SS----
----SST-----SSGAGQ------------------------A---VQERKKEESRP---
------------------------------------------------------------
--------
>AT1G56145.2 pacid=19650370 transcript=AT1G56145.2 locus=AT1G56145 ID=AT1G56145.2.TAIR10 annot-version=TAIR10
------------------------------------------------------------
------------------------------------------------------------
---------MLR------------------------------------------------
----------------LILSLVVW----FVF-MSG------L---F-HVV----------
--------------------------RSQN-------R-TTA--------T---TDPDEA
RAL--NKIFRT-WKITA-TKA---W-----NI-S-GELCS---GAAID-DS---VSIDN-
------LAFNP-LIKCDCSF-VD-S-----TICRIVA--L------R---ARGMD-----
----------------------------------------------VAGPI--PDDLWTL
VYISNL-----------NLNQNFLTGPLSPGI-GNLTRMQWM------------TFGANA
LSGP--VP-----------------------KEIGLLTDLRSLAIDMNNFSGSLPPEIGN
CTRLVKMYIGSSGLSGEIPSSFANFVN--LEEA------------WINDIRLTGQIPDFI
G-NWTKLT-TLR----ILGTS-LSG-PIPST-FANLISLTELRLGEI--SNI-SS-----
-SLQF--IREMKSISVL-------------------------------------------
----------VLRNNNLTGTIPS-NIG-DY-LGLRQLDLSFNKLTGQIPAPLFNSRQ--L
THL-----FLGNNRLNGSLPT-QKS--PSLS------NIDVSYN-DLTG-----DLPSWV
RLPNL--QLNLIANHFT---VGGSNRRA-LP---RLDCL---------------QKDFRC
-NRGKGV------------------------Y------F---------------------
----------------------NFFVNCGGRD-IRSSSG--ALYEKDE--GALG-----P
ATFFVSKTQ-RWAVSNVGLFTGSN---SNQYI-ALSA-TQ-FAN-------TSDSELFQS
ARL---SASSL----RYYGLGLENGGYSVTVQFAEIQI----Q--GSNTWKSLGRRIFDI
YV-----Q---------GKLVEKDFDMQKAANGSSI-RVIQRV-YKA-NVSE-NYLEVHL
F--WAGKGTCCIPAQ--------GTYGPLVSAISATP-----------------------
-DFIPT--------VK-----------NKLPS---------KSK--KNIVIIVG-AIVGA
GMLCILVIAILLF-IRRK--RK-----R-AADEE--------------------------
---------V---LNS------------LHI-R--PYT---FSYSELRTATQDFDPSNKL
-----GEG--------GFGPVFKGKLN-----DGREIAVKQLSV--ASR-QGKG------
QFVAEIATISA--VQHRNLVKLYGCCIEGNQRMLVYEYLSNKSLDQALF-----------
-------------------------GKCMRSYMCYPCKKNKCCYL-------------TC
CVTVAEE-KS-LQLGWSQRFEICLGVAKGLAYMHEES----NPRIVHRDVKASNILL-DS
DLVPKLSDFGLAKLYDDK-KTHI--STRVAGTIGYLSPEYVMLGHL-TEKTDVFAFGIVA
LEIVSGRP-NSSPELDD-D-KQYLLEW-------AWSLHQEQRDMEVVDPDL-TEFDKEE
V----KRVIGVAFLCTQTDHAIRPTMSRVVGM---LTGDVEIT-EANA---KPG---YVS
E----RTFE-NAM------------S------------FM--SGST--------SS----
----SWILP-------------------------------------ETPKDSSK------
-------------------------------------------------SQVEE-HGRR-
-------H
>AT1G29730.1 pacid=19651105 transcript=AT1G29730.1 locus=AT1G29730 ID=AT1G29730.1.TAIR10 annot-version=TAIR10
------------------------------------------------------------
------------------------------------------------------------
---------MSAAYN------LMIKS----------------------------------
-------------KSCLFSSSILF----VVT-LIYL---LC-------------------
--------------------------TV-S---------ASP--------S---LHPDEV
EAL--KDITET-LGVKH-------L-----NL-S-EDPCL---TKTLV-IS---QGVLK-
------EGQNS-TIRCDCHF-NN-Y-----STCHIKH--F------V---LQKFN-----
----------------------------------------------LPGRL--PPMLYKF
RHLESI-----------DLYNNYLYGSIPMEW-ASLPYLKSI------------SVCANR
LSGD--IP-----------------------KGLGKFINLTLLVLEANQFSGTIPKELGN
LVNLQGLGLSSNQLVGGLPKTLAKLTK--LTNL------------HLSDNRLNGSIPEFI
G-KLPKLQ-RLE----LYASG-LRG-PIPDS-IFHLENLIDVRISDT--VAG-LG-----
-HVPQ--ITS-TSLKYL-------------------------------------------
----------VLRNINLSGPIPT-SIW-DL-PSLMTLDLSFNRLTGEIPAYATA-----P
KYT-----YLAGNMLSGKVETGAFL--TAST------NIDLSYN-NFTW-----SP---M
CKERK--NINTYESSH----SKNRLTRL-LP------CS----------------AIKQC
----QNY------------------------S------R---------------------
----------------------SLHINCGGPDVTIENSRGRFLYEGDN--YGLT-GS--A
TNY---YRK-NWGYSNTGDFMDDAI-TEDTYT-VSSE-SA-V-S-------AKYPDLYQN
ARR---SPLSL----AYYAFCFENGSYNVKLHFAEIQF----S--DVEPYTKLAKRVFNI
YI-----Q---------GKLIWEDFSIREEANGTH--KEVIRE-VNT-TVTD-NTLEIRL
Y--WAGKGTMIIPQR--------GYYGSLISAVSVCP-----------------------
-SSESE--------CG-------------------------------------G------
---------------------------M-KKKIS--------------------------
---------K---LKG------------PDL-R--TGS---FSLRQLKVATNDFDPLNKI
-----GEG--------GFGSVYKGRLP-----DGTLIAVKKLSS--KSH-QGNK------
EFVNEIGMIAC--LQHPNLVKLYGCCVEKNQLLLVYEYLENNCLSDALF-----------
-----------------------A-GR---------------------------------
--------SC-LKLEWGTRHKICLGIARGLAFLHEDS----AVKIIHRDIKGTNVLL-DK
DLNSKISDFGLARLHEDN-QSHI--TTRVAGTIGYMAPEYAMRGHL-TEKADVYSFGVVA
MEIVSGKS-NAKYTPDD-ECCVGLLDW-------AFVLQKKGDIAEILDPRLEGMFDVME
A----ERMIKVSLLCANKSSTLRPNMSQVVKM---LEGETEIE-QIIS---DPG---VYS
D-N--LHFK-PSS----------------------------LSSDYILSI----PS----
----SSE-----SA-----------------------------YD-LYPLSPESI-----
------------------------------------------VFTIQ-------------
--------
>AT1G56120.1 pacid=19652498 transcript=AT1G56120.1 locus=AT1G56120 ID=AT1G56120.1.TAIR10 annot-version=TAIR10
------------------------------------------------------------
------------------------------------------------------------
------------------------------------------------------------
------------------------------------------------MV----------
--------------------------RAQN-------R-TRP--------T---THPDDA
RAL--NSIFAA-WKIRA-PRE---W-----NI-S-GELCS---GVAID-AS---VLDSN-
------HAYNP-LIKCDCSF-QN-S-----TICRINN--I------K---VYAID-----
----------------------------------------------VVGPI--PPELWTL
TYLTNL-----------NLGQNYLTGSLSPAI-GNLTRMQWM------------TFGINA
LSGP--IP-----------------------KEIGLLTDLRLLGISSNNFSGSLPAEIGS
CTKLQQMYIDSSGLSGGIPLSFANFVE--LEVA------------WIMDVELTGRIPDFI
G-FWTKLT-TLR----ILGTG-LSG-PIPSS-FSNLIALTELRLGDI--SNG-SS-----
-SLDF--IKDMKSLSVL-------------------------------------------
----------VLRNNNLTGTIPS-TIG-GY-TSLQQVDLSFNKLHGPIPASLFNLSR--L
THL-----FLGNNTLNGSLPT-LKG--QSLS------NLDVSYN-DLSG-----SLPSWV
SLPDL--KLNLVANNFT---LEGLDNRV-LS---GLHCL---------------QKNFPC
-NRGEGI------------------------C------KCNKKIPSQIMFSMLNVQTYGQ
GSNVLLEKNCFKTFAIDWCLDYNFSINCGGPE-IRSVSG--ALFEKED--ADLG-----P
ASFVVSAAK-RWAASSVGNFAGSS---NNIYI-ATSL-AQ-FIN-------TMDSELFQS
ARL---SASSL----RYYGLGLENGGYTVTLQFAEVQI----E--GSNSWKGIGRRRFNI
YV-----Q---------GRLVEKDFDIRRTAGGSSV-RAVQRE-YKT-NVSE-NHLEVHL
F--WAGKGTCCIPIQ--------GAYGPLIAAVSATP-----------------------
-DFTPT--------VA-----------NRPPS---------KGK--SRTGTIVG-VIVGV
GLLSIFAGVVILV-IRKR--RK-----P-YTDDE--------------------------
---------E---ILS------------MDV-K--PYT---FTYSELKNATQDFDLSNKL
-----GEG--------GFGAVYKGNLN-----DGREVAVKQLSI--GSR-QGKG------
QFVAEIIAISS--VLHRNLVKLYGCCFEGDHRLLVYEYLPNGSLDQALF-----------
-------------------------G----------------------------------
------D-KS-LHLDWSTRYEICLGVARGLVYLHEEA----SVRIIHRDVKASNILL-DS
ELVPKVSDFGLAKLYDDK-KTHI--STRVAGTIGYLAPEYAMRGHL-TEKTDVYAFGVVA
LELVSGRK-NSDENLEE-G-KKYLLEW-------AWNLHEKNRDVELIDDEL-SEYNMEE
V----KRMIGIALLCTQSSYALRPPMSRVVAM---LSGDAEVN-DATS---KPG---YLT
D----CTFD-DTT------------SS------SFS-NFQ--TKDT--------SF----
----S----------------------------TSFIAPG---PE-MPLRDGES------
----------------------------------------KPMVGF----KIKE--GR--
--------
>AT1G07650.2 pacid=19654687 transcript=AT1G07650.2 locus=AT1G07650 ID=AT1G07650.2.TAIR10 annot-version=TAIR10
------------------------------------------------------------
------------------------------------------------------------
---------MI-----------YLHRI---------------------------------
--------------------YFII----VLF-TLI-----F----H-GRL----------
--------------------------G-FS---------DNN--------K---LHEAEV
RAL--KEIGKK-LGKKD-------W-----DF-N-KDPCS---GEGTWIVT---TYTTK-
-------GFES-NITCDCSFLPQ-N-----SSCHVIR--IGNLVGRA---LKSQN-----
----------------------------------------------LTGIV--PPEFSKL
RHLKVL-----------DLSRNSLTGSIPKEW-ASM-RLEDL------------SFMGNR
LSGP--FP-----------------------KVLTRLTMLRNLSLEGNQFSGPIPPDIGQ
LVHLEKLHLPSNAFTGPLTEKLGLLKN--LTDM------------RISDNNFTGPIPDFI
S-NWTRIL-KLQ----MHGCG-LDG-PIPSS-ISSLTSLTDLRISDL--GGK-PS-----
-SFPP--LKNLESIKTL-------------------------------------------
----------ILRKCKIIGPIPK-YIG-DL-KKLKTLDLSFNLLSGEIPSSFENMKK--A
DFI-----YLTGNKLTGGVPN-YFV--ERNK------NVDVSFN-NFTD---ESSIPSHD
CNRV---TSNLVESF-A---LGNKSHKG-ST------CF---------------LQRMPC
VHPKRYH------------------------L------Y---------------------
----------------------KLYINCGGGEVKVDKE---ITYQADD--EPKG-----A
SMYVLGANK-RWALSSTGNFMDNDD-DADEYT-VQNT-SR-L-SV---NASSPSFGLYRT
ARV---SPLSL----TYYGICLGNGNYTVNLHFAEIIF----T--DDNTLYSLGKRLFDI
YV-----Q---------DQLVIKNFNIQEAARGSG--KPIIKS-FLV-NVTD-HTLKIGL
R--WAGKGTTGIPIR--------GVYGPMISAISVEP-----------------------
-NFKPP---------------------------------VYYDT--KDIILKVGVPVAAA
TL-LLFIIVGVFWKKR----RD-----K-NDIDK--------------------------
---------E---LRG------------LDL-Q--TGT---FTLRQIKAATDNFDVTRKI
-----GEG--------GFGSVYKGELS-----EGKLIAVKQLSA--KSR-QGNR------
EFVNEIGMISA--LQHPNLVKLYGCCVEGNQLILVYEYLENNCLSRALF-----------
-------------------------G----------------------------------
----KDESSR-LKLDWSTRKKIFLGIAKGLTFLHEES----RIKIVHRDIKASNVLL-DK
DLNAKISDFGLAKLNDDG-NTHI--STRIAGTIGYMAPEYAMRGYL-TEKADVYSFGVVA
LEIVSGKS-NTNFRPTE-D-FVYLLDW-------AYVLQERGSLLELVDPTLASDYSEEE
A----MLMLNVALMCTNASPTLRPTMSQVVSL---IEGKTAMQ-ELLS---DPS---FST
V-N--PKLK-ALR--NHFWQNE------------LSRSLS-FSTSG-PR-----TA----
----SAN-----SLVDAEEKTGLLD-----------------------------------
------------------------------------------------------------
--------
>AT1G53430.1 pacid=19654701 transcript=AT1G53430.1 locus=AT1G53430 ID=AT1G53430.1.TAIR10 annot-version=TAIR10
------------------------------------------------------------
------------------------------------------------------------
---------MG-----------FIFSTEK-------------------------------
-----------------VVYVLLL----IFV-CLE-----N----F-GS-----------
---------------------------------------NAQ--------L---LPEDEV
QTL--RTIFRK-LQNQT-------V-----NI-E-RTSCS---DQN-WNFVV--ESASN-
-------SPTS-NITCDCTF-NA-S-----SVCRVTN--I------Q---LKSFS-----
----------------------------------------------LPGIF--PPEFGNL
TRLREI-----------DLSRNFLNGTIPTTL-SQI-PLEIL------------SVIGNR
LSGP--FP-----------------------PQLGDITTLTDVNLETNLFTGPLPRNLGN
LRSLKELLLSANNFTGQIPESLSNLKN--LTEF------------RIDGNSLSGKIPDFI
G-NWTLLE-RLD----LQGTS-MEG-PIPPS-ISNLTNLTELRITDL--RGQ-AA-----
FSFPD--LRNLMKMKRL-------------------------------------------
------------------GPIPE-YIG-SM-SELKTLDLSSNMLTGVIPDTFRNLDA--F
NFM-----FLNNNSLTGPVPQ-FII--NSKE------NLDLSDN-NFTQ-----PPTL-S
CNQL---DVNLISSYPS---VT--DNSV-QW------CL---------------REGLPC
--PEDAK------------------------Q------S---------------------
----------------------SLFINCGGSRLKIGK----DTYTDDL--NSRG-----Q
STF-SSVSE-RWGYSSSGVWLGKE---DAGYL-ATDR-FN-LIN-------GSTPEYYKT
ARL---SPQSL----KYYGLCLRRGSYKLQLHFAEIMF----S--NDQTFNSLGRRIFDI
YV-----Q---------GNLLERDFNIAERAGGVG--KPFIRQ-IDGVQVNG-STLEIHL
Q--WTGKGTNVIPTR--------GVYGPLISAITITP-----------------------
-NFKV----------------------------------DTGKP--LSNGAVAG-IVIAA
CAVFGLLVLVILRLTGYL--GG-----KEVDENE--------------------------
---------E---LRG------------LDL-Q--TGS---FTLKQIKRATNNFDPENKI
-----GEG--------GFGPVYKGVLA-----DGMTIAVKQLSS--KSK-QGNR------
EFVTEIGMISA--LQHPNLVKLYGCCIEGKELLLVYEYLENNSLARALF-----------
-------------------------G----------------------------------
----TEK-QR-LHLDWSTRNKICIGIAKGLAYLHEES----RLKIVHRDIKATNVLL-DL
SLNAKISDFGLAKLNDDE-NTHI--STRIAGTIGYMAPEYAMRGYL-TDKADVYSFGVVC
LEIVSGKS-NTNYRPKE-E-FVYLLDW-------AYVLQEQGSLLELVDPDLGTSFSKKE
A----MRMLNIALLCTNPSPTLRPPMSSVVSM---LEGKIKVQ-PPLV---KREADPSGS
A-A--MRFK-ALE--LLSQDSES--QVSTYARNREQDISS-SSMDG-PW-----VD----
----SSF-----SEPGKDVSLQQQEEGRS--SSSSRKL----LDD-LTDVKIE-------
------------------------------------------------------------
--------
>AT1G56140.1 pacid=19654726 transcript=AT1G56140.1 locus=AT1G56140 ID=AT1G56140.1.TAIR10 annot-version=TAIR10
------------------------------------------------------------
------------------------------------------------------------
---------MLR------------------------------------------------
-----------LWRYLC-LLLTVW----FLC-NFG------P---V-YVV----------
--------------------------RAQN-------R-TGA--------T---THPDEA
LAL--NSIFAA-WRIRA-PRE---W-----NI-S-GELCS---GAAID-AS---VLDSN-
------PAYNP-LIKCDCSF-EN-S-----TICRITN--I------K---VYAME-----
----------------------------------------------VVGSI--PQQLWTL
EYLTNL-----------NLGQNVLTGSLPPAL-GNLTRMRWM------------TFGINA
LSGP--IP-----------------------KEIGLLTDLRLLSISSNNFSGSIPDEIGR
CTKLQQIYIDSSGLSGGLPVSFANLVE--LEQA------------WIADMELTGQIPDFI
G-DWTKLT-TLR----ILGTG-LSG-PIPAS-FSNLTSLTELRLGDI--SNG-NS-----
-SLEF--IKDMKSLSIL-------------------------------------------
----------VLRNNNLTGTIPS-NIG-EY-SSLRQLDLSFNKLHGTIPASLFNLRQ--L
THL-----FLGNNTLNGSLPT-QKG--QSLS------NVDVSYN-DLSG-----SLPSWV
SLPNL--NLNLVANNFT---LEGLDNRV-LS---GLNCL---------------QKNFPC
-NRGKGI------------------------Y------S---------------------
----------------------DFSINCGGPE-IRSVTE--AVFERED--EDLG-----P
ASFVVSAGQ-RWAASSVGLFAGSS---NNIYI-STSQ-SQ-FVN-------TLDSELFQS
ARL---SASSL----RYYGLGLENGGYTVTLQFAEIQIL--GS--TSNTWRGLGRRRFDI
YV-----Q---------GRLVEKDFDVRRTAGDSTV-RAVQRE-YKA-NVSQ-NHLEIHL
F--WAGKGTCCIPIQ--------GAYGPLISAVGATP-----------------------
-DFTPT--------VG-----------NRPPS---------KGK--SMTGTIVG-VIVGV
GLLSIISGVVIFI-IRKR--RK-----R-YTDDE--------------------------
---------E---ILS------------MDV-K--PYT---FTYSELKSATQDFDPSNKL
-----GEG--------GFGPVYKGKLN-----DGREVAVKLLSV--GSR-QGKG------
QFVAEIVAISA--VQHRNLVKLYGCCYEGEHRLLVYEYLPNGSLDQALF-----------
-------------------------G----------------------------------
------E-KT-LHLDWSTRYEICLGVARGLVYLHEEA----RLRIVHRDVKASNILL-DS
KLVPKVSDFGLAKLYDDK-KTHI--STRVAGTIGYLAPEYAMRGHL-TEKTDVYAFGVVA
LELVSGRP-NSDENLED-E-KRYLLEW-------AWNLHEKGREVELIDHQL-TEFNMEE
G----KRMIGIALLCTQTSHALRPPMSRVVAM---LSGDVEVS-DVTS---KPG---YLT
D----WRFD-DTT------------AS------SIS-GFP--LRNT--------QA----
----SES-------------------------FTSFVAPR---SE-ISPRNNDA------
----------------------------------------RPMLGA----QMNE--GR--
--------
>AT1G53440.1 pacid=19655026 transcript=AT1G53440.1 locus=AT1G53440 ID=AT1G53440.1.TAIR10 annot-version=TAIR10
------------------------------------------------------------
------------------------------------------------------------
---------MG-----------FFFSTRK-------------------------------
-------------------GLLLI----IFI-CLD-----I----F-GS-----------
---------------------------------------NAQ--------L---LPEDEV
QTL--RTIFRK-LQNQT-------V-----NI-E-RTSCL---DRK-WNFVA--ESTSK-
-------LPTS-NITCDCTF-NA-S-----SVCRVTN--I------Q---LRGFN-----
----------------------------------------------LRGII--PPEFGNL
TRLTEI-----------DLVLNFLSGTIPTTL-SQI-PLEIL------------AVTGNR
LSGP--FP-----------------------PQLGQITTLTDVIMESNLFTGQLPPNLGN
LRSLKRLLISSNNITGRIPESLSNLKN--LTNF------------RIDGNSLSGKIPDFI
G-NWTRLV-RLD----LQGTS-MEG-PIPAS-ISNLKNLTELRITDL--RGP-TS-----
-PFPD--LQNMTNMERL-------------------------------------------
----------VLRNCLIREPIPE-YIGTSM-TMLKLLDLSSNMLNGTIPDTFRSLNA--F
NFM-----YLNNNSLTGPVPQ-FIL--DSKQ------NIDLSYN-NFTQ-----PPTL-S
CNQL---DVNLISSYPS---VT--NNSV-QW------CL---------------RKDLPC
--PGDAH------------------------H------S---------------------
----------------------SLFINCGGNRLKVDK----DEYADDL--NKRG-----A
STF-SSVSE-RWGYSSSGAWLGND---GATYL-ATDT-FN-LIN-------ESTPEYYKT
ARL---ASQSL----KYYGLCMRRGSYKVQLYFAEIMF----S--NDQTYSSLGRRLFDI
YV-----Q---------GILLERDFNIAQRAGGVG--KPFLRQ-VDEVQVNG-STLEIHL
K--WTGKGTNVIPTR--------GVYGPLISAITVTP-----------------------
-NFKV----------------------------------DTGKP--LSNGVVAG-IVIAA
CVAFGLLVLVILRLTGYL--GG-----KEVDENE--------------------------
---------E---LRG------------LDL-Q--TGS---FTLKQIKRATNNFDPENKI
-----GEG--------GFGPVYKGVLA-----DGMTIAVKQLSS--KSK-QGNR------
EFVTEIGMISA--LQHPNLVKLYGCCIEGKELLLVYEYLENNSLARALF-----------
-------------------------G----------------------------------
----TEK-QR-LHLDWSTRNKVCIGIAKGLAYLHEES----RLKIVHRDIKATNVLL-DL
SLNAKISDFGLAKLDEEE-NTHI--STRIAGTIGYMAPEYAMRGYL-TDKADVYSFGVVC
LEIVSGKS-NTNYRPKE-E-FIYLLDW-------AYVLQEQGSLLELVDPDLGTSFSKKE
A----MRMLNIALLCTNPSPTLRPPMSSVVSM---LQGKIKVQ-PPLV---KREADPSGS
A-A--MRFK-ALE--HLSQDSES--QVSTYTRNKEHK-SS-SSMDG-PW-----VD----
----SSF-----SDPSKDVSLLQQEEGNS--SSSSRRL----LDD-LTDVEIE-------
------------------------------------------------------------
--------
>AT1G29720.1 pacid=19657485 transcript=AT1G29720.1 locus=AT1G29720 ID=AT1G29720.1.TAIR10 annot-version=TAIR10
------------------------------------------------------------
------------------------------------------------------------
---------MS-------------------------------------------------
-I--------------ILWSFFLF----FTI-ILSS---------L-TNI----------
--------------------------TTLA---------SFS--------S---LHADEL
NAL--KEIATT-LGIKR-------L-----NLRD-EDPCS---SKTLK-II---QEVDFV
PN----LDINN-TIGCDCSF-NN-N-----TICRITE--L------A---LKTMS-----
----------------------------------------------LRGKL--PPELTKL
PYLKSI-----------ELCRNYLSGTIPMEW-AKMAYLTSI------------SVCANN
LSGN--LP-----------------------AGLQNFKNLTFLGVEGNQFSGPIPDELGN
LTSLTGLELASNKFTGILPGTLARLVN--LERV------------RICDNNFTGIIPAYI
G-NWTRLQ-KLH----LYASG-LTG-PIPDA-VVRLENLLELSLSDT--TGI--------
KSFPN--LSS-KGLKRL-------------------------------------------
----------ILRNVGLSGPIPS-YIW-NL-TDLKILDLSFNKLNGIVQGVQNP-----P
KNI-----YLTGNLLSGNIESGGLL--NSQS------YIDLSYN-NFSWSS--------S
CQKGS--TINTYQSSY----SKNNLTGL-PP------CA----------------VPANC
----KKY------------------------Q------R---------------------
----------------------FLHINCGGEEVSIRNSLGKITYQTDN--SRQT-----N
AAS-NQQFD-YWGVSNTGDFTDDNS-DHDEYY-TSTN-LT-L-S-------GDYPDLYKT
ARR---SALSL----VYYAFCLENGNYNVKLHFMEIQF----S--DKEVYSRLGRRIFDV
YV-----Q---------GKLFLRDFNINKEANGNM--KPVIKE-INA-TVTN-HMLEIRL
Y--WAGKGTTLIPKR--------GNYGPLISAISLCH-----------------------
-SQEPL--------CG------VE---------------KTKHH--IKYPLILG-ASGAL
VT-IVLLAVGIYARGIYR--RD-----N-NRRER--------------------------
---------D---LRA------------QGL-Q--TVC---FSWRQLQTATNNFDQANKL
-----GEG--------GFGSVFKGELS-----DGTIIAVKQLSS--KSS-QGNR------
EFVNEIGMISG--LNHPNLVKLYGCCVERDQLLLVYEYMENNSLALALF-----------
-------------------------GQ---------------------------------
--------NS-LKLDWAARQKICVGIARGLEFLHDGS----AMRMVHRDIKTTNVLL-DT
DLNAKISDFGLARLHEAE-HTHI--STKVAGTIGYMAPEYALWGQL-TEKADVYSFGVVA
MEIVSGKS-NTKQQGNA-D-SVSLINW-------ALTLQQTGDILEIVDRMLEGEFNRSE
A----VRMIKVALVCTNSSPSLRPTMSEAVKM---LEGEIEIT-QVMS---DPG---IYG
H-D--WSIS-KLR--DIDTHSSSS-TS--------------GVTDQTTTT----MK----
----SSV-----SG-----------------------------CD-LYPLYPESM-----
------------------------------------------ILNST---VENSSSSL--
--------
>AT1G56130.1 pacid=19657859 transcript=AT1G56130.1 locus=AT1G56130 ID=AT1G56130.1.TAIR10 annot-version=TAIR10
------------------------------------------------------------
------------------------------------------------------------
---------MTR------------------------------------------------
-----------IRRSPCLLLLIIW----FMC-IAG------S---V-QVV----------
--------------------------QSQN-------Q-TGA--------T---THPDEA
RAL--NSIFAA-WKIQA-PRE---W-----NI-S-GELCS---GAAID-AS---VLDSN-
------PAYNP-LIKCDCSF-QN-S-----TICRITN--I------K---VYAID-----
----------------------------------------------VVGPI--PPELWTL
TYLTNL-----------NLGQNVLTGSLPPAI-GNLTRMQWM------------TFGINA
LSGP--VP-----------------------KEIGLLTDLRLLGISSNNFSGSIPDEIGR
CTKLQQMYIDSSGLSGRIPLSFANLVQ--LEQA------------WIADLEVTDQIPDFI
G-DWTKLT-TLR----IIGTG-LSG-PIPSS-FSNLTSLTELRLGDI--SSG-SS-----
-SLDF--IKDMKSLSVL-------------------------------------------
----------VLRNNNLTGTIPS-TIG-EH-SSLRQVDLSFNKLHGPIPASLFNLSQ--L
THL-----FLGNNTLNGSFPT-QKT--QSLR------NVDVSYN-DLSG-----SLPSWV
SLPSL--KLNLVANNFT---LEGLDNRV-LP---GLNCL---------------QKNFPC
-NRGKGI------------------------Y------S---------------------
----------------------DFSINCGGPE-KRSVTG--ALFERED--EDFG-----P
ASFFVSAGQ-RWAASSVGLFAGSS---NNIYI-ATSQ-SQ-FVN-------TLDSELFQS
ARL---SASSV----RYYGLGLENGGYTVTLQFAEIQIL--GS--TSTTWKGLGRRRFDI
YV-----Q---------GRLVEKDFDVRRTAGDSTV-RAVQRV-YKA-NVSE-NHLEVHL
F--WAGKGTCCIPIQ--------GAYGPLISAVSATP-----------------------
-DFTPT--------VA-----------NKPPS---------KGK--NRTGTIVG-VIVGV
GLLSILAGVVMFT-IRKR--RK-----R-YTDDE--------------------------
---------E---LLG------------MDV-K--PYI---FTYSELKSATQDFDPSNKL
-----GEG--------GFGPVYKGNLN-----DGRVVAVKLLSV--GSR-QGKG------
QFVAEIVAISS--VLHRNLVKLYGCCFEGEHRMLVYEYLPNGSLDQALF-----------
-------------------------G----------------------------------
------D-KT-LHLDWSTRYEICLGVARGLVYLHEEA----SVRIVHRDVKASNILL-DS
RLVPQISDFGLAKLYDDK-KTHI--STRVAGTIGYLAPEYAMRGHL-TEKTDVYAFGVVA
LELVSGRP-NSDENLEE-E-KKYLLEW-------AWNLHEKSRDIELIDDKL-TDFNMEE
A----KRMIGIALLCTQTSHALRPPMSRVVAM---LSGDVEIG-DVTS---KPG---YVS
D----WRFD-DTT------------GS------SLS-GFQ--IKDT--------TG----
----YS---------------------------MSLVAPG---SE-ISPRDSDF------
----------------------------------------KPMLGS----KINE--GR--
--------
>AT1G53420.1 pacid=19658205 transcript=AT1G53420.1 locus=AT1G53420 ID=AT1G53420.1.TAIR10 annot-version=TAIR10
------------------------------------------------------------
------------------------------------------------------------
---------MS-------------------------------------------------
-------------LNRFLFTSFSF----FLF-FIVH---------F--------------
-----------------------------A---------SSA--------T---LPTQEG
EAF--KVVLTT-LKKTN-------I-----DL-N-VDPCE---------VS---------
---------------------ST-G-----NEWSTIS--R------N---LKREN-----
----------------------------------------------LQGSL--PKELVGL
PLLQEI-----------DLSRNYLNGSIPPEW-GVL-PLVNI------------WLLGNR
LTGP--IP-----------------------KEFGNITTLTSLVLEANQLSGELPLELGN
LPNIQQMILSSNNFNGEIPSTFAKLTT--LRDF------------RVSDNQLSGTIPDFI
Q-KWTKLE-RLF----IQASG-LVG-PIPIA-IASLVELKDLRISDL--NGP-ES-----
-PFPQ--LRNIKKMETL-------------------------------------------
----------ILRNCNLTGDLPD-YLG-KI-TSFKFLDLSFNKLSGAIPNTYINLRD--G
GYI-----YFTGNMLNGSVPD-WMV--NKGY------KIDLSYN-NFSV-----DPTNAV
CK----------------------YNNV-LS------CM----------------RNYQC
----PKT------------------------F------N---------------------
----------------------ALHINCGGDEMSING----TIYESDK--YDRL-----E
SWY--ESRN-GWFSNNVGVFVDDKH-VPERVTIESNS-SE-L-N-------VVDFGLYTQ
ARI---SAISL----TYYALCLENGNYNVNLHFAEIMF----N--GNNNYQSLGRRFFDI
YI-----Q---------RKLEVKDFNIAKEAKDVG--NVVIKT-FPV-EIKD-GKLEIRL
Y--WAGRGTTVIPKE--------RVYGPLISAISVDS-----------------------
-SVNPS----------------------------------PRNG--MSTGTLHTLVVILS
IF-IVFLVFGTLWKKGYL--RS-----K-SQMEK--------------------------
---------D---FKS------------LEL-M--IAS---FSLRQIKIATNNFDSANRI
-----GEG--------GFGPVYKGKLF-----DGTIIAVKQLST--GSK-QGNR------
EFLNEIGMISA--LHHPNLVKLYGCCVEGGQLLLVYEFVENNSLARALF-----------
-------------------------G----------------------------------
----PQE-TQ-LRLDWPTRRKICIGVARGLAYLHEES----RLKIVHRDIKATNVLL-DK
QLNPKISDFGLAKLDEED-STHI--STRIAGTFGYMAPEYAMRGHL-TDKADVYSFGIVA
LEIVHGRS-NKIERSKN-N-TFYLIDW-------VEVLREKNNLLELVDPRLGSEYNREE
A----MTMIQIAIMCTSSEPCERPSMSEVVKM---LEGKKMVEVEKLE---EAS---VHR
E-T--KRLE-NMNTMKKYYEMIGQ-EI------STSMSMI-------------MSD----
----RSE-----SS-----------------------------AD---------------
------------------------------------------------------------
-------H
>AT3G14840.2 pacid=19664478 transcript=AT3G14840.2 locus=AT3G14840 ID=AT3G14840.2.TAIR10 annot-version=TAIR10
------------------------------------------------------------
------------------------------------------------------------
---------MS-------------------------------------------------
-----------LNRQLLFTYYFIV----SLI-LFSD---------F--------------
-----------------------------V---------SSA--------T---LPKEEV
DAL--QSVATA-LKKSN-------W-----NF-S-VDPCDETLSEGGW-RN---PNAAK-
-------GFED-AVTCNCS-----S-----VICHVTN--I------V---LKAQD-----
----------------------------------------------LQGSL--PTDLSGL
PFLQEL-----------DLTRNYLNGSIPPEW-GAS-SLLNI------------SLLGNR
ISGS--IP-----------------------KELGNLTTLSGLVLEYNQLSGKIPPELGN
LPNLKRLLLSSNNLSGEIPSTFAKLTT--LTDL------------RISDNQFTGAIPDFI
Q-NWKGLE-KLV----IQASG-LVG-PIPSA-IGLLGTLTDLRITDL--SGP-ES-----
-PFPP--LRNMTSMKYL-------------------------------------------
----------ILRNCNLTGDLPA-YLG-QN-RKLKNLDLSFNKLSGPIPATYSGLSD--V
DFI-----YFTSNMLNGQVPS-WMV--DQGD------TIDITYN-NFSK-----DKTE-E
CQQK---SVNTFSSTSP---LVANNSSN-VS------CL----------------SKYTC
----PKT------------------------F------Y---------------------
----------------------GLHINCGGNEITSNE----TKYDADTW------D---T
PGY-YDSKN-GWVSSNTGNFLDDDR-TNNGKSKWSNS-SE-L-KI---TNSSIDFRLYTQ
ARL---SAISL----TYQALCLGKGNYTVNLHFAEIMF----N--EKNMYSNLGRRYFDI
YV-----Q---------GKREVKDFNIVDEAKGVG--KAVVKK-FPV-MVTN-GKLEIRL
Q--WAGKGTQAIPVR--------GVYGPLISAVSVDP-----------------------
-DFIPP------------------------KEP---GT-GTGGG--SSVGTVVGSVIAST
VF-LVLLIGGILWWRGCL--RP-----K-SQMEK--------------------------
---------D---FKN------------LDF-Q--ISS---FSLRQIKVATDNFDPANKI
-----GEG--------GFGPVHKGIMT-----DGTVIAVKQLSA--KSK-QGNR------
EFLNEIAMISA--LQHPHLVKLYGCCVEGDQLLLVYEYLENNSLARALF-----------
-------------------------G----------------------------------
----PQE-TQ-IPLNWPMRQKICVGIARGLAYLHEES----RLKIVHRDIKATNVLL-DK
ELNPKISDFGLAKLDEEE-NTHI--STRVAGTYGYMAPEYAMRGHL-TDKADVYSFGVVA
LEIVHGKS-NTSSRSKA-D-TFYLLDW-------VHVLREQNTLLEVVDPRLGTDYNKQE
A----LMMIQIGMLCTSPAPGDRPSMSTVVSM---LEGHSTVNVEKLL---EAS---VNN
EKDE-ESVR-AMK--RHYATIGEE-EI------TNT-----TTTDG-PF-----TS----
----SST-----STAN--------------------------AND-LYPVKLDSA-----
------------------------------------------YWNTRT------------
--------
>evm_27.model.AmTr_v1.0_scaffold00051.32_
------------------------------------------------------------
------------------------------------------------------------
------------------------------------------------------------
------------------------------------------------------------
------------------------------------------------------------
------------------------------------------------------------
------------------------------------------------------------
------------------------------------------------------------
------------------------------------------------------------
------------------------------------------------------------
------------------------------------------------------------
------------------------------------------------------------
------------------------------------------------------------
------------------------------------------------------------
------------------------------------------------------------
------------------------------------------------------------
------------------------------------------------------------
------------------------------------------------------------
------------------------------------------------------------
------------------------------------------------------------
-M-----Q---------GERVLKDFDIKAEAKG-AY-RAIVKT-FDA-NVTN-NVLEIHF
F--WAGKGTCCIPFQ--------GTYGPLVSAMRIYQ-----------------------
-QGSTS--------AS-----------FSSR----------NDK--RRRGVLLG-LVLGG
AGGLLIASSIVYLWRKKDENRH--------------------------------------
------------------------------------------------------------
------------------------------------------------------------
------------------------------------------------F-----------
-------------------------K----------------------------------
---------------------------------------------VHTD-----------
------------------------------------------------------------
------------------------------------------------------------
---------------------------------------------------SPR---KV-
------------------------------------------------------------
------------------------------------------------------------
------------------------------------------------------------
--------
>evm_27.model.AmTr_v1.0_scaffold00032.136
------------------------------------------------------------
------------------------------------------------------------
------------------------------------------------------------
------------------------------------------------------------
------------------------------------------------------------
------------------------------------------------------------
------------------------------------------------------------
------------------------------------------------------------
------------------------------------------------------------
------------------------------------------------------------
------------------------------------------------------------
------------------------------------------------------------
------------------------------------------------------------
------------------------------------------------------------
------------------------------------------------------------
------------------------------------------------------------
------------------------------------------------------------
---------------------------------MTSADG--TVYEQDN--VTLG-----M
ASYYVTDTQ-RWAISSTGRFLDSP---RPRYI-ETSQ-SQ-FTN-------ISDSELFQT
ARL---SPGSL----RYYGLGLENGEYTIRLEFAELAF----A--TPPDWRSVGRRVFDV
YL-----Q---------GKLQLKDFDIRKEASDSSF-RAVSKT-YKA-NVTE-NFLEIHL
F--WAGKGTCCIPNQ--------GYYGPLISAVKATP-----------------------
-DFVPT--------VS-----------NLPPS-------TSSKQ--NRTGLIVG-IVVGS
GVLFLIAISAIFI-VRQR--KK-----K-GLSDG--------------------------
---------E---FLG------------MGA-R--PNT---FSYAELRTATEDFNAKNKL
-----GEG--------GFGAVYKGTLP-----DGRTVAVKQLSV--TSR-QGKN------
QFITEIATMSA--VQHRNLVRLYGCCIERDQRLLVYEYLENKSLDQALF-----------
-------------------------G----------------------------------
------K-SK-LHLDWPTRYSICMGTARALAYLHEES----RPRIVHRDVKASNILL-DA
DLIPKISDFGLAKLFDDT-KTHI--STRVAGTIGYLAPEYAMRGHL-TEKVDVFGFGVVA
LEVLSGRP-NADTSLDQ-E-KIYLLER-------AWHLHENNQERELVDQRL-TDFNEEQ
V----TQIIGVALLCTQASPMLRPSMSRVVAM---LAGDMEVA-TVSS---RPG---YLT
D----WHFD-DIN------------S------------LV--SQDY--------TP----
--GSATR-----VNNTESEISF---------SHSTTFN--------TSPMSSGR------
-----------------------------------------PMLHG----GIDK--GR--
--------
>evm_27.model.AmTr_v1.0_scaffold00032.137
------------------------------------------------------------
------------------------------------------------------------
------------------------------------------------------------
------------------------------------------------------------
------------------------------------------------------------
------------------------------------------------------------
------------------------------------------------------------
------------------------------------------------------------
------------------------------------------------------------
------------------------------------------------------------
-----------------MAATL-------LAQV------------WASDNGFTGKMPDFI
G-NWTKLE-TLR----LQGNS-FQG-PIPSS-FDSLTTLRDLRISEL--SNG-TS-----
-SLDF--IKNMKNLTTL-------------------------------------------
----------VLRNNMISGMIPS-DIG-GH-AQLAHL-----------------------
------------------------------------------------------------
------------------------------------------------------------
------------------------------------------------------------
------------------------------------------------------------
------------------------------------------------------------
------------------------------------------------------------
------------------------------------------------------------
------------------------------------------------------------
------------------------------------------------------------
------------------------------------------------------------
------------------------------------------------------------
------------------------------------------------------------
------------------------------------------------------------
------------------------------------------------------------
------------------------------------------------------------
------------------------------------------------------------
------------------------------------------------------------
------------------------------------------------------------
------------------------------------------------------------
------------------------------------------------------------
------------------------------------------------------------
--------
>evm_27.model.AmTr_v1.0_scaffold00032.135
------------------------------------------------------------
------------------------------------------------------------
------------------------------------------------------------
------------------------------------------------------------
------------------------------------------------------------
------------------------------------------------------------
------------------------------------------------------------
------------------------------------------------------------
------------------------------------------------------------
------------------------------------------------------------
------------------------------------------------------------
------MS-VLR----LQGNS-FQG-PIPSS-FARLTSLRDLRISEL--SNG-TS-----
-SLDF--IKNMKNLTIL-------------------------------------------
----------VLRNNMISGIIPS-DIG-GH-AQLAHLDLSFNSLTGEIPSSLFNMSS--L
SFL-----FLGNNNLSGSLPQ-QKS--SSLS------TIDLSYN-QLTG-----SFPLWM
NAQNL--TMNLVGNSFV---IGNSNNSV-TP--VGLHCL---------------QRTFPC
-NRNAPR------------------------Y------S---------------------
----------------------SFAINSGGKQ-ITSADG--TVYEQDN--VTLG-----M
ASYYVTDTQ-RWAISSTGRFLDSP---SPRYI-ETSQ-SQ-FTA-------TLDTELFQT
ARL---SPGSL----RYYGLGLQNGVYTIRLEFAELEF----P--TPPDWRSTGRRVFDI
YI-----Q---------GKLELKDFDIRKAAGDSSF-RAVPNT-YKA-NVTE-NFLEIHL
F--WAGKGTCCIPNQ--------GYYGPLISAVKATP-----------------------
-DFVPN--------VS-----------NLPPS-------TSSKQ--NRTGLIVG-IVVGF
GVLFLILVSAIFI-VRKR--KK-----R-GLSDE--------------------------
---------E---FLG------------MGA-R--PNT---FSYCELRTATEDFNAKNKL
-----GEG--------GFGAVYK-------------------------------------
---------------HRNLVRLFGCCIEGDQRLLVYEYLENKSVDQALF-----------
-------------------------E----------------------------------
------K-SE-LHLDWSTRYEICMGTARGLAYLHEES----RPRIVHRDVKASNILL-DA
DLIPKISDFGLAKLYDDT-KTHI--STRVAGTIGYLAPEYAMRGHL-TEKADVFGFGVVA
LEILSGRL-NSDTSLDE-E-QIYLLEW-------AWHLHENNREIELVDQRL-TDFNEEQ
A----TRTIGVALLCTQASPILRPSMSRVVAM---LAGDIEVA-TVSS---RPS---YLT
D----WHFN-DIN------------S------------LV--SQDY--------TP----
----STR-----VNNTQSEMD------------STTFN-----TD-SSPMNANR------
-----------------------------------------PIPHG----GIDE--GR--
--------
>evm_27.model.AmTr_v1.0_scaffold00032.51_
------------------------------------------------------------
------------------------------------------------------------
------------------------------------------------------------
--------MEAFNSSSSLSILALC----SFL-ISF------L---V-CTS----------
--------------------------EAQ---------------------T---LDPKEV
MAL--RSISEK-WGLSS-SVS---W-----NI-S-GEPCS---GTAID-NS---KIE-D-
------PNNNP-AIKCDCRA-NN-G-----TTCHIKE--M------K---VYSLS-----
----------------------------------------------VSGSI--PEEIANL
SFLTNL-----------NLAENHLTGPLPAFI-GNLTSMQYL------------SFAANM
LSGT--IP-----------------------KELGNLRDLLSLRFSSNNFSGVLPPDLGN
LVKLEQIYIDSAGVSGEIPSTLSKLQN--LKYV------------WASDNGFPGKIPDFI
G-NWTNLQ-TLK----LQGNS-FEG-PIPSS-FANLTSLMDLRISEL--SNG-SS-----
-SLDF--IKNMKNLTIL-------------------------------------------
----------VLRNNMISGNISS-EIV-DF-AQLRHL-----------------------
--------FLGNNNLSGSLPQ-QKS--SSLS------TIDLSYN-QLAG-----SFPLWM
NSQNL--QMNLVGNSFV---IGNSNNSV-TP--IGLDCL---------------QRTFPC
-NRNNPR------------------------Y------S---------------------
----------------------YFAINSGGKQ-ITSADG--TVFEQDD--ANIG-----M
ASYFVAESQ-RWAVSNAGRFVDSS---SAQYI-QTNK-SQ-FTN-------TLDPELFQT
MRL---SPGSL----RYYGLGLQNGNYTVKLQFSEIEY----P--SPPDWHSTGRRVFNV
YA-----Q---------GKLKLKDFDVRKEAGGNSF-VAVTRE-FNA-SVTE-NFLEIQF
S--WAGKGTCCIPNQ--------GTYGPLISAISASPA----------------------
-DFLPT--------VS-----------NTPPS-------TSQKK--NKTGLIVG-IVVSS
GVVCLVAFGAIFV-LKQR--KK-----R-GLSDE--------------------------
---------E---FLV------------MGT-R--RNT---FSYSVLKAATEDFNAKNKL
-----GDG--------GFGAVYKGTLL-----DGTIVAVKQLSV--TSH-QGKD------
QFVTEIATISA--VQHRNLVRLYGCCVEGDQRLLVYEYLENKSLDQALF-----------
-------------------------G----------------------------------
------K-NV-LHLDWPTRYEICMGTARGLAYLHEES----RPRIVHRDVKASNILL-DV
DLNPKISDFGLAKLYDDN-KTHI--STRVAGTIGYLAPEYAMRGHL-TEKADVFGLELWF
LRYLV-----------E-G-QIRMP---------AWQLLEDNRELDLVDQRL-TGLNEEQ
V----IRLIGVALLCTQASPTQRPSMSRVVAM---LTGDVEVT-RVTS---RPR---YLT
D----WHID-DIN------------S------------SI--GEDI--------TS----
----S-------------------------------------------------------
------------------------------------------------------------
--------
>evm_27.model.AmTr_v1.0_scaffold00162.27_
------------------------------------------------------------
------------------------------------------------------------
------------------------------------------------------------
------------------------------------------------------------
------------------------------------------------------------
------------------------------------------------------------
------------------------------------------------------------
------------------------------------------------------------
------------------------------------------------------------
------------------------------------------------------------
------------------------------------------------------------
------------------------------------------------------------
------------------------------------------------------------
------------------------------------------------------------
------------------------------------------------------------
------------------------------------------------------------
------------------------------------------------------------
------------------------------------------------------------
------------------------------------------------------------
------------------------------------------------------------
------------------------------------------------------------
------------------------------------------------------------
------------------------------------------------------------
------------------------------------------------------------
------------------------------------------------------------
-----------------------GVLP-----DGSVIAIKQLSS--KSK-QGNR------
EFVNEIGMTSA--LQHPNLVKLYGCGIEGNQLLLIYEYMENSCLSRALF-----------
-------------------------G----------------------------------
----QDE-SR-LNLDWPTRLKICKGIARGLAYLHEES----RLKI---------------
DLNAKISDFGLAKLDEEE-NAHI--STRIAGTIGYMAPEYAMRGYL-TDKADVYSFGIVA
LEIVSGKS-NTNYRPKE-D-CVYLLDWISICKLPAYVLQEKGSLLELVDPELGSNYSKDE
A----LKMLNVGFLCTNPSPTLRPSMSAVVSM---LEGNANVQ-APQP---RSG---STS
E-E--WRFK-AFI--SISQDNQSQ-TL-------STEGPT-SGYSG-PW-----IA----
----STV-----PLSSKEEV-------------STKSH----LPH-LIDISGD-------
------------------------------------------------------------
--------
>evm_27.model.AmTr_v1.0_scaffold00162.28_
------------------------------------------------------------
------------------------------------------------------------
------------------------------------------------------------
------------------------------------------------------------
------------------------------------------------------------
------------------------------------------------------------
------------------------------------------------------------
------------------------------------------------------------
------------------------------------------------------------
------------------------------------------------------------
------------------------------------------------------------
------------------------------------------------------------
------------------------------------------------------------
------------------------------------------------------------
------------------------------------------------------------
----------MLASYSS---VQ--DKLI-RP------CL---------------RKGFPC
--PVEPK------------------------N------Y---------------------
----------------------KLFINCGGRKITIDG----EEYEEDL--VGKG-----S
SMF--DERE-KWAVSSTGTFMDNNGTLRDIYV-PRSM-SN-LLA-------QKNIELYST
ARA---SAMSL----SYYGLCLQNGSYTVDLHFAEIQF----T--DDHTFSSLGKRIFDV
YI-----Q---------GKKVLTDFNIRTEAKGPG--IGINRT-FTT-DVTD-HTLEIHF
Y--WAGKGTTSIPWR--------SFYGPLVSAIRVTP-----------------------
-NFIPEI--------------------------------DGDDK--FSTGAIVG-IVVCS
SF-VVFLILALLYMNCYL--GG-----N-DKENK--------------------------
---------E---LRS------------LEL-Q--TSY---FSLKQIKAATKNFDPANMI
-----GEG--------GFGPVYK-------------------------------------
------------------------------------------------------------
------------------------------------------------------------
------------------------------------------------------------
------------------------------------------------------------
------------------------------------------------------------
------------------------------------------------------------
------------------------------------------------------------
------------------------------------------------------------
------------------------------------------------------------
--------
>evm_27.model.AmTr_v1.0_scaffold00162.29_
------------------------------------------------------------
------------------------------------------------------------
---------MA-------------------------------------------------
-L--------------KIMNGILL----VLL-AFF-----C----W-EML----------
--------------------------GS-----------EAQ--------S---LPRSEL
NAL--RQIASK-LGMMG-------------NF-N-VDQCS---SGG-WKIS-----TTE-
-------DREA-NVTCNCSF-VS-N-----TVCHIEM--I------F---WKAQN-----
----------------------------------------------LSGII--PEDFGNL
THLNVL-----------DFSRNYLNGFIPEVL-SGL-PLVQL------------SLLGNR
FSGP--IP-----------------------KKFGDMKNLTELVVEANQLGGSLPEELGH
LSNLERLILSSNEFTGELPTTFAKLTN--LTDF------------RINGNNISGTIPGFI
G-NWTKLK-KLR----ISGTS-MEG-PIPTT-ISSLEDMEDLRITDL--SGK-PS-----
-PFPP--LEKMKKLGKL-------------------------------------------
----------ILRNCSISGVIPP-YIE-EM-KDLKDLDLSFNNLTGGIPPFLKDFKG--L
DRL-----YLKSNKLTGDVPD-WIM--RIDP------DVDISNN-NFTG-----ATSSTM
CPPS---GPNMLASYSS---VQ--DKLI-RP------CL---------------QKGFPC
--PVKPK------------------------N------F---------------------
----------------------KLFINCGGRKITIDG----EEYEEDL--VGKG-----T
NMF--DGRE-KWAVSSTGNFMDNGGTLGDMYV-PSST-SN-LLA-------QKNIELYST
ARA---SAISL----SYYGLCLQNGGYTVVLYFAEIQF----T--DGHTFSSLGKRIFDV
YI-----Q---------GKKVLTDFNIRMEANGTG--IGINRT-FIT-DVTD-HTLEIHF
Y--WAGKGTTSIPWR--------SFYGPLVSAIRVTP-----------------------
-NFTPEI--------------------------------DGDDK--FSTGAMVG-IVVCS
CF-VVFLILAVLYMKGYL--GG-----N-DKENK--------------------------
---------E---LRS------------LEL-Q--TGY---FSLKQIKAATKNFDPANKI
-----GEG--------GFGPVYKGALP-----DGSVIAIKQLSS--KSK-QGNR------
EFVNEIGMISA--LQHPNLVKLYGCCIEGNQLLLIYEYMENNCLSRALF-----------
-------------------------G----------------------------------
----PDE-SR-LKLDWPIRLKICIGIARGLAYLHEES----RLKIVHRDIKGTNVLL-DK
DLNAKISDFGLAKLDEEE-NTHI--STRIAGT----------------------------
------------------------------------------------------------
------------------------------------------------------------
------------------------------------------------------------
------------------------------------------------------------
------------------------------------------------------------
--------
>Bradi4g28367.1.p pacid=32784503 transcript=Bradi4g28367.1 locus=Bradi4g28367 ID=Bradi4g28367.1.v3.1 annot-version=v3.1
M-----------------------------------------------------------
----------------------------GAWRL---------------------------
----PCGWRLL-------------------------------------------------
------------------FSMCFI----GLL-AEV-----V----H-GAG----------
--------------------------AD-A---------LHP--------R---LFPAEA
RTL--RRIAAK-IGVAH-------W-----NF-S-VNPCD---SE---------------
------------SMKCDCSF-YN-N-----TTCHVTG--I------F---LKEMN-----
----------------------------------------------FTSQL--PPDFADL
PCLLQL-----------DLSRSLFHGAVPDKW-AQM-RLQGL------------SLMGNR
LSGT--FP-----------------------MVLTRITTLTNLSIEGNEFHGLIPHEIGH
LTQMEKLIISANEFTGPLPAALSLLTN--LTDL------------RISGNNLSGKVRDFL
G-KLRKLE-KLQ----IEGSL-LEG-PIPSD-FSKLTNLSDLRISDL--RGS-GS-----
-AFPD--LSAMQSMKTL-------------------------------------------
----------VLRNCSISGSIPS-YFG-DM-KNLKHLDLSFNKLTGKIPDSFAKMGS--V
DYI-----YLTGNSLTGNIPE-WLL--RRNN------IADISFN-NFTMG----SSGPTQ
CLQG---GINLVESYSP---EMISLNNI-NP------CL---------------KKNFPC
AASNGQY------------------------R------S---------------------
----------------------SLHINCGDKEAIVNG----VKYETDT--VPKG-----A
SVLYVNPGS-NWAFSSTGNFMDNNI-NDDSYI-ATST-SK-L-T-------IPSSQLYAR
ARL---SPLSL----TYYGLCMHNGSYTVKLHFAEIVF----T--NDSTYCSLGKRKFNV
FI-----Q---------GKMVLEDFDIEQSAAGSG--KPIMKT-FTT-YVTN-HTLEIHF
Y--WAGRGTTGIPYR--------GFYGPLISAISVVP-----------------------
-NFQIP--------LA-----------AKLPQT--GSR-----I--SSKALLIGTPILA-
-I-CIAFVVGLYWIKQ----RR-----K-SSMHQ--------------------------
---------D---LGA------------LDL-Q--IGS---FTLRQIKAATRNFDPANKI
-----GEG--------GFGSVYKGLLS-----DGTIIAVKQLSS--KSK-QGNR------
EFVNEIGMISA--LQHPNLVRLYGCCTEGNQLLLVYEYMEHNCLARALF-----------
------------------------------------------------------------
----VEQ-YR-LRLDWPTRHKICLGIARGIAYLHEES----AIRIVHRDIKASNILL-DK
DLDAKISDFGLAKLNEDG-HTHI--STKVAGTIGYMAPEYAMRGYL-TDKADVYSFGVVA
LELVSGKS-NTNYRPKE-D-FVYLLDW-------ACVLHERGTLLELVDPDLGSNYPTED
A----LLMLNVALLCTNAAPTLRPKMSNIVSL---LEGHTPLQ-PLLS---DLS---LAA
N-S--LSSS-GLR--RNFWQNP-----------NESQSMT-IQASR-NN-----IS----
----DSS-----SL----DVGGSLR---P-------------LVS---------------
------------------------------------------------------------
--------
>Bradi1g48230.1.p pacid=32801240 transcript=Bradi1g48230.1 locus=Bradi1g48230 ID=Bradi1g48230.1.v3.1 annot-version=v3.1
------------------------------------------------------------
------------------------------------------------------------
---------MA-------------------------------------------------
-----------------PSPPLLL----LLL-VLTG---------L-GLA----------
--------------------------AAQP------EGPFPPFQ---QQRS---TNAADA
AAL--RAVFQQ-WGLAA-AAGAP----------E-EDPCQ---------KR---VWLQS-
------FATNA-SIDCGCDA-AN-------GECRITH--L------N---VTGFW-----
----------------------------------------------NISVI--PPALFNL
TELVSL------------------------------------------------------
-------------------------------------------DLSNNNLSGSIPPEVSN
LSKLETWHFNNNKLSGPFPNESSRLGS--LQSL------------WMFDNYIEGLLPEFI
A-NFTNLT-DLR----IYGMK-LRG-PIPKN-FSNLINLEKLMLGDL--DGG-NS-----
-TFNF--IADWANLSTL-------------------------------------------
----------SLRKCGIIDQLPS-TPP-KL-PKLTYLDLRSNNLSGSIQQ-LLPYRS--S
RYL-----YVGENNFSGQLPS-EIV--QSSL------ALDISYN-PLLNG----SLPNIP
ADRKW--PINYIGTSID---ASRTINSENLT---LLNCL----------------GMKEC
NRTSYTNP-----------------------I------T---------------------
----------------------SFAVNCGGKQKTYQDSLP-ITFSDDT--SNLG-----A
AGIHVDTDK-QWVVSHVGS---DPVVSESPGI-VNTN-QG-FLG-------VDMPELYQT
ART---SRSAL----SYYVVGLSNGKYTVQLFFAEIVI-------DSQLNHGPGRRLFNI
DI-----Q---------DQNIKTDFDITKEAGGFR--RPMNIT-YEV-TVDN-PVLKIHL
Y--WNGRGTCCIPYE--------GAYGPLVSAIRVFR-----------------------
-PKNPN---------------------NIPPPTP-PRS-ARPDN--KRRGVVVG-IAALC
------------------------------------------------------------
------------------------------------------------------------
------------------------------------IAMAVISS----------------
------------------------------------------------------------
------------------------------------------------------------
--------SV-AYLWW--------------------------------------------
------------------------------------------------------------
------------------K-------W---------------------------------
-----------------------------VSL--------------VK---HPNA-----
------------------------------------------------------------
------------------------------------------------------------
------------------------------------------------------------
--------
>Bradi5g21870.2.p pacid=32808129 transcript=Bradi5g21870.2 locus=Bradi5g21870 ID=Bradi5g21870.2.v3.1 annot-version=v3.1
------------------------------------------------------------
------------------------------------------------------------
---------MRR------------------------------------------------
----------------LHGAAL------LLL-LL--------------AA----------
--------------------------VAQA-------Q-QAST-----------THPGDA
AAL--NAVFAK-LGQKA-GPS---W-----NI-S-GDLCT---GAATD-TT---DIDND-
------NSFNP-AIKCVCSG-GN-T-----SVCRITR--I------K---IYALD-----
----------------------------------------------AVGPI--PEELRNL
TSLTNL-----------NFGQNYLTGPLPSFI-GELTAMQYM------------TFGINA
LSGP--VP-----------------------KELGNLTNLVSLSISSNNFSGPLPSELGN
LAKLEQLYIDSAGLSGSLPSSLSKLTK--MKTL------------WASDNDFTGQIPDYI
G-SW-NLT-ELR----FQGNS-FEG-PLPAT-LSNLVQLTGLRIGDI--LNGSSS-----
-SLAF--LNNMTSLSTL-------------------------------------------
----------VLRNCRISDKLVSVDFS-KF-RNLNLLDLSFNNITGQVPQTLLNLNS--L
NFL-----FLGNNSLSGSLPS-SIG--SSLK------NLDFSYN-QLSG-----SVPSWA
RSS----QLNLVANNFL---ADSSGNSV-LP--TGWECL---------------QRNTPC
-FLGSPQ------------------------S------S---------------------
----------------------SFAVDSGGNGLISGSDN--SMYQPDDIGTKLG-----A
ASYYVTGAP-TWGVSNVGRFMDAS---NGSYI-IYSS-QQ-FQN-------TLDTELFRN
ARM---SPSSL----RYFGIGLENGNYTVTLQFAEFDF----P--DSQSWKSTGRRVFDI
YV-----Q---------GERKEQNFDIRKAAGGKSY-IAVRRQ-YTI-KVTK-NFLDIHL
F--WAGKGTCCIPTQ--------GYYGPAISALSATP-----------------------
-NFTPT--------VR-----------NAAV---------KKSG--SNTGVIVG-VLVAV
AVLGLLAVAGIFIWRQKR--RK-----L-LLEQQ--------------------------
---------E---LYS------------IVG-R--PNV---LSYAELRSATENFSSSNLI
-----GQG--------GYGSVYKGKLV-----DGRLVAVKQLSE--ASH-QGKR------
EFAAEIETISR--VQHRNLVKLYGCCLEGNKPLLVYEYLENGSLDKALF-----------
-------------------------G----------------------------------
------K-GS-SNLDWPTRFEICLGIARGLAYLHEES----SIRVVHRDIKASNVLL-DA
NLNPKISDFGLAKLYDDQ-KTHV--STKVAGTFGYLAPEYAMRGHM-TEKVDVFAFGVVL
LETLAGRP-NYYSTLDE-D-KVYIFEW-------VWELYEANHPLDVVDPRL-EEFDSEE
V----LRAIKVALVCTQGSPHQRPSMSRVVAM---LTGDVEAP-DVVS---KPS---YIT
E----WQIK-GGD------------TT----------SYM--STDV--------SA----
----QSS-----SAP----------------------------RP-NSPRT-SS------
-----------------------------------------PFLSS----IIDE--GR--
--------
>Bradi5g21857.5.p pacid=32810656 transcript=Bradi5g21857.5 locus=Bradi5g21857 ID=Bradi5g21857.5.v3.1 annot-version=v3.1
------------------------------------------------------------
------------------------------------------------------------
---------MDP------------------------------------------------
----SPTW---SGSSVRHGSVLFL----LLL-LLSVLCCSSS---W-RAA----------
---------------------------AQA-------Q-PPPP-------Q---TDPTEA
AAV--NAILGK-LGLRA-PAS---W-----NV-S-GNPCS---GAATD-DT---PLDDN-
------PNFNP-AIKCDCTD-RN-G-----TLCHVTR--L------K---INSLD-----
----------------------------------------------AAGPI--PEELRNL
THLIKL-----------DFRKNSLTGPLPAFI-GELTALKYI------------TVGTNA
LSGP--VP-----------------------KELGNLTDLVSLALGSNNFNGSLPDELGK
LTKLKQL--------------------------------------WASDNNFTGQIPDYL
G-SLTNMT-QLR----LQGNS-FEG-PIPKS-LSNLIKLTS-------------------
----------------L-------------------------------------------
----------VLRNSKIFGTLSLVDFS-KF-VNLTLLDLSFNNITGQMPRSIFNLPS--L
SFL---------------------------------------------------------
---------NLVANDFV---MDSSNDSV-LP--WGLNCL---------------QRNTPC
-FLGSPQ------------------------S------S---------------------
----------------------SFAVDCGGSRTISGSDN--SMYQADN--ANLG-----A
ASYYVGGAP-MWGISSSGRFMDPP---NGSYI-IYSS-RQ-FEN-------TLDSGLFQT
ARM---SPSSL----RYYGIGLENGNYTVTLQFAEFDS----P--DPQAWKSRWRRVFDI
YV-----QVTYKLDIMLGERKEQNFDIRKAAGGKSF-VVVKKQ-YIV-HVVK-NFLEIHL
F--WAGKGTCCIPTQ--------GYYGPAISALSATP-----------------------
------------------------------------------------------------
-IFALAALAGVFVWRQKR--RK-----L-LLELE--------------------------
---------E---LYT------------IVG-R--PNV---FSYSELRAATENFNSSNLL
-----GEG--------GYGSVYKGKLN-----DGRVVAVKQLSE--SSN-QGKI------
QFATEIETISR--VQHRNLVKLYGCCLESNTPLLVYECLENGSLDQALF-----------
-------------------------G----------------------------------
------K-GG-LNLDWQTRFEICLGIARGIAYLHEES----SARIVHRDIKASNVLL-DA
DLNPKISDFGLAKLYDNK-KTHV--STKVAGTFGYLAPEYAMRGHM-TEKVDVFAFGVVA
LETVAGES-NHHTTLEE-E-TTYIFER-------VWDLYENGNPLDFVDPKL-SEFNSEE
V----LRVIRVALICTQGSPHRRPPMSRVVAM---LTGDADTSGEEVI---KPS---YIT
E----WQVK-AGS------------S-----------SYT-YSSSQ--------AG----
----SSS-----QTNQS-----------------SGVHAA---GD-GTPLS-PS------
-----------------------------------------PLFTS----IIDE--GR--
--------
>Bradi3g17756.3.p pacid=32820163 transcript=Bradi3g17756.3 locus=Bradi3g17756 ID=Bradi3g17756.3.v3.1 annot-version=v3.1
------------------------------------------------------------
------------------------------------------------------------
---------M--------------------------------------------------
------------------------------------------------------------
------------------------------------------------------------
------------------------------------------------------------
------------------------N-----------------------------------
----------------------------------------------TKGHP--FKALQKL
T--DER-----------NLVQNYLTGSLPAFI-GKLTRLKYL------------ALGINA
LTGV--VP-----------------------RELGNLKNLIALGISTNKFVGPLPEVVEN
LTQLEQLYIDSCGLSGELPPNFSKLKN--LKIL------------WASDNEFTGKIPDYI
G-TLSNLI-ELR----LQGNY-FDG-PIPAS-FSNLLKLTS-------------------
----------------L-------------------------------------------
----------VLRNSRISDNLTSVDFS-KF-AQLNYLNLSFNSITGEVSSILLNLSS--L
TFLFIETSFLGSNNLSGSLPD-TKS--PSLR------TIDLSYN-MLSG-----RFPSWV
NTNNS--KVNLVWNNFI---IDSSNSSI-LP--PGLNCL---------------QRDTPC
-LSGSPS------------------------Y------S---------------------
----------------------SFAVDSGGETPIRAADN--SIYDPDD--ASLQ-----G
ASYYVMNSS-RWGVSNTGKFIDTN---DATYI-IDTS-NR-FTN-------TLDSELFQT
ARM---SPSSL----RYYGIGLKNGNYNVLLQFSEIFF----P--DDQTWRSVGKRIFNI
YI-----Q---------GELKEKDFDIKKQANGKSY-TVVPKL-YIV-QITN-NFIEIRL
F--WAGKGTCCVPKQ--------GHYGPAISALSVSS-----------------------
-YGSNN--------EG-----------DPGPQ-------KNSTA--SKTGLVVG-VGVCV
AVLGLLALVGTFAWRQKR--RR-----L-EVEME--------------------------
---------E---LFS------------IVG-R--PNV---FSYGEIKSATGNFSPSNIL
-----GKG--------GYGLVYMGELH-----DGRMVAVKQLSP--TSH-QGKK------
EFMTEIATISA--VQHRNLVKLHGCCIGSKAPLLVYEYLENGSLDRAIF-----------
-------------------------G----------------------------------
------K-TE-LNLDWRTRFEICVGIARGLAYLHEES----SMRIVHRDIKASNVLL-DA
DLNPKISDFGLARHYKDS-MTHV--STGVAGTLGYLAPEYAMMGHL-TEKADVFAFGIVV
LEIIAGRL-NFDDSLEE-D-EKYLLGW-------VWRLHESKQTLELLDARL-AEFDEQE
A----ARVINVALLCTMGMPQQRPQMSKVVSM---LTEDIEMT-DVDTA-MRPR---YVP
D----WQLK-ISS------------T-----------GYS--SSGY--------SV----
----QQ------SSGSRVS------------APSSSSNKPGLHRD-TSPLA-LS------
-----------------------------------------ACSSG----EIGG--AR--
--------
>Bradi3g08917.7.p pacid=32822458 transcript=Bradi3g08917.7 locus=Bradi3g08917 ID=Bradi3g08917.7.v3.1 annot-version=v3.1
MGHDSLFELSRKTSLHFGSYSSFFRVRADCGTQCLQWSQPVRRRFTRRPLE---------
------LHADAPSPGNGQKPKQSGARKKFLCSLTHRRNPSQPVSRATTYRVPSCCLLPVP
ATAKIKQGEMV-------------------------------------------------
-------------GGGGFLLRLLL----IPL-LLL-----D----L-GSG----------
------------------NGGRC--AA--------------Q--------K---LPEQEV
QAL--KGIARK-LNKMD-------W-----DF-S-VDPCI---GSGAWVKS---D-----
------GLIVS-NVTCDCSL-QN-H-----TECHIIS--L------Q---LMRLN-----
----------------------------------------------LSGVL--PEEVVNL
TYLRYL-----------DLSRNFIQGPIPASW-ATL-RVFNL------------SLQGNR
ISGT--LP-----------------------KELGRMPMLKSIQLEANQLEGPIPPELGN
IISLERFFISANYITGELPSTFSRLTN--MTDL------------RIDGNNISGRIPSFI
K-NWQRVN-RID----MQGTL-MSG-PIPSE-IAFLRNLTELRVSDL--SGP-SM-----
-KFPP--LQNAQYLAEL-------------------------------------------
----------VLRNCSIYGELPV-YLG-QM-QYLKVLDLSFNKFSGQIPVNFGGMAA--L
QFL-----YLTDNMLTGDLPA-WML--KNKAS--NKVNMDVSYN-DFTG-----NPPT-E
CQQA---NVNMVSSFSF---SN--DNSL-RP------CL---------------RRNLPC
--MGKPR------------------------Y------S---------------------
----------------------SLFINCGGRSVVIDG----NVYEDDS--SQIG-----T
STFVSSDDR-KWAYSST-------------------------------------------
ARL---SPLSL----KYYGLCMENGEYLVQLHFAEIVF----T--EDHTYSSNGKRIFEV
LI-----Q---------GAKVLKDFNIQDEAGGVH--RAITMN-FTT-NITE-NTLEIHF
Y--WGGKGTTAIPYR--------GVYGPLISAISVTQ-----------------------
------------------------------------LR-QNHHG--ISTGVIIT-IIAAS
CL-AIILLLTAFYIKVFR--KG-----N-RKVNG------RHFFDHGR------------
---------K---ANT------------SEL-Q--TRAQYFFSLKEIESATEYFAPANKI
-----GEG--------GFGPVYKGTLT-----DGTTVAVKKLSS--KSS-QGNR------
EFLNEIGIISA--LRHPNLVRLYGCCIDGDQLLLIYEFLENNSLGRALF-----------
-------------------------G----------------------------------
----RVE-RQ-LKLDWPTRYNICLGTAKGLAYLHEES----TLKIIHRDIKPSNILL-NE
RLQPKISDFGLAKLNDDS--RRV--STRIAGTVGYMAPEYATRGCL-TRKADVYSFGVVT
LEIISGAS-NTNSMSNE-D-YLHILDL-------AERLKQQERLLEIVDQRLGSDYSQEE
A----LMMLNVALLCTNTSPTQRPRMSSVVKM---LCGQTPIE-VTP----DDD---LRE
D----LRFN-ITR--------SRQ-SM---------------NSRT-DWSCAPQSD----
----PSI--LLHGSNDS------------GYLPSSSSS----SLK-L-------------
------------------------------------------------------------
--------
>LOC_Os08g10300.1 pacid=33103913 transcript=LOC_Os08g10300.1 locus=LOC_Os08g10300 ID=LOC_Os08g10300.1.MSUv7.0 annot-version=v7.0
M-----------------------------------------------------------
------------------------------------------------------------
---------MRI------------------------------------------------
----RCSSS-SSGGHGGHQLILCW----LVI--A------CS---WVAVA----------
--------------------------RAQA-------Q-KPAG------AT---TDPVEV
AAL--NTILGR-WGTKP-PKT---W-----NI-TGGDPCT---GTAVD-DT---DIDNN-
------PIVNP-GIKCDCTF-NN-N-----TVCRIVK--L------R---VYALN-----
----------------------------------------------VVGQI--PAELEKL
THLANL-----------NLMQNYLTGPVPSFF-GKFP-MQYL------------SLAINP
LSGP--LP-----------------------KELGNLTNLISLGISLNNFTGNLPEELGN
LTKLEQMYIDSSGFSGPFPSTISKLKK--LKIL------------WISDNDFTGKIPDFI
G-SLTNLE-DLR----LQGNS-FQG-PIPAS-FSKLTKLTSLRIGDI--VNG-SS-----
-SLAF--ISNLTSLNVL-------------------------------------------
----------ILRNCKISDNLGAVNFT-KL-SRLNLLDLSFNNITGEVPQSILNLNS--L
RYL-----FLGNNSLTGSLPD-VKS--SSLN------NLDFSYN-QLMG-----NFPSWA
TNNNL--QLNLVANKFN---IRSNNDSI-LP--SGLNCL---------------QQDTPC
-FLGSPE------------------------Y------Y---------------------
----------------------SFAVDSGSNRSVRGLDN--TVYEADA--TSLG-----A
ASYYVTGQT-RWGISNVGKFNEAP---NGSYL-MYSS-QQ-FQN-------ALDSELFQT
ARM---SPSSL----RYYGLGLENGNYTVLLQFAEFAY----P--DTKTWQSIGRRVFDI
YV-----Q---------GDLKEKNFDVRKTAGGKSF-IAVNKR-YNA-TVSK-NFLEIHL
F--WAGKGTCCIPTQ--------GYYGPMISALSITP-----------------------
-NFTPT--------VR-----------NGVP----------KKK--SKAGVIAG-IVIGA
SVIGSAALLGIFVLVKKR--RK-----A-ARQQE--------------------------
---------E---LYN------------LVG-R--PNI---FSSAELKLATDNFSSQNVI
-----GEG--------GYGPVYKGSFF-----D-----------------RGKS------
EFVTEVATISA--VQHKNLVKLYGCCIDSSTPLLVYEYLENGSLDQALF-----------
-------------------------G----------------------------------
------H-GS-LNLDWPTRFEIILGIARGITYLHEES----SIRIVHRDIKASNVLL-DT
DLSPQISDFGLAKLYDEK-ETHI--STKIAGTFGYLAPEYAMRGHL-TEKADVFAFGVVA
LETVAGRS-NTDNSLDN-D-KIYLFEW-------AWGLYEREQGIKIVDPKL-DEFDSEE
A----FRVIYAALLCTQGSPHQRPPMSRVLAI---LTGDIEMT-EMVT---KPS---YIT
E----WQLR-GGN------------T-----------SYI--SSNY-------SSG----
----ST------TGEFREQ------------------------RE-TSPLT-PS------
-----------------------------------------PTITG----VTYD--GR--
--------
>LOC_Os08g10290.1 pacid=33104837 transcript=LOC_Os08g10290.1 locus=LOC_Os08g10290 ID=LOC_Os08g10290.1.MSUv7.0 annot-version=v7.0
M-----------------------------------------------------------
------------------------------------------------------------
---------MRR------------------------------------------------
----RCS-----GSHGRQLLLLYW----LVI--A------CS---W--VA----------
--------------------------AAQA-------Q-QAP--------R---TDPVEV
AAL--NAILGR-WGTNP-PKT---W-----NI-TGGDPCT---GTAVD-DT---NIDDS-
------PVVNP-GIKCDCSF-NN-R-----TVCHITK--L------R---VYALN-----
----------------------------------------------VVGTI--PAELESL
RYLANL-----------NLQQNYLTGPVPSFI-GKLTFMQYL------------TLSINS
LSGP--LP-----------------------KEIGNLTDLRSLGIGSNNFTGELPEELGN
LTKLEQLYIDSSGFSGPFPSTLSKLKN--LEKL------------WASDNDFTGKIPDYL
G-TLTKLV-ELR----FQGNS-FQG-PIPAS-LSNLSNLTSLRIGDI--VNG-SS-----
-SLAF--ISNLTSLNIL-------------------------------------------
----------ILRNCKISDNLRTVNFS-KL-GRLTLLDLSFNNITGEVPQSILNLNN--L
GYL-----FLGNNSLTGSLPD-AKS--SSLT------NLDFSYN-QLTG-----SFPSWV
TNNNL--QLNLVANKFN---IRENNNSI-LP--SGLNCL---------------QQDTPC
-LLGSPE------------------------Y------Y---------------------
----------------------SFAVDCGSNKSMKGSDN--TIYEVDA--ANLG-----V
ASYYVTRNT-RWGVSNVGIFNDAS---SRNYV-INSS-QQ-FQN-------TLDSELFQT
ARM---SPSSL----RYYGLGLENGNYSVKLQFAEFAY----P--DSKTWESTGRRIFDI
YV-----Q---------GVLKEKNFDIRKAVGGKSF-TAVNKI-YNT-IVSK-NFLEIHL
F--WAGKGTCCIPTQ--------GYYGPMISALSVTP-----------------------
-NFTPT--------VR-----------NGEP----------KKK--SKA-----------
------------------------------------------------------------
---------E---LYN------------LAG-R--PNV---FSNAELKLATENFSSQNMV
-----GEG--------GYGQVYKGKLP-----DGRVIAVKQLSQ--SSH-QGKS------
EFVTEVATISA--VQHRNLVKLHGCCIDSNTPLLVYEYLENGSLDRALF-----------
-------------------------G----------------------------------
------S-KS-FNLDWPTRFEIVLGVARGLTYLHEES----SVRIVHRDIKASNVLL-DT
DLTPKISDFGLAKLYDEK-KTHI--STKIAGTLGYLAPEYAMRGHL-TEKADVFAFGVVA
LETVAGRP-NTDNSREE-D-KIYLFEW-------AWTLYESGQALGIVDPKL-KEFNEKE
A----LRVICAALLCTQGSPHQRPSMSRVMAI---LAGDIEVT-EVVT---KPS---YIT
E----WQLR-GGGD-----------T-----------SYA--TSSY-------YSG----
----ST------TGEFREK------------------------RE-TAPLN-SY------
-----------------------------------------PGIAG----RIDE--GR--
--------
>LOC_Os08g10250.1 pacid=33105280 transcript=LOC_Os08g10250.1 locus=LOC_Os08g10250 ID=LOC_Os08g10250.1.MSUv7.0 annot-version=v7.0
------------------------------------------------------------
------------------------------------------------------------
------------------------------------------------------------
------------------------------------------------------------
------------------------------------------------------------
------------------------------------------------------------
------------------------------------------------------------
------------------------------------------------------------
------------------------------------------------------------
------------------------------------------------------------
------------------------------------------------------------
------------------------------------------------------------
------------------------------------------------------------
------------------------------------------------------------
------------------------------------------------------------
----------------M---IDSSNRSI-LS--SGLNCL---------------QRNTPC
-LPASPD------------------------D------S---------------------
----------------------SFAVDSGGTRPIIGSDK--SYYEPDD--TNLG-----E
ASYYVSNST-RWGISNTGKFMEAA---NFSFI-VYTS-RQ-FTN-------TLDSVLFQT
ART---SSSSL----RYYGIGLKNGFYNVELQFAEIFF----P--DNTTWTSLGTRIFDI
FI-----Q---------GELREKDFDIKKQTNGKSY-TVVLRQ-YVV-RVTE-NFMEIHL
F--WAGKGTCCIPRQ--------GSYGPLISALSVSP-----------------------
-YGGNN--------KV-----------DPGPI-------KNSAGK-SKIALVAG-VVVCT
IVLGLLS-TGTFLWRQKR--KK-----M-EAEM---------------------------
------------------------------------------------------------
------------------------------------------------------------
------------------------------------------------------------
------------------------------------------------------------
------------------------------------------------------------
------------------------------------------------------------
------------------------------------------------------------
------------------------------------------------------------
------------------------------------------------------------
------------------------------------------------------------
----------------------------------------------------GG--S---
--------
>LOC_Os08g10150.1 pacid=33106161 transcript=LOC_Os08g10150.1 locus=LOC_Os08g10150 ID=LOC_Os08g10150.1.MSUv7.0 annot-version=v7.0
------------------------------------------------------------
------------------------------------------------------------
------------------------------------------------------------
------------------------------------------------------------
------------------------------------------------------------
--M--STLLAH-LVRRE-G----F-----------GELA---------------------
--------------------------------VHLVQQLL------E---LFRLG-----
----------------------------------------------RMGR----------
---EAL-----------NCQPNDVSHFGASGMNGTESRSKLL------------DWIFTD
IHWEYDLP-----------------------EGTTVDSAPLTLALS---YNVSAPTMLAL
SSN--PRYIDSCGLSGDLPLTLSKLKN--LRAL------------RASDNDFTGKIPDYI
G-NLSNLE-VLK----LQGNK-IEG-PIPAS-LSKLVKLNS-------------------
---------------SL-------------------------------------------
----------TLRNCNISDKLTSVDFS-NF-KNLT-------------------------
------------------------------------------------------------
-------DLNLVWNNFM---IDSSNSSI-LP--SGLECL---------------QQDTPC
-FLGQPE------------------------Y------S---------------------
----------------------SFAVDCGGSRSVKSDDK--FIYESDG--ANLQ-----G
ASYYVTRPV-RWGVSNTGKFYMGE--PNRSYI-IYTS-NQ-FNK-------TLDSELFQT
ART---SPSSL----RYYGIGLKNE-----------IF----P--DGQIWQSMGRRIFDI
YI-----Q---------GERKEQDFDIKKYANEKSN-TPVERQ-YFT-DVTN-NFMEIHL
F--WAGKGTCCIPTL--------GFYGPSISALSVSF-----------------------
-SGDPG--------LN------INNTTNGEN----------TSS--GRRGLVVG-VVVSA
VIVGLLAVTGTFVWTQKR--KR-----L-EVEME--------------------------
---------E---LLS------------IVG-T--PNV---FSYGEIKSATDNFSTQNIL
-----GRG--------GYGLVYKGKLL-----DGRMVAVKQLSA--TSH-QGKR------
EFMTEIATISA--VQHRNLVKLHGCCIESDAPLLVYEYMENGSLDRAIL-----------
-------------------------G----------------------------------
------K-AS-LKLDWRTRFEICVGIARGLAYLHEES----STRIVHRDIKTSNVLL-DA
NLNPKISDFGLARHYNDS-MTHV--STGVAGTLGYLAPEYAMMGHL-TEKADVFAFGIVA
MEIIAGRP-NFDDSVED-D-KKYLLGW-------AWCLHENKQPLEILDPKL-TEFNQEE
V----MRVINVILLCTMGLPHQRPPMSKVVSI---LTEDIETV-EVEAN-ARPS---YIP
Q----SQIR-SEN------------D-----------GFI--AGYF--------SG----
----SS------IQQSSGTQGS---------MPSSSSSKPKFHRD-TSPLA-LS------
-----------------------------------------PCSSC----EID-------
--------
>LOC_Os08g10330.1 pacid=33106167 transcript=LOC_Os08g10330.1 locus=LOC_Os08g10330 ID=LOC_Os08g10330.1.MSUv7.0 annot-version=v7.0
------------------------------------------------------------
------------------------------------------------------------
---------M--------------------------------------------------
----SCS----SSSVHG----FLW----LML-VY------AS------CA----------
--------------------------AVQA-------Q-QAA--------R---TDPAEV
AAL--NTILGR-WGLRA-SPA---W-----NI-S-GEPCS---GVAID-ET---GVDNN-
------PNINP-AIKCDCSF-NA-G-----TVCHIIR--L------R---VFSLN-----
----------------------------------------------VVGQI--PEELQNL
SYLNNL-----------DLRRNYLTGPLPSFI-GNFSAMQYL------------AVSLNP
LSGP--LP-----------------------KEIGNLRNLLSLGISSNNFTGELPAELGN
LEKLEQMYIISSGFSGPFPSTFSKLKN--LKIL------------WASDNDLTGKIPDYF
G-SFPNLQ-DLR----FQGNS-FQG-PIPAS-LSNLTRLTSLRIGDI--LNG-SS-----
-SLSF--ISNLTSLNVL-------------------------------------------
----------ILRNCKISDNLGTVNFS-KL-AGLTLLDLSFNNITGHVPQSILNLDK--L
SFL-----FLGNNSLSGSLPY-DKS--PSLN------NLDFSYN-HLSG-----SFPPWV
TGNNL--QLNLVANDFI---LDSTNNSI-LP--SGLNCL---------------QQDTPC
-FRGSPE------------------------Y------Y---------------------
----------------------SFAVDCGSNKSTRGSDN--TLYETDA--QNIG-----A
ASYYVSDNA-RWGVSSVGKFNEAS---NGSYA-IYSP-QQ-FQS-------ALNSELFQT
ARM---SPSSL----RYYGIGLENGNYTVSLEFAEFVY----P--NSLTSNSIGRRVFDI
YV-----Q---------GELKEKNFNIRKMAGGKSL-IAVNKR-YTA-TVSK-NFLEIHL
F--WAGKGTCCIPTQ--------GHYGPTISALSVTP-----------------------
-NFIPT--------VQ-----------NGVP----------KKK--SKAGTISG-VVIGA
SFFGLAVLVGLFMLLKKR--RR-----T-SQRKE--------------------------
---------E---LYN------------MVG-R--RNV---FSNAELKLATENFGSQNIL
-----GEG--------GYGPVYKGILT-----DGRVVAVKQLSQ--SSQ-QGKS------
QFVTEVATISS--VQHRNLVKLYGCCIDSNTPLLVYEYLENGSLDQALF-----------
-------------------------G----------------------------------
------D-GR-FNLGWSTRFEIILGIARGLSYLHEEA----NVRIVHRDIKASNILL-DP
DLTPKISDFGLAKLYDEK-KTHV--NTKVAGTFGYLAPEYAMRGHL-TEKVDVFSFGVVA
LETVAGRS-NTDYSLVE-D-KKYLFEW-------AWGLYEREQALGIVDPRL-EEINEEE
V----LRVIRMSFLCTQGSPHQRPPMSRVVAM---LTGDIPVS-DVVA---KPN---YII
E----LQLR-GRN------------S-----------SHV--TTGY--------SG----
----ST------ADELSGQ------------------------RE-TSPLT-PS------
-----------------------------------------LEINR---EIIDD--GR--
--------
>LOC_Os08g10320.1 pacid=33106911 transcript=LOC_Os08g10320.1 locus=LOC_Os08g10320 ID=LOC_Os08g10320.1.MSUv7.0 annot-version=v7.0
------------------------------------------------------------
------------------------------------------------------------
---------MG-------------------------------------------------
----------------GH--VIVW----ILL-SV------CS---W-RIS----------
--------------------------AAQA-------Q-QPP--------R---TDPVEV
AAL--EAILGR-WNKTN-SPV---W-----SM-S-GEPCR---GVPVDGVT---GLDGN-
------PKNNP-GIKCDCSY-IN-G-----TVCHITQ--L------K---VYALN-----
----------------------------------------------VVGQI--PAELQNL
TYLNYL-----------DLDQNYLSGPIPSFI-GQLTALTEL------------HVGFNA
LSGP--IP-----------------------KELGNLTNLNLLGISLTNFTGQLPEELGN
LTKLQRLYTDSAGLSGPFPSTFSKLKN--LKLL------------RASDNDFTGKIPDYI
G-SLTNLE-DLA----FQGNS-FEG-PIPES-LSNLTKLTTLRIGDI--VSG-SS-----
-SFAF--VSSLTSLNIL-------------------------------------------
----------VLRNCRISGDLGAVDFS-KF-TKLAFLDLSFNNISGKVPQSILNLQM--L
TDL-----FLGNNSLTGGLPD-GIS--PSLK------NLDFSYN-QLTG-----SFPSWA
TQNNL--QLNLVANNFD---LGSTNNGI-LP--PGLNCL---------------QKDTPC
-LRGSPE------------------------Y------Y---------------------
----------------------SFAVDCGSNRSIRGSDN--TMYELDF--TDLG-----S
SSYYVTSET-RWGVSNVGKYFQSP---NDSKI-IYSN-EK-IQN-------AVVSELLQT
ARM---SPSSL----RYFGLGLENGNYTVLLQFAELGY----P--DSPTWKSLGRRVFDI
YI-----Q---------GDLKEKDFDIRKMAGGKSF-TAVYKS-YTA-TVSK-NFLEIHL
F--WAGKGTCCIPIQ--------GYYGPLISALSITP-----------------------
-NFTPT--------VR-----------NGVP----------KRK--SKVGAIAG-ISIGA
SVVGLAALFGIFMFIKKR--RR-----L-AQQQG--------------------------
---------E---LYN------------LVG-R--PDV---FSNAELKLATNNYSSQNIL
-----GEG--------GYGPVYKGMLP-----DGRVIAVKQLSQ--SSH-QGKN------
QFVTEVATISS--VQHRNLVKLHGCCIDSNTPLLVYEYLENGSLDQALF-----------
-------------------------R----------------------------------
------K-NS-LKLDWATRFEIILGIARGLTYLHEES----SVRIVHRDIKASNVLL-DT
DLTPKISDFGLARLYDEK-KTHV--STGIAGTFGYLAPEYAMRRHL-TEKVDVYAFGVVA
LETVAGRS-NTNNSIEE-S-KIYLLEW-------AWDLYEKEQAQRIVDPRL-EDFNKDE
V----LRVIHVALLCTQGSPNQRPPMSRVMAV---LTGDAEVV-EMVT---KPS---YIT
E----WQYR-DGN------------------------------STN--------SE----
----ST------TSEFSRQ------------------------KE-IDPLT-MS------
-----------------------------------------PTITG----SSHD--GR--
--------
>LOC_Os08g10310.1 pacid=33107191 transcript=LOC_Os08g10310.1 locus=LOC_Os08g10310 ID=LOC_Os08g10310.1.MSUv7.0 annot-version=v7.0
------------------------------------------------------------
------------------------------------------------------------
---------MG-------------------------------------------------
-------------GVSGK---LVW----VLL-VM------CS--SW-LIA----------
--------------------------AVHA-------Q-QAA--------T---TDPIEV
AAL--EAILGR-WGKTT-SPL---W-----RM-S-GEPCR---GVPVDGST---DLDGN-
------PKNNP-GIKCDCSY-NS-G-----TVCHITQ--L------R---VYALN-----
----------------------------------------------VVGQI--PAELQNL
TYLTYL-----------NLDQNYLSGPIPSFI-GQLTALTEL------------HVGFNP
LSGS--LP-----------------------KELGNLTNLNLLGISLTNFSGQLPEELGN
LTKLRQLYTDSAGLSGPFPSTLSRLKN--LKLL------------RASDNNFTGTIPDFI
G-SLSNLE-DLA----FQGNS-FEG-PIPAS-LSNLTKLTTLRIGDI--VNG-SS-----
-SLAF--ISSLTSLDTL-------------------------------------------
----------VLRNCKISGDLGAVDFS-KF-ANLTFLDLSFNNISGNVPKSILNLQK--L
IFL-----FLGNNSLTGELPD-GIS--PSLT------NLDFSYN-QLTG-----SFPSWV
TQNNL--QLNLVANNFI---LGSTNIGM-LP--PGLNCL---------------QEDTPC
-FRGSPK------------------------Y------Y---------------------
----------------------SFAVDCGSNRSIRVSDN--TMYELDS--TNLG-----D
SSYYVTSQT-RWGVSNVGKLFQAP---NDSKI-IHSG-EK-IQN-------AVDSELFQT
ARM---SPSSL----RYYGLGLENGNYTVLLKFAELGF----P--DTPTWQSLGRRFFDI
YI-----Q---------GELKEKDFNIRKMAGGKSF-TAVYKS-YTT-TVSK-NFLEIHL
F--WAGKGTCCIPIQ--------GYYGPLISALSITP-----------------------
-NFSPT--------VR-----------NGVP----------KKK--SKAGAIVG-IVIAA
SVLGSAILFGIFMVIKKR--RR-----M-AKQQE--------------------------
---------E---LYN------------LVG-Q--PDV---FSNAELKLATDNFSSQNIL
-----GEG--------GYGPVYKGVLP-----DGRVIAVKQLSQ--SSH-QGKS------
QFVTEVATISA--VQHRNLVKLHGCCIDSNTPLLVYEYLKNGSLDKALF-----------
-------------------------G----------------------------------
------N-GS-IKLDWATRFEIILGIARGLTYLHEES----SVRIVHRDIKASNVLL-DT
DLTPKISDFGLAKLYDEK-KTHV--STGIAGTFGYLAPEYAMRRHL-TEKVDVFAFGVVA
LEIVAGRS-NTDNSLEE-S-KIYLFEW-------AWSLYEKEQALGIVDPRL-EEFSRDE
V----YRVIHVALICTQGSPYQRPPMSKVVAM---LTGDVEVA-EVVT---KPN---YIT
E----WQFR-GGN------------T-----------SYV---TSH--------SG----
----ST------TPKLSRQ------------------------KE-IDPLT-QS------
-----------------------------------------PTITG----VSHEHEGR--
--------
>LOC_Os04g52600.1 pacid=33108661 transcript=LOC_Os04g52600.1 locus=LOC_Os04g52600 ID=LOC_Os04g52600.1.MSUv7.0 annot-version=v7.0
------------------------------------------------------------
------------------------------------------------------------
---------M--------------------------------------------------
----RVMS-----HLLLHGGVL------LLL-LA--------------AA----------
--------------------------AVQA-------Q-RVAT-------K---TDPTEA
AAL--NAVFAK-LGQQA-SLSTATW-----NI-S-GDPCT---GAATD-GT---PIDDN-
------PNFNP-AIKCDCTF-QN-N-----TVCRITK--L------K---IYALD-----
----------------------------------------------VPGTI--PQELRNL
TRLTHL-----------NLGQNTLTGPLPSFI-GELTNMQNM------------TFRINS
LSGP--IP-----------------------KELGNLTNLVSLGLGSNRFNGSLPSELGN
LDKLQELYIDSAGLSGPLPSSFSKLTR--MQTL------------WASDNDFTGQIPDYI
G-NW-NLT-DLR----FQGNS-FQG-PIPSA-LSNLVQLSSLRIGDI--ENGSSS-----
-SLAF--IGNMTSLSIL-------------------------------------------
----------ILRNCKISDNLASIDFS-KF-ASLNLLDLSFNNITGQVPTALLGLNL--L
NSL-----FLGNNSLSGSLPS-SKG--PSLS------TLDFSYN-QLSG-----NFPPWA
SGKNL--QLNLVANNFV---IDSSNNSI-LP--SGLACL---------------QRNTPC
-FLGSPQ------------------------S------S---------------------
----------------------SFAVDCGSNRLISASDN--LRYQTDD--ASLG-----P
ASYSVTGAP-TWGVSNVGKFVDAP---NGSYI-IYSS-RQ-FQN-------TLDSELFQT
SRM---SPSSL----RYYGIGLENGNYTVTLQFAEFGI----E--DTQTWKSLGRRVFDI
YL-----Q---------GERQEKNFDIRKAAGDKSY-TVVKKS-YKV-PVTK-NFLEIHL
F--WAGKGTCCIPGQ--------GYYGPTISALSVTPA----------------------
-DFTPT--------VG-----------IVAE--------QNKST--SKTGVIVG-VVVGV
AVLGLVALVGIFMWRQKR--RK-----L-TLEQQ--------------------------
---------E---LYS------------IVG-R--PNV---FSYSELRSATENFSSSNRL
-----GEG--------GYGAVYKGKLN-----DGRVVAVKQLSQ--TSH-QGKK------
QFATEIETISR--VQHRNLVKLYGCCLEGNNPLLVYEYMENGSLDKALF-----------
-------------------------G----------------------------------
------I-EK-LNIDWPARFDICLGIARGLAYLHEES----SIRVVHRDIKASNVLL-DA
NLNPKISDFGLAKLYDDK-KTHV--STKVAGTFGYLAPEYAMRGHM-TEKVDVFAFGVVL
LETLAGRP-NYDDTLEE-D-KIYIFEW-------AWELYENNNPLGIVDPNL-REFNRAE
V----LRAIHVALLCTQGSPHQRPPMSRVVSM---LTGDTEVT-DVLM---KPS---YIT
E----WQIK-GGN------------T-----------SFA--NSAV--------RG----
----QSS-----SAP----------------------------GS-TSQQA-SS------
-----------------------------------------VFLNS----IIQE--GR--
--------
>LOC_Os04g52590.1 pacid=33110745 transcript=LOC_Os04g52590.1 locus=LOC_Os04g52590 ID=LOC_Os04g52590.1.MSUv7.0 annot-version=v7.0
------------------------------------------------------------
------------------------------------------------------------
---------MDP------------------------------------------------
----RLSY-----CCYLHGCLCVL----VLL-L-------CS---W-RAA----------
--------------------------DAQA-------Q-QPPP-------H---TDPTEA
AAL--NAMMAR-LGLSA-PPS---W-----NI-S-SDPCS---GAATD-DT---PLDDN-
------PAFNP-AIKCDCSD-HN-N-----TLCHITR--L------K---INTLD-----
----------------------------------------------VVGPI--PEELRNL
THLIKL-----------DFRKNYFTGPLPAFI-GELTALKYI------------TVGINA
LSGP--IP-----------------------KELGNLTNLVSLALGSNNFNGSLPDELGK
LTKLQQL--------------------------------------WALDNNFTGQIPDYL
G-SLTNLT-QLR----LQGNS-FQG-PIPRS-LYNLVKLRS-------------------
----------------F-------------------------------------------
----------VLRNSRISDSLASVDFS-KF-GSLNLLDLSFNNITGQIPPSIVNLPS--L
TFL---------------------------------------------------------
---------NLVANDFV---IDGTDMSG-LP--WGLNCL---------------QRNTPC
-FLGSPK------------------------S------A---------------------
----------------------SFAVDCGGSRTISGSDN--AMYQADN--ANLG-----A
ASYYVAGTP-TWGVSTTGRFMDPP---NGSYI-IYSS-RQ-FDK-------TLDSGLFQT
ARM---SPSSL----RYYGIGLENGNYTVTLQFAEVDF----P--DVQSWRSRGRRIFDI
YI-----QVACKLTISLGERKEQNFDIRKAAGGKSF-TVVKKQ-YVV-PVTK-NFLEIHL
F--WAGKGTCCIPHQ--------GYYGPAISALSATP-----------------------
------------------------------------------------------------
-IFALAALAGHFIWRQKK--RK-----I-LLELE--------------------------
---------E---LYN------------IVG-R--PNV---FSYNELRSATENFSSSNLL
-----GEG--------GYGLVHKGRLS-----DGRAVAVKQLSQ--SSN-QGKK------
QFATEIETISR--VQHCNLVTLYGCCLESNTPLLVYEYLENGSLDQALF-----------
-------------------------G----------------------------------
------K-GS-LNLDWPTRFEICLGLARGIAYLHEDS----TVRIVHRDIKASNVLL-DA
GLNPKISDFGLAKLYDNK-KTHV--STKVAGTFGYLAPEYAMRGHM-TEKVDVFAFGVVA
LETVAGES-NYQNTLEE-D-RTYIFER-------VWELYENGHPLDFVDPKL-SEFNSEE
V----IRVIRVALLCTQGSPHKRPPMSKVVSM---LTGDADIT-EDAA---KPS---YIT
E----WQIK-VGS------------C-----------HHT--GSSQ--------VG----
----SAS-----TPPSSGDGG----------AGQASSQGA---GE-GSPLT-PS------
-----------------------------------------PLFTS----IIDE--GR--
--------
>LOC_Os04g52630.1 pacid=33111314 transcript=LOC_Os04g52630.1 locus=LOC_Os04g52630 ID=LOC_Os04g52630.1.MSUv7.0 annot-version=v7.0
------------------------------------------------------------
------------------------------------------------------------
---------MRRFIR---------------------------------------------
---SRVRR-----QIHLHGSVLLI---ILLL-LA--------------AA----------
--------------------------VAQA-------Q-QAPT------TR---TDPTEA
AAL--NAVFAK-LGQKA-QPS---W-----NI-T-GDPCT---GRATD-GS---STEDD-
-------SFNP-AITCDCTD-QN-G-----TVCHITK--L------K---IYAMD-----
----------------------------------------------ASGPI--PEELRNL
TRLTNL------------------------------------------------NFGINA
LSGS--IP-----------------------KEFGNLTNLISLGLGSNNFSGPLPSELGN
LDKLTGLYIDSAGLSGELPSSFSKLTK--VEKL------------WASDNNFTGKIPDYI
G-SW-NLT-DLR----FQGNS-FQG-SIPAT-LSKLVQLTNLRIGDI--ENG-SS-----
-SLAF--ISNMTSLSIL-------------------------------------------
----------VLRNCKISDNLASIDFS-KF-ASLKLLDLSFNNITGQVPEAMLGLNS--L
NFL------------------------------------DFSYN-QLSG-----NFPSWA
NEKNL--QLNLVANNFV---LDNSNNSV-LP--SGLECL---------------QRNTPC
-FLGSPH------------------------S------A---------------------
----------------------SFAVNCGSNRSISGSDN--YVYQADG--VSLG-----A
AQYYVTGET-KWGVSNIGKFMDAP--SNGIYI-FNSS-RQ-FQS-------TLDPELFQT
ARL---SPSSL----RYYGIGLENGNYTVTLQFAEIEF----E--DTKSWKSLGRRVFDI
YI-----Q---------GERKERNFDIRKATGGKSY-TAVKKQ-YLI-PVTK-NFVEIHL
F--WAGKGTCCIPAQ--------GYYGPSISALSLKP-----------------------
-NFIPT--------VR-----------SAAA--------QRKSS--SKTGVIVG-VVVGV
AVFGLVALAAIFLWMQKR--RK-----L-SLEQQ--------------------------
---------E---LYC------------IVG-R--PNV---FSYGQLRSATENFNFSNRL
-----GEG--------GYGAVYKGKLT-----DGRVVAVKQLSQ--TSN-QGKQ------
QFATEIETISR--VQHR-------------------------------------------
------------------------------------------------------------
------T-EK-LNIDWPARFEICLGIARGLAYLHEES----SIRVIHRDIKASNVLL-DA
NLNPKISDFGLAKLYDDK-KTHV--STKVAGTFGYLAPEYAMRGRM-TEKVDVFAFGVVL
LEILAGRP-NYDDALEE-D-KIYIFEW-------AWDLYENNNPLGLVDPKL-EEFNREE
V----LRAIRVALLCTQGSPHQRPPMSRVVTM---LAGDVEAP-EVVT---KPS---YIT
E----WQLK-GGD------------T-----------SYL--DSEV--------SW----
----QSS-----SAP----------------------------GGPASPRT-SS------
-----------------------------------------PFLSS----VD--------
--------
>LOC_Os04g52606.1 pacid=33111370 transcript=LOC_Os04g52606.1 locus=LOC_Os04g52606 ID=LOC_Os04g52606.1.MSUv7.0 annot-version=v7.0
------------------------------------------------------------
------------------------------------------------------------
------------------------------------------------------------
------------------------------------------------------------
------------------------------------------------------------
------------------------------------------------------------
------------------------------------------------------------
------------------------------------------------------------
--------------------------------------MQY-------------------
------------------------------------------------------------
------------------------------------------------------------
------------------------------------------------------------
------------------------------------------------------------
------------------------------------------------------------
------------------------------------------------------------
-----------------------------------LNCL---------------QRSTPC
-FLGSPK------------------------T------A---------------------
----------------------SFAVNCGG-PLTSGSDN--LRYQSDE--VNLG-----D
ASYYITGEP-TWGVSTVGRFMDAS---NGGYT-IRSS-RQ-FQN-------TLDSEMFQN
TRT---SASSL----RYYGIGLENGNYTVTLQFAEFGF----E--DTQSWKSLGRRVFDI
YL-----Q---------GERKEQNFDIRKAAGDKSY-TVVKRS-YKV-PVTK-NFVEIHL
F--WAGKGTCCIPTQ--------DNYGPSISALSLIPA----------------------
-DFTPT--------VSTSISPEGNN--NTSK--------AGVST--SKAGVIVG-VVVGV
TILGLIALAAILIWRQNRRKRK-----L-SLEQQ--------------------------
---------E---LYS------------IVG-R--PNV---ISYGELRSATENFSSSNLL
-----GEG--------GYGAVYKGKLT-----DGRVVAVKQLSQ--TSH-QGKV------
QFAAEIQTISR--VQHRNLVKLYGCCLESNNPLLVYEYMDNGSLDKALF-----------
-------------------------G----------------------------------
------T-GK-LNIDWPARFGICLGIARGLAYLHEES----SIRVVHRDIKASNVLL-DA
YLNPKISDFGLAKLYDDK-KTHV--STKVAGTFGYLAPEYAMRGRL-TEKVDVFAFGVVL
LETLAGRP-NYDDALEE-D-KIYIFEW-------AWELYENNYPLGVVDPRL-TEYDGEE
A----LRAIRVALLCTQGSPHQRPSMSRVVTM---LAGDVEVP-EVVT---KPS---YIT
E----WQIK-GGN------------T-----------SFM--GSDV--------SW----
----RSS-----SAP----------------------------REIISPQD-SS------
-----------------------------------------PFLSS----VE--------
--------
>LOC_Os04g52640.1 pacid=33111667 transcript=LOC_Os04g52640.1 locus=LOC_Os04g52640 ID=LOC_Os04g52640.1.MSUv7.0 annot-version=v7.0
------------------------------------------------------------
------------------------------------------------------------
------------------------------------------------------------
-----------------MALSV------LLL-LL--------------AA----------
--------------------------VAQA-------Q-KAPT------AT---TDRIEA
EAL--KAVFEK-LDQKA-E-----W-----NT-T-GDPCS---GAATD-ST---DINDS-
-------SINP-AIKCDCSD-QN-N-----TVCHITG--L------K---IYDKD-----
----------------------------------------------ATGQI--PGELRNL
THLTHL-----------NLSHNFLVGTIPSFI-GELAAMQYM------------TFGINA
LSGS--IP-----------------------KELGNLTNLVSLGFSSNNFSGSLPSELGS
LFKLEELFIDSAGLSGELPSSLSKLTR--MKIL------------WASDNNFTGQIPDYI
G-SW-NLT-DLR----FQGNS-FQG-PLPAN-LSNLVQLTNLRIGDI--ASGSSS-----
-SLAF--ISNMTSLNTL-------------------------------------------
----------ILRNCMVSDSLALIDFS-KF-ASLTLLDLSFNNITGQVPQTLLNLNF--L
SYL-----FLGNNNLTGSLPS-SKI--RSLR------NLDFSYN-QLSG-----NFPFWV
SEEDL--QLNLVANNFM---VNISNNSA-LP--SGLECL---------------QQNTPC
-FLGSPH------------------------S------A---------------------
----------------------SFAVDCGSTRFISGSRN--SSYQADA--TNLG-----A
ASYHVTEPL-TWGISNVGKFMDTP---NGTTI-INNA-RQ-FQA-------TLDSELFQT
ARM---SPSSL----RYYGIGLQNGNYTVSLQFAEFGF----E--DTESWKSRGRRVFDI
YV-----Q---------GERKEKDFDIKKEAGGKSY-TAVKKD-YIV-SVTR-NFVEIHL
F--WAGKGTCCIPTQ--------GYYGPTISALSLSP-----------------------
-NFTPT--------IG-----------NVAE--------QNSST--SKTVVIVA-VAIGV
TILGLVALVGIFLWRKKR--RK-----L-SLEQQ--------------------------
---------E---LYS------------IVG-R--PNI---FSYGELRSATENFSSSNRL
-----GEG--------GYGAVYKGKLM-----DGRIVAVKQLSQ--TSH-QGKK------
QFATEIETISR--VQHRNLVKLYGCCLEGNNPLLVYEYMENGSLDKALF-----------
-------------------------G----------------------------------
------T-EK-LHIGWPARFEICLGIARGLAYLHEES----SIRVVHRDIKASNVLL-DA
NLNPKISDFGLAKLYDDK-MTHV--STKVAGTFGYLAPEYAMRGHM-TEKVDVFAFGVVL
LETLAGRP-NYDDVLEE-D-KIYIFEW-------VWRLYESERALDIVDPNL-TEFNSEE
V----LRAIHVALLCTQGSPHRRPSMSRVVAM---LTGDAEVG-EVAA---KPS---YIT
E----WQIK-GGG------------TTTT---TTGSSSTS--SSAA--------NG----
----QWS-----SAPPP-------------------------PRATSSPKM-SS------
-----------------------------------------PFLSS----VVDE--GR--
--------
>LOC_Os04g22470.1 pacid=33112198 transcript=LOC_Os04g22470.1 locus=LOC_Os04g22470 ID=LOC_Os04g22470.1.MSUv7.0 annot-version=v7.0
------------------------------------------------------------
------------------------------------------------------------
---------MR-------------------------------------------------
----S------SRGVIRH---SVW----CLV-FV------WS---W-RVA----------
--------------------------AAQD-------Q-QAP--------K---TDPVEA
VAL--NTIMRR-WGKEA-SSE---W-----NV-S-GDLCS---GFAAD-KN---DWDYY-
------PNINP-FIKCDCTF-SN-N-----TLCRITK--L--------------------
------------------------------------------------------------
-----------------DLNYNYLTGFIPSFI-GKFTSMKYL------------ALGFNP
LSGP--LP-----------------------KELGNLTNLISLGISLNNFTGGLPEELGN
LTKLKQF--------------------------------------LASDNGFTGKIPDYL
G-SMTNLE--------------------------------EMRIGDI--VNG-IS-----
-PLAL--ISNLTSLNTL-------------------------------------------
----------ILRNCKIYGDLGAVDFS-MF-EKLSLLDLSFNNITGKVSQSILNLGN--L
QFL-----FLGNNNLAGRLPD-GIS--SSLK------AIDFSYN-QLTG-----SIPSWA
SQNNL--QLNLVANNFL---LGSTSN----------------------------------
------------------------------------------------------------
-----------------------------SNTSTRGSDN--TIYEADP--ANLG-----A
ATYYVTGQT-RWGVSSVGHYFRAT---DAKNI-IYSS-QN-FNN-------VVDSKLFET
GRV---SPSSL----RYYGLGLENGNYTVLLRFAEIAF----P--DSQTWLSLGRRVFDI
YI-----Q---------GALKEKDFDIRKTAGGKSF-SVVNRS-FMV-TVSK-NFLEIHL
F--WAGKGG--------------GIYGPMISALSVTP-----------------------
-NFTPT--------VR-----------NGIP----------KSE--SKVGIIAG-ISIGA
IVLVLAALFGVFTLLKKR--RA-----L-AYQKE--------------------------
---------E---LYY------------LVG-Q--PDV---FNYAELKLATDNFSSQNIL
-----GEG--------GFGPVYKQYFV-----HAQNIHVTNLA-----------------
----------------------------GKTPLLVYEYLENGSLDQAIF-----------
-------------------------G----------------------------------
------D-SS-LNLDWVTRFEIILGIASGLTYLHEES----SVRIVHRDIKASNVLL-DT
DLTPKISDFGLAKLYDEK-QTHV--STRIAGTLGYLAPEYAMRGHL-SEKADVFAFGVVM
LETVAGRP-NTNNSLEE-N-KIYLLEW-------AWGMYDKDQALEIVDPTI-KDFDKDE
A----FRVINVALLCTQGSPHQRPPMSRVVAM---LTRDVDVP-KVVT---KPS---YIT
E----WQLR-GGGN-----------N-----------GNT--SNSY--------AG----
----SSY-----QPEVQ-------------------------------------------
------------------------------------------------------------
--------
>LOC_Os04g52614.1 pacid=33113039 transcript=LOC_Os04g52614.1 locus=LOC_Os04g52614 ID=LOC_Os04g52614.1.MSUv7.0 annot-version=v7.0
------------------------------------------------------------
------------------------------------------------------------
---------MGW------------------------------------------------
----RMAV-----SRLLHGCVL------VLL-LA--------------AA----------
--------------------------VVQA-------Q-RAAT-------R---TDPTEA
AAL--NAVFAK-LGQQA-QSS---W-----NL-S-GDPCT---GRATD-GS---AIDDT-
-------SFNP-AITCDCTF-QN-S-----TICRITK--L------K---IHAVD-----
----------------------------------------------ASGPI--PEELRNL
TRLTDL-----------NLGQNLLSGPLPSFI-GELTNMQKM------------TFGINS
LSGP--IP-----------------------KELGNLTNLISLGLGSNHFNGSLPTELGN
LIKLQELYIDSAGLSGPLPSSLSKLTR--MQIL------------WASDNNFTGQIPDYI
G-SW-NLT-DLR----FQGNS-FQG-PIPAA-LSNLVQLSS-------------------
----------------L-------------------------------------------
----------ILRNCRISDNLASLDFS-KF-ASLSLL-----------------------
---------------------------------------DFSYN-QLSG-----NFPPWA
SDKNL--QF------------------I-LP--SGLACL---------------QRNTSF
-FLGSPQ------------------------S------S---------------------
----------------------SFAVNCGSNRFISGSDN--LRYETDD--VNLQ-----A
ASYNVTGAP-TWGVSNVGKFMDAP---NGNYI-IYSS-RQ-FQH-------TLDSELFQT
SRM---SPSSL----RYYGIGLENGNYTVTLQFAEFGI----E--DTQSWKSLGRRVFDI
YV-----Q---------GERKEKNFDIRKTAGDKSY-TVVKKQ-YKV-PVTK-NFLEIHL
F--WAGKGTCCIPTQ--------GYYGPTISALSVIPAGSIFAYLCKIPFSLFNLTSGLC
SDFTPT--------VG-----------NTAH--------KNKST--SKTGVIVG-VVVGV
TVLGLVALVGIFMWRQKR--RK-----L-SLEQQ--------------------------
---------E---LYS------------IVG-R--PNV---FSYSELRSATENFSSSNRL
-----GEG--------GYGTVYKGKLT-----DGRVVAVKQLSQ--TSH-QGKK------
QFATEIETISR--VQHRNLVKLYGCCLEGNNPLLVYEYMENGSLDKALF-----------
-------------------------G----------------------------------
------T-EK-LTIDWPARFEICLGIARGLAYLHEES----SICVVHRDIKASNVLI-DA
NLNPKISDFGLAKLYDDK-KTHV--STKVAGTFGYLAPEYAMRGHM-TEKVDVFAFGV--
----------------------------------AWELYENNNPLGLVDPKL-KEFNREE
V----LRAIRVALLCTQWSPHQRAPMSRVVSM---LAGDVEVP-DVLT---KPS---YIT
E----WQIK-GGN------------T-----------SFA--NSGV--------SG----
----QSS-----SAP----------------------------GSASEQQG-SS------
-----------------------------------------LFLNS----VIPE--GR--
--------
>LOC_Os02g13850.1 pacid=33135627 transcript=LOC_Os02g13850.1 locus=LOC_Os02g13850 ID=LOC_Os02g13850.1.MSUv7.0 annot-version=v7.0
------------------------------------------------------------
------------------------------------------------------------
---------MV-------------------------------------------------
--------------GGSRLFLLLL----LPL-LLLL---------L-GAG----------
----------------CRDGRRC--AAAAA---------QTQ--------R---LPQQEV
EAL--KGIARK-LNKMD-------W-----DF-S-VDPCT---GSKTWVNA---SDSNSY
PKSSYPNFPVS-NLTCDCSF-KN-N-----TECHVIS--L------E---LMRQN-----
----------------------------------------------LSGVL--PEEVVNL
TYLTNL-----------DLSRNFIQGPIPASW-ASL-PVFNL------------SLQGNR
ISGT--VP-----------------------KELGRMPFLKSINLEGNQLEGHIPPEFGN
IISLERFFISANDITGELPSTFSRLTN--MTDF------------RIDGTNISGRIPSFI
K-NWQRVN-RID----MQGTL-MSG-PIPPE-ISLLNNLTELRVTDL--SGP-SM-----
-KFPP--LQNAQHLTKV-------------------------------------------
----------VLRNCSIYGEIPP-YLG-QM-QYLILMDLSFNKLTGQIPQNFDRMVALQL
QYL-----YLSDNMLTGDLPG-WML--KNKAS--NKVNMDVSFN-NFTG-----NPPN-E
CQQA---NVNMVSSFSS---SN--DNLL-QP------CL---------------RKNLPC
--MDKPR------------------------Y------S---------------------
----------------------SLFINCGGKSVEVNG----NIYEDDS--SRIG-----T
STFVLSNDR-KWAYSSTGDFVGNP---DADYI-ARNT-SE-L-T-------LDHPELYTE
ARL---SPLSL----KYYGVCMENGEYSVELHFAEIVF----T--EDHTFSSNGKRIFDV
FI-----Q---------GTKVLKDFNIQDEAGGVH--RVITKT-FTT-NITD-NTLEIHF
Y--WAGKGTTGVPDR--------GVYGPLISAISVIQ-----------------------
------------------------------------LN-RNHHG--ISTGLMIT-IIVAA
CL-IVILALILCYIKFFR--KK-----N-LKGNG------LQFFYHGR------------
---------K---TDT------------SDL-Q--TRTQYFFSLKEIESATKNFDPANKI
-----GEG--------GFGPVYKDV-----------------------------------
EIIN--------------------------------------------------------
------------------------------------------------------------
------------------------------------------------------------
------------------------------------------------------------
------------------------------------------------------------
------------------------------------------------------------
------------------------------------------------------------
------------------------------------------------------------
------------------------------------------------------------
--------
>LOC_Os09g17630.1 pacid=33140510 transcript=LOC_Os09g17630.1 locus=LOC_Os09g17630 ID=LOC_Os09g17630.1.MSUv7.0 annot-version=v7.0
M-----------------------------------------------------------
-----------------------------PWRL---------------------------
---VPCGRGQL-------------------------------------------------
-F--------------LVVLGLLL----LLL-GEVH---------H-GSG----------
--------------------------ARTA---------SLP--------R---LLPAEV
RTL--RRIAQK-MGILR-------W-----NF-S-VDPCN---SGGNG------------
-------GFGG-TVNCDCSF-YN-H-----TFCHVTN--I------T---LEGQN-----
----------------------------------------------FTGEL--PPDFAEF
PNLLQL-----------DLSRSLLHGGVPDQW-ARM-KLQGL------------SLMGNN
LSGP--FP-----------------------IALTKITTLTNLSIEGNNFYGPIPSDIGH
LMQMEKLILSANEFSGPLPAALARLTN--LTDL------------RISGNNFSGRVPVFL
G-KLKKLG-KLQ----IEGSL-LEG-PIPSE-FSKLINLYDLRISDL--RGR-GS-----
-VFPD--LRELVSMKTI-------------------------------------------
----------ILRNCSINGSIPS-YIG-NM-DNLKHLDLSFNKLTGEIPASFANMGH--V
DHI-----YLTGNSLTGSIPD-WIL--KRNK-----------------------------
-------IANMVESYSP---EMSSLTNV-ES------CL---------------KRNFPC
GSSNGKY------------------------R------Y---------------------
----------------------SLNINCGDKEVTING----TKYETDV--EPKG-----A
SLLYQSPGS-NWAFSSTGNFMDNNI-NDDSYI-ATSA-SK-L-T-------VPNSELYAK
ARL---SPLSL----TYYGLCMHNGSYTVKLHFAEIVF----T--NDSTYCSLGKRRFNV
FI-----Q---------GRMVLEDFDIEQSAGGAA--KAVIKT-FTA-NVTN-HTLEIHF
Y--WAGRGTTGIPKR--------GYYGPLISAISVVP-----------------------
-NFEVP--------LA-----------VEPPQI--GGS-KKLSR--ISKAFLVAMPILA-
-M-CAALFVGIYWIKW----RR-----K-NSMHK--------------------------
---------D---LRA------------FDL-Q--TGS---FTLRQIKVATRNFDAANKI
-----GEG--------GFGSVYKGLLS-----DGTIIAVKQLSS--RSK-QGNR------
EFVNEIGMISA--LQHPNLVKLYGCCTEGNQLLLVYEYMENNCLARALF-----------
-------------------------GT---------------------------------
----VEQ-YR-LSLDWPTRRKICLGIARGLAYLHEES----AIRIVHRDIKASNILL-DK
DLSAKISDFGLAKLNDDD-HTHI--STRIAGTIGYMAPEYAMRGYL-TDKADVYSFGVVA
LEIVSGKS-NTSYRPKE-D-FVYLLDW-------ACVLHERGNLLELVDPELGSDYSTEE
A----LLMLNVALLCTNAAPTLRPKMTKVLSL---LEGHIPLQ-PFLS---DLS---LAA
N-S--LSSS-GQR--RNFWQTLS----------DQSQSMTAAQASS-SN-----TN----
----ESS-----SL----DIAGSLR---P-------------------------------
------------------------------------------------------------
--------
>LOC_Os06g07130.1 pacid=33147091 transcript=LOC_Os06g07130.1 locus=LOC_Os06g07130 ID=LOC_Os06g07130.1.MSUv7.0 annot-version=v7.0
M-----------------------------------------------------------
--------------------------------LTSWEAI---------------------
------LEKMSTAPRLPPPRGAPALSVSDDQAPRPRLAEPTRGQPPKPLKSPLSTSSSPS
---PSQSPPDAAPPMASPAAPLAL----LIL-LVS----------L-AIA----------
--------------------------AAQS------GQPSSP-----PRNS---TNISDA
AAL--HTVFEK-WGLED------------GTMPQGYHPCG---------KL---VWSNS-
------SEMEA-SINCSCSS----------NECRITH--L------N---VTGYR-----
----------------------------------------------NITFI--PAELFSL
TELVSL------------------------------------------------------
-------------------------------------------DLSNNNLIGQIPPQVSN
LSKLETWHFNNNRLNESFPNASALLS---IQSL------------WMFDNDIEGMVPGFI
A-NFANLT-DLR----MYGMK-LQG-PIPEN-FSKLINIENLMIGDL--DTE-GY-----
-PFNF--TGDWVNLSTL-------------------------------------------
----------SLRNCGFTGKFPN-QILKNL-NKLTYVDLRSNNLSGSIDLQQYD-SS--L
KYL-----YVGENNFNGSLPD-QMP--QSLV------ALDVTYN-PLLRG----RLPSSS
ADRKM--RINYIGTSIG---AGSSVGSENLR---LLNCV----------------DMKGC
NTTGLTNP------------------------------V---------------------
----------------------SFAVNCGGKQYTPPSDPS-NMFNDDS--ANLG-----A
ADFHVDTNN-NWVVSHVGT---DP-FSNSSGI-VTTG-NG-----------TNIPELYRT
ART---STGSL----WYYVVGLPSGKYTVQLFFAEIVI-----------ESGSGRRLFNI
DI-----Q---------DRNIMTDFDISKEAGGSN--RPINRN-YTA-DVTT-SVLKIHL
Y--WNGRGTCCIPRN--------GTYGPLVSAIRVFP-----------------------
-SAETQ---------------------ASPPPV--ALT-SRHDE--KRRGVVAG-IAALS
------------------------------------------------------------
------------------------------------------------------------
------------------------------------IAATVISS----------------
------------------------------------------------------------
------------------------------------------------------------
--------SA-VYLWW--------------------------------------------
------------------------------------------------------------
------------------K-------W---------------------------------
-----------------------------VSL--------------VK---HRKA-----
------------------------------------------------------------
------------------------------------------------------------
------------------------------------------------------------
--------
>LOC_Os05g16930.1 pacid=33155300 transcript=LOC_Os05g16930.1 locus=LOC_Os05g16930 ID=LOC_Os05g16930.1.MSUv7.0 annot-version=v7.0
------------------------------------------------------------
------------------------------------------------------------
------------------------------------------------------------
------------------------------------------------MA----------
--------------------------MMDG-------NHIMP------------------
-------ISGQ-------GGT---W-----AL-G---------------AV---QWCRW-
------QEGNK-FERC------------------------------------WRN-----
----------------------------------------------TFG----AAEFH-L
YAGPVW-----------NLGYNYLTGAVPSFF-GKFTFMKYL------------AFPFNA
LSGP--LP-----------------------KELGNLTNLLSLGISFNNFSGQLPKELGN
MTNLQQMYIDSCGFSGPFPSTFSKLQN--LKIL------------RSSDNDFTGKIPDYL
G-IMPKLE-D-------------------------------IRIGDI--VNG-SS-----
-SLAF--ISNLTSLSNL-------------------------------------------
----------ILRNCKISGNLAPVDFS-KF-GVLTLLDLSFNNITGQIPQTILNMTN--L
EFL-----FLGNNSFTGSLPD-AIS--PSLK------AIDFSYN-QLTG-----GLPSWA
TQNNF--QLNLVANNFE---LGTIGHST-LP--SGLNCL---------------QQDTPC
-FRGSAE------------------------Y------Y---------------------
----------------------SFAVDCGNNRTTRGLDG--TIYEPDA--ANLG-----A
ASYYVTSDT-RWGVSNVGNYFLAT---DGVNI-INSP-QK-IQN-------VLDSRLFET
ARM---SASSV----RYYGLGLENGNYTVLLQFAEFAY----P--DSQTWLSLGRRVFDI
YV-----Q---------GDLKEKNFDIRKMAGGKSF-TAVNRS-YTA-RVSK-NFLEIHL
F--WA-------------------------------------------------------
-DFTPT--------VR-----------NGVP----------KRR--SKAGAIAG-ITIGA
LVLGVVSLFGIFLLVKKR--RT-----I-AEQQE--------------------------
---------E---LYN------------LAG-Q--PDV---FSNTELKLATDNFSYQNII
-----GEG--------GYGPVYKGKLP-----DGRVIAVKQLSE--TSH-QGKS------
QFVTEVATISA--VQHRNLVKLHGCCIDSKTPLLVYEYLENGSLDRAIF-----------
------------------------------------------------------------
------------------------GIARGLTYLHEES----SVRIVHRDIKASNVLL-DT
DLTPKISDFGLAKLYDEK-KTHV--STRIAGTMGYLAPEYAMRGHL-SEKADVFAFGVLM
LETVAGRS-NTNNSLEE-S-KIYLLEW-------AWGLYEMGQALRVVDPCL-KEFDEKE
A----FRVICIALLCTQGSPHQRPPMSRVVAM---LIGDVDVA-EVVT---KPS---YIT
E----WQLRDGGS------------S-----------SYT--TSSY--------AG----
----SS------NPEFSRQ------------------------RE-TNPLARSS------
-----------------------------------------PTITK----ASLV--GR--
--------
>LOC_Os05g16920.1 pacid=33155821 transcript=LOC_Os05g16920.1 locus=LOC_Os05g16920 ID=LOC_Os05g16920.1.MSUv7.0 annot-version=v7.0
------------------------------------------------------------
------------------------------------------------------------
------MREMRRWCS---------------------------------------------
----RMSG-------------LVW----VVL--------VCSW-TW-RIA----------
--------------------------AAQA-------P-QPP--------K---TDPLEA
AAL--NTILGR-WGKKA-SSE---W-----NI-S-GEPCS---GLASD-KS---DWDNY-
------PNINP-FIKCDCTF-SN-N-----TLCHITR--L------C---AVHYEFN---
----------------------------------------------EVPFV--KSSFKYL
IYI---------------------------------------------------------
------------------------------------------------------------
------------------------------------------------------------
----------------------FDG-------------------SNI-------------
------------------------------------------------------------
------------------------------------------------------------
------------------------------------------------------------
------------------------------------------------------------
------------------------------------------------------------
---------------------------CG-------------------------------
------------------------------------------------------------
------------------------------------------------------------
-------Q-----------------------------------------VSD--------
------------------------------------------------------------
------------------------------------------------------------
------------------------------------------------------------
------------------------------------------------------------
------------------------------------------------------------
------------------------------------------------------------
------------------------------------------------------------
------------------------------------------------------------
------------------------------------------------------------
------------------------------------------------------------
--------------C---------------------------------------------
------------------------------------------------------------
------------------------------------------------------------
------------------------------------------------------------
--------
>LOC_Os05g16740.1 pacid=33156513 transcript=LOC_Os05g16740.1 locus=LOC_Os05g16740 ID=LOC_Os05g16740.1.MSUv7.0 annot-version=v7.0
------------------------------------------------------------
------------------------------------------------------------
---------M--------------------------------------------------
----RPS----MAGVFTH---LAWP--LLVL-VL------CS---W--RI----------
--------------------------IAAA-------Q-AQP--------R---TDPVEA
AAL--NTILGR-WGKTA-SPE---W-----NI-S-GELCS---GVASD-LS---NWDDY-
------PNLNP-FIKCDCKY-NN-G-----TLCHINK--L------R---VTKLD-----
----------------------------------------------VVGPI--PSELQNL
TYLEDL-----------NLGYNYLTGAMPSFM-GKFTSMKYL------------ALPFNP
LSGP--LP-----------------------KELGNLTNLLSLGISYCNFSGELPDELGN
MTSLKQ--------------------------L------------RASDNEFTGKIPDYF
G-RMTNLV-DVA----FQGNS-FEG-PIPAG-FSNLTKLTNLRIGDI--VNG-SS-----
-SLGF--ISNMTSLSNL-------------------------------------------
----------ILRNCKLSGNLEAIDFS-KF-ATLTLLDLSFNSITGQVPQSILNLGM--L
EFL-----FLGNNSLTGNLPD-VIS--PSLK------TILFA------E-----IFPIIS
SLEAF--LLGIV------------------------------------------------
--RTICN------------------------Y------Y---------------------
----------------------SFAVDCGSNSSTRGSDN--TIYEADP--MNLG-----A
GSYFVTGEK-RWGISNVGKFDQAT---NGIDI-IYSS-DH-FQN-------TVDSKLFET
ARM---SASSL----RYYGLGLENGNYTVLLQFAEFAF----P--DSQGWQSLGKRIFDI
YV-----Q---------GALKEKDFNIKKTAGGKSF-TVVNRN-YTA-TVSK-NFLEIHL
F--WAGKGTCCVPTQ--------GYYGPMISALSVTP-----------------------
-NFTPT--------VR-----------NGIP----------KRG--NRTGVIAG-VLIGS
LVLGLATFFGIFIVVKKR--RA-----M-AQQKE--------------------------
---------E---LYN------------LVG-R--PDV---FSNVELKLATDNFSSKNIL
-----GEG--------GYGPVYKGKLP-----DGRVIAVKQLSQ--SSH-QGKS------
QFITEVTTISS--VQHKNLVKLHGFCIDNNAPLLVYEYLENGSLDQALF-----------
-------------------------R----------------------------------
------D-NN-LNLDWAMRFEIILGIARGITYLHEES----NVRIVHRDIKASNVLL-DT
DLTPKISDFGLAKLYDEK-QTHV--STRIAGTFGYLAPEYAMRGRL-TEKVDIFAFGVVM
LETVAGRS-NTNNSLME-S-EIYLFEW-------AWDLYEKEQPLGIVDPSL-MEYDKDE
A----LRVIRVALLCTQGSPHQRPPMSKVVAM---LTGEVEVA-EVVT---KPS---YIT
E----WQLR-DGN------------R-----------SYV--TTSY--------SG----
----ST------THEFNSK------------------------DE-IKPFT---------
------------------------------------------------------------
--------
>LOC_Os05g16420.1 pacid=33156851 transcript=LOC_Os05g16420.1 locus=LOC_Os05g16420 ID=LOC_Os05g16420.1.MSUv7.0 annot-version=v7.0
------------------------------------------------------------
------------------------------------------------------------
---------MWRCCSS--------------------------------------------
---NRASG------------LLVW----LVL--------VCS---W-QIA----------
--------------------------AAQP-------Q-QAA--------K---TDPTEV
AAL--NTILGR-WSKKA-SSE---W-----NI-S-GEPCS---GVASD-PS---NWDNF-
------PNINP-LIKCACTY-YN-N-----TVCHITK--L------Y---AQ--------
------------------------------------------------------------
------------------------------------------------------------
------------------------------------------------------------
------------------------------------------------------------
------------------------------------------------------------
------------------------------------------------------------
------------------------------------------------------------
------------------------------------------------------------
------------------------------------------------------------
------------------------------------------------------------
------------------------------------------------------------
------------------------------------------------------------
------------------------------------------------------------
------------------------------------------------------------
------------------------------------------------------------
------------------------------------------------------------
------------------------------------------------------------
------------------------------------------------------------
------------------------------------------------------------
------------------------------------------------------------
------------------------------------------------------------
------------------------------------------------------------
------------------------------------------------------------
------------------------------------------------------------
------------------------------------------------------------
------------------------------------------------------------
------------------------------------------------------------
------------------------------------------------------------
--------
>LOC_Os05g16430.1 pacid=33156991 transcript=LOC_Os05g16430.1 locus=LOC_Os05g16430 ID=LOC_Os05g16430.1.MSUv7.0 annot-version=v7.0
------------------------------------------------------------
------------------------------------------------------------
------------------------------------------------------------
------------------------------M----------S---W--------------
-------------------------------------Q--------------------RV
GAL----LLGA-------------------------------------------------
------------------------------------------------------------
------------------------------------------------------------
--------------------QSCLPVPGVPAV-GGIG-----------------GLALNP
LSGL--LP-----------------------KELGNLTNLLSLGISLDNFTGELPEELGN
LTKLQQLYIDSSGFSGPFPPTFSKLKN--LNTL------------RASDNEFTGKIPDYL
G-SLTNLI-D--------------------------------------------------
----------------L-------------------------------------------
----------ILRNCKVSGNLGPVDFS-MF-TALILLDLSFNNITGEVPQSILNMGK--L
EFL------------------------------------DFSYN-QLTG-----NFPSWA
TQNNL--QLNLVANKFD---AGSNNRSK-TL--LVFVDLQNVFIFLFFKDCS-SQHDFRN
-FKNNGY------------------------VFHILTDY---------------------
----------------------SFAVDCGSNSSTRGSDN--TIYEAEP--TNLG-----D
ASYYVTSQT-RWGVSNVGKFSLAS---NGMNI-ISSS-EH-FQN-------AVNSRLFET
ARM---SPSSL----RYYGLGLENGNYTILLQFAEVAY----P--DSQTWQSLGRRVFDI
YI-----Q---------GSLREKDFDIRKMAGGKSF-IVVHRS-YTA-TVSN-NFLEIHL
F--WAGKGTCCIPTN--------GYYGPMISALSVSP-----------------------
-NFTPT--------VR-----------NGVP----------KRR--SKVHTIAG-ILIGA
SILGLAALFGIFMMVKKR--RT-----M-AQQKE--------------------------
---------E---LYN------------LIG-R--PDV---FSNTELRLATDNFSSQNIL
-----GEG--------GYGMLYKGKLS-----DGRVIAVKQLSQ--SSH-QGKS------
QFVAEVTTISA--MQHRNLVKLHGFCIDSNTPLLVYEYLQNGSLDTALF-----------
-------------------------G----------------------------------
------H-SR-LNLDWGTRFNIILGIASGLTYLHEES----SVRIVHRDIKASNILL-ET
DLTPKISDFGLAKLYDEK-QTHV--STRIAGTLGYLAPEYAMRGRL-TEKVDVFAFGVVV
LEIVAGRS-NTNNSLEE-S-KIYLFEW-------LWDLYEKEQVLGIVDPSL-KDFNNNE
A----FRVIRVALLCTQGSPHQRPPMSKALAM---LTGEVELS-EVVV---KPS---YIT
E----WQLR-DVN------------R-----------SYA--TSSY--------SG----
----ST------NPEFSTQ------------------------KE-IEPLT-QS------
------------------------------------------------------------
--------
>LOC_Os05g16824.1 pacid=33157063 transcript=LOC_Os05g16824.1 locus=LOC_Os05g16824 ID=LOC_Os05g16824.1.MSUv7.0 annot-version=v7.0
------------------------------------------------------------
------------------------------------------------------------
---------MR-------------------------------------------------
----RCSCW-Q----------LLW----LVL--V------CS---W-RIA----------
--------------------------AAQA-------Q-AAP--------R---TDPTEA
AAL--NTILGR-WGKKA-SSE---W-----NI-S-GELCS---GLASD-KT---NWDDY-
------PNINP-FIKCDCSY-NN-N-----SVCHIIK--L------R---VYKLN-----
----------------------------------------------VVGQL--PSELQNF
TYMEDL-----------NLAYNYLSGVVPSFI-GKFTSMEYL------------NLAFNP
LSGQ--LP-----------------------KEIGNLTNLLMLGVSFNNFTGELPEELGN
LVKLEQLYIDSSGFSGPFPLTFSKLQR--LKIL------------RAQDNDFTGKIPDNF
G-SMSSLE-DMA----FQGNS-FEG-PIPAS-LSKLTKLTNLRIGDI--VNG-SS-----
-SLAF--ISNLTSLSNM-------------------------------------------
----------ILRNCRISGNLGLVDFS-KF-ANLTYLDLSFNNFTGQIPQSILNLGS--L
EFL-----FLGNNSLTGSLPD-PIS--SSLK------TLDFSYN-QLSG-----RFPSWV
NQNNL--QLNLVANNFV---LVGTNSSI-LP--SGLGCL---------------QQDTPC
-FRGSPE------------------------Y------Y---------------------
----------------------SFAVDCGSNSSTSASDN--TIFEADP--TSLG-----T
AAYYVTSQT-RWGVSSVGNFFQGT---NGMDR-IYSS-SKHFQN-------TVDSKLFET
ARM---SPSSL----RYYGLGLENGNYTVLLQFAEFSF----T--ETPTWQSLGRRVFDI
YV-----Q---------GALKEKNFDIRKTAGGKSF-TAVNRS-YTA-TVSK-NFIEIHL
F--WAGKGTCCVPTQ--------GHYGPTISALSITP-----------------------
-NFTPT--------VR-----------NGVP----------KKR--SKAGAIVG-IVIGA
SVLGLAALFGIFFLVKKR--RT-----M-AQQRK--------------------------
---------E---LYD------------LVG-R--PDV---FSSAELKLATNNFSSQNIL
-----GEG--------GYGPVYKGKLP-----DGKVVAVKQLSE--SSH-QGKS------
QFVTEVATISA--VQHRNLVKLHGCCIDSKSPLLVYEYLENGSLDQALF-----------
-------------------------R----------------------------------
------D-TG-LKLDWTKRFEIILGIARGLTYLHEES----SVRIVHRDIKASNVLL-DT
DLTPKISDFGLAKLYDEK-KTHI--STAIAGTFGYLAPEYAMRGRL-TEKADVFAFGVVA
LETVAGRS-NIDNSLEE-S-KVNLFGW-------AWSLYEKEQALEIVDPRI-KEFSRDE
A----LRVIHVALMCTQGSPHQRPPMSKVVAM---LTGDVEVA-EVIM---KPS---YIT
E----WLHR-EGD------------S-----------SYF---TNY--------AG----
----SA------TPEFSGH------------------------KE-SELSF-IS------
------------------------------------------------------------
--------
>LOC_Os05g18090.1 pacid=33158039 transcript=LOC_Os05g18090.1 locus=LOC_Os05g18090 ID=LOC_Os05g18090.1.MSUv7.0 annot-version=v7.0
------------------------------------------------------------
------------------------------------------------------------
---------M--------------------------------------------------
----RSSGI----SVIVVVRHLAW----LVL-IL------CS---WPRVA----------
--------------------------AAQA-------Q-QAP--------K---TDPVEA
AAL--NTILGR-WGKKA-SWE---W-----NI-S-GELCS---GFAST-EI---DWDYY-
------PTINP-FIKCDCSF-SN-N-----TLCHITK--L------A---LASNS-----
------------------------------------------------------------
------------------------------------------------------------
LSGQ--LP-----------------------KELGNLTNLLSLGINLNNFTGVLPEELGN
MTKLQQ--------------------------L------------RASDNGFIGKIPHYF
G-SMTNLE-DIMSFSGFEGNS-FEG-PIPEN-LSNLTRLEN-------------------
----------------L-------------------------------------------
----------ILRNCKISGDLRALDFS-KF-RTLISL-----------------------
--------FIG-------------------------------------------------
------------------------------------------------------------
--------------------------------------T---------------------
------------------------------------------------------------
------------------------------------------------------------
-----------------------------------------------------------I
YV-----R----------------------------------------------------
------------------------------------------------------------
------------------------------------------------------------
------------------------------------------------------------
------------------------------------------------------------
-------------------------MH-----DSK-------------------------
----------S--SSHRAM------------------YVKNNN-----------------
------------------------------------------------------------
------------------------------------------------------------
------------------------------------------------------------
------------------------------------------------------------
---------------------QRSSIAQIF------------------------------
------------------------------------------------------------
------------------------------------------------------------
------------------------------------------------------------
--------
>LOC_Os05g17604.1 pacid=33158305 transcript=LOC_Os05g17604.1 locus=LOC_Os05g17604 ID=LOC_Os05g17604.1.MSUv7.0 annot-version=v7.0
------------------------------------------------------------
------------------------------------------------------------
---------MR-------------------------------------------------
----SCS----IRGVIRHH--LAW----LVL-IL------CS---W-RVA----------
--------------------------AAQD-------Q-QAP--------K---TDPVEA
AAL--NTILGR-WGKKA-SPE---W-----NI-S-GELCS---GFAAD-KT---DWDNY-
------RDINP-FIKCDCTF-NN-N-----TLCHITR--L------R---VTYLD-----
----------------------------------------------VVGQI--PAELQNL
THLVDL-----------NLFRNYLTGPIPSFI-GKFTSMQYL------------SLSFNP
LSGL--LP-----------------------KELGNLTNLLSLGISSDNFTGSLPEELGN
LTKLQQLYFDSSGFSGPFPSSFSKLQN--LKFL------------SASDNVFKGKIPAYL
G-TMTNLE-DIA----FHGNS-FEG-PVPES-LSNLTKLTRLWIGDI--ING-VS-----
-PLAF--ISNMASLSTL-------------------------------------------
----------ILRNCKISSDLGAVEFS-MF-KQLKLLDLSFNNITGEVPQSILNLGN--L
NSL-----FLGNNSLTGKLPD-GIS--SSLK------VIDFSYN-QLTG-----SIPSWA
RQNNL--QLNLVANNFL---LDTTSEST-LP--WGINCL---------------QQDTPC
-FRGSPE------------------------Y------Y---------------------
----------------------SFAVDCGSNASIRGSDD--TIYEADP--TNLG-----A
ATYYVTGQT-RWGVSSVGNAIDAK------NI-IYSS-QP-FQN-------VVDSELFET
ARM---SSSSL----RYYGLGLENGNYTVLLQFAELAF----P--DSQTWLSLGRRVFDI
YI-----Q---------GALKQKDFDIRKTAGGKSF-TVVNRS-FMV-TVSK-NFLEIHL
F--WAGKGTVDIPTKD-------NYYGPMISALSVTP-----------------------
-NFTPT--------VR-----------NGIP----------KRK--SKAGAISG-ILIGA
IVLVLAALFGVFTLVKKR--RA-----L-AQQKE--------------------------
---------E---LYN------------LVG-R--PDV---FSYAELKLATDNFSSQNIL
-----GEG--------GFGPVYKGKLP-----DERVIAVKQLSQ--SSH-QGTS------
QFVTEVATISA--VQHRNLVILHGCCIDSKTPLLVYEYLENGSLDRAIF-----------
-------------------------G----------------------------------
------D-SN-LNLDWVMRFEIILGIARGLTYLHEES----SVRIVHRDIKASNVLL-DT
NLIPKISDFGLAKLYDEN-QTHV--STRIAGTLGYLAPEYAMRGHL-SEKADIFAFGVVM
LETVAGRP-NTDNSLEE-S-KICLLEW-------AWGLYEMDQALGIVDPSL-KEFDKDE
A----FRVIYVALVCTQGSPHQRPPMSKVVTM---LTGDVDVA-KVVT---KPS---YIT
E----WQLR-GGGY-----------S-----------SNT--TSSY--------AW----
----SS------NPELSRQ------------------------KE-ITEVS-LQ------
--------------------------------------------------------VR--
--------
>LOC_Os05g17800.1 pacid=33158818 transcript=LOC_Os05g17800.1 locus=LOC_Os05g17800 ID=LOC_Os05g17800.1.MSUv7.0 annot-version=v7.0
------------------------------------------------------------
------------------------------------------------------------
---------MPS------------------------------------------------
---------------------------------------------L--------------
--------------------------AKQPCF----GPGRGP--------RA--IWPSIA
AAL--NTILGR-WGKKA-SPE---W-----NI-S-GELCS---GFATD-KT---DWDYY-
------PNINP-FIKCDCTD-SN-N-----TLCHITR--L------R---VTNLN-----
----------------------------------------------VVGQI--PTELQNL
THLVDL------------------------------------------------------
------------------------------------------------------------
------------------------------------------------------------
------------------------------------------------------------
------------------------------------------------------------
------------------------------------------------------------
------------------------------------------------------------
------------------------------------------------------------
------------------------------------------------------------
------------------------------------------------------------
------------------------------------------------------------
-----------------YGI----------------------------------------
-------QD-----------------------------------FSS-------------
------------------------------------------------------------
------------------------------------------------------------
------------------------------------------------------------
------------------------------------------------------------
------------------------------------------------------------
------------------------------------------------------------
------------------------------------------------------------
------------------------------------------------------------
------------------------------------------------------------
------------------------------------------------------------
------------------------------------------------------------
------------------------------------------------------------
------------------------------------------------------------
------------------------------------------------------------
--------
>LOC_Os05g17810.1 pacid=33159104 transcript=LOC_Os05g17810.1 locus=LOC_Os05g17810 ID=LOC_Os05g17810.1.MSUv7.0 annot-version=v7.0
------------------------------------------------------------
------------------------------------------------------------
------------------------------------------------------------
------------------------------------------------------------
--------------------------MASD-------Y-QQT--------S---VGKNKQ
SLI--DCMLVKAFGKPY-VSN---T-----HM-S-AILC---------------------
------------------------N-----KICYMLA--F--------------------
------------------------------------------------------ADISVA
GYLVTW-----------NFRNNYLTGPIPPFI-GKFTSMQYL------------SLSLNP
LSGL--LP-----------------------KELGNLTNLVSLGIGSNNFTGGLPEELGN
LTKLQR--------------------------L------------KASDNGFNGKIPEYL
G-TITNLV-EIP-------HS-IEM-RIYAS-QR---------IGDI--VNG-IS-----
-PLAF--ISNMTSLSTI-------------------------------------------
----------ILRNCKISSDLGAIDFS-KF-EHLEL------------------------
--L-----FLGNNSLTGRLPD-GIS--SSLK------AIDFSYN-QLTG-----SFPSWA
SQNNL--QLNLVANNFL---LESTSDST-LP--WGLNCL---------------QQDTPC
-FRGSPK------------------------Y------Y---------------------
----------------------SFAVDCGSNGSTRGSDD--TIYEADP--TNLG-----A
ATYYVTGQT-RWGVSSVGNYFQRE---DAKNI-IYSS-QN-FQN-------VVHSELFQT
ARM---SPSSL----RYYGLGLENGNYTVLLQFAEFAF----P--DSQTWLSLGRRVFDI
YI-----Q---------GALKEKDFDIKKTAGGKSF-RVVNRS-FMV-TVSK-NFLEIHL
F--WAGKGTDAIPIK--------GYYGPMISALRVTP-----------------------
-NFTPT--------VR-----------NGIP----------KRE--SKAGAISG-ILIGA
IVLVLAALFGVFTLIKKR--RA-----L-AQQKE--------------------------
---------E---LYN------------LVG-R--PDV---FSYAELKLATDNFNSQNIL
-----GEG--------GFGPVYKGKLP-----DERVIAVKQLSQ--SSH-QGTS------
QFVTEVATISA--VQHRNLVILHGCCIDSKTPLLVYEYLENGSLDRAIF-----------
-------------------------G----------------------------------
------D-SN-LNLDWVMRFEIILGIARGLIYLHEES----SIRIVHRDIKASNVLL-DT
NLVPKISDFGLAKLYDEN-QTHV--STRIAGTLGYLAPEYAMRGHL-SEKADIFAFGVVM
LETVAGRP-NTDNSLEE-S-KICLLEW-------AWGLYEKDQALGIVDPSL-KEFGKDE
A----FRAICVALVCTQGSPHQRPPMSKVVAM---LTGDVDVA-KVVT---KPS---YIT
E----WQLR-GGGN-----------S-----------SNT--TSS---------------
------------------------------------------------------------
------------------------------------------------------------
--------
>LOC_Os05g16670.2 pacid=33159260 transcript=LOC_Os05g16670.2 locus=LOC_Os05g16670 ID=LOC_Os05g16670.2.MSUv7.0 annot-version=v7.0
------------------------------------------------------------
------------------------------------------------------------
---------M--------------------------------------------------
----RRGSS-SSSGFGGH---LLW----LVL-VL------WS---W-RIA----------
--------------------------AAQA-------Q-QAP--------K---TDPIEV
SAL--NTIMGR-WGLTA-PSE---W-----NI-S-GEPCS---GVASD-NS---DWDNY-
------PK-DP-AIKCDCSS-ND-N-----TICHIIK--L------R---VRKLN-----
----------------------------------------------VVGRI--PAELQNL
TFLQDL-----------NLNQNYLTGAIPSFI-GKFASMKYL------------GLGFNP
LSGQ--LP-----------------------KELGNLTNLLSLGISLDNFTGELPEELGN
LTKLEQLYIDSSGFSGPFPSTISKLKN--LKYL------------KASDNEFTGKLPDYL
G-SLTELE-DLA----FQGNS-FEG-PIPAS-LSNLTKLTNLRIGDI--VNG-SS-----
-SLGF--ISNLTSLTNL-------------------------------------------
----------VLRNCRISENLETVDFS-KF-AALTMLDLSFNNITGQVPQSILNLGM--L
QFL-----FLGNNSLIGTLPD-VIS--SSLK------VIDFSYN-HLTG-----TSPSWA
TQNNL--QLNLVANNIV---LGSTKNRL-FV--CG-------------------------
------------------------------------------------------------
------------------------------------------------------------
------------------------------------------------------------
------------------------------------------------------------
------------------------------------------------------------
------------------------------------------------------------
------------------------------------------------------------
------------------------------------------------------------
------------------------------------------------------------
------------------------------------------------------------
------------------------------------------------------------
------------------------------------------------------------
------------------------------------------------------------
------------------------------------------------------------
------------------------------------------------------------
------------------------------------------------------------
------------------------------------------------------------
------------------------------------------------------------
------------------------------------------------------------
--------
>DmPelle
------------------------------------------------------------
------------------------------------------------------------
---------MS-------------------------------------------------
-----------------------------------------------GVQ----------
------------------------------------------------------TAEAEA
QAQ--NQ-----------------------------------------------------
---------------------ANGNRTR--SRSHLDN---------T-------------
------------------------------------------------------------
------------------------------------------------------------
------MA----------------------------------------------------
-----------------------------IRLL---------------------------
--------------------------PLPVR-----------------------------
------------------------------------------------------------
---------A------------------QLCAHLDALD----------------------
------------------------------------------------------------
------------------------------------------------------------
------------------------------------------------------------
------------------------------------------------------------
----------VW------------------------------------------QQLATA
VKL---YPDQVEQIS---------------------------S--QKQRGRSASNEFLNI
WGG----Q--------YNHTVQTLFALFKKLKLHNA-MRLIKD-----YVSE----DLHK
Y----------IPRSV-----------PTISELRAAP-----------------------
-DSSAK--------VN-----------NGPPFPSSSGV-SNSNN--NRTS-----TTATE
EIPSLESLGNIHISTVQR--AA--------------------------------------
---------E--SLLE-------------------------IDYAELENATDGWSPDNRL
-----GQG--------GFGDVYRGKWK------QLDVAIKVMNY--RSP-NIDQKMVELQ
QSYNELKYLNS--IRHDNILALYGYSIKGGKPCLVYQLMKGGSLEARLR-----------
-------------------------AHK--------------------------------
----AQN-PL-PALTWQQRFSISLGTARGIYFLHTAR----GTPLIHGDIKPANILL-DQ
CLQPKIGDFGLVREGPKS-LDAVVEVNKVFGTKIYLPPEFRNFRQL-STGVDVYSFGIVL
LEVFTGRQ-VTDRVPEN-ETKKNLLDY-------VKQQWRQNR-MELLEKHLAAPMGKEL
DM--CMCAIEAGLHCTALDPQDRPSMNAVLKR---FE-------------------PFVT
D-----------------------------------------------------------
------------------------------------------------------------
------------------------------------------------------------
--------
>Pp3c22_12350V3.1.p pacid=32904662 transcript=Pp3c22_12350V3.1 locus=Pp3c22_12350 annot-version=v3.3
------------------------------------------------------------
------------------------------------------------------------
---------M------------------------------------EP------------
---HRTTR-----RHRFFGPVSII----TLL-VLN----------Y--CA----------
--------------------------AGES-------Q-STA--------I---LDPTEA
ALI--KNVALS-YHLEN------LV-----FP-D-SDPCT--------------------
-------TWNPQKVKCDCYF-AD-NTGQPNTLCRITR--I------D---FSMAG-----
----------------------------------------------MEGPF--PKDLTKL
TYLTSL-----------QLYNNNMTGP---------------------------------
------IP-----------------------PEIGLLTRLNSLSLGTNGFSGTIPRELGN
LQALQLLHLDSNQLNGTIPSEIGTIQT--VRQL------------WLSDNNLSGPIPDVF
G-NFTGLL-EVR----IHGNPLLQG-PIPSS-LFNSPSIEAIYIGEL--SEGKAL-----
-PATF--TTPLSNLSVL-------------------------------------------
----------YLRNCRLTGSIPS-TIN-ML-SKLQYLDLSFNNLSGEIPSQLSEITS--L
KTL-----YLGSNSLTGRLPE-GLGALSFLT------EVDVSYN-FLNG-----TLPSWV
DKPTV--TTILGSNYFST--ITAVNSQV-QPQLSLLNCQ---------------NQKTPC
VISALGN------------------------V------T---------------------
----------------------SLAVNVGG------SVH--GKYEEDT--ATLG-----S
TAF--AAKK-HWAASSTG-FVPGA---SFTSL-VKSG-TP-VSG-------TADQTVYAT
ART---SLGSL----RYYATQLRNGDYNVVLSFAEIVY----T--RDDN---LARRVFDI
YL-----Q---------GQLMKKDFDIGETAGG-SF-VAHEEK-FQV-AVTT-GVLDIHL
F--YAGKGTCCLPQPS------NWSFGPLLSAISVDN-----------------------
-VLSGG--------QT--------QVSGGKN----------SKG--SSVGLIVG-LTVAA
IVLVILVLCCICGLVVRR--RKNRTTLR-LEDQL--------------------------
---------E---IQK------------FQV-Q--PNL---FSYAELKAATRSFDPGNKL
-----GEG--------GYGVVYKGVLA-----DGTEVAVKTLSA--KSY-QGKH------
EFLNEAALITA--VQHRSLVKLKGCCLERDHRILVYEFMENKSLHQTLF-----------
-------------------------G----------------------------------
------A-RA-MPMDWPTRFIIALGTARGLAYLHEES----EARIVHRDIKASNILL-DR
NFNPKIADFGMARLFEDH-QSHV--STRVAGTLGYVAPEYALLGQL-TEKADVFSYGIVL
LELVSGRF-NIRTDIRG-E-QAYLLEW-------AWKLEAEDNLLYVMDGKLLDTYVEDE
V----LRVLHVALLCTQAVASTRPCMTRVVAM---LLGDIELP-PITS---GPG---FMV
G----LMHS-ETP------------S-----------HST--SSSF--------------
----LTN-----SSGFRG-------------------------KE-SAPLIQLS------
-----------------------------------------ETRTK----TDMEMYPR--
--------
>Potri.010G155100.1 pacid=26978983 transcript=Potri.010G155100.1 locus=Potri.010G155100 ID=Potri.010G155100.1.v3.0 annot-version=v3.0
------------------------------------------------------------
------------------------------------------------------------
---------MK-------------------------------------------------
---------------------------SLML-------KHCSEEEW-NVG---SDLKLAR
GSLRLWKLKIYGFDHEGIRYATCFNLAKQNMC-FFV------------------EKRLAA
KAL--DELMTT-LR----------WDTF-QQI-S-RSSCD--------------------
------NNYR--GIKCNCTY-EN-R-----TVCHVTG--L------D---LSNRELDG--
RIQAEA--------------------------------------------------LTSL
VFLEEI-----------DLSNNQLYGSIPVTV-GNLPSLTSL------------DLSTNF
LNGS--IP-----------------------SSLGNLSSL--------------------
------------------------------------------------------------
------------------------------------------------------------
------------------------------------------------------------
------------------------------------------------------------
------------------------------------------------------------
------------------------------------------------------------
------------------------------------------------------------
------------------------------------------------------------
------------------------------------------------------------
------------------------------------------------------------
-------Q----------------------------------------------------
------------------------------------------------------------
------------------------------------------------------------
------------------------------------------------------------
------------------------------------------------------------
------------------------------------------------------------
------------------------------------------------------------
------------------------------------------------------------
-------------------------------YL---------------------------
------------------------------------------------------------
------------------------------------------------------------
------------------------------------------------------------
------------------------------------------------------------
------------------------------------------------------------
------------------------------------------------------------
--------
>Potri.010G155600.1 pacid=26980048 transcript=Potri.010G155600.1 locus=Potri.010G155600 ID=Potri.010G155600.1.v3.0 annot-version=v3.0
------------------------------------------------------------
------------------------------------------------------------
---------MA-------------------------------------------------
-----------KLYL-KLFPKLVS---SLAV-LLL-----CQ---F-GYV----------
--------------------------ACQPTG--FS---D-S--------R---LPADEE
RAL--EDLMTT-L-------------GF-QQI-S-RSSCD--------------------
------NNFQG-MITCNCTY-EN-S-----TVCHVTG--L------D---LSNLELDG--
QIQAEALTSLVFLKRIDLSKNQLDGSIPVTMGNLPSLTSLDLSTNFFKGSI--PSSLVNL
SSLQYL-----------RLSRNFLNGSIPSSL-GNLSSLKYL------------NLKYNM
LSGQ--IP-----------------------KELGNLSNLQLMYLGSNELTGQLPPELGR
LRSLGYLDLNSNKLSGELPGNYASFTS-ELERF------------SVAGNRLTGQVPSFI
A-NWTELY-YLS----LSGND-FEGRQLPLELLFNMSKLKYLFLSDV--RSSAGF-----
-PFPK--NANMTEIRRL-------------------------------------------
----------VIRNCSISGEIPP-DIG-DW-SSLKYLDLSFNSLTGGIPDSMKKLN---L
SKM-----FLTGNMLSGTVPP-WLP--HKIE-----DKADLSYN-DFD------DGPK-Q
GEG----KLNIQ-PNRN-----------------YIRDF-----------------IKQC
--RGKPK------------------------Y------D---------------------
----------------------SLYINCGGGETVVDG----KVFEADST----------T
SNYHSAPRK-NWAYSCSGDFGSKTY-DSSDYI-KNEE-CG-VCD-------SAGTQLYNS
SRL---CPLSL----TYYGFCLFKGYYTVKLYFAETVY----Q--NDEDYSNSGKRVFDV
YI-----Q---------GKRELKDFNIKENATGTN--KTWTAS-FTA-YVGDDHLLNIHF
F--WAGKGSFQVPGFSY-STDALSLNGPLVSGISVTA-----------------------
-NFKV------------------------------------GTG--LSPSQIAG-ITAGS
VF-APLLLLAFMWKMGWL--RK-----S--------------------------------
---------E---LDEI----------TIEV-Q--GKS---FTLKQMIDATRKFSPKMEI
-----GRG--------RFGIVYKAELP-----NEIKLAVKKISP--HSKQQGKD------
ELQREIFNLKS--LHHENLVQLLDGYSNKGLHLLVYDYMHKGSLH---------------
------------------------------------------------------------
----QPN-ST-TKLDWRARFDICLGIARGLKYLHEEK----RFKIVHGNIKPSNIML-DN
SLTAKLSDFGLATLCDEE-DPFM--AIKAKGSRVYMAPEYSMGKAI-TVKADVYSFGVVL
LEIVSGKV-SADYTPNQ-E-AEFLLDK-------AGVLHDKGRILELVDKKLASSYNRKQ
A----LTVLLLAMKCVNLSPTLRPKMSEVVSV---LEGEKRID-EISEC-DTPS------
------------------------------------------------------TNIGGL
CGACSRV------------------------------------LE-IEPIS---------
------------------------------------------------------------
--------
>Potri.010G155200.1 pacid=26980292 transcript=Potri.010G155200.1 locus=Potri.010G155200 ID=Potri.010G155200.1.v3.0 annot-version=v3.0
------------------------------------------------------------
------------------------------------------------------------
------------------------------------------------------------
------------------------------------------------------------
------------------------------------------------------------
------------------------------------------------------------
------------------------------------------------------------
---------------------------------MHSL-----------------------
------------------LSRNLLSGSIPSSL-RKLSSLYYL------------SLSYNM
LSGQ--IP-----------------------KELGNLSNLQSMYLDFNELSGQLPPELGR
LRSLYFLDLSSNNLSGELPGNYANFTSDQLFLF------------SVAGNRLTGQIPRFI
A-KWTALY-MLS----LSGND-FEG-ELPLELLLNMPYLGYLAVSDV--NSSAGF-----
-PFPK--YANMTRIRYLSGSFGSVSQFFFLFLAADCSERWGRLKEQRGGTTGGSGGPGSG
LWSSSVGKVWVIRNCSISGEIPP-YIG-DW-SSLKYLDLSFNNLSGGIPDSMENQT---L
SKM-----FLTGNMLSGTVPP-WLP--HKIE-----DKADLSHN-DFD------------
------------------------------------------------------------
------------------------------------------------------------
------------------------------------------------------------
------------------------------------------------------------
-----------------------DGNYTVKLYFAETVY----Q--NDEDYSILGKRVFDV
YI-----Q---------GKRELTDFNIKENATGTN--R--TQN-FTA-HVVDDHLLTIHF
F--WAGKGSFQVPGYSYSSTAALSLNGPLVAGISVTA-----------------------
-NFKV------------------------------------GTG--LSPSQIAG-ITAGS
VF-APLLLLAFMWKMGWL--RK-----S--------------------------------
---------E---LDEI----------IIEV-KRDGTY---FTLKQIIDATRKFSPKMEI
-----GRG--------RFGIVYKAELP-----NETKLAVKKISP--QSKQHGKD------
ELQREIFNLKS--LHHENLVQLFDGYSIKDLHLLVYDYMHKGSLHHALF-----------
------------------------------------------------------------
----EPN-ST-TKLDWKARFDISLGIARGLKYLHEEK----RFKIVHGNIKPSNILL-DN
SLTAKLADFGLATLCDEE-DPFM--TIKAKGSRVYMAPEYSMGKAI-TVKADVYSFGIVL
LETVSGKV-SADYTPNQ-E-AEFLLDK-------AGVLHDKGRILDLVDKKLASSYDRKQ
A----LTVLLLAMKCVNLSPTLRPKMSEVVNV---LEGKKRID-EIFEG-DIPS------
------------------------------------------------------ANIGGL
RGVCSNV------------------------------------LE-IEPIS---------
------------------------------------------------------------
--------
>Potri.010G155800.1 pacid=26980335 transcript=Potri.010G155800.1 locus=Potri.010G155800 ID=Potri.010G155800.1.v3.0 annot-version=v3.0
------------------------------------------------------------
------------------------------------------------------------
------------------------------------------------------------
------------------------------------------------------------
------------------------------------------------------------
------------------------------------------------------------
------------------------------------------------------------
------------------------------------------------------------
------------------------------------------------------------
------------------------------------------------------------
-----------------------------MFVL------------K--------------
------------------------------------------------------I-----
-SF---------------------------------------------------------
------------------------------------------------------------
--------------LAG-------------------------------------------
------------------------------------------------------------
--------------------------------------N---------------------
----------------------SLFINSGGEEVDDGK----NHYHNDTS----------L
SSFNLSPSE-DWAYSYAGDYLWAKV-NASTLV-RNLT-CE-I-T-------NSKANIDNN
FRL---APVSL----TYYGLCLRKGKYIVTLHFAKALY----S--KSEDYSTSGKRVFDI
YI-----Q---------GMIVKKDVNIKEIPGKEH--EERRLQ-FKV-KIND-GSLEIKF
F--WAGKGSLYNPP---------GLNGPLISAVSITR-----------------------
-VPRK-----------------------------------------LHDWEIAL-IAVGC
IL-FLLLLLAFMWRMGWI--GD-----R--------------------------------
---------E---LRET----------TVKI-G--ERT---FTLKQIIDATKKFSPKMEL
-----GS-----------------------------------------------------
------------------------------------------------------------
------------------------------------------------------------
------------------------------------------------------------
------------------------------------------------------------
------------------------------------------------------------
---------NIARSC---------------------------------------------
------------------------------------------------------------
------------------------------------------------------------
------------------------------------------------------------
--------
>Potri.004G063600.1 pacid=26989247 transcript=Potri.004G063600.1 locus=Potri.004G063600 ID=Potri.004G063600.1.v3.0 annot-version=v3.0
------------------------------------------------------------
------------------------------------------------------------
------------------------------------------------------------
------------------------------------------------------------
------------------------------------------------------------
------------------------------------------------------------
------------------------------------------------------------
------------------------------------------------------------
------------------------------------------------------------
------------------------------------------------------------
------------------------------------------------------------
------------------------------------------------------------
------------------------------------------------------------
------------------------------------------------------------
------------------------------------------------------------
------------------------------------------------------------
------------------------------------------------------------
------------------------------------------------------------
------------------------------------------------------------
--------------------------MAVTVSFLS-------------------------
------------------------------------------------------------
------------------------------STVTLLA-----------------------
-PNES-----------------------RPEE-------ESGTG--SKITVMPV-IVASA
IV-LFFLVMGIICWKFYF--QD-----K-YKRERGTLKSTIWALINGHRNALTVASGGGV
CAPKPELQDD---LMG------------LDL-K--TGS---FTLRQLGAATNNFDSANKI
-----GEG--------GFGSVYKGELS-----DGTVIAVKQLSP--KSR-QGNR------
EFVNEIGMISG--LKHPNLVKLYGCCIEGDQLLLVYEYMENNSLARALF-----------
-------------------------G----------------------------------
----AET-CA-LMLDWPTRFKICVGIARGLAFLHEGS----VIRIVHRDIKGTNVLL-DK
DLNAKISDFGLAKLSEAE-NTHI--STRVAGTIGYMAPEYALWGYL-TDKADVYSFGVVA
LEIVSGRS-NSSYNPTN-E-SVCLLDW-------AFVLQKRGNLMALVDPKLRSEFNKEE
A----EKMMKVALLCANASPSLRPSMPAVVSM---LEGQTSIQ-EVIS---DPS---IYG
D-G--SQFK-HLKY-DHFQQVSDQ-SC-------STQDHV-FSSDK-TWN----VS----
----TST-----SA-----------------------------PD-LYPPSPESM-----
------------------------------------------Y-----------------
--------
>Potri.004G063500.1 pacid=26989483 transcript=Potri.004G063500.1 locus=Potri.004G063500 ID=Potri.004G063500.1.v3.0 annot-version=v3.0
------------------------------------------------------------
------------------------------------------------------------
---------ML-------------------------------------------------
----------------AGTFFVFL----IVS-LAS-----C----F-WLP----------
--------------------------TF-----------PEA--------K---LVQEEV
DAL--EEIART-LGSKY-------W-----KF-N-ADTCE---IEMAG-VT---QVPPK-
-------NAEQ-RIDCECNN-GN-N-----TDCHVTR--M------E---LKRYN-----
----------------------------------------------LPGVL--PTQLVKL
PRLQVV-----------DFAYNYLNGTLPREW-ASM-QLTSI------------SVLVNR
LSGE--IP-----------------------KELGNITTLTTLSLEANQFYGTIPPDLGK
LINLQALGLSSNHLSGNLPVSFAGLIN--LTDF------------RINDNNFSGTIPIFI
Q-NWKKLK-RLE----MHATG-LEG-PIPSN-ISLLNNLAELRISDL--NGP-TQ-----
-GFPM--LSNMTGMIKL-------------------------------------------
----------TLRNCNISGKLPA-YLW-TM-KSLEALDVSFNKLVGKIPDTITA-DR--L
RFV-----FLTGNLLSGDVPD-SIL--KDGS------NVDLSYN-NFELQ----GPEQPA
CQENMNLNLNLFRSSS----MGNRSRRI-LP------CK----------------GTFSC
----PKY------------------------S------N---------------------
----------------------CLHVNSGGKDVIIKENKTTFSYEGDG--QEEG-G---A
AKYFVNEQS-FWGFSSSGDFMDDND-YQNTRY-TVSM-QS-----------STLPELYST
ARI---SPISL----TYFHYCLENGNYTVNLHFAEIQF----T--NDLTYKSLGRRIFDI
YV-----Q---------EILVWEKFNIEDQVGSAE--KPLVKQVLNV-SVTN-NMLEIRF
Y--FAGKGTTRTPDR--------GVYGPIISGISVFS-----------------------
-DLKPC------------------------S--------SGKKK--GTVYAVAG-AVVAS
C--LIAIILGILWWKDYL--PG-----K-WCRKK--------------------------
---------D---AEG------------LNF-P--NGT---FSLKQIRAATDDFDPSNKI
-----GEG--------GFGPVYKGQLP-----DGTVIAVKQLSS--KSR-QGNR------
EFLNEMGIISC--LQHPNLVKLHGCCIESDQLLLVYEYMENNSLARALF-----------
-------------------------G----------------------------------
----HEI-NQ-PNLDWPSRLKICIGIARGLAFLHEES----RFKIVHRDIKATNVLL-DG
DLNAKISDFGLARLDEEE-KSHI--STRVAGTIGYMAPEYALWGYL-TYKADVYSFGVVA
LEIVSGKN-NNNYMPSDNN-CVCLLDW-------ACHLQQSGSFMELVDETLKSEVNMKE
A----EIMVKVALLCTNASPTLRPTMSEAVGM---LEGRMAVP-DTVP---VLS---S-T
D-D--LRFK-AMR--ELRQHEQRH-SF------RGSQTQR-PNPVQ-MF-----SS----
----SSI-----SE-----------------------------NT-SYEISSEPKL----
------------------------------------------------------------
--------
>Potri.004G063900.1 pacid=26989586 transcript=Potri.004G063900.1 locus=Potri.004G063900 ID=Potri.004G063900.1.v3.0 annot-version=v3.0
------------------------------------------------------------
------------------------------------------------------------
------------------------------------------------------------
------------------------------------------------------------
------------------------------------------------------------
------------------------------------------------------------
------------------------------------------------------------
------------------------------------------------------------
------------------------------------------------------------
------------------------------------------------------------
------------------------------------------------------------
------------------------------------------------------------
------------------------------------------------------------
------------------------------------------------------------
------------------------------------------------------------
------------------------------------------------------------
------------------------------------------------------------
------------------------------------------------------------
------------------------------------------------------------
--------------------------MVVTVSFLS-------------------------
------------------------------------------------------------
------------------------------STVIFLA-----------------------
-PNES-----------------------RPEE-------ESGTG--SKKLVMPV-VVSSA
IV-LFFLVMGIICWKFFF--QD-----K-YKRERGTFKSTIWALINGHRNALTVASGGGV
GAPKPELQDD---LMG------------LDL-K--TGS---FTLRQLGAATNNFDSANKI
-----GEG--------GFGSVYKGELS-----DGTAIAVKQLSP--KST-QGNR------
EFVNEIGMISG--LKHPNLVKLCGCCIEGDQLLLVYEYMENNCLARALF-----------
-------------------------G----------------------------------
----AET-SA-LMLDWPTRFKICVGIARGLAFLHEGS----AIRIVHRDIKGTNVLL-DK
DLNAKISDFGLAKLNEAE-NTHI--STRVAGTIGYMAPEYALWGYL-SDKADVYSFGVVA
LEIVSGRS-NSSYNPTN-E-SVCLLDW-------AFVLQKRGNLMALVDPKLRSEFNKEE
A----EKMIKVALLCANASPSLRPSMPAVVSM---LEGQTSIQ-EVIS---DPT---IYG
G-G--SQFK-QVNY-DHFQQVLDQ-SC-------STQDHV-FSSDK-TWN----VS----
----TSM-----SA-----------------------------HD-LYPPSP--------
------------------------------------------------------------
--------
>Potri.004G135500.1 pacid=26990016 transcript=Potri.004G135500.1 locus=Potri.004G135500 ID=Potri.004G135500.1.v3.0 annot-version=v3.0
------------------------------------------------------------
------------------------------------------------------------
---------MGGACN-------LASSPQ--------------------------------
----------------LLLQVSII----CSI-TLI-----S----F-GLA----------
--------------------------AS-----------ASA--------K---LHSQEV
RVL--REIGKK-LGKKD-------W-----DF-N-KDPCS---GEGNW-SI---LDERK-
-------GFEN-SVTCDCSF-NN-N-----SSCHLVS--I------A---LKSQN-----
----------------------------------------------LSGII--PPEFSKF
RYLKQL-----------DLSRNLFTGVIPPQW-GTL-RLEEF------------SVMGNR
LSGP--FP-----------------------KVLTNMTTLRNLSIEGNHFSGPIPPEIGR
LINLQKLVFSSNALTGNLPAELGKLVN--LTDV------------RINDNNFSGKLPTFI
S-KWTKVQ-KLH----LQGTS-LKG-PIPSS-IASLTKLSDLRISDL--TGR-GS-----
-PFPP--LSDMESMKTL-------------------------------------------
----------ILRNCLIYGEIPE-YVG-QM-EKLKHLDVSFNNLRGEIPSTFIQLAR--I
DFL-----YLTGNKLTGSVPP-WLL--ERNK------NVDLSYN-NFTWQ----SSSPDE
CARG---SVNIVESFSP---STIKSSKA-HS------CL---------------KQNFPC
SASRNQQ------------------------H------Y---------------------
----------------------TLHINCGGNEITVDGN---TTYQDDK--EPRG-----A
SMFYSHPSQ-EWAFSSTGNFMDDDS-EADAYT-KTNK-SA-I-S----NVSATIAQLYTT
ARV---SPLSL----TYYGLCLMNGNYTVKLHFAEIIF----T--NDSSLTSLGKRIFDV
YI-----Q---------GKLVLKDFNIEDEAGGVA--IPLVKT-FIA-AVTH-NTLKIRL
Y--WAGRGTTGIPLR--------GIYGPLISAISVDP-----------------------
-NFKPP---------------------------------SNGSK-RNVVIIVTG-AVAGA
IF-LAFLVLGVMWRNGWL--CG-----K-AAADK--------------------------
---------E---LKG------------LDL-Q--TGL---FTLRQMKAATNNFDAENKV
-----GEG--------GFGSVYKGSLS-----DGTVIAVKLLSS--KSK-QGNR------
EFVNEIGMISA--LQHPNLVKLYGCCVEGNQLMIVYEYMENNCLSRALL-----------
-------------------------G----------------------------------
----KESKFR-MKLDWPTRQKICLGVAKGLMYLHEES----IIKIVHRDIKTSNVLL-DK
ELNAKISDFGLAKLNEDD-DTHI--STRIAGTIGYMAPEYAMRGYL-TNKADVYSFGVVA
LEIVSGKS-NTNYRPKE-E-FVYLLDW-------AYVLQERGSLLELVDPELGSEYSSEE
A----MVMLNVALLCTNASPTLRPTMSQVVSM---LEGRTPVQ-DLLS---DPG---FSA
I-N--TKYK-AIR--NHFWQNP-----------SQTYSMS-INESY---R----TD----
----STS-----SGVEPEDAGRLLR---------------------VSSVKSNS------
------------------------------------------------------------
--------
>Potri.004G063200.1 pacid=26990524 transcript=Potri.004G063200.1 locus=Potri.004G063200 ID=Potri.004G063200.1.v3.0 annot-version=v3.0
M--------------------------------TMKFSPSVEK-----------------
-----------------------NPDKNRLCNLLS-------------------------
---IFWVVQMS-------------------------------------------------
-F--------------SLRYAFLV----SVL-TFI-----C----L-ETP----------
--------------------------RL-----------AAA--------R---LPQDEV
DAL--NLITKK-MGANG-------W-----NF-N-ADSCG---EYLPH-VQ---------
-----LTDPDR-NVTCDCEF-AN-------NTCHITS--L------Y---FKRFS-----
----------------------------------------------LAGEL--PPELIQL
RYLESI-----------DLSYNELGGSIPSQW-ASL-QLKMI------------ALLANR
LSGN--IP-----------------------SYLGNFTSLAYLDLELNQFSGMIPRELGN
LVNLETLILSSNKLDGNLPKELAELKN--LTDF------------RINDNNFNGSIPDFV
Q-NWKQLK-RLE----MVASG-LEG-PIPSS-ISALKTLTDLRITDI--NFT-NQ-----
-SFPD--LSNIVGLSRL-------------------------------------------
----------LLRNCNISGEIPP-YIW-EM-SKLRILDLSFNKLHGNLPNAITT-EA--L
VFI-----FLSGNRLTGNIPM-----FRKGM------SVDLSYN-NFSQQ----SSGQPA
CQQGMDVTLNLFRSSS----MGNDIGGA---------CM----------------DDLTC
----DKCKYVILRFNVNSLYRSIVVLFLLADW------H---------------------
----------------------SMYINCGGQNVKTNG----STYEGDA--AASS-G---A
AIF-YRSED-EWGISSTGDFMDDND-FQNRAY-IENM-PS-----------LNINELYQT
ARV---SPISL----TYYHRCLENGNYTVSLHFAEIRF----K--NDNTYNSLGRRLFDV
YI-----Q---------NNLVEKDFNIEVEAAGVA--KPVTKI-HNA-TVTN-NILDIHL
Y--WAGKGTTRIPVS--------GVYGPLISAISVYP-----------------------
-NFKPR--------FS-----------------------GGGKT--KTVPIILG--VVGF
C--LVFSALAIFWWKCYF--RV-----Q-KKRQK--------------------------
---------G---LEG------------IEI-Q--TVS---FTLKQIKAATGNFNPANKI
-----GEG--------GFGPVYKGLLP-----DGTVIAVKQLSS--KSS-QGNR------
EFLNEIGVISC--MQHPHLVKLHGCCIEGDQLLLVYEYMENNSLSRALF-----------
-------------------------G----------------------------------
----PE--NQ-LHLDWKTRQKICIGIAKGLSFLHEES----RLKIVHRDIKVTNVLL-DK
DLNPKISDFGLAKLDERE-KTYI--STRVAGTVGYMAPEYALWGRL-TYKADVYSFGIVA
LEIVSGKH-NKSCGPDD-Q-FSCLLDW-------ACHLEQNGNLIEIVDQKLGSEFNKVE
A----ERLIKVALLCANASPSLRPIMSEVVSM---IEGTRIIP-DVIP---EPN-----S
E-D--LRFK-AIR--GPDERIRS--SL------KGNQNSS-SILDR------SDNN----
----SSHVY---TD-----------------------------DD-DPYETKELNARFDT
--RSKHYKQPES---RSEV--------------------STSVLSET---AVSSTSVHDP
FDI-NISS
>Potri.003G025600.1 pacid=26997589 transcript=Potri.003G025600.1 locus=Potri.003G025600 ID=Potri.003G025600.1.v3.0 annot-version=v3.0
------------------------------------------------------------
------------------------------------------------------------
------------------------------------------------------------
------------------------------------------------------------
------------------------------------------------------------
-------MASK-ICAKY-------WV----KI-E-SFDHV---HVI-Y-------PKKE-
-------RSSK-VNLCS-----------------------------K---LKGFN-----
----------------------------------------------LTGVL--PVEFRNL
TQLREIMTEMKHPALYSDLSRNYLNGSIPGSL-AELPNLQSL------------SLLANR
LSGS--IP-----------------------REIGSFATLKSLVLEDNLLGGSLHPDLGN
LKSLERLLLSANNFSGTIPDTFGNLKN--LNDF------------RIDGSELSGKIPDFI
G-NWTNIT-TFD----LQGTS-MEG-PIPST-ISLLKNLTTLRISDL--KGS-SS-----
-TFPD--LKDMTKMEKL-------------------------------------------
----------ILRNCSMTGSIEE-YLG-NM-ADLDTLDLSFNKLTGPIPGPLESLTK-NI
KFM-----FLNNNLLTGEVPA-WIL--GSRK------DL---------------------
---------NLVSSHVS---TG--SNKI-SW------CL---------------NKDLVC
--TRKPQ------------------------H------H---------------------
----------------------SLFINCGGSSETVGD----NEYEDDT--TPGG-----A
ADF-ASISE-RWGYSSTGTYIGTD---DGAYK-ATNS-YG-L-N-------VTGEGFYQT
ARL---APQSL----KYYGLCMLAGSYKVQLHFAEIMY----S--NNQTFSSLGRRIFDI
SI-----Q---------GKVVEANFNIMEEAGGVG--IGITKV-FDG-IIVNGTTLEIHL
Y--WSGKGTTAVPDR--------GVYGPLISAITVTP-----------------------
-NFKV----------------------------------DNGGG--LSVGAIIG-IVAAP
CV-LAALVLLVLRKKGYL--GG-----K-DLEDK--------------------------
---------E---LRA------------LDL-Q--TGY---FSLRQIKHATNNFDLANKI
-----GEG--------GFGPVY-----------------KQLSA--KSK-QGNR------
EFVNEIGMISA--LQHPHLVKLYGCCIEGNQLLLVYEYLENNSLARALF-----------
-------------------------G----------------------------------
----RDE-HQ-IKLDWQTRKKILLGIAKGLAYLHEES----RLKIVHRDIKATNVLL-DK
DLNAKISDFGLAKLDEEE-NTHI--STRIAGTIGYMAPEYAMRGYL-TDKADVYSFGVVV
LEIVSGKS-NTNYRPKE-E-FVYLLDW-------AYVLQEQGNLLELVDPSLGSNYSKIE
A----LRMLNLALLCTNPSPTLRPSMSSAVKM---LEGQIPVQ-APIV---KRS---TMN
Q-D--ARFK-AFE--LLSHDSQ-T-YVSNGSQNSQIQ-KS-ISMDG-PW-----ID----
----SEF-----SIESKDEIID----------SSSTKL----LKD-LYDVNLD-------
------------------------------------------------------------
--------
>Potri.003G026300.1 pacid=26998089 transcript=Potri.003G026300.1 locus=Potri.003G026300 ID=Potri.003G026300.1.v3.0 annot-version=v3.0
M--------------------------------LLTFAQT--------------------
-----------------------NPKETTTLAIFLPDNI------AITQR----------
---TSCALRMA-----------FWPSLLSKTF----------------------------
--------------SVLVFGFVVL----NCF-AVD-----K----F-GSH----------
--------------------------AQGVL--------STP--------L---LPLDEV
QIL--QNISNK-LNISN-------WA----TI-N-RTSCG---SAQ-WNQI-----NDN-
-------EIES-NVTCDCTF-EN-G-----SVCHVTR--I------R---VKKFN-----
----------------------------------------------LNGVL--PEELGDL
PHLLEI------------------------------------------------------
------------------------------------------------------------
-------LLSANNFTGTIPDTFGNLKN--LNDF------------RIDGSELSGKIPDFI
G-NWTNIT-TLD----LHGTS-MEG-PIPSA-ISLLKKLTI-------------------
----------------L-------------------------------------------
----------ILRNCSLTGSIQE-YLG-NM-ADLDTLDLSFNKLTGQIPGALESLKK-NK
KFM-----FLNNNLLTGEVPA-WIL--GSRK------DLDLSYN-NFTG-----SAEQ-S
CQQL---PVNLVASHVS---TG--SNKI-SW------CL---------------NKDLVC
--PRKPQ------------------------Y------H---------------------
----------------------SLFINCGGSSETVGD----NVYEDDT--TPGG-----A
ADF-ASLSE-RWGYSSTGTYIGTE---NGAYK-ATNS-YG-L-N-------VTGEGFYLT
ARL---APQSL----KYYGLCMLAGSYKVQLHFAEIMY----S--NNQTFSSLGRRIFDI
SI-----Q---------GKVVEANFNIMEQAGGVG--IGITKV-FDG-IIVNGSTLEIHL
Y--WSGKGTTAVPER--------GVYGPLISAITVTP-----------------------
-NFKV----------------------------------DNGGG--LSVGAIIG-IVAAP
CV-LAALVLLVLRKKGYL--GG-----K-DLEDK--------------------------
---------E---LRA------------LDL-Q--TGY---FSLRQIKHATNNFDPANKI
-----GEG--------GFGPVYKGMLS-----DGSVIAVKQLSA--KSK-QGNR------
EFVNEIGMISA--LQHPHLVKLYGCCIEGNQLLLVYEYLENNSLARALF-----------
-------------------------G----------------------------------
----RDE-HQ-IKLDWQTRKKILLGIAKGLTYLHEES----RLKIVHRDIKATNVLL-DK
DLNAKISDFGLAKLDEEE-NTHI--STRIAGTIGYMAPEYAMRGYL-TDKADVYSFGVVV
LEIVSGKS-NTNYRPKE-E-FVYLLDW-------AYVLQEQGNLLELVDPSLGSNYSKIE
A----LRMLNLALLCTNPSPTLRPSMSSAVKM---LEGQIPVQ-APIV---KRS---TMN
Q-D--ARFK-AFE--LLSHDSQ-T-NVSNGSQSSQIQ-KS-ISMDG-PW-----TD----
----SEF-----SIESKDEIIE---------YSSSTKL----LKD-LYHVNLD-------
------------------------------------------------------------
--------
>Potri.003G025800.1 pacid=26998196 transcript=Potri.003G025800.1 locus=Potri.003G025800 ID=Potri.003G025800.1.v3.0 annot-version=v3.0
------------------------------------------------------------
------------------------------------------------------------
---------MA-----------LWPPLLSKTF----------------------------
--------------SVLVFGFVVL----NCI-AVD-----K----F-GSN----------
--------------------------AQEV----------TP--------L---LPLDEV
----------R-LNIRN-------WA----TI-N-RTSCD---SAQ-W-KI-----NGN-
-------EIES-NVTCNCTF-EN-G-----SVCHVTR--I------R---VKRFN-----
----------------------------------------------LNGVL--PEELGDL
PHLLEI-----------DLTRNYISGTIPPRL-AQLPKLQIL------------SLIVNR
LTGP--IP-----------------------PEIGNITTLEELVLEDNLLGGPLPPDLGN
LTSLRRLLLSANNFTGTIPDTFGNLKN--LNDF------------RIDGSEVSGKIPDFI
G-NWTNIT-TLD----LHGTS-MEG-PIPSA-ISLLKKLTI-------------------
----------------L-------------------------------------------
----------ILRNCSLTGSIQE-YLG-NM-ADLDTLDLSFNKLTGQIPGPLESLKK-NI
KFM-----FLNNNLLTGEVPA-WIL--GSTK------DLDLSYN-NFNG-----SAEQ-S
CQQL---PVNLVASHVS---TG--SNKI-SW------CL---------------NKDLVC
--TRKPQ------------------------Y------H---------------------
----------------------SLFINCGGSSETVDD----NEYEDDT--TPGG-----A
ADF-ASISE-RWGYSSTGTYIGTD---NGAYK-ATNS-FG-L-N-------VTGEGFYQT
ARL---APQSL----KYYGLCMLAGSYKVQLHFAEIMY----S--NNQTFSSLGRRIFDI
SI-----Q---------GKVVEANFNIMEEAGGVG--IGITKV-FDG-IIVNGSTLEIHL
Y--WSGKGTTAVPER--------GVYGPLISAITVTP-----------------------
-NFKV----------------------------------DNGGG--LSVGAIIG-IVAAP
CV-LAALVLLVLRKKGYL--GG-----K-DLEDK--------------------------
---------E---LRA------------LDL-Q--TGY---FSLRQIKHATNNFDPANKI
-----GEG--------GFGPVYKGMLS-----DGSVIAVKQLSA--KSK-QGNR------
EFVNEIGMISA--LQHPHLVKLYGCCIEGNQLLLVYEYLENNSLARALF-----------
-------------------------G----------------------------------
----RDE-HQ-IKLDWQTRKKILLGIAKGLTYLHEES----RLKIVHRDIKATNVLL-DK
DLNAKISDFGLAKLDEEE-NTHI--STRIAGTIGYMAPEYAMRGYL-TDKADVYSFGVVV
LEIVSGKS-NTNYRPKE-E-FVYLLDW-------AYVLQEQGNLLELVDPSLGSNYSKIE
A----LRMLNLALLCTNPSPTLRPSMSSAVKM---LEGQIPVQ-APIV---KRS---TMN
P-D--ARFK-AFE--LLSHDSQ-T-HVSNGSESSQIQ-KS-ISMDG-PW-----ID----
----SEF-----SIESKDEIID----------SSSTKL----LKD-LYDVNLD-------
------------------------------------------------------------
--------
>Potri.003G025900.1 pacid=26998426 transcript=Potri.003G025900.1 locus=Potri.003G025900 ID=Potri.003G025900.1.v3.0 annot-version=v3.0
------------------------------------------------------------
------------------------------------------------------------
------------------------------------------------------------
------------------------------------------------------------
------------------------------------------------------------
------------------------------------------------------------
------------------------------------------------------------
------------------------------------------------------------
------------------------------------------------------------
------------------------------------------------------------
MFSFESTGMILLFFAAELVITASQVRY--RILF------------RNG------------
Q-TWRN------------CSG-LNG-PIPSG-IALLEKMADMRISDLHGNGA-EA-----
-PFPP--LTNMKNLKTL-------------------------------------------
----------ILRSCNIIGPLPD-FVG-EL-PKLTTLNLSFNKLIGEIPSSFNGLRK--A
DYI-----YLTGNQLNGTVPN-WIT--MDGE------SV---------------------
------------------------------------------------------------
------------------------------------------------------------
------------------------------------------------------------
------------------------------------------------------------
------------------------------------------------------------
------------------------------------------------------------
------------------------------------------------------------
------------------------------------------------------------
------------------------------------------------------------
------------------------------------------------------------
------------------------------------------------------------
------------------------------------------------------------
------------------------------------------------------------
------------------------------------------------------------
------------------------------------------------------------
------------------------------------------------------------
------------------------------------------------------------
------------------------------------------------------------
------------------------------------------------------------
------------------------------------------------------------
--------
>Potri.003G026100.1 pacid=26998546 transcript=Potri.003G026100.1 locus=Potri.003G026100 ID=Potri.003G026100.1.v3.0 annot-version=v3.0
------------------------------------------------------------
------------------------------------------------------------
------------------------------------------------------------
------------------------------------------------------------
------------------------------------------------------------
------------------------------------------------------------
------------------------------------------------------------
------------------------------------------------------------
------------------------------------------------------------
------------------------------------------------------------
------------------------------------------------------------
------------------------------------------------------------
------------------------------------------------------------
------------------------------------------------------------
------------------------------------------------------------
------------------------------------------------------------
------------------------------------------------------------
------------------------------------------------------------
--------------------MDDDR-SSYSYT-WTNA-TK-L-F-------ENTSALYMD
ARL---SSISL----TYYGFCMGSGSYTVTLHFAEIMF----T--DDKTHSSLGR-----
-----------------------DFSIQKEAGGVG--KAIIKN-FTA-IVTG-NALEIRF
Y--WAGKGTTGLPVR--------GVYGPLISAISVTP-----------------------
-YFVPP------------------------SEN------SSSNG--ISAGTVIG-IVAAV
VV-VVFLILGILWWKGCL--GQ-----K-ISMRH--------------------------
---------D---LKG------------LEL-K--TGS---FTLRQIKAATNNFDPANKI
-----GEG--------GFGPVYKGVLS-----DGNVIAVKQLSS--KSK-QGNR------
EFVNEIGMISA--LQHPHL-----------------------------------------
------------------------------------------------------------
-----------LNLDWATRHKICVGIAKGLAYLHEES----RLKIVHRDIKATNVL----
-LYPKISDFGLAKLDEEE-NTHI--STRVAGTLGYMAPEYAMRGYL-TDKADVYNFGIVA
LEIVSGKS-NTR------------------------------TLLVLVDPKLGQDYNKEE
V----IIMINVALLCSNVSAAVRPAMSSVVSM---LEGKAVVQ-DIDIP--DKS---MST
D-E--KKIE-EMR--RHFQVINEQ-EI------SETRT---LSMDG-PS-----TA----
----AST-----SA-----------------------------GD-LYPVSLDSD-----
------------------------------------------YWKGRE------------
--------
>Potri.003G025700.1 pacid=26999052 transcript=Potri.003G025700.1 locus=Potri.003G025700 ID=Potri.003G025700.1.v3.0 annot-version=v3.0
------------------------------------------------------------
------------------------------------------------------------
------------------------------------------------------------
------------------------------------------------------------
------------------------------------------------------------
------------------------------------------------------------
----------M-KISSPC---SP-S-----SYCHH-P--N------I---LKTQD-----
----------------------------------------------LEGSL--PQDLGRF
PYLQEI-----------DLSRNYLNGTIPAEW-GAT-PLATI------------SIIGNR
LTGP--IP-----------------------KEIGNISTLANFTVEFNQLSGVLPPELGN
LTRLEKI--------------------------------------RIGDNSFTGQIPNLI
Q-KWTNLE-K--------------------------------------------------
----------------L-------------------------------------------
----------ILRSCNIIGPIPD-FVG-EL-PKMTTLDLSFNKLIGEIPSSFSGLRK--A
DYI------------------------------------DLSYN-NFRN-----ESS---
CLQC---KVNLFGSAS----MGNVFRST-VP------CL----------------RSFHC
----PKR------------------------K------S---------------------
----------------------GL------------------------------------
------------------------------------------------------------
------------------------------------------------------------
------------------------------------------------------------
------------------------------------------------------------
------------------------------------------------------------
------------------------------------------------------------
------------------------------------------------------------
------------------------------------------------------------
------------------------------------------------------------
------------------------------------------------------------
------------------------------------------------------------
------------------------------------------------------------
------------------------------------------------------------
------------------------------------------------------------
------------------------------------------------------------
------------------------------------------------------------
------------------------------------------------------------
--------
>Potri.003G148000.1 pacid=26999830 transcript=Potri.003G148000.1 locus=Potri.003G148000 ID=Potri.003G148000.1.v3.0 annot-version=v3.0
------------------------------------------------------------
------------------------------------------------------------
---------M--------------------------------------------------
----ELSVKLLYSSALAYYFCLLP----FIV-LLS------T---F-HLS----------
--------------------------SAQN-----------A--------T---TDPSEV
SAL--NSLFEQ-WDTQA-VGL---W-----NL-S-GEPCS---GSAID-QT---DFE-D-
------PDNNP-AIKCECT-----Q-----TTCHITQ--L------R---VYALN-----
----------------------------------------------KRGVI--PEVLAAL
KYLTFL-----------KIDQNYFTGPLPAFI-GNLSALKGL------------SIAHNA
FSGT--IP-----------------------KELGNLKELTLLSFGVNNFSGTLPPELGN
LVNLEELYINSCGLGGEIPSTFANLQR--LRVL------------WASDDSFTGNIPDFI
G-NWTGLT-SLR----FQGNS-FEG-PIPLS-FSNLTSLNSLRISDL--SNM-SS-----
-TLDF--IKNLKNLTDL-------------------------------------------
----------NLRNALINGSIPS-DIG-EL-QTLNRLDLSFNNLTGQVPSALFRMSS--L
EYL-----FLGNNSLSGTLPE-QKS--DTLQ------TIDLSYN-YLSG-----TFPSWV
AS-NV--QLNLVANNFT---FDNSNISV-LP---GLNCL---------------QRNFPC
-NRDNPR------------------------Y------A---------------------
----------------------NFSIKCGGPE-MRTADG--TVYEAEN--SSLS-----A
ASFSVTSTE-KWAVSNVGLFADRR---SPDYV-ENTL-TQ-VLS-------TNIPELYQT
SRI---SPGSL----RYFGLGLENGPYTVHLLFAETAF----ADRSSQTWESLGRRVFDI
YI-----Q---------GSRQLKDFDISKEAGGVE--RSITRI-FNV-TVSE-NHLEIHL
F--WAGKGTCCTPVQ--------GYYGPIISALNVVP-----------------------
-GFTPT--------VS-----------GIPPS-------TRKEK--SRTGMVVG-ISVSA
GVVCLTLIFAVVY-IM-R--KK-----D-SEDEE--------------------------
---------V---FPG------------MGP-G--PNT---FSYAQLRGATDDFSPSNML
-----GEG--------GFGAVYKGLLS-----DGRAVAVKQLSV--ASN-QGMS------
QFITEIATISA--VQHCNLVKLYGCCIEGNRRLLVYEYLENKSLDKNLF-----------
-------------------------G----------------------------------
------K-DG-MHLDWPTRFNICLGTARGLAYLHEES----SPRIIHRDVKASNILL-DA
ELCPKISDFGLAKLYDDK-KTHI--STRVAGTIGYLAPEHAMRGHL-TEKADVFGFGVVA
LEIISGRA-NSDYSLDD-E-RVYLLEW-------AWTLYESRQSLLLMDPSV-TEFDENE
A----LRVIGVALLCTQASPAMRPTMSRVVAM---FTGDIEVS-TVTS---KPS---YLT
D----MDFK-DIT------------G------------SF--STEN--------TP----
----ASA-----STDDSKSKN------------KSQHHNS---ID-LSPGGDQIHSPLN-
------------------I--------------------TEPRLSD----LIGD--GR--
--------
>Potri.T044900.1 pacid=27000310 transcript=Potri.T044900.1 locus=Potri.T044900 ID=Potri.T044900.1.v3.0 annot-version=v3.0
------------------------------------------------------------
------------------------------------------------------------
------------------------------------------------------------
------------------------------------------------------------
------------------------------------------------------------
------------------------------------------------------------
------------------------------------------------------------
------------------------------------------------------------
------------------------------------------------------------
------------------------------------------------------------
------------------------------------------------------------
------------------------------------------------------------
------------------------------------------------------------
------------------------------------------------------------
------------------------------------------------------------
------------------------------------------------------------
------------------------------------------------------------
------------------------------------------------------------
---------------------------------------------------MTEADAYTE
ANM---SAIS----------NVSTDNARLYIYTTARVFLPSLS--HDNSLNSIGNRLFDV
YI-----Q-----------VVLKEYNIEDEAGDAG--IALAKT-FIA-TVTH-HSLKIRL
Y--WAGKGTT-------------GIYG---------------------------------
------------------------------------------------------------
------------------------------------------------------------
------------------------------------------------------------
------------------------------------------------------------
------------------------------------------------------------
------------------------------------------------------------
------------------------------------------------------------
------------------------------------------------------------
------------------------------------------------------------
------------------------------------------------------------
------------------------------------------------------------
------------------------------------------------------------
------------------------------------------------------------
--------
>Potri.011G072900.1 pacid=27000722 transcript=Potri.011G072900.1 locus=Potri.011G072900 ID=Potri.011G072900.1.v3.0 annot-version=v3.0
------------------------------------------------------------
------------------------------------------------------------
---------ML-----------MMFQLCQ-------------------------------
----------------------------VMV-ILIS---------F-SSS----------
--------------------------ITLL---------ASA--------Q---LHPGEV
EAL--RQIGKK-VNEDG-QLS---L-----NF---DDRCQ---QKGVV-KA---VLTSAP
PN----LERND-TIECNCNI-TD-D-----NYCHITL--F------L---LKDYS-----
----------------------------------------------LPGRL--PPELANL
TYVQKI-----------DFTRNYLFGTIPVEW-ASMKNLSFM------------------
------------------------------------------------------------
------------------------------------------------------------
------------------------------------------------------------
------------------------------------------------------------
------------------------------------------------------------
------------------------------------------------------------
------------------------------------------------------------
------------------------------------------------------------
------------------------------------------------------------
------------------------------------------------------------
------------------------------------------------------------
------------------------------------------------------------
------------------------------------------------------------
------------------------------------------------------------
------------------------------------------------------------
------------------------------------------------------------
------------------------------------------------------------
------------------------------------------------------------
------------------------------------------------------------
------------------------------------------------------------
------------------------------------------------------------
------------------------------------------------------------
------------------------------------------------------------
------------------------------------------------------------
------------------------------------------------------------
------------------------------------------------------------
--------
>Potri.011G073700.1 pacid=27001101 transcript=Potri.011G073700.1 locus=Potri.011G073700 ID=Potri.011G073700.1.v3.0 annot-version=v3.0
------------------------------------------------------------
------------------------------------------------------------
------------------------------------------------------------
------------------------------------------------------------
------------------------------------------------------------
------------------------------------------------------------
------------------------------------------------------------
------------------------------------------------------------
------------------------------------------------------------
------------------------------------------------------------
------------------------------------------------------------
------------------------------------------------------------
------------------------------------------------------------
------------------------------------------------------------
------------------------------------------------------------
------------------------------------------------------------
------------------------------------------------------------
------------------------------------------------------------
--------------------MGDNNFNDNRYT-LQSN-SN-I-S-------LVDFGLYAT
ARK---TPLSI----TYYGYCLENGNYTVRLHFAEIQF----T--DEKLYNKVARRVFDI
YI-----Q---------GIQVQKDFNFTEEAKGSN--KNFTRA-FNT-TVTD-RTLEIRL
Y--WAGKGTTSIPKR--------GNYGPIISAISVCS-----------------------
-GYRTY--------CE-----------------------EPEET--SKKPIVIG-VVTSA
VF-LIFLVMGVIYWKLCY--GD-----K-YTRER--------------------------
---------E---LKG------------LDL-K--TGS---FTLRQLKAATDNFNSENKI
-----GEG--------GFGSVYKGELT-----DGTIIAVKQLSP--KSR-QGNR------
EFVNEIGMISC--LQHPNLVRLYGCCIEGDQLLLVYEYMENNSLSRALFGNHSTFVDKFP
VKNIFYNTASTSKHEMILSTILLGAG----------------------------------
----SET-SA-LMLDWPTRYKICVGIARGLAFLHEGS----AIRIVHRDIKVTNVLL-DK
DLNAKISDFGLAKLNEEE-NTHI--STRVAGTIGYMAPEYALWGYL-TDKADVYSFGVVA
LEIVSGKS-NSSYRPEN-E-NVCLLDW-------AHVLQKKGNLMEIVDPKLQSEFNKEE
A----ERMIKAALLCTNASPSLRPAMSEVLNM---LEGQTSIP-EVTS---DPS---IYD
N-D--LQSK-RVK--GHYQQVTDQ-SL------NSTQGLF-PPSDK-SWI----GN----
----SST-----SA-----------------------------HD-LYPMNPESI-----
------------------------------------------SLNLS---ETSSLI----
--------
>Potri.011G072500.1 pacid=27001188 transcript=Potri.011G072500.1 locus=Potri.011G072500 ID=Potri.011G072500.1.v3.0 annot-version=v3.0
------------------------------------------------------------
------------------------------------------------------------
---------ML-------------------------------------------------
----------------AGKFFVFL----TVS-LTS-----C----L-GLL----------
--------------------------AF-----------FEA--------K---LVQEEV
DAL--GEIART-LGSKY-------W-----KF-N-ADTCE---IESVG-VT---QVPPK-
-------NAEQ-RIDCECKN-GN-N-----TDCHVTR--M------E---LKNYN-----
----------------------------------------------LPGVL--PPQLFKL
PHLQVV-----------DFAYNYLSGTIPREW-ASM-QLTSI------------SLLVNR
LSGE--IP-----------------------KELGNITTLTYLSLEANQISGIIPSDLGK
LINLQTLMLSSNRFTGNLPVSFSGLIN--LTDF------------RINDNNFSGAIPIFI
Q-NWKKLE-RLE----MHATG-LEG-PIPSN-ISLLNNLVELRISDI--NGP-TQ-----
-SFPM--LKNMTGMIRL-------------------------------------------
----------TLRSCKIFGEIPA-YLW-TM-KSLELLDVSFNKLVGKIPARISA-DR--L
RFI-----FLTRNLLSGDISD-SIL--KDGS------NVDLSYN-NFALQ----NPGQPV
CRENMNLNLNLFRSSS----MGNSSRRV-LP------CM----------------KTFRC
----PK------------------------------------------------------
------------------------------------------------------------
CKY---------------------------------------------------------
------------------------------------------------------------
------------------------------------------------------------
------------------------------------------------------------
------------------------------------------------------------
------------------------------------------------------------
------------------------------------------------------------
------------------------------------------------------------
-------------------------------MLL--------------------------
------------------------------------------------------------
------------------------------------------------------------
------------------------------------------------------------
------------------------------------------------------------
------------------------------------------------------------
------------------------------------------------------------
------------------------------------------------------------
------------------------------------------------------------
--------
>Potri.011G073100.1 pacid=27001444 transcript=Potri.011G073100.1 locus=Potri.011G073100 ID=Potri.011G073100.1.v3.0 annot-version=v3.0
------------------------------------------------------------
------------------------------------------------------------
------------------------------------------------------------
------------------------------------------------------------
------------------------------------------------------------
------MI----IN----------------------------------------------
------------------------------------------------------------
------------------------------------------------------------
--THQR-----------DFTRNYLFGTIPVEW-ASMKNLSFI------------SLTANR
LSGN--IP-----------------------GHLGSFTALTYLSLESNQFSGVVPPELGK
LVNLKTLILSGNKLVGTLPEALAQIKD--LKDF------------RVSDNNLNGTVPEFM
G-NWTQLQ-NLE----LYATG-LQG-PIPLA-IFQLEKLSDL------------------
------------------------------------------------------------
------------------------------------------------------------
------------------------------------------------------------
------------------------------------------------------------
------------------------------------------------------------
------------------------------------------------------------
------------------------------------------------------------
------------------------------------------------------------
------------------------------------------------------------
------------------------------------------------------------
------------------------------------------------------------
------------------------------------------------------------
------------------------------------------------------------
------------------------------------------------------------
------------------------------------------------------------
------------------------------------------------------------
------------------------------------------------------------
------------------------------------------------------------
------------------------------------------------------------
------------------------------------------------------------
------------------------------------------------------------
------------------------------------------------------------
------------------------------------------------------------
--------
>Potri.011G072300.1 pacid=27001488 transcript=Potri.011G072300.1 locus=Potri.011G072300 ID=Potri.011G072300.1.v3.0 annot-version=v3.0
------------------------------------------------------------
------------------------------------------------------------
---------MF-------------------------------------------------
-F--------------SLRYAFLI----SIL-ALS-----C----L-ETE----------
--------------------------RL-----------AAA--------E---LPQDEV
DAL--NLITKK-MGANG-------W-----NF-N-ADSCG---EYLPR-VR---------
-----PTDPER-NISCNCSE----N-----NTCHIVS--L------K---FKRFS-----
----------------------------------------------LAGEL--PPELIQL
PYLESI-----------DLSYNYLNGSIPSEW-APL-QLKSI------------ALLANR
LSGN--IP-----------------------SYLGNLTSLTYLDLELNQFSGMIPHELGK
LVNLKTLILSSNKLDGNLPMELSKLRN--LTDF------------RINDNNFNGSIPDFV
E-NWKQLK-RLE----MVASG-LEG-PIPSS-ISALETLTDLRITDI--TST-DQ-----
-SFPD--LSNITGLTRL-------------------------------------------
----------LLRGCNISGEIPL-YIW-EM-SKLRILDLSFNKLRGELPNAITT-ET--L
VFI-----FLSGNLLTGNIPM-----FRKGM------TVDLSYN-NFSEQ----STGQPA
CQQRTDVTLNLFRSSS----MGNDLGGA---------CM----------------DDLKC
----DQY------------------------W------H---------------------
----------------------SLYINCGGQNVQING----STYEGDA--AVSG-G---A
GLF-YQSAD-EWGLSSTGDFMDDND-FQNRAY-TENV-PS-----------LNINELYQT
ARI---SPISL----TYYRRCLENGNYTVSLHFAEIRF----T--NDNTFNSLGRRLFDI
YI-----Q---------NNLVEKDFNIEVQAAGVA--KPVTEI-HNA-IVTN-NILEIRL
F--WAGKGTRRIPVS--------GVYGPLISAISVDP-----------------------
-NFKPR--------FS-----------------------REEKT--KTVPIIVG-VVVGF
C--LIFSVLAIFWWRCCF--RI-----N-KKRRK--------------------------
---------G---LEG------------IEI-Q--TVS---FTLKQIKAATDNFDPANKI
-----GEG--------GFGPVYKGLLP-----DGTVIAVKQLSS--KSS-QGNR------
EFLNEIGVISC--MQHPHLVKLHGCCIEGDQLLLVYEYMENNSLSRALF-----------
-------------------------G----------------------------------
----PE--HQ-LHLDWKTRQKICVGIAKGLAFLHEES----RLKIVHRDIKVTNVLL-DK
DLNPKISDFGLAKLDERE-KTFI--STRVAGTVGYMAPEYALWGRL-TYKADVYSFGIVA
LEIVSGKY-NMSCGPEN-Q-YSCLLDW-------ACHLERNGNLIELVDRKLGSEFNKVE
A----QRMIKVALLCANASPLLRPIMSEVVSM---LEGTRIIP-EVIP---EPI-----S
E-D--LRFK-AIR--GHQEQTRSL-RE------RGNQ----TILDR------SATS----
----SSYVC---TD-----------------------------DD-LWETDTESNVRSNT
--RSKQHESP------AEV--------------------STSVLPVT---ASSSTSV---
--------
>Potri.011G073000.1 pacid=27001614 transcript=Potri.011G073000.1 locus=Potri.011G073000 ID=Potri.011G073000.1.v3.0 annot-version=v3.0
------------------------------------------------------------
------------------------------------------------------------
------------------------------------------------------------
------------------------------------------------------------
------------------------------------------------------------
------------------------------------------------------------
------------------------------------------------------------
------------------------------------------------------------
------------------------------------------------------------
------------------------------------------------------------
------------------------------------------------------------
----------------------------------------------M--PGP-EF-----
-QLPK----KPIERKYL-------------------------------------------
----------VLRNINLTGTIPE-NAW-KV---EKTLDLTFTKLVGEIPPTTI-----RR
QFT-----FLSGNKLTGTVQD-SFL--QNSQ------NL---------------------
------------------------------------------------------------
------------------------------------------------------------
------------------------------------------------------------
------------------------------------------------------------
------------------------------------------------------------
------------------------------------------------------------
------------------------------------------------------------
------------------------------------------------------------
------------------------------------------------------------
------------------------------------------------------------
------------------------------------------------------------
------------------------------------------------------------
------------------------------------------------------------
------------------------------------------------------------
------------------------------------------------------------
------------------------------------------------------------
------------------------------------------------------------
------------------------------------------------------------
------------------------------------------------------------
------------------------------------------------------------
--------
>Potri.011G075400.1 pacid=27002663 transcript=Potri.011G075400.1 locus=Potri.011G075400 ID=Potri.011G075400.1.v3.0 annot-version=v3.0
------------------------------------------------------------
------------------------------------------------------------
---------MT-------------------------------------------------
------------------------------------------------------------
---------------------------------------ACL--------E---VLDVNV
AAL--RQIGKT-VNEDG-QLS---L-----KL---VDSCQ---QKGVV-ET---ELNSAP
PN----LEGNS-TIGCNCSI-TD-D-----NYCHITS--F------Q---LKDYS-----
----------------------------------------------LPGRL--PPELANL
TYVQKI-----------DFTRNYLYGTIPVEW-ASMKNLSFI------------SLTANR
LSGN--IP-----------------------GHLGSFTALTYLSLESNQFSGVVPPELGK
LVNLKSLILSGNKLVGTLPEALAQIKD--LKDF------------RVSDNNLNGTVPEFI
G-NWTQLQ-KLE----LYATG-LQG-PIPLA-IFHLEKLSDLRIADM--PGP-EF-----
-QLPN----SPIERQFL-------------------------------------------
----------VLRNINLTGTIPE-NAW-KV---EKTLDLTFNKLVGEIPPNTVR----RR
QFT-----FLSGNKLTGTVQD-SFL--QNSP------NLDVSYN-NFSR--------SPR
CSSSNENNINWFRSSS----SNNKLSDL-LP------CS----------------GISRC
----PKY------------------------Y------R---------------------
----------------------SFHINCGGQDVKNGK----ILYEGDQ--DSGS-NAA-A
RCY-NRSGS-NWGFSSTGDFMDDENFYDNKYT-LQSN-SN-I-S-------LVDFGLYAT
ARK---TPLSI----TYYGYCLENGNYTVRLHFAEIQF----T--DEKLYNKVARRVFDI
YI-----Q---------GIQVQKDFNFTKEAQGSN--RSFTRA-FNT-TVTD-RTLEIRL
Y--WAGKGTTVIPIR--------GNYGPIISAISVCS-----------------------
-GMLHPSLRLQFYLIS-----------------------EPEET--SKKPIVIG-VVTSA
VF-LIFLVMGVIYWKLCY--GD-----K-YTRER--------------------------
---------------G------------LDL-K--TGS---FTLRQLKAATDNFNSENKI
-----GEG--------GFGSVYKGELA-----DGTIIAVKQLSP--KSR-QGNR------
EFVNEIGIISC--LQHPNLVRLYGCCIEGDQLLLVYEYMENNSLSRALF-----------
-------------------------G----------------------------------
----SET-SA-LMLDWTTRYKICVGIARGLAFLHEGS----AIRIVHRDIKGTNVLL-DK
DLNAKISDFGLAKLNEEE-NTHI--STRVAGTIGYMAPEYAQWGYL-TDKADVYSFGVVA
LEIVSGKS-NSSYRPEN-E-NVCLLDW-------AHVFQKKENLMEIVDPKLHSEFNKEE
A----ERMIKAALLCTNASPSIRPAMSEVVSM---LEGQTSIP-EVTS---DPS---IFY
D-D--LHSK-RVN--GHYQQVTDQ-SL------NSTQDLF-PPSDK-SWI----GN----
----SST-----ST-----------------------------PE-LYPINPVSI-----
------------------------------------------SLNLV---K---------
PRL-----
>Potri.011G072600.1 pacid=27002674 transcript=Potri.011G072600.1 locus=Potri.011G072600 ID=Potri.011G072600.1.v3.0 annot-version=v3.0
------------------------------------------------------------
------------------------------------------------------------
------------------------------------------------------------
------------------------------------------------------------
------------------------------------------------------------
------------------------------------------------------------
------------------------------------------------------------
------------------------------------------------------------
-----M-----------SFIFSH-------------------------------------
------------------------------------------------------------
----------------------------------------------------------FI
S-LW--------------------------------------------------------
------------------------------------------------------------
-----------------------------------------------------A-D----
------------------------------------------------------------
------------------------------------------------------------
-------------------------------S------N---------------------
----------------------CLHVNSGGKDITINENKTTLSYEGDG--QVEG-G---A
AKYFVNDQS-FWGFSSTGDFMDDYD-YQNTRY-TVSL-QS-----------STIPELYQT
ARI---SPISL----TYFHYCLQNGNYTVNLHFAEIQF----T--NDHTYNSLGRRIFDI
YV-----Q---------ERLVWKDFNIEDEVGSAE--KPLVKQVLNV-NVTN-NMLEIRF
Y--FAGKGTTRIPDR--------GVYGPIISAISVFS-----------------------
-DLKVC------------------------S--------SGKKK--GTVYVVVG-AVGAS
C--LVAIILVILWWKGNL--PG-----K-LRRKR--------------------------
---------D---VKG------------LDF-P--KGT---FSLKQIRAATNDFDASNKI
-----GEG--------GFGPVYKGQLP-----DGTVIAVKQLSS--KSR-QGNR------
EFLNEMGMISC--LQHPNLVKLHGCCIESDQLLLVYEYMENNSLARALF-----------
-------------------------R----------------------------------
----HEN-NQ-LNLDWPTRLKICIGIARGLAFLHEES----RLKIVHRDIKATNVLL-DG
NLNPKISDFGLARLDEEE-KSHI--STRVAGTIGYMAPEYALWGYL-TDKADVYSFGVVA
LEIISGKN-NNNYMPSNSS-CVCLLDW-------ACYLQQSGSFIELVDETLGSEVNIEE
A----ETMVKVALLCTNASPTLRPTMSEVVSM---LEGRMAVP-DTRP---ELS---SYN
E-D--LRFK-AMR--DLRQHEQSH-RF------SGSQRQK-STSIQ-TF-----SS----
----SSI-----SE-----------------------------NS-SYEISLEPKL----
------------------------------------------------------------
--------
>Potri.011G073600.1 pacid=27002731 transcript=Potri.011G073600.1 locus=Potri.011G073600 ID=Potri.011G073600.1.v3.0 annot-version=v3.0
------------------------------------------------------------
------------------------------------------------------------
------------------------------------------------------------
------------------------------------------------------------
------------------------------------------------------------
------------------------------------------------------------
------------------------------------------------------------
------------------------------------------------------------
-----------------------------------MKNLSSI------------SLTANR
LSGN--IP-----------------------GHLGSFTALTYLSLESNQFSGVVPPELGK
LVNLKTLILSGNKLVGTLPEALAQIKD--LEDF------------RVSDNNLNGTVPEFI
G-SWSQLQ-NLE----LYATG-LQG-PIPLE-IFHLDKLSDLRIADM--PGP-EF-----
-QLPN----SPIERQFL-------------------------------------------
----------VLRNINLNGTIPE-NAW-KV---ETTLDLTFNNLVGEIPPTTI-----RR
QFT---------------------------------------------------------
------------------------------------------------------------
------------------------------------------------------------
------------------------------------------------------------
------------------------------------------------------------
------------------------------------------------------------
------------------------------------------------------------
------------------------------------------------------------
------------------------------------------------------------
------------------------------------------------------------
------------------------------------------------------------
------------------------------------------------------------
------------------------------------------------------------
------------------------------------------------------------
------------------------------------------------------------
------------------------------------------------------------
------------------------------------------------------------
------------------------------------------------------------
------------------------------------------------------------
------------------------------------------------------------
------------------------------------------------------------
--------
>Potri.011G073800.1 pacid=27002756 transcript=Potri.011G073800.1 locus=Potri.011G073800 ID=Potri.011G073800.1.v3.0 annot-version=v3.0
------------------------------------------------------------
------------------------------------------------------------
------------------------------------------------------------
------------------------------------------------------------
------------------------------------------------------------
------------------------------------------------------------
------------------------------------------------------------
------------------------------------------------------------
------------------------------------------------------------
------------------------------------------------------------
------------------------------------------------------------
------------------------------------------------------------
------------------------------------------------------------
------------------------------------------------------------
------------------------------------------------------------
------------------------------------------------------------
------------------------------------------------------------
------------------------------------------MYEGDQ--DSES-NAA-A
RSY-YRLGS-NWGFNSTGDFMDDENFYDNKYT-LQSN-SN-I-S-------LVDFGLYAT
ARK---TPLSI----TYYGYCLENGNYTVRLHFAEIQF----T--DEKLYNKVARR----
-----------------GIQVRKDFNFTEEAKGSN--RNFTRA-FNT-TVTD-RTLEIRL
Y--WAGKGTTS-------------------------------------------------
----------------------------------------------SKKPIVIG-VVTSA
VF-LIFLVMGIIYWKLCY--GD-----K-YTRER--------------------------
---------GSSLIKG------------LDL-K--TGS---FTLRQLKATPDNFNSENKI
-----GEG--------GFGSVYK-------------------------------------
------------------------------------------------------------
------------------------------------------------------------
------------------------------------------------------------
------------------------------------------------------------
------------------------------------------------------------
------------------------------------------------------------
------------------------------------------------------------
------------------------------------------------------------
------------------------------------------------------------
--------
>Potri.011G106400.1 pacid=27002813 transcript=Potri.011G106400.1 locus=Potri.011G106400 ID=Potri.011G106400.1.v3.0 annot-version=v3.0
------------------------------------------------------------
------------------------------------------------------------
---------MA-----------FVQS-LSKNV----------------------------
--------------SVFVLGLVLL----NCF-SVD-----K----F-GSH----------
--------------------------AQ-----------VAP--------L---LPEDEV
QIL--KTISSK-LQNSN-------W-----TI-D-RTSCG---SAQ-WNLT---IVGGD-
-------KIQS-QVTCDCTF-NS-S-----TVCHVIS--L------Y---MKGFN-----
----------------------------------------------LTGFF--PSEFRNL
THLREI-----------DLTRNYINGSIPASL-AELPNLQTL------------SLLANR
ITGS--IP-----------------------REFGSMATLESLVLEDNLLGGSLHPDLGN
LRSLKRLLLSANNFTGTIPDTFGNLKN--LTDF------------RIDGSELSGKIPNFI
G-NWTNIE-RLD----LQGTS-MEG-PIPST-ISLLKKLEELRISDL--NGS-SS-----
-TFPD--LKDMKNMTTL-------------------------------------------
----------ILRSCSLNGTIPE-YIG-DM-ASLDTLDLSFNKFTGQIPVSLESLAK--L
RFM-----FLNNNLLTGEVPG-WIL--NSKN------ELDLSYN-NFTG-----STQS-S
CQQL---SVNLVSSHVT---TG--NNTI-SW------CL---------------NKDLVC
--SRKPE------------------------H------H---------------------
----------------------SLFINCGGNSMTVGD----NEYEEDA--TSGG-----A
AEF-VSLSE-RWGYSSTGTYMNND---GAGYK-AQNS-FG-L-N-------VTGEGFYQT
ARL---APQSL----KYYALCMRAGSYKVKLHFAEIMY----S--NDSTFSSLGRRIFDI
SI-----Q---------GEVVRKDFNIMEKAGGVG--IGIAEE-FDS-IIVNGSTLEIDL
Y--WSGKGTTAVPDR--------GVYGPLISAITVTP-----------------------
-NFKV----------------------------------DNGDG--LSVGAIIG-IVAAS
CV-LAALALLVLWRKGYL--GG-----K-YHEDK--------------------------
---------D---LRA------------LDL-Q--TGY---FSLRQIKNATNNFDPANKI
-----GEG--------GFGPVYKGVLS-----DGTIIAVKQLSS--KSK-QGNR------
EFVNEIGMISA--LQHPHLVKLYGCCIEGNQLLVVYEYLENNSLARALF-----------
-------------------------G----------------------------------
----RDE-HQ-IKMDWQTRKKILLGIAKGLAYLHEES----RLKIVHRDIKATNVLL-DK
DLNAKISDFGLAKLDEEE-NTHI--STRIAGTIGYMAPEYAMRGYL-TDKADVYSFGVVV
LEIVSGKS-NTNYRPKE-E-FVYLLDW-------AYVLQEQGNLLELVDPNLGSNYSEEE
A----MRMLNLALLCTNPSPSLRPLMSSAVSM---IEGQIPVQ-APIV---KRG---TMN
E-E--ARFK-AFE--LLSQDSQ-A-HVSNTSQSSLVQ-KS-ISMDG-PW-----MD----
----SEI-----STQTMDET----------------------RGN---------------
------------------------------------------------------------
--------
>Potri.011G072800.1 pacid=27002847 transcript=Potri.011G072800.1 locus=Potri.011G072800 ID=Potri.011G072800.1.v3.0 annot-version=v3.0
------------------------------------------------------------
------------------------------------------------------------
------------------------------------------------------------
------------------------------------------------------------
------------------------------------------------------------
------------------------------------------------------------
------------------------------------------------------------
------------------------------------------------------------
------------------------------------------------------------
------------------------------------------------------------
------------------------------------------------------------
------------------------------------------------------------
------------------------------------------------------------
------------------------------------------------------------
------------------------------------------------------------
------------------------------------------------------------
----MSC------------------------Y------R---------------------
----------------------SFHVNCGGPDVPSGS----ILYEGDE--SIKG-DA--A
TIY-SNKRS-NWGFSNTGDFMDDSG-NSPGYI-LTSN-DS-Y-F-------PTD-TVYST
ARR---AAISL----TYYGYCLENAMYTVKLDFAEIQF----T--EDELYKSVGKRFFDI
YI-----Q---------GELEKQDFNIEEAANGSN--KAYSIQ-FNA-NVTD-NTLEIRL
Y--WNGKGTTCIPHR--------GNYGPIISAITVCS-----------------------
-G--------------------------------------------IKTPIVVG-LVTSA
LL-LVFLVMGIICWKFYF--RD-----K-FMRER--------------------------
---------D---LMG------------LDL-K--TGS---FTLRQLRAATNNFDSAGKI
-----GEG--------GFGSVYKGKLS-----DGTLIAVKQLSP--KSR-QGNR------
EFVNEIGMISG--LQHPNLVKLYGCCIEGDQLLLVYEYMENNSLAKALF-----------
-------------------------G----------------------------------
----SET-SF-LMLDWPTRYKICVGIARGLAFLHEES----AIRIVHRDIKGTNVLL-DK
DLSAKISDFGLAKLNEEE-NTHI--STRVAGTIGYMAPEYALWGYL-TDKADVYSFGVVA
LEIVSGRS-NSSYRTTN-E-FVCLLDW-------AHVLQKKGNLMEIVDPKLQSEFNKEE
A----ERMIKLALLCTNASPSLRPAMSEVVSM---LEGQTSIQ-EMIS---DPS---IYG
D-D--LHSK-LLK--GHYQQ----------------------------------------
------------------------------------------------------------
------------------------------------------------------------
--------
>Potri.011G075300.1 pacid=27002965 transcript=Potri.011G075300.1 locus=Potri.011G075300 ID=Potri.011G075300.1.v3.0 annot-version=v3.0
------------------------------------------------------------
------------------------------------------------------------
------------------------------------------------------------
------------------------------------------------------------
------------------------------------------------------------
------------------------------------------------------------
------------------------------------------------------------
------------------------------------------------------------
------------------------------------------------------------
------------------------------------------------------------
------------------------------------------------------------
------------------------------------------------------------
------------------------------------------------------------
------------------------------------------------------------
------------------------------------------------------------
------------------------------------------------------------
-------------------------------Y------R---------------------
----------------------SFHVNCGGPDVTSGS----ILYEGDV--SIES-DA--A
MIY-SQKES-NWGFSNTGDFMDDDG-ESPGYI-LRSN-FS-Y-L-------PMD-TVYST
ARR---AAISL----TYYGYCLENGMYTVKLDFAEIQF----T--DDESYRRVGKRFLDI
YI-----Q---------GKLEKKDFNIEEAANGSN--KPYSKE-FDA-TVTD-NTLEIRL
Y--WNGKGTTCIPKR--------GNYGPLISAITVCS-----------------------
-G-----------------------------------------------------ILTQ-
---IVFLVMGVICWKFYF--RD-----K-FMRER--------------------------
---------D---LKG------------LDL-K--TGS---CTLRQLRAATNNFDSAGKI
-----GEG--------GFGSVYKGKLS-----DGTLIAVKQLSP--KSR-QGNR------
EFVNEIGMISG--LQHPNLVKLYGCCIEGDQLLLVYEYMENNSLAKALF-----------
-------------------------G----------------------------------
----SET-SF-LMLDWPTRYKICVGIA--------------------RDIKGTNVLL-DK
DLSAKISDFGLAKLN-GE-NTHI--STRVAGTIGYMAPEHALWGYL-TDKADVYSFGVVA
LEIVSGRS-NSSHRTTN-E-FLGLLDW-------AHVLQKKGNLMEIVDPKLQ-------
-----------------------PAMSEVVSM---LEGQTSIQ-EMIS---DPS---IYG
D-D--LHSK-HLK--GHYQQ----------------------------------------
------------------------------------------------------------
------------------------------------------------------------
--------
>Potri.011G073300.1 pacid=27003228 transcript=Potri.011G073300.1 locus=Potri.011G073300 ID=Potri.011G073300.1.v3.0 annot-version=v3.0
------------------------------------------------------------
------------------------------------------------------------
------------------------------------------------------------
------------------------------------------------------------
------------------------------------------------------------
------------------------------------------------------------
------------------------------------------------------------
------------------------------------------------------------
------------------------------------------------------------
------------------------------------------------------------
------------------------------------------------------------
------------------------------------------------------------
------------------------------------------------------------
-----------------------------M-NQMKPKDLTFNKLEGEIPSDAIT-----R
EFM-----FLSGNNLTGSVPD-SFF--KRGK------NIDVSYN-NFSL--------PPS
CQDAL--GTNTYRSSF----IKNNL-----------------------------------
-----QV------------------------Y------R---------------------
----------------------SFHVNCGGPDVTSGS----ILYKGDE--NIES-DAASA
RIY-SQKES-NWGFSNTGDFMDDDG-ESPGYI-LHSN-HS-Y-F-------LTG-TVYST
ARR---AAISL----TYYGYCLENGMCTVKLDFAEIQF----T--DDELYK---------
---------------------------IEAANGSN--KAYSIE-FNA-NVTD-NTLEIRL
Y--WNGKGTTCIPKR--------GNY----------------------------------
------------------------------------------------------------
------------------------------------------------------------
---------D---LKG------------LDL-K--TGS---FTLRQLRAATNNFDSADKI
-----GEG--------GFGSVYKGKLS-----DGTLIAVKQLSP--RSR-QGNR------
EFVNEIGMISG--LQHPNLVKLYGCCIEG-------------------------------
------------------------------------------------------------
----------------PTRYKKCVGIARGLAFLHEES----AIRIVHSDIKGTNVLL-DK
DLSAKISDFGLAKLNEEE-NTHI--STRVAGTIGYMAPEYALWGYL-TDKADVYSFG-VA
LEIVSGRS-NSSYRTTN-E-FVCLLDW-------AHVPQKKGNLMEIVDPKLQSEFNKEE
A----ERMIKLALLCTNASPSLRPAMSEVASM---LEGQTSIQ-EMIS---DPS---IYG
D-D--LHSK-LLK--GHYQQVMDQ-SL------NSTQDRF-PPSDK-SWI----GN----
----SSK-----SA-----------------------------HD-LYPINPESI-----
------------------------------------------NLNIS---ETSSLIE---
--------
>Potri.006G014300.1 pacid=27004021 transcript=Potri.006G014300.1 locus=Potri.006G014300 ID=Potri.006G014300.1.v3.0 annot-version=v3.0
------------------------------------------------------------
------------------------------------------------------------
------------------------------------------------------------
------------------------------------------------------------
------------------------------------------------------------
--------MS--------------------------------------------------
--------FR--------------------------------------------------
------------------------------------------------------------
------------------------------------------------------------
------------------------------------------------------------
------------------PGSLASKID--LPIL------------K--------------
------------------------------------------------------------
------------------------------------------------------------
------------------------------------------------------------
-RI-----FHT---ITS------------------KGTVQIQH----------------A
GDRN---KYTCK-GTES-----------------FIDKM---------------MQKETC
----RRK------------------------H------K---------------------
----------------------SLFINCGGEEVTVGK----AHYHNDTS----------T
SNFFQSPND-DWAYSYSGDYFWARI-NDSTLV-RNST-CE-V-S-------SPEAKLDNN
FRL---APVSL----TYYGLCLSNGKYHVTLHFAETLY----S--KGEDNSRVGKRVFDV
YI-----Q---------KERVEKDLNIKEALGGQN--EELKRQ-YTT-KIRD-GSLEIHF
F--WTGKGSLYNPP---------AINGPLISAISVTR-----------------------
-VPRK-----------------------------------------LRPWEIAV-IAVSC
IL-FLLLLLAFMWRMGWI--GD-----R--------------------------------
---------E---LRET----------KLKI-G--GKP---FTLKQIVDATGNFSPENEL
-----GRG--------RSGIVYKADLP------NLTVAVKKLDP--KSK--AVD------
EIASEVYAKKALDLKHDNVVTLLASYSKRHLHLLIYEYMKHGSLGQVLF-----------
-------------------------GTNSTEQLDSPERSTICQGIAKALKNLLRWNPQTI
QKSTDSN-PK-VQLDWQKRFNICRGIAKGLKYLHERKP-----QIIHRNIKSTNILL-DA
SLNPKISDFGLAKLYEEG-NPYI--AVGAGKQLSYMAPEYATRRAM-TVKVDVFSFGILL
LEIVSGKN-NADSTGDE-N-SVFLLDT-------ASKLHAKQELEQLVYTRLDTSSESGQ
A----SIALNLAIMCTDQSPSLRPTMSQVVAV---LERSKTIE-DISKE-INTS------
------------------------------------------------------A-----
------------------------------------------------------------
------------------------------------------------------------
--------
>Potri.006G014100.1 pacid=27008123 transcript=Potri.006G014100.1 locus=Potri.006G014100 ID=Potri.006G014100.1.v3.0 annot-version=v3.0
------------------------------------------------------------
------------------------------------------------------------
------------------------------------------------------------
------------------------------------------------------------
------------------------------------------------------------
------------------------------------------------------------
------------------------------------------------------------
------------------------------------------------------------
------------------------------------------------------------
------------------------------------------------------------
-------------------------------ML---------------------------
------------------------------------------------------V-----
-EF---------------------------------------------------------
------------------------------------------------------------
--------------VRG-------------------------------------------
---N---DYVCT-ENKL-----------------LAD-----------------------
--------------------------------------N---------------------
----------------------SLFINCGGEELNVGK----DHYHNDTS----------T
SSFNLSPSD-DWAYSFSGDYLWATV-NASTLV-RNST-CK-D-C-------TPETKIDND
FRL---APVSL----MYYGLCLHKGKYIVTLHFSETLY----S--KGEDHSITGKRVFDV
YI-----Q---------GRLVKKDLNIKEIPELQN--EVRKLK-FPA-KINE-GSLEIKL
F--WAGKGSLYNPP---------GINGPLIEAISVTR-----------------------
-GRKL-----------------------------------------L----FLF-MLKPC
RI-LFLCFLSF-------------------------------------------------
---------------QK----------TTSL-G--NRVD-YNRLSFVSDVVVGVLFENGL
-----DR---------RQKIAQWA----------LSKAIKN-------------------
------------------------------------------------------------
------------------------------------------------------------
------------------------------------------------------------
------------------------------------------------------------
------------------------------------------------------------
--------------C---------------------------------E-VAT-------
------------------------------------------------------------
------------------------------------------------------------
------------------------------------------------------------
--------
>Potri.018G135900.1 pacid=27009455 transcript=Potri.018G135900.1 locus=Potri.018G135900 ID=Potri.018G135900.1.v3.0 annot-version=v3.0
------------------------------------------------------------
------------------------------------------------------------
------------------------------------------------------------
------------------------------------------------------------
------------------------------------------------------------
------------------------------------------------------------
------------------------------------------------------------
------------------------------------------------------------
------------------------------------------------------------
------------------------------------------------------------
------------------------------------------------------------
------------------------------------------------------------
------------------------------------------------------------
------------------------------------------------------------
------------------------------------------------------------
------------------------------------------------------------
------------------------------------------------------------
------------------------------------------------------------
------------------------------------------------------------
------------------------------------------------------------
------------------------------------------------------------
------------------------------------------------------------
------------------------------------------------------------
------------------------------------------------------------
----------------------------------------------MKAATKNFDAENKV
-----GEG--------GFSSVYK------------VTALMLLSS--KCK-QGNR------
EFVNEIGMISA--LPHANLVKLYGCCVEGNQLMLGYEYMQNNCLSRALF-----------
-------------------------G----------------------------------
---------------------------ELISSFHQKH----FGKKVFWYIKTSIVFL-DK
ELNAKISDFGLAKLNEDD-NTHT--K-------------------------NVCSFGVVA
LEI-------------------------------AYVLQERGSLSELVDPELGSEYSSEE
A----MVMLNVALSCKFLHTS--PVSSSITQLSLHLSPNNAIN-SF--------------
-LN--IQVK---------------------------------------------TI----
----SSFKI---SGKG--------------------------------------------
------------------------------------------------------------
--------
>Potri.018G136200.1 pacid=27011462 transcript=Potri.018G136200.1 locus=Potri.018G136200 ID=Potri.018G136200.1.v3.0 annot-version=v3.0
------------------------------------------------------------
------------------------------------------------------------
------------------------------------------------------------
------------------------------------------------------------
------------------------------------------------------------
------------------------------------------------------------
------------------------------------------------------------
------------------------------------------------------------
------------------------------------------------------------
------------------------------------------------------------
------------------------------------------------------------
------------------------------------------------------------
------------------------------------------------------------
------------------------------------------------------------
------------------------------------------------------------
------------------------------------------------------------
------------------------------------------------------------
------------------------------------------------------------
------------------------------------------------------------
------------------------------------------------------------
------------------------------------------------------------
------------------------------------------------------------
------------------------------------------------------------
------------------------------------------------------------
------------------------------------------------------------
------------------------------------------------------------
-----------------------------NQLMLGYEYMQNNCLSRALF-----------
-------------------------G----------------------------------
----K--------------GKNCLGVARGLDYLHEES----IIKIGHGDIKTSNVFL-DK
ELNAKISDFGLAKLNEDG------------------------------------HFGVVA
LEIVSGKI-NKNYRPKD-E-FVYLLDR-------AYVLQESGSLLELVDPESGSEYFSEE
A----MVMLNVALSCTKANS----------------------------------------
------------------------------------------------------------
------------------------------------------------------------
------------------------------------------------------------
--------
>Potri.016G011400.1 pacid=27011967 transcript=Potri.016G011400.1 locus=Potri.016G011400 ID=Potri.016G011400.1.v3.0 annot-version=v3.0
M--------------HY--------------YLLLNVHFPIRPKKCRHIIKTKQPKLFPA
TTRINYVSILVPK----------INVKRMYCKLLFSGILIFEQGQFGN------------
GSALQAKVVMA-------------------------------------------------
-----------KLHL-KLFPKLVS---SLAV-LLL-----CQ---F-GYV----------
--------------------------VCQSTG--FS---D-S--------R---LPADEE
KAL--DDLLKT-LE----------W-GFHPNI-S-RSACS--------------------
------SNFE--YIKCDC----N-R-----TVCHVTR--L------T---LPDQDLTG--
QINAEALASLVHLRAIDLSKNQLHGSIPLTLGNLSSLTRLDLSTNFLNGYI--PSSLGNL
SSLQYL-----------RLSRNFLNDFIPSSL-GNLSSLEYL------------SLSYNK
LFGQ--IP-----------------------KELGNLSNLLSMYLDFNELTGQLPPELGR
LGSLGYLGLSSNNLSGPLPENYANFTG--LQWF------------SVAGNRLTGQVPSFI
A-DWTELN-RLS----LSGND-FER-ELPLESIFNMSNLRYLFVSDV--RSS--------
-GFPK--NANMKKIRYL-------------------------------------------
----------MIRNCSISGEIPP-YIG-DW-SRLRYLDLSFNSLTGGIPDSMKKLN---L
SKM-----FLTGNMLNGTVPY-WVP--DTIE-----DKADLSYN-NFEI---PRDGPK-K
GEG----KLNMN----------------------SIRNL-----------------IKKC
--RRKPK------------------------Y------N---------------------
----------------------SLYINCGGGETVVDG----KVFEADST----------T
SNYNLAPRK-NWAYSCSGDFGSKTY-DSSDYI-KNVE-CE-VCD-------SAGTQLYNS
SRL---CPLSL----TYYGFCLFKGNYTVKLYFAETVY----Q--SDADYSNLGKRVFDV
YI-----Q---------GKRALKDFNIKEMASGTN--KTWTAN-FTA-YVGDDYLLTIDF
F--WAGKGTFQEPSFSY-APAALSLKGPLVSGISVTA-----------------------
-NFKV------------------------------------GKG--LSPSQIAG-ITVGS
VF-ASVLLSAYMWKMGWQ--QQ-----S--------------------------------
---------D---LNE------------VQG-D--EKS---FALKQIIDATRKFSPKMEI
-----GRG--------RFGIVYEAELP-----NKRKLAVMKISP-RNSKQQGKD------
ELQGEISKLKS--LHHENLVQLLRGYSNKDLHLLVNE--QKGSLQRALF-----------
------------------------------------------------------------
----EPD-ST-TKLDWKARFDICLGIARGLTYLHEEK------RIVHGNINPSNIMLDDD
SLTAKLSAFGLATLCDEE-DPFM--TIEAKESRVYMAPEYSMGKTIDTVKADVYSFGVVL
LEIVSGTV-SAEYTPNQEE-AKFLLDK-------ASVLHHKGRILDLVDKKLASSYDRKQ
A----LTVLLLAMKCVNLSPTLRPKMSEVVSV---LEDEKRID-AISEGDDTPS------
------------------------------------------------------TNIGGL
CGAFSSV------------------------------------LE-IDPIS---------
------------------------------------------------------------
--------
>Potri.016G012100.1 pacid=27012168 transcript=Potri.016G012100.1 locus=Potri.016G012100 ID=Potri.016G012100.1.v3.0 annot-version=v3.0
------------------------------------------------------------
------------------------------------------------------------
------------------------------------------------------------
------------------------------------------------------------
--------------------------MC--------------------------------
------------------------------------------------------------
---------------TNC--------------LHV-------------------------
--------------------------------------------------V--PAQAVNR
TD----------------------------------------------------------
------------------------------------------------------------
------------------------------------------------------------
------------------------------------------------------------
------------------------------------------------------------
------------------------------------------------------------
------------------------------------------------------------
------------------------------------------------------------
--------------------------------------N---------------------
----------------------SLYINCGGGETVVDG----KVFEADST----------T
SNYYKAPTE-NWAYSCSGDFGSETY-DSSDYI-KNVE-CG-DCD-------SAGTQLYNS
SRL---CPLSL----TYYGFCLFKGNYTVKLYFAETVY----Q--SDKDYSNLGKRVFDV
YI-----Q---------GKRELKDFNIKEKASGTN--KTWTEN-FTA-FVGDDHLLNIHF
F--WASKGS---SSFSI-APAALSLNGPLVAGISVTA-----------------------
-NFKVG-----------------------------------GKK--LSPSQIAG-ITAGS
VF-APLLLLAFMWKMGWL--RK-----S--------------------------------
---------E---LDEI----------TIEV-Q--GKS---FTLKQIIDATRNFNLKMEI
-----GRG--------RFGIVYKADLP-----NEIKLAVKKISP--QSKQQGKD------
ELQREIFNLKS--LHHENLVQLLDGYSIKDLHLLVYDYMHKGSLHHALF-----------
------------------------------------------------------------
----EPN-SS-TKLDWKARFDICLGIAKGLKYLHEEK----RFKIVHGNIKPSNIML-DN
SLTAKLSDFGLATLCDEE-DPFM--AIKAKGSRVYMAPEYSMGKAI-TVKADVYSFGVVL
LEIVSGKV-SADYTPNQ-E-AEFLLDK-------AGVLYDKGRILDLVDKKLASSYDRKQ
A----LTVLLLAMKCVNLSPTLRPKMSEVVSV---LVGEKRID-EISEA-DTSS------
------------------------------------------------------ANIGGL
CGACSMV------------------------------------LE-I-------------
------------------------------------------------------------
--------
>Potri.016G092700.1 pacid=27012201 transcript=Potri.016G092700.1 locus=Potri.016G092700 ID=Potri.016G092700.1.v3.0 annot-version=v3.0
------------------------------------------------------------
------------------------------------------------------------
---------MS-------------------------------------------------
------------------------------------------------------------
------------------------------------------------------------
---------------------------------S--------------------------
--------------------------------------RV------D---LSSND-----
----------------------------------------------LDGTI--PSNLTGL
QSLRIL-----------YLSRNKLTGPIPDSI-RYCQNLTDI------------YADRNF
LNGT--IN-----------------------KSLGTLSSLESLGLYYNSLSGGIPKELGK
LSALQ--YLTANNFNGTIPTTYAKLTN--LEVL-----KHLGQCSAVSGNYLSGPIPAYI
G-KWVNLN-DLV----LIGNN-FSG-NLPAE-TFSLTKLQTLWVSDV--NNP-GI-----
-SFPEEVIPEPKYLSSV-------------------------------------------
----------VLRNCNINGPIRE-YIG-KW-PELSYLDLSFNNLNGSIPETFQK-----L
TKL-----FLTRNMLTG-LPS-WIT--NPKKSKNSRPTVDLSYN-NFNV-----SCKNIK
CLGLQ--NVTIH-PTRS-----------------FIDEM----------------KSKKC
----RRK------------------------H------N---------------------
----------------------SLFINSGGEDVYYGK----DHYHNDTS----------I
SSFNLSPSD-DWAYSYAGDI------DASASV-INST-CE-F-T-------SAKADIDNN
FRL---APVSL----TYYGLCLRKGEYIVTLYFAEALY----S--KSEDYSTSGKRVFDI
YI-----Q---------GTNVRPDVNIKEIYGKEH--EGKQLN-FSV-KIND-GSLEIQL
F--WAGKGSLYGP----------ARNGPLISAVSITR-----------------------
-VPRK-----------------------------------------LYPWEIAL-IIGCC
IL-FLLLLLAFMWRMGWI--GD-----R--------------------------------
---------E---FRET----------KVKI-G--ERT---FTLKQIIHATKKFSPKMQL
-----GSG--------RSGIVYRAELP------DLTVAVKKLFT--HSK--AVD------
EIGSEVYARKALDLKHENLVNLIASYSRRHLILLIYEYMEHGSLGQVLF-----------
-------------------------GT---------------------------------
------N-PT-VQIDWQKRFTICRGIAKGLKYLHERNP-----PIIHRNIKANNILL-DA
SCNPKISDFGLAKLYEEE-NPYI--AIGAGGDLLYMSPEYATRRAM-TVKVDVYSFGILL
LEIVSGRN-NADYRANQ-E-TVFLLDT-------AGNLNARGRLGDLVDPSLRT-YDWDQ
A----KIVLNLAMMCTDQSPSLRPTMSQVVAV---LEGEKTLE-DLSKE-IAPS------
------------------------------------------------------T-----
------------------------------------------------------------
------------------------------------------------------------
--------
>Potri.016G011200.1 pacid=27012495 transcript=Potri.016G011200.1 locus=Potri.016G011200 ID=Potri.016G011200.1.v3.0 annot-version=v3.0
------------------------------------------------------------
------------------------------------------------------------
------------------------------------------------------------
---------------------MKS---QLLI-ILY-----HV---H-QLL----------
--------------------------AC--------------------------------
------------------------------------------------------------
------------------------------------------------------------
------------------------------------------------------------
------------------------------------------------------------
------------------------------------------------------------
------------------------------------------------------------
------------------------------------------------------------
------------------------------------------------------------
--------------CSSSSS----------------------------------------
------------------------------------------------------------
-----------Q-PNMN-----------------YIRDF-----------------IKQC
--RGKPK------------------------Y------D---------------------
----------------------SLYINCGGGETVVDG----KVFEADST----------T
SNYHSAPRK-NWAYSCSGDFGSKTY-DSSDYI-KNEE-CG-VCD-------SAGTQLYNS
SRL---CPLSL----TYYGFCLFKGYYTVKLYFAETVY----Q--NDEDYSNLGKRVFDV
YI-----Q---------GKRELKDFNIKENATGTN--KTWTAS-FTA-YVGDDHLLNIHF
F--WAGKGSFQVPGFSY-RTAALSLNGPLVSGISVTA-----------------------
-NFKV------------------------------------GTG--LSPSQIAG-ITAGS
VF-APLLLLAFMWKMGWL--RK-----S--------------------------------
---------E---LDEI----------TIEV-Q--GKS---FTLKQIIDATRKFSPKMEI
-----GRG--------RFGIVYKAELP-----NEIKLAVKKISP--HSKQQGKD------
ELQREIFNLKS--LHHENLVQLLDGYSNKGLHLLVYDYMHKGSLHRALF-----------
------------------------------------------------------------
----EPN-ST-TKLDWRARFDICLGIARGLKYLHEEK----RFKIVHGNIKPSNIML-DN
SLTAKLSDFGLATLCDEE-DPFM--AIKAKGSRVYMAPEYSMGKAI-TVKADVYSFGVVL
LEIVSGKV-SADYTPNQ-E-AEFLLDK-------AGVLHDKGRILELVDKKLASSYNRKQ
A----LTVLLLAMKCVNLSPTLRPKMSEVVSV---LEGEKRID-EISEC-DTPS------
------------------------------------------------------ANIGGL
CGACSMV------------------------------------LE-IEPIS---------
------------------------------------------------------------
--------
>Potri.016G011600.1 pacid=27012633 transcript=Potri.016G011600.1 locus=Potri.016G011600 ID=Potri.016G011600.1.v3.0 annot-version=v3.0
------------------------------------------------------------
------------------------------------------------------------
---------MA-------------------------------------------------
-----------KLYLNKLFPKLVS---SLAV-LLL-----CQ---F-GYV----------
--------------------------ACQPTMKVYS---P-S--------RNATLPADEA
KAL--GELMTT-LG----------W-GF-QQF-S-RSSCD--------------------
------NNYR--GIKCNCTY-EN-S-----TVCHDTG--L------D---LSNRELDG--
RIHAEALTSLDFLEEIDLSHNQLYGSIPVTMGNLPSLTSLDLSTNFLNGSI--PSSLGNL
SSLQIL-----------DLSTNFLSGSIPPSL-RNLSSLKYL------------FLWYNM
LSGQ--IP-----------------------KELGNLSNLLQMTLGFNELTGQLPPELGR
LRSLNALELSSNNLSGELPGNYANFTSDQLQFF------------SVAGNRLTGQVPSFI
A-NWTGLG-YLY----LSGND-FEG-QLPLELLFNMSKLEYLVVSDV--RSSAGF-----
-PFPK--HANMKGIRYL-------------------------------------------
----------VIRNCLISGGIPP-YIG-HW-SSLTYLDLSFNSLTGGIPDSMKKLN---L
SKM-----FLTGNMLNGTVPS-WVP--HTIE-----DKADLSYN-NFEI---SRDGTK-K
GEG----KLNM-------------------------------------------------
------------------------------------------------------------
------------------------------------------------------------
------------------------------------------------------------
------------------------------------------------------------
------------------------------------------------------------
------------------------------------------------------------
------------------------------------------------------------
------------------------------------------------------------
------------------------------------------------------------
------------------------------------------------------------
------------------------------------------------------------
------------------------------------------------------------
------------------------------------------------------------
------------------------------------------------------------
------------------------------------------------------------
------------------------------------------------------------
------------------------------------------------------------
------------------------------------------------------------
------------------------------------------------------------
--------
>Potri.016G012200.1 pacid=27013087 transcript=Potri.016G012200.1 locus=Potri.016G012200 ID=Potri.016G012200.1.v3.0 annot-version=v3.0
------------------------------------------------------------
------------------------------------------------------------
---------MA-------------------------------------------------
-----------KLYL-KLFLKLVS---SLAVLLLL-----CQ---F-GYV----------
--------------------------ACQPTG--FS---NSS--------R---LPDGEA
RAL--EDLLKK-LE----------W-GFHPNI-A-RSACS--------------------
------SNFE--YIKCDCTY-EN-R-----TVCHVTR--L------T---LPDQDLTG--
QINAEALASLVHLKAIDLSKNQLHGSIPLTLGNLRSLTRL--------------------
------------------------------------------------------------
------------------------------------------------------------
------------------------------------------------------------
------------------------------------------------------------
------------------------------------------------------------
------------------------------------------------------------
------------------------------------------------------------
------------------------------------------------------------
------------------------------------------------------------
------------------------------------------------------------
------------------------------------------------------------
------------------------------------------------------------
------------------------------------------------------------
------------------------------------------------------------
------------------------------------------------------------
------------------------------------------------------------
------------------------------------------------------------
------------------------------------------------------------
------------------------------------------------------------
------------------------------------------------------------
------------------------------------------------------------
------------------------------------------------------------
------------------------------------------------------------
------------------------------------------------------------
------------------------------------------------------------
------------------------------------------------------------
------------------------------------------------------------
--------
>Potri.016G061500.1 pacid=27013721 transcript=Potri.016G061500.1 locus=Potri.016G061500 ID=Potri.016G061500.1.v3.0 annot-version=v3.0
------------------------------------------------------------
------------------------------------------------------------
---------MH-------------------------------------------------
-----------------IPPALPFL--LLLL-LLL-----CQ---H-GSVFSANSPYVSY
GALRRNNVPC------SRRGATY--YACADQN--F----NCS--------ADGGLPCDEV
YAL--RAVISA-LGLPV------------PQI-S-RSYCS---EKS--------------
------FYYNSISTTCDC---DNTT-----TICHITT--I------A---TYGISVSG--
HVH-EWLSKLIYLKEIDFSQNQLRGSIP-NLVNLTRLTSLILGQNHLSGPI--PPTLGKL
KALEML-----------DLQKNFLNGAIPPSL-GNLMNLATL------------SLSNNM
LSGQ--IP-----------------------KELGTLLNLTSLRLEDNQLSGYLPPELGK
LSKLEELYLNSNSLSGGLPGSFANLRS--LVLF------------RVAGNKLSGRIPPFI
A-KWTNLT-DLY----LMGND-FEG-ELPPE-IFNMPGLQSLWISDL--NNT-GF-----
-SFPK--FANMTNINYL-------------------------------------------
----------IMRNCSLRGQIPK-YIGDNW-TSLMYLDLSFNNLTGGIPRSMKKLY---L
NRL-----GLASNMLNGPIPS-WIR---------DIYKVDLSYNYNFTN---PQNSTKNK
NRQ----KLNMTEPNRG-----------------SILAL-----------------SNQC
----KSK------------------------H------H---------------------
----------------------SLFINCGGPQTLAEG----NQYDEDNA----------T
TNFYSIPG--KWAYSCSGDFISTTS-NSSDYV-KKMT-CG-V-S-------ISEESLYKT
ARL---CPVSL----IYYGFCLHKGNYTVELHFAETVY----T--QDEDYSSLGTRIFDV
YI-----Q---------GERKLKDFNIKQKANSTN--EAWIEK-FPV-IVDD-HPLEIHF
F--WAGKGSLYNPP---------ALNGPLVSAISVTP-----------------------
-NFDVH-----------------------------------DGK--LSASQIAG-ITIGC
AF-LPLLLFLFIWKMGFL--GN-----R--------------------------------
---------E---LREK----------RIEV-Q--KRS---FTIQQIIDGTKNFSSKMEI
-----GRG--------RFGVVYKAELP-----YQIKLAVKKISP--QSKQQGKD------
EIKSEIGNLMS--LSHENLLQLLGGYSNKELHLLIYEYMESGSLHQALF-----------
-------------------------EQK--------------------------------
----ITN-SA-TELPWRARYDICLGIAKGLKYLHEEEEKRIKIKIVHGNINAKNILL-DN
THTAKLSDFGLATIYNEE-DPFT--AIKARGSRVYMAPEHALGKAI-TVKADVYSYGVVV
LEIVSGRS-NTEYIPNQ-E-ADFLLDT-------AGRLHQAGRIRDLVDKKLGSRFDNKQ
A----LTLLHLAMDCIKLSPTLRPSMSDVVTI---LSGSKVNA-------LTPN------
------------------------------------------------------------
----SEVV----------------------------------------------------
------------------------------------------------------------
--------
>Potri.007G067900.1 pacid=27015312 transcript=Potri.007G067900.1 locus=Potri.007G067900 ID=Potri.007G067900.1.v3.0 annot-version=v3.0
------------------------------------------------------------
------------------------------------------------------------
------------------------------------------------------------
----------MIRHPFLLPFLALS----FVC-IIG------L---A-AIA----------
--------------------------QAQN-------Q-TQA--------T---TDPDEA
RTL--NSIFQQ-WSISANTNQ---W-----NT-S-GDVCS---GAATG-AS---PTIDN-
------KDFNP-FIKCDCTF-LN-G-----TTCRITA--L------K---VYAID-----
----------------------------------------------VIGLI--PDELWSL
KYLTNL-----------NLGQNYLTGNLSPSI-GNLTRMQYL------------TIGINA
LSGE--LP-----------------------KELGQLTDLRVFGFGSNNFNGSLPSALGN
LVKLEQIYFDSSGVSGEIPTTFANLQN--LATV------------WASDNELTGRIPDFI
G-NWSKLT-SLR----FEGNA-FEG-PIPSV-FSNLTNLTDLRISDL--SDG-GS-----
-SLEF--IKNMKSLSIL-------------------------------------------
----------MLRNDNISASIPS-YIG-EF-QSLTQLDLSFNNIEGQIPDSLFNLSS--L
TYL-----FLGNNKLNGTLPA-TKS--SRLL------NVDVSYN-NLAG-----GFPSWV
SETNL--ELNLVANNFT---VVASNLSG-LP--SGLNCL---------------QRDFPC
-NRGSPI------------------------Y------S---------------------
----------------------QFGIKCGGPE-ITSSNR--VLFERDN--TSLA-----A
ASYYVSDTS-TFGVSNTGYFSGSN---DPQYT-TSSS-SQ-FTN-------TLDSELFQT
SRL---SASSL----RYYGLGLENGNYTITIQFTESVI----F--QGSTWKSLGRRVFDV
YI-----Q---------GSRVLKDFDIQKAAGGIMN-QAVQRE-FKV-QVTE-NYLDIHF
F--WAGKGTCCIPAQ--------GTYGPSVSAINAIP-----------------------
-DFTPT--------VS-----------NKLPS-------EKKKK--NRTGLIAG-IVVGV
GIVGFLLVFAVFF-VRRR--KGQ----S-NNDFE--------------------------
---------E---FLG------------IDA-R--PYT---FSYGELKTATEDFSSANKL
-----GEG--------GFGPVFKGKLN-----DGRVIAVKQLSI--ASH-QGKT------
QFIAEIATISA--VQHRNLVKLYGCCIEGANRLLVYEYLENKSLDQAVF-----------
-------------------------G----------------------------------
------E-QS-LNLDWPTRYDICLGVARGLAYLHEES----RIRIVHRDVKASNILL-DF
NLIPKISDFGLAKLYDDK-KTHI--STRVAGTIGYLAPEYAMRGHL-TEKADVFAFGVVA
LEIISGRP-NSDTSLET-E-KIYLLEW-------AWDLHENNRQVELVDSRL-SEFNEEE
V----NRLIGVALLCTQTAPTLRPSMSRVIAM---LSGDIEVN-SVTS---KPG---YLT
D----WKFD-DTS------------T------------YM--SDDA--------TR----
----ASD-----TSHYNSSTR------------TSLVNNP---KD-LSPTATD-------
-----------------------------------------PILRD----TIGQ--GR--
--------
>Potri.T010200.1 pacid=27019783 transcript=Potri.T010200.1 locus=Potri.T010200 ID=Potri.T010200.1.v3.0 annot-version=v3.0
------------------------------------------------------------
------------------------------------------------------------
------------------------------------------------------------
------------------------------------------------------------
------------------------------------------------------------
------------------------------------------------------------
------------------------------------------------------------
------------------------------------------------------------
------------------------------------------------------------
------------------------------------------------------------
------------------------------------------------------------
------------------------------------------------------------
------------------------------------------------------------
------------------------------------------------------------
------------------------------------------------------------
---------------M----SNGI--------------------------------LVLC
----AAD------------------------Y------R---------------------
----------------------SFHINCGGQDVKNGR----ILYEGDQ--DSES-NAA-A
RSY-YRLGS-NWGFSSTGDFMGDNNFNDNRYT-LQSN-SN-I-S-------LVDFGLYAT
ARK---TPLSI----TYYGYCLENGNYTVRLHFAEIQF----T--DEKLYNKVARRVFDI
YI-----Q---------GIQVQKDFNFTEEAKGSN--KNFTRA-FNT-TVTD-RTLEIRL
Y--WAGKGTTSIPKR--------GNYGPIISAISVCS-----------------------
------------------------------------------------------------
------------------------------------------------------------
---------E---LKG------------LDL-K--TGS---FTLRQLKAATDNFNSENKI
-----GEG--------GFGSVYKGELT-----DGTIIAVKQLSP--KSR-QGNR------
EFVNEIGMISC--LQHPNLVRLYGCCIEGDQLLLVYEYMENNSLSRALF-----------
-------------------------G----------------------------------
----SET-SA-LMLDWPTRYKICVGIARGLAFLHEGS----AIRIVHRDIKVTNVLL-DK
DLNAKISDFGLAKLNEEE-NTHI--STRVAGTIGYMAPEYALWGYL-TDKADVYSFGVVA
LEIVSGKS-NSSYRPEN-E-NVCLLDW-------AHVLQKKGNLMEIRDPKLQSEFNKEE
A----ERMIKAALLCTNASPSLRPAMSEVLNM---LEGQTSIP-EVTS---DPS---IYD
N-D--LQSK-RVK--GHYQQVTDQ-SL------NSTQGLF-PPSDK-SWI----GN----
----SST-----SA-----------------------------HD-LYPMNPESI-----
------------------------------------------SLNLS---ETSSLI----
--------
>Potri.T009400.1 pacid=27019784 transcript=Potri.T009400.1 locus=Potri.T009400 ID=Potri.T009400.1.v3.0 annot-version=v3.0
------------------------------------------------------------
------------------------------------------------------------
---------ML-----------MMFQLCQ-------------------------------
----------------------------VMV-ILIS---------F-SSS----------
--------------------------ITLL---------ASD--------Q---LHPGEV
EAL--RQIGNT-VNKDG-QLS---L-----NF---DDRCQ---QDGVV-ET---E-----
PR----SAGNS-TIGCDCSI-TD-D-----NYCHITS--F------Q---LKDYS-----
----------------------------------------------LPGRL--PPELANL
TYVQKI-----------DFTRNYLYGTIPVEW-ASMKNLSF-------------------
------------------------------------------MSLESNQFSGVVPPELGK
LVNLKILILSGNKLVGTLPEELAQIKN--LKDF------------RVSDNNLNGIVPEFI
G-SWTQLQ-KLV----LYATG-LQG-PIPLS-IFRLQKLSDLRIADM--PGP-EF-----
-QLPD----VTIRRDTL-------------------------------------------
----------VLRNINLNGTIPE-NAW-KV---ETTLDLTFNKLVGEIPPNTIR----RR
QFT-----FLSGNKLTGTVQD-SFL--QNSP------NL---------------------
------------------------------------------------------------
------------------------------------------------------------
------------------------------------------------------------
------------------------------------------------------------
------------------------------------------------------------
------------------------------------------------------------
------------------------------------------------------------
------------------------------------------------------------
------------------------------------------------------------
------------------------------------------------------------
------------------------------------------------------------
------------------------------------------------------------
------------------------------------------------------------
------------------------------------------------------------
------------------------------------------------------------
------------------------------------------------------------
------------------------------------------------------------
------------------------------------------------------------
------------------------------------------------------------
------------------------------------------------------------
--------
>Potri.T009900.1 pacid=27019787 transcript=Potri.T009900.1 locus=Potri.T009900 ID=Potri.T009900.1.v3.0 annot-version=v3.0
------------------------------------------------------------
------------------------------------------------------------
------------------------------------------------------------
------------------------------------------------------------
----------------------------------------------------------MI
SFF--RLI-----------IP---I-----KI----------------------------
------------------------------------H--L------P---LKDYS-----
----------------------------------------------LPGRL--PPELANL
TYVQKI-----------DFTRNYLYGTIPVEW-ASMKNLSFI------------SLTANR
LSGN--IP-----------------------GHLGSFTALTYLSLESNQFSGVVPPELGK
LVNLKSLILSGNKLVGTLPEALAQIKD--LKDF------------RVSDNNLNGTVPEFI
G-NWTQLQ-KLE----LYATG-LQG-PIPLP-IFHLEKLSDLRIADM--PGP-EF-----
-QLPN----SPIERQFL-------------------------------------------
----------VLRNINLTGTIPE-NAW-KV---EKTLDLNFNKLVGEIPPNTIR----RR
QFT-----FLSGNKLTGTVQD-SFL--QNSP------NLDVSYN-NFSR--------SPR
CSSSNENNINWFRSSS----SNNKLSDL-LP------CS----------------GISRC
----PKY------------------------Y------R---------------------
----------------------SFHINCGGQDVKNGK----ILYEGDQ--DSGS-NAA-A
RCY-NRSGS-NWGFSSTGDFMDDENFYDNKYT-LQSN-AN-I-S-------LVDFGLYAT
ARK---TPLSI----TYYGYCLENGNYTVRLHFAEIQF----T--DEKLYNKVARRVFDI
YI-----Q---------GIQVRKDFNFTKAVQGSN--RSFTRA-FNT-TVTD-RTLEIRL
Y--WAGKGTTVIPIR--------GNYGPIISAISVC------------------------
---------------S-----------------------EPEET--SKKPIVIG-VVTSA
VF-LIFLVMGVIYWKLCY--GD-----K-YTRER--------------------------
---------E---LKG------------LDL-K--TGS---FTLRQLKAATDNFNSENKI
-----GEG--------GFGSVYKGELA-----DGTIIAVKQLSP--KSR-QGNR------
EFVNEIGIISC--LQH--------------------------------------------
------------------------------------------------------------
-------------LIW------------------DDQ----AMQISH-------------
------------------------------------------------------------
------------------------------------------------------EKNQSR
Q----E------------------------------------------------------
------------------------------------------------------------
------------------------------------------------------------
------------------------------------------------------------
--------
>Potri.T007800.1 pacid=27019788 transcript=Potri.T007800.1 locus=Potri.T007800 ID=Potri.T007800.1.v3.0 annot-version=v3.0
------------------------------------------------------------
------------------------------------------------------------
------------------------------------------------------------
------------------------------------------------------------
------------------------------------------------------------
------------------------------------------------------------
------------------------------------------------------------
------------------------------------------------------------
------------------------------------------------------------
---------------------------------------MSYR-----------------
------------------------------------------------------------
------------------------------------------------------------
------------------------------------------------------------
------------------------------------------------------------
------------------------------------------------------------
-------------------------SGL-LP------CS----------------SKHEC
----PKS------------------------Y------R---------------------
----------------------SFHVNCGGPDVAIGS----IMYEGDE--SIKG-DA--A
TIY-SNKKS-NWGFSNTGDFMDVGS-NRPGYI-FTPN-NS-Y-F-------PTD-TVYST
ARR---AAISL----TYYGYCLENGMYTVKLDFAEIQF----T--DDESYKRVGKRFFDI
YI-----Q---------GKRERKDFNIKEAANGSN--KAYSEQ-FTA-NVTD-NTLEIRL
Y--WNGKGTTCIPKR--------GNYGPLISAITVCS-----------------------
-G--------------------------------------------IKIPIVVG-VVTSA
LL-LVFLVMGVICWKFYF--RD-----K-FMRER--------------------------
---------D---LKG------------LDL-K--TGS---FTLRQLRAATNNFDSAGKI
-----GEG--------GFGSVYKGKLS-----DGTLIAVKQLSP--KSR-QGNR------
EFVNEIGMISG--LQHPNLVKLYGCCIEGDQLLLVYEYMENNSLAKALF-----------
-----------------------ATG----------------------------------
----SET-SF-LMLDWPTRYKICVGIARGLAFLHEES----AIRIVHRDIKGTNVLL-DK
DLSAKISDFGLAKLNEEE-NTHI--STRVAGTIGYMAPEYALWGYL-TDKADVYSFGVVA
LEIVSGRS-NSSYRTTN-E-FVCLLDW-------AHVMQKKGNLMEIVDPKLQSEFNKEE
A----ERMIKLALLCTNASPSLRPAMSEVVSM---LEGQTSIQ-EMIS---DPS---IYG
D-D--LHSK-HLK--GHYQQVMDQ-SL------NSEQDLF-PPSDK-SWI----GN----
----SST-----SA-----------------------------HD-LYPINPESI-----
------------------------------------------NLNIS---ETSSLIE---
--------
>Potri.T008800.1 pacid=27019789 transcript=Potri.T008800.1 locus=Potri.T008800 ID=Potri.T008800.1.v3.0 annot-version=v3.0
------------------------------------------------------------
------------------------------------------------------------
---------M--------------------------------------------------
----------------------------VLLHLFF-----CQQ-RW--------------
-------------------------------L-------PTP--------A---------
------------LLQQR-------WL----PIVN--------------------------
----------GW---C-CPFAAH-AM---ATTQHLTQ-----------------------
------------------------------------------------------------
-----------------------------------LTNLLCS------------SLTANR
LSGN--IP-----------------------AHLGSFTALAYLSLESNQFSGVVPPELGK
LVNLKNLILSGNKLVGTLPEALAQIKD--LKDF------------RVSDNNLNGTVPEFI
G-NWTQLQ-KLE----LYATG-LQG-PIPLA-IFHLEKLSDLRIADM--PGP-EF-----
-QLPK--KP---------------------------------------------------
----------IER---------------K-------------------------------
------------------------------------------------------------
------------------------------------------------------------
------------------------------------------------------------
----------------------YLYVNC--------------------------------
------------------------------------------------------------
-------------------------------------------------FITFHSKVEDM
FCS----E--------L---------------------------FNQ-PV----------
--------TCC-------------------------------------------------
------------------------------------------------------------
------------------------------------------------------------
------------------------------------------------------------
--------------------------------------------------QGSE------
E----------------------------------YQFSWNNPRRRMES-----------
-------------------------G----------------------------------
--------KN--------------------------------------------------
-----------------------------------------------TVKCELHS-----
------------------S-----------------------------------------
-----------PYICC--------------------------------------------
------------------------------------------------------------
------------------------------------------------------------
------------------------------------------------------------
--------
>Potri.T009100.1 pacid=27019790 transcript=Potri.T009100.1 locus=Potri.T009100 ID=Potri.T009100.1.v3.0 annot-version=v3.0
M-----------------------------FLACFKISESFSL-----------------
-----------------------PVSCRQIKNLFELLQP---------------------
----ILQHRML-----------MMFQLCQ-------------------------------
----------------------------VMV--MIS---------F-SSS----------
--------------------------ITLL---------ASD--------Q---LHPGEV
EAL--RQIGKT-VNEDG-QLS---L-----KF---VDSCQ---QKGVV-ET---ELNSAP
PN----LEGNS-TIGCNCSI-TD-D-----NYCHITS--F------Q---LKDYS-----
----------------------------------------------LPGRL--PPELANL
TCVQKI-----------DFTRNYLYGTIPVEW-ASMKNLSFI------------SLTANR
LSGN--IP-----------------------GHLGSFTAITYLSLESNHF----------
------WILSGNKLVGTLPEALAQIKD--LKDF------------RVSDNNLNGTVPEFI
G-NWTQLQ-KLE----LYATG-LQG-PIPLA-IFHLEKLSDL------------------
------------------------------------------------------------
----------VLRNINLTGTIPE-NAW-KV-EK---------------------------
-------------------------------------TLDVWYN-NFSR--------SPR
CSSSNENNINWFRSSS----SNNKLRDL-LP------CS----------------EISRC
----PKY------------------------Y------R---------------------
----------------------SFHINCGGQDVKNGK----ILYEGDQ--DSGS-NAA-A
RCY-NRSGS-NWGFSSTGDFMDDENFYDNKYT-LQSN-SN-I-S-------LVDFGLYAT
ARK---TPLSI----TYYGYCLETGNYTVRLHFAEIEF----T--YEKLYNKVARRVFYI
YI-----Q---------GIQVQKDFNFTKEAQGSN--RSFTRA-YNT-TVTD-RTLEIRL
Y--WAGKGTTVIPIR--------GNYGPIISAISVCS-----------------------
-GYRTY--------CE-----------------------EPEET--SKKPIVIG-VVTSA
VF-LIFLVMGVIYWKLCY--GD-----K-YTRER--------------------------
---------E---LKG------------LDL-K--TGS---FTLRQLKAATDNFNSENKI
-----GEG--------GFGSVYKGELA-----DGTIIAVKQLSP--KSR-QGNR------
EFVNEIGIISC--LQHPNLVRLYGCCIEGDQLLLVYEYMENNSLSRALF-----------
-----------------------GAG----------------------------------
----SET-SA-LMLDWTTRYKICVGIARGLAFLHEGS----AIRIVHRDIKGTNVLL-DK
DLNAKISDFGLAKLNEEE-NTHI--STR--------------------------------
----------------------------------AHVLQKKGNLMEIVDPKLQSEFNKEE
A----ERMIKAALLCTNASPSLRPAMSDMMSM---LEGQTSIQ-EMIS---DPS---IYG
D-D--LHSK-HLK--GHYEQVMDQ-SL------NSTQDLF-PRSDK-SWI----GK----
----SST------A-----------------------------HD-LYPINPESI-----
------------------------------------------SLNLS---ETSSLI----
--------
>Potri.T009700.1 pacid=27019791 transcript=Potri.T009700.1 locus=Potri.T009700 ID=Potri.T009700.1.v3.0 annot-version=v3.0
------------------------------------------------------------
------------------------------------------------------------
------------------------------------------------------------
------------------------------------------------------------
------------------------------------------------------------
-----------------------------------MDSLR---QNRLL-QG---TAPS--
------------------DV-TA-P-----SLMIFTV--T------L---LHCYG-----
----------------------------------------------VPGRL--PPELANH
TYVQKI-----------DFARNYLYGTIPVEW-ASMKNLSFIVSLTQLTNLLYSSLTANR
LSGN--IP-----------------------GHLGSFTALNYLSLESNQFSGVVPPELGK
LVNLETMILSGNKLVGTLPEALAQIKD--LKDF------------RVSDNNLNGTVPEFI
G-NCTQLQ-KLE----LYATG-LQG-PIPLA-IFQLEKLSDLRIADM--PGP-EF-----
-QLPK----KPIERKY--------------------------------------------
------------------------------------FDLTFNKLVGEIPPTTI-----RR
QFT-----FLSGNKLTGTVQD-SSS--KTTK------IC---------------------
------------------------------------------------------------
------------------------------------------------------------
------------------------------------------------------------
------------------RFL---------------------------------------
-------------------------NYT--------------------------------
------------------------------------------------------------
------------------------------------------------------------
------------------------------------------------------------
------------------------------------------------------------
------------------------------------------------------------
------------------------------------------------------------
--------------HH--------------------------------------------
------------------------------------------------------------
---------------W--------------------------------------------
--------------------------------IQYLF-----------------------
------------------------------------------------------EY----
------------------------------------------------------------
------------------------------------------------------------
------------------------------------------------------------
------------------------------------------------------------
--------
>Potri.T008700.1 pacid=27019792 transcript=Potri.T008700.1 locus=Potri.T008700 ID=Potri.T008700.1.v3.0 annot-version=v3.0
------------------------------------------------------------
------------------------------------------------------------
------------------------------------------------------------
------------------------------------------------------------
------------------------------------------------------------
------------------------------------------------------------
------------------------------------------------------------
------------------------------------------------------------
------------------------------------------------------------
------------------------------------------------------------
------------------------------------------------------------
------------------------------------------------------------
------------------------------------------------------------
------------------------------------------------------------
------------------------------------------------------------
---------------M--------------------------------------------
------------------------------------------------------------
------------------------------------------------------------
-----------------------------------------I------------------
------------------------------------------------------------
------------------------------------------------------------
------------------------------------------------------------
------------------------------------------------------------
------------------------------------------------------------
------------------------------------------------------------
------------------------------------------------------------
-------------------------------------------LLTILL-----------
-----------------------GAG----------------------------------
----SET-SF-LTLDWPTRYKICVGIARGLAFLHEGS----AIRIVHRDIKGTNVLL-DK
DLNAKISDFGLAKLNEEE-NTHI--STRVAGTIGYMAPEYALWGYL-TDKADVYSFGVVA
LEIVSGKS-NSSYRPEN-E-NVCLLDW-------AHVLQKKENLMEIVDPKLQSEFNKEE
A----ERMIKLALLCTNASPSLRPAMSEVVSM---LEGQTSIQ-EMIS---DPS---IYG
D-D--LHSK-HLK--GHYQQVMDQ-SL------NSTQDLF-PRSDK-SWI----GN----
----SST-----SA-----------------------------HD-LYPINPESI-----
------------------------------------------SLNLS---ETSSLI----
--------
>Potri.T009600.1 pacid=27019795 transcript=Potri.T009600.1 locus=Potri.T009600 ID=Potri.T009600.1.v3.0 annot-version=v3.0
------------------------------------------------------------
------------------------------------------------------------
------------------------------------------------------------
------------------------------------------------------------
------------------------------------------------------------
------------------------------------------------------------
------------------------------------------------------------
------------------------------------------------------------
------------------------------------------------------------
---------------------------------------MIYR-----------------
------------------------------------------------------------
------------------------------------------------------------
------------------------------------------------------------
------------------------------------------------------------
------------------------------------------------------------
-------------------------SDL-LP------CS----------------GISRC
----PKY------------------------Y------R---------------------
----------------------SFHINCGGQDVKNGR----ILYEGDQ--DSES-NAA-A
RSY-YRLGS-NWGFSSTGDFMGDNNFNDNRYT-LQSN-SN-I-S-------LVDFGLYAT
ARK---TPLSI----TYYGYCLENGNYTVRLHFAEIQF----T--DEKLYNKVARRVFDI
YI-----Q---------GIQVQKDFNFTEEAKGSN--RNFTIA-FNT-TVTD-RTLEIRL
Y--WAGKGTTSIPRR--------GNYGPIISAISVCS-----------------------
---------------------------------------EPEEA--SKKPIVIG-VVTSA
AF-LILLVM---------------------------------------------------
---------E---LKG------------LDL-K--TGS---FTLRQLKAATDNFNSENKI
-----GEG--------GFGSVYKGELA-----DGTIIAVKQLSP--KSR-QGNR------
EFVNEIGMISC--LQHPNLVRLYGCCIEGDQLLLVYEYMENNSLSRALF-----------
-------------------------G----------------------------------
----SET-SF-LTLDWPTRYKICVGIARGLAFLHEGS----AIRIVHRDIKGTNVLL-DK
DLNAKISDFGLAKLNEEE-NTHI--STRVAGTIGYMAPEYALWGYL-TDKADVYSFGVVA
LEIVSGKR-NSSYRPEN-E-NVCLLDW-------AHVLQKKGNLMEIVDPKLQSEFNKEE
A----ERMIKAALLCTNASPSLRPAMSEVVRM---LEGQTSIP-EVTS---DPS---IYG
D-D--LHSK-RVK--GHYQQVTDQ-SL------NSTQDLF-PPSDK-SWI----GN----
----SST-----SA-----------------------------PD-LYPINPESI-----
------------------------------------------SLKLS---ETSSLI----
--------
>Potri.T009000.1 pacid=27019796 transcript=Potri.T009000.1 locus=Potri.T009000 ID=Potri.T009000.1.v3.0 annot-version=v3.0
------------------------------------------------------------
------------------------------------------------------------
------------------------------------------------------------
------------------------------------------------------------
------------------------------------------------------------
------------------------------------------------------------
------------------------------------------------------------
------------------------------------------------------------
------------------------------------------------------------
---------------------------------------MSYR-----------------
------------------------------------------------------------
------------------------------------------------------------
------------------------------------------------------------
------------------------------------------------------------
------------------------------------------------------------
-------------------------SGL-LP------CS----------------GIHEC
----PKS------------------------Y------R---------------------
----------------------SFHVNCGGPNVNNRS----ILYEGDE--SIKS-DA--A
RIY-FKEGS-NWGFSNTGDFMDDDG-ISPENK-IRSP-DP-Y-F-------PTD-SVYYT
ARR---AAISL----TYYGYCLENGMNTVKLDFAEIQF----T--DEELYKRVGKRFFDI
YI-----Q---------GKLEKQDFNIKKAAKGSN--KAYSIE-FNA-IVTD-KTLEIRL
Y--WNGKGTTCIPQR--------GNYGPIISAITVCS-----------------------
-G----------------------------------------------------------
--------------------ID-----K-FMRER--------------------------
---------D---LKG------------LDL-K--TGT---FTLRQLRAATNNFDSADKI
-----GEG--------GFGSVYKGKLS-----DGTLIAVKQLSP--KSR-QGNR------
EFVNEIGMISG--LQHPNLVKLYGCCIEGDQLLLVYEYMENNSLAKALF-----------
-----------------------ATG----------------------------------
----SET-SF-LMLDWPTRYKICVGIARGLAFLHEES----AIRIVHRDIKGTNVLL-DK
DLSAKISDFGLAKLNEEE-NTHI--STRVAGTIGYMAPEYALWGYL-TDKADVYSFGVVA
LEIVSGRS-NSSYRTTN-E-F-------------ARVLQKKGNLMEIVDPKLQSEFNKEE
A----ERMIKLALLCTNASPSLRPAMSEVVSM---LEGQTSIQ-EMIS---DPS---IYG
D-D--LHSK-HLK--GHYQQVMDQ-SL------NSKQDLF-PPSDK-S------------
------------------------------------------------------------
------------------------------------------------------------
--------
>Potri.T008100.1 pacid=27019798 transcript=Potri.T008100.1 locus=Potri.T008100 ID=Potri.T008100.1.v3.0 annot-version=v3.0
------------------------------------------------------------
------------------------------------------------------------
------------------------------------------------------------
------------------------------------------------------------
------------------------------------------------------------
------------------------------------------------------------
------------------------------------------------------------
------------------------------------------------------------
-----------------------------------MKNLSFI------------SLTANR
LSGN--IP-----------------------GHLGSFTALTYLSLESNQFSGVVPPELGK
LINLKTLILSGNKLVGTLPEALAQIKD--LEDF------------RVSDNNLNGTVPEFM
G-NWTQLR-KLE----LYATG-LQG-PIPLA-IFQLEKLSDLRIADM--PGP-EF-----
-QLPN----WPIERQFL-------------------------------------------
----------VLRNINLTGTIPE-NAW-KV---EKTLDLTFNKLVGEIPPNTI-----QR
QFT-----FLSGNKLTGTVQD-SFL--QNSP------NLDVSYN-NFSR--------SPR
CSSSNENNINWFRSSS----SNNKLSDL-LP------CS----------------GISRC
----PKY------------------------Y------R---------------------
----------------------SFHINCGGQDVKNGK----ILYEGDQ--GGGS-NAA-A
RSY-NRSGS-NWGFSSTGDFMDDESFYDNKYT-LQSN-SN-I-S-------VVDLELEYK
CKR---I-----------------------------------------------------
-----------------------------------------------------LTLQ---
------------------------------------------------------------
-----------------------------------------------RKP----------
-------------------------------RDR--------------------------
------------------------------------------------------------
------------------------------------AEVSQ-------------------
--------------EH--------------------------------------------
------------------------------------------------------------
------------------------------------------------------------
-------------------------------TVSYL------------------------
---------------ET-S-NV--------------------------------------
------------------------------------------------------------
-----------------------------------------PP-----------------
---------------------------------------------------PLCA-----
------------------------------------------------------------
--------
>Potri.T010100.1 pacid=27019801 transcript=Potri.T010100.1 locus=Potri.T010100 ID=Potri.T010100.1.v3.0 annot-version=v3.0
------------------------------------------------------------
------------------------------------------------------------
------------------------------------------------------------
------------------------------------------------------------
------------------------------------------------------------
------------------------------------------------------------
--------------------------------MYVLR--I------Q---LKDYS-----
----------------------------------------------LPGRL--PPELANL
TYVKKI-----------DFARNYLYGTVPVEW-ASMKYLSSI------------SLTANR
LSGN--IP-----------------------GHLGSFTALTYLSLESNQFSGVVPPELGK
LVNLKTL-----------------------------------------------------
------------------------------------------------------------
------------------------------------------------------------
------------------------------------------------------------
------------------------------------------------------------
------------------------------------------------------------
------------------------------------------------------------
------------------------------------------------------------
------------------------------------------------------------
------------------------------------------------------------
------------------------------------------------------------
------------------------------------------------------------
------------------------------------------------------------
------------------------------------------------------------
------------------------------------------------------------
------------------------------------------------------------
------------------------------------------------------------
------------------------------------------------------------
------------------------------------------------------------
------------------------------------------------------------
------------------------------------------------------------
------------------------------------------------------------
------------------------------------------------------------
------------------------------------------------------------
------------------------------------------------------------
--------
>Potri.T008600.1 pacid=27019802 transcript=Potri.T008600.1 locus=Potri.T008600 ID=Potri.T008600.1.v3.0 annot-version=v3.0
------------------------------------------------------------
------------------------------------------------------------
------------------------------------------------------------
------------------------------------------------------------
------------------------------------------------------------
------------------------------------------------------------
------------------------------------------------------------
------------------------------------------------------------
------------------------------------------------------------
------------------------------------------------------------
------------------------------------------------------------
------------------------------------------------------------
------------------------------------------------------------
------------------------------------------------------------
------------------------------------------------------------
---------------------M--SNGI--------------------------------
LVLCAAD------------------------Y------R---------------------
----------------------SFHINCGGQDVKNRR----IWYEGDK--GSES-NAA-A
RSY-YRLRS-NRGFSSTGDFMDDDNFYNDKYT-LQSN-SN-----------LIDSGLYAT
ARK---TPLSI----TYYGYCLENGNYTVRLHFAEIEF----T--YEKLYNKVARRVFDI
YIQETMFQ---------GIQVQKVFNFTEEAKGSN--RNFTIP-FNT-TVTD-RTLEIRL
Y--WAGKGTTVIPIR--------GNYGPIISAISVTE-----------------------
------------------------------------------------------------
------LIVKV-------------------------------------------------
------------------------------------------------------------
------------------------------------------------------------
------------------------------------------------------------
------------------------------------------------------------
------------------RIELC-------------------------------------
----------------------Y--SRRVS------------------------------
-------------------------------------LQR--------------------
------------------------------------------------------------
------------------------------------------------------------
------------------------------------------------------------
------------------------------------------------------------
--------
>Potri.T008900.1 pacid=27019804 transcript=Potri.T008900.1 locus=Potri.T008900 ID=Potri.T008900.1.v3.0 annot-version=v3.0
------------------------------------------------------------
------------------------------------------------------------
------------------------------------------------------------
------------------------------------------------------------
------------------------------------------------------------
------------------------------------------------------------
------------------------------------------------------------
------------------------------------------------------------
------------------------------------------------------------
------------------------------------------------------------
------------------------------------------------------------
------------------------------------------------------------
------------------------------------------------------------
------------------------------------------------------------
------------------------------------------------------------
------------------------------------------------------------
------------------------------------------------------------
------------------------------------------MYEGDE--SIKG-DA--A
TIY-SNKKS-NLGFSNTGDFMDDGG-NSPGYI-LTSK-YS-Y-F-------PTD-TVYST
ARR---AAISL----TYYGYCLENGMYTVKLDFAEIQF----T--DDELYKSVGKRFFDI
YI-----Q---------GKLEKQDFNIQKAAKGSN--NA-SIV-FNA-NVTE-NTFEIRL
Y--WNGKGTTCIPKR--------GNYGPLISAITARE-----------------------
-L-IVQ--------VR-----------------------KPGEA--SKIPIVVG-VVTSA
LL-LVFLVMGVICWKFYF--RD-----K-FMRDR--------------------------
---------D---LKG------------LDL-K--TGS---FTLRQLRAATNNFDSADKI
-----GEG--------GFGSVYKGKLS-----DGTLIAVKQLSP--KSR-QGNR------
EFVNEIGMISG--LQHPNLVKLYGCCIEGDQLLLVYEYMENNSLAKALF-----------
-----------------------ATG----------------------------------
----SET-SF-LMLDWPTRYKICVGIARGLAFLHEES----AIRIVHRDIKGTNVLL-DK
DLSAKISDFGLAKLNEEE-NTHI--STRVAGTIGYMAPEYALWGYL-TDKADVYSFGVVA
LEIVSGRS-NSSYRTTN-E-FVCLLDW-------VSY-----ESVLIVDPKLQSEFNKEE
A----ERMIKLALLCTNASPSLRPAMSEVVSM---LEGQTSIR-EMIS---DPS---IYG
D-D--LHSK-FLK--GHCQQ----------------------------------------
------------------------------------------------------------
------------------------------------------------------------
--------
>Potri.T008300.1 pacid=27019805 transcript=Potri.T008300.1 locus=Potri.T008300 ID=Potri.T008300.1.v3.0 annot-version=v3.0
------------------------------------------------------------
------------------------------------------------------------
------------------------------------------------------------
------------------------------------------------------------
------------------------------------------------------------
------------------------------------------------------------
------------------------------------------------------------
------------------------------------------------------------
------------------------------------------------------------
---------------------------------------MSYR-----------------
------------------------------------------------------------
------------------------------------------------------------
------------------------------------------------------------
------------------------------------------------------------
------------------------------------------------------------
-------------------------SGL-LP------CS----------------SIHEC
----PKS------------------------Y------R---------------------
----------------------SFHVNCGGPDVTSGS----ILYEGDV--SIES-DA--A
MIY-SKQGS-NWGFSNTGDFMDDDG-QGPGYT-LPSN-YS-Y-F-------PTD-TVYST
ARR---AAISL----TYYGYCLENGMYTVKLDFAEIQF----T--DDESYKRVGKRFFDI
YI-----Q---------GKLEIKDFNIKEAAKGSN--KTYSIE-FKA-NVTD-NTLEIRL
Y--WNGKGTTCIPQR--------GNYGPIISAITVCS-----------------------
-GQSTY--------CP-----------------------EPGEA--SKIPIVVG-VVTSA
LL-LVFLVMGVICWKFYF--RD-----K-FMREQ--------------------------
---------D---LKG------------LDL-K--TGS---FTLRQLRAATNNFDSADKI
-----GEG--------GFGSVYKGKLS-----DGTLIA---LSP--KSR-QGNR------
EFVNEIGMISG--LQHPNLVKLYGCCIEGDQLLLVYEYMENNSLAKALF-----------
-------------------------G----------------------------------
----SET-SF-LMLDWPTRDKICVGIARGLAFLHEES----AIRIVHRDIKGTNVLL-DK
DLSAKISDIGLAKLKEEE-NTHF--STRVAGTIGYMAPEYALWGYL-TDKADVYSFGVVA
LEIVSGRS-NSSYRTTN-E-FVCLLDW-------AHVVQKKGNLMEMVDPKLQSEFNKEE
A----ERMIKLALLCTNASPSLRPAMSEVVSM---LEGQTSIQ-EMIS---DPS---IYG
D-D--LHSK-LLK--GHYQQVMDQ-SL------NRKQDLF-PPSDK-SWI----GN----
----SST-----SA-----------------------------HD-LYPINPESI-----
------------------------------------------NLNIS---ETSSLIE---
--------
>Potri.T008400.1 pacid=27019807 transcript=Potri.T008400.1 locus=Potri.T008400 ID=Potri.T008400.1.v3.0 annot-version=v3.0
------------------------------------------------------------
------------------------------------------------------------
------------------------------------------------------------
---------------------------------------------M--------------
------------------------------------------------------------
--------------------S---L----------LSTCR--------------------
---------------------TL----------------F--------------------
-----------------------------------------------------------L
NFLPNIV---------DTFT----------------------------------SLTFNL
LQLV--------------------------------YCKTTYK-----------------
------------------------------------------------------------
------------------------------------------------------------
------------------------------------------------------------
------------------------------------------------------------
----------------------------GAR-----DILKTKAGKSFTV-------I---
-----------FCRDL----TFNKLEGD-IP------PY----------------AK---
-----TR------------------------Y------R---------------------
----------------------SFHINCGGPDLTSES----ILYEGDR--SFESTNA--A
TIY-SKEGS-NWGFSNTGDFMDDDG-QGPGYT-LPSN-YS-Y-F-------PTD-TVYST
ARR---AAISL----TYYGYCLENGMYTVKLDFAEIQF----T--DDESYKRVGKRFFDI
YI-----Q---------GKLEIKDFNIKEAAKGSN--KTYSIE-FKA-NVTD-NTLEIRL
Y--WNGKGTTCIPQR--------GNYGPIISAITVCS-----------------------
-G--------------------------------------------IKIPIVVG-VVTSA
LL-LVFLVMGVICWKFYF--RD-----K-FMRER--------------------------
---------D---LKG------------LDL-K--TGS---FTLRQLRAATNNFDSADKI
-----GEG--------GFGSVYKGKLS-----DGTLIAVKQLSP--KSR-QGNR------
EFVNEIGMISG--LQHPNLVKLYGCCIEGDQLLLVYEYMENNSLAKALF-----------
-------------------------G----------------------------------
----SET-SF-LMLDWPTRYKICVGIARGLAFLHEES----AIRIVHRDIKGTNVLL-DK
DLSAKISDFGLAKLNEEE-NTHI--STRVAGTIGYMAPEYALWGYL-TDKADVYSFGVVA
LEIVSGRS-NSSYRTTN-E-FVCLLDW-------AHVVQKKGNLMEMVDPKLQSEFNKEE
A----ERMIKLALLCTNASPSLRPAMSEVVSM---LEGQTSIQ-EMIS---DPS---IYG
D-D--LHSK-HLK--GHYQQVMDQ-SL------NSKQDLF-PPSDK-SWI----GN----
----SST-----SA-----------------------------HD-LYPINPESI-----
------------------------------------------NLNIS---ETSSLIE---
--------
>Potri.T009500.1 pacid=27019808 transcript=Potri.T009500.1 locus=Potri.T009500 ID=Potri.T009500.1.v3.0 annot-version=v3.0
------------------------------------------------------------
------------------------------------------------------------
------------------------------------------------------------
------------------------------------------------------------
------------------------------------------------------------
------------------------------------------------------------
------------------------------------------------------------
------------------------------------------------------------
------------------------------------------------------------
------------------------------------------------------------
------------------------------------------------------------
------------------------------------------------------------
------------------------------------------------------------
------------------------------------------------------------
------------------------------------------------------------
---------------M----FRTIN----FH------GH----------------QDAAA
----VSD------------------------Y------R---------------------
----------------------SFHINCGGPDVKNGK----ILYKGDQ--DGGS-NAA-A
TSY-NRPGS-NWGFSSTGDFMDDGDFYDNKYT-LQPN-SN-I-S-------LVDFGLYAT
ARK---TPLSI----TYYGYCLENGNYTVRLHFAEIEF----T--DEKLYNKVARRVFDI
YI-----Q---------GIQVRKDFNFTEEAKGSN--RNFTIP-FNT-TVTD-RTLEIRL
Y--WAGKGTTVIPIR--------GNYGPIISAISVCS-----------------------
------------------------------------------------------------
------------------------------------------------------------
---------E---LQG------------LDL-K--TGS---FTLRQLKAATDNFNSENKI
-----GEG--------GFGSVYKGELA-----DGTIIAVKQLSP--KSR-QGNR------
EFVNEIGMISC--LQHPNLVRLYGCCIEGDQLLLVYEYMENNSLSRALF-----------
-------------------------G----------------------------------
----SET-SF-QTLDWPTRNKICVGIARGLAFLHEGS----AIRIVHRDIKGTNVLL-DK
DLNAKISDFGLAKLNEEE-NTHI--STRVAGTIGYMAPEYALWGYL-TDKADVYSFGVVA
LEIVSGKS-NSSYRPQN-E-NVCLLDW-------AHVLQKKENLMEIVDPKLQSEFNKEE
A----ERMIKAALLCTNASPSLRPAMSEVVSM---LEGQTSIQ-EMIS---DPS---IYG
D-D--LHSK-HLK--GHYQQVMDQ-SL------NSTQDLF-PRSDK-SCI----GN----
----SST-----SA-----------------------------HD-LYPINPESI-----
------------------------------------------SLNLS---ETSSLI----
--------
>Potri.T008500.1 pacid=27019810 transcript=Potri.T008500.1 locus=Potri.T008500 ID=Potri.T008500.1.v3.0 annot-version=v3.0
------------------------------------------------------------
------------------------------------------------------------
------------------------------------------------------------
------------------------------------------------------------
------------------------------------------------------------
------------------------M-----SL---SPACN---KA---------------
-----------------CS--------------KITV--F------QAGFLRNW------
------------------------------------------------------PTLLMS
KKLYDS-----------DFTRNYIYGTIPVEW-ASMKNLS--------------------
-----------------------------------------SMSLESNQFSGVVPPELGE
LVSLETLILSGNKLVGTLPEELAQIKN--LTDF------------RVSDNNLNGTVPEFI
G-KWNQLR-K-------------------------------LRIADM--PGP-EF-----
-QLPK----KPIERKYL-------------------------------------------
----------VLRNINLTGTIPE-NAW-KV---EKTLDLTFNKLVGEIPPNTI-----RR
QFT-----FLSGNKLTGTVQD-SFL--QNSP------NL---------------------
------------------------------------------------------------
------------------------------------------------------------
------------------------------------------------------------
------------------------------------------------------------
------------------------------------------------------------
------------------------------------------------------------
------------------------------------------------------------
------------------------------------------------------------
------------------------------------------------------------
------------------------------------------------------------
------------------------------------------------------------
------------------------------------------------------------
------------------------------------------------------------
------------------------------------------------------------
------------------------------------------------------------
------------------------------------------------------------
------------------------------------------------------------
------------------------------------------------------------
------------------------------------------------------------
------------------------------------------------------------
--------
>Potri.T009800.1 pacid=27019811 transcript=Potri.T009800.1 locus=Potri.T009800 ID=Potri.T009800.1.v3.0 annot-version=v3.0
------------------------------------------------------------
------------------------------------------------------------
------------------------------------------------------------
------------------------------------------------------------
------------------------------------------------------------
------------------------------------------------------------
------------------------------------------------------------
------------------------------------------------------------
------------------------------------------------------------
------------------------------------------------------------
------------------------------------------------------------
------------------------------------------------------------
------------------------------------------------------------
------------------------------------------------------------
------------------------------------------------------------
------------------------------------------------------------
------------------------------------------------------------
------------------------------------------------------------
------------------------------------------------------------
------------------------------------------------------------
------------------------------------------------------------
------------------------------------------------------------
------------------------------------------------------------
------------------------------------------------------------
------------------------------------------------------------
------------------------------------------------------------
------------------------------------------------------------
------------------------------------------------------------
------------MLNWPTRYKKCVGIARGLAFLHEES----AIRIVHRDIKGTNVLL-DK
DLSAKISDFGLAKLNEEE-NTHI--STRVAGTIGYMAPEYALWGYL-TDKADVYSFG-VA
LEIVSGRS-NSSYRTTN-E-FVCLLDW-------AHVLQKKGNLMEIVDPKLQSEFNKEE
ASSEDDQIGSLMHQCISISKAC--------------------------------------
----------NVR-----------------------------------------------
----SGE-----NA----------------------------------------------
------------------------------------------------------------
--------
>Potri.019G009800.1 pacid=27024873 transcript=Potri.019G009800.1 locus=Potri.019G009800 ID=Potri.019G009800.1.v3.0 annot-version=v3.0
------------------------------------------------------------
------------------------------------------------------------
---------MA-------------AALSDIL-----------------------------
----------------RVTSSLLM----LML-LMF-----C----M-GAI----------
--------------------------NLEA---------QDG--------S---LAPDEV
EAL--LEVATQ-LGKKG-------W-----NR-N-MTLC----NDT---IL---PP---K
L------DADN-KVVCNCSF--P-G-----EPCHVIA--I------Y---LKRQD-----
----------------------------------------------LDGTL--PKAIEKL
PHLKHL-----------NLWANYLSGNIPPEW-ANT-KLETL------------SVGVNR
LTGK--IP-----------------------SYLGRITTLSYLNIQDNMFSGTVPPELGG
LVSLKNLTLSANYLTGELPPTLTNLTG--LKEL------------RLSSNNFTGRIPDFI
Q-SWKQLD-TLE----IQAGG-FTG-PIPSS-ISLLTNLTDLKISNL--LG--GS-----
-EFPN--LESIAGIKYL-------------------------------------------
----------LLSNCNLSGNFPI-YLT-SM-AQLKILDLSFNRLNGPLPTNYDGLKS--L
EKM-----YLTRNMLTGPIPD-WID--KRDTR----YEIDLSYN-NFT--------SEAK
CRE----TL-----------------KP-VE------CL---------------R-A--C
----SEE------------------------R------Y---------------------
----------------------SVHINCGGPEATIGN----TIYEADN--EPGG-----A
AKY-ASKRE-DWQTSTTGHIWDVPA-SLDNYI-AQNK-SM-L-R-------MDNSVLYTN
ARL---TPLSL----TYHVPCLVNGNYKIKLHFAEIVM----R--DNRSYYSLGRRIFDV
YI-----Q---------DIVVLKDFDIVKAAGGVD--KVYIHN-YTA-PVTN-GALEIRL
H--WAGKGTTRSPTK--------GIYGPLISAIDVES-----------------------
-DFKPP------------------------D----------KGR--RKRFIVAG-AVVLP
LL-LILIFLSTLWWKGHL--GG-----R-KSRDR--------------------------
---------E---LVG------------LDL-L--TGI---FTFRQIKAATNDFDPANKL
-----GEG--------GFGCVYKGVLS-----DGTRIAVKQLSA--KSK-QGNR------
EFVNEIGMISA--LQHPNLVRLYGCCIEGKQLLLVYEYMENNSLAHVLF-----------
-------------------------G----------------------------------
----TKE-IKATKLDWRTRQRICVSIAKGLVFLHEES----TLKIVHRDIKGTNILL-DK
DMNAKISDFGMAKLDDED-NTHI--DTRVAGTMGYMAPEYALYGYL-TYKADVYSFGVVA
LEIVSGMN-NVKFRRDE-N-FVCLLDR-------VLYLQKNGDIMEMVDPRLGSEFNKKE
V----VRMINVALLCTNQSPALRPTMSTVVSM---LEGKTDVE-ELVM---VPS---TLG
D-P--SGYATALH--KKFAQSSVNGSL------RESQSLV-KSSEG-PWT----AS----
----SSS-----SA-----------------------------QD-LYPFSKS-------
------------------------------------------------------------
--------
>Potri.019G005100.1 pacid=27024939 transcript=Potri.019G005100.1 locus=Potri.019G005100 ID=Potri.019G005100.1.v3.0 annot-version=v3.0
------------------------------------------------------------
------------------------------------------------------------
------------------------------------------------------------
------------------------------------------------------------
------------------------------------------------------------
------------------------------------------------------------
------------------------------------------------------------
------------------------------------------------------------
------------------------------------------------------------
------------------------------------------------------------
------------------------------------------------------------
------------------------------------------------------------
------------------------------------------------------------
------------------------------------------------------------
------------------------------------------------------------
------------------------------------------------------------
------------------------------------------------------------
------------------------------------------------------------
------------------------------------------------------------
------------------------------------------------------------
------------------------------------------------------------
------------------------------------------------------------
------------------------------------------------------------
------------------------------------------------------------
------------------------------------------------------------
------------------------------------------------------------
------------------------------------------------------------
------------------------------------------------------------
------------------------------------------------------------
------------------------------------------------------------
------MN-NVKFRRDE-N-FVCLLDW-------VLYLKTNGDIMEMVDPRLGSEFNKKE
V----VRMINVALLCTNQSPALRPTMSTVVSM---LEGKTDVE-ELVM---VPS---TLG
D-P--SGYAMALH--NKFAQSSVNGSL------RETPSLV-KSSEG-PWT----AS----
----SSS-----SA-----------------------------QD-LYPISKS-------
------------------------------------------------------------
--------
>Potri.019G004900.1 pacid=27025005 transcript=Potri.019G004900.1 locus=Potri.019G004900 ID=Potri.019G004900.1.v3.0 annot-version=v3.0
------------------------------------------------------------
------------------------------------------------------------
------------------------------------------------------------
------------------------------------------------------------
------------------------------------------------------------
--M--LLIAS----------------------------C----SEV---L----------
A------DSDN-EVVCNCSF--P-G-----GTCHVVA--I------Y---LKRQD-----
----------------------------------------------LDGTL--PKAIEKL
PHLKHL-----------DLWANYLSGNIPSEW-ANT-KLELL------------SIGVNN
LTGK--IP-----------------------SYLGNITTLRSLNIQNNMFSGTVPPELGG
LVNLENLTLSANNVTGELPQALTKLTG--LKEL------------RLSSNNFTGRIPDFI
------------------------------------------------------------
------------------------------------------------------------
------------------------------------------------------------
------------------------------------------------------------
------------------------------------------------------------
------------------------------------------------------------
------------------------------------------------------------
------------------------------------------------------------
------------------------------------------------------------
------------------------------------------------------------
------------------------------------------------------------
------------------------------------------------------------
------------------------------------------------------------
------------------------------------------------------------
------------------------------------------------------------
------------------------------------------------------------
------------------------------------------------------------
------------------------------------------------------------
------------------------------------------------------------
------------------------------------------------------------
------------------------------------------------------------
------------------------------------------------------------
------------------------------------------------------------
------------------------------------------------------------
--------
>Potri.019G009500.1 pacid=27025067 transcript=Potri.019G009500.1 locus=Potri.019G009500 ID=Potri.019G009500.1.v3.0 annot-version=v3.0
------------------------------------------------------------
------------------------------------------------------------
------------------------------------------------------------
---------------------------------MF-------------------------
-----------------------------------------------------------K
EAF--F------------------------------------------------------
--------------VCS-------------------------------------------
------------------------------------------------------------
------------------------------------------------------------
------------------------------------------------------------
------------------------------------------------------------
------------------------------------------------------------
------------------------------------------------------------
------------------------------------------------------------
-------------------------------------EIDLSYN-NFT--------SEAK
CRE----TLNLFKSTWG---GN--YSKP-VE------CL---------------S-A--C
----SEE------------------------R------Y---------------------
----------------------SVHINCGGPEATIGN----TIYEADN--EPGG-----A
AKY-ASKRE-DWQTSTTGHIWDVPA-SLDSYI-AQNK-SM-L-R-------MDNSVLYTN
ARL---TPLSL----TYHVPCLVNGNYTIKLHFAEIVM----R--DNRSYYSLGRRIFDV
YI-----Q---------DIVVLKDFDIVKEAGGVD--KVYIHN-YTA-PVTN-GALEIHL
H--WAGKGTTTSPKK--------GIYGPLISAIDVES-----------------------
-DFKPP------------------------D----------KGR--RKRFIVAG-AVVLP
LF-LILTLLSTLWWKGYL--GG-----R-KSRDR--------------------------
---------E---LVG------------LDL-L--TGI---FTFRQIKAATNDFDPANKL
-----GEG--------GFGCVYKGVLS-----DGTQIAVKQLSA--KSK-QGNR------
EFV----------------------------------------LAAFVA-----------
-------------------------G----------------------------------
----TKE-IKATKLDWRTRQRICVSIAKGLVFLHEES----ALKIVHRDIKGTNILL-DK
DMNAKISDFGMAKLDDED-NTHI--DTRVAGTMGYMAPEYALYGYL-TYKADVYSFGVVA
LEIVSGTN-NVKFRRDE-N-FVCLLDR-------VLYLQKNGDIMEMVDPRLGSEFNKKE
V----VRMINVALLCTNQSPALRPTMSTVVSM---LEGKTDVE-ELVM---VPS---TLG
D-P--SGFSTALH--NKFAQSSVNGSL------SETQSLV-KSSEG-PWT----AS----
----SSS-----SV-----------------------------QD-LYPISKS-------
------------------------------------------------------------
--------
>Potri.019G005700.1 pacid=27025321 transcript=Potri.019G005700.1 locus=Potri.019G005700 ID=Potri.019G005700.1.v3.0 annot-version=v3.0
------------------------------------------------------------
------------------------------------------------------------
---------MA-------------TALSDIL-----------------------------
----------------RVTSSLLM----LML-VMF-----C----M-GAI----------
--------------------------NLEA---------QGG--------S---LAPDEV
EAL--LEVATQ-LGKKG-------W-----NR-N-MKLC----NDT---IL---PP---K
P------DADN-KVVCNCSF--P-G-----GVCRVIA--I------Y---LKRQD-----
----------------------------------------------LDGSL--PKAIEKL
PQLKHL-----------DLWANYLSGNIPSEW-ANT-KLEIL------------SIGVNN
LTGK--IP-----------------------SSLGTITTLRSLNVQNNMFSGTVPPELGG
LVNLENLTLSANYLTGELPQALTNLTG--LKEL------------RLSSNNFTGRIPDFI
Q-SWKQLD-ILE----IQAGG-FTG-PIPLT-ISLLTNLTD-------------------
----------------L-------------------------------------------
----------LFSNCNLSGKFPI-YLT-RM-ARLKILDLSFNRLNGSLPTNYDGLQS--L
EKM-----YLTRNMLTGSIPD-WIV--KRDTR----YEIDLSYN-NFT--------SEAK
CRE----TLNLFKSTWG---GN--YSKP-VE------CL---------------S-A--C
----SEE------------------------R------Y---------------------
----------------------SVHINCGGPEATIGN----TIYEADN--EPGG-----A
AKY-ASKRE-DWQTSTTGHIWDVPA-SLDSYI-AQNK-SM-L-R-------MDNSVLYTN
ARL---TPLSL----TYHVPCLVNGNYTIKLHFAEIVM----R--DNRSYYSLGRRIFDV
YI-----Q---------DIVVLKDFDIVKEAGGVD--KVYIHN-YTA-PVTN-GALEIRL
H--WAGKGTTTSPKK--------GIYGPLISAIDVES-----------------------
-DFKPP------------------------D----------KGR--RKRFIVAG-AVVLP
LF-LILTLLSTLWWKGYL--GG-----R-KSRDR--------------------------
---------E---LVG------------LDL-L--TGI---FTFRQIKAATNDFDPANKL
-----GEG--------GFGCVYKGVLS-----DGTQIAVKQLSA--KSK-QGNR------
EFVNEIGMISA--LQHPNLVRLYGCCIEGKQLLLVYEYMENNSLAHVLF-----------
-------------------------G----------------------------------
----TKE-IKATKLDWRTRQRICVSIAKGLVFLHEES----ALKIVHRDIKGTNILL-DK
DMNAKISDFGMAKLDDED-NTHI--DTRVAGTMGYMAPEYALYGYL-TYKADVYSFGVVA
LEIVSGTN-NVKFRRDE-N-FVCLLDR-------VLYLQKNGDIMEMVDPRLGSEFNKKE
V----VRMINVALLCTNQSPALRPTMSTVVSM---LEGKTDVE-ELVM---VPS---TLG
D-P--SGFSTALH--NKFAQSSVNGSL------SETQSLV-KSSEG-PWT----AS----
----SSS-----SV-----------------------------QD-LYPISKS-------
------------------------------------------------------------
--------
>Potri.019G005200.1 pacid=27025332 transcript=Potri.019G005200.1 locus=Potri.019G005200 ID=Potri.019G005200.1.v3.0 annot-version=v3.0
------------------------------------------------------------
------------------------------------------------------------
------------------------------------------------------------
------------------------------------------------------------
------------------------------------------------------------
------------------------------------------------------------
------------------------------------------------------------
------------------------------------------------------------
------------------------------------------------------------
------------------------------------------------MFSGTVPPELGN
LVNLENITLSANNLTGELPLALSNLTK--LKEL------------RLSSNNFIGRIPDFI
Q-SWKQLD-ILE----IQAGG-FSG-PIPLN-ISLLNSLTQLRISNL--LGD-GS-----
-EFPN--LESMQNMTSL-------------------------------------------
----------MLSNCNLSGSFPR-YLT-EM-KQLKVLDLSFNRLKGDLPTDYDDLIS--L
EKI-----YVTRNMLSGPIPP-WIQ--NRNTR----WEFDLSYN-NFTE-----IPTP--
------------------------------------------------------------
----TNY------------------------Q------Y---------------------
----------------------SVHINCGGSETTVGN----TIYEADD--EPGG-----A
TKY-VPKRE-VWQISTTGHVWDVKP-SEDDYI-AQNM-SI-L-R-------MNNSQLYTK
ARL---TPLSL----TYHVRCLVNGNYNVKLHFAEIVM----R--DNRSFYSLGRRIFDV
YI-----Q---------DRIVLKDFDIEKAAQGVD--KVYIHN-STA-KVTD-RALEIRL
H--WAGKGTTTSPKI--------GIYGPLISAIDIES-----------------------
-EFKPP------------------------T----------KGK--RKKLIVAG-SAALL
LF-LIFILLSVLWWKGYL--GG-----R-KSRDQ--------------------------
---------E---LVG------------LDL-L--TGI---FTFKQIKAATNDFDPANKL
-----GEG--------GFGVVYKGVLS-----DGTIIAVKQLSA--KSK-QGNR------
EFVNEIGMISA--LQHANLVRLYGCCINGKQLLLVYEYMENNSLAHVLY-----------
-------------------------G----------------------------------
----KKE-AQ-LNLDWPTRQRICVDIAKGLAFLHEES----TLKIVHRDIKTTNVLL-DG
NMNAKISDFGMAKLDEED-NTHI--STRVAGTMGYMAPEYALYGRL-TYKADVYSFGIVA
LEIVAGMS-NMSFQHNE-S-FACLLDW-------ALSLQQNGDMMELVDPRLGSDFKKKE
A----ARMIKVALLCTNQSPALRPTMSAVVRM---LEGKGDVQ-ELVV---DPS---TFG
D-S--LRFK-SFQ--GYSDQSSVL-SI------DETQSLV-RSSDR-TWD----GP----
----SSS-----SA-----------------------------QD-LYPDH---------
------------------------------------------------------------
--------
>Potri.019G004600.1 pacid=27025556 transcript=Potri.019G004600.1 locus=Potri.019G004600 ID=Potri.019G004600.1.v3.0 annot-version=v3.0
------------------------------------------------------------
------------------------------------------------------------
------------------------------------------------------------
----------------------------MMV-LSY-------------------------
----------------------------------------------------------KV
KTL----------------------------------------ESYR-------------
----------------------------------------------F---LKGQD-----
----------------------------------------------LAGSL--PKSIVKL
PYLTNL-----------DLWANYLSGNIPPEW-ANT-KLEIL------------SIAVNR
LTGP--IP-----------------------SYLGKIITLRCLNIQNNMFSGIVPPELGN
LVNLENINLSANNFTGELPLALSNLTK--LKEL------------RLSSNNFIGRIPDFI
Q-SWKQLD-ILE----IQAGG-FSG-PIPLS-ISLLNSLTQLRISNL--LGD-GS-----
-EFQN--LESMQNMTYL-------------------------------------------
----------MLSNCNLSGSFPR-YLT-EM-KQLKVF-----------------------
--------YVTRNMLSGPIPP-WIQ--SRNTR----YEFDLSYN-NFTE-----IPT---
------------------------------------------------------------
-----NY------------------------Q------Y---------------------
----------------------WVHINCGGSETTVGN----TMYEADD--EPGG-----A
TKY-VPKRE-VWQISTTGHVWDVKP-SEDDYI-AQNM-SI-L-R-------MNNSQLYTK
ARL---TPLSL----TYHVRCLVNGNYSVKLHFAEIVM----R--DNRSFYSLGRRIFDV
YI-----Q---------DRIVLKDFDIEKAAQGVD--KVYIHN-STA-KVTD-RALEIRL
H--WAGKGTTTSPKI--------GIYGPLISAIDIEP-----------------------
-EFKPP------------------------T----------KGK--RKKLIVAG-SVVLL
LF-LIFILLSVLWWKGYL--GG-----R-KSRDQ--------------------------
---------E---RST------------TRL-M--EAL---SGMYEKPSANNKIHLMKKL
FNLKMTEGISVTQHLNNFNTITNQLSSVEIEFDDEIRALILLASLPSSW-EGMR------
TAVSNSAGKSK--LKYDDI----------RDLILAEEVRRKDS-----------------
-------------------------G----------------------------------
----ENS-SSGSALNINTQGR---------------------------------------
-----RQDRGLSR-----------------------------------------------
-----GRS-KSRCRSKS-K-F---------------------------GPRK--------
------------------------------------------------------------
------------------------------------------------------------
------------------------------------------------------------
------------------------------------------------------------
--------
>Potri.019G004800.1 pacid=27025625 transcript=Potri.019G004800.1 locus=Potri.019G004800 ID=Potri.019G004800.1.v3.0 annot-version=v3.0
------------------------------------------------------------
------------------------------------------------------------
------------------------------------------------------------
-----------------MAFILHM----LMI-LMF-----C----I-GAI----------
--------------------------KLEA---------EAG--------L---LAPDEV
DAL--LEIATQ-VGKKD-------W-----NN-N-VDPCI---NETSW-VT---PPSSQR
P------MFDN-NVVCNCSF----G-----VVCHIVS--I------F---LKGQD-----
----------------------------------------------LAGSL--PKSIVKL
PYLTHL-----------DLWANYLSGNIPPEW-ANT-KLEIL------------SIAVNR
LTGP--IP-----------------------SYLGKIITLRCLNIQNNMFSGIVPPELGN
LVNLENINLSANNFTGELPLALSNLTK--LKEL------------RLSSNNFIGRIPDFI
Q-SWKQLD-ILE----IQAGG-FSG-PIPLS-ISLLNSLTQLRISNL--LGD-GS-----
-EFPN--LESMQNMTY--------------------------------------------
------------------------------------LDLSFNRLKGDLPTDYDDLIS--L
EKI----------------------------------EFDLSYN-NFTE-----IPT--N
CKE----TL-----------------KP-VE------CL---------------SDY--C
----SKD------------------------Q------Y---------------------
----------------------WVHINCGGSETTVGN----TMYEADD--EPGG-----A
TKY-VPKRE-VWQISTTGHVWDVKP-SEDDYI-AQNM-SI-L-R-------MNNSQLYTK
ARL---TPLSL----TYHVRCLVNGNYSVKLHFAEIVM----R--DNRSFYSLGRRIFDV
YI-----Q---------DRIVLKDFDIEKAAQGVD--KVYIHN-STA-KVTD-RALEIRL
H--WAGKGTTTSPKI--------GIYGPLISAIDIEP-----------------------
-EFKPP------------------------T----------KGK--RKKLIVAG-SVVLL
LF-LIFILLSVLWWKGYL--GG-----R-KSRDQ--------------------------
------------------------------------------------------------
------------------------------------------------------------
------------------------------------------------------------
------------------------------------------------------------
------------------------------------------------------------
------------------------------------------------------------
---------------------VCLI-----------------------------------
----------------------------------------------------PH---TFN
N-----------------------------------------------------------
----ENS-----QR-----------------------------QD-CVLYDC--------
------------------------------------------------------------
--------
>Potri.019G005300.1 pacid=27025891 transcript=Potri.019G005300.1 locus=Potri.019G005300 ID=Potri.019G005300.1.v3.0 annot-version=v3.0
------------------------------------------------------------
------------------------------------------------------------
---------MA-------------PALSDIL-----------------------------
----------------RITSSLLV----LML-LMF-----C----M-GAI----------
--------------------------NLEA---------QVG--------N---LAPDEV
EAL--LEVATQ-LGKKG-------W-----NR-N-MTLC----NDT---IL---PR---K
L------EADN-KVVCNCSV--P-G-----EPCHVIA--L------Y---LKMQD-----
----------------------------------------------LDGTL--PKAIEKL
PHLKHL-----------VLWANYLSGNIPSEW-ANT-KLETL------------SVGVNR
LTGK--IP-----------------------SYLGRITTLSYLNIQDNMFSGTVPPELGG
LVNLENLTLSANNLTGELPQALINLTG--LKEL------------RLSSNNFTGRIPDFI
Q-SWKQLD-TLE----IQAGG-FTG-PIPSS-ISLLTKLTDLKISNL--LGD-GS-----
-DFPN--LESIAGIKYL-------------------------------------------
----------LLSNCNLSGKFPI-YLT-RM-AHLKNLDLSFNRLNGSLPTNYDGLQS--L
ETM-----YLTWNMFTGPIPE-WIN--ERNAR----YEIDLSYN-NFT--------SEAK
CRE----TLNLFKSTWG---GN--YSKP-VE------CL---------------S-V--C
----SEE------------------------R------Y---------------------
----------------------SVHINCGGPEAPIGN----TIYEADN--EQGG-----A
AKY-VFKKEVDWQTSTTGHIWDVPA-SLDHYI-AQNK-SM-L-R-------MDNSVLYTN
ARL---TPLSL----TYHVPCLANGNYKVKLHFAEIVI----R--DNRSYYSLGRRIFDV
YI-----Q---------EIVVLKDFDVVKEARGVD--KVYIHN-YTA-LVTN-GALEIRL
H--WAGKGTTRSPKK--------GIYGPLISAIDVES-----------------------
-DFKPP------------------------N----------KGR--RKRFIVAG-AVVLS
LF-LVFILLSSLWWKGYL--GG-----R-KSRDR--------------------------
---------E---LVG------------LDL-L--TGI---FTFSQIKAATNDFDPANKI
-----GEG--------GFGCVYKGALS-----DGIQIAVKQLSA--KSK-QGNR------
EFVNEIGMISA--LQHPNLVRLYGCCIEGKQLLLVYEYMENNSLAHVLF-----------
-------------------------G----------------------------------
----TKE-IQAKKLDWRTRQRICLSIAKGLVFLHEES----TLKIVHRDIKGTNILL-DK
DMNAKISDFGMAKLDDED-NTHI--DTRVAGTMGYMAPEYALYGYL-TYKADVYSFGVVA
LEIVSGMN-NVKFRRDE-N-FVCLLDW-------VLYLQKNGDIMAMVDPRLGSEFNKKE
V----VRMINVALLCTNQSPALRPTMSTVVSM---LEGKTDVE-DLVM---VPS---TLV
D-P--SGYATALH--NKFAQSSVSGSL------SESQSLV-KSSEG-PWT----AS----
----SSS-----SA-----------------------------QD-LYPISKS-------
------------------------------------------------------------
--------
>Potri.019G008900.1 pacid=27025991 transcript=Potri.019G008900.1 locus=Potri.019G008900 ID=Potri.019G008900.1.v3.0 annot-version=v3.0
------------------------------------------------------------
------------------------------------------------------------
------------------------------------------------------------
-----------------------------ML-LMF-----C----M-GAI----------
--------------------------NLEA---------QYV--------S---PAPDEV
ETL--LEVATQ-LGKQG-------W-----NR-N-MKLC----NDT---IL---PP---K
P------DADN-KVVCNCSF--P-G-----GVCRVIA--I------Y---LKRQD-----
----------------------------------------------LDGSL--PKAIEKL
PQLKHL-----------DLWANYLSGNIPSEW-ANT-KLEIL------------SIGVNN
LTGK--IP-----------------------SSLGRITTLRSLNVQNNMFSGTVPPELGG
LVNLENLTLSANYLTGELPPAFTNLTG--LKEL------------RLSSNNFTGGIPDFI
Q-SWKQLD-TLE----IQAGG-FTG-PIPSS-ISHLTNLTDLKISNL--LGD-GS-----
-EFPH--LESIKGIKYL-------------------------------------------
----------LLSNCNLSGNFPK-YLT-GM-AQLKILDLSFNRLNGSLPTNYDGLKS--L
EKM-----YLTRNMLTGPIPD-WID--KRDTR----YEIDLSYN-NFT--------SEAK
CRE----TL-----------------KP-VE------CL---------------S-A--C
----SEE------------------------R------Y---------------------
----------------------SVHINCGGPEATIGN----TIYEADN--EPGG-----A
AKY-ASKRE-DWQTSTTGHIWDVPA-SLDSYI-AQNK-SM-L-R-------MDNSVLYTN
ARL---TPLSL----TYHVPCLVNGNYKIKLHFAEIVI----R--DNRSYYSLGRRIFDV
YI-----Q---------DIVVLKDFDTVKAAGGVD--KVYIHN-YTA-PVTN-GALEIRL
H--WAGKGTTMSPKK--------GIYGPLISAIDVES-----------------------
-DFKPP------------------------D----------KGR--RKRFIVAG-AVVLP
LF-LILILLSTLWWKGYL--GG-----R-KSRDR--------------------------
---------E---LVG------------LDL-L--TGI---FTFRQIKAATNDFDPANKL
-----GEG--------GFGCVYKGVLS-----DGTQIAVKQLSA--KSK-QGNR------
EFVNEIGMISA--LQHPNLVRLYGCCIEGKQLLLVYEYMENNSLAHVLF-----------
-------------------------G----------------------------------
----TKE-IKATKLDWRTRQRICVSIAKGLVFLHEES----TLKIVHRDIKGTNILL-DK
DMNAKISDFGMAKLDDED-NTHI--DTRVAGTMGYMAPEYALYGYL-TYKADVYSFGVVA
LEIVSGMN-NVKFRRDE-N-FVCLLDR-------VLYLQKNGDIMEMVDPRLGSEFNKKE
V----VRMINVALLCTNQSPAVRPTMSTVVSM---LEGKTDVE-ELVM---VPS---TLV
D-P--SGYATASH--NKFAQSSVNGSL------SESQSLV-KSSEG-PWT----AS----
----SSS-----SA-----------------------------QD-LYPISKS-------
------------------------------------------------------------
--------
>Potri.019G006000.1 pacid=27026060 transcript=Potri.019G006000.1 locus=Potri.019G006000 ID=Potri.019G006000.1.v3.0 annot-version=v3.0
------------------------------------------------------------
------------------------------------------------------------
------------------------------------------------------------
---------------------------------ML-----T-------------------
-----------------------------------------------------------L
EAL--LEVATQ-LGKKG-------W-----NR-N-MTLC----TDT---IL---PP---E
S------DADN-KVVCNCSF--P-G-----GVCRVIA--I------Y---LKRQD-----
----------------------------------------------LNGSL--PKAIEKL
PHLKHL-----------DLWTNYLSGNIPSEW-ANT-KLEIL------------SIGVNH
LTGK--IP-----------------------SYLGNITTLRSLNIQDNMFSGTVPPELGG
LVNLENLTLSANYLTGELPPALTNLTG--LKEL------------RLSSNNFTGRIPDFI
Q-SWKQLD-TLE----IQAGG-FTG-PIPSS-ISLLTDLTDLKISNL--LGD-GS-----
-EFPH--LESIKGIKYL-------------------------------------------
----------LLSNCNLSGNFPI-YLT-RM-AQLKILDLSFNRLNGSLPEKYEGLQS--L
EKM-----YLTRNMFTGTIPE-WIN--QRDTS----SEIDLSYN-NFT--------SEAK
CRE----TLNLFKSTWG---GN--YSKP-VE------CL---------------S-A--C
----SEE------------------------R------Y---------------------
----------------------SVHINCGGPEATIGN----TIYEADD--EPGG-----A
AKY-VSKRE-DWQTSTTGHIWDVPA-SLDNYI-AQNK-SM-L-R-------MDNSVLYTN
ARL---TPLSL----TYHVRCLVNGKYKVKLHFAEIVM----R--DNRSYYSLGRRIFDV
YI-----Q---------DIVVLKDFDIVKEAGGVD--KVYIHN-YTA-PVTN-GALEIRL
H--WAGKGTTRSPKK--------GIYGPLISAIDVES-----------------------
-DFKPP------------------------N----------KGR--RKRFIVAG-AVVLS
LF-LVFILLSSLWWKGYL--GG-----R-KSRDR--------------------------
---------E---LVG------------LDL-L--TGI---FTFRQIKAATNDFDPANKL
-----GEG--------GFGCVYKGVLS-----DGTRIAVKQLSA--KSK-QGNR------
EFVNEIGMISA--LQHPNLVRLYGCCIEGKQLLLAYEYMENNSLAHVLF-----------
-------------------------G----------------------------------
----TKE-IKATKLDWRTRQRICVSIAKGLVFLHEES----TLKIVHRDIKGTNILL-DK
DMNAKISDFGMAKLDDED-NTHI--DTRIAGTMGYMAPEYALYGYL-TYKADVYSFGVVA
LEIVSGMN-NVKFRRDE-N-FVCLLDR-------ALYLQKNGDIMEMVDPRLGSEFNKKE
V----VRMINVALLCTNQSPALRPTMSTVVSM---LEGKTDVE-DLVM---VPS---TLV
D-P--SGYATALH--NKFAQSSVSGSL------SESQSLV-KSSEG-PWT----AS----
----SSS-----SA-----------------------------QD-LYPISKS-------
------------------------------------------------------------
--------
>Potri.019G005900.1 pacid=27026096 transcript=Potri.019G005900.1 locus=Potri.019G005900 ID=Potri.019G005900.1.v3.0 annot-version=v3.0
------------------------------------------------------------
------------------------------------------------------------
---------MA-------------AALSDIL-----------------------------
----------------RVTSSLLM----LML-LMF-----C----M-GAI----------
--------------------------NLEA---------QDG--------S---LAPDEV
EAL--LEVATQ-LGKKG-------W-----NR-N-MTLC----NDT---IL---PP---K
L------DADN-KVVCNCSF--P-G-----GVCRVIA--I------Y---LKRQD-----
----------------------------------------------LDGTL--PKAIEKL
PHLKHL-----------NLWANYLSGNIPPEW-ANT-KLETL------------SVGVNR
LTGK--IP-----------------------SYLGRITTLSYLNIQDNMFSGTVPPELGG
LVNLKNLTLSANYLTGELPPALTNLTG--LKEL------------RLSSNNFTGRIPDFI
Q-SWKQLD-TLE----IQAGG-FTG-PIPSS-ISLLTNLTDLKISNL--LGD-GS-----
-ELPN--LESIAGIKYL-------------------------------------------
----------LLSNCNLSGNFPI-YLT-SM-AQLKILDLSFNRLNGPLPTNYDGLKS--L
EKM-----YLTRNMLTGPIPD-WID--KRDTR----YEIDLSYN-NFT--------SEAK
CRE----TL-----------------KP-VE------CL---------------R-A--C
----SEE------------------------R------Y---------------------
----------------------SVHINCGGPEATIGN----TIYEADN--EPGG-----A
AKY-ASKRE-DWQTSTTGHIWDIPA-SLDNYI-ARNK-SM-L-R-------MDNSVLYTN
ARL---TPLSL----TYHVPCLVNGNYKIKLHFAEIVM----R--DNRSYYSLGRRIFDV
YI-----Q---------DIVVLKDFDIVKAVGGVD--KVYIHN-YTA-PVTN-GALEIRL
H--WAGKGTTRSPTK--------GIYGPLISAIDVES-----------------------
-DFKPP------------------------D----------KGR--RKRFIVAG-AVVLP
LF-LILIFLSTLWWKGHL--GG-----R-KSRDR--------------------------
---------E---LVG------------LDL-L--TGI---FTFRQIKAATNDFDPANKL
-----GEG--------GFGCVYKGVLS-----DGTRIAVKQLSA--KSK-QGNR------
EFVNEIGMISA--LQHPNLVRLYGCCIEGKQLLLVYEYMENNSLAHVLF-----------
-------------------------G----------------------------------
----TKE-IKATKLDWRTRQRICVSIAKGLVFLHEES----TLKIVHRDIKGTNILL-DK
DMNAKISDFGMAKLDDED-NTHI--DTRVAGTMGYMAPEYALYGYL-TYKADVYSFGVVA
LEIVSGMN-NVKFRRDE-N-FVCLLDR-------VLYLQKNGDIMEMVDPRLGSEFNKKE
V----VRMINVALLCTNQSPALRPTMSTVVSM---LEGKTDVE-ELVM---VPS---TLG
D-P--SGYATALH--NKFAQSSVKGSL------SETQSFV-KSSEG-PWT----AS----
----SSS-----SA-----------------------------QD-LYPFSKS-------
------------------------------------------------------------
--------
>Potri.019G009600.1 pacid=27026367 transcript=Potri.019G009600.1 locus=Potri.019G009600 ID=Potri.019G009600.1.v3.0 annot-version=v3.0
------------------------------------------------------------
------------------------------------------------------------
------------------------------------------------------------
-----------------------M----LML-VMF-----C----M-GAI----------
--------------------------NLEA---------QVG--------S---LAPDEV
EAL--LEVATQ-LGKKG-------W-----NR-N-MKLC----NDT---IL---PP---K
P------DADN-KVVCNCSF--P-G-----GVCRVIA--I------Y---LKRQD-----
----------------------------------------------LDGSL--PKAIEKL
PQLKHL-----------DLWANYLSGNIPSEW-ANT-KLEI-------------------
------------------------------------------LNVQNNMFSGTVPPELGG
LVNLENLTLSANYLTGELPQALTNLTG--LKELFLILCFPFGECRRLSSNNFTGRIPDFI
Q-SWKQLD-ILE----IQAGG-FTG-PIPLT-ISLLTNLTDLKISNL--LGD-GS-----
-EFPN--LESIAGITYL-------------------------------------------
----------LFSNCNLSGNFPI-YLT-RM-ARLKIL-----------------------
------------------------------------------------------------
------------------------------------------------------------
------------------------------------------------------------
------------------------------------------------------------
------------------------------------------------------------
------------------------------------------------------------
------------------------------------------------------------
------------------------------------------------------------
------------------------------------------------------------
------------------------------------------------------------
------------------------------------------------------------
------------------------------------------------------------
------------------------------------------------------------
------------------------------------------------------------
------------------------------------------------------------
------------------------------------------------------------
------------------------------------------------------------
------------------------------------------------------------
------------------------------------------------------------
------------------------------------------------------------
------------------------------------------------------------
--------
>Potri.019G005800.1 pacid=27026407 transcript=Potri.019G005800.1 locus=Potri.019G005800 ID=Potri.019G005800.1.v3.0 annot-version=v3.0
------------------------------------------------------------
------------------------------------------------------------
---------MA-------------TALSDIL-----------------------------
----------------RVTSSLLM----LML-LMF-----C----M-GAI----------
--------------------------NLEA---------QVG--------S---LAPDEV
EAL--LEVATQ-LGKKG-------W-----NR-N-MKLC----NDT---IL---PP---K
P------DADN-KVVCNCSF--P-G-----GVCRVIA--I------Y---LKRQD-----
----------------------------------------------LDGTL--PKAIEKV
PHLKHL------------------------------------------------------
------------------------------------------------------------
------------------------------------------------------------
------------------------------------------------------------
------------------------------------------------------------
------------------------------------------------------------
------------------------------------------------------------
------------------------------------------------------------
------------------------------------------------------------
------------------------------------------------------------
------------------------------------------------------------
------------------------------------------------------------
------------------------------------------------------------
------------------------------------------------------------
------------------------------------------------------------
------------------------------------------------------------
------------------------------------------------------------
------------------------------------------------------------
------------------------------------------------------------
------------------------------------------------------------
------------------------------------------------------------
------------------------------------------------------------
------------------------------------------------------------
------------------------------------------------------------
------------------------------------------------------------
------------------------------------------------------------
------------------------------------------------------------
--------
>Potri.019G007900.1 pacid=27026525 transcript=Potri.019G007900.1 locus=Potri.019G007900 ID=Potri.019G007900.1.v3.0 annot-version=v3.0
------------------------------------------------------------
------------------------------------------------------------
---------MA-------------PALSDIL-----------------------------
----------------RITSSLLV----LML-LMF-----C----M-GAI----------
--------------------------NLEA---------QDV--------S---PAPDEV
ETL--LEVATQ-LGKKG-------W-----NR-N-MKLC----NNT---KL---PL---K
P------DADN-EVVCNCSF--P-G-----GTCHVVA--I------Y---LKRQD-----
----------------------------------------------LNGSL--PKAIGKL
PHLKHL-----------DLWANYLSGNIPPEW-ANT-TLELL------------SIGVNN
LTGK--IP-----------------------SYLGNITTLRSLNIQDNMFSGTVPPELGG
LVNLENLTLSANYLTGELPPALTNLTG--LKEL------------RLSSNNFTGRIPDFI
Q-SWKQLD-TLE----IQAGG-FTG-PIPLN-ISVLTDLTDLKISNL--LGD-GS-----
-EFPH--LESIKGIKYL-------------------------------------------
----------LLSNCNLSGNFPK-YLT-GM-EHLKILDLSFNRLNGLLPTNYEGLQS--L
EKM-----YLTWNMFTGPIPD-WFN--QRSNR----YVLDLSYN-NFT--------SEAK
CKE----TLNLFKSTWG---GH--YSKP-VE------CL---------------S-A--C
----SEE------------------------R------Y---------------------
----------------------SVHINCGGPEATIGN----TFYEADD--EAGG-----A
AKY-AFKRE-HWQTSTTGHFWDVDS-SSYNYT-AQNM-SI-L-R-------MDNSVLYTN
ARF---TPLSL----TYHVRCLVNGNYTIKLHFAEIVM----R--DNRSHYSLGRRIFDV
YI-----Q---------DIVVLKDFDIVKPAGAVD--KVYIHN-YTA-NVTN-GGLEIRL
H--WAGKGTTMSPKK--------GIYGPLISAIDVKS-----------------------
-DFKPP------------------------D----------KGR--RKRFIVAG-AVVLP
LF-LIIILLSTLWWKGYL--RG-----R-KSRGR--------------------------
---------E---LVG------------LDL-L--TGI---FTFSQIKAATNDFDPVNKL
-----GEG--------GFGCVYKGVLS-----DGTQIAVKQLSA--KSK-QGNR------
EFVNEIGMISA--LQHPNLVRLYGCCIEGKQLLLVYEYMENNSLAHVLF-----------
-------------------------G----------------------------------
----TKE-IQATKLDWRTRQRICVSIAKGLVFLHEES----TLKIVHRDIKGTNILL-DK
DMNAKISDFGMAKLDDED-NTHI--DTRVAGTMGYMAPEYALYGYL-TYKADVYSFGVVA
LEIVSGMN-NVKFRRDE-N-FVCLLDR-------ALYLQKNGDIMEMVDPRLGSEFNKKE
V----VRMINVALLCTNQSPALRPTMSTVVSM---LEGKTDVE-ELVM---VPS---TLG
D-P--SGYATALH--NKFAQSSVNGSI------SETPSLV-KSSEG-PWT----AS----
----SSS-----SA-----------------------------QD-LYPISKS-------
------------------------------------------------------------
--------
>Potri.019G005000.1 pacid=27026728 transcript=Potri.019G005000.1 locus=Potri.019G005000 ID=Potri.019G005000.1.v3.0 annot-version=v3.0
------------------------------------------------------------
------------------------------------------------------------
------------------------------------------------------------
------------------------------------------------------------
------------------------------------------------------------
------------------------------------------------------------
------------------------------------------------------------
------------------------------------------------------------
------------------------------------------------------------
------------------------------------------------------------
------------------------------------------------------------
------------------------------------------------------------
------------------------------------------------------------
------------------------------------------------------------
--M-----YLTWNMFTGPIPD-WFN--QRSYR----YELDLSYN-NFT--------SEAK
CRD----TLNLFKSTRG---GN--YSKP-VE------CL---------------S-A--C
----SEE------------------------R------Y---------------------
----------------------SVHINCGGPEATIGN----TIYEADD--EPGG-----A
AKY-AFKRE-DWQTSTSGHFWDVPA-SLDNYI-AQNK-SM-L-R-------MDNSVLYTN
ARL---TPLSL----TYHVPCLVNGNYTIKLHFAEIVM----R--DNRSYYSLGRPIFDV
YI-----Q---------DIVVLKDFDIVKAAGGVD--EVYIHN-YTA-NVTN-GALEIRL
H--WAGKGTTMSPKK--------GIYGPLISAIDVES-----------------------
-DFKPP------------------------D----------KGR--RKRFIVAG-AVVLP
LF-LIIILLSTLWWKGYL--RG-----R-KSRDR--------------------------
---------E---LVG------------LDL-L--TGI---FTFRQIKAATNDFDPVNKL
-----GEG--------GFGCVYKGVLS-----DGTQIAVKQLSA--KSK-QGNR------
EFVNEIGMISA--LQHPNLVRLYGCCIEGKQLLLVYEYMENNSLAHVLF-----------
-------------------------G----------------------------------
----TKE-IQATKLEWRTRQRICVSIAKGLVFLHEVS----TLKIVHRDIKGTNILL-DK
DMNTKISDFGMAKLDDE--VSDI--NTGFIEHMKNPEKKTVRKTHK-YCHLSKIAFSLKE
YDAVTGLK----------------------------------------------------
--------------CRWKGLA---------------------------------------
-----SKYVVGRH--LGFKSHTAGFS----------------------WI----RV----
----SLS-----MA-----------------------------VF-L-------------
------------------------------------------------------------
--------
>Potri.019G006200.1 pacid=27026801 transcript=Potri.019G006200.1 locus=Potri.019G006200 ID=Potri.019G006200.1.v3.0 annot-version=v3.0
------------------------------------------------------------
------------------------------------------------------------
---------MA-------------TALSDIL-----------------------------
----------------RVTSSLLM----LML-LMF-----C----M-GAI----------
--------------------------NLEA---------QVG--------N---LAPDEV
EAL--LEVATQ-LGKKG-------W-----NR-N-MTLC----NDT---IL---PR---K
L------EADN-KVVCNCSV--P-G-----EPCHVIA--I------Y---LKRQD-----
----------------------------------------------LDGTL--PKAIEKL
PHLKHL-----------VLYANYLSGNIPSEW-ANT-KLETL------------SIGVNQ
LTGK--IP-----------------------SYLGRITTLSYLNIQDNMFSGTVPPELGG
LVNLENLTLSANYLTGELPSALTNLTG--LKEL------------RLSSNNFTGRIPDFI
Q-SWKQLD-TLE----IQAGG-FTG-PIPSS-ISHLTNLTDL------------------
------------------------------------------------------------
------------------------------------------------------------
------------------------------------------------------------
------------------------------------------------------------
------------------------------------------------------------
------------------------------------------------------------
------------------------------------------------------------
------------------------------------------------------------
------------------------------------------------------------
------------------------------------------------------------
------------------------------------------------------------
------------------------------------------------------------
------------------------------------------------------------
------------------------------------------------------------
------------------------------------------------------------
------------------------------------------------------------
------------------------------------------------------------
------------------------------------------------------------
------------------------------------------------------------
------------------------------------------------------------
------------------------------------------------------------
------------------------------------------------------------
------------------------------------------------------------
--------
>Potri.019G009700.1 pacid=27026808 transcript=Potri.019G009700.1 locus=Potri.019G009700 ID=Potri.019G009700.1.v3.0 annot-version=v3.0
------------------------------------------------------------
------------------------------------------------------------
---------MA-------------TALSDIL-----------------------------
----------------RVTSSLLM----LML-LMF-----C----M-GAI----------
--------------------------NLEA---------QVG--------S---LAPD--
EAL--LEVATQ-LGKKG-------W-----NR-N-MKLC----NDT---IL---PP---K
P------DADN-KVVCNCSF--P-G-----GVCRVIA--I------Y---LKRQD-----
----------------------------------------------LDGSL--PKAIEKL
PQLKHL-----------DLWANYLSGNIPSEW-ANT-KLEIL------------SIGVNN
LTGK--IP-----------------------SSLGRITTLRSLNVQNNMFSGTVPPELGG
LVNLENLTLSANYLTGELPPALTNLAG--LKEL------------RLSSNNFTGGIPDFI
Q-SWKQLD-ILE----IQAGG-FTG-PIPSS-ISLLTNLTDLKISNL--LGD-GS-----
-EFPN--LESIAGIKYL-------------------------------------------
----------MLSNCNLSGNFPI-YLT-RM-AQLKILDISFNRLNGSLPTNYDGLKS--L
EKM-----YLTRNMLTGPIPD-WIE--KRDTR----YEIDLSYN-NFT--------SEAK
CRE----TL-----------------KP-VE------CL---------------S-A--C
----SEE------------------------R------Y---------------------
----------------------SVHINCGGPEATIGN----TIYEEDN--EPGG-----A
AKY-ASKRE-DWQTSTTGHIWDVPA-SLDNYI-AQNK-SM-L-R-------MDNSVLYTN
ARL---TPLSL----TYHVLCLVNGNYKIKLHFAEIVM----R--DNRSYYSLGRRIFDV
YI-----Q---------DIIVLKDFDIVKEAGGVD--KVYIHN-YTA-PVTN-GALEIRL
H--WAGKGTTTSPKK--------GIYGPLISAIDVES-----------------------
-DFKPP------------------------N----------KGR--RKRFIVAG-AVVLS
LF-LVFILLSSLWWKGHL--GG-----R-KSRDR--------------------------
---------E---LVG------------LDL-L--TGI---FTFRQIKAATNDFDPANKL
-----GEG--------GFGCVYKGVLS-----DGTRIAVKQLSA--KSK-QGNR------
EFVNEIGMISA--LQHPNLVRLYGCCIEGKQLLLVYEYMENNSLAHVLF-----------
-------------------------G----------------------------------
----TKE-IKATKLDWRTRQRICVSIAKGLVFLHEES----TLKIVHRDIKGTNILL-DK
DMNAKISDFGMAKLDDED-NTHI--DTRVAGTMGYMAPEYALYGYL-TYKADVYSFGVVA
LEIVSGMN-NVKFRRDE-N-FVCLLDR-------VLYLQKNGDIMEMVDPRLGSEFNKKE
V----VRMINVALLCTNQSPALRPTMSTVVSM---LEGKTDVE-ELVM---VPS---TLG
D-P--SGYATALH--NKFAQSSANGSL------SETQSLV-KSSEG-PWT----AS----
----SSS-----SA-----------------------------QD-LYPISKS-------
------------------------------------------------------------
--------
>Potri.019G004700.1 pacid=27026953 transcript=Potri.019G004700.1 locus=Potri.019G004700 ID=Potri.019G004700.1.v3.0 annot-version=v3.0
------------------------------------------------------------
------------------------------------------------------------
------------------------------------------------------------
------------------------------------------------------------
------------------------------------------------------------
------------------------------------------------------------
------------------------------------------------------------
------------------------------------------------------------
------------------------------------------------------------
------------------------------------------------------------
------------------------------------------------------------
------------------------------------------------------------
------------------------------------------------------------
------------------------------------------------------------
------------------------------------------------------------
------------------------------------------------------------
------------------------------------------------------------
------------------------------------------------------------
------------------------------------------------------------
------------------------------------------------------------
------------------------------------------------------------
------------------------------------------------------------
------------------------------------------------------------
------------------------------------------------------------
------------------------------------------------------------
------------------------------------------------------------
-------MISA--LQHPNLVRLYGCCINGKELLLVFENMENNSLAHVLY-----------
-------------------------G----------------------------------
----KKE-GQ-LNLDWPTRQRICVDIAKGLAFLHEES----TLKIVHRDIKTTNVLL-DG
NMNVKISDFGMAKLDEED-DTHI--STRVAGTMGYMAPEYALYGRL-TYKADVYSFGIVA
LEIVAGMS-NMRFRHNE-S-FACLLDW-------ALSLHQNGDVMELVDPRLGSDFKKKE
A----ARMIKVALLCTNQSPAHRPIMSAVVRM---LEGKGDVQ-ELVV---DPS---TFG
D-S--LRFK-SFQ--GNSDQSSVL-SI------DETQSLG-RASDR-TWD----GP----
----SSS-----SA-----------------------------QD-LYRDH---------
------------------------------------------------------------
--------
>Potri.019G006100.1 pacid=27026957 transcript=Potri.019G006100.1 locus=Potri.019G006100 ID=Potri.019G006100.1.v3.0 annot-version=v3.0
------------------------------------------------------------
------------------------------------------------------------
------------------------------------------------------------
------------------------------------------------------------
------------------------------------------------------------
------------------------------------------------------------
------------------------------------------------------------
------------------------------------------------------------
------------------------------------------------------------
------------------------------------------------------------
------------------------------------------------------------
------------------------------------------------------------
------------------------------------------------------------
------------------------------------------------------------
------------------------------------------------------------
------------------------------------------------------------
------------------------------------------------------------
------------------------------------------------------------
---------------------------------------M-L-R-------MDNSVLYTN
ARL---TPLSL----TYHVPCLVNGNYKVKLHFAEIVI----R--DNRSYYSLGRRIFDV
YI-----Q---------E------------ARGVD--KVYIHN-YTA-LVTN-GALEIRL
H--WAGKGTTRSPTK--------GIYGPLISAIDVES-----------------------
-DFKPP------------------------D----------KGR--RKRFIVAG-AVVLP
LF-LILIFLSTLWWKGHL--RG-----R-KSRDR--------------------------
---------E---LVG------------LDL-L--TGI---FTFRQIKAATNDFDPANKL
-----GEG--------GFGCVYKGVLS-----DGTRIAVKQLSA--KSK-QGNR------
EFVNEIGMISA--LQHPNLVRLYGCCIEGKQLLLVYEYMENNSLAHVLF-----------
-------------------------G----------------------------------
----TKE-IKATKLDWRTRQRICVSIAKGLVFLHEES----TLKIVHRDIKGTNILL-DK
DMNAKISDFGMAKLDDED-NTHI--DTRVAGTMGYMAPEYALYGYL-TYKADVYSFGVVA
LEIVSGMN-NVKFRRDE-N-FVCLLDR-------VLYLQKNGDIMEMVDPRLGSEFNKKE
V----VRMINVALLCTNQSPALRPTMSTVVSM---LEGKTDVE-ELVM---VPS---TLG
D-P--SGYATALH--KKFAQSSVNGSL------GESQSLV-KSSEG-PWT----AS----
----SSS-----SA-----------------------------QD-LYLISKS-------
------------------------------------------------------------
--------
>Potri.T032800.1 pacid=27027114 transcript=Potri.T032800.1 locus=Potri.T032800 ID=Potri.T032800.1.v3.0 annot-version=v3.0
------------------------------------------------------------
------------------------------------------------------------
----NFRHNMF-----------MMFQLCQ-------------------------------
----------------------------VMV-MMIS---------F-SSS----------
--------------------------ITLL---------AS---------E---LHPGEV
EAL--RQIGKK-VNEDG-QLS---L-----NF---DDRCQ---QEGVV-KA---EPTS--
--------GNS-TIECNCSI-TD-D-----NYCHITL--F------L---LKDYS-----
----------------------------------------------LPGRL--PPELANL
TYVQKI-----------DFTRNYLYGTIPVEW-ASMKYLSFI------------SLTANR
LSGN--IP-----------------------GHLGSFTALTYLSLESNQFSGVVPPELGK
LVNLKSLILSGNKLVGTLPETLAQIKD--LTDF------------RVSDNNLNGTVPEFM
G-NWTQLK-KLV----LYATG-LQG-PIPPK-IFRLEKLSDLRIADM--PGP-EF-----
-QLPN----VTIRRDTL-------------------------------------------
----------VLRNINLTGTIPE-NAW-KV---ETTLDLTFNKLVGEIPPNTIR----RR
QFT-----FLSGNKLTGTVQD-SFL--QNSP------NL---------------------
------------------------------------------------------------
------------------------------------------------------------
------------------------------------------------------------
------------------------------------------------------------
------------------------------------------------------------
------------------------------------------------------------
------------------------------------------------------------
------------------------------------------------------------
------------------------------------------------------------
------------------------------------------------------------
------------------------------------------------------------
------------------------------------------------------------
------------------------------------------------------------
------------------------------------------------------------
------------------------------------------------------------
------------------------------------------------------------
------------------------------------------------------------
------------------------------------------------------------
------------------------------------------------------------
------------------------------------------------------------
--------
>Potri.T033300.1 pacid=27027115 transcript=Potri.T033300.1 locus=Potri.T033300 ID=Potri.T033300.1.v3.0 annot-version=v3.0
------------------------------------------------------------
------------------------------------------------------------
------------------------------------------------------------
------------------------------------------------------------
------------------------------------------------------------
------------------------------------------------------------
------------------------------------------------------------
------------------------------------------------------------
------------------------------------------------------------
---------------------------------------MVFLIFSS-------------
------------------------------------------------------------
------------------------------------------------------------
------------------------------------------------------------
------------------------------------------------------------
---------------------------------------DVSYN-NFSR--------APR
CNSSNENNINWFRSSS----SNNKLSDL-LP------CS----------------EISRC
----PKY------------------------Y------R---------------------
----------------------SFHINCGGQDVKNGR----ILYEGDQ--DSES-NAA-A
RSY-YRLGS-NWGFSSTGDFMGDNNFNDNKYT-LQSN-SN-I-S-------LVDFGLYAT
ARK---TPLSI----TYYGYCLENGNYTVRLHFAEIQF----T--DEKLYNKVARRVFDI
YI-----Q---------GIQVQKDFNFTEEAKGSN--KNFTRA-FNT-TVTD-RTLEIRL
Y--WAGKGTTSIPKR--------GNYGPIISAISVCS-----------------------
-GYRTY--------CE-----------------------EPEET--SKKPIVIG-VVTSA
VF-LIFLVMGVIYWKLCY--GD-----K-YTRER--------------------------
---------E---LKGLDLKTGSFTLRQLDL-K--TGS---FTLRQLKAATDNFNSENKI
-----GEG--------GFGSVYKGELT-----DGTIIAVKQLSP--KSR-QGNR------
EFVNEIGMISC--LQHPNLVRLYGCCIEGDQLLLVYEYMENNSLSRALF---VAFVDKFP
VKNIFYNTASTSKHEMILSTILLGAG----------------------------------
----SET-SA-LMLDWPTRYKICVGIARGLAFLHEGS----AIRIVHRDIKVTNVLL-DK
DLNAKISDFGLAKLNEEE-NTHI--STRVAGTIGYMAPEYALWGYL-TDKADVYSFGVVA
LEIVSGKS-NSSYRPEN-E-NVCLLDW-------AHVLQKKGNLMEIVDPKLQSEFNKEE
A----ERMIKAALLCTNASPSLRPAMSEVLNM---LEGQTSIP-EVTS---DPS---IYD
N-D--LQSK-RVK--GNYQQVTDQ-SL------NSTQGLF-PPSDK-SWI----GN----
----SST-----SA-----------------------------HD-LYPMNPESI-----
------------------------------------------SLNLS---ETSSLI----
--------
>Potri.T032200.1 pacid=27027116 transcript=Potri.T032200.1 locus=Potri.T032200 ID=Potri.T032200.1.v3.0 annot-version=v3.0
------------------------------------------------------------
------------------------------------------------------------
------------------------------------------------------------
------------------------------------------------------------
------------------------------------------------------------
------------------------------------------------------------
------------------------------------------------------------
------------------------------------------------------------
------------------------------------------------------------
------------------------------------------------------------
------------------------------------------------------------
------------------------------------------------------------
------------------------------------------------------------
------------------------------------------------------------
------------------------------------------------------------
------TSINWFRSSS----SNNKLSDL-LP------CS----------------KISRC
----PKY------------------------Y------R---------------------
----------------------SFHINCGGQDVKNGK----ILYEGDQ--AGGS-NAA-A
RSY-NRPGS-NWGFSSTGDFMDDGDFYDNKYT-LQSKYSN-I-F-------VDDFGLYAT
ARR---AAISL----TYYGYCLENGDYTVRLHFAEIQF----T--DEGLYNKVARRVFDI
YI-----Q---------GIQVQKDFNFTEEAKGPN--RNFTIA-FNT-TVTD-RTLEIRL
Y--WAGKGSTSIPIR--------GNYGLIISAISVCS-----------------------
---------------------------------------EPEEA--SKKPIVIG-VVTSA
SF-LILLVMGVIYWKLCY--GD-----K-NTRER--------------------------
---------E---LKG------------LDL-K--TGS---FTLRQLKAATDNFNSENKI
-----GEG--------GFGSVYKGELA-----DGTIIAVKQLSP--KSR-QGNR------
EFVNEIGMISC--LQHPNLVRLYGFCIEGDQLLLVYEYMENNSLSRALF-----------
-----------------------GAG----------------------------------
----SET-SA-LMLDWPTRYKICAGIARGLAFLHEGS----AIRIVHRDIKGTNVLL-DK
DLNAKISDFGLAKLNEEE-NTHI--STRVAGTIGYMAPEYALWGYL-TDKADVYSFGVVA
LEIVSGKS-NSSYRPEN-E-NVCLLDW-------AHVLQKKENLMEIVDPKLQSEFNKEE
A----ERMIKAALLCTNASPSLRPAMSEVVSM---LEGQTSIP-EVTS---DPS---IYG
D-D--LHSK-RVK--GHYQQVTDQ-SL------NSTQDLF-PPSDK-SWI----GN----
----SST-----SA-----------------------------PD-LYLINPKSI-----
------------------------------------------SLNLS---ETSSLI----
--------
>Potri.T032400.1 pacid=27027118 transcript=Potri.T032400.1 locus=Potri.T032400 ID=Potri.T032400.1.v3.0 annot-version=v3.0
------------------------------------------------------------
------------------------------------------------------------
------------------------------------------------------------
------------------------------------------------------------
------------------------------------------------------------
------------------------------------------------------------
------------------------------------------------------------
------------------------------------------------------------
-----M-----------SFIFSH-------------------------------------
------------------------------------------------------------
----------------------------------------------------------FI
S-LW--------------------------------------------------------
------------------------------------------------------------
-----------------------------------------------------A-D----
------------------------------------------------------------
------------------------------------------------------------
-------------------------------S------N---------------------
----------------------CLHVNSGGKDITINENKTTLSYEGDG--QVEG-G---A
AKYFVNDQS-FWGFSSTGDFMDDYD-YQNTRY-TVSL-QS-----------STIPELYQT
ARI---SPISL----TYFHYCLQNGNYTVNLHFAEIQF----T--NDHTYNSLGRRIFDI
YV-----Q---------ERLVWKDFNIEDEVGSAE--KPLVKQVLNV-NVTN-NMLEIRF
Y--FAGKGTTRIPDR--------GVYGPIISAISVFS-----------------------
-DLKVC------------------------S--------SGKKK--GIVYVVVG-AVGAS
C--LVAIILVILWWKGNL--PG-----K-LRRKR--------------------------
---------D---VKG------------LDF-P--KGT---FSLKQIRAATNDFDASNKI
-----GEG--------GFGPVYKGQLP-----DGTVIAVKQLSS--KSR-QGNR------
EFLNEMGMISC--LQHPNLVKLHGCCIESDQLLLVYEYMENNSLARALF-----------
-------------------------R----------------------------------
----HEN-NQ-LNLDWPTRLKICIGIARGLAFLHEES----RLKIVHRDIKATNVLL-DG
NLNPKISDFGLARLDEEE-KSHI--STRVAGTIGYMAPEYALWGYL-TDKADVYSFGVVA
LEIISGKN-NNNYMPSNSS-CVCLLDW-------ACHLQQSGSFIELVDETLGSEVHIEE
A----ETMVKVALLCTNASPTVRPTMSEVVSM---LEGRMAVP-DTRP---ELS---SYN
E-D--LRFK-AMR--DLRQHEQSH-RF------SGSQRQK-STSIQ-TF-----SS----
----SSI-----SE-----------------------------NS-SYEISLEPKL----
------------------------------------------------------------
--------
>Potri.T032600.1 pacid=27027120 transcript=Potri.T032600.1 locus=Potri.T032600 ID=Potri.T032600.1.v3.0 annot-version=v3.0
------------------------------------------------------------
------------------------------------------------------------
-------MNYY-----------FVFK----------------------------------
------------------------------------------------------------
-------------------------------------------------------KPPPV
EAL--RQIGKT-VNKDG-QLS---L-----KF---DDRCQ---QEGVV-KA---VLTPAP
PN----SEVNG-TNECNCSI-TD-D-----NYCHITS--F------Q---LKDYS-----
----------------------------------------------LPGRL--PPELANL
TYVQKI-----------DFTRNYLYGTIPVEW-ASMKNLFFI------------SLTANR
LSGN--IP-----------------------GHLGNFSALTYLSLESNQFSGVVPPELGK
LVNLKTLILSGNKLVGTLPEELAQIKN--LKDF------------RVSDNNLKGTVPKFI
G-NWTQLQ-RLE----LYATG-LQG-PIPRK-IFHLEKLSDLRITDM--PGP-EF-----
-QLPN----ATIKRDNL-------------------------------------------
----------VLRNINLTGTIPE-DAW-KV---EKTLDLTFNKLVGEIPPNTI-----QR
QFT-----FLSGNKLTGTVQD-SFL--QNSQ------NL---------------------
------------------------------------------------------------
------------------------------------------------------------
------------------------------------------------------------
------------------------------------------------------------
------------------------------------------------------------
------------------------------------------------------------
------------------------------------------------------------
------------------------------------------------------------
------------------------------------------------------------
------------------------------------------------------------
------------------------------------------------------------
------------------------------------------------------------
------------------------------------------------------------
------------------------------------------------------------
------------------------------------------------------------
------------------------------------------------------------
------------------------------------------------------------
------------------------------------------------------------
------------------------------------------------------------
------------------------------------------------------------
--------
>Potri.T032700.1 pacid=27027123 transcript=Potri.T032700.1 locus=Potri.T032700 ID=Potri.T032700.1.v3.0 annot-version=v3.0
------------------------------------------------------------
------------------------------------------------------------
------------------------------------------------------------
------------------------------------------------------------
------------------------------------------------------------
------------------------------------------------------------
------------------------------------------------------------
------------------------------------------------------------
------------------------------------------------------------
---------------------------------------MTKR-----------------
------------------------------------------------------------
------------------------------------------------------------
------------------------------------------------------------
------------------------------------------------------------
------------------------------------------------------------
--------------KI----ETCL--------------------------------IVLC
----AAD------------------------Y------R---------------------
----------------------SFHINCGGQDVKNRK----ILYEGDQ--AGGS-NAA-A
TSY-NRPGS-NWGFSSTGDFMDDGDFYDNKYT-LQSN-SN-I-S-------LVDFGLYAT
ARK---TPLSI----TYYGYCLENGNYTVRLHFAEIEF----T--DEKLYNKVASRVFDI
YI-----Q---------GIQVRKDFNFTEEAKGSN--RNFTIP-FNT-TVTD-RTLEIRL
Y--WAGKGTTVIPIR--------GNYGPIISAISVCS-----------------------
-GYRTY--------CE-----------------------EPEEA--SKKPIVIG-VITSA
AF-LIFMVMGVIYWKLCY--GD-----K-YTRER--------------------------
---------E---LKG------------LDL-K--TGS---FTLRQLKAATDNFNSENKI
-----GEG--------GFGSVYKGELA-----DGTIIAVKQLSP--KSR-QGNR------
EFVNEIGMISC--LQHPNLVRLYGCCIEGDQLLLVYEYMENNSLSRALFGNH--------
-----------------------GAG----------------------------------
----SET-SA-LMLDWPTRYKICVGIARGLAFLHEGS----AIRIVHRDIKGTNVLL-DK
DLNAKISDFGLAKLNEEE-NTHI--STRVAGTIGYMAPEYALWGYL-TDKADVYSFGVVA
LEIVSGKS-NSSYRPEN-E-NVCLLDW-------AHALQKKGNLMEIVDPKLQSEFNKEE
A----ERMIKAALLCTNASPSLRPAMSEVVSM---LEGQTSIQ-EVTS---DPS---IYG
D-D--LHSK-RLK--GHYQQVTDQ-SL------KSTQDLF-PPSDK-SWI----GN----
----SST-----SA-----------------------------HD-LYPINPESI-----
------------------------------------------SLNLS---ETSSLI----
--------
>Potri.T033000.1 pacid=27027129 transcript=Potri.T033000.1 locus=Potri.T033000 ID=Potri.T033000.1.v3.0 annot-version=v3.0
------------------------------------------------------------
------------------------------------------------------------
------------------------------------------------------------
------------------------------------------------------------
------------------------------------------------------------
------------------------------------------------------------
------------------------------------------------------------
------------------------------------------------------------
------------------------------------------------------------
------------------------------------------------------------
------------------------------------------------------------
------------------------------------------------------------
------------------------------------------------------------
------------------------------------------------------------
--------FFSGNKLTGSVPD-SFI--N--------------------------------
--------------------SGNKISGL-LP------CS----------------GMLEC
----PKS------------------------Y------R---------------------
----------------------SFHVNCGGPDETNGS----ILYEGDD--SIKG-DA--A
TIY-SNKKS-NWGFSNTGDFMDDED-KSLGYR-LRLN-YS------------TE-PLFST
ARR---AAISL----TYYGYCLENGMYTVKLDFAEIQF----T--GDELYKRVGKRFFDI
YI-----Q---------GKLEKKDFNIEEAANGSN--KT-SIV-FNA-NVTD-TTLEIRL
Y--WNGKGTTCIPKR--------GNYEP--------------------------------
-----------------------------------------GEA--SKTPIVIG-AVTSA
LL-LVFLVMGVICWKFYF--RD-----K-FMRER--------------------------
---------D---LKG------------LDL-K--TGS---FTLRQLRAATNNFDSADKI
-----GEG--------GFGSVYKGKLS-----DGTLIAVKQLSP--KSR-QGNR------
EFVNEIGMISG--LQHPNLVKLYGCCIEGDQLLLVYEYMENNSLAKALF-----------
-------------------------G----------------------------------
----SET-SF-LMLDWPTRYKICVGIARGLAFLHEES----AIRIVHRDIKGTNVLL-DK
DLSAKISDFGLAKLNEEE-NTHI--STRVAGTIGYMAPEYALWGYL-TDKADVYSFGVVA
LEIVSGRS-NSSHRTTN-E-FVCLLDW-------AHVLQKKGNLMEIVDPKLQSEFNKEE
A----ERMIKLALLCTNASPSLRPAMSEVVSM---LEGQTSIQ-EMIS---DPS---IYG
D-D--LHSK-RLK--GHYQQVMDQ-SL------NNTKDLF-PPSDK-SWI----GN----
----SST-----SA-----------------------------HD-LYPINPESI-----
------------------------------------------NLNIS---ETSSLI----
--------
>Potri.T032300.1 pacid=27027130 transcript=Potri.T032300.1 locus=Potri.T032300 ID=Potri.T032300.1.v3.0 annot-version=v3.0
------------------------------------------------------------
------------------------------------------------------------
---------MP------------------------------------P------------
----------------------------VNL-----------------------------
------------------------------------------------------IQMVDA
DAL--RQ-----IGQLS-------L-----NF---DDRCQ---SGGVV-VT---EQMTS-
-------AGNS-TIECNCTI-TD-D-----NYCHITS--L--------------------
------------------------------------------------------------
-----------------DFTRNNLYGTIPVEW-ASM------------------------
-------------------------------------KNLSSMSLESNQFSGVVPPELGK
LVNLETLILSGNKLVGTLPEALAQIKD--LKDF------------RVNDNNLNGTVPEFI
G-NWTQLR-KL-------------------------------------------------
------------------------------------------------------------
------------------------------------------------------------
------------------------------------------------------------
------------------------------------------------------------
------------------------------------------------------------
------------------------------------------------------------
------------------------------------------------------------
------------------------------------------------------------
------------------------------------------------------------
------------------------------------------------------------
------------------------------------------------------------
------------------------------------------------------------
------------------------------------------------------------
------------------------------------------------------------
------------------------------------------------------------
------------------------------------------------------------
------------------------------------------------------------
------------------------------------------------------------
------------------------------------------------------------
------------------------------------------------------------
------------------------------------------------------------
------------------------------------------------------------
------------------------------------------------------------
--------
>Potri.T032500.1 pacid=27027131 transcript=Potri.T032500.1 locus=Potri.T032500 ID=Potri.T032500.1.v3.0 annot-version=v3.0
------------------------------------------------------------
------------------------------------------------------------
------------------------------------------------------------
------------------------------------------------------------
------------------------------------------------------------
------------------------------------------------------------
------------------------------------------------------------
------------------------------------------------------------
------------------------------------------------------------
------------------------------------------------------------
------------------------------------------------------------
------------------------------------------------------------
------------------------------------------------------------
------------------------------------------------------------
------------------------------------------------------------
---------------M----SNGI--------------------------------LVSC
----AAD------------------------Y------R---------------------
----------------------SFHINCGGKDVKNER----IWYEGDQ--DSES-NAA-A
RSY-YKSES-NWGFSSTGDFMDDKNFNHDRYT-LPSN-SN-I-S-------LVDFGLYTT
ARR---AAISL----TYYGYCLENGDYSVRLHFAEIQF----T--DEKLYNKVGRRVFDI
YI-----Q---------GIQVRKDFNFTEEAKGSN--RNFTRA-FNT-TVTD-RTLEIRL
Y--WAGKGTTSIPTR--------GNYGPLISAISVCS-----------------------
---------------------------------------EPEEA--SKKPIVIG-VVTSA
AF-LILLVMGVIYWKLCY--GD-----K-YTRER--------------------------
---------E---LKG------------LDL-K--TGS---FTLRQLKAATDNFNSENKI
-----GEG--------GFGSVYKGELA-----DGTIIAVKQLSP--KSR-QGNR------
EFVNEIGMISC--LQHPNLVRLYGCCIEGDQLLLVYEYMENNSLSRALF-----------
-----------------------GAG----------------------------------
----SET-SA-LMLDWPTRYKICVGIARGLAFLHEGS----AIRIVHRDIKGTNVLL-DK
DLNAKISDFGLAKLNEEE-NTHI--STRVAGTIGYMAPEYALWGYL-TDKADVYSFGVVA
LEIVSGKS-NSSYRPEN-E-NVCLLDW-------AHVLQKKGNLMEIVDPKLQSEFNKEE
A----ERMIKAALLCTNASPSLRPAMSEVVSM---LEGQTSIQ-EMVS---DPS---IYG
D-D--LHSK-LLK--GHYQQVREQ-SL------NSTQDLF-PPSDK-SWI----GN----
----SST-----SA-----------------------------HD-LYPINPESI-----
------------------------------------------SLNLT---ETSSLIE---
--------
>Potri.T033200.1 pacid=27027135 transcript=Potri.T033200.1 locus=Potri.T033200 ID=Potri.T033200.1.v3.0 annot-version=v3.0
------------------------------------------------------------
------------------------------------------------------------
------------------------------------------------------------
------------------------------------------------------------
------------------------------------------------------------
------------------------------------------------------------
------------------------------------------------------------
------------------------------------------------------------
------------------------------------------------------------
------------------------------------------------------------
------------------------------------------------------------
------------------------------------------------------------
------------------------------------------------------------
------------------------------------------------------------
------------------------------------------------------------
------------------------------------------------------------
------------------------------------------------------------
------------------------------------------------------------
--------------------MDDENFYDNKYT-LQSN-SN-I-S-------LVDFGLYAT
ARK---TPLSI----TYYGYCLENGNYTVRLHFAEIQF----T--YEKLYNKVARRVFDI
YI-----L---------SFPSEE-------------------------------IVDVLF
F-----------------------------------------------------------
-------------------------------------------S--SKKPF---------
------------------------------------------------------------
------------------------------------------------------------
------------------------------------------------------------
------------------------------------------------------------
------------------------------------------------------------
------------------------------------------------------------
------------------------------------------------------------
------------------------------------------------------------
------------------------------------------------------------
------------------------------------------------------------
------------------------------------------------------------
------------------------------------------------------------
--------
>Potri.T072700.1 pacid=27035656 transcript=Potri.T072700.1 locus=Potri.T072700 ID=Potri.T072700.1.v3.0 annot-version=v3.0
------------------------------------------------------------
------------------------------------------------------------
---------MA-------------AAVSDIL-----------------------------
----------------RMTFSLLL----LML-LTF-----C----M-KAI----------
--------------------------KLEA---------QAG--------L---LASDEV
DAL--LEIATQ-VGKRD-------W-----NN-N-VDPCS---NETSW-VT---PTSSQR
P------MFDN-KVVCDCSF--P-G-----GVCHIVA--I------F---LKGQD-----
----------------------------------------------LAGSL--PKSIVKL
PYLKNL-----------DLWANYLSGTIPQEW-AST-KLEIL------------SVAVNH
LTGP--IP-----------------------SYLGRITTLRYLNIQNNMFSGTVPPELGN
LTNLENITLSANNLTGELPLALANLTK--LKEL------------RLSSNNFIGRIPDFI
Q-SWKQLD-KLE----IQAGG-FSG-PIPSS-ISLLTGITELRISNL--LGD-GS-----
-EFPN--IEPMEGMTYL-------------------------------------------
----------MLSNCNLSGSFPP-YLT-TM-TRLKALDLSFNRLKGDLPTNYDSLVS--L
EKM-----YLTRNMLSGSIPT-WIE--SRNTR----YEFDLSYN-NFTE-----IPSPAN
CKE----TL---------------------------------------------------
------------------------------------------------------------
------------------------------------------------------------
--------E-VWQLSTTGHVWDVRP-TADDYM-AQNK-SI-L-R-------MSNSQLYTN
ARL---TPLSL----TYHVRCLVNGNYTVKLHFAEIVM----R--DNKSFYSLGRRIFDV
YI-----Q---------DIVVLKDFDIVKAAQGVD--KVYIHN-STA-LVTD-RALEIRL
H--WAGKGTTTSPKI--------GIYGPLISAIDIES-----------------------
-QFKPP------------------------N----------KGK--RKRLIVAG-AVVLP
LF-FIFVLLFTLWWKGYL--GG-----K-KSRDP--------------------------
---------E---LVG------------LDL-V--TGI---FTFRQIKAATNDFDPENKL
-----GEG--------GFGSVYKGVLS-----DGTIIAVKQLSA--KSK-QGNR------
EFVNEIGMISA--LQHPNLVRLYGCCIEGKQLLLVYEYMENNSLAHVLY-----------
-------------------------G----------------------------------
----KKE-DQ-RKLDWHTRQRICVGIAKGLAFLHEES----TLKIVHRDIKATNVLL-DG
DMNAKISDFGMAKLDEED-NTHI--TTRVAGTMGYMAPEYALYGYL-TYKADVYSFGVVA
LEIVAGMN-NMRFRHDE-D-FVCLLDW-------ALNLQQNGDIMELVDPKLGSGFDKKE
A----VRMIQVALLCTNQSPALRPKMSAVVKM---LEGKGDVQ-ELVM---DPS---TFG
D-P--SRFK-GYK--HKPDQSSFR-NI------SESQSLV-RSSDG-PWI----DS----
----SST-----SA-----------------------------QD-HYLE----------
------------------------------------------------------------
--------
>Potri.001G308600.1 pacid=27040837 transcript=Potri.001G308600.1 locus=Potri.001G308600 ID=Potri.001G308600.1.v3.0 annot-version=v3.0
------------------------------------------------------------
------------------------------------------------------------
---------MA-------------AAVSDIL-----------------------------
----------------RMTFSLLL----LML-LTF-----C----M-KAI----------
--------------------------KLEA---------QAG--------L---LASDEV
DAL--LEIATQ-VGKRD-------W-----NN-N-VDPCS---NETSW-VT---PTSSQR
P------MFDN-KVVCDCSF--P-G-----GVCHIVA--I------F---LKGQD-----
----------------------------------------------LAGSL--PKSIVKL
PYLKNL-----------DLWANYLSGTIPQEW-AST-KLEIL------------SVAVNH
LTGP--IP-----------------------SYLGRITTLRYLNIQNNMFSGTVPPELGN
LTNLENITLSANNLTGELPLALANLTK--LKEL------------RLSSNNFIGRIPDFI
Q-SWKQLD-KLE----IQAGG-FSG-PIPSS-ISLLTGITELRISNL--LGD-GS-----
-EFPN--IEPMEGMTYL-------------------------------------------
----------MLSNCNLSGSFPP-YLT-TM-TRLKALDLSFNRLKGDLPTNYDSLVS--L
EKM-----YLTRNMLSGSIPT-WIE--SRNTR----YEFDLSYN-NFTE-----IPSPAN
CKE----TLNLFKSSWG---GN--YSKP-VE------CL---------------TDY--C
----SKD------------------------Q------Y---------------------
----------------------SVHINCGGPETTIGN----TIYEADD--EPGG-----A
TKY-VPKRE-VWQLSTTGHVWDVRP-TADDYM-AQNK-SI-L-R-------MSNSQLYTN
ARL---TPLSL----TYHVRCLVNGNYTVKLHFAEIVM----R--DNKSFYSLGRRIFDV
YI-----Q---------DIVVLKDFDIVKAAQGVD--KVYIHN-STA-LVTD-RALEIRL
H--WAGKGTTTSPKI--------GIYGPLISAIDIES-----------------------
-QFKPP------------------------N----------KGK--RKRLIVAG-AVVLP
LF-FIFVLLFTLWWKGYL--GG-----K-KSRDP--------------------------
---------E---LVG------------LDL-V--TGI---FTFRQIKAATNDFDPENKL
-----GEG--------GFGSVYKGVLS-----DGTIIAVKQLSA--KSK-QGNR------
EFVNEIGMISA--LQHPNLVRLYGCCIEGKQLLLVYEYMENNSLAHVLY-----------
-------------------------G----------------------------------
----KKE-DQ-RKLDWHTRQRICVGIAKGLAFLHEES----TLKIVHRDIKATNVLL-DG
DMNAKISDFGMAKLDEED-NTHI--TTRVAGTMGYMAPEYALYGYL-TYKADVYSFGVVA
LEIVAGMN-NMRFRHDE-D-FVCLLDW-------ALNLQQNGDIMELVDPKLGSGFDKKE
A----VRMIQVALLCTNQSPALRPKMSAVVKM---LEGKGDVQ-ELVM---DPS---TFG
D-P--SRFK-GYK--HKPDQSSFR-NI------SESQSLV-RSSDG-PWI----DS----
----SST-----SA-----------------------------QD-HYLE----------
------------------------------------------------------------
--------
>Potri.001G385200.1 pacid=27041809 transcript=Potri.001G385200.1 locus=Potri.001G385200 ID=Potri.001G385200.1.v3.0 annot-version=v3.0
------------------------------------------------------------
------------------------------------------------------------
---------MS-------------------------------------------------
------------------FSRLLF----ASL-VAF-----C----L-ATF----------
--------------------------AS-----------GAT--------R---LPDDEV
EAL--RDMAKT-IGKTN-------W-----NF-S-ADPCG---GQWGW-VD---PNPVK-
-------GNEN-AVSCDCTF-SN-G-----TICHVIS--I------V---LKTQN-----
----------------------------------------------LEGSL--PRDLGRF
PYLQEI-----------DLSRNYLNGTIPAEW-GAT-PLATI------------SIIGNR
LTGP--IP-----------------------KEIGNISTLANFTVEFNQLSGVLPPELGN
LTRLEKMHLSSNNFTGQLPTTFENLTT--MKDF------------RIGDNSFTGQIPNLI
Q-KWTNLE-KLV----IQGSG-LSG-PIPSG-IALLEKMVDLRISDLQGNGT-EA-----
-PFPP--LTNMKKLKTL-------------------------------------------
----------ILRSCNIIGPLPD-FVG-EL-LKLTTLDLSFNKLIGEIPSNFSGLRK--V
DYI-----YLTGNQLNGTVPD-WII--KDGE------SVDLSYN-NFRN-----ESS---
CLQR---TVNLFGSAS----MGNVSGST-VP------CL----------------RSFHC
----PKQ------------------------F------Y---------------------
----------------------SLHINCGGKEANIEG----NIYEDDT--DPAG-----S
SRF-YQSRT-NWGVSTTGHFMDDAR-SSDSYT-WTNA-TK-L-S-------ANTSSLYMD
ARL---SPISL----TYYGFCMGSGSYTVTLHFAEIMF----T--DDKTHSSLGRRFFDI
YI-----Q---------GKLVQKDFSIQEEAGGVG--KAIIKN-FTA-IVTG-NALEIRF
Y--WAGKGTTAVPVR--------GVYGPLISAISVTP-----------------------
-DFVPP------------------------SEN------SSSNG--TSAGTVAG-IVAAV
VV-VIFLILGILWWKGCL--GQ-----K-ISMRH--------------------------
---------D---LKG------------LEL-K--TGS---FTLRQIKAATNNFDPANKI
-----GEG--------GFGPVYKGVLS-----DGTVIAVKQLSS--KSK-QGNR------
EFVNEIGMISA--LQHPHLVKLHGCCIEGNQLLLVYEYMENNSLARALF-----------
-------------------------G----------------------------------
----REE-YQ-LNLDWATRHKICVGIAKGLAYLHEES----RLKIVHRDIKATNVLL-DK
NLDPKISDFGLAKLDEEE-NTHI--STRVAGTLGYMAPEYAMRGYL-TDKADVYSFGIVA
LEIVSGKS-NTSHRTKE-D-TVYLLDW-------ALVLKEKGTLLELVDPKLGQDYNKEE
A----ITMINVALLCSNVSAAVRPAMSSVVSM---LEGKAAVQ-DIDIP--DKS---MST
D-E--KKIE-EMR--RHFQVINEQ-EI------SETRT---LSMDG-PS-----TA----
----AST-----SA-----------------------------GD-LYPVSLDSD-----
------------------------------------------YLKGRE------------
--------
>Potri.001G386400.1 pacid=27042766 transcript=Potri.001G386400.1 locus=Potri.001G386400 ID=Potri.001G386400.1.v3.0 annot-version=v3.0
------------------------------------------------------------
------------------------------------------------------------
------------------------------------------------------------
------------------------------------------------------------
------------------------------------------------------------
------------------------------------------------------------
------------------------------------------------------------
------------------------------------------------------------
------------------------------------------------------------
------------------------------------------------------------
------------------------------------------------------------
------------------------------------------------------------
------------------------------------------------------------
------------------------------------------------------------
------------------------------------------------------------
------------------------------------------------------------
------------------------------------------------------------
------------------------------------------------------------
------------------------------------------------------------
------------------------------------------------------------
------------------------------------------------------------
------------------------------------------------------------
------------------------------------------------------------
------------------------------------------------------------
------------------------------------------------------------
------------------------------------------------------------
------------------------------------------------------------
------------------------------------------------------------
------------------------------------------------------------
-----------------------------------MAPEYAMRGYL-TDKADVYSFGIVA
LEIVSGKS-NTSHRTKE-D-T-------------ALVLKEKGTLLELVDPQLGQDYNKEE
V----ITMINVALLCSSVSAAVRPAMSSVVSM---LEGNAV----------------HAT
D-E--KKIE-QMR--RHFQVINEQ-EI------SETRT---LSMDV-PW-----TA----
----AST-----SA-----------------------------GD-LYPVSLDSD-----
------------------------------------------YLKGRD------------
--------
>Potri.001G386300.1 pacid=27043633 transcript=Potri.001G386300.1 locus=Potri.001G386300 ID=Potri.001G386300.1.v3.0 annot-version=v3.0
------------------------------------------------------------
------------------------------------------------------------
---------MI-----------EVPEL---------------------------------
--------------------YVT-------------------------------------
-----------------------------------------------------------V
QTL--QNISNK-LNISS-------WA----TI-N-RTSCR---SAQ-WNQT-----INS-
-------KTQS-IVTCNCTF-EN-G-----SVCHVTN--I------S---VKSFN-----
----------------------------------------------LNGVL--PEELGDL
PHLLEI-----------DLTRNYINGTIPPRL-AQLPNLKIL------------SLIVNR
LTGP--IP-----------------------PEIGNITTLEELVLDDNLLGGPLPPELGN
LTSLRRLVLSSNNFTGRIPETLGNLKN--LTEF------------MIDGSELSGKIPEFI
G-NWSNIE-KLD----LQGTS-MEG-PIPST-ISLLTSLKSLRISDL--NGS-SS-----
-PFPN--LEAMKNLEKL-------------------------------------------
----------ILRNCLINDSIPD-YIA-NM-SSLNFLDLSFNKLTGRISN-FTNLES---
RTV-----FLNNNLLTGEVPN-WAL--NNKK------PVDLSYN-NFTWSALEGSALG-G
CQQLKK-DQNLVSSHLS------NNNTD-EW------CF---------------TKGLPC
--TQNPE------------------------Y------R---------------------
----------------------SLFINCGGVSAPFHD----DTYEGDS--TDGG-----P
VAF-FFLQR-QWGYSSTGTYMENN---SVPTSIAKND-YN-L-S-------VT--GVYET
ARL---APQSL----KYYALCLPKGKYKVQLHFAEIMY----S--NDQTYRSLGRRIFDI
SI-----Q---------GITLRKNFNIMEKAGGVG--IGITEV-FDN-IIVNGSTLEIHL
Y--WAGKGTTFVPNR--------GVHGPLISAITVTP-----------------------
-KFK------------------------------------NGSG--LSIGAVIG-IVAAS
CV-LAALFLLLLRSKGYL--AG-----K-ELVDK--------------------------
---------E---LRG------------LDL-Q--TGY---FTLRQIKHATNNFDTANKI
-----GEG--------GFGPVFKGVLS-----DGAVIAVKQLSS--KSR-QGNR------
EFVNEIGMISA--LQHPHLVKLYGCCIEGNQLLLVYEYLENNSLARALF-----------
-------------------------G----------------------------------
----REE-HQ-LQLDWQTRRKILLGIAKGLSYLHEES----RLKIVHRDIKATNVLL-DK
DLNAKISDFGLAKLDEEE-NTHI--STRIAGTIGYMAPEYAMRGYL-TDKADVYSFGVVA
LEIVSGKS-NTNYRPKE-E-FVYLLDW-------AYVLHERNNLLELVDPRLGSSYSKEE
A----MKMLNLALLCTNLSPSLRPAMSSVVRM---LEGKIPVQ-APII---NRG---SMD
Q-E--ARFK-AFE--LLSQDSQ-T-QVSSLSQSSQVQSSS-VSRDG-PW-----LD----
----SSY-----SLQSNDET-----------------------KD-LYPINLD-------
------------------------------------------------------------
--------
>Potri.001G386000.1 pacid=27043738 transcript=Potri.001G386000.1 locus=Potri.001G386000 ID=Potri.001G386000.1.v3.0 annot-version=v3.0
------------------------------------------------------------
------------------------------------------------------------
------------------------------------------------------------
------------------------------------------------------------
------------------------------------------------------------
------------------------------------------------------------
------------------------------------------------------------
------------------------------------------------------------
------------------------------------------------------------
------------------------------------------------------------
------------------------------------------------------------
------------------------------------------------------------
------------------------------------------------------------
------------------------------------------------------------
------------------------------------------------------------
------------------------------------------------------------
------------------------------------------------------------
------------------------------------------------------------
------------------------------------------------------------
------------------------------------------------------------
------------------------------------------------------------
------------------------------------------------------------
------------------------------------------------------------
------------------------------------------------------------
------------------------------------------------------------
------------------------------------------------------------
------------------------------------------------------------
------------------------------------------------------------
------------------------------------------------------------
-----------------------------------MAPEYAMRGYL-SDKADVYSFGIVA
LEIVSGKS-NTSHRTKE-D-TVYLLDW-------ALVLKEKGTLLELVDPKLGQDYNKEE
A----ITMINVALLCSNVSAAVRPAMSSVVSM---LEGKAVVQ-DIGIP--DKS---MST
D-E--KKIE-QMR--RHFQVINEQ-EI------SETRT---LSMDG-PW-----TA----
----AST-----SA-----------------------------GD-LYPVSLVSD-----
------------------------------------------YLKGRD------------
--------
>Potri.001G385400.1 pacid=27043927 transcript=Potri.001G385400.1 locus=Potri.001G385400 ID=Potri.001G385400.1.v3.0 annot-version=v3.0
------------------------------------------------------------
------------------------------------------------------------
---------MA-----------FVQS-LSKTA----------------------------
--------------SVFVFCFVVL----NCF-VVD-----K----F-RSH----------
--------------------------AQEV----------TP--------L---LPQDEV
QIL--QTISDK-LKNNN-------WT----TI-D-RTSCS---SAQ-WKLYISDPPKND-
-------RIQS-NVTCDCTF-EN-N-----TVCHVIS--F------K---LKGFN-----
----------------------------------------------LTGVL--PVEFRNL
TQLREI-----------DLSRNYLNGSIPGSL-AELPNLQSL------------SLLANR
LSGS--IP-----------------------REIGSFATLKSLVLEDNLLGGSLHPDLGN
LKSLERLLLSANNFSGTIPDTFGNLKN--LNDF------------RIDGSELSGKIPDFI
G-NWTNIT-TLD----LQGTS-MEG-PIPST-ISLLKKLTTLRISDL--KGS-NS-----
-TFPD--LKDMTKMEKL-------------------------------------------
----------ILRNCSLTGSIQE-YLG-NM-ADLDTLDLSFNKLTGPIPGPLESLTK-NI
KFM-----FLNNNLLTGEVPA-WIL--GSRK------DLDLSYN-NFTG-----SADQ-S
CQQL---PVNLVASHVS---TG--SNKI-SW------CL---------------NKDLVC
--TRKPQ------------------------Y------H---------------------
----------------------SLFINCGGSSETVGD----NVYEDDT--TPGG-----A
ADF-ASISE-RWGYSSTGTYIGTD---DGAYK-ATNS-YG-L-N-------VTGEGFYQT
ARL---APQSL----KYYGLCMLAGSYKVQLHFAEIMY----S--NNQTFSSLGRRIFDI
SI-----Q---------GKVVEANFNIMEEAGGVG--IGITKV-FDG-IIVNGSTLEIHL
Y--WSGKGTTAVPDR--------GVYGPLISAITVTP-----------------------
-NFKV----------------------------------DNGGG--LSVGAIIG-IVAAP
CA-LVALVLLVLWKKGYL--GG-----K-DLEDK--------------------------
---------E---LRA------------LDL-Q--TGY---FSLRQIKHATNNFDPANKI
-----GEG--------GFGPVYKGVLS-----DGSVIAVKQLSA--KSK-QGNR------
EFVNEIGMISA--LQHPHLVKLYGCCIEGNQLLLVYEYLENNSLARALF-----------
-------------------------G----------------------------------
----RDE-HQ-IKLDWQTRKKILLGIAKGLAYLHEES----RLKIVHRDIKATNVLL-DK
DLNAKISDFGLAKLDEEE-NTHI--STRIAGTIGYMAPEYAMRGYL-TDKADVYSFGVVV
LEIVSGKS-NTNYRPKE-E-FVYLLDW-------AYVLQEQGNLLELVDPSLGSNYSKTE
A----LRMLNLALLCTNPSPTLRPSMSSAVKM---LEGQIPVQ-APIV---KRS---TMN
P-D--ARFK-AFE--LLSHDSQ-T-HVSNGSESSQIQ-KS-ISMDG-PW-----ID----
----SEF-----SIESKDEIID----------SSSTKL----LKD-LYDVNLD-------
------------------------------------------------------------
--------
>Potri.001G385900.1 pacid=27044109 transcript=Potri.001G385900.1 locus=Potri.001G385900 ID=Potri.001G385900.1.v3.0 annot-version=v3.0
------------------------------------------------------------
------------------------------------------------------------
---------MI-----------EVPELY--------------------------------
------------------------------------------------------------
-----------------------------V----------T------------------V
QTL--QNISNK-LNISN-------WA----II-N-RTSCD---SAQ-WNQT-----IDS-
-------KTQS-IVKCNCTF-EN-G-----SVCHVTS--I------S---VKGFN-----
----------------------------------------------LNGVL--PEELGDL
PHLLEI-----------DLTRNYINGTIPPRL-AQLPNLQIL------------SLIVNR
LTGP--IP-----------------------PEIGNITTLEELVLEDNLLGGPLPPDLGN
LTSLRRLLLSANNFTGTIPDTFGNLKN--LNEF------------RIDGSELSGKIPTLL
G-TGPTLRHCED----LQGTS-MEG-PIPST-ISLLKKLTTLRISDL--KGS-SS-----
-TFPD--LKDMTKMEKL-------------------------------------------
-------------NCSLTGSIQE-YLG-NM-ADLDTLDLSFNKLTGQIPGPLESLKK-NI
KFM-----FLNNNSLTGEVPA-WIL--GSRK------DLDLSYN-NFTG-----SAEQ-S
CQQL---PV------------------I-SW------CL---------------NKDLVC
--TRKPQ------------------------Y------H---------------------
----------------------SLFINCGGSSETVGD----NEYEDDT--TPGG-----A
ADF-ASISE-RWGYSSTGTYIGTN---DGAYK-ATNS-YG-L-N-------VTGEGFYQT
ARL---APQSL----KYYGLCMLAGSYKVQLHFAEIMY----S--NNQTFSSLGRRIFDI
SI-----Q---------GKVVQANFNIMEEAGGVG--IGIPKV-FDG-IIVNGSTLEIHL
Y--WSGKGTTAVPER--------GVYGPLISAITVTP-----------------------
-NFKV----------------------------------DNGGG--LSVGAIIG-IVAAP
CV-LAALVLLVLRKKGYL--GG-----K-DLEDK--------------------------
---------E---LRA------------LDL-Q--TGY---LSLRQIKHATNNFDPANKI
-----GEG--------GFGPVYKGMLS-----DGSVIAVKQLSA--KSK-QGNR------
EFVNEIGMISA--LQHPHLVKLYGCCIEGNQLLLVYEYLENNSLARALF-----------
-------------------------G----------------------------------
----RDE-HQ-IKLDWQTRKKILLGIAKGLAYLHEES----RLKIVHRDIKATNVLL-DK
DLNAKISDFGLAKLDEEE-NTHI--STRIAGTIGYMAPEYAMRGYL-TDKADVYSFGVVV
LEIVSGKS-NTNYRPKE-E-FVYLLDW-------AYVLQEQGNLLELVDPSLGSNYSKTE
A----LRMLNLALLCTNPSPTLRPSMSSAVKM---LEGQIPVQ-APIV---KRS---TMN
P-D--ARFK-AFE--LLSHDSQ-T-HVSNGSESSQIQ-KS-ISMDG-PW-----ID----
----SEF-----SIESKDEIID----------SSSTKL----LKD-LYDVNLD-------
------------------------------------------------------------
--------
>Potri.001G384700.1 pacid=27045397 transcript=Potri.001G384700.1 locus=Potri.001G384700 ID=Potri.001G384700.1.v3.0 annot-version=v3.0
------------------------------------------------------------
------------------------------------------------------------
------------------------------------------------------------
------------------------------------------------------------
-------------------------------------------------HR---------
------------------------------------------------------------
----------------------------------------------V---LKAQN-----
----------------------------------------------LGGSL--PSDLGRF
PYLQEI-----------DLSRNYLNGTIPAEW-GAT-PLATI------------SIIGNR
LTGP--IP-----------------------KEIGNISTLANFTVEFNQLSGVLPPELGN
LTRLEKMHLSSNYFTGQLPATFEKLTT--LKDF------------RIGDNNFTGQIPNLI
Q-KWTNLE-KLV----IQGSG-LSG-PIPLG-IALLEKMADLRISDLQGNGT-ED-----
-PFPP--LTNMKNLNTL-------------------------------------------
----------ILRSCNIIGPLPV-FVG-EL-PISKTLDLSFNKLIGEIPSSFSGLRK--A
DYI-----YLTGNQLNGTVPD-WIF--KDGE------SVDLSYN-NFRN-----ESS---
CLQS---NVNLFGSAS----MGNVSGST-GP------CL----------------RSFPC
----PKQ------------------------F------Y---------------------
----------------------SLHINCGGKEAIIEG----NIYEDDT--DPAG-----S
SRF-YQSGT-NWAVSTTGHFMDNDR-SSDSYT-LTN---------------ANTSALYMD
ARL---SPISL----TYYGFCMGSGSYTVTLHFAEIMF----T--DDKTYSSLGRRFFDI
YI-----Q---------GKLVQRDFSIQKEAGGVG--KAIIKN-FTA-IVTG-NALEIRF
Y--WAGKGTTGLPVR--------GVYGPLISAISVTP-----------------------
-DFVPP------------------------SEN------GSSNG--ISAGTVIG-IVAAV
VV-VIFLILGILWWKGCL--GQ-----K-ISMRH--------------------------
---------D---LKG------------LEL-K--TGS---FTLRQIKAATNNFDPANKI
-----GEG--------GFGPVYKGLLS-----DGTIIAVKQLSS--KSK-QGNR------
EFVNEIGMISA--LQHPHLVKLHGCCIEGNQLLLVYEYMENNSLARALF-----------
-------------------------G----------------------------------
----KFK-EH-NLIDFKLLALRCFHTCKGM------------------------------
---------------------------------------HACKG---RDK--ILSLYFAS
LLILSQRS----------------------------------------------------
------------------------------------------------------------
------------------------------------------------------------
------------------------------------------------------------
------------------------------------------------------------
--------
>Potri.001G385600.1 pacid=27045466 transcript=Potri.001G385600.1 locus=Potri.001G385600 ID=Potri.001G385600.1.v3.0 annot-version=v3.0
------------------------------------------------------------
------------------------------------------------------------
---------MA-----------LWPSLLSKTF----------------------------
--------------SVLVFGFVVL----NCI-AVD-----K----F-GSH----------
--------------------------AQVV----------TP--------L---LPLDEV
QIL--QNISNK-LNISN-------WA----TI-N-RTSCD---SAQ-W-KI-----NGN-
-------EIES-NVTCNCTF-EN-G-----SVCHVTR--I------R---VKRFN-----
----------------------------------------------LNGVL--PEELGDL
PHLLEI------------------------------------------------------
------------------------------------------------------------
-------LLSANNFTGTIPDTFGNLKN--LNDF------------RIDGSELSGKIPDLI
G-NWTNIT-TLD----LHGTS-MEG-PIPSA-ISLLKKLTI-------------------
----------------L-------------------------------------------
----------ILRNCSLTGSIQE-YLG-NM-ADLDTLDLSFNKLTGQIPGPLESLKK-NI
KFM-----FLNNNLLTGEVPA-WIL--GSTK------DLDLSYN-NFNG-----SAEQ-S
CQQL---PVNLVASHVS---TG--SNKI-SW------CL---------------NKDLVC
--TRKPQ------------------------Y------H---------------------
----------------------SLFINCGGSSETVDD----NEYEDDT--TPGG-----A
ADF-ASISE-RWGYSSTGTYIGTD---NGAYK-ATNY-FG-L-N-------VTGEGFYQT
ARL---APQSL----KYYGLCMLAGSYKVQLHFAEIMY----S--NNQTFSSLGRRIFDI
SI-----Q---------GKVVEANFNIMEEAGGVG--IGITKV-FDG-IIVNGSTLEIHL
Y--WSGKGTTAVPER--------GVYGPLISAITVTP-----------------------
-NFKV----------------------------------DNGGG--LSVGAIIG-IVAAP
CV-LAALVLLVLRKKGYL--GG-----K-DLEDK--------------------------
---------E---LRA------------LDL-Q--TGY---FSLRQIKHATNNFDPANKI
-----GEG--------GFGPVYKGMLS-----DGSVIAVKQLSA--KSK-QGNR------
EFVNEIGMISA--LQHPHLVKLYGCCIEGNQLLLVYEYLENNSLARALF-----------
-------------------------G----------------------------------
----RDE-HQ-IKLDWQTRKKILLGIAKGLTYLHEES----RLKIVHRDIKATNVLL-DK
DLNAKISDFGLAKLDEEE-NTHI--STRIAGTIGYMAPEYAMRGYL-TDKADVYSFGVVV
LEIVSGKS-NTNYRPKE-E-FVYLLDW-------AYVLQEQGNLLELVDPSLGSNYSKTE
A----LRMLNLALLCTNPSPTLRPSMSSAVKM---LEGQIPVQ-APIV---KRS---TMN
Q-D--ARFK-AFE--LLSHDSQ-T-HVSNGSQSSQIQ-NS-ISMDG-PW-----MD----
----SEF-----SIESKDEIID----------SSSTKL----LKD-LYDVNLD-------
------------------------------------------------------------
--------
>Potri.001G082900.1 pacid=27046342 transcript=Potri.001G082900.1 locus=Potri.001G082900 ID=Potri.001G082900.1.v3.0 annot-version=v3.0
------------------------------------------------------------
------------------------------------------------------------
---------M--------------------------------------------------
----GWSVKLLHSSVFAVCSCCLH----LFI-LLS------V---F-HLS----------
--------------------------NAQN-----------A--------T---TDPSEV
SAL--NLLFEQ-WDTKA-VGL---W-----NL-S-GEPCS---GSAIN-GT---DFE-D-
------TANNP-AIKCVCTY-NN-S-----ATCHITQ--L------R---VYALN-----
----------------------------------------------KRGEI--PEVITAL
KYLTLL-----------KIDQNYFTGPLPAFI-GNLTALQSL------------SIAHNA
FSGT--IP-----------------------TELGNLKELTLLSIGINNFSGTLPPELGQ
LVNLEQLYVNSCGLGGEIPSTFVNLKK--MTIF------------SASDAAFTGNIPDFI
G-NWTRLT-SLR----FQGNS-FEG-PIPSS-FSNLTSLESLRISDL--SNV-SS-----
-TLDF--IKNLKSLTDL-------------------------------------------
----------TLRNALISGSIPS-DIG-EIFQTLDRLDLSFNNLTGQVPSALFNMSS--L
QYL-----FLGNNSLIGTLPN-QKS--SKLQ------TIDLSYN-YLSG-----TFPSWV
TS-NI--QLNLVANNFT---FDSSNISV-LP---GLNCL---------------QRNFPC
-NRNPPL------------------------Y------A---------------------
----------------------NFSIKCGGPM-MRTADG--TVYEAEN--SSIS-----A
ASFTVTSTE-KWAVSNAGLYADRE---NPSYV-ENNL-KQ-VTG-------TNTPELYQT
SRI---SPGSL----RYYGLGLQNGPYTINLLFAETRF----AARSSQTWDSLARRVFDI
YI-----Q---------GNRQLKDFDISMEAGGVD--RAITKT-FNV-TVSE-NHLEIHL
F--WAGKGTCCNPVQ--------GYYGPIISALNVVP-----------------------
-DFTPN--------VS-----------GIPSS-------TRKEK--SRTGVIVG-VSISV
GVVSLILISVLLY-IR-L--KK-----D-SEDEE--------------------------
---------V---LLG------------MGP-R--PNT---FSYSQLRTATEDFSPSNKL
-----GEG--------GYGPVYKGMLS-----DGREVAVKKLSV--ASN-QGTN------
QFVTEIATISA--VQHRNLVKLYGCCIEGNRRLLVYEYLENKSLDKTLF-----------
-------------------------E----------------------------------
------K-DG-MHLDWPTRLNICLGTARGLAYLHEES----RPRIVHRDVKASNILL-DA
NLFPKISDFGLAILYDDK-KTHI--STRVAGTIGYLAPEYAMRGHL-TEKADVFGFGVVA
LEILSGRA-NSDSSLDD-E-RVYLLEW-------AWKLHESGRSLELMDPSV-TEFDENE
A----LRVVGVALLCTQGSPAMRPTMSRVVAM---LTGDIEVS-AVTS---KPS---YLT
D----WDFK-DIT------------G------------TF--STEN--------TQ----
----AST-----SSEASKSKN----------------HNP---ID-LIPRGDQMHSPLN-
------------------V--------------------TEPRLSD----LIGD--GR--
--------
>Potri.001G385500.1 pacid=27046759 transcript=Potri.001G385500.1 locus=Potri.001G385500 ID=Potri.001G385500.1.v3.0 annot-version=v3.0
------------------------------------------------------------
------------------------------------------------------------
------------------------------------------------------------
------------------------------------------------------------
------------------------------------------------------------
------------------------------------------------------------
------------------------------------------------------------
------------------------------------------------------------
------------------------------------------------------------
------------------------------------------------------------
------------------------------------------------------------
------------------------------------------------------------
------------------------------------------------------------
------------------------------------------------------------
------------------------------------------------------------
------------------------------------------------------------
------------------------------------------------------------
------------------------------------------------------------
--------T-NWAISTTGHFMDDAR-SSDSYT-WTNA-TK-L-S-------ANTSALYMD
ARL---SPISL----TYYGFCMGNGSYTVTLHFAEITF----T--DDKTHSSLGRRFFDI
YI-----Q---------GKRVQKDFSIQEEAGGVG--KAIIKN-FTA-IVTG-NALEIRF
Y--WAGKGTPGVPVR--------GVYGPLISSISVTP-----------------------
-DFVPP------------------------SEN------SRSNG--TSAGNVAG-IVAAV
VV-VIFLILGILWWKGCL--GQ-----K-ISMRH--------------------------
---------D---LKG------------LEL-K--TGS---FTLRQIKAATNNFDPANKI
-----GEG--------GFGPVY-----------------KQLSS--KSK-QGNR------
EFVNEIGMISA--LQHPHLVKLHGCCIEGNQLLLVYEYMEKNSLACALF-----------
-------------------------G----------------------------------
----PEE-YQ-LNLEWATRHTICVGIAK--------------------DIKATNVLL-DK
NPNPKISDFGLAKLDEEE-NTHI--STRVAGTL---------------------------
------------------------------------------------------------
------------------------------------------------------------
------------------------------------------------------------
------------------------------------------------------------
------------------------------------------------------------
--------
>Potri.001G385300.1 pacid=27047158 transcript=Potri.001G385300.1 locus=Potri.001G385300 ID=Potri.001G385300.1.v3.0 annot-version=v3.0
------------------------------------------------------------
------------------------------------------------------------
---------MA-----------LWPSLLSKTL----------------------------
--------------SVLVSGFVVL----NCF-AVD-----K----F-GSH----------
--------------------------AQVV----------AP--------L---LPQDEV
QTL--QNISNK-LNISN-------WA----TI-N-RTSCG---SAQ-WNQT-----IDS-
-------KTES-IVTCNCTF-EN-G-----SVCHVTS--I------S---VKGFN-----
----------------------------------------------LNGVL--PEELGDL
PHLLEI-----------DLARNYISGTIPPRL-AQLPNLKIL------------SLIVNR
LTGP--IP-----------------------LEIGNITTMEELVLDDNLLGGSLPPELGN
LTSLKRLVLSSNNFTGSIPETLGNLKN--LTEF------------MIDGSELSGKIPEFI
G-NWINIE-KLD----LQGTS-MEG-PIPSS-ISLLTSLKSLRISDL--NGS-SS-----
-TFPN--LQAMKNLENL-------------------------------------------
----------ILRNCLITDSIPD-YIV-NM-SSLNILDLSFNKLTGRISN-FTNLES---
RTV-----FLNNNLLTGEVPN-WAL--NNRK------QVDLSYN-NFTWSALEGSALG-G
CQQLKQ-NLNLVSSHLS------NNNTD-EW------CF---------------TKGLPC
--TQNPE------------------------Y------R---------------------
----------------------SLFINCGGGSGPFND----DTYEGDL--TDGG-----P
VAF-SFLPG-KWGYSSTGTYMENN---SVQTSIAKND-FN-L-G-------VT--GVYET
ARL---APQSL----KYYALCLPKGKYKVQLHFAEIMY----S--NDQTYRSLGRRIFDI
SI-----Q---------GITLRKNFNIMEKAGGVG--IGIIEV-FDN-IIVNGGTLEIHL
Y--WAGKGTTFVPNR--------GVHGPLVSAITVTP-----------------------
-KFK------------------------------------NGSG--LSVGAVIG-IVAAS
CV-LAALFLLLLRSKGYL--GG-----K-ELVDK--------------------------
---------E---LRG------------LDL-Q--TGY---FTLRQIKHATNNFDTANKI
-----GEG--------GFGPVYKGVLS-----DGAVIAVKQLSS--KSR-QGNR------
EFVNEIGMISA--LQHPHLVKLYGCCIEGNQLLLVYEYLENNSLARALF-----------
-------------------------G----------------------------------
----REE-HQ-LQLDWQTRRKILLGIAKGLSYLHEES----RLKIVHRDIKATNVLL-DK
DLNAKISDFGLAKLDEEE-NTHI--STRIAGTIGYMAPEYAMRGYL-TDKADVYSFGVVA
LEIVSGKS-NTNYRPKE-E-FVYLLDW-------AYVLHERNNLLELVDPRLGSSYSKEE
A----MKMLNLALLCTNLSPSLRPAMSSVVRM---LEGKIPVQ-APII---NRG---SMD
Q-E--ARFK-AFE--LLSQDS-----VSTLSQSSQVQSRS-ISRDG-PW-----VD----
----SSY-----SLQSNDET-----------------------KD-LYPINAD-------
------------------------------------------------------------
--------
>Potri.001G386500.1 pacid=27047878 transcript=Potri.001G386500.1 locus=Potri.001G386500 ID=Potri.001G386500.1.v3.0 annot-version=v3.0
------------------------------------------------------------
------------------------------------------------------------
---------MA-----------FWPSLLSKTF----------------------------
--------------SVLVFGFVVL----NCF-AVD-----K----F-GSH----------
--------------------------AQEV----------TA--------L---LPPDEV
QIL--QNISNK-LNISN-------WA----TI-N-RTSCD---SAQ-W-KI-----NAN-
-------EIES-NVTCDCTF-EN-G-----SVCHVTR--I------R---VKRFN-----
----------------------------------------------LNGVL--PEELGDL
PHLLEI------------------------------------------------------
------------------------------------------------------------
-------LLSANNFTGTIPDTFGNLKN--LNDF------------RIDGSELSGKIPDFI
G-NWINIT-TLD----LQGTS-MEG-PIPST-ISLLKKLITLRISDL--KGS-SS-----
-TFPD--LKDMTKMKNL-------------------------------------------
----------ILRNCSMTGSIEE-YLG-NM-ADLQTLDLSFNKLTGQIPGRLKSLT--NI
KFM-----FLNNNFLTGDVPF-WIL--ESKK------DLDLSYN-NFTGSV--QSTQS-S
CRRL---PVNLVASHVS---TG--SNNT-SW------CL---------------NKDLVC
--PTKPQ------------------------Y------H---------------------
----------------------SLFINCGGSSETVGD----NVYEDDT--DPSG-----A
AEF-ASFSE-KWGYSSTGTYIGTD---NGAYI-ATNS-YS-L-N-------VTGEGFYRT
ARL---APQSL----KYYGLCMLAGSYKVQLHFAEIMF----S--NNQTFSSLGRRIFDI
SI-----Q---------GKVVQANFNIMEEAGGVG--IGIPKV-FDG-IIVNGSTLEIHL
Y--WSGKGTTAVPDR--------GVYGPLISAITVTP-----------------------
-NFKV----------------------------------DNGGG--LSVGAIIG-IVAAS
CV-LAALVLLVLRKKGYM--GG-----K-DLEDK--------------------------
---------E---LRA------------LDL-Q--TGY---FSLRQIKHATNNFDPANKI
-----GEG--------GFGPVYKGVLS-----DGSVIAVKQLSA--KSK-QGNR------
EFVNEIGMISA--LQHPHLVKLYGCCIEGNQLLLVYEYLENNSLARALF-----------
-------------------------G----------------------------------
----RDE-HQ-IKLDWQTRKKISLGIAKGLAYLHEES----RLKIVHRDIKATNVLL-DK
DLNAKISDFGLAKLDEEE-NTHI--STRIAGTIGYMAPEYAMRGYL-TDKADVYSFGVVV
LEIVSGKS-NTNYRPKE-E-FVYLLDW-------AYVLQEQGNLLELVDPSLGSDYSKIE
A----LRMLNLALLCTNPSPTLRPSMSSAVKM---LEGQIPVQ-APIV---KRS---TMN
Q-D--ARFK-AFE--LLSHDSQ-T-NVSNGSQSSQIQ-KS-ISMDG-PW-----TD----
----SEF-----SIESKDEIIE---------YSSSTKL----LKD-LYDVNLD-------
------------------------------------------------------------
--------
>Potri.001G308400.1 pacid=27048238 transcript=Potri.001G308400.1 locus=Potri.001G308400 ID=Potri.001G308400.1.v3.0 annot-version=v3.0
------------------------------------------------------------
------------------------------------------------------------
------------------------------------------------------------
------------------------------------------------------------
------------------------------------------------------------
------------------------------------------------------------
------------------------------------------------------------
------------------------------------------------------------
------------------------------------------------------------
------------------------------------------------------------
------------------------------------------------------------
------------------------------------------------------------
------------------------------------------------------------
------------------------------------------------------------
------------------------------------------------------------
------------------------------------------------------------
------------------------------------------------------------
------------------------------------------------------------
------------------------------------------------------------
------------------------------------------------------------
------------------------------------------------------------
------------------------------------------------------------
------------------------------------------------------------
------------------------------------------------------------
------------------------------------------------------------
------------------------------------------------------------
--------------------------------------MENNSPTHVLF-----------
-------------------------GK---------------------------------
-LIFQSD-SQ-MKFDWPTKQRICVGIANGLAFLHEES----TLKIVHGDIKTTNLLL-NE
DLNSKISDFSLAKLDEEE-NTHI--STRIAGTMIH-DTGYALRGYL-TYKADVYSFGVVA
QEIVAGKS-NMKYQPDE-N-LVCLLDW-------AFNLPQKGNLVELVDERLGSKFNK--
-----------------------PTMSAVVSM---LEGQQVVP-ELVM---DPM------
-------------------------KV--------------HSSDT-QW-----VG----
----SSS-----SA-----------------------------QD-LYQINHDSVNK---
-----------------------------------------LLL----------------
--------
>Potri.T014800.1 pacid=27051393 transcript=Potri.T014800.1 locus=Potri.T014800 ID=Potri.T014800.1.v3.0 annot-version=v3.0
------------------------------------------------------------
------------------------------------------------------------
------------------------------------------------------------
------------------------------------------------------------
------------------------------------------------------------
------------------------------------------------------------
------------------------------------------------------------
------------------------------------------------------------
------------------------------------------------------------
------------------------------------------------------------
------------------------------------------------------------
------------------------------------------------------------
------------------------------------------------------------
------------------------------------------------------------
------------------------------------------------------------
------------------------------------------------------------
------------------------------------------------------------
------------------------------------------------------------
---------------------------------------------------MTEADAYTE
ANITCFSPLAL----TYYALCLVTENYTVKLQFSEIIF----T--DDNSLYSIGNRLFDV
YI-----Q-----------VVLKEYNIEDEAGDAG--IALSKT-FSA-TVTH-HSLRITL
FNILSLKDTE--KEQ--------NVFHDI-------------------------------
------------------------------------------------------------
------------------------------------------------------------
------------------------------------------------------------
------------------------------------------------------------
------------------------------------------------------------
------------------------------------------------------------
------------------------------------------------------------
------------------------------------------------------------
------------------------------------------------------------
------------------------------------------------------------
------------------------------------------------------------
------------------------------------------------------------
------------------------------------------------------------
--------
>Solyc03g005960.2.1 pacid=36133823 transcript=Solyc03g005960.2.1 locus=Solyc03g005960.2 ID=Solyc03g005960.2.1.ITAG2.4 annot-version=ITAG2.4
------------------------------------------------------------
------------------------------------------------------------
---------MA-------------------------------------------------
--------------MFMYVCRIFI---SLLL-ILVH----C------EVT----------
--------------------------VEQAT--------HGPLRNICTVTKH-NTSRSEL
PPLAREDVVEMDFSNRR-IEG---WIP--KNI----------------------------
------------------------G-----NLKYLTT--L------N---LDGNK-----
----------------------------------------------LRGPI--PESFENL
TRLTHI-----------SLCDNSLNGTIPHFL-GYMSSLKKI------------SLCKNM
FDGI--IPPNLKSLESLEILELSYNLLSGNISELGGIGTLTELNLADNQLSGELPDSLTS
FVNLEELQLQNNEFVGGLPSSFYSLVN--LKTF------------DVRGNNLSGKIPDFT
E-GWKNLL-IMN----LMGNN-FSA-PLPHK-FSELKNLAQLYISDL--VEEHSSPLVGE
HSFPD--LSKMKSLKTL-------------------------------------------
----------TLRNCSLNTGIPD-WIW-TI-PHLEYLDLSFNNLSGVIPDTVQE----SL
KFI-----FLRKNKFTGRIPA-WAD---------HHPYVDLSEN-HFNL-----SLKNTK
NH-----NFN-----------------------QFVCCLNET-----EEDAKRNQVDLHC
-RNGAQL------------------------N------D---------------------
----------------------HLYINCGGVSASVYG----NVYEADV--QEEG-----G
STFFMSNNL-NWGYSSMGTSLWAK---RDRYT-LNDV-CE-V-H-------TGEAELYGT
ARL---SSISL----KYYGFCLVPGTYKVILHFADISK----R--KHRLSHGKTRRVFDI
EI-----Q---------GIKVEPNFNIEAEGEGQAVNEPITKE-YSA-EVHN-NLLEIHL
Y--WSGKGSILYPSD---------NYGPLISAITVTL-----------------------
----------------------------------------DQSH--LSLGVLVG-ISGSA
---LLFLILFIVFSSMYQ--EK----LR-----R--------------------------
---------E-------E---------SIEFYP--GGL---YNYRKIKAATNNFDDKNRL
-----GEG--------GFGTVYKGTLS-----NGAAIAVKKLST---TE-EGMN------
EFMEKSRRITG--MKHPNLVTLMGCCAGKNKFLFIYEYIGTKSLQDALF-----------
-------------------------G----------------------------------
----PEE-LR-PPLDWPTRYRICLGVAEGLSFLHEGS----KHKIIHGNIKAENILL-DD
DLNPKIYDFGFAKIYQKQ-KSE--------GTMSYLAPEVKNRA-L-EANADVYSFGVVM
LILFSRRRISTPGAGGG-D-REYLVDQ-------AQIMNRKGHLLNLLEDIQNCDW--VE
A----DIVLRLAIQCID-TPPFRPTMSEVVEV---LRKERSIE-TILN---KSKG-----
--D---------------------------------------------------------
---CSAE------------------------------------EQ---------------
------------------------------------------------------------
-------H
>Solyc12g014350.1.1 pacid=36149060 transcript=Solyc12g014350.1.1 locus=Solyc12g014350.1 ID=Solyc12g014350.1.1.ITAG2.4 annot-version=ITAG2.4
------------------------------------------------------------
------------------------------------------------------------
---------MD-------------------------------------------------
-------------ATCIRFCVIFL----FLY-LLS-----T----F-RSV----------
---------------------------------------DAQ--------L---LPEDEV
RVL--QTISSK-LQNRY-------W-----NV-S-RSSCS---QSSGFNMT---DPTYD-
-------KIMS-NITCDCTF-NS-S-----SVCHVVT--I------E---LKGLN-----
----------------------------------------------MTGIL--PPEIANL
THLREL-----------DLSRNYLNGSIPSSY-GQL-RLTIL------------SLLGNR
INGQ--IP-----------------------EELGDISTLEQLNLENNLLEGPLPPKLGS
LSRLRELFLSANNLNGTIPENFSNLKN--MTDF------------RIDGNSISGTIPDFL
G-NWTNMD-RLD----IQGTS-MEG-PIPAT-ISQLVNMTELRISDL--RGE-PM-----
-QFPN--LTALTKMRRL-------------------------------------------
----------TLRNCSIFGPIPI-YVG-AM--PLKLLDLSNNMLNGTIPGAFEQMD---F
DNM-----FLGNNALSGAIPS-WMF--SKRE------NMDMSYN-NFTQ-----ISTP-V
CDSS---TLNLAASYSD---TM--NNTTDAW------CS---------------MKPLIC
--PTDTK------------------------Y------T---------------------
----------------------SLFINCGGPRTSFEG----NNYEADT--TNRG-----P
SYF-SSPSD-RWAFSSSGVYVGLQ---AASYI-ASNT-FS-L-D-------VSGPDFYNT
ARL---APNSL----KYYGLCLQGGSYRVRLHFAEIMF----S--NDSTYSSLGRRIFDV
AI-----Q---------GRVVLRDFNIMEEANGVG--KVITKD-FPD-VTVS-STLEIHL
Y--WTGKGTNAIPDR--------GVYGPLISAITVTP-----------------------
-NFRV----------------------------------DTGSG--LPVGAVIG-IVLAS
IV-VLLLVLFALWKKGIF--GG-----KNNQEEL--------------------------
---------E---LRA------------LDL-Q--TGH---FRLRQIKAATNNFDPANKI
-----GEG--------GFGPVYKGVLA-----DGAIIAVKQLSS--KSK-QGNR------
EFVNEIGMISA--LQHPNLVKLYGCCIEGNQLLVIYEYMENNCLARALF-----------
-------------------------G----------------------------------
----RDD-QR-LNIDWATRKRICSGIAKGLAYLHEES----RLKIVHRDIKCTNVLL-DK
DLNAKISDFGLAKLDEEE-NTHI--STRIAGTVGYMAPEYAMRGYL-TDKADVYSFGVVL
LEIVSGKS-NTNYRPKE-E-FVYLLDW-------AYVLQEQGNLLELVDPRLGTNYSKKE
A----MRMINVSLLCTNPSPTLRPSMSSVVSM---LEGKLPVQ-APII---KRT---TSD
D-E--MRFK-SFE--KLSHDSQTT-QVSTYSQDSQGQ-----NMNA-PW-----SD----
----SSVSV---SVPGKDEN-----------VTSTSRL----LPD-LYNVNLD-------
------------------------------------------------------------
--------
>Solyc02g071800.2.1 pacid=36156628 transcript=Solyc02g071800.2.1 locus=Solyc02g071800.2 ID=Solyc02g071800.2.1.ITAG2.4 annot-version=ITAG2.4
------------------------------------------------------------
------------------------------------------------------------
------------------------------------------------------------
------------------------------------------------------------
------------------------------------------------------------
------------------------------------------------------------
----------M-GLQCMCCI-IC-G-----SSISIAL--TWHGWWCF-------------
------------------------------------------------------------
----------------RNLADNKLNGSVPKSF-LNLTSLEAL------------ELYENC
FTGDL-LP-----------------------FQMNN---LQVLYVDANQLSGSIPQQLGN
LTQLEELDLRANYFVGELPPSFMKLVN--LEYF------------GAQGNNLSGKFPTFI
A-NWTQLE-TLD----LLGNN-FEG-SWPKE-ISSLRSLGYLSLSNVVTRGG-AY-----
-DFPD--LSRMTSLEYL-------------------------------------------
----------ILRKCSLRGPIPG-YIW-EL-KELQYLDLSFNELSGQLPNSIST--S--L
TSI-----FLRENKLNGSLPG-WLT--KRKNV-KPHRYVDVSEN-LFNI---TNSEFN-A
ASDDP--DVNTFPGCSS---NL--PYTK-DT------C------------------DHYC
--PNNLK------------------------Y------D---------------------
----------------------ELYINCGGKEVTVKG----HHYYADE--NPNG-----S
STFSRDEKG-GWGYSSMGLTKFVNK-RPESSI-IKDT-CD-L-S-------TTAAVLVET
ARV---APISL----KYYGFCFSSGNYTVKLKFYDIGS----S--NKQVYPITHTRVFDI
DI-----Q---------RKNVRKNYNIETAEINAD--GDKIVE-YNT-SITS--HLEIHL
Y--WSGYGSYP------------ESNGPLISAISVIK-----------------------
-VVQPP----------------------------------PKHQ--LSPALKAV-IAVSS
LS-FLALLLLLLRKLGYL--GG-----K-RSSKE--------------------------
---------E---LKT------------TELFP--GGV---YTFRQIKDATQNFNVVNKL
-----GEG--------GFGPVYKGVLP-----DGTTIAVKQLSG--KSK-QGIR------
EFVNEIGTISA--LQHPNLVKLMGCCAEDNELLLIYEYMENNSLEHALF-----------
-------------------------G----------------------------------
----PDEEIK-SRLNWPTRVKIILGIAKGLTFLHEES----KLKIIHRDIKPTNILL-DK
DLNAKITDFGYAKLNEGE-HTHV--ITRIAGTLGYMAPEYAMRGYL-TPKADIYSFGVVT
LEIVSGRN-STSCRPSD-Q-TVYLLDS-------AYVLQEQGNLMDLVDPKLGTDYSWTE
A----KTILELAMMCTNPSPTLRPTTSEVVKV---IEGKTKIK-TTSS---TVR---RST
D-E--IALTKAMA--ALSQPS-----------PSESYSTA-GPSEATPPI----SN----
----SNNIT----------------------------------NE-I-------------
------------------------------------------------------------
--------
>Solyc02g071880.2.1 pacid=36156726 transcript=Solyc02g071880.2.1 locus=Solyc02g071880.2 ID=Solyc02g071880.2.1.ITAG2.4 annot-version=ITAG2.4
------------------------------------------------------------
------------------------------------------------------------
---------MY-------------------------------------------------
-------------------PTIAW----ILR-LLC-----C----F-LFL----------
--------------------------IF-----------TES--------R---VPQEEV
NVL--QQIAKT-MGATY-------L-----SF-D-ADLCR---VEGIG-VTIKL------
------AWHDN-IVGCD-------------HEDHITK--I------V---LKGLN-----
----------------------------------------------LPGVL--PPELVKL
PYIKEI-----------DFAYNYLSGRIPVEW-AAT-QLTNI------------SVTVNR
LSGE--IP-----------------------KELGNISSLLYLNLEANQFSGSIPSELGK
LIYLQTLFLSSNQLVGKLPTSFSKLVN--LTDF------------RINDNNFSGQIPDFI
Q-NWKQLT-KLE----MHATG-LQG-PIPTN-ISLLNKLTDLRISDI--GGP-AQ-----
-PFPS--LSDIMGFHTL-------------------------------------------
----------VLRNCSLSGELPV-YIW-AM-KGLQTLDVTFNKLVGEIPNNISARSM--L
KFV-----FLTGNMLSGDIPD-SIL--KSGI------NVDLSYN-NFTWQ----GPDQQA
CQQNMNLYLNLYKSSA----VVSPLMRI-HP------CM----------------KDFTC
----RRY------------------------G------C---------------------
----------------------SLHVNSGGNDFTVKESDGEVHYAGDA--SVDG-G---S
ARYFSSSTN-YWGLSSTGDFMDDNN-DQNARF-IEST-PS-----------KSLSELYNN
ARM---SPLSL----TYFRYCLSNGSYNVSLHFAEISF----T--NDSTYTSLGRRVFDI
YI-----Q---------EKLVWKDFNIVNEAGGVQ--MPVVKH-FNT-SVTD-NILEIRF
Y--WAGKGTIRIPSR--------GHYGPLISAISLKP-----------------------
-TFGSC------------------------SE-------EDKKS--ATVFVIVG-VVTTC
---IFLLLISTLWWKGYL--QC-----K-KKQRT--------------------------
---------D---LEG------------MEL-Q--TIS---FTLKQIKAATNNFDASNKI
-----GEG--------GFGAVFKGRLS-----DGTLVAVKQLSR--QSR-QGNR------
EFLNEIGMISC--LQHPNLVKLHGCCIEGTELLLVYEYLENNSLARALF-----------
-------------------------H----------------------------------
----SEK-SQ-LMLDWPTRFKICVGIAKGLAFLHEES----SLKIVHRDIKATNVLL-DR
ELNPKISDFGLAKLTEDD-NTHI--STRVAGTIGYMAPEYALWGYL-TYKADVYSFGIVL
LEIVSGKN-NYGYVPSE-N-FICLLDW-------ACHLLQNGKIEELIDDKLGSQFSKAE
A----ELIIKVALLCTCATPSLRPVMSEAVGM---LEGKRDAP-DSIP---EAN---MYT
D-D--LRFQ-ALK--DFQQERQNQ-SA------SSNQAQR--------------------
----SSIQ----TA-----------------------------SD-LCEYNPESRSDD--
------------------------------------------------------------
--------
>Solyc02g071810.2.1 pacid=36156931 transcript=Solyc02g071810.2.1 locus=Solyc02g071810.2 ID=Solyc02g071810.2.1.ITAG2.4 annot-version=ITAG2.4
------------------------------------------------------------
------------------------------------------------------------
---------MSYNIA------FIISSFYDDLYY---YYINV-------LSTQLAFDSHSS
FLFHATNHP---GKSISSFLLILV----LCS-LVQ-----I-------------------
---------------------------IEA---------QSY--------SR-LLPQQEK
NAL--KEIAEQ-LGKKD-------W-----DF-D-LNPCN---GNTNW-TT---PKIDKI
S------MYVN-NVTCNCAT--P-D-----GFCHVQS--I------L---LKGQD-----
----------------------------------------------LAGVL--PPSLVKL
PYLKTI-----------DVALNYLSGTIPPEW-ASI-KLEFM------------SVMVNQ
LSGP--IP-----------------------KYLGNMTTLRYMSLENNMFNGTVPKELGN
MVNLQSLTLSFNNLTGKLPKEVNKLTK--LTEL------------RLSGNNFTGILPSF-
E-SLKNLQ-KLE----IQASG-FEA-PVPPS-ISVLTEMKELRISDL--TGS-AS-----
-EFPP--LENMTGLTR--------------------------------------------
------------------------------------LDLSFNRLEGQIP-DLESQER--L
QLL-----YLTSNRLTGPIHD-WIK--SRNSK----YVIDLSYN-NFNE-----SSVPTT
CRE----TLNLFKSYNS---TK--KSEL-GK------CL---------------S-SNPC
----SKN------------------------W------Y---------------------
----------------------SVHINCGGESVTIGD----TTYEADE--DSAG-----A
AKF-VYWRE-SWGSSNTGDFWDRPI-ALNEYK-ATNV-SS-I-K-------GQNSELYTT
ARL---SALSL----TYYGRCLANGKYTVTLHFAEIVI----R--DNRSFQSLGKRMFDV
YI-----Q---------GERKLKDFDIRTAAGGVD--ESWTRK-FNA-SVED-GILEVRF
Q--YAGKGTTAVPRR--------GSYGPLVSAISFEA-----------------------
-NFKPP------------------------S----------NHK--KMAHIIAG-AVASS
LV-LLLTIFIVAWRRS----IN-----R-ISKEE--------------------------
---------E---LRG------------LDL-L--TGV---FTIRQIKAATNNFDVANKI
-----GEG--------GFGSVYKGTLL-----DGTVIAVKQLSS--KSK-QGNR------
EFVNEIGMISG--LQHPNLVKLYGCCAEGNQLLLVYEYLENNSLALALF-----------
-------------------------G----------------------------------
----SDE-HR-LQIEWPTRQNICIGIAKGLAFLHEES----SLKIVHRDMKATNVLL-DK
KLNPKISDFGLAKLDDED-KTHI--STRIAGTIGYMAPEYALWGYL-TYKADVYSFGVVA
LEIVAGKN-NMKYRPNE-K-FVCLLDW-------ALVLQKHGKLMELVDETLNSDFKKDE
A----LRMINVALLCTNPSPALRPTMSAVVSI---LEDHLDLP-EFNL---ESR---SHD
D-E--LKFQ-GLR--DKYDEMR---SL------SESQTLI-HSSNT-TRR----DC----
----SST-----TA-----------------------------ES-S-------------
------------------------------------------------------------
--------
>Solyc02g071820.2.1 pacid=36158445 transcript=Solyc02g071820.2.1 locus=Solyc02g071820.2 ID=Solyc02g071820.2.1.ITAG2.4 annot-version=ITAG2.4
------------------------------------------------------------
------------------------------------------------------------
---------MS-------------SSHY--------------------------------
----------------SSCSFLLI----AFS-LLL-----I-------------------
---------------------------CEA---------QNR--------G--LLPEEEK
NAL--REIGEE-LGKSD-------W-----DF-D-VNPCD---ESTSW-ST---PGTDAL
S------VYVS-NVTCNCDT--P-D-----GYCHVQS--I------L---LKGQD-----
----------------------------------------------LAGVL--PPSLAKL
PNLTII-----------DLSCNYLSGTIPPEW-TSM-KLETM------------SLMLNQ
LSGP--IP-----------------------KYLGNMTSLVYMRLESNMFNGTVPKELGG
MVNLQILILSFNNLTGQLPEELNKLTN--LKEL------------RLRGNNFTGKLPNL-
E-SFKTLQ-RLE----IQASG-FEG-PIAPI-ISVSTQMIELRITDL--TGG-AS-----
-EFPQ--LGNMTRLTRL-------------------------------------------
----------ILRNCNLSGKIPP-YIT-KM-PKLKLLDLSFNKFEGQIP-NLESLKK--L
DFL-----YLVGNRLTGPIPG-WVK--SRNSK----HMIDLSYN-NFSE-----SSEP-I
CQE----TLNLFRSYNG---TK--NSEF-GK------CV---------------P-R--C
----SKK------------------------W------Y---------------------
----------------------SVHINCGGKSVTIGD----TVYEADR--DSAG-----A
AKF-TSSKE-SWGASNSGYFWDKII-TAKDYL-ANNI-SA-I-K-------GNDSELYTT
ARL---SALSL----TYYGRCLANGNYTVTLHFAEIVI----R--DNRSFQSLGKRIFDV
YI-----Q---------GERKLKDFDIRTDAGGVD--KPFTIK-FNA-TVAD-STLEVRF
Q--YAGKGTAALPRR--------GSYGPLVSAISFEA-----------------------
-NFKPP------------------------P----------DYK--KLVPIIAG-SVVSL
LI-LILTISFVAWKRH----RN-----K-IAKEE--------------------------
---------E---SRG------------LDS-M--TGV---FTIRQIKAATNNFDAANKI
-----GEG--------GFGSVYKGTLS-----DGAVIAVKQLSS--KSK-QGKR------
EFVNEIGMISS--LHHPNLVQLYGCCAERNHLLLVYEYMENNSLARALF-----------
-------------------------G----------------------------------
----PEE-HR-LKIDWPTRQKICIGIAKGLSFLHEES----SLKIVHRDIKATNVLL-DK
KLNPKISDFGLARLDDDDNNTHI--TTRVAGTIGYMAPEYALWGYL-TYKADVYSFGVLA
LEIAAGKS-NMTYRPNE-K-FVCLLDW-------ALVLQRQGKLKEVVDATLGSDLNEDE
A----LRMLNVALLCTSPSPALRPTMSAVVKI---LENHLDLP-EFTM---ESR---FYD
D-YDLFNFQ-GLR--DKYEDT------------NESQPLT-HSSNTITTR----DC----
----SYT-----TS-----------------------------TS-A-------------
------------------------------------------------------------
--------
>Solyc02g071860.2.1 pacid=36159288 transcript=Solyc02g071860.2.1 locus=Solyc02g071860.2 ID=Solyc02g071860.2.1.ITAG2.4 annot-version=ITAG2.4
------------------------------------------------------------
------------------------------------------------------------
---------MP-------------------------------------------------
----------------RIFNFFLI----FFT-IVI-----C----F-TAD----------
--------------------------NIEA---------QTG--------Q---LPRDEV
EAL--REIADQ-LGKKD-------W-----DF-K-LNPCD---GNSNW-ST---PKRKDM
P------WYTN-MLECNCTF--L-D-----NLCHVEN--I------S---LIGQD-----
----------------------------------------------LAGVL--PASLAKL
PYLRKI-----------DLNRNYLNGTIPPEW-AST-KLEIM------------AISNNR
LSGH--VP-----------------------EYIGNMTSLVRLSLETNLFNGSLPAEVGN
LVNLEMLLREW-------PVELNNLTK--LDEL------------RITSNSFVGKLPNF-
E-SWKNLR-KLE----IEGSG-FEG-PLPPS-FSVLSSLEELRISDL--NGG-AS-----
-EFPS--LTNLTSMTKL-------------------------------------------
----------VLRSCNIHGNIHD-SVA-EM-VNLRFLDLSFNNLEGGIA-NLEHVTQ--M
EAT-----YLTGNAFVGQIPN-WLT--SRDTR----NVIDLSYN-KFDE-----SSEPGS
CRD----NLNLFRSFKV---EN--FVER-GK------CF---------------S-ASPC
----SED------------------------K------Y---------------------
----------------------SLHINCGGGNVTVGN----TTYIADE--DSAG-----A
AKF-VYWKG-NWGTSSTGHFWDTDV-SLDDHK-AKNV-SA-I-K-------GDESQLYMT
AHL---SPLSM----TYFGRCLANGNYTLTLHFAEIVY----R--DNQSFRSLGKRIFDI
YI-----Q---------DKLKFKDFDIKRLAGGVD--KALKEK-FNV-TVKD-KSVQVRF
Q--YAGKGTTSIPSR--------GHYGPLVSAISLEA-----------------------
-NFKPP------------------------PPQ---ET-SSNQK--KKILIVAG-AVTSS
LA-LVLMIFFVAWKKR----RN-----R-KLMEQ--------------------------
---------E---LRG------------LDL-Q--TGI---FTFRQIKAATSNFDSANKL
-----GEG--------GFGSVYKGTLA-----DGTIIAVKQLSS--KSR-QGNR------
EFVNEIGMMSG--LHHPNLVRLYGCCVERNQLLLVYEYMENNNLSHVLF-----------
-------------------------G----------------------------------
----PED-CQ-PKLDWPTRQKICVGIAKGLAYLHEES----PLKMIHRDIKGTNVLL-DK
DLNPKISDFGLAKLHDEE-KTHV--TTRVAGTIGYMAPEYALWGYL-THKADLYSFGVVV
LELVAGKN-NMKYHPDE-N-YVCLLDW-------ALVLQKKGKFLELVDPRLGSYYDKEE
A----LRMIKVALRCTNPSPALRPNMSAVVNM---LEGRLNVD-ESNI---DSS---GYD
D-E--FNFQ-GLR--DKYDEMQV--TS------SENQSVL-FSTGT-KGT----DH----
----SSS-----TF-----------------------------PS-TSTSK---------
------------------------------------------------------------
--------
>Solyc02g071870.2.1 pacid=36159298 transcript=Solyc02g071870.2.1 locus=Solyc02g071870.2 ID=Solyc02g071870.2.1.ITAG2.4 annot-version=ITAG2.4
------------------------------------------------------------
------------------------------------------------------------
---------ML-------------------------------------------------
----------------PLKRAVLS----WIL-AVN-----C----F-MLL----------
--------------------------SLG----------DST--------R---VAQEEV
DIM--EQIATT-MGATH-------W-----KF-N-GELCQ---IEAVR-VT---TDLPS-
-------WSET-DVVCNCSI-GN-D-----TACHIVA--I------T---LKGIN-----
----------------------------------------------LPGVL--PPELVKL
PYIQKV-----------DFAYNYLSGSIPTEW-AST-QLNSI------------SVLVNR
LSGE--IP-----------------------KELGNITSLTYINLEGNRFSGIIPDELGK
LINLKALILSSNQLEGELPVSLSGLVN--LADF------------RISDNNLIGPIPDFI
E-KWKQLT-KLE----LHATG-LEG-PIPSS-ISLLNMLTDLRISDI--KGP-VH-----
-EFPP--LINMTDLERL-------------------------------------------
----------VLRNCNLSGVIPV-YIW-KL-KTIQTLDVSFNKLIGTIPDDISARSM--L
KFV-----FLSGNMLSGDIPA-SIL--NNGI------NVDLSYN-NFTWQ----GPQQPA
CRQNTNYYINLYRSSA----VAGTLKNV-LP------CT----------------EDLTC
----PRY------------------------E------C---------------------
----------------------SLHVNCGGNDVAITENNRLIDFVGDA--HVEG-G---S
ARN-FRSDN-YWGFSSTGDFMDDDN-DQNTRF-IETI-PS-----------TDLPELYSR
ARV---SPLSL----TYFHYCLENGSYNVSLHFAEIIF----K--NDSTYNSLGRRIFDI
YI-----Q---------EKLVWKDFNIEEEALGVL--RPVIRY-FNA-TVTD-SVLEIRF
Y--WAGKGTARIPFR--------GHYGSLISAISVDS-----------------------
-TFKFC------------------------SN-------KDRKT--TIVYVIVG-VLAAC
---ITFFVLSILWWRGCL--------CR-KSKRR--------------------------
---------D---LNG------------VEL-Q--MVC---FTLRQIKTATRNFDASNKI
-----GEG--------GFGPVYKGQLL-----DGTLVAVKQLSS--QSK-QGNR------
EFLNEISTISC--LQHPNLVKLLGCCIEADQLLLVYEYLDNNSLASVLF-----------
------------------------------------------------------------
-----EN-SR-LNLDWPTRFRICLGIARGLAFLHEES----SVKIVHRDIKATNVLL-DG
Q--------------------------------GYMAPEYALWGYL-TDKADVYSFGVVL
LETVSGKN-NNNYMPSH-T-SICLLDW-------ACHLQQSGSIEELIDQRLGSDINKDE
V----EKIVKVALLCTSATPSLRPIMSEVVSM---LEGRIAIP-DEIP---EAS---TYS
N-D--LRFK-AMK--DFHQERQNQ-KL------IETQTQN-TLTIR-TDM----GS----
----SSA-----ST-----------------------------TN-MFD-----------
------------------------------------------------------------
--------
>Solyc07g055810.2.1 pacid=36161222 transcript=Solyc07g055810.2.1 locus=Solyc07g055810.2 ID=Solyc07g055810.2.1.ITAG2.4 annot-version=ITAG2.4
------------------------------------------------------------
------------------------------------------------------------
---------MS-------------------------------------------------
-----------------IMKILFLQSFSFSL-FLV-----F----F-TVL----------
--------------------------AV-T---------SKS--------K---LPQEEV
KAL--KVIAKK-FGKRD-------W-----DF-N-KDPCS---GEGNW-ST---AITVK-
-------GFES-SVACDCSF-NN-N-----STCHITS--I------A---LKAQN-----
----------------------------------------------ISANI--PPEFAQL
RHLKYL-----------DLSRNYLNGSIPFQW-ASL-RLLEL------------SFMGNH
LSGR--FP-----------------------KVLTKITTLRNLSIEGNKFSGTIPPEIGN
LVHMEKLVLSSNKLTGALPATLAKLTN--LTDL------------RINDNNFTGKIPKFI
S-SWTKIE-KLH----IQGCS-LEG-PIPSS-ISSLTNLIDLRISDL--KSG-KS-----
-GFPP--LDNLESVKIL-------------------------------------------
----------VLRNCLIHGEMPE-YIG-EM-KKLKTLDLSFNSLSGEIPSTFVHLSK--V
DFI-----YLTANKLTGLVPG-WIL--NRNK------NIDVSNN-NFTW-----ETSPFE
CPRG---NQNLVESYSA---LGQESNKT-HP------CL---------------KQNFPC
SEPIDRQ------------------------K------Y---------------------
----------------------SMYINCGGKEVTIKDGTKYTNYEADL--EPRG-----A
SMY--YSRH-NWAFSSTGNFMDNDV-ESDVYI-NTNV-SA-L-Q----NVKAPELELYTT
ARI---SPLSL----TYYGQCLMNGNYTVKLHFAEIIF----T--NDTSFNSLGERIFDV
YL-----Q---------ENLVLKDFNIANEAGGPG--KAIVKT-FTV-NVTS-HTLKIHF
Y--WAGKGTTGIPFR--------GVYGPLISAISVVN-----------------------
-NFPPP--------LP-----------ARLPAN--LPA-AEKSK--IHVGILAG-IIAGS
LF-FVLLIIGFLYKGGCL--GE-----N-VSTDK--------------------------
---------E---LKG------------LDL-Q--AGL---FTLRQIKAATKNFDPANKI
-----GEG--------GFGSVYKGLLS-----DGTVIAVKQLSA--KSK-QGTR------
EFLNEIGMISA--VQHPNLVKLYGCCIQGNQLLLVYEYMENNCVSRVLF-----------
-------------------------G----------------------------------
----KGPIGK-MKLDWSTRKKICLGIARGLAYLHEES----SLKIVHRDIKTSNILL-DK
DFNPKISDFGLAKLHEDD-TTHI--STRIAGTVGYMAPEYAMRGYL-TSKADIYSYGVVA
LEIISGKS-NTNYRPTE-D-CVYLLDW-------AYVLQERGSILELVDPDLGSDYSSQE
A----IVLLNVALLCTNASPTLRPIMSQVVSM---LQGQTLVQ-DVLS---DPG---IST
S-G--SGFR-STR--SHFWQNQ-------------------SLTNG-TL-----TD----
----STL-----STGIAEEIGILQR---------------------VEPNVSNS------
------------------------------------------------------------
--------
>Solyc07g066550.2.1 pacid=36161224 transcript=Solyc07g066550.2.1 locus=Solyc07g066550.2 ID=Solyc07g066550.2.1.ITAG2.4 annot-version=ITAG2.4
------------------------------------------------------------
------------------------------------------------------------
---------MKKAAV--------------------------------P------------
---GAWAST-------------------TLI-LMY------M---F-EIA----------
--------------------------VAQ----------TIA--------T---TDPSEA
RIL--NSMFQN-WGISA-TER---W-----NI-S-GELCS---GAAID-ST---SI----
------LDFNP-SIKCDCSA-NN-T-----TPCHITG--L------R---VYALD-----
----------------------------------------------IIGEI--PEELWSL
TFLDDL-----------NLGQNYLTGTLSPSI-GNLTRMKWL------------TFGVNA
LSGE--IP-----------------------KELGLLTELQSLSLGTNNFSGPLPSELGN
LTKLTQIYLNSAGVSGPIPLTFARLQE--LEQV------------WTSDNAFTGRIPDFI
GNNWTKLT-VLR----FEGNA-FEG-TIPAS-FSNLTTLTDLRISDL--SNG-SS-----
-SLDF--LRNMKSLSKL-------------------------------------------
----------VLRNNNISGSIPS-NIG-EY-QSLTLLDLSFNNLTGRIPDALFNLTS--L
THL-----FLGDNKLTGALPA-QKI--RSLQ------TIDLSYN-ELSG-----NFPSWI
NE-NL--QLNLVANNFTTEQIDQSDSSS-LP--SGLNCL---------------QRSFPC
-NRGRPI------------------------Y------S---------------------
----------------------DFAIKCGGGRAIRSSDQ--ISYESEN--ETLG-----P
ATYFMTNTG-RWAVSNAGLHSDRP---NQSFT-SFTS-SQ-FTN-------TLDSELYQT
ARI---SAGSL----RYYGLGLENGNYTVTLHFAESEI----L--NPPTWRSVGRRVFDI
YV-----Q---------GVRQLKDFDIKREAGGRSL-AAVQRQ-FTA-QVSD-NHLEIHL
H--WAGKGTCCVPIQ--------STYGPSISAISATP-----------------------
-DFEPS--------VS-----------NQPPT---------TKK--NRTGLIVG-IVVGV
GVISLISLFAAYYLIQKR--KQQ----K-ALEDE--------------------------
---------E---FMG------------IDT-R--PYT---FSYSELRAATGDFSSSNKL
-----GEG--------GFGPVYKGTLE-----DERVVAVKQLSV--ASH-QGKS------
QFVAEIATISA--VQHRNLVKLYGCCIEGDRRLLVYEYLENKSLDQALF-----------
-------------------------E----------------------------------
------K-GS-LYLDWPTRFQICLGVAKGLAYLHEES----RVRIVHRDVKASNILL-DA
DLNPKISDFGLAKLYDDK-QTHI--NTRVAGTIGYLAPEYAMRGHL-TEKADVFGFGVVA
LEIVSGRT-NSDESLEE-D-KIYLLEW-------AWQLHENKRETELVDANL-SEFDVEE
V----KKVIGIALLCTQTSPGLRPSMSRAIAM---LTGDAEVA-AVTS---RPG---YLT
D----WKFK-DTT------------T------------FM--SGHS--------SQ----
----MPD-----LSVGTSRAP------------TTG----------YSPSGQDT------
-----------------------------------------PMLSD----IIGE--GR--
--------
>Smo_438852 pacid=15401913 transcript=438852 locus=438852 ID=438852.v1.91 annot-version=v1.0
------------------------------------------------------------
------------------------------------------------------------
---------MEE------------------------------------------------
----------------LPLSILFL----FVL-LLHG------------------------
--------------------------AAQG-------Q-QQR--------T---LDPTEV
EAL--RVFGSR-IGLSP------AW-----NF-S-VDPCS---GLYGWNNT---APAER-
------YQPAS-GVQCDCS--GN-S-----SVCHVLR--L------R---DSSGNWEFLF
SFRSEPWSK----------HDHWYTSS-------------------GIGILIQPTVLVRN
SFVVHE----------VSLASHIFF--------SYVANTNNS------------NIGINR
LRGP--LP-----------------------ASFGRLTQLRSMGIGTNYLTGSLPPEIGN
LRFLEQLYMDSSGLSGEIPPQLESLQR--LQIL------------SISDNNFNGSI-DVL
G-NLSSLQ-ELT----MEGNR-FRG-QLPSS-LGALQNLTKLYIGDV--SAG-AR-----
[truncated: 29,166 more chars]
