# Supplementary material for: Structural evolution drives diversification of the large LRR‐RLK gene family
Source: New Phytol. 2020 Feb 29;226(5):1492–505. doi: 10.1111/nph.16455 (PMC7318236; doi:10.1111/nph.16455)
Supplement: Supplementary file 1 — Dataset S1 Alignments used to infer clade‐specific trees. Dataset S2 Alignments used to infer clade‐specific trees after filtering. Dataset S3 Newick format clade‐specific tree files. Dataset S4 Sequence alignment from backbone tree. Dataset S5 Sequence alignment from backbone tree after filtering. Dataset S6 Models for backbone tree alignment partitions. Dataset S7 Newick format LRR‐RLK constraint tree. Dataset S8 Newick format LRR‐RLK backbone best tree. Dataset S9 Newick format files for bootstrap replicate trees used in backbone tree construction. Dataset S10 Alignments used to construct conversion trees shown in Fig. S19. Fig. S1 Clade I gene tree. Fig. S2 Clade II gene tree. Fig. S3 Clade III_VIIa gene tree. Fig. S4 Clade IV gene tree. Fig. S5 Clade V gene tree. Fig. S6 Clade VI gene tree. Fig. S7 Clade VIIb gene tree. Fig. S8 Clade VIII‐1 gene tree. Fig. S9 Clade VIII‐2 gene tree. Fig. S10 Clade IX gene tree. Fig. S11 Clade X gene tree. Fig. S12 Clade XI_XIIb gene tree. Fig. S13 Clade XIIa gene tree. Fig. S14 Clade XIIIa gene tree. Fig. S15 Clade XIIIb gene tree. Fig. S16 Clade XIV gene tree. Fig. S17 Clade XV gene tree. Fig. S18 Model of structural modifications found. Fig. S19 Phylogenetic trees of maize genes in clade XI_XIIb from different alignment domains. Fig. S20 Alignment showing sequence identity of a maize gene fragment to its paralog. Fig. S21 Backbone tree with gene names. Table S1 Genome annotation and assembly versions used in gene searches. Table S2 List of maize transcript variants used in gene searches. Table S3 All discovered genes, their respective clades, protein domains found in coding annotation, and domains found outside their coding annotation. Table S4 Gene expression analyses. Table S5 Genes used to construct backbone phylogenetic tree, their clades, and their constraint groups. Table S6 Gene family size in each taxon by clade. Table S7 Rate of gene structural variation by clade. [file NPH-226-1492-s001.zip › Man2019_LRR-RLKs_SupportingInformation/datasets/Dataset_S1_Alignments/VIIb.input.align.fasta]

>AT2G20850.1 pacid=19639158 transcript=AT2G20850.1 locus=AT2G20850 ID=AT2G20850.1.TAIR10 annot-version=TAIR10
-------------------------MRSMRSGRDN-------------------NICFLG
FLSFALISLP------------SLSLALT---NPDDVAAINSLFLALESPLLPGWV-ASG
GDPCGESWQG-VLC-----------------------------NASQVETIILISANLGG
E---LGVGLNMF------------------------------------------------
------------------------------------------------------------
------------------------------------------------------------
------------------------------------------------------TSLKAM
DFSNNHIGGSIPS-----TLPVSLQNLFLSGNNFTGTIPE----SLSSL-KSLSVMSLNN
NLLSGK---------------------------IPDVFQDLGLMINIDLSSNNLSGPLPP
SM-QNL-STLTSLLLQNNHLSGELDVLQDLP----LKDLNVENNLFNGPIPE---KL---
-----------------------LSIPNFIKGGNLFNVTIAPSPSP---ETPPSPTSPKR
PFFGPPSPNASAGHG--QAHVRSPPSDHHPSRPTPQGKEDSFTSKRI-IWISI-----LG
AFSFVVLALVCLLCGRKCLRKR-EDSEQ---LSKPHLTSEYGRAREGSRSNASMLPPSNT
FNKDKEARPKERVGGASKLHGGAERSVGSESK--QESHEIDMN--GNAMDLMHPSSIPPI
KRVIAKATEPAEASLKRTTSKSHGPLTAVKHFTVASLQQHTNSFSHENLIGT--GMLGSV
YRAELPGGKLFAVRKLDKKS-------PNHEEEGKFLELVNNIDRIRHANIVQLVGFCSE
H---SQRLLIHEYCRN-GTLHDLLH----ID-----------------------------
--DRLKIELSWNVRVRIALEAAKALEYLHEICD------PPSIHRNFKSANILLDDDIRV
HVSDCGLAPLISSGAVSQ-LSGQLLAAYGYGAPEF-----------------EYGI---Y
TMKCDVYSFGVVMLELLTGRKSYDKKRD---RGEQFLVRWAIPQLHDIDALAKMVDPSLK
G---------------DYPAKSL-SHFADVISRCVQSEPEYRPLMSEVVQDLSDMIQR--
-----------------EHRRNDSNGDNQYTGRR-----
>AT2G24230.1 pacid=19641290 transcript=AT2G24230.1 locus=AT2G24230 ID=AT2G24230.1.TAIR10 annot-version=TAIR10
M-----------------------GLGLGFWG-------------------------YAL
FLSLFL----------------KQSHCQE---PNTDGFFVSEFYKQMGLSSSQAY--NFS
APFC--SWQG-LFCDS--KNEHVIMLIASGMSLSGQIPDNTIGKLSKLQSLDLSNNKISA
----LPSDFWSL-NTLKNLNLSFNKISGSFSSNVGNFGQLELLDISYNNFSGAIPEAVDS
LVSLRVLKLDHNGFQMSIPRGLL-GCQSLVSIDLSSNQLEGSLPDG--FG----------
------------------------------------------------------------
SAFPKLETLSLAGNKIHG----------------------------RDTDFADMKSISFL
NISGNQFDGSVTG-----VFKETLEVADLSKNRFQGHISS---QVDSNW-FSLVYLDLSE
NELSG--VIKNLTLLKKLKHLNLAWNRFNRGM-FPR-IEMLSGLEYLNLSNTNLSGHIPR
EI-SKL-SDLSTLDVSGNHLAGHIP----ILSIKNLVAIDVSRNNLTGEIPMSILEKLPW
MERFNFSFNNLTFCSGKFSA--ETLNRSFFGSTNSC------------------------
-------------------PIAANPALFKRKR----SVTGGLKLA---LAVTL-----ST
MCL-LIG-ALIFVAFGCR--RK-TKSG----EAK-----------------------DLS
VKEEQ-----------------------SISG--PFSFQTDST--TWVADVKQANAVPVV
--------------------IFEKPLL---NITFSDLLSATSNFDRDTLLAD--GKFGPV
YRGFLPGGIHVAVKVLVHGS-------TLSDQEA--ARELEFLGRIKHPNLVPLTGYCIA
G---DQRIAIYEYMEN-GNLQNLLHDLPFGVQ-TTDDWTT---DTWEEE-TDNG--TQNI
--GTEGPVATWRFRHKIALGTARALAFLHHGCS------PPIIHRDVKASSVYLDQNWEP
RLSDFGLAKVFGNGLDDE----IIHGSPGYLPPEFLQP--------------EHEL---P
TPKSDVYCFGVVLFELMTGKKPIEDDYLD--EKDTNLVSWVRSLVRKNQAS-KAIDPKIQ
E---------------TGSEEQM-EEALKIGYLCTADLPSKRPSMQQVVGLLKDIEP---
---------------------KSNQ--------------
>AT5G58150.1 pacid=19666337 transcript=AT5G58150.1 locus=AT5G58150 ID=AT5G58150.1.TAIR10 annot-version=TAIR10
-------------------------MRLSLWG-------------------------SLL
FFSFFV----------------KHLTSLD---PNTDAYHLSSFFSAMRLPNSPQA--HTF
SSLC--SWPGVVVCDS---SENVLHISASGLDLSGSIPDNTIGKMSKLQTLDLSGNKITS
----LPSDLWSL-SLLESLNLSSNRISEPLPSNIGNFMSLHTLDLSFNSISGKIPAAISN
LVNLTTLKLHNNDFQFGVPPELV-HCRSLLSIDLSSNRLNESLPVG--FG----------
------------------------------------------------------------
SAF---------------------------------------------------PLLKSL
NLSRNLFQGSLIG-----VLHENVETVDLSENRFDGHILQLIPGHKHNW-SSLIHLDLSD
NSFVGH-IFNGLSSAHKLGHLNLACNRFRAQE-FPE-IGKLSALHYLNLSRTNLTNIIPR
EI-SRL-SHLKVLDLSSNNLTGHVP----MLSVKNIEVLDLSLNKLDGDIPRPLLEKLAM
MQRFNFSFNNLTFCNPNFSQ--ETIQRSFINIRNNC------------------------
-------------------PFAAKPIITKGKKVN--KKNTGLKIG---LGLAI-----SM
AFL-LIGLLLILVALRVR--RK-SRTW----ATK-----------------------LAI
NNTEP-----------------------NSPD------QHDST-----TDIKQATQIPVV
--------------------MIDKPLM---KMTLADLKAATFNFDRGTMLWE--GKSGPT
YGAVLPGGFRAALKVIPSGT-------TLTDTEV--SIAFERLARINHPNLFPLCGYCIA
T---EQRIAIYEDLDM-VNLQSLLHN----------------------------------
--NGDD-SAPWRLRHKIALGTARALAFLHHGCI------PPMVHGEVKAATILLDSSQEP
RLADFGLVKLLDE------QFPGSESLDGYTPPEQE----------------RNAS---P
TLESDVYSFGVVLLELVSGKKP-----------EGDLVNWVRGLVRQGQGL-RAIDPTMQ
E---------------TVPEDEI-AEAVKIGYLCTADLPWKRPTMQQVVGLLKDISP---
-------------------------------------NY
>AT5G45800.1 pacid=19672805 transcript=AT5G45800.1 locus=AT5G45800 ID=AT5G45800.1.TAIR10 annot-version=TAIR10
-------------------------M----------------------------FLKLFL
LLSLVSFSHS---------DSSSTVSCP----NGTDFHQLTTVFRYVSGFNSSWF-----
SSNC--SAV-------------ITHVVLPSRKLNGTVSWNPIRNLTRLRVLDLSNNSLDG
S---LPTWLWSM------------------------------------------------
------------------------------------------------------------
------------------------------------------------------------
------------------------------------------------------PGLVSV
NLSRNRFGGSIRVIPVNGSVLSAVKELNLSFNRFKHAVN------FTGF-TNLTTLDLSH
NSLGV----------------------------LPLGLGSLSGLRHLDISRCKINGSVKP
-I-SGL-KSLDYLDLSENSMNGSFP--VDFPNLNHLQFLNLSANRFSGSVGFDKYRK---
-----------------------FGKSAFLHGGD---FVFNDSKIPY-------------
---------HHRIHR---LPHRHPPPVRQRNV----KTHRTNHTPLV-IGLSSS----LG
ALI-IVIFAAAIILIRRR--MK-SART----KSRWAISN----------------PTPLD
FKMEK-------------------------SG--PFEFGTESGS-SWVADIKEPTAAPVV
--------------------MASKPLM---NLTFKDLIVATSHFGTESVISD--GTCGPL
YRAVLPGDLHVAIKVLERIR-------DVDQNDA--VTAFEALTRLKHPNLLTLSGYCIA
G---KEKLILYEFMAN-GDLHRWLHELPAGET-NVEDWSA---DTWESH-VGD-------
--SSPE-KTNWLIRHRIAIGVARGLAYLHHVGT---------THGHLVATNILLTETLEP
RISDFGINNIARTGD-------------------------------------DTNK---N
NVEFDVYSFGVILFELLTGKQG-----------SDENVKSVRRLVKERRGE-EALDSRLR
L-------------AAGESVNEM-VESLRIGYFCTAETPVKRPTMQQVLGLLKDIRT---
---------------------VSR---------------
>evm_27.model.AmTr_v1.0_scaffold00130.49_
-------------------------MAFAITV-----THGLI-----------LLCEILL
LLASLSLTEE--------------VPC-----NSSDYKLVQIAFSSVTGFDLEFLG-SNF
TVNC--SD-------------RIREIKLPSKNLRGSVSWMQLKNLTELKTLDLSNNSLQG
S---IPGSFWLM------------------------------------------------
------------------------------------------------------------
------------------------------------------------------------
------------------------------------------------------PSVTHL
DLSANDFGGMVGSLSKSQIPHLPLQLLNLSANRFTNSFN------LSSF-KDLRVLDLSN
NKISESDVLSQISGLSNLIKLSLAGNNL--QS-LPSSVRALSGIQYMDLSNCNISGSIKP
-L-SSL-GSLTHLDISHNSMSGSFI--SDFPCISNLKFLNVSVNNFSGPIRSDIFKR---
-----------------------FGVSAFIQSGICS-SEFNSTCLPNPHKNQTH------
-----PKPS-----------TKAKPTTNSRAK----TKHKSRKGTN--IAIIAS---LSS
ASF-ILALVIAVTCLYRR--RR-NATI----SKKWAIPK----------------P-PFT
VKIEK-------------------------SG--PFSFETDSG--TWVADIKEPSSVAVV
--------------------MFEKPLI---SLTFSDLIAATGHFSKESQLAE-AARSGPL
YRVVLPGDMHVAIKVLENAR-------EMDNVEA--VAKLEELGRLKHPNVMPLLGYCIA
G---TSTL----------------------------------------------------
------------------------------------------------------------
------------------------------------------------------------
------------------------------------------------------------
------------------------------------------PSLPSL------------
---------------------------------------
>evm_27.model.AmTr_v1.0_scaffold00130.50_
------------------------------------------------------------
------------------------------------------------------------
------------------------------------------------------------
------------------------------------------------------------
------------------------------------------------------------
------------------------------------------------------------
------------------------------------------------------------
------------------------------------------------------------
------------------------------------------------------------
------------------------------------------------------------
------------------------------------------------------------
------------------------------------------------------------
------------------------------------------------------------
------------------------------------------------------------
------------------------------------------------------------
------------------------------------------------------------
-------------MAN-GNLHQWLHELPSGDP-NVEDWSM---DTWEQQ-QQIN--SSNF
LPSNPE-KMGWLTRHRIAVGIARGLAFLHHAGS------RPTPHGRVEPTTILLDESFEP
RLAGCGLGSLGS----------------------------------------QATE---S
SVEADVYAFGVVLLELVTGMMG-----------SEEIVAWVRGLVRAKQVM-KLIDERLK
R---------------VGPVGEM-VECVWVGYLCTAEVPEMRPTMQQVLGLLKDIRL---
---------------------AS----------------
>evm_27.model.AmTr_v1.0_scaffold00065.196
-------------------------MGV--------------------------------
--------------------------------PEGD-------------------F-NFA
APFC--SWRG-VFCDT--QKENVLKLELSGSGLSGVLPENTFAKLKKLQSMDLSNNSITG
----FSSDFWGLGGTLLSLNLSSNRFFGILPSNIGNFGFLKSFDLSFNNFSGEIPASLSS
LLSLQVLALGSNSFEGNIPVQIL-SLKFLVAVDLSLNRLVGEIPQN--FS----------
------------------------------------------------------------
ASLTGLKALNLAGNGIQG----------------------------RISDFSGLISLESL
NISGNFFEGPVLG-----LFQESLKVLDISKNQFQGHISQISFNS--NW-PNLVFLDMSL
NQLSGE-IFTDLNKAHSLKHLNLAHNRFSLQK-FPL-INDLKSLERLNLSDTGLTGPIPQ
EI-SEL-KSLHLLDLSLNFLTGTVP------SLTTLDHLDLSYNNLSGEIPSPLLESLPS
MEKFNFSYNNLTICYKNSLP--QTFPLSFLGSTNGC------------------------
-------------------PIAADPNLFQRTR----TRNRHMRLE---LAITI-----AT
VCF-LAG--LVCLAFGCR--RR-TRLW----AEK-----------------------QVP
YKEEQ-----------------------NISG--PFSFQTDST--TWVADVKLATSVPVT
--------------------MFEKPLM---NITFADLLAATSHFDRGTLLAE--GRYGPV
YRGVLPGGIHVAVKVLINSS-------SINDQEA--ASALEHLGKIKHPNLVPLTGYCLA
G---DQRIAIYKYMEH-GNLQNMLHDLPIGGQ-ITEDWST---DTWEEE-YGGE--TQ--
--EKQS-LISWRFRHRITLGTARAIAFLHHGCS------PPIIHRDVKASSIYLDAQFEP
RLSDFGLAKIAGIEPENE----RFLGSPEYKPPEFDQN--------------PASL---V
SEKSDVYAFGVVLIEVITGKKPLGDEYG---EGEVSLVSWVRGLVRKKIGW-KAIDQKII
G---------------TGSQEQM-EEGLRIGYLCTAESPLKRPDMHQIVGLLKDIEP---
---------------------VGDQ--------------
>Bradi1g40980.1.p pacid=32799303 transcript=Bradi1g40980.1 locus=Bradi1g40980 ID=Bradi1g40980.1.v3.1 annot-version=v3.1
-------------------------MPLHSHV----------------------GQLLFL
LLLILSTAIP-------DAV---SSSCAG--RDRDDAAIVAAAFRHVRNFQPST------
VPAC--TP--------------VTELRLPSRNLTGAVAWAALANLSALATLDLSGNALRG
A---IPGGFWRA------------------------------------------------
------------------------------------------------------------
------------------------------------------------------------
------------------------------------------------------PSLRTV
DVSRNQLGGSLRV----EEPNPRLLSLNVSGNRFTGVSG------VDGL-AVLDALDVSA
NRIR----------------------------------------------------QVPQ
GL-ARL-ARVSRLDISGNAMQGTFP--GDLPPLDGVRFLNVSYNRLMGVVKVGAVKK---
-----------------------FGPSAFVHAGNAS-LVFSKESTPRP-KQAPART----
-----PTPTHGRSKN---KKDPARTEKSTATR-----RKKHPNMVV--VAVVCG---VAS
VAV-LLCLVLCVACGVLR--RR-KNGG----KDE-----------------------EE-
-KKVQ-----------------------------QRGGNEEEVTVAAAATAKGASAAPVV
--------------------LFERPLM---ELTLSDLAAATSGFGRESQLAERGGRSGAA
YRAVLPGDLHVVVRVVEDGSMGRAEEVGDNP-----AAAFRELARLRHPNILPLLGYCIA
G---REQLLLYEYMEK-GDLHRWLHELPSGWPDDMEDTGG--GDIWETA-E---------
--DKRS-ISDWPTRHRIALGVARGLAFLHQGWA-GSG--RAVVHGHLVSTNVLLGDDLEP
RISDFGRG--------------------------------------------GEEQ---G
TPEGDVYGFGVVVLELMTGQARW----------DEASVSWARGIIRDGKGL-DIVDPRVH
GEAAA----------GPEAEREM-VECLRVGYLCTAHSPDKRPTMQQVVGVLKDIRPDGG
PLHCQRLAACVPLLMSHQHMQASCAAFPA----------
>Bradi3g19650.1.p pacid=32818525 transcript=Bradi3g19650.1 locus=Bradi3g19650 ID=Bradi3g19650.1.v3.1 annot-version=v3.1
-------------------------MARGGSS------------------------NFLF
FLAVAV-------------AMAATAAAQE---PNTDAYFVSRFFSRMGLAAPSSG-----
-AVC--SWPG-VSCDG---EARVVAFAAAGMGLSGPVPDDTVGKLARLRSLDLSGNRLTA
----LPNDLWELGASLRGLNLSRNAIRGALPNNVGNFALLQVLDVSRNGFSGPLPPALGS
IAGLRVLDASHNQFQGQVPGAVVLGCVSLVSMDLSSNALDGDLP----------------
------------------------------------------------------------
-------------------------------------------------ELSPLRSLAYL
NLSGNLLRGSVSG-----AFQEQLSAIDLSNNRFSR----LNFSSGYAG-SSLMYLDLSS
NELVGE--FGLAGRFRNLRHMNLAFNKLSLGNLLAS-MGEISALEYVNLSSTELHEQIPG
VLSSRL-TGLKVLDLSKNNVSGVVP----DLSILQLRVLDLSVNNLTGEIPVSLVKKLAS
MERFNFSYNNLTVCASELSP--QAFAAAFARSRNDC------------------------
-------------------PIAVNPDNIKKNR----ASRKGMKLA---LAIVL-----SL
FFS-VLG--LLCLAVVCR--RR-KKMSDALPADK-----------------------QVS
FKEEQ-----------------------GMSG--PFAFQTDST--TWVADVKVATSVPVV
--------------------IFEKPLL---SFTFADLLAATSNFDRGTLLAE--GRFGPV
YRGFLPGGIQVAVKVLVHGS-------VMADQDA--ARELERLGRIKHPNLVPLTGYCLA
G---DQRIAIYEYMEN-GNMHNLLHDLPLGVQ-TTEDWST---DTWEDN-NGGVA-TENI
--TPEG-TATWRFRHKIALGAARALAFLHHGCI------PQIVHRDVKASSIYFDYAMEP
RLSDFGLSMIAGTSADDD----LLRHSPGYAPPEFSDS--------------ENAT---A
TAKSDVYSFGIVLFELITGKKPLGDEYPD--QKEASLVDWARAMVKGNQVS-SIIDPKIR
D---------------TGLERQM-EEALRIAYLCTAELPCKRPAMQQIVGLLKDIEP---
---------------------KVEEEC------------
>Bradi3g09150.1.p pacid=32820200 transcript=Bradi3g09150.1 locus=Bradi3g09150 ID=Bradi3g09150.1.v3.1 annot-version=v3.1
M---------------------TSPMPRRPRHYAR-S-----------------LLPLLF
LPAIIIAATS-TATTAASASYNRTSNCTL----LPDADIVRKAFLDVINFRLPRHG----
RSAC--RP--------------VRRLRFPSSNLTGVPRWDELANLSSLLTLNLSGNSLEG
E---LRGAFWRA------------------------------------------------
------------------------------------------------------------
------------------------------------------------------------
------------------------------------------------------PSLRAV
DLSGNRLGGALRF-----EPSTRLRSLDVSGNRFTSVEG------VGLL-HGLESLDLSG
NVIG----------------------------------------------------KVPE
GL-PRLGAQVRRLDLSRNSMAGRFP--DDFPRLDGVEFLNISHNNFSGMVDARIVRK---
-----------------------FGPSAFLQAGNAL-LVVED------------LE----
-----PAPA---------------------TK----GRKKHRRVVL--IVVVV-----VA
VAT-VAFLAGCVACGLNL--KRGKKRG----KKK-----------------------DKD
---GK-------------------------AA--AATWDEDE---VAVGAVKVAATAPVV
--------------------VLERPLM---ELTLADLAAATSGFGRESQLADAGGRSGAA
YRAVLPGDLHVVVRVVEGPVAGIGE--DDDAAAT--AAAFRELARLRHPNILPLLGYCIA
G---TQKLLLYEYTEK-GDLHRWLHELPAGSM-DIQESGIIIDPTWDAT-EDT-------
--SNKP-IGDWPTRYQLILGIARGLAFLHQGSS---G--RPIVHGHLVPTNILLGDDLEP
RISDFVH---------------------------------------------PGSN---E
TPEGDVYGFGVLVFELVTGQAKW----------DEATVSWARGVIRNKKGA-NIVDARLR
EETE---------TETRRTEREA-EECLQVGLLCTAHSPEKRPTMQQVVGVLKDVRP---
---------------------APAD--------------
>LOC_Os08g17410.1 pacid=33105220 transcript=LOC_Os08g17410.1 locus=LOC_Os08g17410 ID=LOC_Os08g17410.1.MSUv7.0 annot-version=v7.0
-------------------------MGAR----------------------------VVL
FLAVAV----------------VAAVAQE---PNTDAYFVSRFFAKMGRAAPASG-----
AAVC--GWPG-VACDG---EGRVVEFSAAGMGLEGAVPEDTVGKLARLRSLDLSGNRLAA
----LPNDLWEVGASLLELNLSRNAIRGDLPNNIVNFAALQVLDVSHNAFSGALPPALGS
IAALRVLDASHNLFQGQLLGTVISGWTNLSSMDLSGNALDGDLP----------------
------------------------------------------------------------
-------------------------------------------------DLSPLLSLSYL
NLSGNRLRGSVIG-----AFHEQMKVIDLSNNSFSG----LNFSSGYAG-SSLAYLDLSG
NELTGE--FSVGNRFQNLKHLNLAFNQLSVANLLVS-MGEISGLEFVNLSSTGLHGQIPR
ELSSQL-SRLKVLDLSRNNISGVVP----DLSSIRLQVLDLSVNNLTGEIPVALVKKLVS
MERFNFSYNNLTVCASELSP--EAFAAAFARSRNDC------------------------
-------------------PIAVNPDRIQRSG----GKRKGMKLA---LAIVL-----SL
FFS-VLG--LLCVAVACR--RR-RKRGDVLPAVK-----------------------QVS
FKEEP-----------------------GISG--PFAFQTDST--TWVADVKVATSVPVV
--------------------IFEKPLL---SFTFADLLAATSNFDRGTLLAE--GRFGPV
YRGFLPGGIQVAVKVLVHGS-------AMADQDA--ARELERLGRIKHPNLVPLTGYCLA
G---EQRIAIYEYMEN-GNLHNLLHDLPLGVQ-TTEDWST---DTWEDN-NGGVA-TENI
--TPEG-TATWMFRHKIALGAARALAFLHHGCI------PQIVHRDVKASSIYFDCGMEP
RLSDFGLSMIAGTSTDNN----LLHHSPGYAPPEFSDS--------------ENAM---A
TAKSDVYSFGVVLFELITGKKPLGDDYPG--QKEASLVNWARAMVKANLGP-GIIDPKIR
D---------------TGLERQM-EEALRIAYLCTAELPSKRPAMQQIVGLLKDIEP---
---------------------KVAEQD------------
>LOC_Os02g14480.1 pacid=33139737 transcript=LOC_Os02g14480.1 locus=LOC_Os02g14480 ID=LOC_Os02g14480.1.MSUv7.0 annot-version=v7.0
-------------------------MPPMLHA--------------------------IL
LLAVAVAATSASAATAPAAARNSTSNCTV---PLPDAGIVTAAFKNVANFPLPR------
RPSC--RP--------------VRRLAYSSRNLAGVVGWAALGNLSGLLTVDLSGNSLEG
DDGFGGGALWRA------------------------------------------------
------------------------------------------------------------
------------------------------------------------------------
------------------------------------------------------PLLRAV
DVSRNRLGGALRL-----GASARMASLNASRNGFTSVVG------VDGLAAGLVVLDVSG
NRIA----------------------------------------------------AVPE
GL-RRL-TRVRRLDMSQNSMAGKFP--DDLPPLDGVEFLDISDNNFSGVVNSTWVTK---
-----------------------FGRSAFLRAGNATSLVIEDNPP----ASAPA------
-----PAPA-----------------TMTPSS----GGKKHKRVVLIVVVVVCGVVAVSA
AVA-FMALAGCVACGFSR--RR-KRGK---------------------------------
------------------------------KA--AAAWEDDE---VAVGAVKVAATAPVV
--------------------LVERPLM---ELTLADLAAATSGFGRESQLADVGGRSGAA
YRAVLPGDLHVVVRVVDGAVAGVGG-DDGDVAAA--AAGLRELARLRHPNILPLLGYCIA
G---KEKLLLYEYIEK-GNLYRWLHELPASSM-DMEETGA---DMWDTT-EQ--------
--DKKS-IDDWPTRYHIILGIARGLAFLHQGWAGSSG--RPIVHGNLVPTNILLDDDLEP
RISDYIH-------------------------PVDS----------------NNGE---L
TPESDVYSFGVLVFELVTGQVRW----------DDSTVSWARGVIRNRKSL-NIVDARLR
EEEEEGGTSGAAKTTMTVAEREM-VECLQVGFLCTAHSPEKRPSMQQVVGVLKDIRP---
---------------------APPPPAGGAGETP-----
>LOC_Os06g35200.1 pacid=33147152 transcript=LOC_Os06g35200.1 locus=LOC_Os06g35200 ID=LOC_Os06g35200.1.MSUv7.0 annot-version=v7.0
MLVSFSPLFDASG-----SLTLASPMPLHSHL-------------------------LLL
LLALSTSVVA-------GSVSSSPSVCAGGGGGGGDAAIVAAAFRGVRNFQLP-------
--PC--GA--------------VRELRLPSRNLTGAVAWAALANLSGLAVLDLSGNALQG
A---IPGGFWRA------------------------------------------------
------------------------------------------------------------
------------------------------------------------------------
------------------------------------------------------PSLRHV
DVSGNQLGGALRV----VEASPRLESLNVSGNRFTGVAG------AEAL-AGLRVLDVSA
NRIR----------------------------------------------------AVPQ
GL-RRL-ARVNRLDLSRNAMQGRFP--GDLPPLAGLRFLNVSYNNFSGVVDGGAVKK---
-----------------------FGHSAFVHSGNTS-LVFSENSTAR--RPPPP------
-----PSPPPSHPHRSGGKNDTATPARRTRTR----SRRKHLSVVT--VAVVCG---VVS
VAM-LLCLVGCVACGVLR--CR-KNRG----KEA-----------------------EEE
KRKAH-------------------------WG----GKDEEEVVAVAAAAAKGGSAAPVV
--------------------LFERPLM---ELTLADLAEATSGFGRESQLAERGGRSGAA
YRAVLPGDMHVVVRVVDGAMA-VGE--DDDPATA--ATAFRDLARLRHPNILPLLGYCIA
G---KEKLLLYEYMEK-GDLHRWLHELPAGRP-DMEDDTG--GDIWEVA-E---------
--DKRS-ISDWPTRHRIALGIARGLAFLHQGWA-GSG--RPVVHGHLVPTNILLGEDLEP
RISDFGH----------------------------------------------PSD---T
TPEGDVYSFGVLVLELITGQAGW----------DEASVSWARGIIRDQKGL-DIVDPRVR
DEAGGG-------PETSTVEREM-VECLRVGYLCTAQSPEKRPTMQQVVGVLKDIRV---
---------------------APASSSST----------
>DmPelle
-------------------------MSGVQTA----------------------------
---------------------EAEAQAQN--QANGNRTRSRSHLDNTMAIRLLPL--PVR
AQLC-----------------------------------------AHLDALDV-------
---------WQQ------------------------------------------------
------------------------------------------------------------
------------------------------------------------------------
----------------------------------------------------LA---TAV
KLYPDQVE----------QISSQKQRGRSASNEFLNIWGGQYNHTVQTLFALFKKLKLHN
A-----------------------------------------------------------
---MRL-----IKDYVSEDLHKYIP--RSVPTISELRAAPDSSAKVN-------------
--------------------------------------------------NGP-------
-----PFPSS--------------------------------------------------
------------------------------------------------------------
------------------------------SG-VSNSNNNRTST-TATEEIPSLESLGNI
--------------HISTVQRAAESLL---EIDYAELENATDGWSPDNRLGQ--GGFGDV
YRGKW-KQLDVAIKVMNYRSPNIDQ-KMVELQQS--YNELKYLNSIRHDNILALYGYSIK
G---GKPCLVYQLMKG-GSLEARLRAHKA--Q----------------------------
--NPLP-ALTWQQRFSISLGTARGIYFLHTARG------TPLIHGDIKPANILLDQCLQP
KIGDFGLVREGPKSLDAVVEVNKVFGTKIYLPPEFR----------------NFRQ---L
STGVDVYSFGIVLLEVFTGRQVTDRVPEN--ETKKNLLDYVKQQWRQNRM--ELLEKHLA
A--------------PMGKELDMCMCAIEAGLHCTALDPQDRPSMNAV---LKRFEP---
---------------------FVTD--------------
>Pp3c26_4970V3.1.p pacid=32917256 transcript=Pp3c26_4970V3.1 locus=Pp3c26_4970 annot-version=v3.3
------------------------------------------------------------
------------------------------------------------------------
------------------------------------------------------------
------------------------------------------------------------
------------------------------------------------------------
------------------------------------------------------------
------------------------------------------------------------
------------------------------------------------------------
------------------------------------------------------------
------------------------------------------------------------
------------------------------------------------------------
------------------------------------------------------------
------------------------------------------------------------
------------------------------------------------------------
------------------------------------------------------------
------------------------------------------------------------
------------------------------------------------------------
------------------------------------------------------------
-----------------------MGGTVGYVPPGCG----------------QTWK---A
TPGGDVYSPGVVLLELVTGKTPIGREFHE--SCGGNLVGWVRSQVKDQCGF-KCLDPKLL
A---------------SGVKSEM-LETLRMGYLCTAELPTKRLTMQQVVGLLKDIHA---
---------------------EVTSV-------------
>Pp3c4_26070V3.1.p pacid=32918823 transcript=Pp3c4_26070V3.1 locus=Pp3c4_26070 annot-version=v3.3
-----------------------------------------------MKGYNGRFLTPLV
VLLVFL----------------HGVSAQT---LREDEENFFAFLKSALPNLSSVF--NTT
IPTC--DWYPRVYCIGLGAQRRIFRLYLGESGLNGSIPNNTLGALSELSVLDLSNNFLRG
E---IPPDIFKL-SNLVHLGLANNRLTGNVSNGVSNLYQLSKLDLSGNRLSGALPGSLGA
LQGLKFLDLHGNNFSGPLPKLV--NTAYIRYLDLSSNWITGGIQSE--TLRNQELVYLNL
SRNLLSGVIPKGINSLWRLRFLDLSGNDFEGAIPDLSNLGQLRMFDVSSNRLNGSIPTNV
TRLPYLRTLSVAHNKLTGSLPSLPWGLSSAKI-IKVDCSDNFLTGSIPEGLLASENLTIF
RLASNKFSGRIPS-----NISEQLQELDLRSNRFTGEIPE----ALARL-QSLKYLDLSA
NLLNGS-IPWGLTEITSLQHLSLTGNGFEEGV-LPD-FSQMGSLEHLNLSYSNIVGVIPA
SF-GEL-KSLAQLDLSHNRLNGSIP--TNLSWATNLTSLDLSYNNLTGTIPPELISLT-Y
LSRLNLSFNNLSGEVPSANQWGTLNPSSFEGNPLLCGVVVDRVCP----YVAP-------
-----PAPSPSLPL----FPSPDLSPSTEPRG----SSSKTLKVGAI-VGIAV-----GA
AVAFCLCASLSTLVLFHK--HK-FKRI----PTH-----------------------D--
---PS-----------------------HLAG--SVTFESDPS--AWAAQVPLAASIPVI
--------------------MFEKPLL---NLTFADLLQATNRFHKDSIILD--GGYGPT
FKGVLPGGLQIVVKVLYEGG-------PGNELEK--AAQLEALGKIRHENLVSLVGYCIV
R---GERLLVYEFMEN-GNVYQRLHDPSEEAH-HPDHWTV---ETWVDAPEKF-------
--SVTE-ELSWPIRHRIAVGVARALAFLHHGCS------PNIVHRDVTSSNILLDSQYEP
HLAECGLANLVESPRH---DTPVMGGTVGYVPPEYG----------------QTWK---P
TPRGDVYSFGVVLLELITGKRPTGHFFHD--SYGGNLVGWVRSMIKEKRGY-KCLDPKLL
A---------------TGVESEM-LETLRIGYLCTAELPTKRPTMQQVVGLLKDIHV---
---------------------EVTYM-------------
>Pp3c3_15220V3.1.p pacid=32940188 transcript=Pp3c3_15220V3.1 locus=Pp3c3_15220 annot-version=v3.3
-----------------------------------------------MTGPTGKIVTLLL
VVLILL--------------NHGTASAQT---LREDEENLIAFLRNVLPDYSLVF--NSS
VPTC--QWEG-LTCIGLGAQQRIYTLNLGGLSLNGSIPNNTLGALTALTVLELSNNFLSG
S---IPYDIFNL-RNLMHLGLANNRLTGILPQWI-NLYQLLKLDLSENLLSGALPNSLGN
LRSLNVLDLHGNNFTGPMPMLN--NTRFLRYLDLSSNGITGNVPYQIFFSLSQELAQLNL
SSNLLTGPILPEFNWLWQIRVLDLSNNGFEGEIPDLSNLGQLRQFNVASNNLHGMLPVSI
TKIPYLRSLSVAKNRLWGPLPPLPWGTSSEKI-RFIDCSHNFFSGPIPNGLLASENLAVV
RLTRNWFSGPIPG-----NFTTLLEELDLSWNNFTGNIPE----TLANL-PLLTKLDLSA
NRLNGS-IPMGLVKKTSLQHLSLAANEFEEGS-LPD-LSHAGSLVYLNLSSCNRNGSIPD
SV-GEL-QSLVHLDLSHNHVTGPIP--ENLSLTTNITTLDFSYNNLNGQIPPALGSL--N
LSSLDLSFNNLTGEVPN--QWIKFANTSFTGNSFLCG-IVNRPCPVGDTSTAPS-----A
LPL--PNPSPDPAL----PPLIDHPPIVRGKG----HTRKDMEAGAV-LGIVI-----GL
CLA--FCALLSTYMLFHK-KRKRFKKK----PRK-----------------------DN-
---SS-----------------------YLTG--PLTFESDPC--GWACQVPQPASIPVI
--------------------MFEKPLL---NLTFADLLQATSKFHNDSQIAD--GRYGPT
FKGTLQGGFKIVVKVLRDCG-------PANELEK--AAQLEALGKIRHENLVSLVGYCLV
G---GERLLVYEFMEN-ADVHQRLHDSPD-TH-HPENWTK---EKWEDAPERF-------
--IVPE-ELAWPIRHRIAVGVARALAFLHHGSV------PSVVHRDVTTANIMLDSQYEP
HLADCGLADLVESGKHCD-SGPLMGGSPGYIPPEYT----------------QTWK---A
TSRGDVFSFGVVLLELVTGKPPTGQYFHE--SYGGNLVGWVRTLIREKQGY-KCLDPKLL
A---------------TGVESEM-LETLRIGYLCTAELPVKRPTMQQVVGLLKDIHV---
---------------------DVVTC---------I---
>Pp3c8_2540V3.1.p pacid=32965030 transcript=Pp3c8_2540V3.1 locus=Pp3c8_2540 annot-version=v3.3
M------------------------MPSRVAVKGRYSSRGDT--HLVMAGPNATVVTLLL
LTTIVF----------------PGVAAQT-----PDETHLFNFLKNVLPDFKLYF--NTS
VPTC--DWQGVVTCIGLGPRAQIRTLTLSGRGLNGTILPDTLGALSSLQFLDLSNNLLSG
E---IPLDIYNL-SSLSFIRLAQNRLTGGLSPMVSKLVQLATLDISQNLLSGPLPSKLGD
LQFLEVLDLHSNNFSENIPVLRQ-RNPVLQNLDLSSNQLTGEVPWA--FDSLTTLKLLNL
SRNSLTGALTWQFERLEGLQTLDISRNALEGQIPGFGNLKKLLKVSLSSNRFNGSVPSSL
IGLSDLQDLSVADNRLGGSLPQLAWADS---MISSLDCSNNFLNGSVPAELFASPNLVVV
RLSGNNFTGALPE-----NVSSKIRELDLHSNNFVGTIPK----SIVTL-PALEKLELSS
NQLGGP-LPRDFNGLSSINYLGLARNSFEEGL-LPD-VTGMTKISYLNLSSCSLGGPIPD
SF-AAL-KSLVSLDLSHNHLNGSIP--VSLSAAASLESLDLSFNNLTDVIPAELASLA-S
LRHVNFSYNNLSGEVPNSKQWAAFGSASFQGNPHLCGLVLEKPCS----SYSP-------
-----PTPGTSGP---------------HHGR----HRRRLLKVGAI-IGIVL-----GS
IVL--CCGFLTILLLFIK--KK-PKKL----TDR-----------------------EV-
---SK-----------------------YLSSKLPVTFEADPS--TWAGQVPQAGSIPVI
--------------------MFEKPLL---NLTFADLLKATSLFHKDNQISD--GGYGPA
FKGTLPGGFQIVVKVLYEGG-------PVNEYEK--AAQLESLGRIRHPNLVTLVGYCLV
G---DERVLVYEFMEN-GDLSSCLHELPSGQQ-NPEDWSK---DTWENP-DFE-------
--TRND-VLSWQVRHRIALGVARALAFLHHGCC------PHLVHRAVTSSNILLDSIYEP
HLADSGLGTLTVTGGPDS-EAPAYCGSPGYSPPEYG----------------QLWK---A
TTRGDVYSFGVLVLELVTGKKPTSPYYHE--SYGGNLVGWVRALIREKRGY-KCLDPRLA
S---------------SKVESEM-LEALRIGYLCTAEHPSKRPTMQQVVGLLKDIQP---
---------------------EFSGAAA-----------
>Pp3c12_16340V3.1.p pacid=32974491 transcript=Pp3c12_16340V3.1 locus=Pp3c12_16340 annot-version=v3.3
M-----------GERLWSTICWEEVMPKRLAAGIEVSRHRASFRQLHMTGPIEYLTTLLL
FILLFL-----------------GVSAET-----NDERSLFRFLDNVLPNYTALY--NTT
VPAC--EWPE-ITCIDRGQKAKIWSLNFSGRGLNGTILPGTLGALTSLTNLDLSHNLLSG
E---IPEDIFNL-SSLTHLKLANNKLGGGLADLVSNLVQLGTLDLSQNMLSGPLPQRLDS
M-FLNVLDLHSNNFSGRIPSMLS-LPNRLQTLDLSSNQLIGEVNHA--YENLSQLKYLNL
SRNLLTEALPGHFDKLGALRFLDF-----------------------SSNRFYGSIPDSL
TKLPELIQLSLANNRLTGPLPPLPWGNGDNHVLMFLDCSNNLLNGSIPEGLLASANLEVV
RLAGNNFTGPLPV-----DFSAKLRELDLQNNNLNGSIPQ----KVTTL-RALQKLELSS
NHLGGN-IPWNFFESSSLQYLGLGRNSFEGGP-LLN-VTSVAKILHLNLSSCKIKGSIPD
LLAASL-DRLQCLDLSHNHLNGSIP--SSLFYMTTLEYLDLSFNKLTGAIPSTLTELP-S
LRYLNFSYNNLTGEVPRS----GFNSSSFQGNPELCGLILTKSCP----GQSP-------
-----ETPIYLH------------------------LHRRRHRVGAI-AGIVI-----GT
IVS--SCSFVIIALFLYK--RK-PKKL----PAK-----------------------EV-
---SK-----------------------YLSE-VPMTFEADSN--SWAVQVPHPGSIPVI
--------------------MFEKPLL---NLTFADLLRATSIFHKDNQISD--GHYGPS
YKGALPGGLKIVVKVLFLGC-------PANEYEK--VAQLEALGKIRHPNLLSLMGYCLV
G---GERLLVYEFMEN-GDVQRRLHELPEGNQ-DPEDWSK---DTWEHS-DSV-------
--TKID-DLSWPVRYRIALGVARALAFLHHNCS------PQLVHRDVTSSNILLDSLYEP
HLADYGLASLITSENLL--ETPAICGAPGYLPPEYG----------------QAWK---A
TTRGDVYSFGVVLLELVTGKRPIG-HFHD--SLSGHLVGWVRSLMREKRAY-KCLDPKLA
C---------------TGVENEM-LETLRIGYLCTAELPSKRPTMQQIVGLLKDTQP---
---------------------KLTNS-------------
>Potri.004G058500.1 pacid=26991461 transcript=Potri.004G058500.1 locus=Potri.004G058500 ID=Potri.004G058500.1.v3.0 annot-version=v3.0
-------------------------MDV--------------------------FCRFLF
VFSLFVFVES---------------TC-----NSTDQELVSKAFSSVSGFNLSWFQHSGP
ASNC--SHPS------------ITEIRLPSRNLSGSISWKYLKNMSQLHIIDLSSNSLQG
R---VPAWFWSI------------------------------------------------
------------------------------------------------------------
------------------------------------------------------------
------------------------------------------------------KSLREV
NLSKNGLGGSVGS-GINGSSISMLKVLNLSTNRFTNLDK------LSGF-GNLEVLDISH
NDLGS----------------------------LPSGFANLTKLESLNISSCNISGNITV
-I-SGL-QSLKYLDVSNNTMNGKFP--SDFPPLDGLEFLNVSLNNFSGLVGYDKYNK---
-----------------------FGKSAFSHGGS---LIFNTSKTPTNPTMKP-------
---------QSQPHE--GTIKKYPPVYLHAKK----ARPKSKAKTLI-ISVSS-----TS
AFL-LVSIAVCVFCMHRR--RK-IAK-----RNKWAISK----------------PVQFT
FKMDK-------------------------SG--PFSFETESGS-SWVADIKEPTSAPVI
--------------------MSSKPLM---NFTFKDLIAATSQFGKDSLLAE--GRCGPL
YRAVLPGDLHVAIKVLENAR-------DLDHGDA--VAIFEDFSKLKHPNLLPLCGYCIA
G---KEKLVLHEFMFN-GDLHRWLHELPTLKT-NLEDWSA---DTWENQ-NIH---GSHV
-ASPEE-KTNWLTRHRIAVGVARGVAYLHHAGS---------IHGHLVASNILLSDSIEP
RVADFGLRDVGQKNRSVG---------------------------------LDNKD---C
GFEYDVYCFGVVLIELMTGEQG-----------SGENVGWVRRLVREGRGG-DAIDSRLR
L--------------GGDSTSEM-VECLRVGYLCTAELPEKRPTMQQVLGLLKDIHP---
---------------------C-----------------
>Potri.011G067900.1 pacid=27002020 transcript=Potri.011G067900.1 locus=Potri.011G067900 ID=Potri.011G067900.1.v3.0 annot-version=v3.0
-------------------------MDV--------------------------FCRFLL
VVSLFVFVES---------------TC-----NSTDQELVSKAFGSVSGFNLSWFQHAGS
TSNC--SHPS------------VTEIRLPSRNLSGSISWHYLKNMSQLHIIDLSSNSLRG
Q---VPAWFWSI------------------------------------------------
------------------------------------------------------------
------------------------------------------------------------
------------------------------------------------------KSLSDV
NLSKNRLGGSIGF-GINSSSSSMIKVLNLSTNRFTNLVK------LSGF-ANLEVLDISH
NDIGS----------------------------LPSGFPNLTKLESLNISSCKILGNIRV
-I-SGL-QSLKYLDVSNNNMSGKFP--SDFPPLDGLMFLNVSLNNFSGLVGLDKYRK---
-----------------------FGKSAFSHGGS---LIFNTSKIPTNPIKKPRL-----
--------NQTQLHK--KTIKKYPPIYLHAKK----TKPKSKTKTLV-ICVSA-----TS
SLV-VVSIAICVFCMHRR--RK-IAT-----RNKWAISK----------------PVHLT
FKMEK-------------------------SG--PFSFETESGS-SWVADIKEPTSAPVI
--------------------MPSKPLM---NLTFKDLIVSTSHFGTDSLLAE--GRCGPL
YRAVLPGDLHVAIKVLENAR-------DLDHDDA--VALFEDISRLKHPNLLPLCGYCIA
G---KEKLVLYEFMFN-GDLHRWLHELPTLKT-NVEDWST---DTWENQ-NVH---RFHV
-ASPEE-KTNWLTRHQIAVGVARGVAYLHHAGS---------THGQLVASNILLSDSLEP
RVADFGLRNVGSSNKSVG---------------------------------LEKQD---C
GFELDVYCFGVVLIELMTGKQG-----------SEGNVEWVRRLVREGRGG-DALDSRLR
L--------------GGDSVSEM-VECLRVGYLCTAELPEKRPTMQQVLGLLKDIHP---
---------------------VLS---------------
>Potri.006G185100.1 pacid=27003957 transcript=Potri.006G185100.1 locus=Potri.006G185100 ID=Potri.006G185100.1.v3.0 annot-version=v3.0
-------------------------MGFSFLR-------------------------SIL
ILSLFF----------------KPLACQQ---PNTDGFFISEFLKNTGLTSSPLY--NSS
ASVC--SWQG-VFCDA--KKEHVVEFLASGLGLSGSIPDTTIGKLSKLQTLDLSNNKITS
----LPSDLWSL-GTLKVLNLSSNQISGPLPNNIGNFGALEIIDLSSNNFSGEIPAAISS
LGGLRVLKLDRNGFEGSIPSGIL-SCQSLYFIDLSMNKLDGSLPDG--FG----------
------------------------------------------------------------
AAFPKLKTLNLAGNGIQG----------------------------RDSDFSLMKSITSL
NISGNSFQGSVMG-----VFQELVEVMDLSKNQFQGHISQVHFNSTYNW-SRLVYLDLSE
NQLSGE-IFQDFSQAPNLKYLNLAFNRFTKED-FPR-IDMLSELEYLNLSKTSVTGHIPS
EI-AQL-SSLHTLDLSQNHLSGQIP----RLTIKNLQVLDVSHNNLSGEIPVSLLQKLPR
MESYNFSYNNLTLCGTEFSR--ETFQTHFHGSLDSC------------------------
-------------------PIAANPGLFKRKV----TNHKGLKLA---LGLAL-----SL
VFL-LAG--LLFLAFGCR--RK-PKTW----EVK-----------------------QTS
YKEEQ-----------------------NISG--PFSFQTDST--TWVADVKQANSVPVV
--------------------IFEKPLL---NITFADLLSATSNFDRGTLLAE--GKFGPV
YRGFLPGGIHVAVKVLVHGS-------TLTDQEA--ARELEYLGGIKHPNLVPLTGYCLA
G---DQRIAIYDYMEN-GNLQNLLHDLPLGIQ-ITEDWSR---ETWEED-DNNG--IQNV
--GSEGLLTTWRFRHKIALGTARALSFLHHGCS------PPIIHRDVKASSVYLDYNLEP
RLSDFGLARVLGNGLDEE----IARGSPGYVPPEFTDP--------------DNDS---S
TPKSDVYCFGVVLFELITRKKPIGDDYPG--EKNSTLVSWVRGLVRKSQGS-RAIDPKIR
N---------------TGPEREM-EEALKIGYLCTADLPSKRPSMQQIVGLLKDIEP---
---------------------TTHQ--------------
>Potri.018G107400.1 pacid=27009028 transcript=Potri.018G107400.1 locus=Potri.018G107400 ID=Potri.018G107400.1.v3.0 annot-version=v3.0
-------------------------MGFGFFV-------------------------SVL
ILSLFF----------------KPLACQQ---PNTDGFFLSEFLKNMGLTSSPLY--NFS
ASVC--SWQG-VFCDA--KKEHVVKFLASGLGLSGSIPDTTIGKLSKLQTLDLSNNEITS
----FPSDLWSL-GFLNLLNLSSNKISGPLPSNVGNFGVLETIDLSSNNFSGEIPAAISS
LVSLRVLKLERNGFEGSIPSGIL-SCQSLHFIDLSMNKLDGSLPDG--FG----------
------------------------------------------------------------
AAFPKLKTLNLAGNGIQG----------------------------RDSDFSLMKSITIL
NISGNSFQGSVMG-----VFQELLEVMDLSKNQFEGHISQVQFNSTYNW-SRLVYLDLSD
NQLSGE-IFHDFSHASNLKYLNLAFNRFTEEE-FPR-IDMLSELEYLNLSKTSLSGHIPS
EI-TQL-SNLHTLDLSQNHLSGRIP----LLTIKNLQVLDMSQNNLSGEIPVSLLENLPW
MESYNFSYNNLTLCASEFSP--ETFQSHFSGSLDSC------------------------
-------------------PIAANPGLFHRKV----SNHKGLKLS---LGLAL-----SV
VFM-LAG--LLFLAFGCR--RK-SKMW----EAK-----------------------QTS
YKEEQ-----------------------NISG--PFSFQTDST--TWVADVKQANSVPVV
--------------------IFEKPLS---NITFADLLSATSNFDRGTLLAE--GKFGPV
YRGFLPGGIQVAVKVLVHGS-------TLIDQEA--ARELEYLGRIKHPNLVPLTGYCLA
G---DQRIAIYDYMEN-GNLQNLLHDLPLGIR-TTEEWST---ETWEED-HNNG--IQNV
--GTEGLLTTWRFRHKIALGTARALAFLHHGCS------PPIIHRDVKASSVYLDYNLEP
RLSDFGLAKIFGNGLDEE----IARGSPGYVPPEFTDP--------------DNDS---P
TPKSDVYCFGVVLFELITGKRPIGDDYAE--EKNSTLVSWVRGLVRKSEGS-RAIDPKIR
N---------------TGPEREM-EEALKIGYLCTADLNSKRPSMQQIVGLLKDIEP---
---------------------TCYQ--------------
>Solyc02g072520.2.1 pacid=36157643 transcript=Solyc02g072520.2.1 locus=Solyc02g072520.2 ID=Solyc02g072520.2.1.ITAG2.4 annot-version=ITAG2.4
-------------------------MKI--------------------------LFTLFI
FLSLFTFSKS-------------ESPCRN--NTDVDSSLVFKAFSSVYGFNISWF-----
SSNC--SSP-------------ITEINLSSRNLTGIVSWKYLKNLSHLHSIDLSNNSLKG
S---VHPLFWSI------------------------------------------------
------------------------------------------------------------
------------------------------------------------------------
------------------------------------------------------SSLVQV
NLSKNKLGGAVAV----ARSSSSIQRLDLSFNRFTNLGS-----VFYGF-PNLTSLDLSH
NDIKF----------------------------LPFWFTNLTKLENLSISSCNIYGNPKP
-L-SHI-KSLKHLDVSVNHMDGKLP--NDFPPLSSLNFLNISFNNFTGEIPKDQFAK---
-----------------------FGNSSFFHAGH---LQIKN-LLPNP-KNSSQLR-IKN
HNF--TTPTHKKM-----LPLRHKPVKPNTHK----KEPKSRKKVLT-VALSS-----AS
AFL-ILVMGLVILCLYKR--KK-QMAR----KNKWLISK----------------PIQIP
FRMDK-------------------------SG--PFSFETESGN-SWVADIKEPSSAGVV
--------------------MFEKPLM---NLTFKDLIAATSHFGKESLLAE--GRCGPV
YRAVLPGDLHVAIKVLEHAR-------ELSHDDA--IALFEQLSRIKHPNLLPISGYCIA
G---KEKLVLYEFMSN-GDLHRWLHELPTATT-NVEDWTT---DTWELQ-NGS-----QI
--TSPG-KMEWHTRHRIAVGVARGLAYLHHAQS------KPVVHGHLVLSNVLLADDFEP
RIADFGLSR-------------------------------------------NQAE---G
SSEMDVYDFGVVLVELLTGKIG-----------SDETIKWVRRLVKDGNGA-DALDSRLK
L--------------GGDSVSEM-VECLRVGYLCTAEAPNKRPRMQQVLGLLKDIQP---
---------------------HYQLGKTQ--------NL
>Solyc07g005540.1.1 pacid=36161953 transcript=Solyc07g005540.1.1 locus=Solyc07g005540.1 ID=Solyc07g005540.1.1.ITAG2.4 annot-version=ITAG2.4
-------------------------MGIGILG-------------------------SFL
LLTVFF----------------RPLLCQQ---PNTDGFFVSDFLQKMGVTK--VH--NFS
AHFC--SWQG-VGCDS--KDENVVNLTAKSFGLSGVIPDNTIGKLTKLKYLDLSNNKLTG
----LPSDIWSL-GSLKYLNLSHNHISGDLSSNVGNFGVLEIMDFSVNNFSGKIPDAISS
LSSLHSLNLSKNLFDSEIPSGIS-GCHSLESLDLSENRLTG-FPND--FG----------
------------------------------------------------------------
STFHKLKFLNLAENEILG----------------------------KDSDFSRMDSITHI
NISGNLFKGSVVG-----LFEGPLEVIDLSRNQFDGHISQVNFSSSFDW-SHLVYLDLSE
NHLSGE-IIKELKNARNLLYLNLADNRFSHQE-FPQ-TDMLSSLEYLNLSGTSLIGQIPQ
EL-SSL-SRLKILDISKNHLSKRIP----PLSNRNLLVLDVSYNNLTGDIPLPLVEILPR
MERFNFSYNNLTLCATEFSS--KTLLSAFMGSSNGC------------------------
-------------------PIAANPALFHKKA----PKHRGLKLA---LALTF-----SM
VFL-LLG--LLFLAFGCR--RK-TTIW----AVK-----------------------QNS
YKEEQ-----------------------TISG--PFSFQTDST--TWVADVKQANSVPVV
--------------------IFEKPLL---NFTFADLLSATSNFDRGTLLAE--GRFGPV
YRGFLPGGIHVAVKVLVHGS-------TMTDHEA--ARELEYLGRIKHPNLVPLTGYCLA
G---EQRIAIYDYMEN-GNLQNLLHDLPLGVRTTTEDWST---DTWEEE-DDINS-IQNV
--GSEGLLTTWRFRHKIALGTARALAFLHHGCS------PPIIHRDVKASSVYLDMNLEP
RLSDFGLAKIFGTGPEDE----ITRGSPGYIPPEFLHP--------------ESSSPKYP
TPKSDVYGFGVILFELITGKKPVEDDYPQ--HNDGNLVGWVRGLVRNNEGS-IVIDQKIR
G---------------TASQTQI-LEALKIGYLCTAEVPAKRPSMHQVVGLLKDIEP---
---------------------SQQ---------------
>Smo_81473_ pacid=15408279 transcript=81473 locus=81473 ID=81473.v1.91 annot-version=v1.0
-------------------------MRISRIA--------------------------LV
VVAIISGLDP------------GSAQSSG---AESDRESLRIFLQGALPAQPAF---NLS
GSPC--RWPG-VSCSD--TDSRVTRIDWQGWELRGSIPQDSIGRLDSLLYLNLYNNSISG
T---LPTDLWDL-PQLQYLNLSRNLLQGSMSIALGRPSGLFFLDLSQNHLAGQIPPSIGL
LKSLVVLNLSRNDFQDLVPGAIF-GCSFLRTLDLSYNRISGVFPSG--------------
-----------------------------------------------------------L
SHLVQLQALYLNNNMLRN----------------------------VSVGIWSMNSVETL
RLDGNSLSGLLPS-----QVGAALKELDLKNNEFSGPVSS----DLGAF-QSLAYLDLST
NRLSGP-LPEKLTGFPSLVHLGLDNNPFLESR-FPK-LQELKKLEYLNLSATQLTGGIPE
EI-GNL-QTLKQLDLSHNELNGTLP--ESLGSLVGLTSLDMSYNQLNGSIPNSMARL-TQ
LQHLNFSYNDLSGDLITF---------SMTGTVWAC------------------------
-------------------AECALPAR-NSTV----VGPQHLRVAVI-VGIVTG----SA
AAL-LCVLAGLCYC------RGSVKVF----NKK-----------------------QEP
TKEER---------------------FISMSG--PFSSEMDPS--VWAAGVRDPHTIPVV
--------------------MFEKPLL---NLTFSDLVQATANFSKDAQVPD--GGCGPV
FQGILPGGIHVAVKILGEGIP------SEDVASA--CAQLAAIGRLKHPNVVPLLGYCMV
G---VERLLVYDYVQDGGDLYGRLHELPEGMP-NTEDWST---DTWEHG-QEG---TTNA
--AVLA-VLPWSVRHRVALCTARALAFLHHGCS------PPVVHGDVKASNVLLDAECEA
RLAGTGLAQLVEIGT----------GEAGYVPPEFGSSSSNAGNNNSNSNSGSSRE---M
SPKADVYSFGVVLLELVTGKRPVGDDYPGGHGNQGGVVQWTRWLVKEKRGF-KALDARVM
Q--------------GDEDMTEM-LEALRVAYLCTAETPSKRPTMQQVVGLLKDLRP---
---------------------SSSISGELVGGSF-----
>Zm00001d050148_T001.1 pep chromosome:AGPv4:4:69214939:69217467:1 gene:Zm00001d050148.1 transcript:Zm00001d050148_T001.1 gene_biotype:protein_coding transcript_biotype:protein_coding
MV---------C----------CH-GGRRRSA-------------------------ALL
FLAVAVV------------ACAAAAAAQE---PNTDAYFVSGFFSKLGRAAPSSS---GA
NGVC--SWSG-VSCDG---AGRVVAFVAAGMDLAGAIPEDTIGKLARLQVLDLSGNRLTA
----LPNDLWELGASLGALNLSGNAIRGALPNNIGDFARLKVLDISHNAFTGALPQALGS
IVGLQVLNASHNQFQGQVPNAIVFGCVSVVAMDLSGNALDGGLP----------------
------------------------------------------------------------
-------------------------------------------------DLSPLRSLARL
NLSGNRLRGSIIG-----AFQEQLRVIDLSNNGFSG----LNFSSGYAG-SALVYLDLSG
NELTGE--FTIAGRFQNLRHVNLAHNQLSNANLLVS-MGGISGLEYVNLSSTGLHGQIPA
DFSSRL-VGLKVLDLSRNNISGVVP----DMSSLGLHLLDLSVNNLTGEIPVALVKKLTS
MDRFNFSYNNLTVCASELSA--EAFATAFAQSRNDC------------------------
-------------------PIAVNPDSIVKSR----GKHKGMKLV---LAVVL-----SL
FFS-VLG--LLCLAAACR--RG-RKRCDELPVVK-----------------------QVS
SFDEP-----------------------AVSG--PFSFQTDST--TWVADVKVATSVPVV
--------------------IFEKPLL---SLTFADLLAATSNFDRGTLLAE--GRFGPV
YRGFLPGGIQVAVKVLVHGS-------AIGDQDA--ARELERLGRIKHPNLVPLTGYCVA
G---VQRIAIYEYMES-GNLHNLLHDLPLGVQ-ATEDWSG---DTWEDN-TGGVATTEIV
--TPEG-TATWMFRHKIALGAARALAFLHHGCI------PQIVHRDVKASSIYFDCAMEP
RLSDFGLSMVAGTRAD------LLHHSPGYAPPEFSGS--------------ENAA---A
TAKSDVYSFGVVLFELVTGKKPLGDEYPG-VQKEASLVSWARAMVKASLAP-SIIDPKIR
D---------------TGPERQM-EEALRIAYLCTAELPSKRPAMQQIVGLLKDIEP---
---------------------KVEEEGD-----------
>Zm00001d046178_T001.1 pep chromosome:AGPv4:9:69726535:69728853:1 gene:Zm00001d046178.1 transcript:Zm00001d046178_T001.1 gene_biotype:protein_coding transcript_biotype:protein_coding
-------------------------MPLQVHP---------------------------L
LLLLLVSSLP------SCAISSGSSSCAG----RDDAAIVAAAFRHVRNFRAPR------
TKAC--QP--------------VRALRLPSRNLTGAVSWAALANLSALAAVDLSGNALQG
A---IPGGFWRA------------------------------------------------
------------------------------------------------------------
------------------------------------------------------------
------------------------------------------------------PSLRAV
DVSRNQLGGALRV-----EPNPQLQSLNVSGNRFTGVDG------VEGL-SGLVALDVST
NRIR----------------------------------------------------AVPR
GL-RRL-TRLKRLDLSSNGMRGWFP--GDLPPLGGVRSLNVSYNKFSGVVDTGAVTK---
-----------------------FGHSAFVHAGNAS-LVFSGHSTE---PRRPR------
-----PSPPHGKSKKNGGSAGTSTESKATRSS----KKRKHLSIVA--VAVICG---VVS
LAM-LLCLVGCVACGVLK--SR-QKGG----KDD-----------------------DE-
-KKPQ-------------------------WG--EKGEEEKEED-VVVAAARGASAAPVV
--------------------LFERPLM---QLTLANLAAATSGFGRESQLAERGGRSGAA
YRAVLPGDQHVVVRVVEGAMAGLGE--DDNPAAA--ATAFRELARLRHPNILPLLGYCIA
GKLSKEKLLLYEYMEK-GDLHRWLHELPAGRP-DMDDTGS--GDIWEAA-E---------
--VKRS-ISDWPTRHRIALGVARGLAFLHQGWAGGSG-RAAVVHGHLVPTNVLLCDDLEP
RISDFGHNND------------------------------------------PPSA---A
TPEGDVYGFGVLVLELMTGQAGW----------DEASVSWARGIIRDGKGL-DIVDPRVR
DEAAGA---------EAEAEREM-VECLRVGYLCTAHAPDKRPTMQQVVGVLKDIRP---
---------------------APPTPGPGS---------
>Zm00001d053518_T001.1 pep chromosome:AGPv4:4:232854573:232857488:1 gene:Zm00001d053518.1 transcript:Zm00001d053518_T001.1 gene_biotype:protein_coding transcript_biotype:protein_coding
-------------------------MPLRLAA-----------------------CRVFL
LLAAAAAAAT-SPSPVATATSNGSANCT-----LRDGEIVRAAFRQVANFPLPLPG---R
RRAC--RH--------------VRRLRFPSRNLTGAVDWDELGNLSGLLTVDLSGNSLHG
R---VGSSFWRA------------------------------------------------
------------------------------------------------------------
------------------------------------------------------------
------------------------------------------------------PSLRAV
DVSCNRLEGALRF---GGHPGTRLATLNVSGNRFTSVEN------VAGL-SGLVGLDVSR
NAIG----------------------------------------------------AVPE
GL-RGL-TLVRQLNLSWNNMAGTFP--TDLPPLAGLQVLDISHNDFSGAVDADTIRK---
-----------------------FGSSSFVQAGDAL-RVVED--------LAPA------
-----PAPA--------------------SSG----GRHKRRRAVT--MALVS----VGA
AVT-LVFLAACVACAMTR--RW-NKKK----KDK-----------------------DKD
---RK-----------------------------TAAWEDDE---VAVGALKLAAAAPVV
--------------------VLERPLM---ELTLADLAAATSGFGRESQLADTGGRSGAA
YRAVLPGDLHVVVRVVEGAVAGVGE--DADAAAT--EAAFRELARLRHPNILPLLGYCIA
G---DQKLVLYEYMEK-GDLHRWLHELPVGSM-DTEDICI---DAMEAMTED--------
--SRKP-AGDWPTRYRIILGVARGLAFLHQGWAGAGGGRRPIVHGRLVPTNVLLGDDMEP
RISDFL-------------------------PHPGG----------------GGGA---E
TAEGDVYRFGALVFEVVTGQARWG---------DAATTSWARGVVRNRKGL-NLVDERLR
DETA-----------GTGAEREL-LECLQVGFLCTAAAPEKRPTMQQVVGLLKDVRP---
---------------------AATAGGGVPPPPLRSLAE
