# Supplementary material for: Structural evolution drives diversification of the large LRR‐RLK gene family
Source: New Phytol. 2020 Feb 29;226(5):1492–505. doi: 10.1111/nph.16455 (PMC7318236; doi:10.1111/nph.16455)
Supplement: Supplementary file 1 — Dataset S1 Alignments used to infer clade‐specific trees. Dataset S2 Alignments used to infer clade‐specific trees after filtering. Dataset S3 Newick format clade‐specific tree files. Dataset S4 Sequence alignment from backbone tree. Dataset S5 Sequence alignment from backbone tree after filtering. Dataset S6 Models for backbone tree alignment partitions. Dataset S7 Newick format LRR‐RLK constraint tree. Dataset S8 Newick format LRR‐RLK backbone best tree. Dataset S9 Newick format files for bootstrap replicate trees used in backbone tree construction. Dataset S10 Alignments used to construct conversion trees shown in Fig. S19. Fig. S1 Clade I gene tree. Fig. S2 Clade II gene tree. Fig. S3 Clade III_VIIa gene tree. Fig. S4 Clade IV gene tree. Fig. S5 Clade V gene tree. Fig. S6 Clade VI gene tree. Fig. S7 Clade VIIb gene tree. Fig. S8 Clade VIII‐1 gene tree. Fig. S9 Clade VIII‐2 gene tree. Fig. S10 Clade IX gene tree. Fig. S11 Clade X gene tree. Fig. S12 Clade XI_XIIb gene tree. Fig. S13 Clade XIIa gene tree. Fig. S14 Clade XIIIa gene tree. Fig. S15 Clade XIIIb gene tree. Fig. S16 Clade XIV gene tree. Fig. S17 Clade XV gene tree. Fig. S18 Model of structural modifications found. Fig. S19 Phylogenetic trees of maize genes in clade XI_XIIb from different alignment domains. Fig. S20 Alignment showing sequence identity of a maize gene fragment to its paralog. Fig. S21 Backbone tree with gene names. Table S1 Genome annotation and assembly versions used in gene searches. Table S2 List of maize transcript variants used in gene searches. Table S3 All discovered genes, their respective clades, protein domains found in coding annotation, and domains found outside their coding annotation. Table S4 Gene expression analyses. Table S5 Genes used to construct backbone phylogenetic tree, their clades, and their constraint groups. Table S6 Gene family size in each taxon by clade. Table S7 Rate of gene structural variation by clade. [file NPH-226-1492-s001.zip › Man2019_LRR-RLKs_SupportingInformation/datasets/Dataset_S1_Alignments/XIIa.input.align.fasta]

>AT2G24130.1 pacid=19641678 transcript=AT2G24130.1 locus=AT2G24130 ID=AT2G24130.1.TAIR10 annot-version=TAIR10
---------------------------------------------------MDYCS----
------------------------------------------------------------
--------------------------------------------------------LLVV
S-------------------------------FL--------------------------
-----------------------------------IT----VMTV-L-------------
--------------------------------------------------AS--------
-KE-----N------DH---EL----------------I-K-NP---Q-N------SLSS
-----W--------I-------S-SSSSSSSMLV--------------DVCN-WSGVKCN
-----K----E--S--T-------Q-VIELDISGRD------------------------
----------LGGEI---SPSIANLT-GLT-VLDLSRNFF-VGKI---------------
--------------------------------------------------P---------
-------------PEIGS------------------------------------------
------------------------------------------------------------
------------------------------------------------------------
------------------------------------------------------------
------------------------------------------------------------
------------------------------------------------------------
-----------------------------------LHE----------------------
------------------------------------------------------------
------------------------------------------------------------
------------------------------------------------------------
------------------------------------------------------------
------------------------------------------------------------
------------------------------------------------------------
------------------------------------------------------------
------------------------------------------------------------
------------------------------------------------------------
------------------------------------------------------------
------------------------------------------------------------
------------------------------------------------------------
------------------------------------------------------------
------------------------------------------------------------
------------------------------------------------------------
------------------------------------------------------------
------------------------------------------------------------
------------------------------------------------------------
------------------------------------------------------------
------------------------------------------------------------
------------------------------------------------------------
---------------------------TLKQLSLSENL-LHGNI-----------PQE--
--L-GLL-NRLVY----LDLGSN-RL-NG----------------SIPVQLFCNGSSS-S
LQY----IDLSN------------------------NSLTG------EIPL---------
-----------NYHCHLKELRFLLLW------------------------------S-NK
LTGTVPSSLSNSTNLK--------------------------------------------
----WMDLESNM----LSGELP-SQVIS-KMP-QL---QFLYLSYN-HFVSH--NNN-TN
LEPFFASLA-NSSD-LQELELAGN-SLGGEI-T-S------------------SV---RH
-LSV-NLVQIHLD-QNRIHGSIP---PEIS-NLLNLTLLNLSSNLLSGPIPR-EL-CKL-
SKLERVYLSNNH-LTGEI---PMELGDIP-RLG-LLDVSRNNL-SGSI-P-DSF-G-NL-
---SQLRRL--LLY-GNHLSG--------TVPQS-LGK-CINLEILDLSHN-NLTGTIPV
E-VV-------SN-LRNLKLYLNLSSNHLSGPIPL-----ELSK----------------
----------------------MDMVLSVDLSSN-ELSGKIPPQLG-SCIALEHLNLSRN
G-------------------------FSSTLP--SSLG-QLPYLK---------------
----ELD------------------------VSFNRLT-----GAIP-PSFQQSSTLKHL
NFSFNLL-----SGNVSDK--------------------G-SFS-KL----TIESFLGDS
LL---CG----S------IK---GMQACKKK--------------H-K------------
Y--P----------------------------SV-L-L-PV-L--LSL-I-A--------
-TPVLC-V-F-G-YP-L-V-----QR-S--RF----------------------------
----------------G-KN---LTVYA-----------KEEV----EDE---E------
-K------Q-N----Q----------NDPK-Y-PRISYQQLIA------------ATGGF
NASSLI------------GSGRFGHVYKG----------VLR----N-------------
--NT----KVAVKV-LDP-K---TAL-----EFSGSFKRECQILKRTRHRNLIRIITTCS
K-----P-----GFNALVLPLMP------NGSLE----RHLY-----P-G-----E--Y-
------------------------------------------------------------
------------------------SSK-NLD-LI-QLVNICSDVAEGIAYLHHYS--PVK
VVHCDLKPSNI---LLDD-E-----------------------MTAL-------VTDFGI
SRL---------------------------------------------------------
----------------------------------------------------------VQ
-------G--VEE-------TVS----TDD--------------------------SVSF
GS-------TD-GLLCGS-------------VGYIAP-----------------------
------------------------------------------------------------
--------EYGM-----------GK-------RASTHG--------------------DV
YSFG----VLLLEIVSGRRPTD-VLVNE----G-SSLHEFMK-SHY-------PD-SLEG
---IIEQA-LSR--------------------W-K----------PQG------------
---------------------KPEKCEK--L-------WREVILEMIELGLVCTQYNPST
RP----DMLDVAHEMGRL------------------------------------------
------------------------------------------------------------
-------------------K----E-----------------------------------
------------------------------------------------------------
------------------------------------------------------------
--------------------------------------------------------YL-F
--------------A------------------CP-------------------------
------------------------------------------------------------
------------------------------------------------------------
------------------------------------------------------------
-----------------------------------------S---------------LL-
------------------------------------------------------------
------------------------------------------------------------
--HFSSQET--QGEASS-------------------------------------------
---------------------------------------------------------
>AT3G47110.1 pacid=19659440 transcript=AT3G47110.1 locus=AT3G47110 ID=AT3G47110.1.TAIR10 annot-version=TAIR10
---------------------------------------------------MGVPC----
------------------------------------------------------------
------------------------------------------------------------
------------------------------------------------------------
------------------------------IVMRLILVSALLVSV-SLEHS---------
--DMVCA---QT-----------------------------I------R-LT--------
-EE-----T------DK-Q-AL---LE-----FKSQV-S-E-TS---R-V------VLGS
-----W--------N-------D-S--------L--------------PLCS-WTGVKCG
-----L----K--H--R-------R-VTGVDLGGLK------------------------
----------LTGVV---SPFVGNLS-FLR-SLNLADNFF-HGAI---------------
--------------------------------------------------P---------
-------------SEVGN------------------------LFRLQYLNMSNN------
---------------------LFGGVI-P-VVLS------------------------NC
--SSLSTLD---------------------------------------------------
---------------------LSSN-HLEQGV-PLE--F-GS------------------
------------------------------------------------------------
------------------------------------------------------------
-----------------------------------LSK----------------------
------------------------------------------------------------
------------------------------------------------------------
------------------------------------------------------------
------------------------------------------------------------
------------------------------------------------------------
------------------------------------------------------------
------------------------------------------------------------
------------------------------------------------------------
------------------------------------------------------------
-------------------------LVLLSLGR---------------------------
------------------------------------------------------------
------------------------------------------------------------
------------------------------------------------------------
------------------------------------------------------------
------------------------------------------------------------
------------------------------------------------------------
--------------------------------------------NNLTGKF---------
-----------------------------------------------PASL-G-------
-----------------NLT----------------------------------------
------------------------------------------------------------
------------------------------------------------------------
---------------------------SLQMLDFIYNQ-IEGEI-----------PGD--
--I-ARL-KQMIF----FRIALN-KF-NG----------------VFPPPIY-N-L-S-S
LIF----LSITG------------------------NSFSG------TLRP---------
-----------DFGSLLPNLQILYMG------------------------------I-NS
FTGTIPETLSNISSLR--------------------------------------------
----QLDIPSNH----LTGKIP-LSF-G-RLQ-NL---LLLGLNNN-SLGNY--S-S-GD
LD-FLGALT-NCSQ-LQYLNVGFN-KLGGQL-P-V------------------FI---AN
-LST-QLTELSLG-GNLISGSIP---HGIG-NLVSLQT----------------------
-----LDLGENL-LTGKL---PPSLGELS-ELR-KVLLYSNGL-SGEI-P-SSL-G-NI-
---SGLTYL--YLL-NNSFEG--------SIPSS-LGS-CSYLLDLNLGTN-KLNGSIPH
E-LM--------E-LPSL-VVLNVSFNLLVGPLRQ-----DIGK----------------
----------------------LKFLLALDVSYN-KLSGQIPQTLA-NCLSLEFLLLQGN
S-------------------------FVGPIP---DIR-GLTGLR---------------
----FLD------------------------LSKNNLS-----GTIP-EYMANFSKLQNL
NLSLNNF-----DGAVPTE--------------------G-VFR-NT----SAMSVFGNI
NL---CG----G------IPSL-QLQPCSVE---L---P------R-R------HS----
S-VR-K---------------------II---TI-C-V-SA-V--MAA-L-L----LL--
-C-L-C-V-V-Y-L--C-W-----YKLR--V-----------------------------
----------------K-SV-------R---------ANNNE------ND---R------
-S------F-S----P----------VKSF-Y-EKISYDELYK------------TTGGF
SSSNLI------------GSGNFGAVFKG----------FLGS---K-------------
--NK----AVAIKV-LNL-C---KRG------AAKSFIAECEALGGIRHRNLVKLVTICS
SSDFEGN-----DFRALVYEFMP------NGNLD----MWLH-----P-D-----E--I-
EE----------------------------------------------------------
--------------------TGN-PSR-TLG-LF-ARLNIAIDVASALVYLHTYC--HNP
IAHCDIKPSNI---LLDK-D-----------------------LTAH-------VSDFGL
AQL---------------------------------------------------------
----------------------------------------------------------LL
-------K--FDR-------D-T----FH----------------------------I--
QF-------SS-AGVRGT-------------IGYAAP-----------------------
------------------------------------------------------------
--------EYGM-----------GG-------HPSIMG--------------------DV
YSFG----IVLLEIFTGKRPTN-KLFVD----G-LTLHSFTK-SAL-------QKRQALD
---ITDET-ILR--------------------G-A-------------------------
-----------------------YAQHF--N-------MVECLTLVFRVGVSCSEESPVN
RI----SMAEAISKLVSI------------------------------------------
------------------------------------------------------------
-------------------R----E-----------------------------------
------------------------------------------------------------
------------------------------------------------------------
--------------------------------------------------------SF-F
--------------R------------------DE-------------------------
------------------------------------------------------------
------------------------------------------------------------
------------------------------------------------------------
-----------------------------------------E---------------T--
------------------------------------------------------------
------------------------------------------------------------
------------------------------------------------------------
---------------------------------------------------------
>AT3G47580.1 pacid=19659868 transcript=AT3G47580.1 locus=AT3G47580 ID=AT3G47580.1.TAIR10 annot-version=TAIR10
---------------------------------------------------MK-------
------------------------------------------------------------
------------------------------------------------------------
------------------------------------------------------------
----------------------------------LFL----LLSF-SAH-----------
----LLL---GA-----------------------------D------G-FT--------
-DE-----T------DR-Q-AL---LE-----FKSQV-S-E-GK---R-D------VLSS
-----W--------N-------N-S--------F--------------PLCN-WKWVTCG
-----R----K--H--K-------R-VTHLNLGGLQ------------------------
----------LGGIV---SPSIGNVS-FLI-SLDLSDNAF-GGII---------------
--------------------------------------------------P---------
-------------REVGN------------------------LFRLEHLYMAFN------
---------------------SLEGGI-P-ATLS------------------------NC
--SRLLNLD---------------------------------------------------
---------------------LYSN-PLRQGV-PSE--L-GS------------------
------------------------------------------------------------
------------------------------------------------------------
-----------------------------------LTK----------------------
------------------------------------------------------------
------------------------------------------------------------
------------------------------------------------------------
------------------------------------------------------------
------------------------------------------------------------
------------------------------------------------------------
------------------------------------------------------------
------------------------------------------------------------
------------------------------------------------------------
-------------------------LVILDLGR---------------------------
------------------------------------------------------------
------------------------------------------------------------
------------------------------------------------------------
------------------------------------------------------------
------------------------------------------------------------
------------------------------------------------------------
--------------------------------------------NNLKGKL---------
-----------------------------------------------PRSL-G-------
-----------------NLT----------------------------------------
------------------------------------------------------------
------------------------------------------------------------
---------------------------SLKSLGFTDNN-IEGEV-----------PDE--
--L-ARL-SQMVG----LGLSMN-KF-FG----------------VFPPAIY-N-L-S-A
LED----LFLFG------------------------SGFSG------SLKP---------
-----------DFGNLLPNIRELNLG------------------------------E-ND
LVGAIPTTLSNISTLQ--------------------------------------------
----KFGINKNM----MTGGIY-PNF-G-KVP-SL---QYLDLSEN-PLGSY--T-F-GD
LE-FIDSLT-NCTH-LQLLSVGYT-RLGGAL-P-T------------------SI---AN
-MST-ELISLNLI-GNHFFGSIP---QDIG-NLIGLQR----------------------
-----LQLGKNM-LTGPL---PTSLGKLL-RLG-LLSLYSNRM-SGEI-P-SFI-G-NL-
---TQLEIL--YLS-NNSFEG--------IVPPS-LGK-CSHMLDLRIGYN-KLNGTIPK
E-IM--------Q-IPTL-VNLSMEGNSLSGSLPN-----DIGS----------------
----------------------LQNLVKLSLENN-KFSGHLPQTLG-NCLAMEQLFLQGN
S-------------------------FDGAIP---NIR-GLMGVR---------------
----RVD------------------------LSNNDLS-----GSIP-EYFANFSKLEYL
NLSINNF-----TGKVPSK--------------------G-NFQ-NS----TIVFVFGNK
NL---CG----G------IKDL-KLKPCLAQ---E---P------PVE------TK----
H--S-S-------H-------------LK---KV-A-I-LVSI--GIA-L-L----LL--
-L-V-I-A-SMV-L--C-W-----FR-K--R-----------------------------
----------------R-K--------N-----------QQT------NN---L------
-V------P-S----K----------LEIF-H-EKISYGDLRN------------ATNGF
SSSNMV------------GSGSFGTVFKA----------LLPT---E-------------
--SK----IVAVKV-LNM-Q---RRG------AMKSFMAECESLKDTRHRNLVKLLTACA
STDFQGN-----EFRALIYEYLP------NGSVD----MWLH-----P-E-----E--V-
EE----------------------------------------------------------
--------------------IRR-PPR-TLT-LL-ERLNIVIDVASVLDYLHVHC--HEP
IAHCDLKPSNV---LLED-D-----------------------LTAH-------VSDFGL
ARL---------------------------------------------------------
----------------------------------------------------------LL
-------K--FDK-------E-S----FL----------------------------N--
QL-------SS-AGVRGT-------------IGYAAP-----------------------
------------------------------------------------------------
--------EYGM-----------GG-------QPSIHG--------------------DV
YSFG----VLLLEMFTGKRPTD-ELFGG----N-LTLHSYTK-LAL-------PE-KVFE
---IADKA-ILH--------------------I-G-------------------------
-----------------------LRVGF--R-------TAECLTLVLEVGLRCCEEYPTN
RL----ATSEVAKELISI------------------------------------------
------------------------------------------------------------
-------------------R----E-----------------------------------
------------------------------------------------------------
------------------------------------------------------------
--------------------------------------------------------RF-F
--------------K------------------TR-------------------------
------------------------------------------------------------
------------------------------------------------------------
------------------------------------------------------------
-----------------------------------------R---------------TPR
R-----------------------------------------------------------
------------------------------------------------------------
------------------------------------------------------------
---------------------------------------------------------
>AT3G47090.1 pacid=19660911 transcript=AT3G47090.1 locus=AT3G47090 ID=AT3G47090.1.TAIR10 annot-version=TAIR10
---------------------------------------------------MR-------
------------------------------------------------------------
------------------------------------------------------------
------------------------------------------------------------
----------------------------------LFL----LLAF-NAL-----------
----MQL---EA-----------------------------Y------G-FT--------
-DE-----S------DR-Q-AL---LE-----IKSQV-S-E-SK---R-D------ALSA
-----W--------N-------N-S--------F--------------PLCS-WKWVRCG
-----R----K--H--K-------R-VTRLDLGGLQ------------------------
----------LGGVI---SPSIGNLS-FLI-YLDLSNNSF-GGTI---------------
--------------------------------------------------P---------
-------------QEMGN------------------------LFRLKYLAVGFN------
---------------------YLEGEI-P-ASLS------------------------NC
--SRLLYLD---------------------------------------------------
---------------------LFSN-NLGDGV-PSE--L-GS------------------
------------------------------------------------------------
------------------------------------------------------------
-----------------------------------LRK----------------------
------------------------------------------------------------
------------------------------------------------------------
------------------------------------------------------------
------------------------------------------------------------
------------------------------------------------------------
------------------------------------------------------------
------------------------------------------------------------
------------------------------------------------------------
------------------------------------------------------------
-------------------------LLYLYLGL---------------------------
------------------------------------------------------------
------------------------------------------------------------
------------------------------------------------------------
------------------------------------------------------------
------------------------------------------------------------
------------------------------------------------------------
--------------------------------------------NDLKGKF---------
-----------------------------------------------PVFI-R-------
-----------------NLT----------------------------------------
------------------------------------------------------------
------------------------------------------------------------
---------------------------SLIVLNLGYNH-LEGEI-----------PDD--
--I-AML-SQMVS----LTLTMN-NF-SG----------------VFPPAFY-N-L-S-S
LEN----LYLLG------------------------NGFSG------NLKP---------
-----------DFGNLLPNIHELSLH------------------------------G-NF
LTGAIPTTLANISTLE--------------------------------------------
----MFGIGKNR----MTGSIS-PNF-G-KLE-NL---HYLELANN-SLGSY--S-F-GD
LA-FLDALT-NCSH-LHGLSVSYN-RLGGAL-P-T------------------SI---VN
-MST-ELTVLNLK-GNLIYGSIP---HDIG-NLIGLQS----------------------
-----LLLADNL-LTGPL---PTSLGNLV-GLG-ELILFSNRF-SGEI-P-SFI-G-NL-
---TQLVKL--YLS-NNSFEG--------IVPPS-LGD-CSHMLDLQIGYN-KLNGTIPK
E-IM--------Q-IPTL-VHLNMESNSLSGSLPN-----DIGR----------------
----------------------LQNLVELLLGNN-NLSGHLPQTLG-KCLSMEVIYLQEN
H-------------------------FDGTIP---DIK-GLMGVK---------------
----NVD------------------------LSNNNLS-----GSIS-EYFENFSKLEYL
NLSDNNF-----EGRVPTE--------------------G-IFQ-NA----TLVSVFGNK
NL---CG----S------IKEL-KLKPCIAQ---A---P------PVE------TR----
H--P-S-------L-------------LK---KV-A-I-GVSV--GIA-L-L----LL--
-L-F-I-V---S-L--S-W-----FK-K--R-----------------------------
----------------K-N--------N-----------QKI------NN---S------
-A------P-F----T----------LEIF-H-EKLSYGDLRN------------ATDGF
SSSNIV------------GSGSFGTVFKA----------LLQT---E-------------
--NK----IVAVKV-LNM-Q---RRG------AMKSFMAECESLKDIRHRNLVKLLTACA
SIDFQGN-----EFRALIYEFMP------NGSLD----KWLH-----P-E-----E--V-
EE----------------------------------------------------------
--------------------IHR-PSR-TLT-LL-ERLNIAIDVASVLDYLHVHC--HEP
IAHCDLKPSNI---LLDD-D-----------------------LTAH-------VSDFGL
ARL---------------------------------------------------------
----------------------------------------------------------LL
-------K--FDQ-------E-S----FF----------------------------N--
QL-------SS-AGVRGT-------------IGYAAP-----------------------
------------------------------------------------------------
--------EYGM-----------GG-------QPSIHG--------------------DV
YSFG----VLVLEMFTGKRPTN-ELFGG----N-FTLNSYTK-AAL-------PE-RVLD
---IADKS-ILH--------------------S-G-------------------------
-----------------------LRVGF--P-------VLECLKGILDVGLRCCEESPLN
RL----ATSEAAKELISI------------------------------------------
------------------------------------------------------------
-------------------R----E-----------------------------------
------------------------------------------------------------
------------------------------------------------------------
--------------------------------------------------------RF-F
--------------K------------------TR-------------------------
------------------------------------------------------------
------------------------------------------------------------
------------------------------------------------------------
-----------------------------------------R---------------TAR
R-----------------------------------------------------------
------------------------------------------------------------
------------------------------------------------------------
---------------------------------------------------------
>AT3G47570.1 pacid=19663257 transcript=AT3G47570.1 locus=AT3G47570 ID=AT3G47570.1.TAIR10 annot-version=TAIR10
---------------------------------------------------MR-------
------------------------------------------------------------
------------------------------------------------------------
------------------------------------------------------------
----------------------------------LFL----LLAF-NAL-----------
----MLL---ET-----------------------------H------G-FT--------
-DE-----T------DR-Q-AL---LQ-----FKSQV-S-E-DK---R-V------VLSS
-----W--------N-------H-S--------F--------------PLCN-WKGVTCG
-----R----K--N--K-------R-VTHLELGRLQ------------------------
----------LGGVI---SPSIGNLS-FLV-SLDLYENFF-GGTI---------------
--------------------------------------------------P---------
-------------QEVGQ------------------------LSRLEYLDMGIN------
---------------------YLRGPI-P-LGLY------------------------NC
--SRLLNLR---------------------------------------------------
---------------------LDSN-RLGGSV-PSE--L-GS------------------
------------------------------------------------------------
------------------------------------------------------------
-----------------------------------LTN----------------------
------------------------------------------------------------
------------------------------------------------------------
------------------------------------------------------------
------------------------------------------------------------
------------------------------------------------------------
------------------------------------------------------------
------------------------------------------------------------
------------------------------------------------------------
------------------------------------------------------------
-------------------------LVQLNLYG---------------------------
------------------------------------------------------------
------------------------------------------------------------
------------------------------------------------------------
------------------------------------------------------------
------------------------------------------------------------
------------------------------------------------------------
--------------------------------------------NNMRGKL---------
-----------------------------------------------PTSL-G-------
-----------------NLT----------------------------------------
------------------------------------------------------------
------------------------------------------------------------
---------------------------LLEQLALSHNN-LEGEI-----------PSD--
--V-AQL-TQIWS----LQLVAN-NF-SG----------------VFPPALY-N-L-S-S
LKL----LGIGY------------------------NHFSG------RLRP---------
-----------DLGILLPNLLSFNMG------------------------------G-NY
FTGSIPTTLSNISTLE--------------------------------------------
----RLGMNENN----LTGSIP--TF-G-NVP-NL---KLLFLHTN-SLGSD--S-S-RD
LE-FLTSLT-NCTQ-LETLGIGRN-RLGGDL-P-I------------------SI---AN
-LSA-KLVTLDLG-GTLISGSIP---YDIG-NLINLQK----------------------
-----LILDQNM-LSGPL---PTSLGKLL-NLR-YLSLFSNRL-SGGI-P-AFI-G-NM-
---TMLETL--DLS-NNGFEG--------IVPTS-LGN-CSHLLELWIGDN-KLNGTIPL
E-IM--------K-IQQL-LRLDMSGNSLIGSLPQ-----DIGA----------------
----------------------LQNLGTLSLGDN-KLSGKLPQTLG-NCLTMESLFLEGN
L-------------------------FYGDIP---DLK-GLVGVK---------------
----EVD------------------------LSNNDLS-----GSIP-EYFASFSKLEYL
NLSFNNL-----EGKVPVK--------------------G-IFE-NA----TTVSIVGNN
DL---CG----G------IMGF-QLKPCLSQ---A---P------SVV------KK----
H--S-S-------R-------------LK---KV-V-I-GVSV--GIT-L-L----LL--
-L-F-M-A-SVT-L--I-W-----LR-K--R-----------------------------
----------------K-K--------N-----------KET------NN---P------
-T------P-S----T----------LEVL-H-EKISYGDLRN------------ATNGF
SSSNMV------------GSGSFGTVYKA----------LLLT---E-------------
--KK----VVAVKV-LNM-Q---RRG------AMKSFMAECESLKDIRHRNLVKLLTACS
SIDFQGN-----EFRALIYEFMP------NGSLD----MWLH-----P-E-----E--V-
EE----------------------------------------------------------
--------------------IHR-PSR-TLT-LL-ERLNIAIDVASVLDYLHVHC--HEP
IAHCDLKPSNV---LLDD-D-----------------------LTAH-------VSDFGL
ARL---------------------------------------------------------
----------------------------------------------------------LL
-------K--FDE-------E-S----FF----------------------------N--
QL-------SS-AGVRGT-------------IGYAAP-----------------------
------------------------------------------------------------
--------EYGV-----------GG-------QPSING--------------------DV
YSFG----ILLLEMFTGKRPTN-ELFGG----N-FTLNSYTK-SAL-------PE-RILD
---IVDES-ILH--------------------I-G-------------------------
-----------------------LRVGF--P-------VVECLTMVFEVGLRCCEESPMN
RL----ATSIVVKELISI------------------------------------------
------------------------------------------------------------
-------------------R----E-----------------------------------
------------------------------------------------------------
------------------------------------------------------------
--------------------------------------------------------RF-F
--------------K------------------AS-------------------------
------------------------------------------------------------
------------------------------------------------------------
------------------------------------------------------------
-----------------------------------------R---------------TTW
R-----------------------------------------------------------
------------------------------------------------------------
------------------------------------------------------------
---------------------------------------------------------
>AT3G02130.1 pacid=19663618 transcript=AT3G02130.1 locus=AT3G02130 ID=AT3G02130.1.TAIR10 annot-version=TAIR10
---------------------------------------------------MTSLP----
------------------------------------------------------------
--------------------------------------------------------SSVI
KW-----------------------------RFFR-------------------------
----------------------------RQMPSDVVFS-LCLLCF------A--------
---SCLA---GK----------------------------I-------T-VL--------
-AD-----S------DK-S-VL---LR-----FKKTV-S---DP---G-S------ILAS
-----WV-------E-------E-S--------E--------------DYCS-WFGVSCD
----------S--S--S-------R-VMALNISGSGSSEISRNRFTCGDIGKFPLYGFGV
RRDCTGNHGALAGNL---PSVIMSLT-GLR-VLSLPFNSF-SGEI---------------
--------------------------------------------------P---------
-------------VGIWG------------------------MEKLEVLDLEGN------
---------------------LMTGSL-P-DQFT------------------------GL
--RNLRVMN---------------------------------------------------
---------------------LGFN-RVSGEI-PNS--L-QN------------------
------------------------------------------------------LTKLEI
LNLGGNKLNGTVPGFVG------R-FRVLHLPLNWLQGS-LPKDIGD-------------
----------------------------------SCGK----------------------
------------------------------------------------------------
------------------------------------------------------------
------------------------------------------------------------
------------------------------------------------------------
------------------------------------------------------------
------------------------------------------------------------
------------------------------------------------------------
------------------------------------------------------------
------------------------------------------------------------
-------------------------LEHLDLSG---------------------------
------------------------------------------------------------
------------------------------------------------------------
------------------------------------------------------------
------------------------------------------------------------
------------------------------------------------------------
------------------------------------------------------------
--------------------------------------------NFLTGRI---------
-----------------------------------------------PESL-G-------
-----------------KCA----------------------------------------
------------------------------------------------------------
------------------------------------------------------------
---------------------------GLRSLLLYMNT-LEETI-----------PLE--
--F-GSL-QKLEV----LDVSRN-TL-SG----------------PLPVELG-N-C-S-S
LSV----LVLSNLYNVYEDI----------------NSVRG----EADLPPGADLTSMTE
DFNFYQGGIPEEIT-RLPKLKILWVP------------------------------R-AT
LEGRFPGDWGSCQNLE--------------------------------------------
----MVNLGQNF----FKGEIP-VGL-S-KCK-NL---RLLDLSSN-RLTGE--------
---LLKEISVPC---MSVFDVGGN-SLSGVI-P-DFLNNTTSHCPPVVYFDRFSIESYSD
-PSSVYLSFFTEK-------------AQVGTSLIDLGSD---------GGPA--------
---VFHNFADNN-FTGTLKSIPLAQERLGKRVSYIFSAGGNRL-YGQF-P-----G-NLF
DNCDELKAVYVNVS-FNKLSG--------RIPQG-LNNMCTSLKILDASVN-QIFGPIPT
S-LG--------D-LASL-VALNLSWNQLQGQIPG-----SLGKK---------------
----------------------MAALTYLSIANN-NLTGQIPQSFG-QLHSLDVLDLSSN
H-------------------------LSGGIP--HDFV-NLKNLT---------------
----VLL------------------------LNNNNLS-----GPIP-SGFATFA---VF
NVSSNNL-----SGPVPST--------------------N-GLT-------KCSTVSGNP
YLR-PCH-----------VFSL-TTPSSDSR--DSTGDSITQDYAS-SPVENAPSQ----
SPGK--G-----GFN------------SL---EI-ASI-AS----ASA-I-V----SV--
-L-IAL-V---I-L--F-FY----TR-KW-HP----------------------------
----------------K-S--------K--------------I--MATTK---R------
-E------V-T----M----------FMDI-G-VPITFDNVVR------------ATGNF
NASNLI------------GNGGFGATYKA----------EISQ-----------------
--DV----VVAIKR-LSI-G---RFQ------GVQQFHAEIKTLGRLRHPNLVTLIGYHA
S----------ETEMFLVYNYLP------GGNLE----KFIQ-----E-R-----S----
------------------------------------------------------------
----------------------------TRD-WR-VLHKIALDIARALAYLHDQC--VPR
VLHRDVKPSNI---LLDD-D-----------------------CNAY-------LSDFGL
ARL---------------------------------------------------------
----------------------------------------------------------LG
-------T--S----------------------------------------------E--
TH-------AT-TGVAGT-------------FGYVAP-----------------------
------------------------------------------------------------
--------EYAM-----------TC-------RVSDKA--------------------DV
YSYG----VVLLELLSDKKALD-PSFVSY-GNG-FNIVQWAC-MLL-------RQGRAKE
---FFTAG-LWD--------------------A---------------------------
------------------------------G-------PHDDLVEVLHLAVVCTVDSLST
RP----TMKQVVRRLKQL------------------------------------------
------------------------------------------------------------
-------------------QPP--S-----------------------------------
------------------------------------------------------------
------------------------------------------------------------
------------------------------------------------------------
------------------------------------------------------------
------------------------------------------------------------
------------------------------------------------------------
------------------------------------------------------------
------------------------------------------------------------
------------------------------------------------------------
------------------------------------------------------------
------------------------------------------------------------
--------------------------------------------------------C
>AT5G46330.1 pacid=19669821 transcript=AT5G46330.1 locus=AT5G46330 ID=AT5G46330.1.TAIR10 annot-version=TAIR10
---------------------------------------------------MKLLS----
------------------------------------------------------------
---------------------------------------------------------KTF
L-------------------------------IL--------------------------
--------------------------------TLTFF----FFGI---------------
----------AL-----------------------------A------K-QS--------
-FE-----P------EI-E-AL---KS-----FKNGI-S-N-DP---L-G------VLSD
-----W--------TI-----IG-S--------L--------------RHCN-WTGITCD
----------S--T--G-------H-VVSVSLLEKQ------------------------
----------LEGVL---SPAIANLT-YLQ-VLDLTSNSF-TGKI---------------
--------------------------------------------------P---------
-------------AEIGKLTELNQLILYLNYFSGSIPSGIWELKNIFYLDLRNN------
---------------------LLSGDV-P-EEIC------------------------KT
--SSLVLIG---------------------------------------------------
---------------------FDYN-NLTGKI-PEC--L-GD------------------
------------------------------------------------------LVHLQM
FVAAGNHLTGSIPVSIG--TLA-N-LTDLDLSGNQLTGK-IPRDFG--------------
----------------------------------NLLN----------------------
------------------------------------------------------------
------------------------------------------------------------
------------------------------------------------------------
------------------------------------------------------------
------------------------------------------------------------
------------------------------------------------------------
------------------------------------------------------------
------------------------------------------------------------
------------------------------------------------------------
-------------------------LQSLVLTE---------------------------
------------------------------------------------------------
------------------------------------------------------------
------------------------------------------------------------
------------------------------------------------------------
------------------------------------------------------------
------------------------------------------------------------
--------------------------------------------NLLEGDI---------
-----------------------------------------------PAEI-G-------
-----------------NCSSLVQLELYDNQ-----------LTG-KI------------
---------------P--AE---------------------------------LGNLV-Q
LQALRIYKNKLTSSIPS-------------------------------------------
---------------------SLFRLTQLTHLGLSENH-LVGPI-----------SEE--
--I-GFL-ESLEV----LTLHSN-NF-TG----------------EFPQSIT-N-L-R-N
LTV----LTVGF------------------------NNISG------ELPA---------
-----------DLG-LLTNLRNLSAH------------------------------D-NL
LTGPIPSSISNCTGLK--------------------------------------------
----LLDLSHNQ----MTGEIP-RGF-G-RM--NL---TFISIGRN-HFTGE--------
---IPDDIF-NCSN-LETLSVADN-NLTGTL-K-P------------------LI---GK
-LQK--LRILQVS-YNSLTGPIP---REIG-NLKDLNILYLHSNGFTGRIPR-EM-SNL-
TLLQGLRMYSND-LEGPI---PEEMFDMK-LLS-VLDLSNNKF-SGQI-P-ALF-S-KL-
---ESLTYL--SLQ-GNKFNG--------SIPAS-LKS-LSLLNTFDISDN-LLTGTIPG
E-LL-------AS-LKNMQLYLNFSNNLLTGTIPK-----ELGK----------------
----------------------LEMVQEIDLSNN-LFSGSIPRSLQ-ACKNVFTLDFSQN
NLSGHIPDEVFQGMDMIISLNLSRNSFSGEIP--QSFG-NMTHLV---------------
----SLD------------------------LSSNNLT-----GEIP-ESLANLSTLKHL
KLASNNL-----KGHVPES--------------------G-VFK-NI----NASDLMGNT
DL---CG----S--------KK-PLKPCTIK---Q---K------S-SH-----FS----
K--R-T-------R-------------VI---LI-I-L-GS----AAA-L-L----LV--
-L-L-L-V---L-I--L-TC----CK-K--------------------------------
----------------K-E--------K-----------KIEN--SSESS---L------
-P------D-L----D----------SALK-L-KRFEPKELEQ------------ATDSF
NSANII------------GSSSLSTVYKG----------QLE----D-------------
--GT----VIAVKV-LNL-KEF-SAE------SDKWFYTEAKTLSQLKHRNLVKILGFAW
E----SG-----KTKALVLPFME------NGNLE----DTIH-----G-S-----A--A-
------------------------------------------------------------
--------------------------P-IGS-LL-EKIDLCVHIASGIDYLHSGY--GFP
IVHCDLKPANI---LLDS-D-----------------------RVAH-------VSDFGT
ARI---------------------------------------------------------
----------------------------------------------------------LG
FR----ED--GST-----------------------------------------------
TA-------ST-SAFEGT-------------IGYLAP-----------------------
------------------------------------------------------------
--------EFAY-----------MR-------KVTTKA--------------------DV
FSFG----IIMMELMTKQRPTS-LNDED--SQD-MTLRQLVE-KSIGN----GRK-GMVR
---VLDME-LGD--------------------S-I-------------------------
-------------------------VSL--K-------QEEAIEDFLKLCLFCTSSRPED
RP----DMNEILTHLMKL------------------------------------------
------------------------------------------------------------
-------------------RG---K-----------------------------------
------------------------------------------------------------
------------------------------------------------------------
------------------------------------------------------ANSF--
--------------RE-----------------DRNE-----------------------
------------------------------------------------------------
------------------------------------------------------------
------------------------------------------------------------
------------------------------------------------------------
------------------------------------------------------------
------------------------------------------------------------
----DREV----------------------------------------------------
---------------------------------------------------------
>AT5G20480.1 pacid=19669822 transcript=AT5G20480.1 locus=AT5G20480 ID=AT5G20480.1.TAIR10 annot-version=TAIR10
---------------------------------------------------MKLSF----
------------------------------------------------------------
------------------------------------------------------------
--------------------------------SL--------------------------
------------------------------VFNALTL----LLQV---------------
----CIF---AQ-----------------------------A------R-FS--------
-NE-----T------DM-Q-AL---LE-----FKSQV-S-ENNK---R-E------VLAS
-----W--------N-------H-S--------S--------------PFCN-WIGVTCG
-----R----R--R--E-------R-VISLNLGGFK------------------------
----------LTGVI---SPSIGNLS-FLR-LLNLADNSF-GSTI---------------
--------------------------------------------------P---------
-------------QKVGR------------------------LFRLQYLNMSYN------
---------------------LLEGRI-P-SSLS------------------------NC
--SRLSTVD---------------------------------------------------
---------------------LSSN-HLGHGV-PSE--L-GS------------------
------------------------------------------------------------
------------------------------------------------------------
-----------------------------------LSK----------------------
------------------------------------------------------------
------------------------------------------------------------
------------------------------------------------------------
------------------------------------------------------------
------------------------------------------------------------
------------------------------------------------------------
------------------------------------------------------------
------------------------------------------------------------
------------------------------------------------------------
-------------------------LAILDLSK---------------------------
------------------------------------------------------------
------------------------------------------------------------
------------------------------------------------------------
------------------------------------------------------------
------------------------------------------------------------
------------------------------------------------------------
--------------------------------------------NNLTGNF---------
-----------------------------------------------PASL-G-------
-----------------NLT----------------------------------------
------------------------------------------------------------
------------------------------------------------------------
---------------------------SLQKLDFAYNQ-MRGEI-----------PDE--
--V-ARL-TQMVF----FQIALN-SF-SG----------------GFPPALY-N-I-S-S
LES----LSLAD------------------------NSFSG------NLRA---------
-----------DFGYLLPNLRRLLLG------------------------------T-NQ
FTGAIPKTLANISSLE--------------------------------------------
----RFDISSNY----LSGSIP-LSF-G-KLR-NL---WWLGIRNN-SLGNN--S-S-SG
LE-FIGAVA-NCTQ-LEYLDVGYN-RLGGEL-P-A------------------SI---AN
-LST-TLTSLFLG-QNLISGTIP---HDIG-NLVSLQE----------------------
-----LSLETNM-LSGEL---PVSFGKLL-NLQ-VVDLYSNAI-SGEI-P-SYF-G-NM-
---TRLQKL--HLN-SNSFHG--------RIPQS-LGR-CRYLLDLWMDTN-RLNGTIPQ
E-IL--------Q-IPSL-AYIDLSNNFLTGHFPE-----EVGK----------------
----------------------LELLVGLGASYN-KLSGKMPQAIG-GCLSMEFLFMQGN
S-------------------------FDGAIP---DIS-RLVSLK---------------
----NVD------------------------FSNNNLS-----GRIP-RYLASLPSLRNL
NLSMNKF-----EGRVPTT--------------------G-VFR-NA----TAVSVFGNT
NI---CG----G------VREM-QLKPCIVQ---A---S----P-R-K------RK----
P--L-S-------V-------------RK---KV-V-S-GICI--GIASL------LL--
-I-I-I-V-A-S-L--C-W-----FM-K--R-----------------------------
----------------K-K--------K-----------NNAS---DGNP---S------
-D------S-T----T----------LGMF-H-EKVSYEELHS------------ATSRF
SSTNLI------------GSGNFGNVFKG----------LLGP---E-------------
--NK----LVAVKV-LNL-L---KHG------ATKSFMAECETFKGIRHRNLVKLITVCS
SLDSEGN-----DFRALVYEFMP------KGSLD----MWLQ-----L-E-----D--L-
ER----------------------------------------------------------
--------------------VND-HSR-SLT-PA-EKLNIAIDVASALEYLHVHC--HDP
VAHCDIKPSNI---LLDD-D-----------------------LTAH-------VSDFGL
AQL---------------------------------------------------------
----------------------------------------------------------LY
-------K--YDR-------E-S----FL----------------------------N--
QF-------SS-AGVRGT-------------IGYAAP-----------------------
------------------------------------------------------------
--------EYGM-----------GG-------QPSIQG--------------------DV
YSFG----ILLLEMFSGKKPTD-ESFAG----D-YNLHSYTK-SIL-------SG-CTSS
------------------------------------------------------------
------------------------GGSN--A-------IDEGLRLVLQVGIKCSEEYPRD
RM----RTDEAVRELISI------------------------------------------
------------------------------------------------------------
-------------------R----S-----------------------------------
------------------------------------------------------------
------------------------------------------------------------
--------------------------------------------------------KF-F
--------------S------------------SK-------------------------
------------------------------------------------------------
------------------------------------------------------------
------------------------------------------------------------
-----------------------------------------T---------------TIT
ES----------------------------------------------------------
-----------------------------------------PRDAP--------------
-QSSPQEWMLNTDMHT--------------------------------------------
--------------------------------------------------------M
>AT5G39390.1 pacid=19671766 transcript=AT5G39390.1 locus=AT5G39390 ID=AT5G39390.1.TAIR10 annot-version=TAIR10
---------------------------------------------------MKISL----
------------------------------------------------------------
------------------------------------------------------------
--------------------------------FF--------------------------
------------------------------AFNALMLLQVCILVF---------------
----------AQ-----------------------------A------R-FS--------
-NE-----T------DM-Q-AL---LE-----FKSQV-T-E-NK---R-E------VLAS
-----W--------N-------H-S--------F--------------PLCH-WIGITCG
-----R----K--Q--E-------R-VTSLDLGGFK------------------------
----------LSGSI---SPSIGNLS-FLR------------------------------
------------------------------------------------------------
------------------------------------------------------------
------------------------------------------------------------
------------------------------------------------------------
------------------------------------------------------------
------------------------------------------------------------
------------------------------------------------------------
------------------------------------------------------------
------------------------------------------------------------
------------------------------------------------------------
------------------------------------------------------------
------------------------------------------------------------
------------------------------------------------------------
------------------------------------------------------------
------------------------------------------------------------
------------------------------------------------------------
------------------------------------------------------------
------------------------------------------------------------
------------------------------------------------------------
------------------------------------------------------------
------------------------------------------------------------
------------------------------------------------------------
------------------------------------------------------------
------------------------------------------------------------
------------------------------------------------------------
------------------------------------------------------------
------------------------------------------------------------
------------------------------------------------------------
------------------------------------------------------------
------------------------------------------------------------
------------------------------------------------------------
------------------------------------------------------------
------------------------------------------------------------
------------------------------------------------------------
------------------------------------------------------------
------------------------------------------------------------
------------------------------------------------------------
------------------------------------------------------------
------------------------------------------------------------
------------------------------------------------------------
------------------------------------------------------------
------------------------------------------------------------
----SLN------------------------LGDNSFQ-----SNIP-------------
----QEF-----EGSVPTK--------------------G-VFQ-NG----TTVSVFGNE
NL---CG----G------VIEM-QLKPCIES---P----------R-Q------KK----
P--F-S-------L-------------GE---KV-A-V-GV----GVA-L-L----FL--
-F-I-I-V-A-S-L--S-W-----FK-K--------------------------------
----------------K-------------------------------------------
-------------------------------N-DKISYEELYN------------ATSGF
SSSNLI------------GSGNFSDVFKG----------LLGL---E-------------
--EK----LVAVKV-LNL-L---KHG------ATKSFIAECESFKGIRHRNLAKLITVCS
SLDSQGN-----DFRALVYEFMP------KGSLD----MWLQ-----P-E-----D--L-
ES----------------------------------------------------------
--------------------ANN-HSR-SLT-FA-EKVNIAIDVASALEYLHVYC--HDP
VAHCDIKPSNV---LLDD-D-----------------------LTAH-------VSDFGL
ARL---------------------------------------------------------
----------------------------------------------------------LY
-------N--FDE-------K-T----FL----------------------------N--
QF-------SS-AGVRGT-------------IGYAAP-----------------------
------------------------------------------------------------
--------EYGM-----------GS-------KPSIQG--------------------DV
YSFG----VLLLEMFTGKKPTD-NSFGG----G-YNLHGYTK-SVL-------SC-STSR
------------------------------------------------------------
------------------------GGRT--M-------VDEWLRLVLEVGIKCSEEYPRD
RM----GMAEAVRELVSI------------------------------------------
------------------------------------------------------------
-------------------K----S-----------------------------------
------------------------------------------------------------
------------------------------------------------------------
--------------------------------------------------------KF-F
--------------T------------------SS-------------------------
------------------------------------------------------------
------------------------------------------------------------
------------------------------------------------------------
-----------------------------------------R------------------
------------------------------------------------------------
------------------------------------------------------------
------------------------------------------------------------
---------------------------------------------------------
>evm_27.model.AmTr_v1.0_scaffold00029.407
------------------------------------------------------------
------------------------------------------------------------
------------------------------------------------------------
------------------------------------------------------------
------------------------------------------------------------
------------------------------------------------------------
------------------------------------------------------------
------------------------------------------------------------
------------------------------------------------------------
------------------------------------------------------------
------------------------------------------------------------
------------------------------------------------------------
------------------------------------------------------------
------------------------------------------------------------
------------------------------------------------------------
------------------------------------------------------------
------------------------------------------------------------
------------------------------------------------------------
------------------------------------------------------------
------------------------------------------------------------
------------------------------------------------------------
------------------------------------------------------------
------------------------------------------------------------
------------------------------------------------------------
------------------------------------------------------------
------------------------------------------------------------
------------------------------------------------------------
------------------------------------------------------------
------------------------------------------------------------
------------------------------------------------------------
------------------------------------------------------------
------------------------------------------------------------
------------------------------------------------------------
------------------------------------------------------------
------------------------------------------------------------
------------------------------------------------------------
------------------------------------------------------------
------------------------------------------------------------
------------------------------------------------------------
------------------------------------------------------------
------------------------------------------------------------
------------------------------------------------------------
------------------------------------------------------------
------------------------------------------------------------
------------------------------------------------------------
------------------------------------------------------------
------------------------------------------------------------
------------------------------------------------------------
------------------------------------------------------------
------------------------------------------------------------
------------------------------------------------------------
------------------------------------------------------------
------------------------------------------------------------
------------------------------------------------------------
------------------------------------------------------------
------------------------------------------------------------
------------------------------------------------------------
------------------------------------------------------------
------------------------------------------------------------
------------------------------------------------------------
---M----VVAIKV-LHL-R---HCG------DFKSFTAECKTLYRIRHRNLVKLVTCCI
TRGVQGN-----DFKALILEYMC------NGSVN----NWLH-----P-P-----S--H-
LV-MAN------------------------------------------------------
-------------------KDQN-HQF-NLN-LL-QRLCIAIDVAYVVEYRHHDC--PTP
IVHCDLKPSNI---LLDEHD-----------------------CTCQ-------------
------------------------------------------------------------
------------------------------------------------------------
------------------------------------------------------------
------------------------------------------------------------
------------------------------------------------------------
------------------------------------------------------------
------------------------------------------------------------
------------------------------------------------------------
------------------------------------------------------------
------------------------------------------------------------
------------------------------------------------------------
------------------------------------------------------------
------------------------------------------------------------
------------------------------------------------------------
------------------------------------------------------------
------------------------------------------------------------
------------------------------------------------------------
------------------------------------------------------------
------------------------------------------------------------
------------------------------------------------------------
------------------------------------------------------------
------------------------------------------------------------
------------------------------------------------------------
---------------------------------------------------------
>evm_27.model.AmTr_v1.0_scaffold00029.380
---------------------------------------------------MN-------
------------------------------------------------------------
------------------------------------------------------------
--------------------------------II--------------------------
------------------------------------------------------------
----VVQ---AQ-----------------------------D------R-SS--------
-NS-----T------DE-L-SL---YQ-----FKRE----G-DI---Y-G------VLTT
-----W--------N-------S-G--------T--------------AFCD-WRGVTCD
-----Q----K--R--E-------R-VMRLNLLGLG------------------------
----------LRGRI---SPHIGNLS-SLT-DLDLSSNSL-NGPI---------------
--------------------------------------------------P---------
-------------EEIGR------------------------LSLLKSLNLRNT------
---------------------GIS-KI-P-INFT------------------------RC
--SLLEFLD---------------------------------------------------
---------------------LSAT-FISNESLPSD--L-GL------------------
------------------------------------------------------------
------------------------------------------------------------
-----------------------------------LSS----------------------
------------------------------------------------------------
------------------------------------------------------------
------------------------------------------------------------
------------------------------------------------------------
------------------------------------------------------------
------------------------------------------------------------
------------------------------------------------------------
------------------------------------------------------------
------------------------------------------------------------
-------------------------LQELHLSY---------------------------
------------------------------------------------------------
------------------------------------------------------------
------------------------------------------------------------
------------------------------------------------------------
------------------------------------------------------------
------------------------------------------------------------
--------------------------------------------SAFLGSL---------
-----------------------------------------------PPVI-A-------
-----------------NLT----------------------------------------
------------------------------------------------------------
------------------------------------------------------------
---------------------------SLTILDLSFNK-LTGAI-----------PAD--
--L-GNL-IQLES----LILKGN-LF-MA----------------KIPYEIY-K-M-S-S
LLH----LDISF------------------------NNLKG-------------------
------------------------------------------------------------
------------------------------------------------------------
------------------------------------------------------E-----
-------IT-----------------------P---------------------------
---------------------------NIG-NLIHLTF----------------------
-----LDLGFNM-LNGSM---PDEIGQLE-HLE------------------------TL-
-----------YLS-GNILSG--------QIPLS-LVN-CLNLRNLNLSQN-RINGHIPA
P-IF--------T-MPL--TSIDLSYNYLYGNIPK-----NISN----------------
------------------------TFYEIHMTNN-LFTGTIPSFLG-NLEYLKVLDLSAN
H-------------------------LLGQIP--ETFK-NLKTIE---------------
----ELK------------------------LSGNNLS-----GKFV-ENLEYLMTLRHL
DLSHNDL-----EGEVPDE--------------------G-IFK-VIS--PNDLQLRGNK
NL---CG----G------TSLV-NLPACPNQ---T---Q------T-S-----HQE----
H--S-H-------K-------------TM---KI-T-I-LI-I--SVP-I-S----MI--
-L-L-C-I---T-L--L-L-----LR-R--Y-----------------------------
----------------R-S--------R-----------S--------GL---P------
-S------S-I----Q----------LKRE-Y-IKISYEELSV------------ATNGF
NMDNLI------------GFGSFGSVYKG----------ILGD-----------------
--GT----IVAVKV-LHL-K---RRR------DLKFFVAECRALSRIRHRNLVKLITCCS
SRGVEGN-----EFKALIFEFMS------KGSLD----KWLH-----S-P-----L--H-
SV-MDS------------------------------------------------------
-------------------EDQN-PNF-NLN-IL-QRLSIAIDVASAMDYLHHDC--APP
VVHCDLKPGNI---LLDE-D-----------------------MVAH-------VGDFGL
ARI---------------------------------------------------------
----------------------------------------------------------LF
-------P--VNP--------------LE----------------------------H--
HS-------ST-LGLKGS-------------IGYIPP-----------------------
------------------------------------------------------------
--------EYGF-----------GA-------KASREG--------------------DV
YSFG----ILILEMFTRKRPTN-DLFVN----G-LSLREFVS-KAY-------PD-RVLE
---VADKR-LFE--------------------G-G----------GTI------------
---------------------SGWEWQN--Q-------MQPSLVAIMGIGLSCSMESPKN
RS----NMRDILKNLQDI------------------------------------------
------------------------------------------------------------
-------------------K----N-----------------------------------
------------------------------------------------------------
------------------------------------------------------------
--------------------------------------------------------SI-V
--------------T------------------LHLINAA--------------------
------------------------------------------------------------
------------------------------------------------------------
------------------------------------------------------------
------------------------------------------------------------
------------------------------------------------------------
------------------------------------------------------------
------------------------------------------------------------
---------------------------------------------------------
>evm_27.model.AmTr_v1.0_scaffold00029.373
------------------------------------------------------------
------------------------------------------------------------
------------------------------------------------------------
------------------------------------------------------------
------------------------------------------------------------
------------------------------------------------------------
------------------------------------------------------------
------------------------------------------------------------
------------------------------------------------------------
------------------------------------------------------------
------------------------------------------------------------
------------------------------------------------------------
------------------------------------------------------------
------------------------------------------------------------
------------------------------------------------------------
------------------------------------------------------------
------------------------------------------------------------
------------------------------------------------------------
------------------------------------------------------------
------------------------------------------------------------
------------------------------------------------------------
------------------------------------------------------------
------------------------------------------------------------
------------------------------------------------------------
------------------------------------------------------------
------------------------------------------------------------
------------------------------------------------------------
------------------------------------------------------------
------------------------------------------------------------
------------------------------------------------------------
------------------------------------------------------------
------------------------------------------------------------
------------------------------------------------------------
------------------------------------------------------------
------------------------------------------------------------
------------------------------------------------------------
------------------------------------------------------------
------------------------------------------------------------
------------------------------------------------------------
------------------------------------------------------------
-------------------------------------------------------M----
------------------------------------------------------------
------------------------------------------------------------
------------------------------------------------------------
------------------------------------------------------------
------------------------------------------------------------
------------------------------------------------------------
------------------------------------------------------------
------------------------------------------------------------
------------------------------------------------------------
------------------------------------------------------------
------------------------------------------------------------
------------------------------------------------------------
------------------------------------------------------------
------------------------------------------------------------
------------------------------------------------------------
------------------------------------------------------------
------------------------------------------------------------
------------------------------------------------------------
------------------------------------------------------------
--------VVAIKV-LHL-K---HHR------DFKSFTAECKALRGIRHRNLVKLITCCI
TRGLQ-------------------------------------------------------
------------------------------------------------------------
------------------------------------------------------------
------------------------------------------------------------
------------------------------------------------------------
------------------------------------------------------------
------------------------------------------------------------
------------------------------------------------------------
------------------------------------------------------------
--------EYSF-----------DV-------NASTKG--------------------DV
YSFG----ILLLEMFTGKKPTD-DMFIN----G-MNLREFVN-KAY-------PH-QVME
---IVNAK-LLE--------------------V-G----------GTN------------
---------------------RRSERPN--E-------KLPCIVEIMDIGLSCSLESPMG
RM----DMRDVLNNLQDI------------------------------------------
------------------------------------------------------------
-------------------K----N-----------------------------------
------------------------------------------------------------
------------------------------------------------------------
--------------------------------------------------------EV-L
--------------K------------------FD-------------------------
------------------------------------------------------------
------------------------------------------------------------
------------------------------------------------------------
-----------------------------------------A------------------
------------------------------------------------------------
------------------------------------------------------------
--KRERGLVFDMPSNSSTI-----------------------------------P-----
-----------------------------------------HVI---------QPSL
>evm_27.model.AmTr_v1.0_scaffold00029.381
------------------------------------------------------------
------------------------------------------------------------
------------------------------------------------------------
------------------------------------------------------------
------------------------------------------------------------
------------------------------------------------------------
------------------------------------------------------------
------------------------------------------------------------
------------------------------------------------------------
------------------------------------------------------------
------------------------------------------------------------
------------------------------------------------------------
------------------------------------------------------------
------------------------------------------------------------
------------------------------------------------------------
------------------------------------------------------------
------------------------------------------------------------
------------------------------------------------------------
------------------------------------------------------------
------------------------------------------------------------
------------------------------------------------------------
------------------------------------------------------------
------------------------------------------------------------
------------------------------------------------------------
------------------------------------------------------------
------------------------------------------------------------
------------------------------------------------------------
------------------------------------------------------------
------------------------------------------------------------
------------------------------------------------------------
------------------------------------------------------------
------------------------------------------------------------
------------------------------------------------------------
------------------------------------------------------------
------------------------------------------------------------
------------------------------------------------------------
------------------------------------------------------------
------------------------------------------------------------
------------------------------------------------------------
------------------------------------------------------------
------------------------------------------------------------
------------------------------------------------------------
------------------------------------------------------------
------------------------------------------------------------
------------------------------------------------------------
------------------------------------------------------------
------------------------------------------------------------
------------------------------------------------------------
------------------------------------------------------------
------------------------------------------------------------
------------------------------------------------------------
------------------------------------------------------------
------------------------------------------------------------
------------------------------------------------------------
------------------------------------------------------------
------------------------------------------------------------
------------------------------------------------------------
------------------------------------------------------------
------------------------------------------------------------
------------------------------------------------------------
------------------------------------------------------------
------------------------------------------------------------
------------------------------------------------------------
------------------------------------------------------------
------------------------------------------------------------
------------------------------------------------------------
------------------------------------------------------------
------------------------------------------------------------
------------------------------------------------------------
------------------------------------------------------------
------------------------------------------------------------
------------------------MFTN----G-INLGEFVN-RAY-------PH-QVME
---IIDAS-LLQ--------------------V-V----------GTN------------
---------------------MGSERLN--E-------MHPCVAEIMGIGLSCSLQSPKQ
RM----DMREVLKNLQDI------------------------------------------
------------------------------------------------------------
-------------------K----N-----------------------------------
------------------------------------------------------------
------------------------------------------------------------
--------------------------------------------------------EV-L
--------------K------------------FD-------------------------
------------------------------------------------------------
------------------------------------------------------------
------------------------------------------------------------
-----------------------------------------A------------------
------------------------------------------------------------
------------------------------------------------------------
------------------------------------------------------------
---------------------------------------------------------
>evm_27.model.AmTr_v1.0_scaffold00029.393
------------------------------------------------------------
------------------------------------------------------------
------------------------------------------------------------
------------------------------------------------------------
------------------------------------------------------------
------------------------------------------------------------
------------------------------------------------------------
------------------------------------------------------------
------------------------------------------------------------
------------------------------------------------------------
------------------------------------------------------------
------------------------------------------------------------
------------------------------------------------------------
------------------------------------------------------------
------------------------------------------------------------
------------------------------------------------------------
------------------------------------------------------------
------------------------------------------------------------
------------------------------------------------------------
------------------------------------------------------------
------------------------------------------------------------
------------------------------------------------------------
------------------------------------------------------------
------------------------------------------------------------
------------------------------------------------------------
------------------------------------------------------------
------------------------------------------------------------
------------------------------------------------------------
------------------------------------------------------------
------------------------------------------------------------
------------------------------------------------------------
------------------------------------------------------------
------------------------------------------------------------
------------------------------------------------------------
------------------------------------------------------------
------------------------------------------------------------
------------------------------------------------------------
------------------------------------------------------------
------------------------------------------------------------
------------------------------------------------------------
------------------------------------------------------------
------------------------------------------------------------
------------------------------------------------------------
------------------------------------------------------------
------------------------------------------------------------
------------------------------------------------------------
------------------------------------------------------------
------------------------------------------------------------
------------------------------------------------------------
------------------------------------------------------------
------------------------------------------------------------
------------------------------------------------------------
------------------------------------------------------------
----------------------------------------------MS--PTLVHVQGNS
KL---CG----G------TRAM-TLPACPTT---Q---G------N-NM---LCG-----
----------------------------------------A-T--SAM-V-N----LT--
-A-C-T---N-H-M--L-E-----LR-K--K-----------------------------
----------------K-S--------E-----------G--------GI---T------
-L------T-A----P----------VTRE-Y-KKLSYDELFI------------ATDGY
NAVNLI------------SFGSFGSVYMG----------TLG------------------
-KGN----VVAVKV-LHL-K---CNR------DLKSFTAECKALSNIRHINLVKFITCCS
SRGLIGN-----DFKALVFEFMP------NGSLD----MWLH-----P-S-----T--H-
------------------------------------------------------------
----------------------S-NSL-NLN-FL-QKLSIGIDEASTIDYLHHDC--ATR
TLHCDLKPGNI---LLDQ-N-----------------------MVAN-------VGDFGL
ARL---------------------------------------------------------
----------------------------------------------------------LS
-------P--ID----------Q-----E----------------------------N--
QS-------ST-LGTKRI-------------HRLHPSR----------------------
------------------------------------------------------------
------------------------------------------------------------
------------------------------------------------------------
------------------------------------------------------------
-----------------------------------------------------SVNKPK-
-----------LARLAHN------------------------------------------
------------------------------------------------------------
-------------------E----T-----------------------------------
------------------------------------------------------------
------------------------------------------------------------
--------------------------------------------------------SL-S
--------------N------------------II-------------------------
------------------------------------------------------------
------------------------------------------------------------
------------------------------------------------------------
------------------------------------------------------------
------------------------------------------------------------
------------------------------------------------------------
------------------------------------------------------------
---------------------------------------------------------
>evm_27.model.AmTr_v1.0_scaffold00029.382
------------------------------------------------------------
------------------------------------------------------------
------------------------------------------------------------
------------------------------------------------------------
------------------------------------------------------------
------------------------------------------------------------
------------------------------------------------------------
------------------------------------------------------------
------------------------------------------------------------
------------------------------------------------------------
------------------------------------------------------------
------------------------------------------------------------
------------------------------------------------------------
------------------------------------------------------------
------------------------------------------------------------
------------------------------------------------------------
------------------------------------------------------------
------------------------------------------------------------
------------------------------------------------------------
------------------------------------------------------------
------------------------------------------------------------
------------------------------------------------------------
------------------------------------------------------------
------------------------------------------------------------
------------------------------------------------------------
------------------------------------------------------------
------------------------------------------------------------
------------------------------------------------------------
------------------------------------------------------------
------------------------------------------------------------
------------------------------------------------------------
------------------------------------------------------------
------------------------------------------------------------
------------------------------------------------------------
------------------------------------------------------------
------------------------------------------------------------
------------------------------------------------------------
------------------------------------------------------------
------------------------------------------------------------
------------------------------------------------------------
------------------------------------------------------------
------------------------------------------------------------
------------------------------------------------------------
------------------------------------------------------------
------------------------------------------------------------
------------------------------------------------------------
------------------------------------------------------------
------------------------------------------------------------
------------------------------------------------------------
-----------------------------------------MGQ----------------
----------------------IHLLEYLDFSGN-KLYGGIPSSLG-NCSRLSYLDLSQN
M-------------------------INGTIP--ASLL-AIQLLE---------------
-----MD------------------------LSENKLL-----GIIP-DSFDHSYLLASI
---------------------------------------G--------------------
------------------------------------------------------------
-------------------------------------L----------------------
------------------------------------------------------------
-----------------------------------------------------P------
------------------------------------------------------------
------------------------------------------------------------
---------VSICM------------------AKNSLEAECKALSGIRHRNLVKLITCCI
TRGLQGK-----EFKALRLEFMC------NGSLNKW-FKWLH-----P-P-----N--P-
LL-MAR------------------------------------------------------
-------------------ENQS-HHL-NLN-LL-QRLSIALDVASAMEYLHHNC--PSL
IVHCGLKPSNI---LLDE-D-----------------------MTAH-------VGDFGL
ARI---------------------------------------------------------
----------------------------------------------------------LS
-------S--IVP--------------SE----------------------------H--
QS-------ST-LGLKGS-------------NGYIPP-----------------------
------------------------------------------------------------
-----------------------GI-----------------------------------
--------------------------------N--------N-IAF-------NDTKVM-
------------F-----------------------------------------------
------------------------------------------------------------
------------------------------------------------------------
------------------------------------------------------------
------------------------------------------------------------
------------------------------------------------------------
------------------------------------------------------------
--------------------------------------------------------SI--
------------------------------------------------------------
------------------------------------------------------------
------------------------------------------------------------
------------------------------------------------------------
------------------------------------------------------------
------------------------------------------------------------
------------------------------------------------------------
------------------------------------------------------------
---------------------------------------------------------
>evm_27.model.AmTr_v1.0_scaffold00029.391
------------------------------------------------------------
------------------------------------------------------------
------------------------------------------------------------
------------------------------------------------------------
------------------------------------------------------------
------------------------------------------------------------
------------------------------------------------------------
------------------------------------------------------------
------------------------------------------------------------
------------------------------------------------------------
------------------------------------------------------------
------------------------------------------------------------
------------------------------------------------------------
------------------------------------------------------------
------------------------------------------------------------
------------------------------------------------------------
------------------------------------------------------------
------------------------------------------------------------
------------------------------------------------------------
------------------------------------------------------------
------------------------------------------------------------
------------------------------------------------------------
------------------------------------------------------------
------------------------------------------------------------
------------------------------------------------------------
------------------------------------------------------------
------------------------------------------------------------
------------------------------------------------------------
------------------------------------------------------------
------------------------------------------------------------
------------------------------------------------------------
------------------------------------------------------------
------------------------------------------------------------
------------------------------------------------------------
------------------------------------------------------------
------------------------------------------------------------
------------------------------------------------------------
------------------------------------------------------------
------------------------------------------------------------
------------------------------------------------------------
------------------------------------------------------------
------------------------------------------------------------
------------------------------------------------------------
------------------------------------------------------------
------------------------------------------------------------
------------------------------------------------------------
------------------------------------------------------------
------------------------------------------------------------
------------------------------------------------------------
------------------------------------------------------------
------------------------------MARS-SLNGSIPSSLG-KLGQLQRLDLSMN
N-------------------------LRGQIP--VTFK-NLTTIV---------------
----ELN------------------------LSNNHLS-----GEFV-ENLKYLWNLGLL
DLSRNEL-----EGEVPDD--------------------G-IFK-VFS--ANDLRLKGNK
NL---CG----G------TSIM-KLPACPKP---S---Q------T-QA---AHGK----
H--S-H-------K-------------AM---KI-A-I-LA-V--SVS-I-L----MI--
-L-L-C-T---T-L--I-M-----FQ-R--K-----------------------------
----------------R-L--------R-----------NGIA----PNS---P------
-P------S-A----Q----------IKRE-Y-IQISYAELSY------------ATNGF
NMDNLI------------GFGSSGSVFKG----------ILYD-----------------
--GA----IVAIKV-LHL-K---RRR------DLKSFVAECRALSGIRHRNLVKLITYCS
NL--QGN-----EFKALIFEFMP------NGSMD----KWLH-----P-P-----T--H-
LV---S------------------------------------------------------
-------------------KSGN-PHF-NLN-LL-QRLSIAIDVASAMDYLHHDC--PTP
IVHCDLKPSNI---LLDE-N-----------------------MKGH-------VSDFGL
ARI---------------------------------------------------------
----------------------------------------------------------LS
-------S--TNL--------------LE----------------------------Y--
KS-------ST-LGLKGS-------------IGHIPP-----------------------
------------------------------------------------------------
--------EYGF-----------GV-------KASTKG--------------------DV
YSFG----ILLLEMFTGKRPTN-DMFLD----G-LTLREFVR-NSY-------PD-RVME
---VADKR-LLE--------------------E-G----------GTN------------
---------------------RGWEWKD--E-------MQSSLAAIMGIGLSCSMESAKG
RS----NMRDVLKNLQDT------------------------------------------
------------------------------------------------------------
-------------------R----N-----------------------------------
------------------------------------------------------------
------------------------------------------------------------
--------------------------------------------------------SI-L
--------------N------------------LH-------------------------
------------------------------------------------------------
------------------------------------------------------------
------------------------------------------------------------
-----------------------------------------S------------------
------------------------------------------------------------
------------------------------------------------------------
--RREMEAPCDLSSSSGPT-----------------------ALISH-------------
-----------------------------------------HC--------------
>evm_27.model.AmTr_v1.0_scaffold00029.389
---------------------------------------------------MNQAS----
------------------------------------------------------------
------------------------------------------------------------
A-------------------------------ML--------------------------
--------------------------------VFSLL----LINLFTFTI----------
----SHS---TP-----------------------------S------L-SL--------
-NS-----T------DQ-Q-AL---FS-----FKTHI-T-Q-DP---N-R------ALDS
-----W--------N-------H-T--------I--------------SLCN-WKGVLCD
-----P----I--T--Q-------R-VRALDLHDLS------------------------
----------LQGTI---TPQIGNLS-SLE-TLFLQENNL-QGSL---------------
--------------------------------------------------P---------
-------------LEIGS------------------------LFELQTLNLSFN------
---------------------SLSGNI-P-ASIT------------------------KC
--SKLRVLN---------------------------------------------------
---------------------LHEN-QFRGSF-PSE--F-DQ------------------
------------------------------------------------------------
------------------------------------------------------------
-----------------------------------LKD----------------------
------------------------------------------------------------
------------------------------------------------------------
------------------------------------------------------------
------------------------------------------------------------
------------------------------------------------------------
------------------------------------------------------------
------------------------------------------------------------
------------------------------------------------------------
------------------------------------------------------------
-------------------------LEFLSIYN---------------------------
------------------------------------------------------------
------------------------------------------------------------
------------------------------------------------------------
------------------------------------------------------------
------------------------------------------------------------
------------------------------------------------------------
--------------------------------------------NRLTGNI---------
-----------------------------------------------PPSL-G-------
-----------------NLT----------------------------------------
------------------------------------------------------------
------------------------------------------------------------
---------------------------SLTFLSLSRNR-FYGTI-----------PES--
--L-GKL-KKLWK----LQLCGN-NL-TG----------------TVPPSLY-N-I-S-S
LLY----FSLTN------------------------NKIQG------SLPH---------
-----------DMGFKLPNLQELLFG------------------------------G-NR
FHGVFPVSLTNATGFR--------------------------------------------
----VLDLSANN----LVGPLP-LMF-G-NWP-NL---TRLNLERN-GFSSS--E-E-KG
LS-FIDSLS-NCTK-LEILSVFSN-RLTGIL-P-G------------------SV---SS
-LST-QLSQFLMG-DNHISGSLP---TDLD-KLINLKS----------------------
-----LDLSSNL-LSGTI---PTSIGSLK-NLQ-ILFLNKNQF-SGEI-P-CSI-G-EI-
---TGLTKL--DLS-NNRLSG--------RIPKN-LGR-YRNIMILSLSAN-ELNGTIPE
E-IF--------S-LSSLAEALNLSSNSLSGILPL-----QFGN----------------
----------------------LNMVQAIDLSRN-RISGRIPDTIG-NCVGLQSLDLHGN
S-------------------------FEGPIP--DSMT-KLTGLT---------------
----ELD------------------------LSSNHLS-----GRIP-EPLQELQFLRSL
NLSYNNL-----EGEIPEG--------------------G-SFK-NL----NSTSFLGNS
RL---CV----V------RERE-NLPLCSGS---R---A------P-K------ND----
E--K-R-------V-------------GLT-ESI-L-I----I--CSP-V-V----AV--
-I-I-F-V---T-VY-L-F-----VR-K--------------------------------
----------------E-S--------S-----------KV-------SS---E------
-P------D-L----M----------EEDY-Q-RKISYEELYT------------ATDAF
SESRLM------------GIGNFGSVYEG----------ILND-----------------
--GL----KVAVKV-LNL-R---RHG------AFKSFIVECETLRNVRHRNLVKIITSCS
SIDFRSN-----EFKALVFELMS------NGSLE----NWLH-----PF------E--G-
SS-ERSQLMSCNNSMSSSEGIRTCNPSVNSSERIHEHTSNQLMVISEMNYKCISDPSPMS
SKERIQRNASNSFMGCRERIQENILNQ-SLS-LN-QRLNIVMDVASAMDYLHNDC--QNP
IIHCDLKPSNV---LLDD-S-----------------------MNAH-------VADFGL
SRF---------------------------------------------------------
----------------------------------------------------------LP
-------A--PDL-----------------------------------------------
RT-------ST-LGLKGS-------------VGYIPP-----------------------
------------------------------------------------------------
--------EYGL-----------GG-------EVSTAG--------------------DV
YSYG----ILLLEIFTGKRPTD-NMFTD----G-LNLPNFVS-LKF-------PD-QIME
---IIDSR-LVE--------------------E-V----------GGR-----------K
STGD----------------GRTMSKKR--K-------WEQSLVSLIRIGLMCAKENSKE
RM----NMREVVKELRKV------------------------------------------
------------------------------------------------------------
-------------------KVM-GD-----------------------------------
------------------------------------------------------------
------------------------------------------------------------
-----------------------------------------------------------I
------------------------------------------------------------
------------------------------------------------------------
------------------------------------------------------------
------------------------------------------------------------
------------------------------------------------------------
------------------------------------------------------------
------------------------------------------------------------
------------------------------------------------------------
---------------------------------------------------------
>evm_27.model.AmTr_v1.0_scaffold00092.116
--------------------------------------------------------MA--
------------------------------------------------------------
----------------------------------------------------------EH
K-------------------------------L---------------------------
----------------------------------ILL----LFFI-FILSPP--------
-----------------------------------------N------H-SL--------
-QL-----I------EL-Q-AL---KA-----LKSSI-T-S-DP---S-N------FLSN
-----W--------T-------Q-T--------T--------------HHCN-WSGIVCN
----------S--D--N-------S-VISITLSQLN------------------------
----------LKGTI---SPYLSNFS-LLQ-TLDLSSNFF-TGPI---------------
--------------------------------------------------P---------
-------------PQLSLSSQLTLLSLFDNSLSSSIPPDLRNLGNLQLLDLGQN------
---------------------FLEGSI-P-ETIG------------------------NC
--SNLMGLR---------------------------------------------------
---------------------FSSN-NLTGPI-PST--L-GN------------------
------------------------------------------------------LVNLQI
FMASDNQLSGSIPISIT--KLQ-A-LQTLDLSNNNLIGT-IPDSIGDLLNLQTFLAYTNQ
LSESIPISITKLRALEALNLGSNKITGSLPLGIRNLSN----------------------
------------------------------------------------------------
------------------------------------------------------------
------------------------------------------------------------
------------------------------------------------------------
------------------------------------------------------------
------------------------------------------------------------
------------------------------------------------------------
------------------------------------------------------------
------------------------------------------------------------
-------------------------LQILQLHE---------------------------
------------------------------------------------------------
------------------------------------------------------------
------------------------------------------------------------
------------------------------------------------------------
------------------------------------------------------------
------------------------------------------------------------
--------------------------------------------NQISGSI---------
-----------------------------------------------PSEL-V-------
-----------------YCKNLTSLSIYSNN-----------LVG-KI------------
---------------P--KQ---------------------------------IGQLA-R
LETLLLYDNKLSGPIPI-------------------------------------------
---------------------EVSLCKSLTHLELSRNE-LSGSI-----------PPQ--
--L-GEL-KFLEL----LILHEN-NL-TG----------------RIPFSLF-E-L-S-N
LKN----LSLSF------------------------NYLRG------PIPS---------
-----------NIG-SLYNLKGLILS------------------------------N-NQ
LEGTIPVSISNCTSLT--------------------------------------------
----VLTLTNNR----LTGPIP-NGF-G-KLQ-NL---SFFSLGGN-RFFGE--------
---LPEDLF-NCSK-LYSLDLARN-RFSGRL-S-S------------------KI---GI
-L-I-NLRTLRVY-ANGFTGELP---AEIG-NMTKLISLELGRNRFVGHLPS-EI-ESL-
AELQGLELMENS-FRG-I---NGDMSKLK-KLT-LLDFSLNKL-SGSI-P-ESL-F-EL-
---QWLTSL--KLH-GNDFSN--------SIPGS-I------------------------
------------------------------------------SK----------------
----------------------LRRLIELDLSHN-NLSGSIPYSIA-NCVGLVNLDLSEN
KLSGAIPQGIFSLQNLQGSLNLSQNQLEGELS--EEIG-NLKLLS---------------
----SMD------------------------LSHNKLT-----GFIP-KSLGDLKSLKLL
DLSFNLF-----NGSVPQV--------------------G-ILK-SL----GYSSLQGNP
GL---CG----A---------S-FLKSCTNTTLLE---T------T-DH----ESH----
R--I-S-------K-------------KV---II-V-I-L--S--LSS-F-F----LL--
-T-F-L-S---L-VI-LIV------R-RK-L-----------------------------
----------------Q-K--------L-----------EREN--TG------T------
-N------D-A----I----------APQD-I-KRFSKEELHE------------ATNGF
SSDNVI------------GATSMSTVYKG----------RLR----D-------------
--GT----AVAIKK-LNL-Q-F-SKE------AEKCFLTELKTLSHLRHRNLVKILGFGW
E----SG-----RFKALVLEYME------NGSLE----YKIH-----G-S-----T--S-
MD----------------------------------------------------------
------------------------------G-FR-ERLDVSISVANGLCYLHHGY--DFP
IIHCDLKPSNV---LIDK-D-----------------------LVAH-------VSDFGT
ARM---------------------------------------------------------
----------------------------------------------------------LG
VHL----EAGSSS-----------------------------------------------
IS-------SS-SCFQGT-------------IGYMAP-----------------------
------------------------------------------------------------
--------EFAY-----------MR-------RATTKV--------------------DV
FSFG----ILTMELLTAKSPIG-IT-SD--GTH-ITLQQWVA-NAMLN----GTE-GILS
---ALDQR-LQA--------------------S-H-------------------------
-------------------------VAE--S-------QVAKIMSVFEIAIACTHATPEE
RP----TMNEVHSALMKI------------------------------------------
------------------------------------------------------------
-------------------R----D-----------------------------------
------------------------------------------------------------
------------------------------------------------------------
--------------------------------------------------------H---
------------------------------------------------------------
------------------------------------------------------------
------------------------------------------------------------
------------------------------------------------------------
------------------------------------------------------------
------------------------------------------------------------
------------------------------------------------------------
------------------------------------------------------------
---------------------------------------------------------
>evm_27.model.AmTr_v1.0_scaffold00022.150
---------------------------------------------------MKLPH----
------------------------------------------------------------
------------------------------------------------------------
--------------------------------LL--------------------------
-------------------------------PFLTLI----LFAF-AFSMT---------
--LPLMS---ES---------------------------HLS------L-LN--------
-NR-----T------DQ-Q-PL---LS-----FKDHI-T-S-DP---Y-N------VLGD
-----W--------N-------T-R--------T--------------NFCN-WTGVSCS
-----K----S--R--Q-------R-VTYLNLTHTG------------------------
----------LQGTL---TPHIGNLS-FLR-VLALRNNSL-QGSI---------------
--------------------------------------------------P---------
-------------PEIGR------------------------LSRLQVLRVSQN------
---------------------QLEGKI-P-PSIS------------------------GC
--KKLQRLI---------------------------------------------------
---------------------LSYN-RLEGSI-PEE--L-GI------------------
------------------------------------------------------------
------------------------------------------------------------
-----------------------------------LPN----------------------
------------------------------------------------------------
------------------------------------------------------------
------------------------------------------------------------
------------------------------------------------------------
------------------------------------------------------------
------------------------------------------------------------
------------------------------------------------------------
------------------------------------------------------------
------------------------------------------------------------
-------------------------IKVMYLGF---------------------------
------------------------------------------------------------
------------------------------------------------------------
------------------------------------------------------------
------------------------------------------------------------
------------------------------------------------------------
------------------------------------------------------------
--------------------------------------------NSLTGSI---------
-----------------------------------------------PPSL-G-------
-----------------NLSTLEEIHLSSNR-----------LHG-SI------------
---------------P--KK---------------------------------LGLLQ-K
LKLLHLHHNFVRGTIPP-------------------------------------------
---------------------SLGNLSSLETIHLGNNL-LHGSI-----------PKE--
--I-GLL-GRLAL----LTFHAN-NL-TG----------------PIPST-F-N-I-S-S
LRG----LDLRS------------------------NGLSG------QLPT---------
-----------NMGFMLPNLENLNLG------------------------------G-NQ
LSGPIPTSLHNASKLN--------------------------------------------
----VIKLQHNQ----FNGPVP-TSL-G-HLS-LL---EVLFLHGN-QLENDP-Y-S-SY
LS-FIDYLT-NCTI-LNELQLGDN-HITGFL-P-N------------------SI---GN
-FSN-NLQIFSIG-GCHIKGSIP---MSIS-NLHNLRC----------------------
-----LDLSRNS-LSGNL---PSDIGRLQ-KID-RLLLNENKL-EGSI-P-PEF-G-QL-
---ESLLEL--YLN-DNMLSS--------PIPPS-MNN-LTKISHLYLGNN-RLFGELPT
E-IW--------R--QGL-LEVDLSGNSFSGLLPQ-----ELGS----------------
----------------------SSMLITMNFSAN-RLFGNLPNSMG-NLQALENLDLSLN
S-------------------------FQGTIP--RTFG-EMRSLK---------------
----YMD------------------------ISSNKLS-----GEIP-RSLGSLNYLLFL
NLSFNGF-----EGPIPSK--------------------G-VFA-NI----TADSFIGNS
RL---CG-----------PSKL-KVPACPKN---G---T------T-P------RS----
R----SW-----TR-------------SL---AF-E-I-PLGI--ICA-F-V----FS--
-L-L-C-F---V-L--V-F-----FW-R--------------------------------
----------------H-EL-------R-------------------IAI---T------
-D------G-V----S----------QIKG-P-RWISYCELRH------------ATNNF
NHSNLL------------GAGSFGCVYKG----------FLSD-----------------
--SS----HVAIKV-LDL-Q---REG------ATKSFHAECTVMRKIRHRNLVKVITACC
NL----------DFKALVLQFMP------NGNLE----RWLY-----P-Q-----D--H-
------------------------------------------------------------
------------------------ACC-QLS-FL-QRLDIVINIADALEYLHHNY--SVP
IVHRDLKPSNV---LLDE-D-----------------------MIAH-------VGDFGL
ARL---------------------------------------------------------
----------------------------------------------------------IG
-------E--E----------------------------------------------N--
FV-------TE-TSTIGT-------------IGYIAP-----------------------
------------------------------------------------------------
--------EYGT-----------GG-------SITTGG--------------------DV
YSFG----VILFETFTRKRPID-SMFSN----G-LNLPKWVD-QEY-------PD-GMLQ
---VVDGD-LLM--------------------E-N----------ISH-----------N
NGRN-----------------SRLQYSS--S-------MHKCLSSVMEVGLLCTKERPNE
RI----NIRDATLNLKDA------------------------------------------
------------------------------------------------------------
-------------------R----S-----------------------------------
------------------------------------------------------------
------------------------------------------------------------
--------------------------------------------------------SY-I
--------------A------------------IL-------------------------
------------------------------------------------------------
------------------------------------------------------------
------------------------------------------------------------
-----------------------------------------R---------------A--
------------------------------------------------------------
------------------------------------------------------------
------------------------------------------------------------
---------------------------------------------------------
>evm_27.model.AmTr_v1.0_scaffold00065.10_
---------------------------------------------------MGFS-----
------------------------------------------------------------
----------------------------------------------------------IT
R-------------------------------LL--------------------------
----------------------------------YLL----FFYP-CLL-----------
----------AL-----------------------------S------T-HN--------
-IH-----T------DH-E-AL---LA-----FKRGI-L-D-NS---Y-G------ILSN
-----W--------D-------R-H--------H--------------PVCN-WTGVSCK
-------------H--H-------R-VTMLNLKRSN------------------------
----------LSGTI---SPSLSNLS-RLT-TLDISENHL-NGRI---------------
--------------------------------------------------P---------
-------------SELGL------------------------------------------
------------------------------------------------------------
------------------------------------------------------------
------------------------------------------------------------
------------------------------------------------------------
------------------------------------------------------------
-----------------------------------LSK----------------------
------------------------------------------------------------
------------------------------------------------------------
------------------------------------------------------------
------------------------------------------------------------
------------------------------------------------------------
------------------------------------------------------------
------------------------------------------------------------
------------------------------------------------------------
------------------------------------------------------------
------------------------------------------------------------
------------------------------------------------------------
------------------------------------------------------------
------------------------------------------------------------
------------------------------------------------------------
------------------------------------------------------------
------------------------------------------------------------
------------------------------------------------------------
------------------------------------------------------------
------------------------------------------------------------
------------------------------------------------------------
------------------------------------------------------------
----------------------------LSMLDLHGNQ-LVGHI-----------PAT--
--L-SQL-SGLVF----LNLGGN-LL-VG----------------QFPMTLLQN-C-S-T
LFV----LDLSE------------------------NKFSG------EIPP---------
-----------EIGNWLPNIEDLFLY------------------------------S-NQ
FSGNIPSSLGNCSNLS--------------------------------------------
----SLDLEYNH----LNGELP-FEIVQ-RLP-KM---EYLHLAHN-NLVSH--DNN-TN
LRPFFVSLS-NCSG-LLELELQGN-ILGGEI-P-D------------------DI---GQ
LLPI-SLLQLQLQ-ENRIHGRIP---PNIA-NLYNLTLLNLSANFLNGTIPQ-EI-SLL-
SNLQRLVLSKNL-LEGNI---PASLGNLD-RLG-ELDLAENKL-SGEI-P-ASL-S-KL-
---SQLRRL--FLQ-WNSFSG--------RIPPS-LGR-CIRLELVDLSHN-MLTGPIPF
EFVA--------G-LHNLFFYFNLSHNFLNGSIPL-----ELSK----------------
----------------------LDKVIALSLSSN-NFSGSIPSQIG-SCVGAESINLSHN
S-------------------------LQGPIP--EALG-GLWNVR---------------
----ILD------------------------LSFNHLC-----GEIP-ESLERCTALSLL
NLSFNEL-----SGPVPSS--------------------G-PFT-YF----SNSSFSGNP
NL---CG----S------FS---GMSPCQNK---K---K------H-K------SH----
H-IK-----------------------AF---FL-V-I-AI-V--SST-L-----FLL--
-T-VTS-V-----C--LSM-----AL----------------------------------
----------------K-T----VGPTT--------------------TE---H------
-S------T-P---ID----------IKSK-Y-PRISYRELEE------------ATNGF
DNERLI------------GSGGFGQVYKG----------VMK----D-------------
--GT----EAAIKV-LNL-Q---GGN------STKSFLRECEVLKKIRHRNLMRIITACS
L-----P-----DFKALVLPFMA------NGSLE----SYLYG----P-------N----
------------------------------------------------------------
--------------------------G-GLG-LG-QVISICSDMAEGVAYLHHHA--PVR
VIHCDLKPSNV---LLNE-E-----------------------MMAM-------VSDFGI
ARL---------------------------------------------------------
----------------------------------------------------------VM
-------R--VAG------DGSV----AGG--------------------------EAAV
EN-------TA-DVFCGS-------------IGYIAP-----------------------
------------------------------------------------------------
--------EYGF-----------GR-------SPSVKG--------------------DV
YSFG----TMVLQIVTGKRPTD-EMFAG----G-SSLQRWVR-NHY-------PR-HIDK
---VLNSR-LAC--------------------A-T----------MDQ------------
----------------------SPEVKK--M-------WDCAILEIVELGLLCTQETPST
RP----SMLDVADDLDRL------------------------------------------
------------------------------------------------------------
-------------------K----G-----------------------------------
------------------------------------------------------------
------------------------------------------------------------
--------------------------------------------------------YL-A
--------------G------------------DT-------------------------
------------------------------------------------------------
------------------------------------------------------------
------------------------------------------------------------
-----------------------------------------T---------------AT-
------------------------------------------------------------
------------------------------------------------------------
---FASSL----GISS--------------------------STITGDDDD---------
---------------------------------------------------------
>evm_27.model.AmTr_v1.0_scaffold00065.9__
---------------------------------------------------MAS------
------------------------------------------------------------
----------------------------------------------------------IF
Q-------------------------------LF--------------------------
----------------------------------ILL----FICV---------------
-RTISGA---GK-----------------------------P------L-RG--------
-AS-----N------TR-N-AL---MD-----FKSGV-A-M-DP---F-S------SLSN
-----W--------N-------T-T--------I--------------PVCK-WTGITCR
---KSG----R--N--V-------K-VIQLDLNGKS------------------------
----------LHGVI---SPSICSLS-SLY-VLDLSGNYF-EGHI---------------
--------------------------------------------------P---------
-------------GEIGS------------------------------------------
------------------------------------------------------------
------------------------------------------------------------
------------------------------------------------------------
------------------------------------------------------------
------------------------------------------------------------
-----------------------------------LLR----------------------
------------------------------------------------------------
------------------------------------------------------------
------------------------------------------------------------
------------------------------------------------------------
------------------------------------------------------------
------------------------------------------------------------
------------------------------------------------------------
------------------------------------------------------------
------------------------------------------------------------
------------------------------------------------------------
------------------------------------------------------------
------------------------------------------------------------
------------------------------------------------------------
------------------------------------------------------------
------------------------------------------------------------
------------------------------------------------------------
------------------------------------------------------------
------------------------------------------------------------
------------------------------------------------------------
------------------------------------------------------------
------------------------------------------------------------
----------------------------LQQLSLAENM-LEGSI-----------PVQ--
--L-GSV-TGLEY----LDLGTN-SL-SG----------------EIPPSLFYN-C-T-S
LQY----VDLSN------------------------NSLSG------EIGF---------
--------------FRLPELRFLLLW------------------------------S-NR
LVGNLPESLTNSSKLE--------------------------------------------
----WVDLESNF----LVGELP-TSIVR-AMN-HL---QFLHLSYN-KFVSH--ENN-TN
LRPFFSSLT-QCLN-LQELELAGN-RLGGEV-P-M------------------DI---GK
LLPA-SLIQLHLE-ENAIHGYLP---PSIA-ELSNLTLLNLSSNFISGSIPP-EI-SRL-
SKLERVCLSNNS-LTGEI---PVTLGEIK-QLG-LLDLSKNNL-SGSI-P-ATL-S-NL-
---MQLRRL--LLY-ENKISG--------IIPPS-LGR-CNNLEILDLSHN-LLNGTIPR
E-VA--------A-LRNLKLYLNLSRNYLEGPLPL-----ELSK----------------
----------------------MEMVLAIDLSSN-NFTGSVPPQLG-SCIAIEYLNISHN
S-------------------------FLGTVP--SSVG-SLPYLN---------------
----TLD------------------------LSSNNFS-----GELP-ESLKNLATLRLL
NLSFNDF-----SGEVPAT--------------------G-VFK-TL----TMAAFEGNS
KL---CG----G------PIKV-LLPPCNGS---T---Q------A-K------KH---I
K--K----------------------------SL-I-L-PI-L--LTV-S-A---TPC--
-V-VCC-F---S-YY-LSL-----KR-K--------------------------------
----------------K------MGIFD-----------------------GGE------
-G------D-L----L----------KVLS-F-PRLTQHQLAE------------ATDGF
NPSSLV------------GSGRFGHVYKG----------TLK----D-------------
--QT----LVAVKV-LDL-Q---VTE-----SNTKSFERECRVLKRIRHRNLIKIITACS
K-----P-----DFKALVLPFMA------NGSLE----THLYG----P-------Q----
------------------------------------------------------------
--------------------------G-GLS-LV-RVVHICSDIAEGVAYLHHHA--PVR
VIHCDLKPSNV---LLDE-E-----------------------MGAL-------VADFGV
ARL---------------------------------------------------------
----------------------------------------------------------AG
-------S--GAM--------------GSE--------------------------EVSS
GS-------GT-GLLCGS-------------IGYIAP-----------------------
------------------------------------------------------------
--------EYGL-----------GR-------NASTEG--------------------DV
YSFG----ILVLEMVTGRRPVD-LTFQQ----G-LTLQDWVK-GHY-------PH-NMDP
---IIERT-VSI--------------------E-D-------------------------
---------------------ETLSSPR--L-------RRLIAIELIELGLLCTQRTPKK
RP----TMMEIADELGRL------------------------------------------
------------------------------------------------------------
-------------------K----Q-----------------------------------
------------------------------------------------------------
------------------------------------------------------------
--------------------------------------------------------FI-A
--------------E------------------EN-------------------------
------------------------------------------------------------
------------------------------------------------------------
------------------------------------------------------------
-----------------------------------------T---------------TT-
------------------------------------------------------------
------------------------------------------------------------
---ESDVV----ASSS--------------------------------------------
---------------------------------------------------------
>evm_27.model.AmTr_v1.0_scaffold00007.354
---------------------------------------------------MEAVG----
------------------------------------------------------------
------------------------------------------------------------
------------------------------------------------------------
------------------------------------------------------------
----LEV---PS-----------------------------T------P-FN--------
-LS-----T------DQ-F-SL---YQ-----FKREV-K-R-DP---Y-G------VLSS
-----W--------N-------A-S--------V--------------RVCD-WQGVTCD
-----R----Q--K--E-------R-VVTLDLKSSS------------------------
----------LGGTI---SPHIGNLS-SLT-SLSLSDNIF-HGNI---------------
--------------------------------------------------P---------
-------------REIGR------------------------LSLLKSLDLSFN------
---------------------VVEGSI-P-FEIG------------------------NL
--ASLEHLN---------------------------------------------------
---------------------LRVN-SVHGSI-PAA--I-GR------------------
------------------------------------------------------------
------------------------------------------------------------
-----------------------------------LQR----------------------
------------------------------------------------------------
------------------------------------------------------------
------------------------------------------------------------
------------------------------------------------------------
------------------------------------------------------------
------------------------------------------------------------
------------------------------------------------------------
------------------------------------------------------------
------------------------------------------------------------
-------------------------LKDLGLSW---------------------------
------------------------------------------------------------
------------------------------------------------------------
------------------------------------------------------------
------------------------------------------------------------
------------------------------------------------------------
------------------------------------------------------------
--------------------------------------------NSLSGKI---------
------------------------------------------------------------
------------------------------------------------------------
------------------------------------------------------------
------------------------------------------------------------
-------------------------------------------------------PFE--
--F-GEL---------H------------------------------------E---S--
------------------------------------------------------------
---------Y------------------------------------------------IN
LQGNIPPPFGNLSALK--------------------------------------------
----WLDLSNNS----LIGDIP-KEL-S-----HL-------------------------
-------------KRLGILRLCGN-NLSGSIHP--------------------SI---YN
-LSS--LSYLDAS-HNSLVGSIP---PGIG-NLVNLIK----------------------
-----LQLDHNC-LSGSI---PSTIGQLH-LLD-YLDLSRNKL-SGRI-P-LSL-R-NC-
---SRLSHL--DLS-QNMING--------TIPAS-LLA-L-QLLQMDLSEN-KLSGVIPD
S-FI--------D-----------------------------------------------
----------------------SQLSTSIRIASN-SLEGPIPKSIG-NIEYLAALDLSHN
N-------------------------LQGRIP--ESFN-NLKVIQ---------------
----NLD------------------------ISRNHLS-----GKIP-KYLLRFWYIERL
NLSFNEF-----EGEIPEE----------------------ILL-SS----TSLDLRGNN
KL---CG----G------PRTM-NITACYIQ---S---S------E-E------IH----
Q--R--------FR-------------SS---RV-F-I-LA-P--ILP-I-L----AI--
-I-L-G-A---T-I--L-L-----VR-R--K-----------------------------
----------------K-P--------G--------------------------------
-D------K-I----P----------FKKD-Y-RKVSYQELSL------------ATNGF
DSAKLI------------GLGSFGTVYKG----------TLLD-----------------
--GM----VVAVKV-LHL-K---HRR------DFKSFAAECKALSGIRHRNLVKLITCCI
THGVRGN-----DFKALILEYMC------NGSLN----KWLH-----P-P-----S--H-
LV-MAN------------------------------------------------------
-------------------EDQN-HRL-NLN-LL-QRLSIMIDIASAVKYLHHDC--PTP
VVHCDLKPSNI---LLDD-D-----------------------MTAH-------VGDFGL
ARI---------------------------------------------------------
----------------------------------------------------------LY
-------S----------------------------------------------------
------------------------------------------------------------
------------------------------------------------------------
------------------------------------------------------------
------------------------------------------------------------
------------------------------------------------------------
------------------------------------------------------------
------------------------------------------------------------
------------------------------------------------------------
------------------------------------------------------------
------------------------------------------------------------
------------------------------------------------------------
------------------------------------------------------------
------------------------------------------------------------
------------------------------------------------------------
------------------------------------------------------------
------------------------------------------------------------
------------------------------------------------------------
------------------------------------------------------------
------------------------------------------------------------
------------------------------------------------------------
---------------------------------------------------------
>evm_27.model.AmTr_v1.0_scaffold00067.101
---------------------------------------------------MSHSL----
------------------------------------------------------------
------------------------------------------------------------
--------------------------------YC--------------------------
----------------------------------TLL----LFTS-IV------------
-----TT---HA-----------------------------S------F-LS--------
-LS-----T------DQ-E-AL---LA-----FKDSL-E-P-NP------------SLSS
-----W--------N-------R-T--------A--------------PVCS-WPHLSCD
-----Q----Q--N--Q-------R-VRNLSLAGLG------------------------
----------LKGPL---SPHLTNLS-LLL-SLDLSSNQL-HGPI---------------
--------------------------------------------------P---------
-------------VEFST------------------------FSLLQSLNLSSN------
---------------------SLSSRI-P-ADLY------------------------NC
--SSLLTLD---------------------------------------------------
---------------------LSAN-QLWGQL-PLE--L-GL------------------
------------------------------------------------------------
------------------------------------------------------------
-----------------------------------FLS----------------------
------------------------------------------------------------
------------------------------------------------------------
------------------------------------------------------------
------------------------------------------------------------
------------------------------------------------------------
------------------------------------------------------------
------------------------------------------------------------
------------------------------------------------------------
------------------------------------------------------------
-------------------------LQVLRLDR---------------------------
------------------------------------------------------------
------------------------------------------------------------
------------------------------------------------------------
------------------------------------------------------------
------------------------------------------------------------
------------------------------------------------------------
--------------------------------------------NNLTGAI---------
-----------------------------------------------PPSL-G-------
-----------------KLS----------------------------------------
------------------------------------------------------------
------------------------------------------------------------
---------------------------SLSLLTLSRNH-LRGRI-----------PEE--
--L-GRL-KNLRR----LQIGMN-NL-HG----------------PIPFSLY-N-L-T-A
LRV----LAVTG------------------------NELVG------SLPD---------
-----------DMGLKLPNLQQVFMA------------------------------Q-NN
LSGRIPSSLGNCSGLK--------------------------------------------
----FLDLSSNN----FNGSIP-LIF-A-NLT-QL---SFLNLKEN-KLSSD--G-E-TG
LS-FLTQLN-NCPY-LEVISMASN-RLSGVL-P-D------------------SI---AN
-LST-MLTEFCLP-GNQISGTIP---DGVG-NLENLQL----------------------
-----FSMENNN-LSGTI---PASIGKLS-KLL-QLTLQGNQL-SGPI-P-DSI-G-DL-
---TGLNKL--MLE-GNKLSG--------SIPSS-LGR-CQKLEVLGLSQN-TLSGSIPR
E-IL--------M-VTGMNQYLGLAQNSLTGSIPL-----EIGK----------------
----------------------LTIIAMIDISAN-NLSGEIPATLG-SCSSLMGFNMARN
G-------------------------LVGKIP--ESLS-SLTSIE---------------
----FLD------------------------LSSNQLS-----GVIP-NDLQKLQHLKNL
NLSFNKL-----EGEVPRD--------------------G-VFS-TL----NGSSILPNT
KL---CG----G------IPKL-NLPPCISK---R---N------D-E------------
------------FL-------------AL---KA-V-V-PV-V----S-L-T----AI--
-L-VIA-L---L-L--M-L-----WR-S--------------------------------
----------------R-QT-------R-----------KVD-----NQS---S------
-E------T-F----S----------FEGS-H-KLVSYGDLLN------------ATNSF
SDGNLI------------GKGSFASVYRG----------IING---E-------------
--TT----PVAVKV-FDL-I---QHR------AAKSFMAECEALKNVRHTNLIKAKTSCS
SVNFKGE-----EFKALVFEFMP------NGSLD----QWLH-----S-S----------
------------------------------------------------------------
--------------------------L-TLS-LV-QRLEIAIDIAIAMDYLHHNC--EPS
VVHCDLKPSNV---LLDN-E-----------------------MKAH-------VGDFGL
AKL---------------------------------------------------------
----------------------------------------------------------IE
-------A--HFT-------M------------------------------------S--
ET-------ST-VALKGT-------------VGYIAP-----------------------
------------------------------------------------------------
--------EYGL-----------GA-------EVSKEG--------------------DV
YSYG----IVVLEIFTGKRPTH-DMFSE----GRVSLAKHVT-MAY-------PD-HVID
---TVDPR-LFL--------------------E-E----------EWGD-----------
-----------------------------PR-------RMKCVLEVLGLALWCSVEAPRE
RP----SMRQVLKTMHEI------------------------------------------
------------------------------------------------------------
-------------------K----G-----------------------------------
------------------------------------------------------------
------------------------------------------------------------
--------------------------------------------------------CL-L
--------------S------------------LS-------------------------
------------------------------------------------------------
------------------------------------------------------------
------------------------------------------------------------
------------------------------------------------------------
------------------------------------------------------------
------------------------------------------------------------
------------------------------------------------------------
--------------------------------------------------------I
>evm_27.model.AmTr_v1.0_scaffold00143.21_
------------------------------------------------------------
------------------------------------------------------------
------------------------------------------------------------
------------------------------------------------------------
------------------------------------------------------------
------------------------------------------------------------
------------------------------------------------------------
------------------------------------------------------------
------------------------------------------------------------
------------------------------------------------------------
------------------------------------------------------------
------------------------------------------------------------
------------------------------------------------------------
------------------------------------------------------------
------------------------------------------------------------
------------------------------------------------------------
------------------------------------------------------------
------------------------------------------------------------
------------------------------------------------------------
------------------------------------------------------------
------------------------------------------------------------
------------------------------------------------------------
------------------------------------------------------------
------------------------------------------------------------
------------------------------------------------------------
------------------------------------------------------------
------------------------------------------------------------
------------------------------------------------------------
------------------------------------------------------------
------------------------------------------------------------
------------------------------------------------------------
------------------------------------------------------------
------------------------------------------------------------
------------------------------------------------------------
------------------------------------------------------------
------------------------------------------------------------
------------------------------------------------------------
------------------------------------------------------------
------------------------------------------------------------
------------------------------------------------------------
------------------------------------------------------------
------------------------------------------------------------
------------------------------------------------------------
------------------------------------------------------------
------------------------------------------------------------
------------------------------------------------------------
------------------------------------------------------------
------------------------------------------------------------
------------------------------------------------------------
------------------------------------------------------------
------------------------------------------------------------
------------------------------------------------------------
------------------------------------------------------------
------------------------------------------------------------
------------------------------------------------------------
------------------------------------------------------------
------------------------------------------------------------
------------------------------------------------------------
------------------------------------------------------------
------------------------------------------------------------
-------------------------------------------MQEIRHRNLVKIISVCS
NL----------DFKALVLQFMV------NGDLE----SWLH-----N-E-----D--E-
------------------------------------------------------------
------------------------AHC-RLN-LL-QRLDILIDVAHALEYPHHDY--LVS
IVHCDLKPSNV---LLDE-D-----------------------MTAH-------VGDFRI
ARL---------------------------------------------------------
----------------------------------------------------------IG
-------E--Q----------------------------------------------N--
FS-------GQ-TSTIGT-------------IGYIAP-----------------------
------------------------------------------------------------
------------------------------------------------------------
--------------------------------G-L--------ISF-------PH-----
------------------------------------------------------------
------------------------------------------------------------
------------------------------------------------------------
------------------------------------------------------------
------------------------------------------------------------
------------------------------------------------------------
------------------------------------------------------------
------------------------------------------------------------
------------------------------------------------------------
------------------------------------------------------------
------------------------------------------------------------
------------------------------------------------------------
------------------------------------------------------------
------------------------------------------------------------
------------------------------------------------------------
------------------------------------------------------------
---------------------------------------------------------
>evm_27.model.AmTr_v1.0_scaffold00140.11_
------------------------------------------------------------
------------------------------------------------------------
------------------------------------------------------------
------------------------------------------------------------
------------------------------------------------------------
------------------------------------------------------------
------------------------------------------------------------
------------------------------------------------------------
------------------------------------------------------------
------------------------------------------------------------
------------------------------------------------------------
------------------------------------------------------------
------------------------------------------------------------
------------------------------------------------------------
------------------------------------------------------------
------------------------------------------------------------
------------------------------------------------------------
------------------------------------------------------------
------------------------------------------------------------
------------------------------------------------------------
------------------------------------------------------------
------------------------------------------------------------
------------------------------------------------------------
------------------------------------------------------------
------------------------------------------------------------
------------------------------------------------------------
------------------------------------------------------------
------------------------------------------------------------
------------------------------------------------------------
------------------------------------------------------------
------------------------------------------------------------
------------------------------------------------------------
------------------------------------------------------------
------------------------------------------------------------
------------------------------------------------------------
------------------------------------------------------------
------------------------------------------------------------
------------------------------------------------------------
------------------------------------------------------------
------------------------------------------------------------
-------------------------------------------------------M----
------------------------------------------------------------
------------------------------------------------------------
------------------------------------------------------------
------------------------------------------------------E-----
-----------------------------------------------------TV-----
------------------------------------------------------------
------------------------------------------------------------
------------------------------------------------------------
------------------------------------------------------------
------------------------------------------------------------
------------------------------------------------------------
------------------------------------------------------------
------------------------------------------------------------
------------------------------------------------------------
---------------------------IL---AI-V-V-PI----------L----AL--
-L-S-C-A---R-L--V-L-----IR-R--M-----------------------------
----------------E-L--------R-----------S--------HL---P------
-L------S-V----P----------PIRQ-Y-KKVSYEELYV------------ATDGF
DIDNLI------------GFGSFGSVYMG----------RLSD-----------------
--GT----IVAIKV-LHL-N---HRR------DFKSFDAECRALRSIRHRNLVKLITCCT
SRDLKGG-----DFKALVFEFMP------NGSLD----QWLH-----P-T-----T--H-
LV-MLS------------------------------------------------------
-------------------EILN-RSL-NLS-LL-QRLNIAINVASAMDYLHHDC--PTP
VVHCDLKPSNI---LLDK-D-----------------------MTAH-------VGDFGL
ARI---------------------------------------------------------
----------------------------------------------------------LS
-------P--LTP--------------LE----------------------------N--
QS-------ST-LGLKGS-------------IGYIPPAN---------FKVFT-------
------------------------------------------------------------
-----TGAEYGF-----------GV-------KASTSG--------------------DV
YSFG----ILLLEMFTGKGPTS-DMFPN----G-LSLYEFVS-KAY-------PD-QLME
---IVDTG-LLE--------------------D-G-------------------------
---------------------RGLEWQN--Q-------MMPYLVSIIAVGLLCSVGSPKD
RM----NMRDALKHLQDI------------------------------------------
------------------------------------------------------------
-------------------K----H-----------------------------------
------------------------------------------------------------
------------------------------------------------------------
--------------------------------------------------------SL-G
--------------K------------------LSL------------------------
------------------------------------------------------------
------------------------------------------------------------
------------------------------------------------------------
------------------------------------------------------------
------------------------------------------------------------
------------------------------------------------------------
--QRTRGALCDLPCNLSTV-----------------------PLVSH-------------
---------------------------------------------------------
>evm_27.model.AmTr_v1.0_scaffold00010.396
------------------------------------------------------------
------------------------------------------------------------
------------------------------------------------------------
------------------------------------------------------------
------------------------------------------------------------
------------------------------------------------------------
------------------------------------------------------------
------------------------------------------------------------
------------------------------------------------------------
------------------------------------------------------------
------------------------------------------------------------
------------------------------------------------------------
------------------------------------------------------------
------------------------------------------------------------
------------------------------------------------------------
------------------------------------------------------------
------------------------------------------------------------
------------------------------------------------------------
------------------------------------------------------------
------------------------------------------------------------
------------------------------------------------------------
------------------------------------------------------------
------------------------------------------------------------
------------------------------------------------------------
------------------------------------------------------------
------------------------------------------------------------
------------------------------------------------------------
------------------------------------------------------------
------------------------------------------------------------
------------------------------------------------------------
------------------------------------------------------------
------------------------------------------------------------
------------------------------------------------------------
------------------------------------------------------------
------------------------------------------------------------
------------------------------------------------------------
------------------------------------------------------------
------------------------------------------------------------
------------------------------------------------------------
------------------------------------------------------------
------------------------------------------------------------
------------------------------------------------------------
------------------------------------------------------------
------------------------------------------------------------
------------------------------------------------------------
------------------------------------------------------------
------------------------------------------------------------
------------------------------------------------------------
------------------------------------------------------------
------------------------------------------------------------
------------------------------------------------------------
------------------------------------------------------------
------------------------------------------------------------
------------------------------------------------------------
------------------------------------------------------------
------------------------------------------------------------
------------------------------------------------------------
------------------------------------------------------------
------------------------------------------------------------
------------------------------------------------------------
------------------------------------------------------------
------------------------------------------------------------
------------------------------------------------------------
------------------------------------------------------------
------------------------------------------------------------
------------------------------------------------------------
------------------------------------------------------------
------------------------------------------------------------
------------------------------------------------------------
------------------------------------------------------------
------------------------------------------------------------
--------MILLETFARKRPTN-SMFYV----S-LSLPKWVE-QEF-------SD-GALH
---VVDGD-LLM--------------------E-N----------DSQ-----------G
NSSS-----------------SRFEYSN--S-------TLKCLSSILEMGLLCTKERPNE
RI----NMRDAVTKLEDI------------------------------------------
------------------------------------------------------------
-------------------R----S-----------------------------------
------------------------------------------------------------
------------------------------------------------------------
--------------------------------------------------------DY-I
--------------E------------------SL-------------------------
------------------------------------------------------------
------------------------------------------------------------
------------------------------------------------------------
-----------------------------------------R---------------T--
------------------------------------------------------------
------------------------------------------------------------
------------------------------------------------------------
---------------------------------------------------------
>evm_27.model.AmTr_v1.0_scaffold00010.374
------------------------------------------------------------
------------------------------------------------------------
------------------------------------------------------------
------------------------------------------------------------
------------------------------------------------------------
------------------------------------------------------------
-------------------------MS---------------------------------
-----W-----------------------------------------------VTG----
------------------------------------------------------------
------------------TPTFPSVN-GLESHAASAGRDF-HGSI---------------
--------------------------------------------------P---------
-------------LEIGR------------------------LRRLQDLHVSQN------
---------------------QLEGEI-P-LSIS------------------------SC
--KELQTLM---------------------------------------------------
---------------------LSYN-RFEGSV-PKD--L---------------------
------------------------------------------------------------
------------------------------------------------------------
---------------------------------VLLPK----------------------
------------------------------------------------------------
------------------------------------------------------------
------------------------------------------------------------
------------------------------------------------------------
------------------------------------------------------------
------------------------------------------------------------
------------------------------------------------------------
------------------------------------------------------------
------------------------------------------------------------
-------------------------IKVLNLGV---------------------------
------------------------------------------------------------
------------------------------------------------------------
------------------------------------------------------------
------------------------------------------------------------
------------------------------------------------------------
------------------------------------------------------------
--------------------------------------------NSLTGTI---------
-----------------------------------------------PISL-G-------
-----------------NLS----------------------------------------
------------------------------------------------------------
------------------------------------------------------------
---------------------------TLEQLWLAENF-LHGDL-----------PDE--
--I-GLL-GSLQT----LAIYSN-NL-TG----------------RIPSSLF-N-V-S-S
MRS----LSLSF------------------------NGFSG------RLPT---------
-----------TTGSMLPNLEELYLW------------------------------H-NN
LSGPIPASLQNAS-----------------------------------------------
----ILELADNQ----FSGPVP-TSL-G-YLS-LL---KWLYLSGT-QLENG--------
--------------------------------P-G-----------------------RN
-FSN-NLQIFNMR-SCYIMGSIP---ESIG-NLSNLTQ----------------------
-----LILYGNE-LRGNL---PSEIGRLQ-KIK-IMFLFENRL-EGSI-P-MEF-G-QL-
---DSLLKL--YLE-NNMLSG--------PIPAS-MNN-LTKLSHLYLGSN-RLSGKLPI
E-IW--------N-----------------------------------------------
-----------------------QQLLEIDF-------------LG-NLKSLEYLNISNN
S-------------------------FQGAIP--DSFG-GMISLQ---------------
----FMD------------------------ISSNKFS-----GKIP-KSLGTLSYLQFL
NLSFNEL-----EGAIPSS--------------------G-VFA-NI----TADFIMGNP
LL---CG-----------SPKL-RGQGRPVS---A---I------R-S------KS----
P----SW-----TR-------------SL---VF-R-I-PL-I--VCA-F------IL--
-A-LACFL---F-I--F-F-----WR-H--------------------------------
----------------K---------LR-----------TIV------TE---G------
-V------S-E----T----------QIRG-P-SWVSYYELRR------------ATDNF
NNSNLL------------G-----------------------------------------
------------------------------------------------------------
--------------------------------VD----RSLH-----P-Q-----D--E-
------------------------------------------------------------
------------------------ARC-PLS-LL-KRLDIMIDVAQALEYLHHSY--SVP
IIHRDLKPSNI---LLDE-D-----------------------MPAH-------VGDFGL
ARL---------------------------------------------------------
----------------------------------------------------------IG
-------E--E----------------------------------------------N--
FA-------SQ-TNTLGT-------------IGYMAP-----------------------
------------------------------------------------------------
--------GVSA-----------SH-----------------------------------
----------------------------------I-------------------------
------------------------------------------------------------
------------------------------------------------------------
------------------------------------------------------------
------------------------------------------------------------
------------------------------------------------------------
------------------------------------------------------------
------------------------------------------------------------
--------------------------------------------------------GF-L
------------------------------------------------------------
------------------------------------------------------------
------------------------------------------------------------
------------------------------------------------------------
------------------------------------------------------------
------------------------------------------------------------
------------------------------------------------------------
------------------------------------------------------------
---------------------------------------------------------
>evm_27.model.AmTr_v1.0_scaffold00010.400
------------------------------------------------------------
------------------------------------------------------------
------------------------------------------------------------
------------------------------------------------------------
------------------------------------------------------------
------------------------------------------------------------
--------------------ML--------------------------------------
------------------------------------------------------------
------------------------------------------------------------
------------------TPHIGNLS-FLQ-VLNLLNNSF-HGSI---------------
--------------------------------------------------P---------
-------------PQIGH------------------------LYRLQALVISRN------
---------------------QLEGSI-P-KEMG------------------------LL
--PNIKGLY---------------------------------------------------
---------------------LGGN-SLTGTI-PPS--L-GN------------------
------------------------------------------------------LSTLEG
IQLATN----------------------------LLYGN-IPMELG--------------
----------------------------------LLRE----------------------
------------------------------------------------------------
------------------------------------------------------------
------------------------------------------------------------
------------------------------------------------------------
------------------------------------------------------------
------------------------------------------------------------
------------------------------------------------------------
------------------------------------------------------------
------------------------------------------------------------
-------------------------LKLFDLCH---------------------------
------------------------------------------------------------
------------------------------------------------------------
------------------------------------------------------------
------------------------------------------------------------
------------------------------------------------------------
------------------------------------------------------------
--------------------------------------------NSLTGTI---------
-----------------------------------------------PPSL-G-------
-----------------NIS----------------------------------------
------------------------------------------------------------
------------------------------------------------------------
---------------------------TLEEIWLYENL-IHGSI-----------PDE--
--I-GLL-SGITI----LNFHAN-NF-TG----------------PIPSSLF-N-M-S-S
LIY----LVLYS------------------------NDFSG------SLPT---------
-----------NMGSMLPNLEELYLW------------------------------S-NQ
LSGQIPSSLYNASKLT--------------------------------------------
----VLELQKNQ----FNGPVP-TSL-G-HLT-AL---KVLKLNSN-HLENGP-V-S-PN
LS-FIDSLT-NCTF-LEYLQLGDN-LFAGFL-P-D------------------SI---GN
-LSN-NLKTFTLN-GCHIKGSIP---ASIG-NLQNLTG----------------------
-----LDLSGNS-ISGRL---PSEISRLH-KIG-ALLLYGNKL-EGSI-P-TEF-G-QL-
---QSLLYL--YLN-DNMLSG--------SMPSS-INN-LTKICDLNLGNN-KLSGELPT
G-IW--------S--EAL-LEVDLSRNYFSSLLPQ-----LMGH----------------
----------------------SIMLTQVNFSDN-HLFGNLPNSMG-NLQYLETLDLSLN
S-------------------------FQGTIP--TTFG-DMISLK---------------
----YVD------------------------ISSNKLS-----GEIP-ESLCSVPNLFFL
NLSFNGL-----EGPIPSK--------------------G-VFT-NI----TADSFSGNP
RL---CG-----------PPKL-RVPACPIN---T---T------T-P------RS----
RSRSWSW-----MK-------------SL---AF-E-I-PLAI--ICA-F-V----FS--
-L-L-C-V---Y-L--V-F-----FR-R--------------------------------
----------------H-EL-------S--------------------VL---S------
-D------G-V----S----------QMKG-P-GWISYYELRR------------ATDNF
NRSTLL------------GVGSFGSVYKG----------FLSD-----------------
--GS----PAAIKV-LNL-Q---REG------ATKSFHAECRVMQNIRHRNLVKIITVCS
NL----------DFKALVLQFMA------NGNLE----RWLY-----P-Q-----D--G-
------------------------------------------------------------
------------------------AHC-RLS-LL-QRLDIVIDVAQALEYLHHSY--SVP
IIHRDLKPSNI---LLNE-D-----------------------MTAH-------VGDFGL
ARL---------------------------------------------------------
----------------------------------------------------------IG
-------D--Q----------------------------------------------N--
IA-------SQ-TSTIGT-------------IGYIAP-----------------------
------------------------------------------------------------
--------EYGT-----------GS-------NITTSG--------------------DV
YSFG----VVLFEIFTRKRPTD-PMFSN----G-LSLSKWVD-QEH-------SD-GILE
---VVHGD-LLL--------------------E-N----------DSH-----------N
NGSN-----------------SKLQYSS--S-------TFKCLSSVMQIGLSCTKERPNE
RI----DMRDAVLKLKDT------------------------------------------
------------------------------------------------------------
-------------------R----S-----------------------------------
------------------------------------------------------------
------------------------------------------------------------
--------------------------------------------------------EY-M
--------------A------------------IV-------------------------
------------------------------------------------------------
------------------------------------------------------------
------------------------------------------------------------
-----------------------------------------R---------------A--
------------------------------------------------------------
------------------------------------------------------------
------------------------------------------------------------
---------------------------------------------------------
>evm_27.model.AmTr_v1.0_scaffold00120.19_
------------------------------------------------------------
------------------------------------------------------------
------------------------------------------------------------
------------------------------------------------------------
------------------------------------------------------------
------------------------------------------------------------
------------------------------------------------------------
------------------------------------------------------------
------------------------------------------------------------
------------------------------------------------------------
------------------------------------------------------------
------------------------------------------------------------
------------------------------------------------------------
------------------------------------------------------------
------------------------------------------------------------
------------------------------------------------------------
------------------------------------------------------------
------------------------------------------------------------
------------------------------------------------------------
------------------------------------------------------------
------------------------------------------------------------
------------------------------------------------------------
------------------------------------------------------------
------------------------------------------------------------
------------------------------------------------------------
------------------------------------------------------------
------------------------------------------------------------
------------------------------------------------------------
------------------------------------------------------------
------------------------------------------------------------
------------------------------------------------------------
------------------------------------------------------------
------------------------------------------------------------
------------------------------------------------------------
------------------------------------------------------------
------------------------------------------------------------
------------------------------------------------------------
------------------------------------------------------------
------------------------------------------------------------
------------------------------------------------------------
------------------------------------------------------------
------------------------------------------------------------
------------------------------------------------------------
------------------------------------------------------------
------------------------------------------------------------
------------------------------------------------------------
------------------------------------------------------------
------------------------------------------------------------
------------------------------------------------------------
------------------------------------------------------------
------------------------------------------------------------
------------------------------------------------------------
------------------------------------------------MSLQSSKYLQYL
NLSFNNL-----EGEVPNE--------------------G-VFA-NI----TKQELQGNM
RL---CS----KI-----TSKW-QLPSCHLS---S---S------Q-G------MS----
-------------L-------------VL---KV-T-I-AV-A--GFT-F-L----IV--
-L-L-G-L-A-Y-I--L-F-----YR-K--S-----------------------------
----------------K-PV----------------------------KV---A------
-S------S-E----S----------FRAV-H-KRVSYEELSV------------ATDKF
NPTNFL------------GGGGFGSVFKG----------CLRD-----------------
--GT----VVAVKV-LNL-E---KHG------ASKSFFVECDALRSIRHRNLVKLITSCL
STDFNNT-----DFKALVYEFMP------NGSLE----EWLH-----P-P-----E--N-
SS----------------------------------------------------------
------------------------HGI-QLD-LS-QRLNIAIDVASALDYLHNDC--STP
IVHRDLKPSNV---LLDQ-D-----------------------MTAR-------VGDFGL
ARL---------------------------------------------------------
----------------------------------------------------------QD
-------T--EPS--------------DC----------------------------H--
QS-------TT-FNLKGT-------------IGYIAP-----------------------
------------------------------------------------------------
--------EYGI-----------SG-------MTSTKA--------------------DV
FSFG----VLLLELFTRKKPTD-DMFTG----E-VSLPKWVS-VMF-------PH-RILD
---ILDPE-LLN--------------------P-I----------SNG-----------M
ASIR-------------------PKDEE--S-------WKFCIISLFEICLACTSESLEK
RM----NIRDVLPKLKKI------------------------------------------
------------------------------------------------------------
-------------------R----D-----------------------------------
------------------------------------------------------------
------------------------------------------------------------
--------------------------------------------------------NQ-F
--------------Q---------------------------------------------
------------------------------------------------------------
------------------------------------------------------------
------------------------------------------------------------
------------------------------------------------------------
------------------------------------------------------------
------------------------------------------------------------
------------------------------------------------------------
------------------------------------------C--------------
>evm_27.model.AmTr_v1.0_scaffold00120.20_
---------------------------------------------------MKLFPNYRC
ACS---------------------------------------------------------
------------------------------------------------------L---LY
S-------------------------------LL--------------------------
----------------------------------LLV----LMAPPALAL----------
---------------------------------------------------N--------
-TS-----S------DF-Q-AL---LS-----FKSFI-T-S-DP---S-N------SLDS
-----W--------R------AN-S--------T--------------TVCDGWRGVSCD
----LR-------N--R-------R-VVAIDLQSLR------------------------
----------LTGSI---TPHIGNIS-FLR-QLHLQNNQL-VGSL---------------
--------------------------------------------------P---------
-------------KEIGH------------------------LFRLRSLNVSSN------
---------------------FIEGGI-P-EDIT------------------------GC
--RQLIMLD---------------------------------------------------
---------------------MLSN-RLTGSI-PNQ--L-SL------------------
------------------------------------------------------------
------------------------------------------------------------
-----------------------------------LSR----------------------
------------------------------------------------------------
------------------------------------------------------------
------------------------------------------------------------
------------------------------------------------------------
------------------------------------------------------------
------------------------------------------------------------
------------------------------------------------------------
------------------------------------------------------------
------------------------------------------------------------
-------------------------LQVLRLGQ---------------------------
------------------------------------------------------------
------------------------------------------------------------
------------------------------------------------------------
------------------------------------------------------------
------------------------------------------------------------
------------------------------------------------------------
--------------------------------------------NLLTGTI---------
-----------------------------------------------PPSI-A-------
-----------------NIT----------------------------------------
------------------------------------------------------------
------------------------------------------------------------
---------------------------SLTTLHLGTNS-LNGSI-----------PPD--
--L-GRF-PKLQH----LQFSSN-EL-SG----------------TIPDSLY-N-I-S-T
IIT----FVVAD------------------------NHLHG------RIPS---------
-----------DIGLRLPNVELLNLC------------------------------I-NP
LTGPIPSTLINATKLT--------------------------------------------
----NIRLSHNF----LEGTVP-LGL-G-NLK-EL---IFFNIGFN-RLTGE--G-E-TG
LE-FLTSLA-NCTK-LEWFAADEN-LFHGVL-P-A------------------SV---SN
-LST-HLSKFYIG-GNRLHGSIP---VGIG-NLIGLTL----------------------
-----LNLTGNS-LSGSI---PSEIVRLK-NLQ-SLSLAKNML-SGTI-P-DSL-G-GL-
---TKLNHL--DLH-GNNLTG--------TIPSG-LGF-FKQLLSLDLSRN-QLEGSIPK
E-VS--------S-LSSLGLYLNLSHNLLSGPLPV-----EVGE----------------
----------------------LDKTVAIDVSKN-HLSGIIPATIG-NCDGLQYIFLHDN
S-------------------------FTGTIP--DSLG-DI-------------------
------------------------------------------------------------
------------------------------------------------------------
------------------------------------------------------------
------------------------------------------------------------
------------------------------------------------------------
------------------------------------------------------------
------------------------------------------------------------
------------------------------------------------------------
------------------------------------------------------------
------------------------------------------------------------
------------------------------------------------------------
------------------------------------------------------------
------------------------------------------------------------
------------------------------------------------------------
------------------------------------------------------------
------------------------------------------------------------
------------------------------------------------------------
------------------------------------------------------------
------------------------------------------------------------
------------------------------------------------------------
------------------------------------------------------------
------------------------------------------------------------
------------------------------------------------------------
------------------------------------------------------------
------------------------------------------------------------
------------------------------------------------------------
------------------------------------------------------------
------------------------------------------------------------
------------------------------------------------------------
------------------------------------------------------------
------------------------------------------------------------
------------------------------------------------------------
------------------------------------------------------------
------------------------------------------------------------
------------------------------------------------------------
------------------------------------------------------------
---------------------------------------------------------
>Bradi2g47256.3.p pacid=32771046 transcript=Bradi2g47256.3 locus=Bradi2g47256 ID=Bradi2g47256.3.v3.1 annot-version=v3.1
---------------------------------------------------MAHLV----
------------------------------------------------------------
------------------------------------------------------------
--------------------------------LL--------------------------
----------------------------------TMV----ALSL-QLLPG---------
--TAALE---PQ-----------------------------P------A-NA--------
-TN-----N------DR-S-AL---LA-----FRASV-R---DP---R-G------VLHR
S----W--------T-------A-R--------A--------------NFCG-WLGVSCD
-----A----R--G--R-------R-VMALSLPGVP------------------------
----------LVGAI---PPELGNLS-SLS-HLNLSRTGL-AGMI---------------
--------------------------------------------------P---------
-------------AELGR------------------------LARLKHLDLKEN------
---------------------KLSGTI-S-SSLG------------------------NL
--TELEHLD---------------------------------------------------
---------------------IGYN-GLSGAI-PAE--L-QK------------------
------------------------------------------------------LRKLRY
ISLNSNDLSGTIPIGLF-NNTP-D-LSVIWLGRNRLAGT-IPHSIA--------------
----------------------------------VLRK----------------------
------------------------------------------------------------
------------------------------------------------------------
------------------------------------------------------------
------------------------------------------------------------
------------------------------------------------------------
------------------------------------------------------------
------------------------------------------------------------
------------------------------------------------------------
------------------------------------------------------------
-------------------------LEILVLEL---------------------------
------------------------------------------------------------
------------------------------------------------------------
------------------------------------------------------------
------------------------------------------------------------
------------------------------------------------------------
------------------------------------------------------------
--------------------------------------------NILDGPV---------
-----------------------------------------------PPAI-F-------
-----------------NMSKLRIFGLGDNN-----------LFG-SF------------
---------------P--GN-KSF-------------------------------NLP-M
LQKLGLSSNHFTGHIQP-------------------------------------------
---------------------ALARCKNLEVLSLSINN-FTGPV-----------PAW--
--L-ATM-PRLYA----LLLAAN-NL-IG----------------KIPVELS-N-L-T-G
LVM----LDLSV------------------------NQLEG------EIPP---------
-----------GIG-YLKNLNALSFS------------------------------T-NL
LTGTIPESIGNISSIR--------------------------------------------
----ILDLTFNT----FTGSVP-TTF-G-NIL-GL---TGLYVGAN-KLS--------GK
LN-FLGALS-NCKN-LSALGISYN-AFTGRI-P-G------------------YL---GN
-LSS-QLQEFIVS-FNSLTGSIP---NTIA-NLSSLMI----------------------
-----VDLDGNQ-LSGVI---PVSITTLN-NLQ-ELNLANNTI-SGAI-P-EEI-S-RL-
---TRLVRL--YLD-KNQLSG--------SIPSS-VGN-LSELQYMTSSLN-SLSSTIPL
S-LW--------H-LSKL-LSLNLSYNMLTGPLAM-----DVSQ----------------
----------------------VKQIAQMDLSSN-LMTGGLPDSLG-RLQMLNYLNLSNN
S-------------------------FHEQIP--SSFG-GLVSIE---------------
----TMD------------------------LSYNSLS-----GSIP-ASLANLTFLTSL
NLSFNRL-----DGAIPDS--------------------G-VFS-NI----TLQSLRGNN
AL---CG-----------LPRL-GISPCQSN-------H------R-S------------
Q--E-S---------------------LI---KI-I-L-PI----VGG-F-A----IL--
-A-T-C-L---C-V--L-L-----RT-K--I-----------------------------
----------------K-K--------W-----------KK-------VS---I------
-P------S-E----S----------SIIN-Y-PLISFHELVR------------ATTNF
SESNLI------------GSGNFGKVFKG----------QLDD-----------------
--ES----IVAVKV-LSM-Q---HEG------ASVSFHVECSALRMARHRNLVRILSTCS
NF----------EFKALVLQYMP------NGSLD----SWLH-----S-S-----N----
------------------------------------------------------------
------------------------SQQ-CLG-FL-KRLEIMLEVAMAMEYLHHQK--NEV
VLHCDIKPSNV---LLDE-D-----------------------MTAH-------VADFGI
AKL---------------------------------------------------------
----------------------------------------------------------LL
-------G--DNN-----------------------------------------------
SV-------AL-TSMPGT-------------IGYMAP-----------------------
------------------------------------------------------------
--------EYGS-----------TG-------KASRMS--------------------DV
FSYG----IMLLEVFTGKRPTD-PMFSG----E-LSLWQWVS-EAF-------PS-KLID
---VIDHK-ILS--------------------T-G----------SRS-----------R
FHAD---------------KSTLQEQSA--I-------LNTCLASVIELSLRCSSTIPDE
RT----PMNNVVVKLNKI------------------------------------------
------------------------------------------------------------
-------------------K----V-----------------------------------
------------------------------------------------------------
------------------------------------------------------------
--------------------------------------------------------HY-C
--------------S------------------QQ-------------------------
------------------------------------------------------------
------------------------------------------------------------
------------------------------------------------------------
-----------------------------------------R------------------
------------------------------------------------------------
------------------------------------------------------------
------------------------------------------------------------
---------------------------------------------------------
>Bradi2g00485.1.p pacid=32772108 transcript=Bradi2g00485.1 locus=Bradi2g00485 ID=Bradi2g00485.1.v3.1 annot-version=v3.1
---------------------------------------------------MGLVS----
------------------------------------------------------------
------------------------------------------------------------
--------------------------------LL--------------------------
-----------------------------SSLAAILM----MVVV---------------
------------------------------------------------------------
-SA-----G------DE-A-AL---LA-----FKAQA-S-G-GAG-GS-R------ALAS
-----W--------N-------D-S--------A--------------HFCS-WEGVTCS
----------H-------------R-----------------------------------
------------------------------------------------------------
------------------------------------------------------------
------------------------------------------------------------
------------------------------------------------------------
------------------------------------------------------------
------------------------------------------------------------
------------------------------------------------------------
------------------------------------------------------------
------------------------------------------------------------
------------------------------------------------------------
------------------------------------------------------------
------------------------------------------------------------
------------------------------------------------------------
------------------------------------------------------------
------------------------------------------------------------
------------------------------------------------------------
------------------------------------------------------------
------------------------------------------------------------
------------------------------------------------------------
------------------------------------------------------------
------------------------------------------------------------
------------------------------------------------------------
------------------------------------------------------------
------------------------------------------------------------
------------------------------------------------------------
------------------------------------------------------------
------------------------------------------------------------
------------------------------------------------------------
------------------------------------------------------------
------------------------------------------------------------
------------------------------------------------------------
------------------------------------------------------------
------------------------------------------------------------
------------------------------------------------------------
------------------------------------------------------------
------------------------------------------------------------
------------------------------------------------------------
------------------------------------------------------------
------------------------------------------------------------
------------------------------------------------------------
------------R-TKQVVVALSLHRGELTGALSP-----VLGN----------------
----------------------LTFLRTLNLSYN-SLHGEIPASLG-RLRLLKNLDLSHN
Q-------------------------LVGSIP--PELG-SIQSMQ---------------
----ILQ------------------------LSANKLS-----GMLP-HALYNLSSLERF
QVGGNKL-----NGSIPVDI-------------------G--------------------
---------------------------------------------N--------------
------------------------------------------------------------
------------------------------------------------------------
----------------K-------------------------------------------
------------------------------------------------------------
------------------------------------------------------------
--------------------------------SSKSFEVECDAMRRIPHQCLIKIITCCS
SINHQSQ-----EFKALVFEFMP------SGNLD----GWLH-----P-K-----S--Q-
KL-T--------------------------------------------------------
------------------------KSN-TLN-LA-QRLDIAVDIVDAIEYLHNHC--QPL
IIHCDLKPSNI---LLAE-D-----------------------MRAR-------VGDFGI
SRI---------------------------------------------------------
----------------------------------------------------------LQ
-------E--STC-------K-R----MQ----------------------------N--
SY-------SS-VGIRGT-------------IGYVAP-----------------------
------------------------------------------------------------
--------EYGE-----------GY-------AVSTRG--------------------DI
YSLG----ILLLEMFTGRSPTN-DTFRD----S-LDLHKFAE-DAL-------PD-RTLE
---IADPT-IWL--------------------H-S----------EPL------------
----------------------DSTTST--R-------IQECLVSVFRLGISCSKQQPRE
RT----LIRDAAVEMHAI------------------------------------------
------------------------------------------------------------
-------------------R----S-----------------------------------
------------------------------------------------------------
------------------------------------------------------------
--------------------------------------------------------AY-L
--------------L------------------LG-------------------------
------------------------------------------------------------
------------------------------------------------------------
------------------------------------------------------------
-----------------------------------------G------------------
------------------------------------------------------------
------------------------------------------------------------
------------------------------------------------------------
---------------------------------------------------------
>Bradi2g00540.1.p pacid=32774031 transcript=Bradi2g00540.1 locus=Bradi2g00540 ID=Bradi2g00540.1.v3.1 annot-version=v3.1
---------------------------------------------------MGVIS----
------------------------------------------------------------
------------------------------------------------------------
------------------------------------------------------------
----------------------------------LLS----LLAT-VLII----------
------------------------------------------------S-RV--------
-GA-----G------DE-A-TL---LA-----FKALV-S-S-GD---S-R------ALAS
-----W--------N-------S-S--------V--------------QFCG-WEGVTCS
----HP----K--S--T-------R-VVALVLYSRG------------------------
----------LTGAL---SPALGNLT-FLR-TLNLSSNGL-HGEI---------------
--------------------------------------------------P---------
-------------TSLGHLRNLLMLDLSFNWLRGEIPASLGNLRRLQTLKLSYN------
---------------------SFTGTI-P-VNLS------------------------SC
--INMTYMA---------------------------------------------------
---------------------LHSN-KLGGHI-PDK--L-GE------------------
------------------------------------------------------------
------------------------------------------------------------
----------------------------------TLAA----------------------
------------------------------------------------------------
------------------------------------------------------------
------------------------------------------------------------
------------------------------------------------------------
------------------------------------------------------------
------------------------------------------------------------
------------------------------------------------------------
------------------------------------------------------------
------------------------------------------------------------
-------------------------LTVLSLRN---------------------------
------------------------------------------------------------
------------------------------------------------------------
------------------------------------------------------------
------------------------------------------------------------
------------------------------------------------------------
------------------------------------------------------------
--------------------------------------------NSFTGPI---------
-----------------------------------------------PASL-S-------
-----------------NMS----------------------------------------
------------------------------------------------------------
------------------------------------------------------------
---------------------------YLQYLDLSNNQ-LFGSI-----------PPG--
--L-TRI-QSMQQ----FDISIN-NL-SG----------------MLPSSLY-N-L-S-M
LET----FIVGR------------------------NMLHG------TVPA---------
-----------DIGNKFPRMRTLNLA------------------------------V-NQ
FSGTIPSSITNLSDLR--------------------------------------------
----LVLLYENQ----FSGYVP-PTL-G-RLG-AL---KSLNIYQN-KLEAN--D-S-EG
WE-FITSLA-NCSQ-LQYLVLSKN-SFEGQL-P-V------------------SI---VN
-LST-TLQKLYLD-DNRISGSIP---ADIG-NLVGLDM----------------------
-----VVIVNTS-MSGVI---PESIGKLQ-NLT-DLALYSSGL-TGLI-P-PSV-G-NL-
---TKLSWF--LAY-YNNLEG--------AIPES-LGN-LKELSVLDLSTNYRLNGSIPK
D-IF--------K-LPSVLWQLDLSYNSLSGPLPI-----EVGT----------------
----------------------MTNLNELILSGN-QLSGQIPSSIG-NCRVLQKLLLDKN
S-------------------------FEGSIP--QSLE-NLKGLN---------------
----ILNLTTNNLSGRIPDAIGSIQALQQLFLAHNSLS-----GSIP-AVLQNLSSLFKL
DVSFNHL-----QGEVPYR--------------------G-YFR-NL----TYMAVVGNR
NL---CG----G------TPEL-QLTPCSTN---P---L------C-K------KK----
-----M------SK-------------SL---KI-S-L-VT----TGA-T-L----LS--
-L-S-V-I-L-L-VR-M-L-----HN-K--L-----------------------------
----------------K-Q--------R-----------QK-------GI---V------
-Q------P-L----I----------AEDQ-Y-ERIPYHALLR------------GTNGF
SEANLL------------GKGRYGAVYRC----------ILES---G-------------
--ER----TLAVKV-FNL-W---QSG------SSKSFEAECEAMRRIRHRCLIKIITCCS
SVDHQGQ-----EFKALVFEIMP------NGSLD----GWLH-----P-E-----Y--Q-
NL-S--------------------------------------------------------
------------------------TSN-TLS-LA-QRLDIAVDVVDAIQYLHNHC--QPL
IIHCDLKPSNI---LLAE-D-----------------------MSAR-------VGDFGI
SKI---------------------------------------------------------
----------------------------------------------------------LL
-------E--NTN-------K-R----IQ----------------------------N--
SY-------SS-TAIRGT-------------IGYVAP-----------------------
------------------------------------------------------------
--------EYGE-----------GC-------AVSPLG--------------------DI
YSLG----ILLLEIFTGRSPTD-EMFRD----A-LDLPKFVR-DAL-------PD-RALE
---IADTI-IWL--------------------H-G----------QTE------------
----------------------DNIATS--R-------IQECLVSVFMLGISCSKQQPQE
RP----LIRDAAVEMHAI------------------------------------------
------------------------------------------------------------
-------------------R----D-----------------------------------
------------------------------------------------------------
------------------------------------------------------------
--------------------------------------------------------VY-L
--------------E------------------FV-------------------------
------------------------------------------------------------
------------------------------------------------------------
------------------------------------------------------------
-----------------------------------------G------------------
------------------------------------------------------------
------------------------------------------------------------
------------------------------------------------------------
---------------------------------------------------------
>Bradi2g00501.2.p pacid=32780104 transcript=Bradi2g00501.2 locus=Bradi2g00501 ID=Bradi2g00501.2.v3.1 annot-version=v3.1
------------------------------------------------------------
------------------------------------------------------------
------------------------------------------------------------
------------------------------------------------------------
------------------------------------------------------------
------------------------------------------------------------
------------------------------------------------------------
------------------------------------------------------------
------------------------------------------------------------
------------------------------------------------------------
------------------------------------------------------------
------------------------------------------------------------
------------------------------------------------------------
------------------------------------------------------------
------------------------------------------------------------
------------------------------------------------------------
------------------------------------------------------------
------------------------------------------------------------
------------------------------------------------------------
------------------------------------------------------------
------------------------------------------------------------
------------------------------------------------------------
------------------------------------------------------------
------------------------------------------------------------
------------------------------------------------------------
------------------------------------------------------------
------------------------------------------------------------
------------------------------------------------------------
------------------------------------------------------------
------------------------------------------------------------
------------------------------------------------------------
------------------------------------------------------------
------------------------------------------------------------
------------------------------------------------------------
------------------------------------------------------------
------------------------------------------------------------
------------------------------------------------------------
------------------------------------------------------------
------------------------------------------------------------
------------------------------------------------------------
------------------------------------------------------------
------------------------------------------------------------
------------------------------------------------------------
------------------------------------------------------------
------------------------------------------------------------
------------------------------------------------------------
------------M-DSRVSGSIP---ADIG-NLVGLTL----------------------
-----LAIANTY-ISGVI---PESIGKLQ-NLI-ELGLYNNSL-SGLI-P-SSL-G-NL-
---SQLNRL--YAY-YGNLEG--------PIPAS-LGE-LRNLFVLDLSTNYQLNGSIPT
E-IF--------K-LPGLSWYLDLSYNSLSGTLPY-----EVGS----------------
----------------------LANLNQLILSGN-QLSGKIPNSIQ-NCVVLEWLVLDNN
L-------------------------FEGSIP--QSLK-NINGMS---------------
----KLNLTMNKFTGNIPDDLGSIANLQELYLAHNNLS-----GLIP-AVLQNLTLLSKL
DVSFNNL-----QGEVPNG--------------------G-VFR-NI----TYLAVAGNT
NL---CG----G------TPQL-HLAPCSTS---P---L------S-K------NK----
K--R-M------SK-------------PL---II-S-L-AI----TGA-I-M----LS--
-L-S-F-I-L-V-L--W-VF----PK-K--L-----------------------------
----------------K-E--------S-----------QK-------TT---V------
-Q------N-S----I----------VEEQ-Y-ERIPYDALSR------------GTNGF
SEVNLL------------GRGSYGAVYKC----------VLDN---K-------------
--ER----TLAVKV-FNL-G---QSR------YSKSFEVESEAMRRIRHRCLIKIITCCS
GIDHQGQ-----EFKALVFEFMP------NGNLD----GWLH-----P-K-----S--Q-
NL-T--------------------------------------------------------
------------------------AKN-TLS-LL-QRLDIAADILDAVEYLHNHC--QPL
VIHCDIKPSNI---LLAE-D-----------------------MSAR-------VADFGI
SRI---------------------------------------------------------
----------------------------------------------------------LQ
-------D--NTS-------K-R----MQ----------------------------K--
SH-------SS-IGIIGS-------------IGYVAPGDR------NSSNVFIY------
------------------------------------------------------------
-----FSHKYGM-----------GH-------EAEKEA--------------------SI
--------------------------------------QYTQ-DSN-------PQ-TS--
----------WY--------------------K-T-------------------------
------------------------------------------------------------
------------------------------------------------------------
------------------------------------------------------------
------------------------------------------------------------
------------------------------------------------------------
------------------------------------------------------------
------------------------------------------------------------
------------------------------------------------------------
------------------------------------------------------------
------------------------------------------------------------
------------------------------------------------------------
------------------------------------------------------------
------------------------------------------------------------
------------------------------------------------------------
------------------------------------------------------------
---------------------------------------------------------
>Bradi2g47254.1.p pacid=32780689 transcript=Bradi2g47254.1 locus=Bradi2g47254 ID=Bradi2g47254.1.v3.1 annot-version=v3.1
---------------------------------------------------MAALL----
------------------------------------------------------------
------------------------------------------------------------
--------------------------------YI--------------------------
--------------------------------RMVLL----LVSL---------------
MPRAAQP---AL-----------------------------A------P-PT--------
-KP-----T------DL-A-AL---FA-----FKAQV-K---DP---L-G------ILDS
N----W--------S-------T-S--------A--------------SPCS-WVGVSCD
-----R----R--G--H-------H-VTGLEFDGVP------------------------
----------LQGSI---APQLGNLS-FLS-SLVLSNTSL-VGPV---------------
--------------------------------------------------P---------
-------------RELGG------------------------LPRLQNLVLSYN------
---------------------SLSGTI-P-STLG------------------------NL
--TSLESLY---------------------------------------------------
---------------------LDSN-NLFGSM-PSE--L-GN------------------
------------------------------------------------------LNNLQS
LRLSNNDLSGLIPPGLF-NNTP-N-LRLVRLGSNRLTGA-IPDSIG--------------
----------------------------------SLSK----------------------
------------------------------------------------------------
------------------------------------------------------------
------------------------------------------------------------
------------------------------------------------------------
------------------------------------------------------------
------------------------------------------------------------
------------------------------------------------------------
------------------------------------------------------------
------------------------------------------------------------
-------------------------LEMLVLER---------------------------
------------------------------------------------------------
------------------------------------------------------------
------------------------------------------------------------
------------------------------------------------------------
------------------------------------------------------------
------------------------------------------------------------
--------------------------------------------NLLSGPM---------
-----------------------------------------------PPAI-F-------
-----------------NMSQLQTIAITRNN-----------LSG-PI------------
---------------P--SN-ESF-------------------------------YLP-M
LEFISLGENQFDGPIPH-------------------------------------------
---------------------GLSACKNLHMLSLPVNN-FTGPV-----------PSW--
--L-AMM-PNLTR----IYLSTN-GL-TG----------------KIPMELS-N-N-T-G
LLG----LDLSQ------------------------NKLEG------GVPP---------
-----------EYG-QLRNLSYLSFA------------------------------N-NR
ITGSIPESIGYLSNLT--------------------------------------------
----VIDFVGND----LTGSVP-ISF-G-NLL-NL---RRIWLSGN-QLS--------GD
LD-FLSALS-KCRS-LKTIAMTNN-AFTGRL-P-A------------------YI---GN
-LST-VLETFIAD-NNGITGSIP---STLA-NLTNLLV----------------------
-----LSLSGNK-LSGRI---PTPITAMS-NLQ-ELNLANNSL-SGTI-P-TEI-N-GL-
---KSLSSL--HLD-NNRLVG--------SIPSS-VSN-LSQIQIMTLSYN-LLSSTIPT
G-LW--------H-HQKL-MELDLSENSFSGSLPV-----DIGK----------------
----------------------LTAISKMDLSNN-QLSGDIPASFG-ELQMMIYLNLSSN
L-------------------------LEGSVP--DSVG-KLLSIE---------------
----ELD------------------------FSSNALS-----GAIP-KSLANLTYLTNL
NLSFNRL-----DGKIPEG--------------------G-VFS-NI----TLKSLMGNR
AL---CG-----------LPRE-GIARCQNN---M---H------S-T------SK----
---Q-L---------------------LL---KV-I-L-PA-V--VTL-F------IL--
-S-A-C-L---C-M--L-V-----RK-K--M-----------------------------
----------------N-K--------H-----------EK-------MP---L------
-P------T-D----T----------DLVN-Y-QLISYHELVR------------ATSNF
SDDNLL------------GAGGFGKVFRG----------QLDD-----------------
--ES----VIAIKV-LNM-Q---DEV------ASKSFDTECRALRMARHRNLVRIVSTCS
NL----------EFKALVLEYMP------NGSLD----DWLH-----S-N-----G----
------------------------------------------------------------
-------------------------GR-HIS-FL-QQLGIMLDVAMAMEYLHHQH--FEV
VLHFDLKPSNI---LLDM-D-----------------------MIAH-------VADFGI
SKL---------------------------------------------------------
----------------------------------------------------------LA
-------G--DDN-----------------------------------------------
SI-------VL-TSMPGT-------------VGYMAP-----------------------
------------------------------------------------------------
--------EFGS-----------TG-------KASRRS--------------------DV
YSFG----IVVLEIFTRKKPTD-PMFVG----E-LSLRQWVS-EAF-------PH-ELST
---VTDSA-ILQ--------------------N-E----------PKY-----------G
TDMK---------------SNPSDAPST--I-------LNTCLVSIIELGLLCSRTAPDE
RM----PMDDVVVRLNKI------------------------------------------
------------------------------------------------------------
-------------------K----T-----------------------------------
------------------------------------------------------------
------------------------------------------------------------
--------------------------------------------------------NY-C
--------------S------------------QL-------------------------
------------------------------------------------------------
------------------------------------------------------------
------------------------------------------------------------
-----------------------------------------A---------------N--
------------------------------------------------------------
------------------------------------------------------------
------------------------------------------------------------
---------------------------------------------------------
>Bradi2g10623.1.p pacid=32782135 transcript=Bradi2g10623.1 locus=Bradi2g10623 ID=Bradi2g10623.1.v3.1 annot-version=v3.1
---------------------------------------------------MQLAVGRNS
R------------------------------------------HRGSCLRQL--------
--------------------------------------------------------GQLT
T-------------------------------LI--------------------------
-----------------------------------LL----LLLQ-AKK-----------
----TCS---VS-----------------------------D------V-SG--------
-NE-----T------DR-A-AL---LA-----FKHAV-S-G-GP---A-G------PLSS
-----W--------N-------D-S--------L--------------PFCR-WRGVSCL
----PRH--AH--A--G-------R-VTTLSLASLG------------------------
----------LTGSI---PAVLGNLT-FLS-SLELSGNAL-TGAI---------------
--------------------------------------------------P---------
-------------PSIGG------------------------MRRLRWLDLSGN------
---------------------QLGGAI-PPEAVA------------------------PL
--TNLTHLN---------------------------------------------------
---------------------LSRN-QLVGDI-PPE--L-GR------------------
------------------------------------------------------LAALVD
LDLSRN----------------------------HFTGS-IPPSVA--------------
----------------------------------ALSS----------------------
------------------------------------------------------------
------------------------------------------------------------
------------------------------------------------------------
------------------------------------------------------------
------------------------------------------------------------
------------------------------------------------------------
------------------------------------------------------------
------------------------------------------------------------
------------------------------------------------------------
-------------------------LQSINLGA---------------------------
------------------------------------------------------------
------------------------------------------------------------
------------------------------------------------------------
------------------------------------------------------------
------------------------------------------------------------
------------------------------------------------------------
--------------------------------------------NNLTGTI---------
-----------------------------------------------PPSLFA-------
-----------------NLT----------------------------------------
------------------------------------------------------------
------------------------------------------------------------
---------------------------ALVGFGVNSNN-LHGSL-----------PEE--
--I-GLS-RSLQY----IVASLN-NL-DG----------------ELPASMY-N-V-T-S
IRM----IELSY------------------------NSFTG------SLRP---------
-----------DIGDRLPDLYFLSMF------------------------------G-NE
LAGGVPASLANASAMQ--------------------------------------------
----TINLGENY----LVGLVP-VNL-G-GLR-DL---LSLSLSFN-NLQAA--T-P-SE
WQ-FLDDLT-NCSK-LKTLHMFHN-DLSGEL-P-S------------------SV---AN
-LST-ELVWLSLS-YNRISGTIP---SGIG-NLARLAT----------------------
-----FRLQANN-FFGPI---PESVGLLA-NMV-DFLVFGNRL-TGTI-P-LSL-G-NL-
---TKLTEL--ELS-ENKLVG--------EVPPS-LAG-CRSLGYLSVGGN-RLTGTIPP
R-IF--------T-ITAMSYILNMSNNFLSGDLPV-----EVGH----------------
----------------------LQNLQTLDLANN-RLTGAIPVTIG-QCQILQRLDLHGN
L-------------------------FTGSVS-LSSFG-SLKGLE---------------
----ELD------------------------MSGNNLS-----GEFP-GFLQDLQYLRLL
NLSFNRL-----VGEVPVK--------------------G-VFA-NA----TAVQVAGNG
DLL--CG----G------IPEL-RLRPCATD---T---T------L-P------AT----
D--R--------LL-------------AV---KL-A-V-PL-A----C-IAV----VL--
-V-I-S-V---S-L--V-L-----TR-R--------------------------------
----------------R-G--------K-----------RA-------WP---K------
-V------A-N----R----------LEEL-H-RKVSYAELSN------------ATDGF
SSGNLI------------GAGSHGSVYRG----------TMLQ---EDG-----------
-TEL----AVAVKV-FGLRQ---QQG------APATFAAECEALRHARHRNLARILMVCA
SLDSKGE-----EFKALVYGYMP------NGSLE----RWLH-----P-E-----P--S-
D-----------------------------------------------------------
------------------------SGG-TLT-LV-QRLNAAADVASALDYLHNDC--QVP
IAHCDLKPSNV---LLDD-D-----------------------MVAR-------VGDFGL
ARF---------------------------------------------------------
----------------------------------------------------------LD
-------S--TE----------P----CA----------------------------R--
QA-------SS-LVLMGS-------------IGYIAP-----------------------
------------------------------------------------------------
--------EYRM-----------GG-------QACASG--------------------DV
YSYG----ILLLEMLTGKRPTD-AMFRD----G-LTLAGFVG-EAADSG---GDD-GVLS
---VVDPR-LLVL------------------GA-G----------RNR-----------G
HRPL-------------------VQGAS--A-------EERCLFSVATIGVSCASELQME
RP----GMKQVANEMAKL------------------------------------------
------------------------------------------------------------
-------------------R----A-----------------------------------
------------------------------------------------------------
------------------------------------------------------------
--------------------------------------------------------SL-L
--------------D------------------SV-------------------------
------------------------------------------------------------
------------------------------------------------------------
------------------------------------------------------------
-----------------------------------------L---------------L--
------------------------------------------------------------
------------------------------------------------------------
--KTSAGEVECYGTES--------------------------------------------
----------------------------------LG---------------------
>Bradi4g10998.1.p pacid=32783647 transcript=Bradi4g10998.1 locus=Bradi4g10998 ID=Bradi4g10998.1.v3.1 annot-version=v3.1
---------------------------------------------------MA-------
----------------------------------------------SCIPII--------
------------------------------------------------------------
--------------------------------AL--------------------------
-----------------------------------LA----LISA---------------
VSASSPG---PI-----------------------------S------G-NG--------
-SD-----A------DL-A-VL---LA-----FKAQI-A---DP---L-G------ILAG
S----W--------A-------A-N--------R--------------SFCL-WVGITCS
-----H----R--R--R-------R-VTALSLPDTL------------------------
----------LLGSI---SPHVGNLT-FLS-VLNLTNTNL-AGSI---------------
--------------------------------------------------P---------
-------------DELGR------------------------LSWLRYLSLSGN------
---------------------TLSNGI-P-PALG------------------------NL
--TKLEFLD---------------------------------------------------
---------------------LGRN-QLSGQI-PPDL-L-LC------------------
------------------------------------------------------LQNLRN
ISLKGNYLSGQIPPNMF-NNTP-S-LRYIRLGNNSLSGP-IPDSVA--------------
----------------------------------SLSK----------------------
------------------------------------------------------------
------------------------------------------------------------
------------------------------------------------------------
------------------------------------------------------------
------------------------------------------------------------
------------------------------------------------------------
------------------------------------------------------------
------------------------------------------------------------
------------------------------------------------------------
-------------------------LEFMNLQF---------------------------
------------------------------------------------------------
------------------------------------------------------------
------------------------------------------------------------
------------------------------------------------------------
------------------------------------------------------------
------------------------------------------------------------
--------------------------------------------NQLLGPV---------
-----------------------------------------------PQAM-Y-------
-----------------NMSKLQAMILPYND-----------LTG-PI------------
---------------P--DN-RSF-------------------------------SLP-M
LQIISLNSNKFVGRFPL-------------------------------------------
---------------------ALASCQHLEILSLSDNH-FTDVV-----------PTW--
--V-TKF-QHLKW----LSLGIN-NL-VG----------------SIQSGLS-N-L-T-G
LCK----LDLNR------------------------GNLKG------EIPP---------
-----------EVG-LLQELSYLHFG------------------------------G-NQ
LTGIIPASLGDLSKLS--------------------------------------------
----YLYLEANQ----LSGQVP-RTL-G-KIA-AL---KRLLLFSN-NLE--------GD
LD-FLPALS-NCRK-LEDLVMSQN-YFTGTI-P-E------------------GV---GN
-LST-KLITFRAG-YNKLTGGLP---STLS-NLSNLNW----------------------
-----IDVSYNL-LTEAI---PESITSME-NLV-VLNLSRNNI-LGPI-P-TKI-S-ML-
---KSLERL--FLD-GNKFLG--------SIPSN-IGN-LSRLEYIDLSSN-LLSSAPPA
S-LF--------Q-LDRL-IQLNISYNSFSGALPA-----DVGQ----------------
----------------------LTQINQIDLSSN-SLIGRLPESFG-QLMMITYLNLSHN
S-------------------------FEGLVR--DSLE-KLTSLS---------------
----SLD------------------------LSSNNLS-----GTIP-RFLANFTYLTTL
NLSFNRL-----DGQIPEG--------------------G-VFF-NL----TLQSLIGNP
GL---CG-----------APRL-GFSPCLDK---S---L------S-S------------
N--R-H---------------------LM---NF-L-L-PA-V--IIT-F-S----TI--
-A-V-F-L---Y-L--W-I-----RK-K--L-----------------------------
----------------K-T--------K-----------REI------KI---S------
-A------H-P----T----------DGIG-H-QIVSYHELIR------------ATNNF
SEDNIL------------GSGSFGKVFKG----------QMNS-----------------
--GL----VVAIKV-LDM-Q---LDQ------AIRSFDAECRVLSMARHRNLIRIHNTCS
NL----------DFRALVLPYMP------NGSLE----TLLH-----QYH-----S----
------------------------------------------------------------
-------------------------TI-HLG-FL-ERLGIMLDVSMAMEYLHHEH--YQV
ILHCDLKPSNV---LFDD-D-----------------------MTAH-------VADFGI
ARL---------------------------------------------------------
----------------------------------------------------------LL
-------G--DDN-----------------------------------------------
SM-------IS-AGMPGT-------------IGYMAP-----------------------
------------------------------------------------------------
--------EYGS-----------LG-------KASRKS--------------------DV
FSYG----IMLLEVFTRRRPTD-AMFDG----E-LSLRQWVD-KAF-------PG-ELIH
---VADVQ-LLQ--------------------D---------------------------
-------------------SS---SSCS--V-------DNDFLVPVLELGLLCSCESPEE
RM----TMNDVVVKLRKI------------------------------------------
------------------------------------------------------------
-------------------K----T-----------------------------------
------------------------------------------------------------
------------------------------------------------------------
--------------------------------------------------------EY-T
--------------K------------------RR-------------------------
------------------------------------------------------------
------------------------------------------------------------
------------------------------------------------------------
-----------------------------------------A---------------AVQ
TSECRTA---AQQ-----------------------------------------------
------------------------------------------------------------
------------------------------------------------------------
---------------------------------------------------------
>Bradi4g16136.2.p pacid=32784255 transcript=Bradi4g16136.2 locus=Bradi4g16136 ID=Bradi4g16136.2.v3.1 annot-version=v3.1
------------------------------------------------------------
------------------------------------------------------------
------------------------------------------------------------
------------------------------------------------------------
------------------------------------------------------------
------------------------------------------------------------
------------------------------------------------------------
------------------------------------------------------------
------------------------------------------------------------
------------------------------------------------------------
------------------------------------------------------------
------------------------------------------------------------
------------------------------------------------------------
------------------------------------------------------------
------------------------------------------------------------
------------------------------------------------------------
------------------------------------------------------------
------------------------------------------------------------
------------------------------------------------------------
------------------------------------------------------------
------------------------------------------------------------
------------------------------------------------------------
------------------------------------------------------------
------------------------------------------------------------
------------------------------------------------------------
------------------------------------------------------------
------------------------------------------------------------
------------------------------------------------------------
------------------------------------------------------------
------------------------------------------------------------
------------------------------------------------------------
------------------------------------------------------------
------------------------------------------------------------
------------------------------------------------------------
------------------------------------------------------------
------------------------------------------------------------
------------------------------------------------------------
------------------------------------------------------------
------------------------------------------------------------
------------------------------------------------------------
------------------------------------------------------------
------------------------------------------------------------
------------------------------------------------------------
------------------------------------------------------------
------------------------------------------------------------
------------------------------------------------------------
------------------------------------------------------------
------------------------------------------------------------
------------------------------------------------------------
------------------------------------------------------------
------------------------------------------------------------
------------------------------------------------------------
------------------------------------------------------------
------------------------------------------------------------
------------------------------------------------------------
------------------------------------------------------------
------------------------------------------------------------
------------------------------------------------------------
------------------------------------------------------------
------------------------------------------------------------
-------------------------M------ALKSFTAECEALRNIRHRNLVKIITVCS
SIDTSGN-----DFRAIVYEFMP------NGTLE----GWLH-----A-D-----K--D-
DQ-A--------------------------------------------------------
------------------------EQR-HLD-LL-ERVTILLDVAYALDYLHNQG--PAP
IAHCDVKSSNV---LLDV-D-----------------------MVAH-------VGDFGL
ARI---------------------------------------------------------
----------------------------------------------------------FI
-------D--GSS---------Y----PQ----------------------------Q--
ST-------SS-MGFRGT-------------IGYAAS-----------------------
------------------------------------------------------------
--------EYGA-----------GN-------MVSTNG--------------------DI
FSYG----ILVLETVTGKRPTD-SGSRQ----G-LSLREYVE-LSL-------DD-RTSE
---VIDLR-LSL--------------------D-L----------ENA-----------L
QTTD-------------------DSPYR--K-------KIDCSASLLRLGISCSQEIPSS
RM----STGDIIKELHSI------------------------------------------
------------------------------------------------------------
-------------------K----V-----------------------------------
------------------------------------------------------------
------------------------------------------------------------
--------------------------------------------------------SL-L
--------------SIP-------------------------------------------
------------------------------------------------------------
------------------------------------------------------------
------------------------------------------------------------
------------------------------------------------------------
------------------------------------------------------------
------------------------------------------------------------
------------------------------------------------------------
---------------------------------------------------------
>Bradi4g03650.2.p pacid=32784322 transcript=Bradi4g03650.2 locus=Bradi4g03650 ID=Bradi4g03650.2.v3.1 annot-version=v3.1
---------------------------------------------------MKIQRTRQ-
---------------------------------------------LLILYLLT-------
------------------------------------------------------------
---------------------------------L--------------------------
----------------------------------ILL----FLTS-S-------------
----SQP---TN-----------------------------N------G-TA--------
-NS-----G------DL-S-VL---LS-----FKSFT-R---DP---T-H------ALSS
-----WSWDHAGN-S-------T-S--------TKV-----------PGFCK-WRGVACS
---DRR----H--P--G-------R-VTAIRLQGFG------------------------
----------LAGTI---FPQLGNLT-HLR-VLDLSMNNL-EGDI---------------
--------------------------------------------------P---------
-------------GSLSG------------------------CAALRGLDLGVN------
---------------------YLSGSM-P-SSMG--------------------------
------------------------------------------------------------
--------------------------------------L---------------------
------------------------------------------------------------
------------------------------------------------------------
-----------------------------------LSK----------------------
------------------------------------------------------------
------------------------------------------------------------
------------------------------------------------------------
------------------------------------------------------------
------------------------------------------------------------
------------------------------------------------------------
------------------------------------------------------------
------------------------------------------------------------
------------------------------------------------------------
-------------------------LIFLNVTH---------------------------
------------------------------------------------------------
------------------------------------------------------------
------------------------------------------------------------
------------------------------------------------------------
------------------------------------------------------------
------------------------------------------------------------
--------------------------------------------NNLTGDI---------
-----------------------------------------------PLSF-S-------
-----------------NLT----------------------------------------
------------------------------------------------------------
------------------------------------------------------------
---------------------------ALTKLSLQSNN-FHGQI-----------SRW--
--L-GNL-TSLTH----LDLTNN-GF-SG----------------HISPALV--------
-------FRIGF------------------------NQLSG------SLPL---------
-----------DVGFRLPKLIVFSTP------------------------------A-NQ
FEGSIPASFSNASALT--------------------------------------------
----YFILHGNR----YYGLIP-RDI-G-IQG-SL------------RL-----------
------------------------------------------------------------
------------------------------------------------------------
------------------------------------------------------------
-----------------------------------F-----------------------S
E-IL--------R-IPSLTLLLNLSNNALTGSIPT-----QIGH----------------
----------------------LNSLVGIDISMN-RLSGEIPDALG-SCVLLNSLYLRAN
L-------------------------LQGIIP--KAFS-SLRGLG---------------
----KLD------------------------LSSNNLV-----GPVP-EFLESFELLTYL
NLSFNNL-----SGPVPNT--------------------G--------------------
--------------------------------------S------H-Q------AS----
Q----Y---------------------QR---RV-I-L-FC-M--VGT-L-M----LF--
-M---CSL-TAC-Y--F-M-----KT-R--T-----------------------------
----------------K-T--------N-----------T--------VH---Q------
-E------T-G----F----------HNEK-H-ERISYAEIDA------------ATNSF
SPANLI------------GSGTFGNVYIG----------TLSL---D------------D
-SLC----TVAVKV-LNL-G---KQG------ANRSFLRECEALRKIRHRKLVKVITVCS
SLDHNGD-----EFKALVLKFIC------NGNLD----EWLH------------------
------------------------------------------------------------
------------------------------------------------------------
-------PNTM---TNDD-D-----------------------IGAH-------VTDFGL
AKI---------------------------------------------------------
----------------------------------------------------------MC
-------T--DAS-------K-Q----SGT--------------------------GA--
AS-------SS-FVIKGT-------------IGYVAP-----------------------
------------------------------------------------------------
--------EYGS-----------GS-------ETSTAG--------------------DI
YSYG----VLLLEMFTGKRPTD-SFING----A-TSLVDYVK-MAY-------PD-KLLE
---ILDAT-ATY--------------------S-G-------------------------
------------------------STQH--I-------MDIFLYPMFKLGLACCEDSPSR
RM----KMNGVVNELNSI------------------------------------------
------------------------------------------------------------
-------------------K----K-----------------------------------
------------------------------------------------------------
------------------------------------------------------------
--------------------------------------------------------AW-A
--------------ARPPVH-------EFRA--SA-------------------------
------------------------------------------------------------
------------------------------------------------------------
------------------------------------------------------------
------------------------------------------------------------
------------------------------------------------------------
------------------------------------------------------------
------------------------------------------------------------
---------------------------------------------------------
>Bradi4g24457.1.p pacid=32784353 transcript=Bradi4g24457.1 locus=Bradi4g24457 ID=Bradi4g24457.1.v3.1 annot-version=v3.1
---------------------------------------------------MKVTP----
------------------------------------------------------------
---------------------------------------------------------IIR
L-------------------------------FF--------------------------
-----------------------------------MV----LMAS-CAN-----------
----IVN---CS-----------------------------S------L-SG--------
-NE-----T------DR-L-SL---IE-----FKKAI-S-F-DL---Q-Q------ALIS
-----W--------N-------D-S--------I--------------PFCN-WEGVRCT
----MK----N--P--C-------R-VTSLDLTNRG------------------------
----------LVGQI---SPSLGNLS-FLQ-NLHLPKNAF-AADI---------------
--------------------------------------------------P---------
-------------PSLGH------------------------LRRLRYLYLTNN------
---------------------TLQGRI-P--NFA------------------------NC
--SHLKVLW---------------------------------------------------
---------------------LDRN-NLVGQI-PTE--W---------------------
------------------------------------------------------------
------------------------------------------------------------
-----------------------------------PPN----------------------
------------------------------------------------------------
------------------------------------------------------------
------------------------------------------------------------
------------------------------------------------------------
------------------------------------------------------------
------------------------------------------------------------
------------------------------------------------------------
------------------------------------------------------------
------------------------------------------------------------
-------------------------LQELNLAN---------------------------
------------------------------------------------------------
------------------------------------------------------------
------------------------------------------------------------
------------------------------------------------------------
------------------------------------------------------------
------------------------------------------------------------
--------------------------------------------NNLSGTI---------
-----------------------------------------------PPSL-A-------
-----------------NIT----------------------------------------
------------------------------------------------------------
------------------------------------------------------------
---------------------------TLESFHCGLNN-LVGNV-----------PNS--
--F-AKF-SRQKY----LFVSAN-RL-TG----------------RFQQAIL-N-I-S-T
LVD----LSLTE------------------------NQITG------ELPS---------
-----------NLGNHLPNLQRLFLA------------------------------A-NL
FQGYIPNLFITASKLT--------------------------------------------
----LLDMSRNN----FTGVVP-SSI-G-KLT-KL---SWLNLEFN-KLETH--N-K-QD
WK-FRDSLA-NCTE-LQIFSIHGN-RLEGHV-P-A------------------SL---GN
-LSV-NLRSLYLG-DNELSGNFP---AGLA-TLPNLNL----------------------
-----LELQRNH-FTGMV---PEWIGNLK-NLQ-QILLHGNKF-TGFI-P-ESV-S-NL-
---SLLVQI--FLD-SNKFGG--------HLPPS-LGN-LQMLQTFSIFNN-SFIGGVPK
K-IF--------Q-IPTL-YDIDLSFNNLVGQLRT-----DIGN----------------
----------------------AKQLVNLALSSN-KLSGDVPNTLG-NCESLENILFGSN
I-------------------------FSGSIP--ISLG-NIRSLK---------------
----VLN------------------------FSDNNLS-----GPIP-AYLGNLKLLEKL
DLSFNHL-----EGEVPKN--------------------G-IFS-NA----TAIKIDANH
RL---YG----G------IQEL-HLLACSVM---R---S------N-L------SK----
Y--K-L------SF-------------VL---KL-V-I-PV-V----S-M-V----SL--
-V-M-V-I-V-L-Q--V-F-----WR-R--------------------------------
----------------K-H--------K-----------K--------RS---L------
-S------L-P----S----------YGQG-F-PKVSFIDLAR------------ATDGF
STAKMI------------GRGSYGAVYEG----------KLFP---D-------------
--GN----YVAIKV-FNL-E---TTG------SQKSFIAECNALRSVRHRNLVHVLTACS
SIDSNGN-----DFKALVYEFMP------RGDLH----KLLY-----S-I-----Q--D-
-E----------------------------------------------------------
--------------------STS-ELS-HIT-VA-QRLSIVVDVADALEYLHHNS--QET
IVHCDMKPSNI---LLDD-N-----------------------LTAH-------VGDFGL
AKF---------------------------------------------------------
----------------------------------------------------------KV
-------D--SVV-------P-N----PAD--------------------------PY--
ST-------SS-IAIRGT-------------IGYVAP-----------------------
------------------------------------------------------------
--------ECAT-----------GG-------HVSSAS--------------------DV
YSFG----IVLLEIFLRKRPTD-DMFKD----G-LNIAKFVE-MNF-------LA-RIAQ
---IIDPE-LLQ--------------------D---------------------------
--P--------------------AATKE--S-------YWEFLVSMLNIGLCCTKLSPNE
RP----MMQEVAPRLHGI------------------------------------------
------------------------------------------------------------
-------------------K----D-----------------------------------
------------------------------------------------------------
------------------------------------------------------------
--------------------------------------------------------SY-L
--------------R------------------GN-------------------------
------------------------------------------------------------
------------------------------------------------------------
------------------------------------------------------------
------------------------------------------------------------
------------------------------------------------------------
------------------------------------------------------------
------------------------------------------------------------
---------------------------------------------------------
>Bradi4g24436.1.p pacid=32784358 transcript=Bradi4g24436.1 locus=Bradi4g24436 ID=Bradi4g24436.1.v3.1 annot-version=v3.1
---------------------------------------------------MKVDT----
------------------------------------------------------------
---------------------------------------------------------TIN
L-------------------------------LV--------------------------
-----------------------------------MV----LMAA-RAY-----------
----GIT---CS-----------------------------S------L-FG--------
-NE-----T------DM-L-SL---LE-----FKNAI-S-A-DP---Q-Q------ALMS
-----W--------N-------E-S--------T--------------HICN-WEGVRCR
----MK----N--P--H-------R-VTSLDLEHQG------------------------
----------LVGQI---SPSLANLT-FLK-TLILLDNSF-T------------------
------------------------------------------------------------
----------------------------------------------DPPFPCNN------
---------------------TLQGGI-P--SFS------------------------NC
--SSLKVLL---------------------------------------------------
---------------------LNGN-HLAGQI-PIG--W---------------------
------------------------------------------------------------
------------------------------------------------------------
-----------------------------------PSK----------------------
------------------------------------------------------------
------------------------------------------------------------
------------------------------------------------------------
------------------------------------------------------------
------------------------------------------------------------
------------------------------------------------------------
------------------------------------------------------------
------------------------------------------------------------
------------------------------------------------------------
-------------------------LEDMNLSA---------------------------
------------------------------------------------------------
------------------------------------------------------------
------------------------------------------------------------
------------------------------------------------------------
------------------------------------------------------------
------------------------------------------------------------
--------------------------------------------NNLTGIL---------
-----------------------------------------------PASL-A-------
-----------------NLT----------------------------------------
------------------------------------------------------------
------------------------------------------------------------
---------------------------MLNDFRCLFNN-IKGVI-----------PNE--
--F-AKF-RRLHI----FYVGIN-RL-SG----------------RFPQAML-N-L-S-T
LVD----LSLTQ------------------------NSFTG------EVPS---------
-----------DIGNYLPKLQRLFLA------------------------------S-NF
FQWHIPPSLVNASKLS--------------------------------------------
----QIDISRNN----FTGVMP-DSI-G-KLS-KL---YWLNLELN-KLEAH--E-N-QD
WE-FMHSLA-SCSH-LRVFSLNGN-VFKGHV-P-S------------------SL---GN
-LSV-KLETLNLG-ANKLSWSFP---FGIE-NFLNLIH----------------------
-----LTLGINQ-LTGVV---PGWIGSLK-KLQ-SIDLSDNNF-TGFI-P-TSL-S-NL-
---SLLGNL--YLS-HNNSDG--------PIPPS-LGI-LQMLQAFYASNN-NLHGRIPK
E-IF--------I-IQTI-IAIDLSFNNLD-RVPV-----DFGN----------------
----------------------ARQLLYLSLSSN-KLSGDIPNTLG-NVESLQYIMLDSN
I-------------------------FSGSIP--TSLV-NIRGLK---------------
----FLN------------------------FYNNNLS-----GSIP-MSLGNLQLLEQL
DLSFNHL-----EGEVPTN--------------------G-IFK-NV----TAMWLGENQ
GL---CG----G------ILEL-QLQACSIM---H---S------N-S------TK----
H--K-L------FV-------------VL---KV-V-I-PM-V----F-M-V----SL--
-A-M-V-I-L-I-L----L-----SR-G--------------------------------
----------------K-K--------K-----------T--------KS---M------
-I------L-P----S----------FHRE-F-PKVSFLDIVR------------ATKGF
SPSNII------------GRGRYGCVYEG----------KLFQ---D-------------
--GN----FVAIKV-FNM-E---TRG------STKSFITECNALRGARHRNLVSIVTACS
SIDSSGN-----DVKALVYKLMP------RGDLH----RVLY-----S-T-----Q--D-
YK----------------------------------------------------------
--------------------ESS-GLI-HMI-VP-QRLSIVVDVTDALEYLHHNN--QGT
IVHCDMKPKNI---LLDE-N-----------------------MTAH-------VGDFGL
ARF---------------------------------------------------------
----------------------------------------------------------KV
-------D--SAV-------S-P----SDD--------------------------LY--
LT-------SS-VAINGT-------------IGYIAP-----------------------
------------------------------------------------------------
--------ECAT-----------GG-------HVSIAS--------------------DV
YSFG----IVILEIFLRKSPTD-GMYRD----G-LDIAKFVE-MNF-------PG-RISQ
---IVEPE-LLQ--------------------D-Q---------PEFP-----------K
QTP--------------------VVTKR--N-------NLDCLISVLSIGLCCTKLSQNE
RP----NMQEVAASLHGI------------------------------------------
------------------------------------------------------------
-------------------K----E-----------------------------------
------------------------------------------------------------
------------------------------------------------------------
--------------------------------------------------------S---
------------------------------------------------------------
------------------------------------------------------------
------------------------------------------------------------
------------------------------------------------------------
------------------------------------------------------------
------------------------------------------------------------
------------------------------------------------------------
------------------------------------------------------------
---------------------------------------------------------
>Bradi4g12990.1.p pacid=32784688 transcript=Bradi4g12990.1 locus=Bradi4g12990 ID=Bradi4g12990.1.v3.1 annot-version=v3.1
---------------------------------------------------MSHVATSKL
Y-----------------------------------------------------------
-------L-------------------------------------------------SPL
L-------------------------------LL--------------------------
----------------------------------IRF----YFLT-QLPYS---------
---FSTS---TS-----------------------------A------H-NE--------
-TE-----A------DQ-Q-AL---LC-----LKSQL-H---DP---S-G------ALAS
-----W------R-N------MS-S--------S--------------THCD-WRGVTCS
----TH----N--A--S-------L-VIALNLESVN------------------------
----------IVGQI---FPCIADLT-FLT-RIHMPNNQL-GGQI---------------
--------------------------------------------------S---------
-------------PMISR------------------------LTRLRYLNLSMN------
---------------------SLHGEI-P-ETIS------------------------SC
--SHLEIVDLY------------------------------------------------S
NSLEGEIPTGLAQCSSLKQIILSSN-NIEGSI-PSQ--F-SS------------------
------------------------------------------------------LANLSA
LFINSN----------------------------KLTGT-IPQLLG--------------
----------------------------------STKR----------------------
------------------------------------------------------------
------------------------------------------------------------
------------------------------------------------------------
------------------------------------------------------------
------------------------------------------------------------
------------------------------------------------------------
------------------------------------------------------------
------------------------------------------------------------
------------------------------------------------------------
-------------------------LTWVSLRN---------------------------
------------------------------------------------------------
------------------------------------------------------------
------------------------------------------------------------
------------------------------------------------------------
------------------------------------------------------------
------------------------------------------------------------
--------------------------------------------NSLRGGI---------
-----------------------------------------------PPAL-F-------
-----------------HSTSLSYIDLSYNY-----------LSG-SI------------
---------------P--SI-PQI--------------------------------SS-P
LEYLMLTQNNLSGEIPT-------------------------------------------
---------------------SIGNLSSLSMLLIAQNK-LQGRI-----------PES--
--I-SKI-AKLQR----LDLSYN-NL-AG----------------IVPAALY-T-I-S-S
LTY----LGLGA------------------------NKFGG------QLPT---------
-----------NIGNALPNIKKLILE------------------------------G-NQ
FEGPIPPSLANASNLQ--------------------------------------------
----VLNLRSNS----FSGVIP--SL-G-SLS-ML---SYLDLGAN-RLMAG-------D
WS-FLSSLT-NCTL-LQKLWLDRN-ILQGIM-P-T------------------SV---TN
-LSK-TLEVLILI-DNQLSGSIP---LELG-KLTSLTV----------------------
-----LEMDMNF-FSGHI---PETLGNLR-NLS-ILGLSRNNL-SGEI-P-TSI-G-QL-
---KKLTKI--YFE-ENELTG--------NIPTS-LAS-CKSLVRLNLSSN-NFNGSIPA
E-LF--------S-ILTLSEALDLSYNQITGHIPL-----EIGR----------------
----------------------LNNLNSLNISNN-QLSGEIPSSIG-QCLVLESLHLEAN
V-------------------------LQGSIP--GSLI-NLRGIN---------------
----MMD------------------------LSQNNIS-----GTIP-QFFTSLSSLQIL
NISFNDL-----EGQIPEG--------------------G-IFA-NS----SIVFIQGNN
KL---CA----S------SPML-QVPLCATS---P---S------K-R------KT----
-----G-------Y-------------TV---TV-V-V-PL-A----T-I-V----LV--
-T-LAC-V---A-A--I-A-----RA-K--------------------------------
----------------R-S--------Q--------------------EK---R------
-L------L-N----Q----------PFKQ-F-KNFSYEDLFK------------ATGGF
PSTSLV------------GSGGLGFVYRG----------QILS---E-------------
--PY----TIAIKV-FRL-D---QFG------APKNFRAECDALRSIRHRNLIRVISSCS
TIDTKGD-----EFKALILEYMD------NGNLD----SWLH-----P-K-----G--Y-
NH-S--------------------------------------------------------
------------------------PKT-ALS-LG-SRITIAVDIAAALEYLHNQC--TPP
LVHCDLKPSNV---LLND-E-----------------------MVAC-------LSDFGL
AKF---------------------------------------------------------
----------------------------------------------------------LY
-------S--DSS-------T-T----FS----------------------------D--
SS-------SI-VGPRGS-------------VGYIAP-----------------------
------------------------------------------------------------
--------EYGM-----------GC-------KISVES--------------------DV
YSYG----VILLEMITGKHPTD-EMFKD----S-MNLHKFVE-AAL-------PQ-KIGD
---VCDPR-LNT--------------------Y-D----------EFQ------------
---------------------GENHEMV--Q-------EQHFVIQLAQVGLKCSEASPKD
RP----TMETVYAELVTT------------------------------------------
------------------------------------------------------------
-------------------K----E-----------------------------------
------------------------------------------------------------
------------------------------------------------------------
--------------------------------------------------------KY-Q
-------------CSH-----------------LT-------------------------
------------------------------------------------------------
------------------------------------------------------------
------------------------------------------------------------
-----------------------------------------K------------------
------------------------------------------------------------
------------------------------------------------------------
------------------------------------------------------------
---------------------------------------------------------
>Bradi4g03665.1.p pacid=32784874 transcript=Bradi4g03665.1 locus=Bradi4g03665 ID=Bradi4g03665.1.v3.1 annot-version=v3.1
------------------------------------------------------------
------------------------------------------------------------
------------------------------------------------------------
------------------------------------------------------------
------------------------------------------------------------
------------------------------------------------------------
------------------------------------------------------------
------------------------------------------------------------
------------------------------------------------------------
------------------------------------------------------------
------------------------------------------------------------
------------------------------------------------------------
------------------------------------------------------------
------------------------------------------------------------
------------------------------------------------------------
------------------------------------------------------------
------------------------------------------------------------
------------------------------------------------------------
------------------------------------------------------------
------------------------------------------------------------
------------------------------------------------------------
------------------------------------------------------------
------------------------------------------------------------
------------------------------------------------------------
------------------------------------------------------------
------------------------------------------------------------
------------------------------------------------------------
------------------------------------------------------------
------------------------------------------------------------
------------------------------------------------------------
------------------------------------------------------------
------------------------------------------------------------
------------------------------------------------------------
------------------------------------------------------------
------------------------------------------------------------
------------------------------------------------------------
------------------------------------------------------------
------------------------------------------------------------
------------------------------------------------------------
------------------------------------------------------------
------------------------------------------------------------
------------------------------------------------------------
------------------------------------------------------------
------------------------------------------------------------
------------------------------------------------------------
------------------------------------------------------------
------------------------------------------------------------
------------------------------------------------------------
------------------------------------------------------------
------------------------------------------------------------
------------------------------------------------------------
------------------------------------------------------------
------------------------------------------------------------
------------------------------------------------------------
------------------------------------------------------------
------------------------------------------------------------
------------------------------------------------------------
------------------------------------------------------------
------------------------------------------------------------
------------------------------------------------------------
------------------------------------------------------------
------------------------------------------------------------
------------------------------------------------------------
------------------------------------------------------------
------------------------------------------------------------
------------------------------------------------------------
------------------------------------------------------------
------------------------------------------------------------
------------------------------------------------------------
------------------------------------------------------------
------------------------------------------------------------
-------------MFTGRRPTD-SFING----A-TSLVDYVK-VAY-------PD-KLLE
---ILDAT-ATY--------------------S-G-------------------------
------------------------NTQH--I-------MDIFLHPIFKLGLACCEDSPRH
RM----KMNVVVKELNSI------------------------------------------
------------------------------------------------------------
-------------------R----K-----------------------------------
------------------------------------------------------------
------------------------------------------------------------
--------------------------------------------------------AC-A
--------------AHLPVH-------EFRG--SA-------------------------
------------------------------------------------------------
------------------------------------------------------------
------------------------------------------------------------
------------------------------------------------------------
------------------------------------------------------------
------------------------------------------------------------
------------------------------------------------------------
---------------------------------------------------------
>Bradi4g24431.1.p pacid=32784880 transcript=Bradi4g24431.1 locus=Bradi4g24431 ID=Bradi4g24431.1.v3.1 annot-version=v3.1
------------------------------------------------------------
------------------------------------------------------------
------------------------------------------------------------
------------------------------------------------------------
------------------------------------------------------------
-----------------------------------------S------------------
--------------------SA----------------A---------------------
------------------------S-----------------------------------
------------------------R-----------------------------------
------------------------------------------------------------
------------------------------------------------------------
-----------------------------------------------DLHLPSH------
---------------------VLQGRADP-------------------------------
----IRAVR---------------------------------------------------
---------------------AGER-QL--SL-TNK--L---------------------
------------------------------------------------------------
------------------------------------------------------------
-----------------------------------LPE----------------------
------------------------------------------------------------
------------------------------------------------------------
------------------------------------------------------------
------------------------------------------------------------
------------------------------------------------------------
------------------------------------------------------------
------------------------------------------------------------
------------------------------------------------------------
------------------------------------------------------------
-------------------------LSYLDLST---------------------------
------------------------------------------------------------
------------------------------------------------------------
------------------------------------------------------------
------------------------------------------------------------
------------------------------------------------------------
------------------------------------------------------------
--------------------------------------------NRLTGII---------
-----------------------------------------------PVTLFY-------
-----------------NCS----------------------------------------
------------------------------------------------------------
------------------------------------------------------------
---------------------------ALQYMDLAYIS-FVGDI-----------PYADK
CHL-LSL-RELKY----LLVSAN-RL-TG----------------RFQQAIL-N-I-S-T
LVD----LGLAA------------------------NQITG------ELPS---------
-----------NLGNHLPNLQRLFLA------------------------------A-NL
FQGYIPNLFINASKLT--------------------------------------------
----LLDMSRNN----LTGVVP-SSI-G-KLT-KL---SWLNLEFN-KVETH--N-K-QD
WD-FMDSLA-NCTE-LRIFSMSGN-RLEGHI-P-A------------------SL---GN
-LSV-NLQILYLG-HNELSGNFP---ARLA-PLPNMSS----------------------
-----LGLERNH-FMGVL---PEWIGNLK-NIQ-SMQLQDNKF-TGFV-P-ESI-S-NL-
---SLLGLI--YLD--NKFRG--------HLPTS-LGN-LRMLQTFSIFNN-GFTGGVPT
D-IF--------R-IPTL-YDIDLSFNNLVGQLPT-----DIGT----------------
----------------------AKQLVNLALSSNYKLSGDVPNTLG-NCESLENILLGSN
I-------------------------FRG--------------LK---------------
----VLN------------------------FSNNNLT-----GPIP-AYLGNLKLLEKL
DLSFNHL-----EGEVPKN--------------------G-IFS-NA----TSIKIDANH
GL---SG----G------IQEL-HLLACSVM---P---S------N-S------SR----
H--K-L------TF-------------VL---KL-V-I-PV-V----S-M-V----SL--
-A-M-V-I-V-L-L--L-F-----WG-R--------------------------------
----------------K-Q--------K-----------K--------KS---L------
-S------L-P----S----------YGRE-F-PEDSFIDLAR------------ATDGF
STAKMI------------GRETYGSV----------------------------------
------------------------------------FITECNALRSVRHRNLVHVLTACS
SIDSNGN-----DFKALVYEFMP------RGELH----KLLY-----S-I-----Q--N-
-E----------------------------------------------------------
--------------------STS-ELS-HIT-----------------------------
-------PSNI---LLDD-N-----------------------LTAH-------VGEFGL
ARC---------------------------------------------------------
----------------------------------------------------------KV
-------D--SAV-------P-N----PAD--------------------------SY--
ST-------SS-IAIRGT-------------IGYVAP-----------------------
------------------------------------------------------------
--------ECAT-----------GG-------QVSRAS--------------------DV
YSFG----IILLEIFLWKRPID-DMFKD----G-LNIAKFVE-MNF-------PA-RIAQ
---IIDPE-LLQ--------------------D---------------------------
--P--------------------MATKE--S-------YWEFLVSLLNIGLCCTKLSPNE
RP----IMQEVAPRLHGI------------------------------------------
------------------------------------------------------------
-------------------K----E-----------------------------------
------------------------------------------------------------
------------------------------------------------------------
--------------------------------------------------------SY-L
--------------R------------------GN-------------------------
------------------------------------------------------------
------------------------------------------------------------
------------------------------------------------------------
-----------------------------------------Q------------------
------------------------------------------------------------
------------------------------------------------------------
------------------------------------------------------------
---------------------------------------------------------
>Bradi4g24445.1.p pacid=32784908 transcript=Bradi4g24445.1 locus=Bradi4g24445 ID=Bradi4g24445.1.v3.1 annot-version=v3.1
------------------------------------------------------------
------------------------------------------------------------
------------------------------------------------------------
------------------------------------------------------------
------------------------------------------------------------
------------------------------------------------------------
----------------------------------------------------------MS
-----R--------N-------D-S--------I--------------HFCN-WEGVRCT
----LK----N--P--R-------R-VASLDLTNRG------------------------
----------LVGQI---SPSLGNLS-FLQ-NLLLPKNAF-TADI---------------
--------------------------------------------------P---------
-------------PSLGH------------------------LRRLRHLYLTNN------
---------------------TLQGRI-P--NFA------------------------NC
--SYLKALW---------------------------------------------------
---------------------LDRN-NLVGQI-HTE--W---------------------
------------------------------------------------------------
------------------------------------------------------------
-----------------------------------PPN----------------------
------------------------------------------------------------
------------------------------------------------------------
------------------------------------------------------------
------------------------------------------------------------
------------------------------------------------------------
------------------------------------------------------------
------------------------------------------------------------
------------------------------------------------------------
------------------------------------------------------------
-------------------------LQELQLAN---------------------------
------------------------------------------------------------
------------------------------------------------------------
------------------------------------------------------------
------------------------------------------------------------
------------------------------------------------------------
------------------------------------------------------------
--------------------------------------------NNLSGTI---------
-----------------------------------------------PPSL-A-------
-----------------NIT----------------------------------------
------------------------------------------------------------
------------------------------------------------------------
---------------------------TLETFHCSLNN-LECNV-----------PDS--
--F-AKF-SRLKY----LLVSAN-RL-TG----------------RFQQAIL-N-I-S-T
LVD----LGLAA------------------------NQITG------ELPS---------
-----------NLGNHLPNLHGLFLA------------------------------A-NL
FQGYIPNLFINASKLT--------------------------------------------
----LLDMSRNN----LTGVVP-SSI-G-KLT-KL---SWLNLEFN-KLETH--N-K-QD
WD-FMESLA-NCTE-LRIFSMSGN-RLEGHV-P-A------------------S------
------------------------------------------------------------
------------------------------------------------------------
------------------------------------------------------------
------------------------------------------------------------
-----------------------------------------------QCEWLPQVWF---
------------------------------------------------------------
------------------------------------------------------------
--HWMHL----------------------------------VFR-RQ----T--------
------------------------------------------------------------
------------------------------------------------------------
------------------------------------------------------------
------------------------------------------------------------
-----------------------------------------------------------F
CFLKML------------------------------------------------------
------------------------------------WPTESNSQR---------VRCCC-
------------------------------------------------------------
------------------------------------------------------------
------------------------------------------------------------
------------------------------------------------------------
------------------------------------------------------------
------------------------------------------------------------
----------------------N----PA-------------------------------
------------ISFR--------------------------------------------
------------------------------------------------------------
---------C--------------------------------------------------
------------------------------------------------------------
------------------------------------------------------------
--------------------------------------------------IC--------
------------------------------------------------------------
------------------------------------------------------------
------------------------------------------------------------
------------------------------------------------------------
------------------------------------------------------------
------------------------------------------------------------
------------------------------------------------------------
------------------------------------------------------------
------------------------------------------------------------
------------------------------------------------------------
------------------------------------------------------------
------------------------------------------------------------
------------------------------------------------------------
------------------------------------------------------------
---------------------------------------------------------
>Bradi4g10987.1.p pacid=32785506 transcript=Bradi4g10987.1 locus=Bradi4g10987 ID=Bradi4g10987.1.v3.1 annot-version=v3.1
MYTCAAQIVDFGSAADI---CS--INSP----LLS-VFIAQLNSQTDSLGSMATPS----
---------------------------------------------SSAHITI--------
------------------------------------------------------------
--------------------------------FM--------------------------
-----------------------------------TV----LLFA---------------
VSASPSS---SS-----------------------------L------T-NG--------
-SD-----T------DL-A-AL---LA-----FKSQL-A---DP---L-G------ILAG
N----W--------T-------S-D--------T--------------SFCQ-WIGVSCS
-----R----R--R--Q-------R-VTALLLPGMP------------------------
----------LVGSV---APHLGNLS-FLS-DLNLTNANL-TGSI---------------
--------------------------------------------------P---------
-------------VELGR------------------------LFRLRSLDLGQN------
---------------------SLSNSI-P-AALG------------------------NL
--IRLKFLY---------------------------------------------------
---------------------LPSN-QLSGQI-PSEL-L-LH------------------
------------------------------------------------------MHNLEK
ISLKMNFLSGHIHPYLF-NNTA-S-LMYIHFANNSLSGP-IPHSVA--------------
----------------------------------SLSR----------------------
------------------------------------------------------------
------------------------------------------------------------
------------------------------------------------------------
------------------------------------------------------------
------------------------------------------------------------
------------------------------------------------------------
------------------------------------------------------------
------------------------------------------------------------
------------------------------------------------------------
-------------------------LRFLNLQS---------------------------
------------------------------------------------------------
------------------------------------------------------------
------------------------------------------------------------
------------------------------------------------------------
------------------------------------------------------------
------------------------------------------------------------
--------------------------------------------NQLSGPV---------
-----------------------------------------------PQAL-F-------
-----------------NMSRLQAFILGINNN----------LTG-PI------------
---------------P--GN-KSF-------------------------------SLP-M
LQIFEFSNNKFGGPIPL-------------------------------------------
---------------------GLASCQYLEHISLSYNI-FEDVV-----------PTW--
--L-VNL-QNLKV----LSLGRN-NL-VG----------------SIPAILS-N-L-T-N
LNA----LDLSL------------------------GNLKG------EIPP---------
-----------EIG-LMQELSFLHLG------------------------------G-NQ
LVGTIPSSLGNLSRLS--------------------------------------------
----YLYLQANQ----LSGSVP-ATL-G-NIA-PL---IRLLLYEN-NLE--------GN
TD-FLSTLS-NCRQ-LQLLSIQAN-SFTGSL-H-H------------------HV---GN
-LSA-QLMTFDAS-RNMLTGGLP---ATIS-NLSRLQL----------------------
-----MNLSDNL-LTEPI---PESITMMQ-NLV-WLDISFNDI-SGPV-P-TQI-G-ML-
---ESLERL--YLQ-RNKLSG--------SIPNN-LGN-LSRLEYIDMSNN-KLISTLPT
S-IF--------H-LDKL-IELNLSHNSFDGALPA-----DVVG----------------
----------------------LRQIDQMDLSSN-LFVGSLPASFG-QFKMLTILNLSHN
L-------------------------FEGPIP--DPFE-QLTSLA---------------
----SFD------------------------VSSNNLQ-----GTIP-RFLANFTYLTTL
DLSFNRL-----GGQIPEG--------------------G-VFL-NL----TLQSFIGNA
GL---CG-----------APRL-GFSSCLDK---S---H------S-S------------
N--R-H---------------------FL---KF-L-L-PV-V--TIA-F-C----SI--
-A-I-C-L---Y-L--W-I-----GK-K--L-----------------------------
----------------K-K--------K-----------GEV------KS---Y------
-V------D-L----T----------AGIG-H-DIVSYHELVR------------ATNNF
SEENIL------------GTGSFGKVFKG----------HMNS-----------------
--GL----VVAIKV-LDM-Q---LDQ------AIRSFDAECRVLRMARHRNLIRIHNTCS
NL----------DFRALVLPYMP------NGSLE----TLLHQ----S-H-----T----
------------------------------------------------------------
-------------------------TI-HLG-FL-ERLGIMLDVSMAMEYLHHEH--YQV
ILHCDLKPSNV---LFDD-D-----------------------MTAH-------VADFGI
ARL---------------------------------------------------------
----------------------------------------------------------LL
-------G--DDN-----------------------------------------------
SM-------IS-AGMPGT-------------IGYMAP-----------------------
------------------------------------------------------------
--------EYGS-----------LG-------KASRKS--------------------DV
FSYG----IMLLEVFTRRRPTD-AMFGG----E-LSLRQWVD-KAF-------PG-ELIH
---VADVQ-LLQ--------------------D---------------------------
-------------------SSP--SSCS--V-------DNDFLVPVFELGLLCSCELPEE
RM----TMKDVVVKLKKI------------------------------------------
------------------------------------------------------------
-------------------K----T-----------------------------------
------------------------------------------------------------
------------------------------------------------------------
--------------------------------------------------------EY-S
--------------K------------------RR-------------------------
------------------------------------------------------------
------------------------------------------------------------
------------------------------------------------------------
-----------------------------------------A---------------AVH
TAECRTS---AQQ-----------------------------------------------
------------------------------------------------------------
------------------------------------------------------------
---------------------------------------------------------
>Bradi4g16130.2.p pacid=32786451 transcript=Bradi4g16130.2 locus=Bradi4g16130 ID=Bradi4g16130.2.v3.1 annot-version=v3.1
---------------------------------------------------M--------
------------------------------------------------------------
------------------------------------------------------------
------------------------------------------------------------
------------------------------------------------------------
------------------------------------------------------------
--------N------DE-L-SL---LS-----FKSML-S-T-GS---SEG------LMAS
-----W--------N-------S-S--------S--------------HHCS-WPGVVCG
---SLR----H--P--E-------R-VVMLRLRSAN------------------------
----------LAGPV---SPFLGNLS-FLR-ELDLGNNHL-TGQI---------------
--------------------------------------------------P---------
-------------PELGL------------------------LAKLQVLNLSLN------
---------------------SLQGSI-P-ADLG------------------------GC
--TNITMLD---------------------------------------------------
---------------------LS-----------------GA------------------
-----------------------------------------------------SLKNLFR
LNLGEN----------------------------VLSGQ-IPGSLA--------------
----------------------------------ELPV----------------------
------------------------------------------------------------
------------------------------------------------------------
------------------------------------------------------------
------------------------------------------------------------
------------------------------------------------------------
------------------------------------------------------------
------------------------------------------------------------
------------------------------------------------------------
------------------------------------------------------------
-------------------------IGFLSLRL---------------------------
------------------------------------------------------------
------------------------------------------------------------
------------------------------------------------------------
------------------------------------------------------------
------------------------------------------------------------
------------------------------------------------------------
--------------------------------------------NKFSGEI---------
-----------------------------------------------PQAL-G-------
-----------------NLS----------------------------------------
------------------------------------------------------------
------------------------------------------------------------
---------------------------SLRFLGLGGNT-LSGAI-----------PSS--
--L-GMF-YRLSF----LILGSN-SL-TG----------------VIPASIW-N-I-S-S
LIM----FSIGD------------------------NKLRG------IIPP---------
-----------NAFSTLPNLKRLFME------------------------------F-NQ
FDGHIPSSIANSSGMS--------------------------------------------
----LLQLSANI----FSGIFP-PEI-G-RLR-NL---SRLDFAVN-LLEAK--E-P-KD
LD-FITALT-NCSQ-LQVLALGFN-KFEGVL-P-S------------------SL---CN
-FST-SLWFLYLG-HTKMSGSIP---KDIG-NIINLQS----------------------
-----LYLNNNL-LTGTL---PSSLNQLK-NLC-TFIVDENKI-HGPI-P-WTI-G-NL-
---TELNYF--SLR-KNAFSG--------RLPIT-FGN-LTQLNALDLSSN-NFTGSIPS
G-LF--------N-IPTLSRIFDLSHNNLEGSIQQ-----EIGN----------------
----------------------LKNLVEFHAESN-KFSGEIPPTLG-ECQLLQSLYLQNN
I-------------------------LTGIIP--SLLN-QLKGLE---------------
----NLD------------------------LSRNNLS-----GQIP-MFLGNISMLYHL
NLSFNSF-----VGEVPNF--------------------G-MFA-NA----TAISIQGNA
QL---CG----G------IRDL-HLPPCSSQ---V---R------K-K------RS----
-------------L-------------VI---PI-V-V-PL-S--A-A-I-V----IL--
-S-L---L---C-V--F-LC----WR-K--------------------------------
----------------S----------T--------------------TE---I------
-Y------S-T----T----------SMQG-H-PLISYPQLVR------------ATDGF
SAKNLL------------GSGAFGTVFKG----------NIGA---QAG----------Q
-STS----LAAVKV-LKL-Q---TPG------GLKGFITECEALRNLWHRNLVKIITACS
SIDNKGN-----EFKAIVYSFMP------NGCLE----GWLH-----P-D-----T--N-
DQ----------------------------------------------------------
------------------------LAK-HL------------------------------
LLHCDLKPSNV---LLDA-E-----------------------MVAH-------VGDFGL
AKI---------------------------------------------------------
----------------------------------------------------------LV
-------E--TNS---------Y----FQ----------------------------Q--
ST-------SS-MGFRGT-------------IGYAPP-----------------------
------------------------------------------------------------
--------EYGA-----------GN-------MVSTYG--------------------DI
YSYG----ILVLEMVTAKRPTD-SEFIG----G-LSIRQYVK-LGL-------GG-RVMD
---VIDTQ-LSL--------------------N-L----------KNE-----------L
QTTD-------------------DYSYK--L-------KIDCLISLLRLGLSCSQEMPSS
RM----ATGHIIKELHAI------------------------------------------
------------------------------------------------------------
-------------------K----E-----------------------------------
------------------------------------------------------------
------------------------------------------------------------
--------------------------------------------------------IL-H
--------------S---------------------------------------------
------------------------------------------------------------
------------------------------------------------------------
------------------------------------------------------------
------------------------------------------------------------
------------------------------------------------------------
------------------------------------------------------------
------------------------------------------------------------
---------------------------------------------------------
>Bradi4g16116.1.p pacid=32786754 transcript=Bradi4g16116.1 locus=Bradi4g16116 ID=Bradi4g16116.1.v3.1 annot-version=v3.1
------------------------------------------------------------
------------------------------------------------------------
------------------------------------------------------------
------------------------------------------------------------
------------------------------------------------------------
------------------------------------------------------------
------------------------------------------------------------
------------------------------------------------------------
------------------------------------------------------------
------------------------------------------------------------
------------------------------------------------------------
------------------------------------------------------------
------------------------------------------------------------
------------------------------------------------------------
------------------------------------------------------------
------------------------------------------------------------
------------------------------------------------------------
------------------------------------------------------------
------------------------------------------------------------
------------------------------------------------------------
------------------------------------------------------------
------------------------------------------------------------
------------------------------------------------------------
------------------------------------------------------------
------------------------------------------------------------
------------------------------------------------------------
------------------------------------------------------------
------------------------------------------------------------
------------------------------------------------------------
------------------------------------------------------------
------------------------------------------------------------
------------------------------------------------------------
------------------------------------------------------------
------------------------------------------------------------
------------------------------------------------------------
------------------------------------------------------------
------------------------------------------------------------
------------------------------------------------------------
------------------------------------------------------------
-------------------------------------M-LSGAI-----------PSS--
--L-GRL-PNLLW----LSLGYN-NL-SG----------------AVPTTIW-N-I-S-S
LVF----FSVQQ------------------------NMLTG------TIPP---------
-----------NAFDALPYLQSIYID------------------------------H-NR
FHGQIPASIANASEMS--------------------------------------------
----LLQLYYNF----FDGVVP-PEL-G-RLR-NL---YWLQISVN-LLQAR--E-P-RD
WG-FVAALA-NCSQ-LEVLEMGAN-KLEGVL-P-D------------------SL---SN
-LST-SLMHLSLS-GNEISGIIP---RDIG-NLVNLQN----------------------
-----LDLSNNS-FTSTL---PSSLSRLN-NLV-ELYVTENKM-SGSIDP-WTV-G-NL-
---TNLNNL--GLS-KNAFSG--------RLPST-ILK-LAKLLALDLSGN-SFTGPIPK
G-LF--------N-ISALSVNLDLSHNNMEGSIPQ-----EIGN----------------
----------------------MKNLVVINAESN-KLTGAIPDTLG-ECQLLQNLFLQNN
I-------------------------LTSTIP--SSMS-QLKGLE---------------
----SLD------------------------LSGNNLS-----GQIP-KFLANITMLNYL
NLSFNSF-----IGEVPNV--------------------G-IFA-NA----TAFSIRGND
KI---CG----G------IPDL-HLPPCSSQ---L---E------N-K------RQ----
---K-S-------L-------------VI---PI-V-T--L-A--A-S-I-V----IL--
-L-L---I---C-L--F-LS----WR-K--------------------------------
----------------S-T--------S--------------------TK---I------
-P------A-T----T----------SLQG-H-PLTSYAQLLR------------ATNGF
STTNLL------------GSGAFGTVFKR----------NIES---QAG----------G
-STC----HVAVKV-LKL-Q---TPG------AFKSFIAECEALRNLRHRNLVKIITACS
SIDNRGN-----DFKAIVFEFMP------NGSLE----DWLH-----P-D-----T--N-
DE----------------------------------------------------------
------------------------TAK-CLN-LL-ERVTILLDVAYALDYLHCHG--HAP
VLHCDLKPSNV---LLDT-E-----------------------MVAH-------LGDFGL
AKI---------------------------------------------------------
----------------------------------------------------------LV
-------E--TNS---------I----LQ----------------------------Q--
ST-------RS-MGFRGT-------------IGYAPP-----------------------
------------------------------------------------------------
--------EYGA-----------GN-------MVSAQS--------------------DI
YSYG----ILALEMVTGKKPTD-SKFIE----G-LSLRRFAE-LGL-------SG-KAMD
---V--------------------------------------------------------
-GRH-------------------PAVFE--P-------RE--------------------
------------------------------------------------------------
------------------------------------------------------------
------------------------------------------------------------
------------------------------------------------------------
------------------------------------------------------------
------------------------------------------------------------
------------------------------------------------------------
------------------------------------------------------------
------------------------------------------------------------
------------------------------------------------------------
------------------------------------------------------------
------------------------------------------------------------
------------------------------------------------------------
------------------------------------------------------------
---------------------------------------------------------
>Bradi4g08273.1.p pacid=32787196 transcript=Bradi4g08273.1 locus=Bradi4g08273 ID=Bradi4g08273.1.v3.1 annot-version=v3.1
---------------------------------------------------MTGAP----
------------------------------------------------------------
------------------------------------------------------------
A-------------------------------LF--------------------------
----------------------------------VLVF-PLLLCH-CTLLSDS-------
---HAQP---PS-----------------------------SPARGANA-NT--------
-TT-----D------DE-L-AL---LS-----FKSTL-S---SG---A-S------LLAS
-----W--------N-------G-S--------G--------------RYCR-WPGILCG
----EK----H--P--E-------R-VVALRFHSAN------------------------
----------LLGPV---SPFLGNLS-FLR-ELDLGDNHL-AGLI---------------
--------------------------------------------------P---------
-------------PELGR------------------------LTRLQELNLSVN------
---------------------SLHGSI-P-EALA------------------------GC
--SSLMMLD---------------------------------------------------
---------------------LKRN-HLQGEI-PRW--L-TN------------------
------------------------------------------------------------
------------------------------------------------------------
-----------------------------------LTS----------------------
------------------------------------------------------------
------------------------------------------------------------
------------------------------------------------------------
------------------------------------------------------------
------------------------------------------------------------
------------------------------------------------------------
------------------------------------------------------------
------------------------------------------------------------
------------------------------------------------------------
-------------------------MEYLSLGG---------------------------
------------------------------------------------------------
------------------------------------------------------------
------------------------------------------------------------
------------------------------------------------------------
------------------------------------------------------------
------------------------------------------------------------
--------------------------------------------NRLSGEI---------
-----------------------------------------------PPGL-G-------
-----------------HLS----------------------------------------
------------------------------------------------------------
------------------------------------------------------------
---------------------------KLRHLALSTNM-LSGAI-----------PSS--
--L-GCL-PNLLW----LSLGYN-NL-SG----------------AVPTTIW-N-I-S-S
L-----------------------------------------------------------
---------------------SISID------------------------------H-NR
FHGQIPASVANASETS--------------------------------------------
----LLQLCYNF----FDGVVP-PEL-G-RLR-NL---YW--------------E-P-RD
WG-FVAALA-NCSQ-LEVLEMGAN-KLEGVL-P-D------------------SL---SN
-LST-SLMHLSLS-GNEISGIIP---RDIG-NLVNLQN----------------------
-----LDLSNNS-FTGTL---PSSLSRLN-NLV-ERYIHGH-------------------
---------------KNAFSG--------RLPST-IAK-LTKLLALDLSGN-SFTGPIPK
G-LF--------N-ISALSVNLDLSHNNLEGSIPQ-----EIGN----------------
----------------------MKNLVVINAESN-KLTGAIPDTLG-ECQLLQNLFLQNN
I-------------------------LTSTIP--SSMS-QLKGLE---------------
----NLD------------------------LSGNNLS-----GQIP-KFLANITMLNYL
NLSFNSF-----IGEVPNV--------------------G-IFA-NA----TVFSIRGND
------G----G------IPDL-HLPPCSSQ---L---E------N-K------RQ----
---K-S-------L-------------VI---PI-V-T-PL-A--A-S-I-V----IL--
-L-L---I---C-L--F-LS----WH-K--------------------------------
----------------S-T--------S--------------------TK---I------
-P------A-T----T----------SMQG-H-PLTSYEQLLR------------ATNGF
STTNLL------------GSGAFGTVFKG----------NIES---QAS----------G
-STC----HVAVKV-LKL-Q---TPG------AFKSFIAECEALRNLRHRNLVKIITACS
SIDNRGN-----DFKAIVFEFMP------NGSLE----DWLH-----P-D-----T--N-
DE----------------------------------------------------------
------------------------TAK-CLN-LL-ERVTILLDVANALDYLHCHG--HAP
VLHRDLKPSNV---LLDT-E-----------------------MVAH-------LGDFGL
AKI---------------------------------------------------------
----------------------------------------------------------LV
-------E--TNS---------I----LQ----------------------------Q--
ST-------SS-MGFRGT-------------IGYAPP-----------------------
------------------------------------------------------------
--------EYGA-----------GN-------MVSAQS--------------------DI
YSYG----ILALEMVTGKKPTD-SKFIE----G-LSLRRFAE-LGL-------SG-KAMD
---VVDTR-LSL--------------------S-L----------ENE-----------L
VKAD-------------------DCLYK--P-------KIDCVFSLLGLGLSCSHDMPSR
RT----ATGDIVKELHAI------------------------------------------
------------------------------------------------------------
-------------------K----E-----------------------------------
------------------------------------------------------------
------------------------------------------------------------
--------------------------------------------------------SL-L
------------------------------------------------------------
------------------------------------------------------------
------------------------------------------------------------
------------------------------------------------------------
------------------------------------------------------------
------------------------------------------------------------
------------------------------------------------------------
------------------------------------------------------------
--------------------------------------------------------L
>Bradi4g16099.2.p pacid=32787636 transcript=Bradi4g16099.2 locus=Bradi4g16099 ID=Bradi4g16099.2.v3.1 annot-version=v3.1
---------------------------------------------------MTGAP----
------------------------------------------------------------
------------------------------------------------------------
A-------------------------------LL--------------------------
----------------------------------VLVF-PLLLCH-CPLFS---------
---LAQP---PS-----------------------------S------P-AG--------
-GA-----N------DE-L-TL---LS-----FKSKL-S-G------S-S------PLVS
-----W--------N-------M-S--------S--------------HYCS-WPGVVCG
----EK----H--P--E-------R-VVALPLRSAN------------------------
----------LLGPV---SPFLGNLS-FLR-ELDLGDNHL-AGLI---------------
--------------------------------------------------P---------
-------------PEFGR------------------------LARLQELNLSVN------
---------------------SLQGTI-P-EALA------------------------GC
--SSLMTID---------------------------------------------------
---------------------LNRN-HLKGAI-PRW--L-PN------------------
------------------------------------------------------------
------------------------------------------------------------
-----------------------------------LTS----------------------
------------------------------------------------------------
------------------------------------------------------------
------------------------------------------------------------
------------------------------------------------------------
------------------------------------------------------------
------------------------------------------------------------
------------------------------------------------------------
------------------------------------------------------------
------------------------------------------------------------
-------------------------MEYLSLGG---------------------------
------------------------------------------------------------
------------------------------------------------------------
------------------------------------------------------------
------------------------------------------------------------
------------------------------------------------------------
------------------------------------------------------------
--------------------------------------------NRLSGEI---------
-----------------------------------------------PPGL-G-------
-----------------NLS----------------------------------------
------------------------------------------------------------
------------------------------------------------------------
---------------------------KLRRLALSTNM-LSGAI-----------PSS--
--L-GRL-PNLSW----LSLGYN-NL-TG----------------AVPTSIW-N-I-S-S
LVF----FSVQQ------------------------NMLSG------TIPP---------
-----------NAFDALPNLQSIYID------------------------------H-NG
FHGQIPASGANASEVS--------------------------------------------
----LLQLYYNF----FDGVIP-PEL-G-RLR-NL---YWLQISAN-LFEAQ--E-P-RD
WG-FVAALA-NCSQ-LTVLEMGAN-KLEGVL-P-D------------------SL---SN
-LST-SLMYLSLS-GNKISGSIP---RDIG-NLVNLQN----------------------
-----LDLSNNS-FTGTL---PSSLSRLN-NLV-ELYVRENKM-SGSIDP-WTV-G-NL-
---TNLNYL--GIS-KNAFSG-----------------------------N-RFTGPMPK
G-LF--------N-ISALSVNLDLSHNNLEGSIPQ-----EIGN----------------
----------------------MKNLVEINAESN-KLTGAIPDTLG--------------
------------------------------------------------------------
----------------------------------NNLS-----SQIP-KFLANITMLNYL
NLSFNRF-----VGEVPNV--------------------G-VFA-NA----TAFSIQGNS
KI---CG-----------------------------------------------------
------------------------------------------------------------
------------------------------------------------------------
------------------T--------S--------------------TK---I------
-P------S-T----K----------SMQG-H-PLTSYAQLLR------------TTDGF
STTNLL------------GSGAFGTVFKG----------NIES---QPG----------G
-RTR----LVAIKV-LKL-Q---TPG------AVKSFIAECEALRNLRHRNLVKIITACS
SIDNRGN-----DFKAIVFDFMP------NGSLE----DWLH-----P-D-----T--N-
DK----------------------------------------------------------
------------------------TAK-CLN-LL-ERVSILLDVANALDYLHCHG--HAP
VLHCDLKPSNV---LLDN-E-----------------------MVAH-------LGDFGL
AKI---------------------------------------------------------
----------------------------------------------------------LI
-------E--TSS---------I----LQ----------------------------E--
ST-------SS-MGFRGT-------------IGYAPP-----------------------
------------------------------------------------------------
------------------------------------------------------------
------------EIVTGKKPTD-SKFIE----G-LSLRHYAE-LGL-------CG-KVKD
---VVDAR-LSL--------------------S-L----------ENE-----------L
LTTD-------------------NCLYK--L-------EIDCVVSLLGLALMTCHQEGRQ
RE----------------------------------------------------------
------------------------------------------------------------
------------------------------------------------------------
------------------------------------------------------------
------------------------------------------------------------
-----------------------------------------------------------I
--------------S---------------------------------------------
------------------------------------------------------------
------------------------------------------------------------
------------------------------------------------------------
------------------------------------------------------------
------------------------------------------------------------
------------------------------------------------------------
------------------------------------------------------------
---------------------------------------------------------
>Bradi4g08305.1.p pacid=32787829 transcript=Bradi4g08305.1 locus=Bradi4g08305 ID=Bradi4g08305.1.v3.1 annot-version=v3.1
------------------------------------------------------------
------------------------------------------------------------
------------------------------------------------------------
------------------------------------------------------------
------------------------------------------------------------
------------------------------------------------------------
------------------------------------------------------------
------------------------------------------------------------
------------------------------------------------------------
------------------------------------------------------------
------------------------------------------------------------
------------------------------------------------------------
------------------------------------------------------------
------------------------------------------------------------
------------------------------------------------------------
------------------------------------------------------------
------------------------------------------------------------
-----------------------------------LLS----------------------
------------------------------------------------------------
------------------------------------------------------------
------------------------------------------------------------
------------------------------------------------------------
------------------------------------------------------------
------------------------------------------------------------
------------------------------------------------------------
------------------------------------------------------------
------------------------------------------------------------
-------------------------IEYLSLSN---------------------------
------------------------------------------------------------
------------------------------------------------------------
------------------------------------------------------------
------------------------------------------------------------
------------------------------------------------------------
------------------------------------------------------------
--------------------------------------------NRLSGEI---------
-----------------------------------------------PSAL-G-------
-----------------NLS----------------------------------------
------------------------------------------------------------
------------------------------------------------------------
---------------------------GLWHLDLGGNM----------------------
--L------------------YN-NL-SG----------------LIPASIW-N-I-S-S
LTA----FSVQQ------------------------NMLSG------TIPP---------
-----------DAFNNLPRLH---------------------------------------
------------------------------------------------------------
---------FNL----FSGVVP-PEL-G-SLR-NL---NWLQLSNN-LLQAK--G-P-KD
WE-FLSALA-NCSQ-LQTLDLCTN-KFGGVL-P-D------------------SF---SN
-LQS-FFAF-----SNKISGSIP-------------------------------------
---------------------------------------------------LTI-G-NL-
---TELNYF--DLD-ANAFSG--------SIPST-LGN-MTNLLALGLSSN-KFTGQ---
-----------------------LSDNNLEGSLPQ-----ELGN----------------
----------------------LKNLLEFHAYSN-NLSGEIPSTLG-ECQLLRNLYLQNN
I-------------------------LTGRMP--SFLS-QLKGLE---------------
----NLD------------------------LSTNNLS-----GEIP-KFLGNISMLYYL
NRSFNAF-----VGEVPNF--------------------G-VFA-GA----TAISIQGNN
KL---CG----G------IPDL-HLPPCSSQ---V---A------K-K------RS----
-------------L-------------LI---PT-V-V-PL-V--A-T-V-V----IF--
-S-L---I---C-I--F-LS----RC-G--------------------------------
----------------R----------T--------------------TK---L------
-P------S-T----T----------SMQG-H-PFISYPQLVR------------ATDSF
STANML------------GSGAFGTVFKG----------NIGA---QAG----------E
-STS----VVA-----------------------------------------VEILTACS
SIDSRGN-----DFKAIVFDFMP------NGTLE----GWLH-----P-D-----T--N-
DQ----------------------------------------------------------
------------------------PDK-HLN-LL-ERVTILLDVANALDYLHC------P
VLHCDLKTSNV---LLDA-E-----------------------LVGH-------VGDFGL
AKI---------------------------------------------------------
----------------------------------------------------------LV
-------E--TSS---------Y----FQ----------------------------Q--
PK-------RAQWDLEGQWVTHPQV----SPLCSYAT-----------------------
------------------------------------------------------------
--------EYGA-----------GN-------VVSAYG--------------------DI
YSSG----ILVLETVTAKRPTD-SEFIG----G-LNIRQNVE-LGL-------GG-SVMD
---VIDNQ-LSL--------------------N-L----------ENE-----------L
QTVD-------------------DYSYK--L-------KTDCLISQTWLVLLSGNAI---
------------------------------------------------------------
------------------------------------------------------------
------------------------E-----------------------------------
------------------------------------------------------------
------------------------------------------------------------
------------------------------------------------------------
------------------------------------------------------------
------------------------------------------------------------
------------------------------------------------------------
------------------------------------------------------------
------------------------------------------------------------
------------------------------------------------------------
------------------------------------------------------------
------------------------------------------------------------
---------------------------------------------------------
>Bradi4g24461.1.p pacid=32788294 transcript=Bradi4g24461.1 locus=Bradi4g24461 ID=Bradi4g24461.1.v3.1 annot-version=v3.1
------------------------------------------------------------
------------------------------------------------------------
------------------------------------------------------------
------------------------------------------------------------
------------------------------------------------------------
------------------------------------------------------------
------------------------------------------------------------
------------------------------------------------------------
------------------------------------------------------------
------------------------------------------------------------
------------------------------------------------------------
------------------------------------------------------------
------------------------------------------------------------
------------------------------------------------------------
------------------------------------------------------------
------------------------------------------------------------
------------------------------------------------------------
------------------------------------------------------------
------------------------------------------------------------
------------------------------------------------------------
------------------------------------------------------------
------------------------------------------------------------
------------------------------------------------------------
------------------------------------------------------------
------------------------------------------------------------
------------------------------------------------------------
------------------------------------------------------------
------------------------------------------------------------
------------------------------------------------------------
------------------------------------------------------------
------------------------------------------------------------
------------------------------------------------------------
------------------------------------------------------------
------------------------------------------------------------
------------------------------------------------------------
------------------------------------------------------------
------------------------------------------------------------
------------------------------------------------------------
------------------------------------------------------------
------------------------------------------------------------
------------------------------------------------------------
------------------------------------------------------------
------------------------------------------------------------
------------------------------------------------------------
------------------------------------------------------------
----MHNLS-NCTE-LRIFSLHAN-CFKGPV-P-A------------------SL---GN
-LSI-QLQSLLFG-GNKLTGSFP---SGIA-NLRNLNY----------------------
-----LGLESNQ-FTGMV---PEWLGSLQ-KLQ-RMHLNDNSF-TGFI-P-TSL-S-NL-
---SQLGYL--YLG-SNKFGG--------HIPPT-LGN-LQMLEALNVSNN-NLHGRVPR
A-IF--------R-IPAI-TEIDLSFNNLDGQLPS-----GIGN----------------
----------------------AKQLAYFKLSKN-KLSGDIPNTLG-NCESMENIELDSN
I-------------------------FSGSIP--TSLS-KIKGLQ---------------
----FLN------------------------LSNNRLT-----GSIP-GSLGNLQFLEQL
DLSFNHL-----EGEVPRN--------------------G-IFK-NA----TIVQIDGNQ
GL---CG----G------TLGV-NLVTCFIM---P---L------KWS------AK----
R--K-L------AM-------------VL---NV-V-I-TV-V----I-M-V----SI--
-G-V-A-I-V-V-M--L-L-----RR-E--------------------------------
----------------K-Q--------N-----------R--------NF---I------
-T------T-P---------------FGAK-L-PKISYNDLFK------------ATEGF
SSSNLI------------GKGGYSSVYKG----------RLFQ---D-------------
--RE----VVVVKV-FTL-E---TRG------AQKSFMTEC-ALRNVRHRNLVSVLTACS
STDFRGN-----DFKALVYEFMP------RGDLH----KLLH-----A-S-----Q--N-
DE----------------------------------------------------------
--------------------SSS-NLI-YIS-LA-RRLSIVVDVSDAVAYQHHNH--QGS
IIHCDLKPSNI---LLDN-V-----------------------MVAR-------VGDFGL
ARF---------------------------------------------------------
----------------------------------------------------------KI
-------D--SAV-------S-S----PAD--------------------------SY--
ST-------SS-VAVRGT-------------IGYVAP-----------------------
------------------------------------------------------------
--------ECAT-----------GG-------QVSTAS--------------------DV
YSFG----VIY--------PNN------K---G--RNASFVV------------------
---VVRP-----------------------------------------------------
------------------------------------------------------------
------------------------------------------------------------
------------------------------------------------------------
------------------------------------------------------------
------------------------------------------------------------
------------------------------------------------------------
------------------------------------------------------------
------------------------------------------------------------
------------------------------------------------------------
------------------------------------------------------------
------------------------------------------------------------
------------------------------------------------------------
------------------------------------------------------------
------------------------------------------------------------
------------------------------------------------------------
---------------------------------------------------------
>Bradi4g09817.2.p pacid=32788705 transcript=Bradi4g09817.2 locus=Bradi4g09817 ID=Bradi4g09817.2.v3.1 annot-version=v3.1
---------------------------------------------------MAMAF----
------------------------------------------------------------
----------------------------------------------------------PL
M-------------------------------IL--------------------------
---------------------------------ALLL----FLPA---------------
--TMFAA---PS-----------------------------P------Q-RN--------
-NA-----T------DL-A-AL---LA-----FKAQL-S---DP---L-G------ILGG
N----W--------T-------S-G--------T--------------SFCH-WVGVSCS
-----R----R--R--Q-------R-VTALMLPGIL------------------------
----------LQGSV---SPYLGNLS-FLH-VLNLSNTNL-TGSI---------------
--------------------------------------------------P---------
-------------PDIGR------------------------SSRLMVLDLGLN------
---------------------GLSGII-P-RTIG------------------------NL
--TKLETLL---------------------------------------------------
---------------------LGYN-DLSGQI-PKD--L-QN------------------
------------------------------------------------------LNNLRQ
IHLGINGLSGQIPEQFF-NKTS-L-LNYLNFENNSLSGP-IPPGIA--------------
----------------------------------SCDM----------------------
------------------------------------------------------------
------------------------------------------------------------
------------------------------------------------------------
------------------------------------------------------------
------------------------------------------------------------
------------------------------------------------------------
------------------------------------------------------------
------------------------------------------------------------
------------------------------------------------------------
-------------------------LESLNLRW---------------------------
------------------------------------------------------------
------------------------------------------------------------
------------------------------------------------------------
------------------------------------------------------------
------------------------------------------------------------
------------------------------------------------------------
--------------------------------------------NQLSGQV---------
-----------------------------------------------PPTI-F-------
-----------------NMSRLQNMILSFNLY----------LTG-PI------------
---------------P--SN-QSF-------------------------------SLP-M
LRNFRIGRNNFTGRIPP-------------------------------------------
---------------------GLASCELLQELSLSVNS-FVDFI-----------PTW--
--L-AKL-SQLTF----LSLAGN-GL-VG----------------SIPGELS-N-L-T-M
LNV----LELSH------------------------ANLSG------EIPD---------
-----------ELG-ELSQLTKLHLS------------------------------S-NQ
LTGSFPALVGNLTQLS--------------------------------------------
----LLAVDSNH------------------------------IGKN-HLT--------GR
LD-FLSTLS-NCKQ-LKYIGIEMC-SFTGVI-P-A------------------YI---GN
-LSK-KLTKLYAY-NNHLTGIVP---TTIS-NLSSLTT----------------------
-----VSFTGNQ-LSGTI---PDSITLLE-NLE-LLFLSENSM-VGPI-P-TQI-G-TL-
---TRLLEL--SLE-GNKFSG--------SIPNG-VGN-LSMLERTSFADN-QLSSTIPG
S-LY--------H-LSNL-RVLLLYDNSLTGALHP-----DLGS----------------
----------------------MKAIDIVDISAN-NLVGSLPTSFG-QHGLLSYLDLSHN
A-------------------------LQGSIP--DAFK-GLLNLG---------------
----LLD------------------------LSFNNLS-----GTIP-KYLANFTSLSSL
NLSFNKF-----QGEIPDG--------------------G-IFS-DI----SAESLMGNA
RL---CG-----------APRL-GFSPCLGD---S---H------P-T------------
N--R-H---------------------LL---RF-V-L-PT-V--IIT-A-G----VV--
-A-I-F-L---C-L--I-F-----RK-K--NT----------------------------
----------------K----------Q--------------------------------
-P----------------------------------------------------------
------------------------------------------------------------
--DV----TTSIDM-VNV--------------AVRSFDAECQVLRMARHRNLIRILNSCS
NL----------DFRALLLD----------------------------------------
------------------------------------------------------------
------------------------------------------------------------
------------------------------------------------------------
------------------------------------------------------------
------------------------------------------------------------
------------------------------------------------------------
--------------MPGT-------------IGYMAP-----------------------
------------------------------------------------------------
--------ELAY-----------MG-------KVSRKS--------------------DV
FSFG----IMLLEVFTGKRPTN-AMFVG----E-SNLRHRVS-EAF-------PA-RLID
---IVDDK-LLL--------------------G-E----------EIS-----------T
RGFHDQT----------NIISSASPSTS--C-------KSNFLVSTFELGLECSSKSPDE
RP----SMSEIIVRLKNI------------------------------------------
------------------------------------------------------------
-------------------K----K-----------------------------------
------------------------------------------------------------
------------------------------------------------------------
--------------------------------------------------------DY-S
--------------A------------------SV-------------------------
------------------------------------------------------------
------------------------------------------------------------
------------------------------------------------------------
-----------------------------------------M---------------VTQ
VD----------------------------------------------------------
------------------------------------------------------------
------------------------------------------------------------
---------------------------------------------------------
>Bradi4g24451.1.p pacid=32789041 transcript=Bradi4g24451.1 locus=Bradi4g24451 ID=Bradi4g24451.1.v3.1 annot-version=v3.1
---------------------------------------------------M--------
------------------------------------------------------------
------------------------------------------------------------
------------------------------------------------------------
------------------------------------------------------------
------------------------------------------------------------
------------------L-SL---LE-----FKNAI-S-A-DP---Q-Q------ALMS
-----W--------N-------E-S--------T--------------HICN-WEGVRCR
----MK----N--P--H-------R-VTTLDLEHQA------------------------
------------------SP------------------------I---------------
--------------------------------------------------P---------
-------------PSLGR------------------------LRRLRYLFLSNN------
---------------------TLQGRI-P--SFS------------------------NC
--SSLKVLL---------------------------------------------------
---------------------LNGN-HLAREI-PIG--W---------------------
------------------------------------------------------------
------------------------------------------------------------
-----------------------------------PSK----------------------
------------------------------------------------------------
------------------------------------------------------------
------------------------------------------------------------
------------------------------------------------------------
------------------------------------------------------------
------------------------------------------------------------
------------------------------------------------------------
------------------------------------------------------------
------------------------------------------------------------
-------------------------LEDMNLSA---------------------------
------------------------------------------------------------
------------------------------------------------------------
------------------------------------------------------------
------------------------------------------------------------
------------------------------------------------------------
------------------------------------------------------------
--------------------------------------------NNLTGIL---------
-----------------------------------------------PASL-A-------
-----------------NLT----------------------------------------
------------------------------------------------------------
------------------------------------------------------------
---------------------------MLNDFRCLFNN-IEGVI-----------PNE--
--F-AKF--------------------SG----------------RFPQAML-N-L-S-T
LVD----LSLTQ------------------------NSFTG------EVSS---------
-----------DIGNYLPKLQRLFLA----------------------------------
------------------------------------------------------------
-----------------------NSI-G-KLS-KL---YWLNLELN-KLEAH--E-N-QD
WE-FMHSLA-SCSH-LRVFSLNGN-VFKGHV-P-S------------------SL---GN
-LSV-KLETLNLG-ANKLSWSFP---SGIE-NFLNLIH----------------------
-----LTLGINQ-LTGVV---PGWIGSLK-KLQ-SIDLSDNNF-TGFI-P-TSL-S-NL-
---SLLGNL--YLS-YNNSDG--------PIPPS-LEN-LQMLQAFYASNN-NLHGRIPK
E-IF--------I-IQTI-IAIDLSFNSLD------------------------------
------------------------------------------------------------
------------------------------------------------------------
------------------------------------------------------------
------------RGEVPTN--------------------G-IFK-NV----TAMWLGENQ
GL---CG----G------ILEL-HLQACSIM---H---S------D-S------TK----
H--K-L------FV-------------VL---KV-V-I-PM-V----F-M-V----SL--
-A-M-V-I-L-I-L----L-----SR-G--------------------------------
----------------K-K--------K-----------T--------KS---M------
-F------L-P----S----------FHRE-F-PKVSFLDIVR------------ATEGF
SPSNII------------GRGRYGSVYEG----------KLFQ---D-------------
--GN----FVAIKV-FNM-E---TRG------STKSFITECNALRGARHRNLVSILTACS
SIDSSGN-----DVKALVYKLMP------RGDLH----RVLY-----S-T-----Q--V-
YK----------------------------------------------------------
--------------------ESS-GLI-HMT-VP-QRLSIVVDVADALEYLHHNN--QGT
IVHCDMKPKNI---LLDE-N-----------------------MTAH-------VGDFGL
ARF---------------------------------------------------------
----------------------------------------------------------KV
-------D--SAV-------S-P----SDD--------------------------LY--
ST-------SS-VAINGT-------------IGYIAP-----------------------
------------------------------------------------------------
--------GMSN-----------TGIKLLLACEIQSVQ--------------------QV
VMFR----LLAMSI------------------A--------------------SE-----
---------LLY----------------------L-------------------------
------------------------------------------------------------
------------------------------------------------------------
------------------------------------------------------------
------------------------------------------------------------
------------------------------------------------------------
------------------------------------------------------------
--------------------------------------------------------KY--
--------------S---------------------------------------------
------------------------------------------------------------
------------------------------------------------------------
------------------------------------------------------------
------------------------------------------------------------
------------------------------------------------------------
------------------------------------------------------------
------------------------------------------------------------
---------------------------------------------------------
>Bradi4g03660.2.p pacid=32789321 transcript=Bradi4g03660.2 locus=Bradi4g03660 ID=Bradi4g03660.2.v3.1 annot-version=v3.1
---------------------------------------------------MKIQRTRQ-
---------------------------------------------LLILHLLT-------
------------------------------------------------------------
---------------------------------L--------------------------
----------------------------------ILL----FLTS-S-------------
----SQP---TN-----------------------------N------G-TA--------
-NS-----G------DL-S-VL---LS-----FKSFT-R---DP---T-H------ALSS
-----WSWDHAGN-S-------T-S--------TKV-----------PGFCK-WRGVACS
---DRR----H--P--G-------R-VTAIRLQGFG------------------------
----------LAGTI---FPQLGNLT-HLR-VLNLSMNNL-EGDI---------------
--------------------------------------------------P---------
-------------GSLSG------------------------CAALRGLDLGVN------
---------------------YLSGSM-P-SSMG------------------------LL
--SKLIFLN---------------------------------------------------
---------------------VTHN-NLTGDI-PMS--F-SN------------------
------------------------------------------------------------
------------------------------------------------------------
-----------------------------------LTA----------------------
------------------------------------------------------------
------------------------------------------------------------
------------------------------------------------------------
------------------------------------------------------------
------------------------------------------------------------
------------------------------------------------------------
------------------------------------------------------------
------------------------------------------------------------
------------------------------------------------------------
-------------------------LTKLSLQS---------------------------
------------------------------------------------------------
------------------------------------------------------------
------------------------------------------------------------
------------------------------------------------------------
------------------------------------------------------------
------------------------------------------------------------
--------------------------------------------NNFHGQI---------
-----------------------------------------------SRWL-G-------
-----------------NLT----------------------------------------
------------------------------------------------------------
------------------------------------------------------------
---------------------------SLTHLDLTNNG-FSGHI-----------SPA--
--L-GKM-ANLIR----FEIEDN-KL-EG----------------PFPPSMF-N-I-S-S
ITV----FSIGF------------------------NQLSG------SLPL---------
-----------DVGFRLPKLIVFAAQ------------------------------V-NQ
FEGSIPASFSNVSALK--------------------------------------------
----YLLLRSNS----YHGPIP-RDI-G-IQG-RL---RSFSVGHN-VLQTT--E-S-RD
WD-FLTSLT-NCSN-LGILDFEQN-NLEGVM-P-V------------------TI---SN
-LSA-ELHWITLG-RNKIAGTIP---DGLG-KFQKLTK----------------------
-----LILSDSL-FTGTL---PLDIGQIP-SLQ-YLDLSHSQF-DGQI-P-QSL-G-NI-
---TQLSNL--SLS-NNFLEG--------TIPAS-LGN-LTNLGSLDLSGN-SLSGEIPR
E-IL--------R-IPSLTVLLNLSNNALTGFIPT-----QIGH----------------
----------------------LNSLVAIDISMN-RLSGEIPDALG-SCVLLNSLYLRAN
L-------------------------LQGKIP--KAFS-SLRGLG---------------
----KLD------------------------LSSNNLV-----GPVP-EFLESFELLTYL
NLSFNNL-----SGPVPNT--------------------G-IFR-NA----TISSLAGND
ML---CG----G------PPFL-QLPSCPSI---G---S------H-Q------AS----
Q----H---------------------QR---RL-I-L-FC-T--VGT-L-I----LF--
-M---CSL-TAC-Y--F-M-----KT-R--T-----------------------------
----------------K-T--------N-----------T--------VY---Q------
-E------T-G----I----------HNEN-Y-ERISYAEIDS------------ATNSF
SPANLI------------GSGSFGNVYIG----------TLNL---D------------E
-SLY----TVAVKV-LNL-G---KQG------ANRSFLRECEVLRKIRHRKLVKVITVCS
SFDHHGD-----EFKALVLEFIC------NGNLE----EWLH-----P-N-----K--R-
TN-GM-------------------------------------------------------
------------------------TFR-RLS-LM-ERLCIALDVAEALEYLHHQI--EPS
IVHCDIKPCNI---LLDD-D-----------------------IVAH-------VTDFGL
AKI---------------------------------------------------------
----------------------------------------------------------MH
-------S--DAS-------K-Q----SGT--------------------------GT--
AS-------SS-CVIKGT-------------IGYVAP-----------------------
------------------------------------------------------------
----------GQ------------------------------------------------
-----------------------QCFLN---WS-----------------------RII-
-----------Y------------------------------------------------
------------------------------------------------------------
------------------------------------------------------------
------------------------------------------------------------
------------------------------------------------------------
------------------------------------------------------------
------------------------------------------------------------
------------------------------------------------------------
------------------------------------------------------------
------------------------------------------------------------
------------------------------------------------------------
------------------------------------------------------------
------------------------------------------------------------
------------------------------------------------------------
------------------------------------------------------------
------------------------------------------------------------
---------------------------------------------------------
>Bradi4g13223.1.p pacid=32789490 transcript=Bradi4g13223.1 locus=Bradi4g13223 ID=Bradi4g13223.1.v3.1 annot-version=v3.1
MHL--------------------------------------------RRGKIAFVGAPN-
------------------------------------------------------------
---------------------------------------------------------TTL
P-------------------------------LL--------------------------
--------------------------------AIVLI----YLANFCPHVC---------
---SLAT---TV-----------------------------P------H-NA--------
-SE-----N------DR-K-AL---LC-----LRSHL-S---DP---A-R------ALVS
-----W------G-N-------K-S--------F--------------QFCH-WRGVTCS
----TR----H--A--G-------R-VVALDLESLN------------------------
----------ITGQI---FPCIGDLL-FLS-RIHMVDNQI-NGPI---------------
--------------------------------------------------P---------
-------------SEIGC------------------------LTRLKYLNLSMN------
---------------------SITGVI-P-DTIS------------------------SC
--SRIQVIDLSMNSITGVIPNTISSCSRLEVIDLGYNSITGLIPNTISSCSCLMVIRLLN
NSIEGEIPISLAHCSSLQEITFSNN-NLNGSI-PPG--I-GL------------------
------------------------------------------------------LPRLTF
LFLPSNKIEGKIPKSLG--SSV-S-LLRVVLGNNSLTGG-IPPMLA--------------
----------------------------------NCSS----------------------
------------------------------------------------------------
------------------------------------------------------------
------------------------------------------------------------
------------------------------------------------------------
------------------------------------------------------------
------------------------------------------------------------
------------------------------------------------------------
------------------------------------------------------------
------------------------------------------------------------
-------------------------LHNLDLMK---------------------------
------------------------------------------------------------
------------------------------------------------------------
------------------------------------------------------------
------------------------------------------------------------
------------------------------------------------------------
------------------------------------------------------------
--------------------------------------------NKLNGEI---------
-----------------------------------------------PSEL-F-------
-----------------NNPSLITLDLSYNK-----------FMG-PI------------
---------------P--SS-SPI--------------------------------AP-K
LQYVSLAENNLTGEIPP-------------------------------------------
---------------------ILERFSSLSSLILAQNK-FHGSI-----------PES--
--L-TKI-PTLTV----LDLAYN-NL-SG----------------AVPPAIY-T-I-K-S
PTY----LGLGD------------------------NQLTG------RIPS---------
-----------DIAYTLPNIRTLVME------------------------------G-NH
FDGPLPASLVKASNLQ--------------------------------------------
----VLELRHNA----FTGLIP--SF-W-CLP-YL---TQLDLGAN-LFEAV-------D
WS-SLSSIP-SSAQ-LQAIYLDNN-KLHGII-P-S------------------SI---GN
-LLK-SLQMLFLS-ENRFTGTIP---SEIG-KLTNLTV----------------------
-----LQIAGNL-LSGRI---PDALGNLS-KLF-VLGLSRNKL-SGEI-P-QSI-G-NF-
---EKLGEL--YME-ENNLSGF------QWKYSS-LVG-CKNLVMLNLSCN-GFNGSIPP
G-LL--------S-IFSLSEGVDLSYNNLNGSIPS-----QIGS----------------
----------------------LINLESLNVSNN-QLSGEIPHAVG-ECLHLESLRLEVN
F-------------------------FNGSIP--ESLM-SLRGIT---------------
----EMD------------------------LSENNLS-----GEIP-DFFEDFSSLQLL
NLSFNSL-----EGIVPAG--------------------G-AFS-NS----SKVFIQGNK
DL---CT----R------TPML-QLPLCTAA---P---T------K-R------KK----
---T--------LH-------------II---SI-V-V-PL-A----T-A-I----LV--
-L-MSV-V---T-A--I-I-----SR-T--------------------------------
------------------------------------------------------------
------------------------------------------------------------
------------------------------------------------------------
------------------------------------------------------------
------------------------------------------------------------
------------------------------------------------------------
------------------------------------------------------------
----EIKQNNI---LINH------------------------------------------
------------------------------------------------------------
------------------------------------------------------------
----------S-------------------------------------------------
------------------------------------------------------------
------------------------------------------------------------
------------------------------------------------------------
------------------------------------------------------------
------------------------------------------------------------
------------------------------------------------------------
------------------------------------------------------------
------------------------------------------------------------
-------------------R----------------------------------------
------------------------------------------------------------
------------------------------------------------------------
------------------------------------------------------------
--------------S---------------------------------------------
------------------------------------------------------------
------------------------------------------------------------
------------------------------------------------------------
------------------------------------------------------------
------------------------------------------------------------
------------------------------------------------------------
------------------------------------------------------------
---------------------------------------------------------
>Bradi4g08300.2.p pacid=32789534 transcript=Bradi4g08300.2 locus=Bradi4g08300 ID=Bradi4g08300.2.v3.1 annot-version=v3.1
------------------------------------------------------------
------------------------------------------------------------
------------------------------------------------------------
------------------------------------------------------------
------------------------------------------------------------
------------------------------------------------------------
------------------------------------------------------------
------------------------------------------------------------
------------------------------------------------------------
------------------------------------------------------------
------------------------------------------------------------
------------------------------------------------------------
------------------------------------------------------------
------------------------------------------------------------
------------------------------------------------------------
------------------------------------------------------------
------------------------------------------------------------
------------------------------------------------------------
------------------------------------------------------------
------------------------------------------------------------
------------------------------------------------------------
------------------------------------------------------------
------------------------------------------------------------
------------------------------------------------------------
------------------------------------------------------------
------------------------------------------------------------
------------------------------------------------------------
------------------------------------------------------------
------------------------------------------------------------
------------------------------------------------------------
------------------------------------------------------------
------------------------------------------------------------
------------------------------------------------------------
------------------------------------------------------------
------------------------------------------------------------
------------------------------------------------------------
------------------------------------------------------------
------------------------------------------------------------
------------------------------------------------------------
------------------------------------------------------------
-----ML-HRLSF----LILGSN-SL-TG----------------VIPASIW-N-I-S-S
LIM----FSIGD------------------------NKLRG------IIPP---------
-----------NAFSTLPNLKRLFME------------------------------F-NQ
FDGHIPSSIANSSGMS--------------------------------------------
----LLQLSANI----FSGIFP-PEI-G-RLR-NL---SRLDFAVN-LLEAK--E-P-KD
LD-FITALT-NCSQ-LQVLALGFN-KFEVVL-P-S------------------SL---CN
-FST-SLWFLYLG-HTKMPGSIP---KDIG-NIINLQS----------------------
-----LYLNNNL-LTGTL---PSSLNQLK-NLR-TFIVDENQI-HGPI-P-WTI-G-NL-
---TELNYF--SLR-KNAFSG--------RLPIT-LGN-LTQLNALDLSGN-NFTGSIPS
G-LF--------N-IPTLSRIFYLSHNNLEGSIQQ-----EIGN----------------
----------------------LKNLVEFHAESN-KFSGEIPPTLG-ECQLLQSLYLQNN
I-------------------------LTGIIP--SLLN-QLKGLE---------------
----NLD------------------------LSRNNLS-----GQIP-MFLGNISMLYHL
NLSFNSF-----VGEVPNF--------------------G-VFA-NA----TAISIQGNA
QL---CG----G------IRDL-HLPPCSSQ---V---R------K-K------RS----
-------------L-------------VI---PI-V-V-PL-S--A-A-I-V----IL--
-S-L---L---C-V--Y-LC----WR-K--------------------------------
----------------S----------T--------------------TE---I------
-Y------S-T----T----------SMQG-H-PLISYPQLVR------------ATDGF
LAKNLL------------GSGAFGTVFKG----------NIGA---QAG----------Q
-STS----LAAVKV-LKL-Q---TPG------GLESFITECEALRNLRHRNLVKIITACS
SIDNKGN-----EFKAIVYSFMP------NGCLE----GWLH-----P-D-----T--N-
DQ----------------------------------------------------------
------------------------LAK-HLH-IL-QRVTILLDVADALDYLHCHG--HAP
VLHCDLKPSNV---LLDA-E-----------------------MVAH-------VGDFGL
AKI---------------------------------------------------------
----------------------------------------------------------LV
-------E--TNS---------Y----FQ----------------------------Q--
ST----------------------------------------------------------
------------------------------------------------------------
--------KYGV-----------GN-------MVSTYG--------------------DI
YSYG----ILVLEMVTAKRPTD-SEFIG----G-LSIRQYVK-LGL-------GG-RVMD
---VIDTQ-LSL--------------------N-L----------KNE-----------L
QTTD-------------------DYSYK--L-------KIDCLISLLRFGLSCSQEMPSS
RM----ATGHIIKELHAI------------------------------------------
------------------------------------------------------------
-------------------K----E-----------------------------------
------------------------------------------------------------
------------------------------------------------------------
--------------------------------------------------------IL-H
--------------S---------------------------------------------
------------------------------------------------------------
------------------------------------------------------------
------------------------------------------------------------
------------------------------------------------------------
------------------------------------------------------------
------------------------------------------------------------
------------------------------------------------------------
---------------------------------------------------------
>Bradi4g11740.2.p pacid=32789848 transcript=Bradi4g11740.2 locus=Bradi4g11740 ID=Bradi4g11740.2.v3.1 annot-version=v3.1
---------------------------------------------------MASASV---
------------------------------------------------------------
---------------------------------------------------------CIK
------------------------------------------------------------
----------------------------------ALA----LLAT-VLIL----------
----------AT-----------------------------L------A-DE--------
-SS-----N------NR-E-AL---LC-----LNSRL-S-----------------I---
-----W--------NS-----TT-S--------P--------------DFCT-WRGVTCT
----ETTQPPA--A--A-------K-VMALDMEALG------------------------
----------LTGDI---PPCISNLT-SLV-RIHLPNNQL-SGHL---------------
--------------------------------------------------P---------
-------------PELGQ------------------------LTRLRYLNLSTN------
---------------------VLTGEI-P-VSLS------------------------SC
--AGLEVLV---------------------------------------------------
---------------------LSRN-SIGGAI-PPE--L-GA------------------
------------------------------------------------------------
------------------------------------------------------------
-----------------------------------LRN----------------------
------------------------------------------------------------
------------------------------------------------------------
------------------------------------------------------------
------------------------------------------------------------
------------------------------------------------------------
------------------------------------------------------------
------------------------------------------------------------
------------------------------------------------------------
------------------------------------------------------------
-------------------------LSYLDLAI---------------------------
------------------------------------------------------------
------------------------------------------------------------
------------------------------------------------------------
------------------------------------------------------------
------------------------------------------------------------
------------------------------------------------------------
--------------------------------------------NKLSGTL---------
-----------------------------------------------PPSV-G-------
-----------------NLS----------------------------------------
------------------------------------------------------------
------------------------------------------------------------
---------------------------SLTALLLSQNQ-LQGNI-----------PD---
--L-SKI-SGLQF----LDLSYN-SL-SG----------------TVPTSIY-K-L-S-L
LTF----LGLAN------------------------NNLGG------TLPS---------
-----------DMGNSLSNINILMMS------------------------------N-NH
FEGNIPASLANASKLE--------------------------------------------
----FMYLGNNS----LSGVIP--SF-G-AMM-NL---QVVMLHSN-QLEAG-------D
WT-FFSSLA-NCTR-LKKLNLGGN-NLRGDF-PVN------------------SV---AD
-LPK-TLDGLTLQ-SNYISGTIP---LEIG-NLSKISL----------------------
-----LYLDDNL-FTGPI---PPTLGQLH-NLF-ILKLSKNMF-SGEI-P-PSI-G-NL-
---NQLSEL--YLQ-ENQLSG--------SVPTS-LAG-CQKLVALNLSSN-TLTGNISG
L-MF--------SKLNQLSWLLDLSHNQFTYSIPV-----ELGS----------------
----------------------LMNLGSLNLSHN-KLAGKIPSTLG-ACVRLESLRLEGN
L-------------------------LQGSIP--QSLA-NLKGVK---------------
----VLD------------------------FSRNNLS-----GKIP-EFLQTFTSLQYL
NMSFNNF-----EGPVPTG--------------------G-VFT-GT----NNASVQGNP
HL---CS----S------VGVN-DFPRCSTL---V---S------K-R------KH----
---K--------FIVP-----------LL---AA-L-S-GL-V----G-VAL----IL--
-R-LFFSV---F-N--V-L-----RK-K--------------------------------
----------------K-R--------K--------------------SS---E------
-S------I-D----H----------TYME-M-KRLTYNDVSK------------ATNSF
SPANIV------------GSGQSGTVYKG----------QMDG---E-------------
--DT----MVAVKV-FKL-D---QYG------AVGSFVAECKALQNIRHRNLVKVITACS
TYDPMGN-----EFKALVFEYMA------NGSLE----NRLH-----A-K-----F--H-
KH-N--------------------------------------------------------
--------------------------A-DLG-LG-VRICIAVDIASSLEYLHNQC--IPP
VVHCNLKPSNI---LFDD-E-----------------------DTAY-------VCDFGL
ARL---------------------------------------------------------
----------------------------------------------------------IR
-------G--YSS-------G-V----QS----------------------------N--
ST-------ST-VGPRGS-------------IGYIAP-----------------------
------------------------------------------------------------
--------EYGM-----------GS-------PISTEG--------------------DV
YSYG----IIILEMLTGRRPTD-EAFRD----G-LTLRKYVG-ASLS---------KVED
---ILHPS-LIA--------------------E-M----------RHP-----------H
ADHTP--------------KAEEYRITT--R-------MGVCALQLLKLGQICSEELPKD
RP----SMHEIYSEVIAI------------------------------------------
------------------------------------------------------------
-------------------K----E-----------------------------------
------------------------------------------------------------
------------------------------------------------------------
--------------------------------------------------------AF-F
--------------S------------------MNSY-----------------------
------------------------------------------------------------
------------------------------------------------------------
------------------------------------------------------------
------------------------------------------------------------
------------------------------------------------------------
------------------------------------------------------------
------------------------------------------------------------
---------------------------------------------------------
>Bradi4g16133.1.p pacid=32790088 transcript=Bradi4g16133.1 locus=Bradi4g16133 ID=Bradi4g16133.1.v3.1 annot-version=v3.1
---------------------------------------------------M--------
------------------------------------------------------------
------------------------------------------------------------
------------------------------------------------------------
------------------------------------------------------------
----------SS-----------------------------R------R-SN--------
-GT-----A------DE-L-VL---LS-----FKSML-----------------------
------------------------------------------------------------
----------Q--P--G-------R-VVSLLVDSFN------------------------
----------LSGHI---SPFLGNLS-FLK-NLSLGNNRL-VGQI---------------
--------------------------------------------------P---------
-------------PELGR------------------------LVRLQVLNLSTN------
---------------------SLQGSI-P-ATMR------------------------GC
--TNLTALD---------------------------------------------------
---------------------LSKN-QLHGEI-PAE--V-GT------------------
------------------------------------------------------LKNLLS
LGLRKN----------------------------DLSGE-IPLSLA--------------
----------------------------------DLLS----------------------
------------------------------------------------------------
------------------------------------------------------------
------------------------------------------------------------
------------------------------------------------------------
------------------------------------------------------------
------------------------------------------------------------
------------------------------------------------------------
------------------------------------------------------------
------------------------------------------------------------
-------------------------IEYLSLSN---------------------------
------------------------------------------------------------
------------------------------------------------------------
------------------------------------------------------------
------------------------------------------------------------
------------------------------------------------------------
------------------------------------------------------------
--------------------------------------------NRLSGEI---------
-----------------------------------------------PSAL-G-------
-----------------NLS----------------------------------------
------------------------------------------------------------
------------------------------------------------------------
---------------------------GLWHLDLGGNM-LSGAI-----------PAS--
--L-GRL-PSLSR----LILRYN-NS-SG----------------LIPASIW-N-I-S-S
LTA----FSVQQ------------------------NMLSG------TIPP---------
-----------DAFNNLPRLQYIAMD------------------------------N-NK
FHRYIPTSLDNASDVS--------------------------------------------
----TVQLSFNF----FSGV----------------------LSNN-LLQAK--G-P-KD
WE-FLSALA-NCSQ-LQTLDLCAN-KFGGVL-P-D------------------SF---SN
-LSS-LLTFLSLS-VNAISGSIPLP-IDIG-KLVNLQY----------------------
-----LDISNNN-FTGTL---PFSFTRLQ-NLQ-SFSAFSNKI-SG--------------
--------------------G--------SIPST-LGN-MTNLLALGLSSN-KFTGQVPK
E-IF--------N-IPTLSEILELSNNNLEGSLPQ-----EIGN----------------
----------------------LKNLVEFHAYSN-NLSGEIPSTLG-ECQLLRNLYLQNN
I-------------------------LTGRIP--SFLS-QLKGLE---------------
----NLD------------------------LSTNNLS-----GKIP-KFLGNISMLYYL
NLSFNAF-----VGEVPNF--------------------G-VFA----------------
------------------------------------------------------------
-------------------------------------------------I-V----IF--
-S-L---I---C-I--F-LS----QR-G--------------------------------
----------------R----------T--------------------TK---L------
-P------S-T----T----------SMQG-H-PFISYPQLVR------------ATDSF
STANML------------GSGAFGTIFKG----------NIGA---QAC----------E
-STS----VVA-----------------------------------------VEILTACS
SIDSRGN-----DFNAIVFDFMP------NGTLE----GWLH-----P-D-----T--N-
DQ----------------------------------------------------------
------------------------PDK-HLN-LL-ERVTILLDVANALDYLHC------P
VLHCDLKPSNV---LLDA-E-----------------------LVGH-------VGDFGL
AKI---------------------------------------------------------
----------------------------------------------------------LV
-------E--TSS---------Y----FQ----------------------------Q--
PK-------RAQWDLEGQWVMHPQLIKEASEKCSYAT-----------------------
------------------------------------------------------------
--------EYGA-----------GN-------VVSAYG--------------------DI
YSSG----ILVLETVTAKRPTD-SEFIG----G-LNIRQYVE-LGL-------GG-SVMD
---VIDNQ-LSL--------------------N-L----------ENE-----------L
QTAD-------------------DY----------------------SLGLSCSQEMPSS
RM----ATRDIIKELHAI------------------------------------------
------------------------------------------------------------
-------------------K----E-----------------------------------
------------------------------------------------------------
------------------------------------------------------------
--------------------------------------------------------TLHL
------------------------------------------------------------
------------------------------------------------------------
------------------------------------------------------------
------------------------------------------------------------
------------------------------------------------------------
------------------------------------------------------------
------------------------------------------------------------
------------------------------------------------------------
---------------------------------------------------------
>Bradi4g30560.3.p pacid=32790188 transcript=Bradi4g30560.3 locus=Bradi4g30560 ID=Bradi4g30560.3.v3.1 annot-version=v3.1
M-----------------------------------------------RAPMAVK-----
------------------------------------------------------------
----------------------------------------------------------RA
A-------------------------------IL--------------------------
---------------------------------HLLL----HLVF-FHV-----------
-----AA---LAG------KRPIAMV------------RRRQ------G-QH--------
-LL-----Q------EK-A-TL---LE-----LKRSL-T-L-LS---P-SAP----LLAD
-----W--------N-------E-SN-------P--------------DSCG-FTRVTCD
-----W----R--R--Q-------H-VTKLALNDMN------------------------
----------ISGTI---PPLIANLT-RLR-SLDMSSNFL-TGQI---------------
--------------------------------------------------P---------
-------------AELSN------------------------------------------
------------------------------------------------------------
------------------------------------------------------------
------------------------------------------------------------
------------------------------------------------------------
------------------------------------------------------------
-----------------------------------LRW----------------------
------------------------------------------------------------
------------------------------------------------------------
------------------------------------------------------------
------------------------------------------------------------
------------------------------------------------------------
------------------------------------------------------------
------------------------------------------------------------
------------------------------------------------------------
------------------------------------------------------------
------------------------------------------------------------
------------------------------------------------------------
------------------------------------------------------------
------------------------------------------------------------
------------------------------------------------------------
------------------------------------------------------------
------------------------------------------------------------
------------------------------------------------------------
------------------------------------------------------------
------------------------------------------------------------
------------------------------------------------------------
------------------------------------------------------------
----------------------------LGVLNLGRNQ-LSGGI-----------PPS--
--L-SAL-ANLFY----LRLREN-RL-SG----------------PIPAAIFKN-C-T-D
LGL----VDFAN------------------------NNLSG------EIPRDTD------
----------TSGDFCAYSVFVLNLF------------------------------S-NR
LTGKLPRWLANCTYLY--------------------------------------------
----LLDVENNR----LADELP-TNIIS-GKQ-QL---VYLHLSNNDRFLSH--DGN-TN
LEPFFAAVS-NCSQ-ILEIEAGAL-GIGGLL-P-S------------------LL---GS
MLPP-NMSHLNLE-LNKIEGPIP---ADIG-DVINITLMNLSSNQLNGTVPA-SI-CAL-
PKLERLSLSNNN-LTGEI---PACIGNAT-RLG-ELDLSGNAL-SGSI-P-SGI-G-T--
----QLENL--YLQ-SNRLSG--------AIPATRLAE-CIRLLHLDLSDN-RLTGEIPD
K-VS--------G-TGIV--SLNLSCNRISGELPR-----GLGD----------------
----------------------MQLVQVIDLSWN-NFTGPISPQLAVGCPELEVLDLSHN
S-------------------------LRGDLP--LSLD-LLKDLQ---------------
----NLD------------------------VSDNSLT-----GQIP-VNLTKCTSLKHV
NLSYNNF-----IGDVPTT--------------------G-IFA-SF----TYLSYIGNP
GL---CG----S------VVRR----NCQRH--------------P-Q----WYQS----
R--K-----------------------YL----V-V-M-SV-C--AAV-L-A---FVL--
-T-ILC-A-V-S-FW-K-I-----RD-R--------------------------------
------------LAAMR-ED---MFRGR-----------R-----------SGG------
-S------S-P----V----------VKYK-Y-PRVTYQELVE------------ATEEF
STDRLV------------GTGSYGRVYRG----------TLR----D-------------
--GT----MVAVKV-LQL-Q---SGN------STRSFNRECQVLKRIRHRNLMRIITACS
L-----A-----DFKALVLPFMA------NGSLE----RCLY-----A-G----------
------------------------------------------------------------
------------------------PPA-ELS-LV-QRVNICSDIAEGMAYLHHHS--PVK
VIHCDLKPSNV---LIND-D-----------------------MTAL-------VSDFGI
SRL---------------------------------------------------------
----------------------------------------------------------VM
-------S--VSG---------V----SNT--------------------------ADVG
AS-------TA-NMLCGS-------------IGYIPP-----------------------
------------------------------------------------------------
--------EYGY-----------GS-------NPTTKG--------------------DV
YSFG----VLVMEMVTKKKPTD-DMFDA----G-LSLHKWVK-SHY-------HG-QAHA
---VVDQV-LAG--------------------M-V----------LDQ------------
---------------------T-PEVRR--M-------WDVAIGELLELGILCTQESAST
RP----TMIDAADDLDRL------------------------------------------
------------------------------------------------------------
-------------------K----R-----------------------------------
------------------------------------------------------------
------------------------------------------------------------
--------------------------------------------------------YL-G
--------------G------------------DT-------------------------
------------------------------------------------------------
------------------------------------------------------------
------------------------------------------------------------
-----------------------------------------T---------------VT-
------------------------------------------------------------
------------------------------------------------------------
---FASSL----GFSS--------------------------TIVEDIDD----------
---------------------------------------------------------
>Bradi4g16068.1.p pacid=32790391 transcript=Bradi4g16068.1 locus=Bradi4g16068 ID=Bradi4g16068.1.v3.1 annot-version=v3.1
---------------------------------------------------MAGAL----
------------------------------------------------------------
------------------------------------------------------------
A-------------------------------LV--------------------------
--------------------------------VFSLL----LCAFPSHALHPP-------
---SSNR---MV-----------------------------S------S-NT--------
-TT-----A------DE-L-SL---LS-----FKSML-S-G--------G------PLPS
-----W--------N-------S-S--------G--------------SYCS-WPGVICG
---GRR----H--P--D-------R-VVALRLHSYN------------------------
----------LSGWL---SPSLGNLS-FLQ-KLDLSDNQL-VGQI---------------
--------------------------------------------------P---------
-------------PELGR------------------------LIRLRLLNLSDN------
---------------------SLQGSI-P-AALR------------------------GC
--TKLTRLD---------------------------------------------------
---------------------LFSN-QLQGEI-PAKK-I-GA------------------
------------------------------------------------------LKVLSN
LILKET-----------------IALYFL-----NLSGE-IPPRLA--------------
----------------------------------ELTS----------------------
------------------------------------------------------------
------------------------------------------------------------
------------------------------------------------------------
------------------------------------------------------------
------------------------------------------------------------
------------------------------------------------------------
------------------------------------------------------------
------------------------------------------------------------
------------------------------------------------------------
-------------------------MEYMSLGH---------------------------
------------------------------------------------------------
------------------------------------------------------------
------------------------------------------------------------
------------------------------------------------------------
------------------------------------------------------------
------------------------------------------------------------
--------------------------------------------NRLSGEI---------
-----------------------------------------------PPGL-G-------
-----------------NLS----------------------------------------
------------------------------------------------------------
------------------------------------------------------------
---------------------------KMWYLALSFNM-LSGSI-----------PSS--
--F-GML-SSLST----ITLSSN-NL-TG----------------AIPISFW-N-I-S-S
LKF---------------------------------------------------------
------------------------------------------------------------
------------------------------------------------------------
----------------------------------L-------------------------
VE-FITALT-NCSQ-LQVLGLNAN-KFEGVL-P-I------------------SL---SN
-LST-SLVHLELK-SNRIKGSIP---EGIG-NLVNLQR----------------------
-----LVLMQNS-FTGTL---PSSLG-------------ENKI-SGSI-P-WTI-G-NL-
---TELNYL--DLY-MNDFSH--------DLPST-LVN-LTKLFGLYVSSN-NITGQIPS
G-LF--------D-I---------------GSIPK-----EIGN----------------
----------------------LKNLVDFRAESN-KLSGEIPDTLG-GCQLLQVLSLQ-N
I-------------------------LNGGIP--SVLG-GLKGLE---------------
----TLD------------------------LSSNNLS-----GQIP-KSLGDLTTLHYL
NLSFNSL-----AGQVPIV--------------------G-VFA-NS----TAVSIQGNG
KL---CG----G------IPGL-HLPLCSLQ---I---A------K-K------KH----
---K-F-------P-------------VV---PT-L-V-SL-I--S-T-L-A----VL--
-A-L---L---Y-K--L-LT----CQ-K--------------------------------
----------------K-R--------K--------------------EM---I------
-P------S-T----N----------SMQD-R-SLISYSHLVK------------ATDDF
SVSNLL------------GSGSFGSVYKG----------KLDG---HAG----------E
-SAT----FVAVKV-LKL-Q---TPK------ALESFTAECEALRNMRHRNLVKIITVCS
SIDTQRN-----DFKAIVYDFMP------NGNLE----GWLH-----P-H-----T--N-
DK-T--------------------------------------------------------
------------------------EQK-HLN-LL-QRVTILRDVAYALDYLHCHG--PAP
TVHCDLKSSNV---LLDA-E-----------------------M----------------
------------------------------------------------------------
------------------------------------------------------------
------------------------------------------------------------
------------------------------------------------------------
------------------------------------------------------------
---------YGA-----------GN-------MVSTHG--------------------DI
YSYG----IVVLETVTGKMPTD-SKSRQ----G-LSLREYAQ-LGL-------CD-RMLD
---VVDPR-LSI--------------------D-L----------GSG-----------L
KTAN-------------------ALSYR--R-------ALECLVSLLRLGMSCSQELPSS
RM----STGDIIKELHAI------------------------------------------
------------------------------------------------------------
-------------------G----E-----------------------------------
------------------------------------------------------------
------------------------------------------------------------
--------------------------------------------------------SL-Q
--------------G------------------IQ-------------------------
------------------------------------------------------------
------------------------------------------------------------
------------------------------------------------------------
-----------------------------------------S---------------MEM
EN--------CANK----------------------------------------------
------------------------------------------------------------
------------------------------------------------------------
--------------------------------------------------------I
>Bradi4g30827.2.p pacid=32790963 transcript=Bradi4g30827.2 locus=Bradi4g30827 ID=Bradi4g30827.2.v3.1 annot-version=v3.1
---------------------------------------------------MSSCNVIGE
RT-----------------------------------------SRSSTMPIP--------
----------------------------------------------------------YL
F-------------------------------IL--------------------------
-----------------------------------LL----VLSP-------------FS
AAAVGTS---SP-----------------------------N------S-NG--------
-SD-----T------DL-A-AL---LA-----FKAQL-S---DP---L-G------ALAG
N----W--------T-------T-G--------T--------------SFCH-WVGISCS
-----R----R--R--E-------R-VTVLSLPDIP------------------------
----------LYGPI---TPHLGNLS-FLS-VLNLNSTNI-TGSI---------------
--------------------------------------------------P---------
-------------HDLGR------------------------LHRLEFLRLGNN------
---------------------GLSGSI-P-PTIG------------------------NL
--RRLQVLD---------------------------------------------------
---------------------LRLN-LLSGSI-PVE--L-RN------------------
------------------------------------------------------LHNLVY
INLKANYISGSIPTDIF-NNTP-M-LTYLNFGNNSLSGS-IPSYIG--------------
----------------------------------SLPV----------------------
------------------------------------------------------------
------------------------------------------------------------
------------------------------------------------------------
------------------------------------------------------------
------------------------------------------------------------
------------------------------------------------------------
------------------------------------------------------------
------------------------------------------------------------
------------------------------------------------------------
-------------------------LQYLIMQF---------------------------
------------------------------------------------------------
------------------------------------------------------------
------------------------------------------------------------
------------------------------------------------------------
------------------------------------------------------------
------------------------------------------------------------
--------------------------------------------NQLTGVV---------
-----------------------------------------------PPAI-F-------
-----------------NMSKLQSIILSKNY-----------LTG-SF------------
---------------P--TN-GSF-------------------------------SLP-M
LQIFSMGENNFTGQIPS-------------------------------------------
---------------------GLASCQYLKVISFPVNS-FEGVV-----------PTW--
--L-GKL-TRLFW----LSIGEN-DL-FG----------------SIPTILS-N-L-T-S
LNL----LDLGS------------------------CKLTG------AIPI---------
-----------ELG-HLSELSQLNLS------------------------------D-NE
LTGPIPAPLDNLTELA--------------------------------------------
----ILMLDKNM----LVGSVP-RTI-G-NIN-SL---VHLDISTN-CLQ--------GD
LS-FLSVFS-NLPN-LQYLSIESN-NFTGSL-P-G------------------YV---GN
-LSS-QLQIFLAS-GIGLVGELP---TTIS-NLTSLFV----------------------
-----LDLSRNQ-LYSAI---PQSIMMMK-NLQ-WLDLSENNL-FGSI-P-SQI-A-ML-
---KNLDHF--LLS-DNKFTG--------SLPEN-ISN-LTKLEVLILSGN-HLTSTMPP
S-LF--------H-IDSL-LHLDLSQNSMSGALPF-----DVGY----------------
----------------------LKQIFRIDLSTN-HFVGRFPDSIG-QLQMLTYLNLSQN
S-------------------------FSDSIP--NSFN-KLISLE---------------
----TLD------------------------LSHNDLF-----GTIP-NYLANFTILTSL
DLSFNNL-----KGQIPNG--------------------G-IFS-NI----SLQSLMGNS
GL---CG-----------ASHL-GFSACPSN---S---Q------K-T------------
K--G-G---------------------ML---KF-L-L-PT-I--IIV-I-G----VV--
-A-S-C-L---Y-V--M-I-----RK-N--Q-----------------------------
----------------Q-G--------M--------------------TV---S------
-A------S-M----V----------DLTS-H-PLVPYHELAR------------ATNNF
SESNQL------------GSGSFGKVFKG----------QLNN-----------------
--GL----VVAIKV-LNM-Q---LEQ------GMRSFDAECQVLRMARHRNLIKILNTCS
NL----------DFRALVLQYMP------NGTLD----ALLHH----S-Q-----S----
------------------------------------------------------------
-------------------------TR-HLG-LL-ERLGVVLDVAMAMEYLHHEH--YEV
VLHCDLKPSNV---LFDE-N-----------------------MTAH-------VADFGI
ARL---------------------------------------------------------
----------------------------------------------------------LL
-------G--DET-----------------------------------------------
SL-------IS-ASMPGT-------------VGYMAP-----------------------
------------------------------------------------------------
--------EYGS-----------LG-------KASRKS--------------------DV
FSYG----IMLLEVFTRRRPTD-AIFVG----N-LTMRQWVF-EAF-------PA-ELVH
---VVDDD-LLQ--------------------G-P-------------------------
------------------------SSRC--S-------WELFLVPLFELGLLCSSDSPDQ
RM----TMTDVVIKLKKI------------------------------------------
------------------------------------------------------------
-------------------K----V-----------------------------------
------------------------------------------------------------
------------------------------------------------------------
--------------------------------------------------------EY-T
--------------K------------------WS-------------------------
------------------------------------------------------------
------------------------------------------------------------
------------------------------------------------------------
-----------------------------------------A---------------SAT
Q-----------------------------------------------------------
------------------------------------------------------------
------------------------------------------------------------
---------------------------------------------------------
>Bradi4g24410.3.p pacid=32791406 transcript=Bradi4g24410.3 locus=Bradi4g24410 ID=Bradi4g24410.3.v3.1 annot-version=v3.1
---------------------------------------------------MRVT-----
------------------------------------------------------------
---------------------------------------------------------SIM
Q-------------------------------FI--------------------------
-----------------------------------LG----LMVC-NGH-----------
----AVI---CD-----------------------------S------L-YG--------
-NE-----T------DR-L-SL---LE-----FKNAI-S-L-DP---K-Q------SLMS
-----W--------N-------D-S--------I--------------HFCN-WEGVHCR
----IK----N--P--L-------R-VISLDLANRG------------------------
----------LVGQI---SPSLGNLT-LLK-HLFLSTNRF-TGTI---------------
--------------------------------------------------P---------
-------------PALGH------------------------LHRLQNLYLSNN------
---------------------TLQGTI-P--SLA------------------------NC
--SNLKALW---------------------------------------------------
---------------------LDRN-QLVGQI-PTD--L---------------------
------------------------------------------------------------
------------------------------------------------------------
-----------------------------------PPF----------------------
------------------------------------------------------------
------------------------------------------------------------
------------------------------------------------------------
------------------------------------------------------------
------------------------------------------------------------
------------------------------------------------------------
------------------------------------------------------------
------------------------------------------------------------
------------------------------------------------------------
-------------------------LEKLQLSV---------------------------
------------------------------------------------------------
------------------------------------------------------------
------------------------------------------------------------
------------------------------------------------------------
------------------------------------------------------------
------------------------------------------------------------
--------------------------------------------NNLTGTI---------
-----------------------------------------------PASL-A-------
-----------------NIT----------------------------------------
------------------------------------------------------------
------------------------------------------------------------
---------------------------SLNQFNFALNS-IEGNI-----------PNE--
--L-RKL-PALHI----LNAGGN-QL-TG----------------TFPQAIL-N-L-S-T
LVS----LNLGQ------------------------NRLSG------EVPS---------
-----------NLGNSLPNLQAFALA------------------------------N-NF
FHGEIPSSLINASELS--------------------------------------------
----KFDISSNN----FTGLIL-RSI-G-RLS-KL---TWLNLEFN-KLQAR--S-K-ED
WE-FMSSLA-NCTK-LNAFSVEGN-HLEGEV-P-T------------------SL---SN
-LSI-QLQNLYLG-RNQLTGGFP---SGIA-NLPNLIV----------------------
-----LGMNSNR-FTGNI---PQWLGTLK-SLQ-ILGLASNTF-TGFI-P-SSL-S-NL-
---SQLTYL--LLD-SNQFVG--------SIPPS-FRN-LQGLSILNISNN-NLSGRVPK
E-IF--------S-IPTL-MQIYLSFNNIDGELPT-----DIAN----------------
----------------------AKQLTNLELSSN-RLSGVVPSTLG-NCASLQDIKLDWN
N-------------------------FSGSIP--ISIS-KISSLQ---------------
----ILS------------------------VSHNNIT-----GSIP-VSLGNLQYLEQL
DLSFNHL-----EGEVPTK--------------------G-IFM-NV----TAVQIDGNQ
GL---CG----G------TLEL-HLMACSAT---P---S------N-S------TK----
H--K-L------FL-------------VL---KV-V-I-PV-A----C-M-V----SL--
-V-M-I-I-L-V-L--L-F-----WR-R--------------------------------
----------------K-H--------K-----------R--------ET---M------
-S------L-PSFGGS----------FGRQ-F-PKVSFIDLDR------------ATEGF
STSNII------------GRGIHGSVYQG----------KLFE---D-------------
--GN----DVAIKV-FNL-E---TRG------AQKSFIAECNALSNVRHRNLLPILTACS
SIDSNGN-----DFKALVYEFMP------RGDLH----RLLY-----S-T-----Q--D-
YE----------------------------------------------------------
--------------------GSA-DLI-HIT-LA-QRLSIVVDVADALEYLHHNN--QGT
IVHCDMKPSNI---LLDD-N-----------------------MTAH-------VGDFGL
ARF---------------------------------------------------------
----------------------------------------------------------KV
-------D--SGV-------S-S----SDD--------------------------PY--
ST-------SL-IAIKGT-------------IGYVAP-----------------------
------------------------------------------------------------
--------ECAT-----------GG-------HVSTAS--------------------DV
YSFG----IVLLEIFLRKRPTD-DMFKD----G-LDIAKFVE-MNF-------PE-SMSQ
---IVEPE-LLQ--------------------D-Q---------PEFT-----------K
GSP--------------------VVTKE--N-------DLGSLISVLRIGLCCTKLSPNE
RP----NMQEVASKLHGI------------------------------------------
------------------------------------------------------------
-------------------K----E-----------------------------------
------------------------------------------------------------
------------------------------------------------------------
--------------------------------------------------------AY-L
--------------R------------------GY-------------------------
------------------------------------------------------------
------------------------------------------------------------
------------------------------------------------------------
------------------------------------------------------------
------------------------------------------------------------
------------------------------------------------------------
------------------------------------------------------------
---------------------------------------------------------
>Bradi1g37304.1.p pacid=32794538 transcript=Bradi1g37304.1 locus=Bradi1g37304 ID=Bradi1g37304.1.v3.1 annot-version=v3.1
MAL------------------------------------------------LSTVGTLGS
------------------------------------------------------------
---------------------------------------------------------SLF
S-------------------------------VASI------------------------
----------------------------------SSF----LIIF-ALSSSS--------
---HGVS---TT-----------------------------A------S-DE--------
-SN-----M------DL-Q-PL---LC-----LKKHL-S---SN---A-R------ALSS
-----W--------N-------D-T--------L--------------QYCS-WPGVTCG
----KR----H--P--S-------R-VTALDLESLG------------------------
----------LDGQI---PPCIGNLT-FLT-IINLMGNLL-SGEI---------------
--------------------------------------------------P---------
-------------PEVGN------------------------LHRLHIIDLGNN------
---------------------SLHGEI-P-LGLS------------------------NC
--LNLTGIN---------------------------------------------------
---------------------LDSN-MLHGSI-PDG--F-GM------------------
------------------------------------------------------LPKLSF
LFASNNNLMGNIPYSLG--SSS-S-LTYVILANNSLIGG-IPPFLA--------------
----------------------------------NSSS----------------------
------------------------------------------------------------
------------------------------------------------------------
------------------------------------------------------------
------------------------------------------------------------
------------------------------------------------------------
------------------------------------------------------------
------------------------------------------------------------
------------------------------------------------------------
------------------------------------------------------------
-------------------------LQGLDLEH---------------------------
------------------------------------------------------------
------------------------------------------------------------
------------------------------------------------------------
------------------------------------------------------------
------------------------------------------------------------
------------------------------------------------------------
--------------------------------------------NDLGGEI---------
-----------------------------------------------PRAL-F-------
-----------------NSSSLLLISLAQNN-----------LFG-SI------------
---------------P--HF-SHT---------------------------------S-P
LISLTLSFNNLIGEIPS-------------------------------------------
---------------------SVGNCSSLFELLLTGNQ-LQGSI-----------PWG--
--L-SKI-PYLQT----LDLNFN-NL-SG----------------TVPLSLY-N-M-S-T
LTY----LGMGA------------------------NALVG------EIPE---------
-----------NIGHTLPNLETFVVK------------------------------Q-NK
FQGLVPNSIANATNLQ--------------------------------------------
----VIILGDNA----FHGIVP--YF-G-SLL-KL---TILDLSKN-QLEAG-------D
WT-FLSSLA-SCTK-LVSLHLDAN-NLQGEL-P-N------------------DI---GG
-LSK-SLQVLVLS-ANKISGTIP---HEIA-KLTNLTI----------------------
-----LHMGNNQ-LTGNI---PGSLGNLP-YLF-VLSLPQNKL-SGQI-L-RSI-G-NL-
---SQLSEL--YLQ-ENYLSG--------PIPVA-LAQ-CTKLHTLNLSCN-SLDGRLPK
E-LF--------T-ISAFSEGLDLSYNKLSGPIPV-----EIGG----------------
----------------------LINLSPLNISNN-QLTGEIPSTLG-ECLHLESLHLEGN
R-------------------------LDGRIP--QSFA-ALRGIN---------------
----DMD------------------------LSRNNLC-----GKVP-DFFKFFSSMSLL
NLSFNNL-----EGPIPTG--------------------G-IFQ-NE----SKVFIQGNK
EL---CA----I------SPQL-KLPLCQTA---A---S------K-P------TH----
---T-S-------N-------------VL---KI---V-AI-T----A-L-Y----LV--
-L-LSC-I---G-V--I-F-----FK-K--------------------------------
----------------R-N--------K--------------------VQ---Q------
-E------D-D----P----------FLEG-L-MKFTYVDLVK------------ATDGF
SSANLV------------GSGKYGSVYKG----------RIES---E-------------
--EQ----AVAIKV-FKL-D---QVG------ATKSFLAECEALRNTRHRNLVRVITVCS
TIDHAGQ-----EFKALVLEYMI------NGNLE----SWLH-----P-T-----L--D-
EH-H--------------------------------------------------------
------------------------LKR-PLS-LG-SRIVIAVDMAAALDYLHNNC--TPP
VAHCDLKPSNV---LLDD-L-----------------------MGAC-------VGDFGL
TKF---------------------------------------------------------
----------------------------------------------------------LH
-------T--YTP-------S-E----NH----------------------------T--
ST-------SL-VGPRGS-------------VGYIAP-----------------------
------------------------------------------------------------
--------EYGF-----------GS-------KISTKG--------------------DV
YSYG----VVILEMLTGKRPTD-EMFKD----G-LSLYKFVE-KSF-------PQ-KIAD
---ILDTR-MVP--------------------Y-Y----------GDQ-----------D
EEAGR-------------TSEEQNRSMA--G-------TMSCVLDLIKLGLLCAAETPKD
RP----VMQDVYSEVIAI------------------------------------------
------------------------------------------------------------
-------------------K----E-----------------------------------
------------------------------------------------------------
------------------------------------------------------------
--------------------------------------------------------AF-L
--------------A------------------LL-------------------------
------------------------------------------------------------
------------------------------------------------------------
------------------------------------------------------------
------------------------------------------------------------
------------------------------------------------------------
------------------------------------------------------------
------------------------------------------------------------
-----------------------------------G---------------------
>Bradi1g74371.1.p pacid=32794543 transcript=Bradi1g74371.1 locus=Bradi1g74371 ID=Bradi1g74371.1.v3.1 annot-version=v3.1
------------------------------------------------------------
------------------------------------------------------------
------------------------------------------------------------
------------------------------------------------------------
------------------------------------------------------------
------------------------------------------------------------
------------------------------------------------------------
------------------------------------------------------------
------------------------------------------------------------
------------------------------------------------------------
------------------------------------------------------------
------------------------------------------------------------
------------------------------------------------------------
------------------------------------------------------------
------------------------------------------------------------
------------------------------------------------------------
------------------------------------------------------------
------------------------------------------------------------
------------------------------------------------------------
------------------------------------------------------------
------------------------------------------------------------
------------------------------------------------------------
------------------------------------------------------------
------------------------------------------------------------
------------------------------------------------------------
------------------------------------------------------------
------------------------------------------------------------
------------------------------------------------------------
------------------------------------------------------------
------------------------------------------------------------
------------------------------------------------------------
------------------------------------------------------------
------------------------------------------------------------
------------------------------------------------------------
---------------------------------------------MLSGPV---------
-----------------------------------------------PPTI-F-------
-----------------NMSSLEDMRLGHNN-----------LIG-PI------------
---------------P--SN-RSF-------------------------------SLP-A
LQIFDIIKNKFTGQISL-------------------------------------------
---------------------GLAACKHVQVLNIAGNL-FVDVV-----------PTW--
--L-AQL-TRLTG----ISMGGQ-DI-FG----------------PIPSVLS-N-L-T-M
LNV----LDISR------------------------SNLSG------DIPV---------
-----------ELG-KLRQLTVLKFS------------------------------D-NQ
LTGSFPDFLGNFSEIS--------------------------------------------
----YLDLRSNQ----LSGRVP--SL-G-NNR-HL---WRLDIREN-YL-------Q-GD
LS-FLASLC-NCRQ-LQMIGISNN-PFTGSL-P-S------------------YV---GN
-LST-HLLEFEGY-NIQLAGGLP---GTPS-NLSDLRL----------------------
-----LNFGYNQ-LTKEI---PESISKLE-NLQ-ALGLNVNSM-TGSI-P-VQF-G-ML-
---RSIVVL--LLD-NNRFSG--------SIPDG-IGN-LTMLEFVSLSYN-HLSSTIPS
S-LF--------Y-HSRL-IQLHLSHNSLIGTLPS-----DLRH----------------
----------------------VQSMDQMDLIIY-SGAIKVPH-----------------
------------------------------------------------------------
------------------------------------------------------------
-----------------------------------------MFS----------------
------------------------------------------------------------
------------------------------------------------------------
------------------------------------------------------------
------------------------------------------------------------
------------------------------------------------------------
------------------------------------------------------------
------------------------------------------------------------
------------------------------------------------------------
------------------------------------------------------------
-----------------------------L------------------------------
------------------------------------------------------------
------------------------------------------------------------
------------------------------------------------------------
------------------------------------------------------------
------------------------------------------------------------
------------------------------------------------------------
------------------------------------------------------------
--------------------TD--------------------------------------
------------------------------------------------------------
------------------------------------------------------------
------------------------------------------------------------
------------------------------------------------------------
------------------------------------------------------------
------------------------------------------------------------
------------------------------------------------------------
------------------------------------------------------------
------------------------------------------------------------
------------------------------------------------------------
------------------------------------------------------------
------------------------------------------------------------
------------------------------------------------------------
------------------------------------------------------------
------------------------------------------------------------
------------------------------------------------------------
---------------------------------------------------------
>Bradi1g32160.1.p pacid=32795952 transcript=Bradi1g32160.1 locus=Bradi1g32160 ID=Bradi1g32160.1.v3.1 annot-version=v3.1
---------------------------------------------------MARSL----
------------------------------------------------------------
------------------------------------------------------------
------------------------------------------------------------
---------------------------------GALL----LLSL---------------
---IMRL---AA-----------------------------A------T-NA--------
-PN-----T------ER-D-AL---RA-----FRAGI-S---DP---T-G------ALRS
-----W--------N-------S-T--------A--------------HFCR-WAGVTCT
-------------G--G-------H-VTSLNVSYVG------------------------
----------LTGTI---SPAVGNLT-YLD-TLDLNQNAL-SGSI---------------
--------------------------------------------------P---------
-------------ASLGR------------------------LRRLSYLGLCDNV-----
---------------------GLSGEI-P-DSLR------------------------NC
--TGLAAVY---------------------------------------------------
---------------------LNNN-TLSGAI-PEW--L-GT------------------
------------------------------------------------------------
------------------------------------------------------------
-----------------------------------MPN----------------------
------------------------------------------------------------
------------------------------------------------------------
------------------------------------------------------------
------------------------------------------------------------
------------------------------------------------------------
------------------------------------------------------------
------------------------------------------------------------
------------------------------------------------------------
------------------------------------------------------------
-------------------------LTYLRLSY---------------------------
------------------------------------------------------------
------------------------------------------------------------
------------------------------------------------------------
------------------------------------------------------------
------------------------------------------------------------
------------------------------------------------------------
--------------------------------------------NQLSGKI---------
-----------------------------------------------PLSL-G-------
-----------------NLT----------------------------------------
------------------------------------------------------------
------------------------------------------------------------
---------------------------KLQLLMLDENL-LVGTL-----------PDG--
--L-SRL--ALQQ----LSVYQN-QL-FG----------------DIPSGFF-S-M-S-S
LER----ISLTH------------------------NEFTG------SLPP---------
-----------FAGTGMTKLEMLLLG------------------------------G-NK
LTGTIPASLSKASGMK--------------------------------------------
----YLSLTNNS----FTGQVP-PEI-G-TLC--L---WKLEMSNN-QLTAS--D-S-GG
WE-FLDYLA-NCED-LEGLYLDGN-NFGGTM-P-S------------------SI---GK
-LSK-NLKELNLG-SNSISGSIP---PGIG-SLITLQT----------------------
-----LGLESNL-LTGSI---PEGIGKLK-NLM-ELRLQENKL-TGSV-P-SSI-G-SL-
---TKLLIL--VLS-NNALSG--------SIPST-LGN-LQELTLLNLSGN-ALTGDVPR
Q-LF--------N-MPSLSLAMDLSDNQLDGPLPT-----DAIR----------------
----------------------LRNLALLKLSSN-RFTGEIPKQLG-DCQSLEFLDLDGN
F-------------------------FNGSIP--MSLS-KLKGLR---------------
----RMNLASNKLSGSIPPELAQISGLQELYLSRNNLT-----GAVP-EELANLSSLVEL
DVSHNHL-----AGHLPLR--------------------G-IFA-NM----TGLKISDNS
DL---CG----G------VPQL-QLQRCPVA---R---D------P-R------RV----
------------NW-------------LL---HV-V-L-PI-L--SVA-L-L---SAI--
---L---L-T-I-F--L-F-----YK-R--T-----------------------------
----------------R-H--------A-----------K--------AT---S------
-P------N-V----L----------DGRY-Y-QRISYAELAK------------ATNGF
AEANLI------------GAGKFGSVYLG----------NLAM---EVKG--------SP
-ENV----AVAVKV-FDL-R---QVG------ATKTFLAECEALRSIRHRNLISIVTCCS
SIDARGD-----DFRALVFELMP------NYSLD----RWLH-----R-P-----T--T-
TP----------------------------------------------------------
--------------------AKA-VGS-SLT-VI-QRLTIAADIADALHYLHSSC--VPP
IIHCDLKPSNI---LLDE-D-----------------------MTAC-------IGDFGL
AKL---------------------------------------------------------
----------------------------------------------------------LL
-------D--PGI-------Q-D----AS----------------------------G--
SE-------ST-IGVRGT-------------IGYVAP-----------------------
------------------------------------------------------------
--------EYGT-----------TG-------KVTTQG--------------------DA
YSFG----ITLLEILSGRSPTD-AAFRDG---G-LTLQDFVG-AAF-------PD-RTEE
---VLDAT-LLI--------------------N-K----------EFD-----------G
DSG--------------------SSMRS--S-------VHGYLVSAIRVGLSCTRTVPYE
RP----GMKDAAAELRVI------------------------------------------
------------------------------------------------------------
-------------------R----D-----------------------------------
------------------------------------------------------------
------------------------------------------------------------
--------------------------------------------------------AC-V
--------------R------------------AC-------------------------
------------------------------------------------------------
------------------------------------------------------------
------------------------------------------------------------
-----------------------------------------G---------------EP-
------------------------------------------------------------
------------------------------------------------------------
------------------------------------------------------------
---------------------------------------------------------
>Bradi1g47107.1.p pacid=32798115 transcript=Bradi1g47107.1 locus=Bradi1g47107 ID=Bradi1g47107.1.v3.1 annot-version=v3.1
---------------------------------------------------MAAAP----
------------------------------------------------------------
-------------------------------------------------------PTPLF
T-------------------------------LA--------------------------
-------------------------------PWFLLI----FLLH---------------
-SASPAH---SA-----------------------------D------G-NA--------
-SD-----G------DR-S-TL---LA-----FKSGV-S-G-DP---M-G------ALAG
-----W--------G-------S-S--------P--------------DVCS-WAGVACN
-DTDTV----A--P--R-------R-VVKLVLRDQK------------------------
----------LTGEL---SPELGNLS-HLR-ILNLSGNLF-TGRI---------------
--------------------------------------------------P---------
-------------PELGS------------------------LSRLQSLDASSN------
---------------------MLAGSP-P-PELG------------------------NL
--SSLSSLD---------------------------------------------------
---------------------LSRN-AFTGAV-PPE--L-GR------------------
------------------------------------------------------------
------------------------------------------------------------
-----------------------------------LSR----------------------
------------------------------------------------------------
------------------------------------------------------------
------------------------------------------------------------
------------------------------------------------------------
------------------------------------------------------------
------------------------------------------------------------
------------------------------------------------------------
------------------------------------------------------------
------------------------------------------------------------
------------------------------------------------------------
------------------------------------------------------------
------------------------------------------------------------
------------------------------------------------------------
------------------------------------------------------------
------------------------------------------------------------
------------------------------------------------------------
------------------------------------------------------------
------------------------------------------------------------
------------------------------------------------------------
------------------------------------------------------------
------------------------------------------------------------
----------------------------LKQLSLGDNQ-FQGPI-----------PVE--
--L-TRI-RNLQY----LNLGEN-NL-SG----------------RIPAAVFCN-L-S-A
LQY----VDFSS------------------------NNLDG------EIP----------
-------------DCPLPELMFLVLW------------------------------S-NN
LVGGIPRSLSNSTKLR--------------------------------------------
----WLLLESNF----LTGELPGSDMFG-AMR-GL---ELLYLSFN-YLQSP--GNNSSD
LEPFFAGLT-NCTG-LKELGIAGN-DLAGTI-P-E------------------TV---GR
LLAP-GLVQLHLE-FNSLSGSIP---ASLS-GLANLTALNLSHNHLNGSIPP-GIFSGM-
RRLERLHLSDNF-LSGEI---PTSLAAVP-RLG-LLDFSNNLL-TGAI-P-DTLCSSNL-
---TQLRVL--SLH-HNRLAG--------AIPPS-LSL-CVNLQNLDLSHN-MLLSEIPT
D-LL-----SSGG-LSGL-LYLNLSGNLLEGPIPA-----TIGE----------------
----------------------MAMLQALNLSSN-RLSGAIPPQLG-GCVAVEQLDVSGN
A-------------------------LEGGLP--EAVG-ALPFLQ---------------
----VLD------------------------VSRNSLT-----GALP-LSLETAASLRQV
NFSYNGF-----SGKVPSG-----------------------VA-GF----PADAFLGDP
GM---CAAG-TT------MP---GLARCGEA---K---R------S-S------SR-GLL
R-NR----------------------------RV-V-L-PV-A--VTV-A-S---FTL--
-A-ILG-L-A-A-CR-A-M-----AR-A--RAR---------------------------
------------TASVR-R------DGR-----------RS----TLLAY--GH------
-G------D-E----PSASEWGDNKNNNNN-H-PRISHRELSD------------ATGGF
EESSLI------------GAGRFGRVYEG----------TLR----D-------------
--GT----RVAVKVLLDP-KSGCGGG-----DVSRSFKRECQVLRRTRHRNLVRVVTACS
A----PP-----DFHALVLPLMR------NGSLE----GRLY-----P-R-----D--G-
------------------------------------------------------------
-----------------------RPGR-GLS-LA-RLVSVASDVAEGMAYLHHYA--PMR
VVHCDLKPSNV---LLDD-D-----------------------MTAV-------VADFGI
ARL---------------------------------------------------------
----------------------------------------------------------VK
-------D--VGD----EDDDFT----GSD--------------------------ADPC
NS-------IT-GLLQGS-------------VGYIAP-----------------------
------------------------------------------------------------
--------EYGL-----------GG-------HPSTEG--------------------DV
YSFG----VMVLELITGKRPTD-VIFHE----G-LTLHDWVR-RHH-------PH-DVAA
---VVARS-WLT--------------------DLE----------ASA------------
-------------------VRQADERSM--T-------RAEVVGELIELGLACTQHSPSA
RP----TMVEVCHEMTLL------------------------------------------
------------------------------------------------------------
-------------------R----E-----------------------------------
------------------------------------------------------------
------------------------------------------------------------
--------------------------------------------------------DL-S
--------------K------------------LG-------------------------
------------------------------------------------------------
------------------------------------------------------------
------------------------------------------------------------
-----------------------------------------G---------------GGA
------------------------------------------------------------
----------------------------------------------------------VE
SVAMTASE----GSSF--------------------------STTDSSF-----------
---------------------------------------------------------
>Bradi1g47130.1.p pacid=32798308 transcript=Bradi1g47130.1 locus=Bradi1g47130 ID=Bradi1g47130.1.v3.1 annot-version=v3.1
---------------------------------------------------MAA------
------------------------------------------------------------
--------------------------------------------------------MPTS
A-------------------------------LA--------------------------
--------------------------------SAFLL----FLFH---------------
-GASRTL---LA-----------------------------G------A-SS--------
-SE-----A------DR-S-AL---LA-----FKSGV-S-G-DP---K-G------ALAS
-----W--------G-------A-S--------P--------------DMCS-WAGVTCS
-GTVAA----A--A--P-------R-VVKLVLTDLE------------------------
----------LSGEI---SPALGNLS-HLR-TLDLSSNLF-AGRI---------------
--------------------------------------------------P---------
-------------PELGS------------------------------------------
------------------------------------------------------------
------------------------------------------------------------
------------------------------------------------------------
------------------------------------------------------------
------------------------------------------------------------
-----------------------------------LSR----------------------
------------------------------------------------------------
------------------------------------------------------------
------------------------------------------------------------
------------------------------------------------------------
------------------------------------------------------------
------------------------------------------------------------
------------------------------------------------------------
------------------------------------------------------------
------------------------------------------------------------
------------------------------------------------------------
------------------------------------------------------------
------------------------------------------------------------
------------------------------------------------------------
------------------------------------------------------------
------------------------------------------------------------
------------------------------------------------------------
------------------------------------------------------------
------------------------------------------------------------
------------------------------------------------------------
------------------------------------------------------------
------------------------------------------------------------
----------------------------LKRLSLSFNQ-FQGSI-----------PVE--
--L-AWV-PNLEY----LNLGGN-NL-SG----------------HIPASVFCN-G-S-A
LRY----IGLYS------------------------NSLGG------EIP----------
-------------SCPLPNLTYLVLW------------------------------S-NN
LVGGIPRSLSNSTKLR--------------------------------------------
----WLLLHSNI----LTGELPSSHMFR-GMG-SL---KYLHLSFN-YLKSS--NNN-SD
LEPFFSSLT-NCTG-LEELGIAGN-DLAGTI-P-P------------------VV---GR
-LSP-GLTQLYLE-FNNISGSIP---TGLL-GLANLSILNISHNHLSGPIPP-GI-GGM-
QRLEQLHLSDNL-LSGNI---PPSIGTIP-SLG-LVDLSQNQL-IGAI-P-GTF-G-GL-
---KQLLVL--ALH-NNQLAG--------AIPAS-LVQ-CVNLQKLDLSHN-MLRGKIPS
G-LL------SGG-LRGL-VYVNLSCNLLEGPIPA-----TIGE----------------
----------------------MAALQALNLSSN-RLFGSIPPELG-GCIALEYLDLSGN
T-------------------------LEGVLP--ETVG-RLSALQ---------------
----VLD------------------------VSRNFLT-----GSLP-LSLVHLPKLRRV
NFSYNGF-----SGEVPSG--------------------G-AYA-WS----PADAFLGNT
GL---CFTGMMT------MP---GLPHCGGR-----------------------------
--NR----------------------------RA-V-L-PV-V--VTV-L-C---FTL--
-A-ILG-I-T-A-CS-A-M-----AA-G--------------------------------
------------TTILR------GGDGR-----------RSTT-TLLSYS----------
-G------Y-S----E----------EPRD-H-PRISHRELSE------------ATGGF
EQSSLI------------GAGRFGRVYEG----------TLR----D-------------
--GT----RVAVKVLLDP-KNG-GSG-----DVSRSFKRECQVLRRTRHRNLVRVITTCS
A----PP-----DFHALVLPLMR------NGSLE----SRLY-----P-H-----D--G-
------------------------------------------------------------
-----------------------RLVR-GLS-LA-RLMSVASDVAEGMAYLHHYA--PIR
VVHCDLKPSNV---LLDD-E-----------------------MTAV-------VADFGI
AKL---------------------------------------------------------
----------------------------------------------------------LK
-------E--DND-----NDEFT----GSD--------------------------ADPC
NS-------IT-GLLQGS-------------VGYMAP-----------------------
------------------------------------------------------------
--------EYGL-----------GG-------RPSTQG--------------------DV
YSFG----VMLLELITGKRPTD-VIFHE----G-LTLHDWVS-RHH-------PH-EDAA
---VVARSTSLT--------------------E-S-------------------------
-------------------------PSA--L-------PADAMAQLIDLGLACTQHSPPV
RP----TMVEVCREITLL------------------------------------------
------------------------------------------------------------
-------------------T----E-----------------------------------
------------------------------------------------------------
------------------------------------------------------------
--------------------------------------------------------DL-A
--------------K------------------HP-------------------------
------------------------------------------------------------
------------------------------------------------------------
------------------------------------------------------------
-----------------------------------------M---------------AS-
------------------------------------------------------------
------------------------------------------------------------
---VTASE----GSC---------------------------TTMYSSF-----------
---------------------------------------------------------
>Bradi1g01442.2.p pacid=32798386 transcript=Bradi1g01442.2 locus=Bradi1g01442 ID=Bradi1g01442.2.v3.1 annot-version=v3.1
---------------------------------------------------MAIPS----
-------------------------------------------SSYAPFYIF--------
------------------------------------------------------------
--------------------------------LL--------------------------
-----------------------------------VL----FFAV-SAAASSS-----SS
SSSSSPS---PT-----------------------------N------A-NG--------
-SD-----T------DL-T-AL---LA-----FKAQL-A---DP---L-G------VLAS
N----W--------T-------T-G--------T--------------SFCR-WVGVSCS
-----R----R--R--R-------R-VTAISLSNMP------------------------
----------LVGSV---APHVGNLS-FLS-FFNLTNTNL-TGSI---------------
--------------------------------------------------P---------
-------------AELGR------------------------LHRLRFLSLQGN------
---------------------SLSDAI-P-SALG------------------------NL
--TRLEVLN---------------------------------------------------
---------------------LALN-QLSDQI-PPEM-L-LR------------------
------------------------------------------------------MHNLRK
ISLTTNELSGQIPQYLF-NNTP-S-LIFINFGNNSLSGP-IPHNVG--------------
----------------------------------SLSI----------------------
------------------------------------------------------------
------------------------------------------------------------
------------------------------------------------------------
------------------------------------------------------------
------------------------------------------------------------
------------------------------------------------------------
------------------------------------------------------------
------------------------------------------------------------
------------------------------------------------------------
-------------------------PEHLILQN---------------------------
------------------------------------------------------------
------------------------------------------------------------
------------------------------------------------------------
------------------------------------------------------------
------------------------------------------------------------
------------------------------------------------------------
--------------------------------------------NQLSGLM---------
-----------------------------------------------PQAM-F-------
-----------------NMSRLQVMALTGTGN----------LTG-MF------------
---------------P--NN-QTF-------------------------------SLP-M
LQIISLADNKFSGRFPS-------------------------------------------
---------------------GLASCQYLQVIDLGKNS-FVDVL-----------PTW--
--L-SRL-PHLEW----LNLGDN-NL-IG----------------SIPSALS-N-L-T-S
LAD----LDLYN------------------------GNLSG------EIPP---------
-----------ELG-LLQELLHLDIGG-----------------------------N-NH
LIGSIPASLGNLSKLN--------------------------------------------
----YLDLGHNQ----LSGQVP-RTL-G-ENA-AL---NNLYLSYN-NLE--------GN
LD-FFAALS-NCRQ-LQVLDIEHN-FFTGAL-A-G------------------HL---GN
-LTT-QLITFVAG-YNKLTGGLP---EEIS-NISSLEV----------------------
-----IYLSNNL-FTEPI---PKSITMLE-NLK-WLALSRNDM-LGPI-P-KEM-G-LL-
---GNLELL--FLQ-SNKFSG--------PMPSS-FEN-LSRLEENNLSNN-KLSSRIPV
S-FF--------H-LNKL-LYLDISHNSFSGALPI-----DVSG----------------
----------------------LSQIYKMELSSN-FLVGNIPESFG-QLNMLTYLNLSCN
S-------------------------FEGSIP--GNLE-KLKGLD---------------
----TLD------------------------LSFNNLS-----GTMP-IFLANFTYLTTL
NLSFNRL-----EGQIPEG--------------------G-VFS-NL----TLQCLIGNA
RL---CG-----------APRL-RFSSCLER---P---D------S-T------------
N--R-H---------------------LL---QF-V-L-PT-I--ILA-F-V----AI--
-A-I-C-V---Y-L--W-F-----GK-K--H-----------------------------
----------------K-K--------G-----------ED-------EA---S------
-L------D-P----T----------DAIG-H-QIVSYHDLVR------------ATNNF
SEDNIL------------RSGSFGKVFKG----------QLSN-----------------
--GL----PVAIKV-LDM-Q---LEQ------AVRSFDSECRVLRMARHRNLIRILNTCS
NL----------DFRALVLPYMP------NGSLE----MLLHR----A-E-----S----
------------------------------------------------------------
-------------------------TM-HLG-FP-ERLGIMLDVSMAMDYLHHEH--YEL
ILHCDLKPSNV---LFDE-E-----------------------MTAH-------VADFGI
ARL---------------------------------------------------------
----------------------------------------------------------LL
----------DDN-----------------------------------------------
SM-------IS-ASMLGT-------------VGYMAP-----------------------
------------------------------------------------------------
--------EHGS-----------LG-------KASRKS--------------------DV
FSYG----IMLLEVFTGRRPTD-AMFGA----Q-LTLRQWVH-QAF-------PA-ELVQ
---VMDDQ-LLQ--------------------G---------------------------
-------------------PSL--SSHS--L-------DNDFLAPVFELGLLCSSDSPDQ
RM----TMHDVAWC----------------------------------------------
------------------------------------------------------------
------------------------------------------------------------
------------------------------------------------------------
------------------------------------------------------------
------------------------------------------------------------
------------------------------------------------------------
------------------------------------------------------------
------------------------------------------------------------
------------------------------------------------------------
------------------------------------------------------------
------------------------------------------------------------
------------------------------------------------------------
------------------------------------------------------------
---------------------------------------------------------
>Bradi1g72572.1.p pacid=32798413 transcript=Bradi1g72572.1 locus=Bradi1g72572 ID=Bradi1g72572.1.v3.1 annot-version=v3.1
---------------------------------------------------MTRRRRLSC
G--------------------------------------RWRTTVSSALCL---------
------------------------------------------------------------
A-------------------------------VL--------------------------
-----------------------------------LL----LLSP-VA------------
-----------------------------------------A--------DGD-------
-DD-----D------DE-Q-LL---ER-----FKAAV-P-V-RN---R-G------QLEG
-----W--------T-------R-G--------D--------------GACR-FPGAVCV
----SV----SGVR--T-------R-LASLSLAGVP------------------------
----------LDVDFRAVAGTLLRLG-GVE-GISLRGANV-SGSL---------------
--------------------------------------------------A---------
-------------PGGGRC-----------------------GQNLAELDLSGNP-----
---------------------ALRGSVADAGALA-----------------------ASC
--RGLRELN---------------------------------------------------
---------------------LSGD----GDL---SW-M-GG------------------
------------------------------------------------------------
------------------------------------------------------------
------------------------------------------------------------
------------------------------------------------------------
------------------------------------------------------------
------------------------------------------------------------
------------------------------------------------------------
------------------------------------------------------------
------------------------------------------------------------
------------------------------------------------------------
------------------------------------------------------------
------------------------------------------------------------
-------------------------VRRLNLAW---------------------------
------------------------------------------------------------
------------------------------------------------------------
------------------------------------------------------------
------------------------------------------------------------
------------------------------------------------------------
------------------------------------------------------------
--------------------------------------------NRISGSL---------
-----------------------------------------------FPAF-P-------
-----------------NCS----------------------------------------
------------------------------------------------------------
------------------------------------------------------------
---------------------------RMESLDLFGNL-ISGEL----------LPGV--
--L-SGC-TALTS----LNLSSN-HL-SG----------------PFPPEIS-G-L-A-L
LSY----LDLSN------------------------NNFSG------ELPR---------
-----------DAFARLPRLSLLSLS------------------------------F-NS
FSGSLPESMDALAELR--------------------------------------------
----TLDLSSNL----LTGAIP-ASLCPSTGS-KL---QVLYLQNN-YLTGG--------
---IPPAIS-NCAS-LESLDLSLN-YINGSI-P-I------------------SI---GS
-LSR--LRNLIMW-ENELEGEIP---ASLA-GARGLQN----------------------
-----LILDYNG-LTGSI---PPELVNCK-DLN-WISLGSNQL-SGSV-P-AWL-G-RL-
---DKLAIL--KLS-NNSFSG--------PIPPE-LGD-CKRLVWLDLNDN-QLNGSIPP
E-LAKQSGKMPVG-ITTGRPYVYLRNDELSSECRGKGILLEISGI-------RRGDLTRM
ASKKLCNFTMVYMGSTDYTSSDNGSIIFLDLSFN-KLDSEIPKELG-NMYYLMIMNLAHN
L-------------------------LSGAIP--AELG-GARKLA---------------
----VLD------------------------LSHNQLE-----GPIP-GPFTSLS-LSEV
NLSYNRL-----NGSIPEL--------------------G-SLA-TF----PESQYENNS
GL---CG--------------F-PLAPCGSAL-VPF-LQ------R-Q------DK----
S--R-SG---NNYY-------------VL---KI-L-L-PA-V--AVG-F-G----AI--
-A-I-C-L-S-Y-L----F-----VR-K--------------------------------
----------------K-G--------E-------------------VTA---S------
-V------D-L----A----------DPVN-H-QLVSHLELVR------------ATDNF
SEDNIL------------GSGSFGKVFKG----------QLS------------------
-NGS----VVAIKV-LDM-V---SKR------AIRSFDAECRVLRMARHRNLIRIINTCS
NMD----------FRALMLQYMP------NGNLE----TLLH-----C-S-----Q----
------------------------------------------------------------
-----------------------AGER-QFG-FQ-ERLEVMLGVSMAMEYLHHDY--HQV
VLHCDLKPSNV---LFDE-N-----------------------MIAH-------VADFGI
ARL---------------------------------------------------------
----------------------------------------------------------LL
-------Q--GDD--------------------------------------------S--
SM-------IS-ARLHGT-------------IGYMSP-----------------------
------------------------------------------------------------
--------EYGS-----------DG-------KASRKS--------------------DV
FSYG----IMLLEVFTGRRPTD-AMFIG----E-LSLRKWVH-RLF-------PA-ELVN
---VVDGR-LLQ--------------------G-S----------S--------------
------------------------SSCC--L-------DGGFLVPILEIGLLCSSDSPNE
RM----RMSDVVVRLKKI------------------------------------------
------------------------------------------------------------
-------------------K----T-----------------------------------
------------------------------------------------------------
------------------------------------------------------------
--------------------------------------------------------EY-T
--------------TW-----------------TT-------------------------
------------------------------------------------------------
------------------------------------------------------------
------------------------------------------------------------
-----------------------------------------S------------------
------------------------------------------------------------
------------------------------------------------------------
--TFGK----AGSCHMS-------------------------M-----------------
---------------------------------------------------------
>Bradi1g01432.1.p pacid=32799322 transcript=Bradi1g01432.1 locus=Bradi1g01432 ID=Bradi1g01432.1.v3.1 annot-version=v3.1
------------------------------------------------------------
------------------------------------------------------------
------------------------------------------------------------
------------------------------------------------------------
------------------------------------------------------------
------------------------------------------------------------
------------------------------------------------------------
------------------------------------------------------------
----------------------------------VS------------------------
----------LVGSL---APHIGNLS-FLS-FLNLTYTNL-TGSI---------------
--------------------------------------------------P---------
-------------AELGN------------------------LTRLKILSLALN------
------------------------------------------------------------
------------------------------------------------------------
--------------------------QLSGQI-PPEM-L-TR------------------
------------------------------------------------------MQDLRR
IFLVGNELSGQIPSYLF-NNTP-S-LTFIDFGNNSLSGP-IPQGIA--------------
----------------------------------SLSV----------------------
------------------------------------------------------------
------------------------------------------------------------
------------------------------------------------------------
------------------------------------------------------------
------------------------------------------------------------
------------------------------------------------------------
------------------------------------------------------------
------------------------------------------------------------
------------------------------------------------------------
-------------------------LVVLSLEV---------------------------
------------------------------------------------------------
------------------------------------------------------------
------------------------------------------------------------
------------------------------------------------------------
------------------------------------------------------------
------------------------------------------------------------
--------------------------------------------NQLSGLV---------
-----------------------------------------------PQAM-F-------
-----------------NMSKLQVMALAGNGN----------LTG-AI------------
---------------P--TN-LSF-------------------------------NLP-M
LQYIRLFGNKFTGRFPS-------------------------------------------
---------------------GLSSCQYLQEIALGGNS-FLDVV-----------PTW--
--L-AKL-PHLRR----LYLGLN-NL-IG----------------SIPAALS-H-L-T-S
LTD----LNLSG------------------------GNLKG------KIPP---------
-----------EIA----------------------------------------------
-------SLGNLSKLS--------------------------------------------
----SLQLENNQ----LSGQVP-TTL-G-KNV-AL---NRLLLQSN-NLE--------GN
LD-FFSNLS-KCRQ-LQVVIIENN-SFTGVL-P-R------------------HV---GN
-LTS-QLLIFVAS-NNKLIGGVP---VAFS-NNTKLEV----------------------
-----IDLANNL-FTEPI---PESIIMLQ-NLK-YLDLSHNDM-LGPI-P-TQI-G-ML-
---GNLRRF------------------------S-FGN-LSRLEEFYLSNN-QLSSKIPA
S-IF--------H-LNKL-IQLDISHNSFSGPLPI-----DVSG----------------
----------------------LSQTCQMDLSSN-FLIGKIPESFG-QLNMLTYLNLSCN
S-------------------------FEGSIL--GNLK-KLKGLD---------------
----TLD------------------------LSFNNLS-----GTIP-IFLANFTYLTTL
NLSFNRL-----EGQIPKG--------------------G-VFS-NL----PLQCLVGNA
GL---C------------------------------------------------------
------------------------------------------------------------
------------------------------------------------------------
------------------------------------------------------------
------------------------------------------------------------
------------------------------------------------------------
-------------V-LDM-Q---LEQ------AIRSFDVECRVLCMVRHRNLIRILNTCS
NI----------DFRAL-------------------------------------------
------------------------------------------------------------
--------------------------------------------TSALQ-----------
------------------------------------------------------------
------------------------------------------------------------
------------------------------------------------------------
------------------------------------------------------------
-------------------------------VGYMAP-----------------------
------------------------------------------------------------
--------EYGS-----------LG-------KASRKS--------------------DV
FSSG----IMLLEVFTGRRPTD-PMFGP----E-LTLRQWVH-QAF-------PA-ELVQ
---VIDDQ-LLQ--------------------G---------------------------
-------------------SSL--SSHS--L-------NSGFLASVFKLGLLCSEDFPEQ
RM----TMHDVVVALKKI------------------------------------------
------------------------------------------------------------
-------------------K----A-----------------------------------
------------------------------------------------------------
------------------------------------------------------------
--------------------------------------------------------EY-T
--------------K------------------QT-------------------------
------------------------------------------------------------
------------------------------------------------------------
------------------------------------------------------------
-----------------------------------------A---------------TTL
LT----------------------------------------------------------
------------------------------------------------------------
------------------------------------------------------------
---------------------------------------------------------
>Bradi1g47990.1.p pacid=32799542 transcript=Bradi1g47990.1 locus=Bradi1g47990 ID=Bradi1g47990.1.v3.1 annot-version=v3.1
---------------------------------------------------MAMPL----
------------------------------------------------------------
------------------------------------------------------------
------------------------------------------------------------
------------------------------LRDTSLL----LLSI-LTI-----------
-----------------------------------------A------V-TS--------
-SG-----D------DE-A-SL---LA-----FRAEA-S---AG---D-N------PLAS
-----W--------N-------S-S--------T--------------SFCS-WEGVACT
---HGR----N--P--P-------R-VVALSLPKKG------------------------
----------LGGTL---SAAIGNLT-FLQ-ALELGFNAL-HGHV---------------
--------------------------------------------------P---------
-------------ASIGR------------------------LRRLRFLDLGFN------
---------------------AFSGEF-P-TNLS------------------------SC
--IAMQTMF---------------------------------------------------
---------------------LDSN-NLTGRI-PAE--L-GN------------------
------------------------------------------------------------
------------------------------------------------------------
----------------------------------RMMQ----------------------
------------------------------------------------------------
------------------------------------------------------------
------------------------------------------------------------
------------------------------------------------------------
------------------------------------------------------------
------------------------------------------------------------
------------------------------------------------------------
------------------------------------------------------------
------------------------------------------------------------
-------------------------LQLLRLKN---------------------------
------------------------------------------------------------
------------------------------------------------------------
------------------------------------------------------------
------------------------------------------------------------
------------------------------------------------------------
------------------------------------------------------------
--------------------------------------------NSLIGPI---------
-----------------------------------------------PPSL-A-------
-----------------NAS----------------------------------------
------------------------------------------------------------
------------------------------------------------------------
---------------------------SLYYLSLAINR-FNGEI-----------PPG--
--L-ANA-VSLQF----LDLSIN-RL-NG----------------ELPLSLY-N-L-S-S
LRV----FHVEG------------------------NRLHG------SIPA---------
-----------DIGRKFPTMDDFSLA------------------------------N-NR
FTGRIPSSLSNLTNLT--------------------------------------------
----SLQLSLNG----FTGLVP-RDL-G-KLQ-RL---QILYLDDN-LLDAD--D-R-DG
WE-FITSLA-NCSQ-LQQLSLSYN-SFRGQL-P-S------------------SV---VN
-LSA-TLQYLYLS-DSNMSGSIP---QDIS-NLVGLSI----------------------
-----LDFSNTS-ISGAI---PESIGKLA-NMV-QLDLYRTRL-SGLI-P----------
---------------------------------S-LGK-LRSLYLLDLSANYKLNGSIPK
E-IF----------MHSLSLSLNLSYNALSGPIPS-----DVGK----------------
----------------------LVNLNQLILSGN-QLSSQIPDTIG-NCAVLESLLLDEN
M-------------------------FEGSIP--QSLK-NMKGLQ---------------
----ILNLTGNKLSDGIPDALSSIGALKELYLAHNNLS-----GVIP-GSLQKLTSLLLF
DASFNDL-----QGEVPNG--------------------G-IFG-NL----TAISINGNT
KL---CG----G------IPQL-RLNPCSTH---P---V------S-G------RG----
N--D-S------SK-------------SL---VI-S-L-AT----TGA-V-L----LL--
-V-S-A-I-V-T-I----------WK-Y--T-----------------------------
----------------G-Q--------K--------------------SQ---T------
-P------P-T----I----------IEEH-F-QRVPYQALLR------------GTYGF
AESNLL------------GKGRYGSVYKC----------TLEG---E-------------
--NK----PVAVKV-FNL-L---ESG------SSRSFEAECEALRSVRHRCLIKIITCCS
SIDNQGQ-----DFKALVIDLMP------NGSLD----GWLH-----P-K-----Y--S-
IS-T--------------------------------------------------------
------------------------LNN-TLS-LA-QRLDIAVNVMDALDYLHNHC--QPP
IVHCDVKPSNI---LLAE-D-----------------------MSAR-------VGDFGI
SRI---------------------------------------------------------
----------------------------------------------------------ML
-------E--SAN-------N-T----LQ----------------------------N--
SD-------ST-IGIRGS-------------IGYVAP-----------------------
------------------------------------------------------------
--------EYGE-----------GS-------PISTLG--------------------DV
YSLG----ILLLEMFTGRSPTD-DMFRE----S-LDLHKYSE-AAH-------PD-RILE
---IADPA-IWL--------------------H-N----------DAN------------
----------------------DNSTRS--R-------VQECLASAIRIGISCSKQQPRE
RM----PIQDAAMEMHAI------------------------------------------
------------------------------------------------------------
-------------------R----D-----------------------------------
------------------------------------------------------------
------------------------------------------------------------
--------------------------------------------------------AN-L
--------------M------------------FI-------------------------
------------------------------------------------------------
------------------------------------------------------------
------------------------------------------------------------
-----------------------------------------S---------------SLI
SN--------Y-------------------------------------------------
------------------------------------------------------------
------------------------------------------------------------
---------------------------------------------------------
>Bradi1g78821.2.p pacid=32801777 transcript=Bradi1g78821.2 locus=Bradi1g78821 ID=Bradi1g78821.2.v3.1 annot-version=v3.1
------------------------------------------------------------
------------------------------------------------------------
------------------------------------------------------------
------------------------------------------------------------
----------------------------------ML------------------------
-----AA---PS-----------------------------L------Q-RN--------
-ND-----T------DL-A-TL---LA-----FKARL-S---DP---L-G------ILGG
N----W--------T-------S-G--------T--------------SFRN-WVGVSCS
-----R----R--R--Q-------R-VTALMLPGIP------------------------
----------LQGPV---SPYLGNLS-FLH-VLNLSNTDL-TGSI---------------
--------------------------------------------------P---------
-------------PDIGR------------------------SSRLVVLDLGLN------
---------------------ELSGII-P-RTIG------------------------NL
--TKLETLL---------------------------------------------------
---------------------LDYN-DLSGQI-PKG--L-QN------------------
------------------------------------------------------LNNLRH
IHLGINGLSGRIPEQIF-NNTP-L-LNYLNFENNSLSGP-ILPGIA--------------
----------------------------------SCHM----------------------
------------------------------------------------------------
------------------------------------------------------------
------------------------------------------------------------
------------------------------------------------------------
------------------------------------------------------------
------------------------------------------------------------
------------------------------------------------------------
------------------------------------------------------------
------------------------------------------------------------
-------------------------LEYLSLRW---------------------------
------------------------------------------------------------
------------------------------------------------------------
------------------------------------------------------------
------------------------------------------------------------
------------------------------------------------------------
------------------------------------------------------------
--------------------------------------------NQLSGQV---------
-----------------------------------------------PPTM-F-------
-----------------NMSRLQNMILSFNLY----------LTG-PI------------
[truncated: 1,639,433 more chars]
