# Supplementary material for: Structural evolution drives diversification of the large LRR‐RLK gene family
Source: New Phytol. 2020 Feb 29;226(5):1492–505. doi: 10.1111/nph.16455 (PMC7318236; doi:10.1111/nph.16455)
Supplement: Supplementary file 1 — Dataset S1 Alignments used to infer clade‐specific trees. Dataset S2 Alignments used to infer clade‐specific trees after filtering. Dataset S3 Newick format clade‐specific tree files. Dataset S4 Sequence alignment from backbone tree. Dataset S5 Sequence alignment from backbone tree after filtering. Dataset S6 Models for backbone tree alignment partitions. Dataset S7 Newick format LRR‐RLK constraint tree. Dataset S8 Newick format LRR‐RLK backbone best tree. Dataset S9 Newick format files for bootstrap replicate trees used in backbone tree construction. Dataset S10 Alignments used to construct conversion trees shown in Fig. S19. Fig. S1 Clade I gene tree. Fig. S2 Clade II gene tree. Fig. S3 Clade III_VIIa gene tree. Fig. S4 Clade IV gene tree. Fig. S5 Clade V gene tree. Fig. S6 Clade VI gene tree. Fig. S7 Clade VIIb gene tree. Fig. S8 Clade VIII‐1 gene tree. Fig. S9 Clade VIII‐2 gene tree. Fig. S10 Clade IX gene tree. Fig. S11 Clade X gene tree. Fig. S12 Clade XI_XIIb gene tree. Fig. S13 Clade XIIa gene tree. Fig. S14 Clade XIIIa gene tree. Fig. S15 Clade XIIIb gene tree. Fig. S16 Clade XIV gene tree. Fig. S17 Clade XV gene tree. Fig. S18 Model of structural modifications found. Fig. S19 Phylogenetic trees of maize genes in clade XI_XIIb from different alignment domains. Fig. S20 Alignment showing sequence identity of a maize gene fragment to its paralog. Fig. S21 Backbone tree with gene names. Table S1 Genome annotation and assembly versions used in gene searches. Table S2 List of maize transcript variants used in gene searches. Table S3 All discovered genes, their respective clades, protein domains found in coding annotation, and domains found outside their coding annotation. Table S4 Gene expression analyses. Table S5 Genes used to construct backbone phylogenetic tree, their clades, and their constraint groups. Table S6 Gene family size in each taxon by clade. Table S7 Rate of gene structural variation by clade. [file NPH-226-1492-s001.zip › Man2019_LRR-RLKs_SupportingInformation/datasets/Dataset_S1_Alignments/X.input.align.fasta]

>AT2G01950.1 pacid=19638826 transcript=AT2G01950.1 locus=AT2G01950 ID=AT2G01950.1.TAIR10 annot-version=TAIR10
------------------------------------------------------------
------------------------------------------------------------
---------MTTSPIR--------------------------------------------
--------------------VR--------------------------------------
------------------------------------------------------------
-------------------------------------IR---------------------
-----------------------TRIQI------S-FIFLLTHLSQSSS-----------
------------------------------------------------------------
----------------------------------------SDQS-SLK-------TDSLS
-----------LLSFK-------------------------------TMI----------
------------------------------------QD--D-------------------
--------------------------------------PNNILS----------------
------------------------------------------------------------
-----------------------------------------------------------N
W-SP---------R--------------KS-P-------C---QF-SGVTC---------
-------------------------------------------------------LGG--
---------RVTEINLSGSGL-SGI----------------VSFNA---FT-SLDSLSVL
KLSEN--FFV-LN-S-TSL-----LLLPL-TLTHLELSSSG-LIGT--L-PENFFS----
------------------------------------------------------------
KYSNLISI---TLSYNNFTGKL-----------------------------------PND
LFLS-----------------------SKK-LQTLDLSYNNITG--PISGLTI----PLS
S--CV-SMTYLDFSGNS-ISG-Y----I----S-DSLINCT-NLKSLNLSYNN-------
-------------------FDGQIP--KSFGE----LKLLQSLDLSHN-RLTGWIPPEIG
-DTCRSLQNLRLSYNNFTGVIP--ESLSSCSWLQSLDLSNNNISGPFPNTILRSFGS-LQ
ILLLSNNLISGDFPTSI--SAC-KSLRIADFSS---------------------------
---NRFSGVIPPDLC-PG-AA---------------------SLEELRLPDNLVTGEIPP
A-ISQC-SELRTIDLSLNYLNGTIPPEIG---NLQKLEQFIAWYN---NIAGEIPPE-I-
GKLQ--------------------------------------------------------
----NLKDLIL-NNNQL-T---------------GEIPPEF-----F-NCSNIEW--VSF
TSNRLTGE-VPKDF------------GILSRLAVLQLGNNNFTGEIPPELGKCTTLVWLD
LNTNHLTGEIPPRLGRQPGSKAL------------------SGLLSGNTMAFVR------
NV---GNSCKG--------VGGLV---EFSGIRPERLLQ-IPSL--------KSCDFT-R
MYSGPI-LSLFTRYQ--------TIE---Y--------------------LDLSYNQLRG
KI----------------------------------------------------PDEIGE
-MIALQVLELSHNQLSGEIPFTI-GQLKNLGVFDASDNRLQGQIPESFSN-LSFLVQIDL
SN----------------------------------------------------------
--------------------------------------NELTGPIPQRGQLSTLPATQYA
NNP----GLCGV-------------------PLP-ECKN---------------------
----------------------------------GN------------------------
------------------------------------------------------------
------------------------------------------------------------
------------------------------------------------------------
------------------------------------------------------------
------------------------------------------------------------
------------------------------------------------------------
------------------------------------------------------------
------------------------------------------------------------
------------------------------------------------------------
----------------N-QLP------------------AGTEEGK----------RAK-
---------HGTRAAS----W----ANSIVL-----------------------------
-------GVLISA-----------ASVCILIVWA-IA-----VR----------------
--------------------A-RRRDADD-A------K-------------MLHSLQ-AV
----------NSATTW-K--IEK-EKEPL-------SINVATFQ-RQLR-K---------
------L---------------KFSQLIEATNGFSAASMIGHGGFGE-------------
---VFK------------------A--TLKD-GSS-VAIKK---LI-----RLSCQ-GD-
------------------------------------------------------------
------------------------------------------------------------
---------------REFMAEMETLG--KI----KHRNLV-P------------LLGYCK
-------IG-----------------EE-RLLVYEFMQ----------------------
---YGSLEEVLH-----G----------PRTGEK---RRI--------------------
------------------------------------------------LGWEERKKIAKG
AAKGLCFLH-H--------------NCIPH--IIHRDMKSSNV-LLDQD-MEARVSDFG-
----MAR-L----------------I-SAL-D--THLSV-----STLA---GTPGYVP--
-------------------PE---------------------YYQSF-------------
---------------RCTA--------KGDVY----------------SI---------G
VVM----------------LEI----LSGKRPT---DKEEF-------------------
-----G-------------------DTNLVGWSKMKAR----------------------
-------------EGKHM--------------------------------------EVID
EDLLK--EGSSESLNEKEGFE-------------GGVIVKEMLRYLEI----ALR-----
-------------------------------------------------CV---DD-FPS
K-------------------RPNMLQ-----------------------------VVAS-
-LREL---------------RGSENN--------------------------------SH
-SHS----------------------------NSL-----------
>AT2G02220.1 pacid=19639113 transcript=AT2G02220.1 locus=AT2G02220 ID=AT2G02220.1.TAIR10 annot-version=TAIR10
------------------------------------------------------------
------------------------------------------------------------
---------MRVH-----------------------------------------------
-----------------------RFCVI--------------------------------
------------------------------------------------------------
------------------------------------------------------------
--------------------------VI-----FL-TELLCF------------------
------------------------------------------------------------
-----------------------------FYSSE-------SQTTSR----CH-PHDLEA
-----------LRDFI-------------------------------AHL----------
------------------------------------E---PK------------------
------------------------------------------PD----------------
------------------------------------------------------------
-----------------------------------------------------------G
W-----INS-S-SS--------------TD--------CC---NW-TGITCNSN------
-----------------------------------------------------N--TG--
---------RVIRLELGNKKL-SGK-------------------LS-ESLG-KLDEIRVL
NLSRN--FIK-DSIP-LS-----IFNLK--NLQTLDLSSND-LSGG--I-PTSI---N--
--------------------LP--------------------------------------
---ALQSF---DLSSNKFNGSL---------P----------------------------
--------------------------------------------------SHI-----CH
N--ST-QIRVVKLAVNY-FAG-N----F----T-SGFGKCV-LLEHLCLGMND-------
-------------------LTGNIPE-D------------------------------LF
--HLKRLNLLGIQENRLSGSLS--REIRNLSSLVRLDVSWNLFSGEIP-DVFDELPQ-LK
FFLGQTNGFIGGIPKSL--ANS-PSLNLLNLRN---------------------------
---NSLSGRLM-LNCTAMI-----------------------ALNSLDLGTNRFNGRLPE
N-LPDC-KRLKNVNLARNTFHGQVPESFK---NFESLSYFSLSNSSLANISSALGI--L-
QHCK--------------------------------------------------------
----NLTTLVL-TLNFH-G---------------EALPDD--SS---LHFEKLKV--LVV
ANCRLTGS-MPRWL------------SSSNELQLLDLSWNRLTGAIPSWIGDFKALFYLD
LSNNSFTGEIPKSLTKLESLTSRNI-----------------------SVNE--------
------------------------------------------PS----------PDF---
-------PF-FMKRN--ES--ARALQ---YNQIF------GFPP-----TIELGHNNLSG
PI----------------------------------------------------WEEFGN
-LKKLHVFDLKWNALSGSIPSSL-SGMTSLEALDLSNNRLSGSIPVSLQQ-LSFLSKFSV
AY----------------------------------------------------------
--------------------------------------NNLSGVIPSGGQFQTFPNSSFE
SNH-----LCGEH------------------RF--PC--S--------------------
------------------------------------------------------------
------------------------------------------------------------
------------------------------------------------------------
------------------------------------------------------------
------------------------------------------------------------
------------------------------------------------------------
------------------------------------------------------------
------------------------------------------------------------
------------------------------------------------------------
------------------------------------------------------------
-------------------EG------------------TESAL-------------IKR
---------SRRSRGG----DI-----GMAI-----------------------------
-------GIAFGS-----------VFLLT-LLSLIVL-----RARR--------------
----------------------RSG------------EVDP---------EIEES---ES
MNR--------------K--ELGEIGS---------KLVVL-FQ------SND--KE---
------L---------------SYDDLLDSTNSFDQANIIGCGGFGM-------------
---VYK------------------A--TLPD-GKK-VAIKK---LS-----------GD-
------------------------------------------------------------
---------------------------------------CGQI-----------------
--------------EREFEAEVETLS--RA----QHPNLV-L------------LRGFCF
-------YK-----------------ND-RLLIYSYME----------------------
---NGSLDYWLH-------------------ERN-D--G---------------------
-------------------------P--AL------------------LKWKTRLRIAQG
AAKGLLYLH-E--------------GCDPH--ILHRDIKSSNI-LLDEN-FNSHLADFG-
----LAR-L----------------M-SP-YE--THVS------TDLV---GTLGYIP--
-------------------PE---------------------YGQAS-------------
---------------VATY--------KGDVY----------------SF---------G
VVL----------------LEL----LTDKRPVDMCKPK---------------------
-----G-------------------CRDLISWVVKMKH----------------------
-------------ESRAS--------------------------------------EVFD
PLIYS--KEND----------------------------KEMFRVLEI----ACL-----
-------------------------------------------------CL---SE-NPK
Q-------------------RPTTQQ-----------------------------LVSW-
-LDDV-------------------------------------------------------
----------------------------------------------
>AT4G39400.1 pacid=19645618 transcript=AT4G39400.1 locus=AT4G39400 ID=AT4G39400.1.TAIR10 annot-version=TAIR10
------------------------------------------------------------
------------------------------------------------------------
---------MKTFSS---------------------------------------------
------------------------------------------------------------
------------------------------------------------------------
------------------------------------------------------------
-----------------------FFLSV------T-TLFFFSFFSLSFQ-----------
------------------------------------------------------------
----------------------------------------ASPSQS------L-YREIHQ
-----------LISFK-------------------------------DVL----------
-------------------------------------P--D-------------------
--------------------------------------KNL-LP----------------
------------------------------------------------------------
-----------------------------------------------------------D
WS----------SN--------------KN-P-------C---TF-DGVTCRD-------
---------------------------------------------------------D--
---------KVTSIDLSSKPL-NVG----------------FSAVS-SSLL-SLTGLESL
FLSNS--HIN-GSVS--------GFKCSA-SLTSLDLSRNS-LSGP--V-TTLTSL-GSC
SGLKFLNVSSNTLDF--PGKVSGGLKL-NSLEV---LDLSANSISGANVVGWVLSD----
GCGELKHL---AISGNKISGDV-----------D-VSRCV--------------------
-----------------------------N-LEFLDVSSNNFST--GIP--FL----G--
D--CS-ALQHLDISGNK-LSG-D---F-----S-RAISTCT-ELKLLNISSNQ-------
-------------------FVGPIPP----LP----LKSLQYLSLAEN-KFTGEIPDFLS
-GACDTLTGLDLSGNHFYGAVP--PFFGSCSLLESLALSSNNFSGELPMDTLLKMRG-LK
VLDLSFNEFSGELPESL--TNLSASLLTLDLSS---------------------------
---NNFSGPILPNLCQNPKN----------------------TLQELYLQNNGFTGKIPP
T-LSNC-SELVSLHLSFNYLSGTIPSSLG---SLSKLRDLKLWLN---MLEGEIPQE-L-
MYVK--------------------------------------------------------
----TLETLIL-DFNDL-T---------------GEIPSGL-----S-NCTNLNW--ISL
SNNRLTGE-IPKWI------------GRLENLAILKLSNNSFSGNIPAELGDCRSLIWLD
LNTNLFNGTIPAAMFKQSGKIA-------------------ANFIAGKRYVYIK------
NDG-MKKECHG--------AGNLL---EFQGIRSEQLNR-LSTR--------NPCNITSR
VYGGHT-SPTFDNNG--------SMM---F--------------------LDMSYNMLSG
YI----------------------------------------------------PKEIGS
-MPYLFILNLGHNDISGSIPDEV-GDLRGLNILDLSSNKLDGRIPQAMSA-LTMLTEIDL
SN----------------------------------------------------------
--------------------------------------NNLSGPIPEMGQFETFPPAKFL
NNP----GLCGY-------------------PLP-RCDP---------------------
------------------------------------------------------------
------------------------------------------------------------
------------------------------------------------------------
------------------------------------------------------------
------------------------------------------------------------
------------------------------------------------------------
------------------------------------------------------------
------------------------------------------------------------
------------------------------------------------------------
------------------------------------------------------------
---------------------------------------SNADGYA----------HHQR
S--------HGRRPAS----L----AGSVAM-----------------------------
-------GLLFSF-----------VCIFGLIL-VGRE-----MR----------------
--------------------K-RRRKKEA-E------L-E----------MYAEGHGNSG
D-------RTANNTNW-K--LTG-VKEAL-------SINLAAFE-KPLR-K---------
------L---------------TFADLLQATNGFHNDSLIGSGGFGD-------------
---VYK------------------A--ILKD-GSA-VAIKK---LI-----HVSGQ-GD-
------------------------------------------------------------
------------------------------------------------------------
---------------REFMAEMETIG--KI----KHRNLV-P------------LLGYCK
-------VG-----------------DE-RLLVYEFMK----------------------
---YGSLEDVLH----------------DP--KK---AGVK-------------------
------------------------------------------------LNWSTRRKIAIG
SARGLAFLH-H--------------NCSPH--IIHRDMKSSNV-LLDEN-LEARVSDFG-
----MAR-L----------------M-SAM-D--THLSV-----STLA---GTPGYVP--
-------------------PE---------------------YYQSF-------------
---------------RCST--------KGDVY----------------SY---------G
VVL----------------LEL----LTGKRPT---DSPDF-------------------
-----G-------------------DNNLVGWVKQHAK----------------------
--------------LRIS--------------------------------------DVFD
PELMK--EDP--------------------------ALEIELLQHLKV----AVA-----
-------------------------------------------------CL---DD-RAW
R-------------------RPTMVQ-----------------------------VMAM-
-FKEI---------------QAGSGI--------------------------------DS
QSTIR-----SIEDGGFSTIE---MVDM-----SIKEVPEGKL---
>AT1G17240.1 pacid=19649796 transcript=AT1G17240.1 locus=AT1G17240 ID=AT1G17240.1.TAIR10 annot-version=TAIR10
------------------------------------------------------------
------------------------------------------------------------
--------------MRSKAKGLV--------R-PLITKPVQPLSSH--------------
------------------------------------------------------------
------------------------------------------------------------
------------------------------------------------------------
-----------------------MHLF------LL-CILFLSALFLT-------------
------------------------------------------------------------
-----------------------------------------LSEAV-----CN-LQDRES
-----------LIWFS-------------------------------GNVSSS-------
-----------------------------------VSP----------------------
-----------------------------------------L------------------
------------------------------------------------------------
-----------------------------------------------------------N
W---------N-LS--------------ID--------CC---SW-EGITCDDS------
-------------------------------------------------------SDS--
---------HVTVISLPSRGL-SGT-------------------LA-SSVQ-NIHRLSRL
DLSYN--RLS-GPLP-PGF----FSTLD--QLMILNLSYNS-FNGE--L-PL-E---QAF
--------------------GNE-----------------------------------SN
RFFSIQTL---DLSSNLLEGEIL-------RSSV--------------------------
-----------------------YLQGTIN-LISFNVSNNSFTG--PIP-SFM-----CR
S--SP-QLSKLDFSYND-FSG-H----I----S-QELGRCL-RLTVLQAGFNN-------
-------------------LSGVIPS-E------------------------------IY
--NLSELEQLFLPANQLTGKID--NNITRLRKLTSLALYSNHLEGEIP-MDIGNLSS-LR
SLQLHINNINGTVPLSL--ANC-TKLVKLNLRV---------------------------
---NQLGGGLTELEFSQLQ-----------------------SLKVLDLGNNSFTGALPD
K-IFSC-KSLTAIRFAGNKLTGEISPQVL---ELESLSFMGLSDNKLTNITGALSI--L-
QGCR--------------------------------------------------------
----KLSTLIL-AKNFY-D---------------ETVPSKE-DFLSPDGFPKLRI--FGV
GACRLRGE-IPAWL------------INLNKVEVMDLSMNRFVGSIPGWLGTLPDLFYLD
LSDNLLTGELPKELFQLRALMSQK---------------------------ITE------
-----------------------------------------NNY----------LEL---
-------PI-FLNPN--NV--TTNQQ---YNKLY------SFPP-----TIYIRRNNLTG
SI----------------------------------------------------PVEVGQ
-LKVLHILELLGNNLSGSIPDEL-SNLTNLERLDLSNNNLSGSIPWSLTN-LNFLSYFNV
AN----------------------------------------------------------
--------------------------------------NSLEGPIPSEGQFDTFPKANFE
GNP----LLCGGV-------------------LLTSCKPT--------------------
------------------------------------------------------------
------------------------------------------------------------
------------------------------------------------------------
------------------------------------------------------------
------------------------------------------------------------
------------------------------------------------------------
------------------------------------------------------------
------------------------------------------------------------
------------------------------------------------------------
------------------------------------------------------------
----------------------------------------RA--------------KEND
---------ELNRT-F----LM-----GIAI-----------------------------
-------GYFLSF-----------VSILVV------------------------------
------------------------------------------------------------
------------------------------------------------------------
------------------------------------------------------------
------------------------------------------------------------
------------------------------------------------------------
------------------------------------------------------------
------------------------------------------------------------
------------------------------------------------------------
------------------------------------------------------------
------------------------------------------------------------
------------------------------------------------------------
------------------------------------------------------------
--------------------------------------------RAW-------------
------------------------------------------------------------
------------------------------------------------------------
------------------------------------------------------------
------------------------------------------------------------
------------------------------------------------------------
------------------------------------------------------------
------------------------------------------------------------
------------------------------------------------------------
----------------------------------------------
>AT1G17250.1 pacid=19652735 transcript=AT1G17250.1 locus=AT1G17250 ID=AT1G17250.1.TAIR10 annot-version=TAIR10
------------------------------------------------------------
------------------------------------------------------------
---------MTNE-GRFKAKGFV--------RTSSTTRPIQALSFH--------------
------------------------------------------------------------
------------------------------------------------------------
------------------------------------------------------------
-----------------------MIGIL-----LQ-CVLFISVLSIA-------------
------------------------------------------------------------
-----------------------------------------VSEAL-----CN-SQDRES
-----------LLWFS-------------------------------GNVSSS-------
-----------------------------------VSP----------------------
-----------------------------------------L------------------
------------------------------------------------------------
-----------------------------------------------------------N
W---------N-PS--------------ID--------CC---SW-EGITCDDS------
-------------------------------------------------------PDS--
---------HITAISLPFRAL-YGK-------------------LP-LSVL-RLHHLSQL
NLSHN--RLS-GHLP-SGF----LSALD--QLKVLDLSYNS-LDGE--L-PV-E---QTF
--------------------RNG-----------------------------------SN
RCFPIRIV---DLSSNFLQGEIL-------PSSI--------------------------
-----------------------FMQGTFD-LISFNVSKNSFTG--SIP-SFM-----CK
S--SP-QLSKLDFSYND-FTG-N----I----P-QGLGRCL-KLSVLQAGFNN-------
-------------------ISGEIPS-D------------------------------IY
--NLSELEQLFLPVNHLSGKIN--DDITHLTKLKSLELYSNHLGGEIP-MDIGQLSR-LQ
SLQLHINNITGTVPPSL--ANC-TNLVKLNLRL---------------------------
---NRLEGTLSELDFSRFQ-----------------------SLSILDLGNNSFSGDFPW
R-VHSC-KSLSAMRFASNKLTGQISPHVL---ELESLSILSLSDNKLMNITGALGI--L-
QGCR--------------------------------------------------------
----NLSTLLI-GKNFY-N---------------ETFPSDK-DLISSDGFPNLQI--FAS
GGSGLRGE-IPAWL------------IKLKSLAVIDLSHNQLVGSIPGWLGTFPHLFYID
LSENLLSGELPKDLFQLKALMSQKAY------------------------DATE------
-----------------------------------------RNY----------LKL---
-------PV-FVSPN--NV--TTHQQ---YNQLF------SLPP-----GIYIRRNNLKG
SI----------------------------------------------------PIEVGQ
-LKVLHVLELSHNYLSGIIPHEL-SKLTSLERLDLSNNHLSGRIPWSLTS-LHYMSYFNV
VN----------------------------------------------------------
--------------------------------------NSLDGPIPTGSQFDTFPQANFK
GNP----LLCGGI-------------------LLTSCKASTKL-----------------
-------------------------------PATT-------------------------
------------------------------------------------------------
------------------------------------------------------------
------------------------------------------------------------
------------------------------------------------------------
------------------------------------------------------------
------------------------------------------------------------
------------------------------------------------------------
------------------------------------------------------------
------------------------------------------------------------
-------------------T-------------------NKA--------------DTED
--E-----EELKFI-F----IL-----GVAT-----------------------------
-------GFFVS------------------------------------------------
------------------------------------------------------------
------------------------------------------------------------
------------------------------------------------------------
------------------------------------------------------------
------------------------------------------------------------
------------------------------------------------------------
---------------------------------------------------------YCF
------------------------------------------------------------
--------YWCF------------------------------------------------
------------------------------------------------------------
------------------------------------------------------------
----FAR-L---------------------------------------------------
--------------------------------------------DAF-------------
---------------ISK------------------------------------------
------------------------------------------------------------
------------------------------------------------------------
------------------------------------------------------------
------------------------------------------------------------
------------------------------------------------------------
------------------------------------------------------------
------------------------------------------------------------
----------------------------------------------
>AT1G55610.1 pacid=19655670 transcript=AT1G55610.1 locus=AT1G55610 ID=AT1G55610.1.TAIR10 annot-version=TAIR10
-------------------------MKQRW------------------------------
------------------------------------------------------------
------------------------------------------------------------
------------------------------------------------------------
------------------------------------------------------------
-------------------------------------LL---------------------
-----------------------VLILC------F-FTTSLVMGIHGKH-----------
------------------------------------------------------------
----------------------------------------LINDDF---------NETAL
-----------LLAFKQ------------------------------NSV----------
------------------------------------KS--D-------------------
--------------------------------------PNNVLG----------------
------------------------------------------------------------
-----------------------------------------------------------N
WK-------YE-SG--------------RG-S-------C---SW-RGVSCSD-------
--------------------------------------------------------DG--
---------RIVGLDLRNSGL-TGT----------------LNLVN---LT-ALPNLQNL
YLQGN--YFS-SGGD-SSG-----SDCY---LQVLDLSS---------------------
-----------------------------------------NSISDYSMVDYVFS-----
KCSNLVSV---NISNNKLVGKLG-------FAPS---SLQSLTTVDLSYN-ILSDKIPES
FISDF----------------------PAS-LKYLDLTHNNLSG--DFSDLSF----G--
I--CG-NLTFFSLSQNN-LSG-D---KF----P-ITLPNCK-FLETLNISRNN-------
-------------------LAGKIPNGEYWGS----FQNLKQLSLAHN-RLSGEIPPELS
-LLCKTLVILDLSGNTFSGELP--SQFTACVWLQNLNLGNNYLSGDFLNTVVSKITG-IT
YLYVAYNNISGSVPISL--TNC-SNLRVLDLSS---------------------------
---NGFTGNVPSGFCSLQSSP---------------------VLEKILIANNYLSGTVPM
E-LGKC-KSLKTIDLSFNELTGPIPKEIW---MLPNLSDLVMWAN---NLTGTIPEG-VC
VKGG--------------------------------------------------------
----NLETLIL-NNNLL-T---------------GSIPESI-----S-RCTNMIW--ISL
SSNRLTGK-IPSGI------------GNLSKLAILQLGNNSLSGNVPRQLGNCKSLIWLD
LNSNNLTGDLPGELASQAGLVM-------------------PGSVSGKQFAFVR------
NEG--GTDCRG--------AGGLV---EFEGIRAERLER-LPMV--------HSCPAT-R
IYSGMT-MYTFSANG--------SMI---Y--------------------FDISYNAVSG
FI----------------------------------------------------PPGYGN
-MGYLQVLNLGHNRITGTIPDSF-GGLKAIGVLDLSHNNLQGYLPGSLGS-LSFLSDLDV
SN----------------------------------------------------------
--------------------------------------NNLTGPIPFGGQLTTFPVSRYA
NNS----GLCGV-------------------PLR-PCG----------------------
------------------------------------------------------------
------------------------------------------------------------
------------------------------------------------------------
------------------------------------------------------------
------------------------------------------------------------
------------------------------------------------------------
------------------------------------------------------------
------------------------------------------------------------
------------------------------------------------------------
------------------------------------------------------------
----------------------------------------SAPRRP----------ITSR
I--------HA-KKQT----V----ATAVIA-----------------------------
-------GIAFSF-----------MCFVMLVM-ALYR-----VR----------------
--------------------K--VQKKEQ-K------R-E----------KYIESLPTSG
------------SCSW-K--LSS-VPEPL-------SINVATFE-KPLR-K---------
------L---------------TFAHLLEATNGFSAETMVGSGGFGE-------------
---VYK------------------A--QLRD-GSV-VAIKK---LI-----RITGQ-GD-
------------------------------------------------------------
------------------------------------------------------------
---------------REFMAEMETIG--KI----KHRNLV-P------------LLGYCK
-------VG-----------------EE-RLLVYEYMK----------------------
---WGSLETVLH----------------EKSSKK---GGIY-------------------
------------------------------------------------LNWAARKKIAIG
AARGLAFLH-H--------------SCIPH--IIHRDMKSSNV-LLDED-FEARVSDFG-
----MAR-L----------------V-SAL-D--THLSV-----STLA---GTPGYVP--
-------------------PE---------------------YYQSF-------------
---------------RCTA--------KGDVY----------------SY---------G
VIL----------------LEL----LSGKKPI---DPGEF-------------------
-----GE------------------DNNLVGWAKQLYR----------------------
-------------EKRGA--------------------------------------EILD
PELVT--DK---------------------------SGDVELFHYLKI----ASQ-----
-------------------------------------------------CL---DD-RPF
K-------------------RPTMIQ-----------------------------LMAM-
-FKEM---------------KADTEE--------------------------------DE
----------SLDEFSLKETP------------LVEESRDKEP---
>AT1G72300.1 pacid=19657424 transcript=AT1G72300.1 locus=AT1G72300 ID=AT1G72300.1.TAIR10 annot-version=TAIR10
------------------------------------------------------------
------------------------------------------------------------
---------MIDEKMRSKSIG------------PFV-RQVKPLSPH--------------
------------------------------------------------------------
------------------------------------------------------------
------------------------------------------------------------
-----------------------MVLFV-----LL-YVLSISVFFLT-------------
------------------------------------------------------------
-----------------------------------------VSEAV-----CN-LQDRDS
-----------LLWFS-------------------------------GNVSSP-------
-----------------------------------VSP----------------------
-----------------------------------------L------------------
------------------------------------------------------------
-----------------------------------------------------------H
W---------N-SS--------------ID--------CC---SW-EGISCDKS------
-------------------------------------------------------PEN--
---------RVTSIILSSRGL-SGN-------------------LP-SSVL-DLQRLSRL
DLSHN--RLS-GPLP-PGF----LSALD--QLLVLDLSYNS-FKGE--L-PL-Q---QSF
--------------------GNG-----------------------------------SN
GIFPIQTV---DLSSNLLEGEIL-------SSSV--------------------------
-----------------------FLQGAFN-LTSFNVSNNSFTG--SIP-SFM-----CT
A--SP-QLTKLDFSYND-FSG-D----L----S-QELSRCS-RLSVLRAGFNN-------
-------------------LSGEIPK-E------------------------------IY
--NLPELEQLFLPVNRLSGKID--NGITRLTKLTLLELYSNHIEGEIP-KDIGKLSK-LS
SLQLHVNNLMGSIPVSL--ANC-TKLVKLNLRV---------------------------
---NQLGGTLSAIDFSRFQ-----------------------SLSILDLGNNSFTGEFPS
T-VYSC-KMMTAMRFAGNKLTGQISPQVL---ELESLSFFTFSDNKMTNLTGALSI--L-
QGCK--------------------------------------------------------
----KLSTLIM-AKNFY-D---------------ETVPSNK-DFLRSDGFPSLQI--FGI
GACRLTGE-IPAWL------------IKLQRVEVMDLSMNRFVGTIPGWLGTLPDLFYLD
LSDNFLTGELPKELFQLRALMSQKAY------------------------DATE------
-----------------------------------------RNY----------LEL---
-------PV-FVNPN--NV--TTNQQ---YNQLS------SLPP-----TIYIKRNNLTG
TI----------------------------------------------------PVEVGQ
-LKVLHILELLGNNFSGSIPDEL-SNLTNLERLDLSNNNLSGRIPWSLTG-LHFLSYFNV
AN----------------------------------------------------------
--------------------------------------NTLSGPIPTGTQFDTFPKANFE
GNP----LLCGGV-------------------LLTSCDPT--------------------
------------------------------------------------------------
------------------------------------------------------------
------------------------------------------------------------
------------------------------------------------------------
------------------------------------------------------------
------------------------------------------------------------
------------------------------------------------------------
------------------------------------------------------------
------------------------------------------------------------
------------------------------------------------------------
----------------------------------------QH--------------STTK
MGK-----GKVNRT-L----VL-----GLVL-----------------------------
-------GLFFGV-----------SLILVLLALLVLS-----KRRVNP------------
-------------------G-----------------DSEN---------AELEINSNGS
YSE--------------V--PPGSDKDI--------SLVLL-FG------NSRYEVKD--
------L---------------TIFELLKATDNFSQANIIGCGGFGL-------------
---VYK------------------A--TLDN-GTK-LAVKK---LT-----------GD-
------------------------------------------------------------
---------------------------------------YGMM-----------------
--------------EKEFKAEVEVLS--RA----KHENLV-A------------LQGYCV
-------HD-----------------SA-RILIYSFME----------------------
---NGSLDYWLH-------------------ENP-E-GP---------------------
----------------------------AQ------------------LDWPKRLNIMRG
ASSGLAYMH-Q--------------ICEPH--IVHRDIKSSNI-LLDGN-FKAYVADFG-
----LSR-L----------------I-LP-YR--THVT------TELV---GTLGYIP--
-------------------PE---------------------YGQAW-------------
---------------VATL--------RGDVY----------------SF---------G
VVM----------------LEL----LTGKRPMEVFR-----------------------
---PKM-------------------SRELVAWVHTMKR----------------------
-------------DGKPE--------------------------------------EVFD
TLLRE--SGNE----------------------------EAMLRVLDI----ACM-----
-------------------------------------------------CV---NQ-NPM
K-------------------RPNIQQ-----------------------------VVDW-
-LKNIEAEK-----------NQNNRE--------------------------------EP
EEEEET----------------------------------------
>AT1G74360.1 pacid=19658273 transcript=AT1G74360.1 locus=AT1G74360 ID=AT1G74360.1.TAIR10 annot-version=TAIR10
--------------------------MTM-------------------------------
------------------------------------------------------------
----VTRVIMTDDDSQS-------------------------------------------
------------------------------------------------------------
------------------------------------------------------------
------------------------------------------------------------
----------------------LCFLCFLL---F--FFIT-----AIAV-----------
----------------------------AG------------------------------
--------------------------------------------DSL-------DSDREV
-----------LLSLK-------------------------------SYLESR-------
------------------------------------NP-QNR-G----------------
----------------LYT-----------------------------------------
------------------------------------------------------------
-----------------------------------------------------------E
WK--------M-EN--------------QDVV-------C---QW-PGIICTP-------
-------------------------------------------------------QRS--
---------RVTGINLTDSTI-SGPLF--------------------KNFS-ALTELTYL
DLSRN--TIE-GEIP-----D-DLSRCH--NLKHLNLSHNI-LEGE--L-----------
---------------S----LP--------------------------------------
GLSNLEVL---DLSLNRITGDIQ-----SSFP-L--------------------------
-------------FC-------------NS-LVVANLSTNNFTG--RID-DIFN---GCR
------NLKYVDFSSNR-FSG-E----VW-----TGFG----RLVEFSVADNH-------
-------------------LSGNISA--------S-----------------------MF
-RGNCTLQMLDLSGNAFGGEFP--GQVSNCQNLNVLNLWGNKFTGNIP-AEIGSISS-LK
GLYLGNNTFSRDIPETL--LNL-TNLVFLDLSR---------------------------
---NKFGGDIQEIFGRFT------------------------QVKYLVLHANSYVGGINS
SNILKL-PNLSRLDLGYNNFSGQLPTEIS---QIQSLKFLILAYN---NFSGDIPQE-Y-
------------------------------------------------------------
------------------G-----------------------------NMPGLQA--LDL
SFNKLTGS-IPASF------------GKLTSLLWLMLANNSLSGEIPREIGNCTSLLWFN
VANNQLSGRFHPELTRMGSNPSPTFEVNRQNKDKIIAGSGECLAMKRWIPAEFPPFNFVY
AIL-TKKSCRSLWDHVL--KG--------YGLFPVC--SAGSTVRTLKI--SAYLQLSGN
KFSGEI-PASISQMD--------RLS-----------T------------LHLGFNEFEG
KL----------------------------------------------------PPEIGQ
-LP-LAFLNLTRNNFSGEIPQEI-GNLKCLQNLDLSFNNFSGNFPTSLND-LNELSKFNI
SY----------------------------------------------------------
-------------------------------------NPFISGAIPTTGQVATFDKDSFL
GNP----------------------------LLRFP-SFFNQS-----------------
------------------------------------------------------------
------------------------------------------------------------
------------------------------------------------------------
------------------------------------------------------------
------------------------------------------------------------
------------------------------------------------------------
------------------------------------------------------------
------------------------------------------------------------
------------------------------------------------------------
------------------------------------------------------------
-----------------------------------------GNNTRK---------ISNQ
VLG-------NRPRTLLL--IW--ISLALAL-----------------------------
--------AFIAC------------LVVSGIVLMVVK---ASR-----------------
-------------------------EAEI-DLLDG-SK------------TRHDMTSSS-
----------GGSSPWLS-----------------GKIKVIRLD------K---------
----STF---------------TYADILKATSNFSEERVVGRGGYGT-------------
---VYR------------------G--VLPD-GRE-VAVKK---LQ-----REG------
------------------------------------------------------------
--------------------------------------------TE--------------
-------------AEKEFRAEMEVLSA-NAFGDWAHPNLV-R------------LYGWCL
-------DG-----------------SE-KILVHEYMG----------------------
---GGSLEELIT-------------------DKT--------------------------
----------------------------K-------------------LQWKKRIDIATD
VARGLVFLH-H--------------ECYPS--IVHRDVKASNV-LLDKH-GNARVTDFG-
----LAR-L----------------L-NVG-D--SHVS------TVIA---GTIGYVA--
-------------------PE---------------------YGQTW-------------
---------------QATT--------RGDVY----------------SY---------G
VLT----------------MEL----ATGRRAV---------------------------
----DGGE------------------ECLVEWARRVMT----------------------
----------G---NMTA--------------------------------------KGSP
ITLS--GTK-------------------------PGNGAEQMTELLKI----GVK-----
-------------------------------------------------CT---AD-HPQ
A-------------------RPNMKE-----------------------------VLAM-
-LVKIS----------------GKAEL---------------------------FNGLSS
QGYI-EM---------------------------------------
>AT3G13380.1 pacid=19658627 transcript=AT3G13380.1 locus=AT3G13380 ID=AT3G13380.1.TAIR10 annot-version=TAIR10
-------------------------MKQQW------------------------------
------------------------------------------------------------
------------------------------------------------------------
------------------------------------------------------------
------------------------------------------------------------
-------------------------------------QF---------------------
------------------------LILC------L-LVLFLTVDSRGRR-----------
------------------------------------------------------------
----------------------------------------LLSDDV---------NDTAL
-----------LTAFKQ------------------------------TSI----------
------------------------------------KS--D-------------------
--------------------------------------PTNFLG----------------
------------------------------------------------------------
-----------------------------------------------------------N
WR-------YG-SG--------------RD-P-------C---TW-RGVSCSS-------
--------------------------------------------------------DG--
---------RVIGLDLRNGGL-TGT----------------LNLNN---LT-ALSNLRSL
YLQGN--NFS-SGDS-SSS-----SGCS---LEVLDLSS---------------------
-----------------------------------------NSLTDSSIVDYVFS-----
TCLNLVSV---NFSHNKLAGKLK-------SSPS--ASNKRITTVDLSNN-RFSDEIPET
FIADF----------------------PNS-LKHLDLSGNNVTG--DFSRLSF----G--
L--CE-NLTVFSLSQNS-ISG-D---RF----P-VSLSNCK-LLETLNLSRNS-------
-------------------LIGKIPGDDYWGN----FQNLRQLSLAHN-LYSGEIPPELS
-LLCRTLEVLDLSGNSLTGQLP--QSFTSCGSLQSLNLGNNKLSGDFLSTVVSKLSR-IT
NLYLPFNNISGSVPISL--TNC-SNLRVLDLSS---------------------------
---NEFTGEVPSGFCSLQSSS---------------------VLEKLLIANNYLSGTVPV
E-LGKC-KSLKTIDLSFNALTGLIPKEIW---TLPKLSDLVMWAN---NLTGGIPES-IC
VDGG--------------------------------------------------------
----NLETLIL-NNNLL-T---------------GSLPESI-----S-KCTNMLW--ISL
SSNLLTGE-IPVGI------------GKLEKLAILQLGNNSLTGNIPSELGNCKNLIWLD
LNSNNLTGNLPGELASQAGLVM-------------------PGSVSGKQFAFVR------
NEG--GTDCRG--------AGGLV---EFEGIRAERLEH-FPMV--------HSCPKT-R
IYSGMT-MYMFSSNG--------SMI---Y--------------------LDLSYNAVSG
SI----------------------------------------------------PLGYGA
-MGYLQVLNLGHNLLTGTIPDSF-GGLKAIGVLDLSHNDLQGFLPGSLGG-LSFLSDLDV
SN----------------------------------------------------------
--------------------------------------NNLTGPIPFGGQLTTFPLTRYA
NNS----GLCGV-------------------PLP-PCS----------------------
------------------------------------------------------------
------------------------------------------------------------
------------------------------------------------------------
------------------------------------------------------------
------------------------------------------------------------
------------------------------------------------------------
------------------------------------------------------------
------------------------------------------------------------
------------------------------------------------------------
------------------------------------------------------------
----------------------------------------SG-SRP----------TRSH
A--------HP-KKQS----I----ATGMSA-----------------------------
-------GIVFSF-----------MCIVMLIM-ALYR-----AR----------------
--------------------K--VQKKEK-Q------R-E----------KYIESLPTSG
------------SSSW-K--LSS-VHEPL-------SINVATFE-KPLR-K---------
------L---------------TFAHLLEATNGFSADSMIGSGGFGD-------------
---VYK------------------A--KLAD-GSV-VAIKK---LI-----QVTGQ-GD-
------------------------------------------------------------
------------------------------------------------------------
---------------REFMAEMETIG--KI----KHRNLV-P------------LLGYCK
-------IG-----------------EE-RLLVYEYMK----------------------
---YGSLETVLH----------------EK-TKK---GGIF-------------------
------------------------------------------------LDWSARKKIAIG
AARGLAFLH-H--------------SCIPH--IIHRDMKSSNV-LLDQD-FVARVSDFG-
----MAR-L----------------V-SAL-D--THLSV-----STLA---GTPGYVP--
-------------------PE---------------------YYQSF-------------
---------------RCTA--------KGDVY----------------SY---------G
VIL----------------LEL----LSGKKPI---DPEEF-------------------
-----GE------------------DNNLVGWAKQLYR----------------------
-------------EKRGA--------------------------------------EILD
PELVT--DK---------------------------SGDVELLHYLKI----ASQ-----
-------------------------------------------------CL---DD-RPF
K-------------------RPTMIQ-----------------------------VMTM-
-FKELV--------------QVDTEN--------------------------------D-
----------SLDEFLLKETP------------LVEESRDKEP---
>AT3G02130.1 pacid=19663618 transcript=AT3G02130.1 locus=AT3G02130 ID=AT3G02130.1.TAIR10 annot-version=TAIR10
------------------------------------------------------------
------------------------------------------------------------
---------MTSLPSSVIKWRF--------------------------------------
--------------FRRQMPSD--------------------------------------
------------------------------------------------------------
------------------------------------------------------------
-----------------------VVFSL-----CL-LCFASCLAGKITV-----------
------------------------------------------------------------
---------------------------------------------------LA-DSDKSV
-----------LLRFK-------------------------------KTV----------
------------------------------------SD----------------------
--------------------------------------PGSILA----------------
------------------------------------------------------------
-----------------------------------------------------------S
WV--------E-ES--------------ED--------YC---SW-FGVSCD--------
-------------------------------------------------------SSS--
---------RVMALNISG----SGS---SEISRNRFTCGD-IGKFPLYGFG------VRR
DCTGNHGALA-GNLP-----S-VIMSLT--GLRVLSLPFNS-FSGE--I-PVGI------
----------------------------------W-------------------------
GMEKLEVL---DLEGNLMTGSL---------PDQ--------------------------
------------------------FTGLRN-LRVMNLGFNRVSG--EIP-NSLQ-N----
---LT-KLEILNLGGNK-LNG-T----V----P-GFVG----RFRVLHLPLNW-------
-------------------LQGSLPK-D------------------------------IG
-DSCGKLEHLDLSGNFLTGRIP--ESLGKCAGLRSLLLYMNTLEETIP-LEFGSLQK-LE
VLDVSRNTLSGPLPVEL--GNC-SSLSVLVLSNLYNVYEDINSVRGEADLPPGADLTSMT
EDFNFYQGGIPEEITRLPKLKILWVPRATLEGRFPGDWGSCQNLEMVNLGQNFFKGEIPV
G-LSKC-KNLRLLDLSSNRLTGELLKEIS----VPCMSVFDVGGN---SLSGVIPDF-L-
NNTTSHCPPVVYFDRFSIESYSDPSSVYLSFFTEKAQVGTSLIDLGSDGGPAVFHNFADN
NFTGTLKSIPL-AQERL-GKRVSYIFSAGGNRLYGQFPGNL-----FDNCDELKAVYVNV
SFNKLSGR-IPQGL-----------NNMCTSLKILDASVNQIFGPIPTSLGDLASLVALN
LSWNQLQGQIPGSLGK--------------------------------------------
------------------------------------------------------------
--------------------KMAALT---Y--------------------LSIANNNLTG
QI----------------------------------------------------PQSFGQ
-LHSLDVLDLSSNHLSGGIPHDF-VNLKNLTVLLLNNNNLSGPIPSGFAT----FAVFNV
SS----------------------------------------------------------
--------------------------------------NNLSGPVPSTNGLTK--CSTVS
GNPY--LRPCHVF------------------SLTTPSSDSRDSTGDS-ITQD--------
-------------------------------YASSP------------------------
------------------------------------------------------------
------------------------------------------------------------
------------------------------------------------------------
------------------------------------------------------------
---------VEN------------------------------------------------
------------------------------------------------------------
------------------------------------------------------------
------------------------------------------------------------
------------------------------------------------------------
---------------------------------------APSQSPG--------------
---------KGGFNSL---EIA-SIASASAI-----------------------------
-----------------------VSVLIALVILFFYT-----------------------
----------------------RKWHPKS-------------------------------
-----------------KI-------------MATTKREVTMFM----------------
-DIGVPI---------------TFDNVVRATGNFNASNLIGNGGFGA-------------
---TYK------------------A--EISQ-DVV-VAIKR---LSI----------GR-
------------------------------------------------------------
--------------------------------------------FQ--------------
-------------GVQQFHAEIKTLG--RL----RHPNLV-T------------LIGYHA
SE------------------------TE-MFLVYNYLP----------------------
---GGNLEKFIQ-------------------ERS--------------------------
-------------------------T----------------------RDWRVLHKIALD
IARALAYLH-D--------------QCVPR--VLHRDVKPSNI-LLDDD-CNAYLSDFG-
----LAR-L----------------LGTS--E--THAT------TGVA---GTFGYVA--
-------------------PE---------------------YAMTC-------------
---------------RVSD--------KADVY----------------SY---------G
VVL----------------LEL----LSDKKAL---DPSFVSY-----------------
-----GN------------------GFNIVQWACMLLR----------------------
-------------QGRAK--------------------------------------EFFT
AGLWD--AGPH----------------------------DDLVEVLHL----AVV-----
-------------------------------------------------CT--VDS----
----------LST-------RPTMKQ-----------------------------VVRR-
-LKQLQPPSC--------------------------------------------------
----------------------------------------------
>AT5G07280.1 pacid=19667450 transcript=AT5G07280.1 locus=AT5G07280 ID=AT5G07280.1.TAIR10 annot-version=TAIR10
------------------------------------------------------------
------------------------------------------------------------
---------MAFLTAL--------------------------------------------
------------------------------------------------------------
------------------------------------------------------------
--------------------------------------F---------------------
----------------------------------L-FLFFSFSSSAIV------------
------------------------------------------------------------
---------------------------------------------DLS-------SETTS
-----------LISFK-------------------------------RSL----------
------------------------------------E-----------------------
--------------------------------------NPSLLS----------------
------------------------------------------------------------
-----------------------------------------------------------S
WN--------V-SSS-------------AS-H-------C---DW-VGVTCL-LGRVNSL
SLPSLSLR----------------------------------------------------
-----------------------GQ-------------------IP-KEIS-SLKNLREL
CLAGN--QFS-GKIP-PEI-----WNLK--HLQTLDLSGNS-LTGL--L-PRLL---SEL
PQLLY-------------------------------LDLSDNHFSGSL------PPSFFI
SLPALSSL---DVSNNSLSGEI---------PPE-IGKLSNLSNLYMGLN-SFSGQIPSE
IGNISLLKNFAAPSCFFNGPLPKEISKLKH-LAKLDLSYNPLKC--SIPK-SF----G--
E--LH-NLSILNLVSAE-LIG-L----I----P-PELGNCK-SLKSLMLSFNS-LSGPLP
LELSEI--PLLTFSAERNQLSGSLP--SWMGK----WKVLDSLLLANN-RFSGEIPHEIE
--DCPMLKHLSLASNLLSGSIP--RELCGSGSLEAIDLSGNLLSGTIE-EVFDGCSS-LG
ELLLTNNQINGSIPEDL--WKL-P-LMALDLDS---------------------------
---NNFTGEIPKSLWKST------------------------NLMEFTASYNRLEGYLPA
E-IGNA-ASLKRLVLSDNQLTGEIPREIG---KLTSLSVLNLNAN---MFQGKIPVE-L-
GDCT--------------------------------------------------------
----SLTTLDL-GSNNL-Q---------------GQIPDKI-----T-ALAQLQC--LVL
SYNNLSGS-IPSKPSAYFHQIEMPDLSFLQHHGIFDLSYNRLSGPIPEELGECLVLVEIS
LSNNHLSGEIPASLSRLTNLTILDL---------------SGNALTGSIPKEMG------
------NSLKL--------QGLNLANNQLNGHIPESFGL-LGSL--------VKLNLTKN
KLDGPV-PASLGNLK--------ELT---H--------------------MDLSFNNLSG
EL-SSELSTMEKLVGLYIEQNKFTG-----------------------------------
-----------------EIPSEL-GNLTQLEYLDVSENLLSGEIPTKICG-LPNLEFLNL
AK----------------------------------------------------------
--------------------------------------NNLRGEVPSDGVCQDPSKALLS
GNK----ELCGR-------------------VVGSDCKI---------------------
------------------------------------------------------------
------------------------------------------------------------
------------------------------------------------------------
------------------------------------------------------------
------------------------------------------------------------
------------------------------------------------------------
------------------------------------------------------------
------------------------------------------------------------
------------------------------------------------------------
------------------------------------------------------------
-------------------------------------------E----------------
------------GTKL----R----SAWGIA-----------------------------
-------GLMLGF-----------TIIVFVFVFSLRR-WAMTKR----------------
--------------------VKQRDDPE--RMEES--RLKGF----------VDQNLYFL
------------SGS--R------SREPL-------SINIAMFE-QPLL-K---------
------V---------------RLGDIVEATDHFSKKNIIGDGGFGT-------------
---VYK------------------A--CLPG-EKT-VAVKK---LS-----EAKTQ-GN-
------------------------------------------------------------
------------------------------------------------------------
---------------REFMAEMETLG--KV----KHPNLV-S------------LLGYCS
-------FS-----------------EE-KLLVYEYMV----------------------
---NGSLDHWLR-------------------NQT---GMLE-------------------
----------------------------V-------------------LDWSKRLKIAVG
AARGLAFLH-H--------------GFIPH--IIHRDIKASNI-LLDGD-FEPKVADFG-
----LAR-L----------------I-SAC-E--SHVS------TVIA---GTFGYIP--
-------------------PE---------------------YGQSA-------------
---------------RATT--------KGDVY----------------SF---------G
VIL----------------LEL----VTGKEPT---------------------------
-----G-----------PDFKESE-GGNLVGWAIQKIN----------------------
-------------QGKAV--------------------------------------DVID
PLLV---SV---------------------------ALKNSQLRLLQI----AML-----
-------------------------------------------------CL---AE-TPA
K-------------------RPNMLD-----------------------------VLKA-
-LKEI-------------------------------------------------------
----------------------------------------------
>AT5G53890.1 pacid=19667845 transcript=AT5G53890.1 locus=AT5G53890 ID=AT5G53890.1.TAIR10 annot-version=TAIR10
------------------------------------------------------------
------------------------------------------------------------
---------MVI------------------------------------------------
------------------------------------------------------------
------------------------------------------------------------
------------------------------------------------------------
---------------------------I-----LL-LVFFVGS-----------------
------------------------------------------------------------
-----------------------------------------SVSQP-----CH-PNDLSA
-----------LRELA-------------------------------GAL----------
------------------------------------K---NKS-----------------
-----------------------------------------VTE----------------
------------------------------------------------------------
-----------------------------------------------------------S
W---------L-NG--------------SR--------CC---EW-DGVFCE--------
---------------------------------------------------GSD-VSG--
---------RVTKLVLPEKGL-EGV-------------------IS-KSLG-ELTELRVL
DLSRN--QLK-GEVP-AE-----ISKLE--QLQVLDLSHNL-LSGS--V-LGVV---SG-
--------------------LK--------------------------------------
---LIQSL---NISSNSLSGKL---------S----------------------------
-----------------------DVGVFPG-LVMLNVSNNLFEG--EIH-PEL-----CS
S--SG-GIQVLDLSMNR-LVG-N----L----D--GLYNCSKSIQQLHIDSNR-------
-------------------LTGQLPD-Y------------------------------LY
--SIRELEQLSLSGNYLSGELS--KNLSNLSGLKSLLISENRFSDVIP-DVFGNLTQ-LE
HLDVSSNKFSGRFPPSL--SQC-SKLRVLDLRN---------------------------
---NSLSGSIN-LNFTGFT-----------------------DLCVLDLASNHFSGPLPD
S-LGHC-PKMKILSLAKNEFRGKIPDTFK---NLQSLLFLSLSNNSFVDFSETMNV--L-
QHCR--------------------------------------------------------
----NLSTLIL-SKNFI-G---------------EEIPNN---V---TGFDNLAI--LAL
GNCGLRGQ-IPSWL------------LNCKKLEVLDLSWNHFYGTIPHWIGKMESLFYID
FSNNTLTGAIPVAITELKNLIRLNG-----------------------TASQM-------
-----------------------------------------TDS----------SGI---
-------PL-YVKRN--KS--SNGLP---YNQVS------RFPP-----SIYLNNNRLNG
TI----------------------------------------------------LPEIGR
-LKELHMLDLSRNNFTGTIPDSI-SGLDNLEVLDLSYNHLYGSIPLSFQS-LTFLSRFSV
AY----------------------------------------------------------
--------------------------------------NRLTGAIPSGGQFYSFPHSSFE
GNL----GLCRAI-------------------DS-PC-DVLMS-----------------
-------------------------------NMLNP------------------------
------------------------------------------------------------
------------------------------------------------------------
------------------------------------------------------------
------------------------------------------------------------
------------------------------------------------------------
------------------------------------------------------------
------------------------------------------------------------
------------------------------------------------------------
------------------------------------------------------------
-----------------KGSS------------------RRNNN-------------GGK
---------FGRSS------IV-----VLTI-----------------------------
-------SLAIGI-----------TLLLS-VILLRIS-----RKDV--------------
----------------------D-D------------RIND---------VDEET-----
-IS--------------G--VSKALGP---------SKIVL-FH------SCGC-KD---
------L---------------SVEELLKSTNNFSQANIIGCGGFGL-------------
---VYK------------------A--NFPD-GSK-AAVKR---LS-----------GD-
------------------------------------------------------------
---------------------------------------CGQM-----------------
--------------EREFQAEVEALS--RA----EHKNLV-S------------LQGYCK
-------HG-----------------ND-RLLIYSFME----------------------
---NGSLDYWLH-------------------ERV-D--G---------------------
-------------------------N--MT------------------LIWDVRLKIAQG
AARGLAYLH-K--------------VCEPN--VIHRDVKSSNI-LLDEK-FEAHLADFG-
----LAR-L----------------L-RP-YD--THVT------TDLV---GTLGYIP--
-------------------PE---------------------YSQSL-------------
---------------IATC--------RGDVY----------------SF---------G
VVL----------------LEL----VTGRRPVEVCKGK---------------------
-----S-------------------CRDLVSRVFQMKA----------------------
-------------EKREA--------------------------------------ELID
TTIRE--NVNE----------------------------RTVLEMLEI----ACK-----
-------------------------------------------------CI---DH-EPR
R-------------------RPLIEE-----------------------------VVTW-
-LEDLPMES-----------VQQQ------------------------------------
----------------------------------------------
>evm_27.model.AmTr_v1.0_scaffold00029.179 pacid=31549808 transcript=evm_27.model.AmTr_v1.0_scaffold00029.179 locus=evm_27.TU.AmTr_v1.0_scaffold00029.179 ID=evm_27.model.AmTr_v1.0_scaffold00029.179.v1.0 annot-version=v1.0
------------------------------------------------------------
------------------------------------------------------------
---------MERQ-----------------------------------------------
------------------------------------------------------------
------------------------------------------------------------
------------------------------------------------------------
----------------------LLFLSL-----CF-QILVIQAHSQG-------------
------------------------------------------------------------
---------------------------------------------------CN-LDDLAS
-----------LVNFM-------------------------------SSF----------
--------D----------------------------------G----------------
--------------------------------------GIA-------------------
------------------------------------------------------------
-----------------------------------------------------------G
W---------------------------TE-E----YACC---NW-NGILCQENEED---
-------------------------------------------------FMASP-GSGR-
---------RVTGLVLSRKSL-MGT-------------------IS-RSVA-GLDRLRLL
DLSHN--SIQ-GSLP-SE-----IFNLE--QLEVIDMSNNQ-LSGS--------------
--------------------VPA-----------------------------------IF
NLRSIKIF---NISRNGFYGSL---------P----------------------------
-----------------------LLTGAVH-LVVFNISGNSFNG----------------
------------------LQG-E----L----P-EGIRSCR-SLKELYVSENS-------
-------------------LSGKLPH-G--------------------------------
--------------------------LGNLTNLLSLGLSENAFLGDIP-DMFSDLKE-LQ
FLNARSNQFTGPLPSSL--SQC-SMLQVLNLMN---------------------------
---NSLEGDIN-LNFTGTP-----------------------LLKGLILKYNKFTGYLPT
T-LSEC-TRLEAMDLARNDFSGEIPEEFG---NLQYLSFLSLSNNSFQNISRALKI--L-
QRCQ--------------------------------------------------------
----SLTTLIL-TMNFY-N---------------EELPSSIFYIV--PKFKSLRV--LAL
PNCGLYGS-IPPWL------------SSLRELQILDLSWNHLCGTIPHWIGALSHLFYLD
LSNNSLGGEISQSLSHLPSLISGPMSTT-----------------E--------------
-----------------------------------------PNP----------IGL---
-------PL-YYRRNP----KANELQ---YIRVA------SFPP-----SLYLSNNKLTG
QL----------------------------------------------------SPEIAN
-LIRLHVLDLSRNNFSGTIPDGI-SNMRNLEQLDLSQNNLSGSIPPSLSQALREIQVF--
------------------------------------------------------------
------------------------------------------------------------
--------------------------------VAHHCHHA--------------------
------------------------------------------------------------
------------------------------------------------------------
------------------------------------------------------------
------------------------------------------------------------
------------------------------------------------------------
------------------------------------------------------------
------------------------------------------------------------
------------------------------------------------------------
------------------------------------------------------------
------------------------------------------------------------
------------------------------------------------------------
------------------------------------------------------------
------------------------------------------------------------
------------------------------------------------------------
------------------------------------------------------------
------------------------------------------------------------
------------------------------------------------------------
------------------------------------------------------------
------------------------------------------------------------
--------------ER--------------------------------------L-----
-----------------------------R------------------------------
------------------------------------------------------------
------------------------------------------------------------
--------H---------------------------------------------------
-----------------------------------HIT----------------------
------------------------------------------------------------
-----------------------------------------------------------G
LLL----------------LGA--------------------------------------
----------------------------------QMAA----------------------
------------------------------------------------------------
------------------------------------------------------------
------------------------------------------------------------
---------------------------------------------------------SW-
------------------------------------------------------------
--------------------------------G-------------
>evm_27.model.AmTr_v1.0_scaffold00029.177 pacid=31550097 transcript=evm_27.model.AmTr_v1.0_scaffold00029.177 locus=evm_27.TU.AmTr_v1.0_scaffold00029.177 ID=evm_27.model.AmTr_v1.0_scaffold00029.177.v1.0 annot-version=v1.0
------------------------------------------------------------
------------------------------------------------------------
------------------------------------------------------------
--------------------MG-FWG----------------------------------
------------------------------------------------------------
------------------------------------------------------------
--------------------------FL-----IL-VLGFLAQFRDV-------------
------------------------------------------------------------
---------------------------------N-------SQNQR-----CS-SSDLDA
-----------LMGFM-------------------------------AGL----------
------------------------------------S---QG------------------
------------------------------------------IN----------------
------------------------------------------------------------
-----------------------------------------------------------G
W---------G-ND--------------SY--------CC---SW-RGVFCGSS-G----
------------------------------------------------AASSSG-SET--
---------MVIRLVLRELGL-NGS-------------------IS-RALA-SLDQLQTL
DLSLN--MLY-GSVP-SE-----LFRLQ--RLEYLDLSYNK-LSGN--F-TDVI----G-
--------------------LP--------------------------------------
---SVRVF---NISSNFFDGQL---------P----------------------------
-----------------------LLSGPVN-LTVFNISNNSFTG--SID-AGI-----CR
N--SG-KIQAIDLSMNL-FSG-Y----F----P-VGFGNCR-SLQILSLSCNS-------
-------------------LSGQLPD-D------------------------------LF
--GLSLLEQLSFSANRLSGNFS--NRLGNLSKLVILDLSANGFSGPVP-EIFGNLKN-LQ
TLFAYSNRLVGPLPSSL--SNC-SGLRMLNLKN---------------------------
---NSLSGTLS-LDFSMFP-----------------------RLNLLDVGSNHFEGLLPA
S-LSSC-QELKTINLGRNGLSGQIPQSFA---NMQSLSFLSLSNNSFHNISEALGI--L-
QQCR--------------------------------------------------------
----SLTSLIL-TMNFQ-G---------------EEMPID---I---NGFGGLKF--LAI
PNCGLSGF-IPPWL------------QNCENLQVLDLSWNHLSGSIPPWIGDFERLFYLD
LSNNSFTGEIPKNLTLLKSLISRSY-----------------------WPRD--------
------------------------------------------ST----------IEM---
-------PV-IIKRN--HS--AAGFQ---YNQIS------SFPP-----TLSLAHNGLGG
PI----------------------------------------------------WEEFGN
-LRLLHVLDLSSNNLSGSIPSNL-SNMRSLEILDLSFNNLSGSIPFSLCL-LTFLSSISV
AY----------------------------------------------------------
--------------------------------------NQLQGPIPTGSQFSTFSARSFY
GNP----GLCGSP-------------------LP-PC-NR--------------------
-------------------------------TDTRP------------------------
------------------------------------------------------------
------------------------------------------------------------
------------------------------------------------------------
------------------------------------------------------------
------------------------------------------------------------
------------------------------------------------------------
------------------------------------------------------------
------------------------------------------------------------
------------------------------------------------------------
-------------------YL------------------PSLSQ--------------GK
---------LKKNRTTI---IV-----STTL-----------------------------
-------CLGIWM-----------ALFLA-VVFIIAS-----RRHR--------------
----------------------K-R------------KCGD---------GVCRT---AG
GIR--------------R--SSEFSGS---------RMVIL-FQ------PQDK-KE---
------L---------------TICDLLKATDNFDQANIIGCGGFGL-------------
---VYR------------------A--TLPD-GRK-VAIKR---LS-----------GD-
------------------------------------------------------------
---------------------------------------CGQM-----------------
--------------DREFQAEVESLS--RA----QHKNLV-L------------LQGYCR
-------HG-----------------DD-RLLIYSFME----------------------
---NGSLDYWLH-------------------ERL-D--G---------------------
-------------------------G--SM------------------LDWASRLRMAQG
AAHGLAYLH-Q--------------TCEPN--ILHRDIKSSNI-LLDEE-FEAHLADFG-
----LAR-L----------------I-LP-YD--THVT------TDLV---GTLGYIP--
-------------------PE---------------------YGQAS-------------
---------------VATF--------KGDVY----------------SF---------G
VVL----------------LEL----LTGKRPVDVCKPK---------------------
-----G-------------------CRDLVSWILQLKS----------------------
-------------EGREE--------------------------------------EVFD
PFVYE--KEHS----------------------------KQMLQMLEV----ACS-----
-------------------------------------------------CV---NA-CPK
A-------------------RPFICQ-----------------------------VVSW-
-LDSIGADS-----------QQTK------------------------------------
----------------------------------------------
>evm_27.model.AmTr_v1.0_scaffold00078.170 pacid=31555293 transcript=evm_27.model.AmTr_v1.0_scaffold00078.170 locus=evm_27.TU.AmTr_v1.0_scaffold00078.170 ID=evm_27.model.AmTr_v1.0_scaffold00078.170.v1.0 annot-version=v1.0
------------------------------------------------------------
------------------------------------------------------------
------------------------------------------------------------
------------------------------------------------------------
------------------------------------------------------------
------------------------------------------------------------
------------------------------------------------------------
------------------------------------------------------------
------------------------------------------------------------
------------------------------------------------------------
------------------------------------------------------------
------------------------------------------------------------
------------------------------------------------------------
------------------------------------------------------------
------------------------------------------------------------
------------------------------------------------------------
------------------------------------------------------------
------------------------------------------------------------
------------------------------------------------------------
------------------------------------------------------------
------------------------------------------------------------
------------------------------------------------------------
------------------------------------------------------------
------------------------------------------------------------
------------------------------------------------------------
------------------------------------------------------------
------------------------------------------------------------
------------------------------------------------------------
------------------------------------------------------------
------------------------------------------------------------
------------------------------------------------------------
------------------------------------------------------------
------------------------------------------------------------
------------------------------------------------------------
------------------------------------------------------------
------------------------------------------------------------
------------------------------------------------------------
------------------------------------------------------------
------------------------------------------------------------
------------------------------------------------------------
------------------------------------------------------------
------------------------------------------------------------
------------------------------------------------------------
------------------------------------------------------------
------------------------------------------------------------
------------------------------------------------------------
------------------------------------------------------------
------------------------------------------------------------
------------------------------------------------------------
------------------------------------------------------------
------------------------------------------------------------
------------------------------------------------------------
------------------------------------------------------------
------------------------------------------------------------
------------------------------------------------------------
------------------------------------------------------------
------------------------------------------------------------
------------------------------------------------------------
------------------------------------------------------------
------------------------------------------------------------
------------------------------------------------------------
-------------------------------------MKSSNV-LLDEG-LEARVSDFG-
----MAR-L----------------V-SAM-E--THLSV-----STLA---GTPGYVP--
-------------------PE---------------------YYQSF-------------
---------------RCSA--------RGDVY----------------SY---------G
VIL----------------LEL----LTGRRPT---DSADF-------------------
-----G-------------------DNNLVGWVRQQAR----------------------
-------------AGHVS--------------------------------------EVFD
KELLE--AGSVQGASP-------------------QELEVELLQHLKI----ACA-----
-------------------------------------------------CL---DD-RPW
R-------------------RPTMIQ-----------------------------VMAM-
-FKEL---------------QAG-GE--------------------------------PS
AGCA------GFEPL-----------------------PELDAQVG
>evm_27.model.AmTr_v1.0_scaffold00078.169 pacid=31555332 transcript=evm_27.model.AmTr_v1.0_scaffold00078.169 locus=evm_27.TU.AmTr_v1.0_scaffold00078.169 ID=evm_27.model.AmTr_v1.0_scaffold00078.169.v1.0 annot-version=v1.0
--------------------------MSHLVPSSF-------------------------
------------------------------------------------------------
--------MMELY-----------------------------------------------
------------------------------------------------------------
------------------------------------------------------------
------------------------------------------------------------
-----------------------FIVAI------L-SAIAVPEASVASP-----------
------------------------------------------------------------
----------------------------------------SPSSGSS--------KDTLQ
-----------LLSFK-------------------------------GTV----------
-------------------------------------Q--N-------------------
--------------------------------------PYP-LQ----------------
------------------------------------------------------------
-----------------------------------------------------------N
WR----------PN--------------QD-P-------C---YF-NGVACKD-------
---------------------------------------------------------S--
---------RVSSIDLSNQAL-STD----------------FKNVA-SFLL-NLEKLETL
SLNFA--NIS-GSVT-SQL----VSSCSK-SLTELDLAGNG-FSGE--V-PAIASL-SSC
ENLKALNLSRNSLSFSAAGTFSGG----SSLKFQ-SLDLSYNQISGAGIFSWLFSG----
DCETLEYL---DLRGNRVAGNV---------SAI-VSGCP--------------------
-----------------------------N-LEFLDLSANNFSG--ELP--AL----G--
S--LT--LKHLDLSQNS-FSG-D---I-----E-AKFSGYK-ELTFLNLSVNQ-------
-------------------FSGGIPA----DF----GRNLQYLNLSGN-GLVGEIPSQLS
-SSCSNLLQLDISYNNISGPIP--LSLSSCALLESIDLSNNSLSGPFPIQSLSAMAN-LK
KLVLSYNYISGYLPDSL--SNL-SSLQLLDLSS---------------------------
---NSISGTIPGNLCKNPETSE-----------------TLLSLRELYLQNNLLSGTIPE
T-LSNC-SELVSLDLSFNYLKGTIPRSLG---SLQKLQDLIMWLN---QLEGEIPQE-L-
SNLH--------------------------------------------------------
----SLSNLIL-DNNGL-T---------------GNLPSGL-----S-NCANLNW--ISL
SSNRLSGP-IPPWI------------GKLSKLAILQLGNNSLSGPIPQEIGDCKSLIWLD
LNSNNLSGLVPGSIANQSGNIA-------------------AGLVTGKTYAYLR------
NDG--SSNCHG--------AGNLL---EMAGIRTENLAR-VPTR--------RSCNFT-R
IYLGKT-SYTFKNNG--------SMI---F--------------------LDLSYNQLSG
EI----------------------------------------------------PAEIGS
-IYYLSVLNLGHNRFSGQIPANL-GRLKNVGILDLSHNELSGPIPPSFSA-LSGLSDIDL
SN----------------------------------------------------------
--------------------------------------NNLTGSIPELGQLATFPAFRYE
NNS----GLCGF-------------------PLP-SCDS---------------------
------------------------------------------------------------
------------------------------------------------------------
------------------------------------------------------------
------------------------------------------------------------
------------------------------------------------------------
------------------------------------------------------------
------------------------------------------------------------
------------------------------------------------------------
------------------------------------------------------------
------------------------------------------------------------
--------------------D------------------SSGLNGSV---------RPQG
S--------H-RRQAS----L----AGSVAM-----------------------------
-------GLLFSL-----------FCIFGLII-VAIE-----SQ----------------
--------------------K-RRKKQSS-N-------------------VYIDSLAGNG
NTDG---TTMVGGSGW-K--FSG-GREAL-------SINLAAFE-KPLR-K---------
------L---------------TFADLLEATNGFHGDSLIGSGGFGD-------------
---VYK------------------A--QLRD-GSV-AAIKK---LI-----HVSGQ-GD-
------------------------------------------------------------
------------------------------------------------------------
---------------REFTAEMETIG--KI----KHRNLV-P------------LLGYCK
-------VG-----------------EE-RLLVYEYMK----------------------
---HGSLEDVLH----------------HR--KN---GAPK-------------------
------------------------------------------------LDWPARRKIAVG
AARGLAFLH-H--------------SCIPH--IIHR------------------------
------------------------------------------------------------
------------------------------------------------------------
------------------------------------------------------------
------------------------------------------------------------
------------------------------------------------------------
------------------------------------------------------------
------------------------------------------------------------
------------------------------------------------------------
------------------------------------------------------------
------------------------------------------------------------
----------------------------------------------
>evm_27.model.AmTr_v1.0_scaffold00024.56_ pacid=31558698 transcript=evm_27.model.AmTr_v1.0_scaffold00024.56_ locus=evm_27.TU.AmTr_v1.0_scaffold00024.56_ ID=evm_27.model.AmTr_v1.0_scaffold00024.56.v1.0 annot-version=v1.0
-------------------------MIS--------------------------------
------------------------------------------------------------
---------TLSSSMD--------------------------------------------
--------------------LD--------------------------------------
------------------------------------------------------------
-------------------------------------GK---------------------
-----------------------LRALV------V-LIFFLVLLPSVRH-----------
------------------------------------------------------------
----------------------------------------VDSSDGEK-------TDFEA
-----------LLMFK-------------------------------KAV----------
------------------------------------EK--D-------------------
--------------------------------------KKGILH----------------
------------------------------------------------------------
-----------------------------------------------------------G
W-VP---------N--------------KG-Q-------C---NW-YGVSC---------
-------------------------------------------------------TSQ--
---------RVTKLDLSQAEL-SGS----------------LPLTT---LA-SMDSLLVL
NLSFN--SFF-LN-A-SSL-----VQLPP-SLQYLDLSFNG-IFGS--V-PEGLFL----
------------------------------------------------------------
NNPNLISL---QLPHNNLSGSL-----------------------------------PEN
LLAKG---------------------ISDN-LQFLDLSYNNISG--PIWS-------E-N
S--CN-ALLYLDLSKNT-LSG-E----I----P-SSLSDCY-NLNTLNLSFNG-------
-------------------LSGGIP--VSFKG----FTKLQSLDLSQN-HLNGIIPQELA
-NSCETLQQLRLSSNNISGSFP--LSFSPCSSLKLLDLSNNNISGPFDDSIAGNLQA-LE
TLLMSNNFVSGEIPASI--SNC-KNLKVMDFSS---------------------------
---NKLSGHIPENLC-PG-LA---------------------LLEELRLPDNLLSGGIPP
S-LAQC-PNLKTIDLSINYLNGTIPPEFG---GLKNLEHFMAWFN---GLSGPLPKE-L-
GHCS--------------------------------------------------------
----NLKTLIL-NNNLL-S---------------GQMPPEI-----F-NSSNLEW--ISL
TSNGISGQ-ISPEF------------GQLKRLAILQLANNSFSGVIPKELGNCSSLVWLD
LNSNQLSGVIPAYLGRKPNEKPL------------------SGILSGNTLAFVR------
NV---GNSCKG--------VGGLL---EFAGIRPERLLQ-VPTL--------KTCDFT-R
LYSGAA-LNDWTHYQ--------SLE---Y--------------------LDLSYNNLNG
SI----------------------------------------------------PEEFGS
-MIVLQVLGLSHNKITGEIPSSL-GNLRYLGVFDASHNHLQGRIPESFSN-LTFLVQIDL
SD----------------------------------------------------------
--------------------------------------NALTGPIPSRGQLSTLPASQYR
DNP----GLCGV-------------------PLA-PC-----------------------
------------------------------------------------------------
------------------------------------------------------------
------------------------------------------------------------
------------------------------------------------------------
------------------------------------------------------------
------------------------------------------------------------
------------------------------------------------------------
------------------------------------------------------------
------------------------------------------------------------
------------------------------------------------------------
------------------QSD------------------NPSLNGS----------GNYS
AEV-----PVKPRPAT----W----ANSMVL-----------------------------
-------GILVSM-----------ATTCVLIVWA-VT-----VR----------------
--------------------G-RRRAAAA-A------K-A----------AMINSLQ-AS
----------Y-ATTW-K--IGK-EKEPL-------SINVATFQ-RPLR-K---------
------L---------------TFSQLIEATNGFCAGSLIGSGGFGE-------------
---VFK------------------A--TLKD-GSS-VAIKK---LI-----RLSCQ-GD-
------------------------------------------------------------
------------------------------------------------------------
---------------REFMAEMETLG--KI----KHRNLV-P------------LLGYCK
-------IG-----------------EE-RLLVYEYME----------------------
---FGSLEEMLH-----GDRNKLFGDKASTSGEK---KEIPGNEKMGFHGDKKENSGNEK
MGFHGENKENAGNEKMAFYNDKKEKPLMAFSSEKTGFSIEKPTVTGGFLSWELRKKIAKG
AAKGLAFLH-H--------------NCIPH--IIHRDMKSSNV-LLDSF-MEARVSDFG-
----MAR-L----------------I-SCL-D--THLSV-----STLA---GTPGYVP--
-------------------PE---------------------YYQSF-------------
---------------RCTA--------KGDVY----------------SF---------G
VVM----------------LEI----LTGKRPT---DKEEF-------------------
-----G-------------------ETNLVGWVKAHVR----------------------
------------------------------------------------------------
------------------------------------------------------------
------------------------------------------------------------
------------------------------------------------------------
------------------------------------------------------------
-DKA----------------------------GEWR----------
>evm_27.model.AmTr_v1.0_scaffold00087.11_ pacid=31559857 transcript=evm_27.model.AmTr_v1.0_scaffold00087.11_ locus=evm_27.TU.AmTr_v1.0_scaffold00087.11_ ID=evm_27.model.AmTr_v1.0_scaffold00087.11.v1.0 annot-version=v1.0
------------------------------------------------------------
------------------------------------------------------------
---------------MP---------------------RLPE------------------
------------------------------------------------------------
------------------------------------------------------------
--------------------------------------F---------------------
-----------------------LSLLF------V-FCIFWISLS---------------
------------------------------------------------------------
------------------------------------------GKHVLG-------NDVQA
-----------LVKLR-------------------------------SN-----------
-------------------------------------L----------------------
--------------------------------------NGAAVP----------------
------------------------------------------------------------
-----------------------------------------------------------N
WF--------E-RD--------------LP-P-------C---NW-TGISCI-GFEVLSI
NLAFV------------------------QLGGSIPPVIGDFKSLKYLNLSNCG-LTGDM
PITLWS-LEKLESLDLGSNEL-NGS-------------------IT-PAVS-NMKMLREL
SLGFN--RMF-GALP-HGI-----GNFA--QLTKLSLPSNS-FSGD--L-PSEI---GNL
KNLGYLDLNSNLFS----GEIPLNLANLSRLLH---LDLSHNSFTGPIFPGIG-------
KLTGLLTV---DFSDNSLTGKI---------PPE-IGQLTSLQSLWIGMN-NFNSEIPSE
IGNLMELNVLDLRQCGLVGQIPAELGNLRS-LTVVELSENQFEG--QLPP-SF----G--
K--LS-NLIFLLATNAG-LGG-Y----I----P-EELGNCR-KLESLDLSFNS-FSGSLP
DSLKEL-ESIRTFIVEGNYLTGPIP--PWISH----WKVVNALRLGKN-LFEGPLPPLIG
--SLQSLVTFSCDACKFSGEIP--SEICNVTGLNHLSFAENRFIGSID-NTFRGCHN-LT
DLNLAGNNLSGVLPSYL--GEL-P-LVTLDFSH---------------------------
---NGFSGKIPGEFWASQ------------------------TLLEIALSNNQLVGQIPA
A-IANL-SSIEQLLLDNNFLEGGIPREIG---MLKNLTTLSLHGN---QLTGEIPPE-L-
FDCV--------------------------------------------------------
----NLVALDL-GSNGL-S---------------GPIPRRI-----S-QLGLLDN--LVL
SYNKLSGP-IPGEICSGFQQVAPSDSEYSQHYGVLDLSWNEFSGGIPVEIRQCIVVVNLC
LQGNKLNGSLPEGLGDLPNLSQLDL---------------SFNSLSGPIPPHVS------
------TSKTL--------QGLFLSHNQLSGPVPDQLGS-VSSL--------VKLNLSSN
QLDGPF-PLAISHLK--------KLT---H--------------------LDLSMNQLTG
PIWSSGIL---------------------------GSGSLQVLNVSHNELTGPLPMSLAN
-LTAMSVLDLHSNNLSGTLPSDL-SNLATLSYLDISDNHFELTVTPDICS-YLGIPYVNF
SG----------------------------------------------------------
------------------------------------NNNNFEGNIHE-------------
-------G-CVK---------------------GS-------------------------
------------------------------------------------------------
------------------------------------------------------------
------------------------------------------------------------
------------------------------------------------------------
------------------------------------------------------------
------------------------------------------------------------
------------------------------------------------------------
------------------------------------------------------------
------------------------------------------------------------
------------------------------------------------------------
-----------------------------------------IARGE--------------
---------SLGMYPS----L----SRPAIW-----------------------------
-------GISLGS-----------TTLFLFIIIAILK-W----R----------------
--------------------MIRHEAPL--ALL-----------------PKVDNIGLAW
----------PPVK---K------AREEA------PSINAAMFE-RPLM-R---------
------L---------------MLADVLVATDNFSKTRIVGDGGFGT-------------
---VYR------------------G--SLSD-GHV-VAVKR---LDG-----AQVQ-GD-
------------------------------------------------------------
------------------------------------------------------------
---------------REFIAEMETVG--KV----RHRNLV-P------------LLGYCV
-------SG-----------------DE-RVLVYEYME----------------------
---NGSLDLWLR-------------------NRA---DAVE-------------------
----------------------------A-------------------LDWPARLRICIG
AARGLAFLH-H--------------GFTPR--VVHRDIKSSNV-LLDSN-LEARVSDFG-
----LAR-L----------------M-SAC-D--SHVS------TQLA---GTFGYIP--
-------------------PE---------------------YGLTM-------------
---------------RASA--------RGDVY----------------SF---------G
VVI----------------MEL----LTGRPAT---------------------------
-----GQ-------------EERE-GGNLVGWVRGMVR----------------------
-------------KGLEE--------------------------------------GTLD
EGVVE--AG---------------------------QWAGQMVMVLHL----AGR-----
-------------------------------------------------CT---DD-DPT
R-------------------RPTMLA-----------------------------VLEG-
-LKEI---------------ALDDTD----------------------------------
ARVA------------------------------------------
>evm_27.model.AmTr_v1.0_scaffold00009.24_ pacid=31568714 transcript=evm_27.model.AmTr_v1.0_scaffold00009.24_ locus=evm_27.TU.AmTr_v1.0_scaffold00009.24_ ID=evm_27.model.AmTr_v1.0_scaffold00009.24.v1.0 annot-version=v1.0
------------------------------------------------------------
------------------------------------------------------------
---------MASHFTA--------------------------------------------
------------------------------------------------------------
------------------------------------------------------------
--------------------------------------L---------------------
------------------------KLFW------L-TCFFISNISSAI------------
------------------------------------------------------------
----------------------------------------------ET-------TEFRA
-----------LMAFK-------------------------------SQL----------
------------------------------------K-----------------------
--------------------------------------SSEETS----------------
------------------------------------------------------------
-----------------------------------------------------------N
WG--------F-SGF------------LSS-A-------C---SW-TGLSCR-DGHIVSL
SLPHMGLKGVLP------------------------MEMGFLSRLEVLNLTDNH-FQGLI
PPSIWQ-LSNLKTLDLSFNLF-TGT-------------------LG-PELQ-SLRNLQKL
DLTSN--GLS-GKLI-PEL-----GCLP--KLQFLNLGLNL-FTGV--I-PEQL---SDL
SELDTLVLTGNELS----GPFPEGLVHLMNLRV---LDLSNNGFSGAIPARVG-------
ELKKLQVM---DVSNNSLTGPI---------PPE-IGSLTELKDLFLGLN-RFSGPLPRE
ISNLINLVNLDAPSCNIRGPIPEEIGYLRS-LDKLDLSGNPLQS--PIPA-SI----G--
K--LQ-NLTILNLVSAG-ING-S----I----P-EELGSCR-SLTTVILTFNE-ITGALP
DKLSELEETILSFSVEQNLLTGPIP--PWIGR----WKVADSILLASN-QFIGRIPPEIG
--NCSALTHLSLSKNHLTGFIP--SELCNASSLSELDIENNFLVGSIE-NTFINCKN-LT
QLVLVHNQLTGTVPRYI--AEL-P-LVVLELDY---------------------------
---NNFTGEIPHEIWSSA------------------------SLLEFSAGFNFLQGSLPP
V-IGDL-VTLQRLVLNDNELEGRIPEEFG---KLQSLSVLSLNQN---KLSGELPMQ-L-
FLCN--------------------------------------------------------
----VLTSLDL-GNNKL-T---------------GEIPPEI-----G-KLSQLEY--LVL
SHNQFSGE-IPSKISDIFRQSIIPDTSYLQHRGVLDLSWNNLSGPIPEGLGNCGIVVDLF
LNNNNLNGPIPKSISAISNLTSLDL---------------SSNNLEGEIPVEIA------
------ELEKL--------QGLAMAYNNLQGTIPEELGR-LRNL--------VKLNLTGN
RLVGPV-PNSIGDLR--------ALS---D--------------------LDLSNNQLSG
SL-SSSMAKLANIVGLYLQENRISGSLNGLLSDSASWHQIAILNLSSNLFSGEIPPSIAN
-LSYLNYLDLHNNQFTGTITTDL-THLSQLLYLDLSANSIKGKIPNELCS-LTDLNFLNL
SS----------------------------------------------------------
--------------------------------------NILDGPIPN---CQNFTYQSFL
NNR----ALCGP-------------------LVEDGCEEK--------------------
------------------------------------------------------------
------------------------------------------------------------
------------------------------------------------------------
------------------------------------------------------------
------------------------------------------------------------
------------------------------------------------------------
------------------------------------------------------------
------------------------------------------------------------
------------------------------------------------------------
------------------------------------------------------------
----------------------------------------AGLR----------------
------------RSHL----V----NKRAIL-----------------------------
-------VLALTS-----------TFSVLCLTVFFLK-W----R----------------
--------------------MARQEEDS--GFIESPQKLQSWSHGP---NQSIEPGLCLL
------------SKA--K------SREPP-------SINIATFQ-QPLL-R---------
------L---------------TLADILRMTNNFCKSNVIGDGGFGT-------------
---VYR------------------A--NLPD-GRT-VAVKK---LG-----KARDQ-GQ-
------------------------------------------------------------
------------------------------------------------------------
---------------REFLAEMETLG--KV----KHKNLV-P------------LLGYCS
-------FG-----------------EE-KLLIYDFMA----------------------
---NGSLDFWLR-------------------NRT---EALQ-------------------
---------------------------VV-------------------LDWNKRFRIALG
TARGLAFLH-H--------------GFVPH--IIHRDMKASNI-LLDKD-FEPKVADFG-
----LAR-I----------------M-SAC-E--THVT------TEIA---GTFGYIA--
-------------------PE---------------------YGQSW-------------
---------------RSTT--------KGDVY----------------SF---------G
VIL----------------LEM----VTGKEPT---------------------------
-----G-----------LGFDDFE-GGNLVGWVREMVV----------------------
-------------RGKGM--------------------------------------TCLD
GEVC---DG---------------------------QGVMQMLKVLQL----GLE-----
-------------------------------------------------CT---SD-DPM
R-------------------RPTMLA-----------------------------VVQK-
-LKDI---------------GEK-------------------------------------
----------------------------------------------
>evm_27.model.AmTr_v1.0_scaffold00008.36_ pacid=31569356 transcript=evm_27.model.AmTr_v1.0_scaffold00008.36_ locus=evm_27.TU.AmTr_v1.0_scaffold00008.36_ ID=evm_27.model.AmTr_v1.0_scaffold00008.36.v1.0 annot-version=v1.0
-MPK------------------KRAMIS--------------------------------
------------------------------------------------------------
---------TLSSSMD--------------------------------------------
--------------------LD--------------------------------------
------------------------------------------------------------
-------------------------------------GK---------------------
-----------------------LRPLV------V-LIFFLVSMPSARH-----------
------------------------------------------------------------
----------------------------------------VESSDGEK-------TDFEA
-----------LLVFK-------------------------------KAV----------
------------------------------------ES--D-------------------
--------------------------------------KKGILH----------------
------------------------------------------------------------
-----------------------------------------------------------G
W-VP---------N--------------KG-Q-------C---NW-YGVSC---------
-------------------------------------------------------TSQ--
---------RVTKLDLSQAEL-SGS----------------LPLTT---LA-SMDSLIVL
NLSFN--SFF-LN-A-SSL-----VQLPP-SLQYLDFSFNG-IFGS--V-PEGLFF----
------------------------------------------------------------
NNPNLISL---QLPHNNLTGFL-----------------------------------PEN
LLAKG---------------------ISDN-LQFLDLSYNNISG--PIWS-------E-N
S--CN-ALLYLDLSKNN-LSG-E----I----P-SSLSDCY-NLNTLNLSFNG-------
-------------------LSGGIP--VSFKG----FTKLQSLDLSQN-HLNGIIPQQLA
-NSCETLQQLRLSSNNISGSFP--LSFSPCSSLKLLDLSNNNISGPFDDSIAGNLQA-LE
TLLMSNNFVSGEIPASI--SNC-NNLKVMDFSS---------------------------
---NKLSGHIPENLC-PG-LA---------------------LLEELGLPDNLLSGEIPP
S-LAQC-PNLKTIDLSINYLNGTIPPEFG---GLKNLEHFMAWFN---GLSGPLPKE-L-
GHCS--------------------------------------------------------
----NLKTLIL-NNNLL-S---------------GQMPPEI-----F-NSSDLEW--ISL
TSNGISGQ-ISREF------------GQLKRLAILQLANNSFSGVIPKELGNCSSLVWLD
LNSNQLSGEIPAYLGRKPNEKPL------------------SGILSGNTLAFVR------
NV---GNSCKG--------VGGLL---EFAGIRPERLLQ-VPTL--------KTCDFT-R
LYSGAA-LNDWTHYQ--------SLE---Y--------------------LDLSYNNLNG
SI----------------------------------------------------PEEFGS
-MIVLQVLGLSHNKITGEIPSSL-GKLRYLGIFDASHNHLQGSIPESFSN-LTFLVQIDL
SD----------------------------------------------------------
--------------------------------------NALTGPIPSRGQLSTLPASQYR
DNP----GLCGV-------------------PLA-PC-----------------------
------------------------------------------------------------
------------------------------------------------------------
------------------------------------------------------------
------------------------------------------------------------
------------------------------------------------------------
------------------------------------------------------------
------------------------------------------------------------
------------------------------------------------------------
------------------------------------------------------------
------------------------------------------------------------
------------------QSD------------------NPSLNGS----------GNYS
AEV-----PVKPRPAT----W----ANTMVL-----------------------------
-------GILVSM-----------ATTCVLIVWA-VT-----VR----------------
--------------------G-RRRAAAA-A------K-A----------AMINSLQ-AS
----------Y-ATTW-K--IGK-EKEPL-------SINVATFQ-RPLR-K---------
------L---------------TFSQLIEATNGFCAGSLIGSGGFGE-------------
---VFK------------------A--TLKD-GSS-VAIKK---LI-----RLSCQ-GD-
------------------------------------------------------------
------------------------------------------------------------
---------------REFMAEMETLG--KI----KHRNLV-P------------LLGYCK
-------IG-----------------EE-RLLVYEYME----------------------
---FGSLEEMLH-----SDRNKLFGDKASTSGEK---KEIPGNEKMGFHGDKKENSGNEK
MGFHGENKENAGN----------------------GFSIEKPTVTGGFLRWELRKKIAKG
AAKGLAFLH-H--------------NCIPH--IIHRDMKSSNV-LLDSF-MEARVSDFG-
----MAR-M----------------I-SCL-D--THLSV-----STLA---GTPGYVP--
-------------------PE---------------------YYQSF-------------
---------------RCTA--------KGDVY----------------SF---------G
VVM----------------LEI----LTGKRPT---DKEEF-------------------
-----G-------------------ETNLVGWVKAHVR----------------------
-------------QGRGM--------------------------------------EVID
VNL-----KGNYGENE----------------------VEKMRRYLDI----SMR-----
-------------------------------------------------CV---ED-LPS
R-------------------RPNMLE-----------------------------VVSL-
-LREI---------------EGVPQL--------------------------------GE
EEEK----------------------------GDSRV---------
>evm_27.model.AmTr_v1.0_scaffold00057.129 pacid=31574226 transcript=evm_27.model.AmTr_v1.0_scaffold00057.129 locus=evm_27.TU.AmTr_v1.0_scaffold00057.129 ID=evm_27.model.AmTr_v1.0_scaffold00057.129.v1.0 annot-version=v1.0
------------------------------------------------------------
------------------------------------------------------------
------MAIMRERSSRFS------------------------------------------
------------------------------------------------------------
------------------------------------------------------------
------------------------------------------------------------
----------------------RLSWRLFM---FI-TLILF----VTIA-----------
----------------------------SA------------------------------
--------------------------------------------STP-------EQDREV
-----------LLNFK-------------------------------SFLLRK-------
------------------------------------NP-VNR-G----------------
----------------RYD-----------------------------------------
------------------------------------------------------------
-----------------------------------------------------------H
WN--------E-SI--------------YH---------C---QW-PGINCT--------
--------------------------------------------------------GD--
---------RVTGISLSDCNI-QGPLY--------------------ANFS-SLTELEYL
DFSRN--TLS-GPIP-----F-DFSLCN--NLRLLNLSYNI-LDGT--L-----------
---------------N----LT--------------------------------------
GLPSLETL---DLTVNRLNGGIQ-----LSFP-A--------------------------
-------------IC-------------NN-LINVNLSTNRFSG--NIL-GSFD---DCQ
------KLQSLDLSSNN-FSG-D----IW-----QGFT----RLKEFSVSENF-------
-------------------LSGEISA--------G-----------------------IF
-AGNCGLHLLDLSENAFQGTVP--PEISNCQALEWLNVWGNNFTGNIP-SQIGSLRN-LV
SLFLGNNSFSREIPASL--ENC-TSLRFLDLSR---------------------------
---NNFGGVIQPVISKFV------------------------QIKLLVLHGNGYKDGLLS
SGILNM-PNISRLDLSLNEFSGNLPAEIA---QMSSLKFLILAYN---KFSGNIPPE-F-
------------------------------------------------------------
------------------G-----------------------------NLSKLQA--LDL
SYNKLTGS-IPATF------------GKLSSLLWLMLAGNSLSGEIPPEIGNCNSLLWVN
LADNKLSGKIPDEIAQMGINPNLTFEYNRAN-MKVAVGSGECLAMKRWIPANYPPFSFVY
TLL-TRKSCRGIWDRVL--KG--------YGLFPICLNNSGSSPRTLTV--SGYLQLTGN
NFSGEI-PTTIGNMK--------KLS-----------L------------LHLGSNNFSG
HL----------------------------------------------------PPELAQ
-IP-LVVLNVSRNGFTGDIPARL-GSMACLQNLDLSVNNFSGDFPASFRG-LTDLSKFNL
SY----------------------------------------------------------
-------------------------------------NPFLTGTVRASGQLGTFEADSFL
GVP----------------------------LLCVE-SLKNSA-----------------
------------------------------------------------------------
------------------------------------------------------------
------------------------------------------------------------
------------------------------------------------------------
------------------------------------------------------------
------------------------------------------------------------
------------------------------------------------------------
------------------------------------------------------------
------------------------------------------------------------
------------------------------------------------------------
---------------------------------------ACTNNWTT---------DSKQ
AGKKGSRGIAGRPVTLAI--IL--ASLSVSI-----------------------------
--------VFLLL------------WLATLTVFFFPK---NPSK----------------
---------------------PDEEDSTV-FALMS-SK------------RRHDQVSSST
---------FSSTSPDSS-----------------DSVYVFRVD------S---------
----KPF---------------TYSDILEATENFSDRRIIGRGGYAT-------------
---VYR------------------G--MLPD-GRH-VAVKR---LR-----QQG------
------------------------------------------------------------
--------------------------------------------AE--------------
-------------AEREFEAEMETLSR----G-ARHPNLV-I------------LYGWCM
-------FG-----------------EE-KALVYEYME----------------------
---GGSLEEWLE-------------------GKK--------------------------
----------------------------GV-----------------FMGWRMRFEVVYG
VAKGLAYLH-H--------------ECMPA--IVHRDVKASNI-MLEGDGGGARVGDFG-
----LAR-V----------------V-GVG-S--THVS------TVVA---GTVGYVA--
-------------------PE---------------------YGQTW-------------
---------------KATT--------KGDVY----------------SF---------G
VLV----------------LEV----LTGRRAV---------------------------
-----GNE------------------ETLVEWVRRVVE----------------------
----------E--KGWRG--------------------------------------AVHE
GLCMEEGKG-------------------------INLYGRQVEGLVEV----GLR-----
-------------------------------------------------CT---EE-KPC
K-------------------RPDMKE-----------------------------VVAM-
-LLGCRGG-----------------------------------------------GVGVD
SSAAPAC---------------------------------------
>evm_27.model.AmTr_v1.0_scaffold00160.2__ pacid=31575647 transcript=evm_27.model.AmTr_v1.0_scaffold00160.2__ locus=evm_27.TU.AmTr_v1.0_scaffold00160.2__ ID=evm_27.model.AmTr_v1.0_scaffold00160.2.v1.0 annot-version=v1.0
------------------------------------------------------------
------------------------------------------------------------
------------------------------------------------------------
--------------------MG-F------------------------------------
------------------------------------------------------------
------------------------------------------------------------
--------------------------SL-----LV-WILLVPSDAIS-------------
------------------------------------------------------------
IT-----------------------------KER-------EVNQT-----CD-PNDSQA
-----------LLEFV-------------------------------ETL----------
------------------------------------S---NNG-----------------
-----------------------------------------LL-----------------
------------------------------------------------------------
-----------------------------------------------------------G
W---------S-HG--------------SN--------CC---SW-KGVYCDPNLQ----
------------------------------------------------GNGNSS-KVA--
---------RVKKLALRGLSL-KGV-------------------IS-GSLG-RLDQLQYL
ILSFN--LLE-GELP-QE-----LSNLQ--NLEVLDLSYNM-LRGS--V-LPLI----G-
--------------------LK--------------------------------------
---SIRSL---NISSNLFNGSL---------V----------------------------
-----------------------DFRGYPN-LTVFNISSNSFTG--PIV-TNI-----CR
N--SA-MIQVMDLSENR-FSG-E----L----K-LGLGNCT-SLRELYMGFNA-------
-------------------LAGRLPY-D------------------------------VF
--TLLSLKELSIPANNFFGRFS--ERVSNLSSLVSLVIFGNRFFGPLP-DVFGNLTK-LE
QLIAHSNSFTGTLPASL--SLC-SLIKVVDLRN---------------------------
---NSLSGTID-LLFEKIP-----------------------HLSSLDLATNRFNGELPA
S-LSNC-KELKTLSLARNNLVGQVPESYG---NLQSLSLLSLSNNSFQNISRALDI--L-
HNCG--------------------------------------------------------
----NLTTLIL-TKNFN-G---------------ERIPVG---I---SGFNSLMV--FAL
GNCGLWGE-IPDWL------------QECRKLQVLDLSWNRLSGGIPPWIGTFEYLFYLD
VSNNSLTREVPKSLTQLQMLVSANT-----------------------TANA--------
------------------------------------------TL----------INI---
-------PL-YVKRN--KS--SNGMQ---YNQVS------SFPP-----ALYLSNNRLNG
MI----------------------------------------------------WPEFGQ
-LKGLHILDLSRNNITGTIPDTI-SNMVNLELLDLSYNELNGSIPMSLCN-LTFLSKFSV
AH----------------------------------------------------------
--------------------------------------NYLEGEIPDGGQFFSFSNSSFE
GNL----GLCGSP-------------------LP-SC-QRSPA-----------------
-------------------------------FGLEP------------------------
------------------------------------------------------------
------------------------------------------------------------
------------------------------------------------------------
------------------------------------------------------------
------------------------------------------------------------
------------------------------------------------------------
------------------------------------------------------------
------------------------------------------------------------
------------------------------------------------------------
-------------------SG------------------PT-----------------GR
---------TNRSG------IL-----GITL-----------------------------
-------SIGLGI-----------ALLLA-TLLLHMS-----RKEE--------------
----------------------R-Y------------QSNG---------EVVDS---D-
RSH--------------R--PSESFGS---------KLVLL-FQ------NPEG-ME---
------L---------------TINDLLKSTNNFDQANIIGCGGFGL-------------
---VYK------------------A--YLPD-NTK-AAIKR---LS-----------GD-
------------------------------------------------------------
---------------------------------------CGQM-----------------
--------------EREFRAEVEALS--RA----QHKNLV-S------------LRGYCR
-------HG-----------------ND-RLLIYSYME----------------------
---NGSLDYWLH-------------------ERL-D--E---------------------
-------------------------G--LM------------------LDWGTRLKIAQG
SARGLAYLH-R--------------VCDPN--IVHRDVKSSNI-LLNDK-FEAHLADFG-
----LSR-L----------------L-RP-YD--THVT------TDLV---GTLGYIP--
-------------------PE---------------------YGQTL-------------
---------------TATF--------KGDVY----------------SF---------G
VVL----------------LEL----LTGKRPVDVCKSK---------------------
-----G-------------------CRDLVSWVVQMKR----------------------
-------------EKKEE--------------------------------------EIFV
PFLWS--KEHE----------------------------KQLLQVLEI----ACK-----
-------------------------------------------------CI---DQ-DPK
Q-------------------RPSIGQ-----------------------------VVLW-
-LDSVGDAE-----------PVR-------------------------------------
----------------------------------------------
>Bradi2g58780.4.p pacid=32774623 transcript=Bradi2g58780.4 locus=Bradi2g58780 ID=Bradi2g58780.4.v3.1 annot-version=v3.1
------------------------MKLYS-SPKS--------------------------
------------------------------------------------------------
--------IITMGSRS--------------------------------------------
------------------------------------------------------------
------------------------------------------------------------
--------------------------------------F---------------------
-----------------------CLLIL------L-LLLIPSSVL---------------
------------------------------------------------------------
------------------------------------------SES----------SDINT
-----------LFTLR-------------------------------HSI----------
------------------------------------AE----------------------
--------------------------------------EKGFLR----------------
------------------------------------------------------------
-----------------------------------------------------------S
WF--------D-SE--------------TP-P-------C---SW-SGITCL-GHIVVAI
DLSSV------------------------PLYVPFPSCIGAFESLLQLNFSGCG-FTGEL
PDAFGN-LQHLRLLDLSNNQL-TGP-------------------VP-GSLY-NLKMLKEM
VLDNN--LLY-GQLS-PAI-----SQLQ--HLTKLSISMNS-ITGG--L-PAGL---GSL
QNLEFLDLHMNTLN----GSVPAAFQNLSQLLH---LDLSQNNLSGLIFSGIS-------
SLVNLLTL---DLSSNKFVGPI---------PLE-IGQLENLQLLILGQN-DFSGSIPEE
IRNLKWLEVLQLPECKFAGTIPWSIGGLVS-LKELDISENNFNA--ELPT-SI----G--
Q--LG-NLTQLIAKNAG-LRG-S----I----P-KELSNCK-KLTLINLSLNA-FTGSIP
EELAEL-EAVITFSVEGNKLSGHIP--EWIQN----WANVRSISLAQN-LFSGPLPLL--
--PLQHLVSFSAETNLLSGSVP--AKICQGNSLRSIILHDNNLTGTIE-ETFKGCKN-LT
ELNLLGNHLHGEIPGYL--AEL-P-LVNLELSL---------------------------
---NNFTGVLPDKLWESS------------------------TLLQISLSNNQIMGQIPH
S-IGRL-SSLQRLQVDNNYLEGPIPQSVG---TLRNLTILSLRGN---RLSGNIPLE-L-
FNCR--------------------------------------------------------
----NLVTLDL-SSNNL-T---------------GHIPRAI-----S-NLKLLNS--LIL
SSNQLSGA-IPAEICMGFENEAHPDSEFVQHNGLLDLSYNRLTGQIPSEINKCSMMMVLN
LQGNLLNGTIPAQLCELTNLTTINL---------------SSNGLTGSMLPWSA------
------PLVQL--------QGLILSNNHLDGIIPDEIGRILPKI--------SMLDLSRN
LLTGTL-PQSLLCNK--------YLN---H--------------------LDVSNNNLSG
QI-PFSCP-----------------------MDGESSSSLLFFNSSSNHFSGTLDESISN
-FTQLSSLDIHNNCLTGNLPSAL-SGLSLLNYLDLSSNDFYGTIPCGICS-IFGLTFANF
SG----------------------------------------------------------
--------------------------------------NHI-GMYSP-------------
-------ADCAG---------------------GGVCFSN--------------------
------------------------------------------------------------
------------------------------------------------------------
------------------------------------------------------------
------------------------------------------------------------
------------------------------------------------------------
------------------------------------------------------------
------------------------------------------------------------
------------------------------------------------------------
------------------------------------------------------------
------------------------------------------------------------
----------------------------------------GTGHKA--------------
---------VQPSHQV----V----RLATIG-----------------------------
-------VISL-A-----------CIIVLVLLVVYLR-W----K----------------
--------------------LLRNR-SL--VFLPA-NKAK----------ATVEPTSSDE
----------LLGK---K------SREPL-------SINLATFQ-HSLL-R---------
------V---------------TTDDILKATKNFSKEHIIGDGGFGT-------------
---VYR------------------A--ALPE-GRR-VAIKR---LHG----GHQFQ-GD-
------------------------------------------------------------
------------------------------------------------------------
---------------REFLAEMETIG--KV----KHPNLV-P------------LLGYCV
-------CG-----------------DE-RFLIYEYME----------------------
---NGSLEIWLR-------------------NRA---DTFE-------------------
----------------------------A-------------------LGWPDRLKICLG
SARGLAFLH-E--------------GFVPH--IIHRDMKSSNI-LLDEN-FEPRVSDFG-
----LAR-I----------------I-SAC-E--THVS------TDIA---GTFGYIP--
-------------------PE---------------------YGLTM-------------
---------------KSST--------KGDVY----------------SF---------G
VVM----------------LEL----LTGRPPT---------------------------
-----GQ-------------EDMEGGGNLVGWVRWMIA----------------------
-------------HSKGN--------------------------------------ELFD
PCLPV--SG---------------------------VWLEQMVRVLSI----ALD-----
-------------------------------------------------CT---AE-EPW
K-------------------RPSMLE-----------------------------VVKG-
-LKIT---------------QTMD------------------------------------
CGPLV---------------------------VTVSR-GT------
>Bradi2g48279.1.p pacid=32780879 transcript=Bradi2g48279.1 locus=Bradi2g48279 ID=Bradi2g48279.1.v3.1 annot-version=v3.1
------------------------------------------------------------
------------------------------------------------------------
---------MDS------------------------------------------------
------------------------------------------------------------
------------------------------------------------------------
------------------------------------------------------------
-----------------------LRVAI------A-AALFVA--AVAVA-----------
------------------------------------------------------------
----------------------------------------VAAAA----------DDAQL
-----------LEEFR-------------------------------AAV----------
-------------------------------------P--N-------------------
--------------------------------------QAS-LS----------------
------------------------------------------------------------
-----------------------------------------------------------G
WK----------AA--------------DG-A-------C---RF-PGAACRA-------
---------------------------------------------------------G--
---------RLTSLSLAGVPL-NAD----------------FRAVA-ATLL-QLSGVEAL
SLRGA--NVS-GALA-AAG----GARCGG-KLEALDLSGNAALRGS--V-ADVAALADSC
AGLKKLNLSGGAVG----AAKAGGGGG-AGFAALDVLDLSNNKITGDAELRWMVGA----
GVGSVRWL---DLAWNRISGEL--------------------------------------
------------------------------------------------P--DF----T--
N--CS-GLQYLDLSGNL-IDG-D---VA----R-EALSGCR-SLRALN------------
------------------------------------------------------------
-----------LSSNHLAGAFP--PNIAGLASLTALNLSNNNFSGEVPADAFTGLQQ-LK
SLSLSFNHFTGSIPDSL--AAL-PELEVLDLSS---------------------------
---NTFTGTIPSSICQDPNS----------------------SLRVLYLQNNFLDGGIPE
A-ISNC-SNLVSLDLSLNYINGSIPESLG---ELAHLQDLIMWQN---SLEGEIPAS-L-
SRIR--------------------------------------------------------
----GLEHLIL-DYNGL-S---------------GSIPPDL-----A-KCTQLNW--ISL
ASNRLSGP-IPSWL------------GKLSNLAILKLSNNSFSGRVPPELGDCKSLVWLD
LNNNQLNGSIPPELAEQSGKMS-------------------VGLIIGRPYVYLR------
NDE-LSSQCRG--------KGSLL---EFSSIRSEDLSR-MPSK--------KLCNFT-R
VYMGST-EYTFNKNG--------SMI---F--------------------LDLSFNQLDS
EI----------------------------------------------------PKELGN
-MFYLMIMNLGHNLLSGPIPLEL-AGAKKLAVLDLSYNRLEGPIPSSFST-LS-LSEINL
SS----------------------------------------------------------
--------------------------------------NQLNGTIPELGSLATFPKSQYE
NNS----GLCGF-------------------PLP-PCQA---------------------
------------------------------------------------------------
------------------------------------------------------------
------------------------------------------------------------
------------------------------------------------------------
------------------------------------------------------------
------------------------------------------------------------
------------------------------------------------------------
------------------------------------------------------------
------------------------------------------------------------
------------------------------------------------------------
---------------------------------------HAGQSAS----------DGHQ
S--------H-RRQAS----L----AGSVAM-----------------------------
-------GLLFSL-----------FCIFGLVI-IAIE-----SK----------------
--------------------K-RRQKNEE-AST---SH-D----------IYIDSRSHSG
----------TMNSNW-R--LS--GTNAL-------SINLAAFE-KPLQ-K---------
------L---------------TLGDLVEATNGFHNDSLIGSGGFGD-------------
---VYK------------------A--QLKD-GRI-VAIKK---LI-----HVSGQ-GD-
------------------------------------------------------------
------------------------------------------------------------
---------------REFTAEMETIG--KI----KHRNLV-P------------LLGYCK
-------IG-----------------EE-RLLMYDYMQ----------------------
---FGSLEDVLH----------------DR--KK---IGVK-------------------
------------------------------------------------LNWPARRKIAIG
AARGLAFLH-H--------------NCIPH--IIHRDMKSSNV-LVDEN-LEARVSDFG-
----MAR-M----------------M-SVV-D--THLSV-----STLA---GTPGYVP--
-------------------PE---------------------YYQSF-------------
---------------RCTT--------KGDVY----------------SY---------G
VVL----------------LEL----LTGKPPT---DSADF-------------------
-----GE------------------DNNLVGWVKLHAK----------------------
--------------LKII--------------------------------------DVFD
PELLK--DDP--------------------------SLELELLEHLKI----ACA-----
-------------------------------------------------CL---ED-RPT
R-------------------RPTMLK-----------------------------VMTM-
-FKEI---------------QAGSTV--------------------------------DS
KTSSVAT--GLSDDVGFG------VVDM-----TLKEAKEEKD---
>Bradi4g27440.1.p pacid=32783515 transcript=Bradi4g27440.1 locus=Bradi4g27440 ID=Bradi4g27440.1.v3.1 annot-version=v3.1
------------------------------------------------------------
------------------------------------------------------------
---------MAAAPTF--------------------------------------------
--------------------TA--------------------------------------
------------------------------------------------------------
-------------------------------------AF---------------------
-----------------------FFL-------------LVLLQVPAPA-----------
------------------------------------------------------------
----------------------------------------I--ASA---------EEAAA
-----------LLAFRR------------------------------VSV----------
------------------------------------TA--D-------------------
--------------------------------------PRGALA----------------
------------------------------------------------------------
-----------------------------------------------------------S
WAPAST--GAN-ST---------------A-P-------C---SW-AGVSCAPS------
-------------------------------------------------------TDG--
---------RVVAVNLSGMDL-AGE----------------LRLGA---LL-ALPALQRL
DLRGN--AFY-GNLS-HSA--S--SSCA---LVEVDISSNA-FNAT--V-PP-AFL-ASC
GSLQTLNLSRNSLT-------GGGFPFAPSLAS---LDLSRNRLADAGLLNYSFA-----
GCHGLRYL---NLSANLFTGRL----------PEQLASCSAVTTLDVSWN-LMSGALPAV
LMATA----------------------PAN-LTYLSIAGNNFTG--DVSGYDF----G--
R--CA-NLTVLDWSYNG-LSS-T---RL----P-PGLANCS-RLEALDMSGNK-------
------------------LLSGSIP--TFFTG----FTSLRRLALAGN-EFAGPIPGELS
-QLCGRIVELDLSNNGLVGALP--ASFAKCNSLEVLDLGGNQLSGDFVATVISTISS-LR
MLRLSFNNITGANPLPVLAAGC-PLLEVIDLGS---------------------------
---NEFNGEIMPDLC--SSLP---------------------SLRKLFLPNNYLNGTVPT
L-LGNC-ANLESIDLSFNFLVGQIPPEII---TLPKLVDLVVWAN---GLSGKIPDI-LC
SNGT--------------------------------------------------------
----TLETLVI-SYNNF-T---------------GIIPPSI-----T-RCVNLIW--VSL
SGNRLTGS-VPPGF------------AKLQKLAILQLNKNLLSGRVPAELGSCNNLIWLD
LNSNSFTGTIPSELAGQAELVP-------------------GGIASGKQFAFLR------
NEA--GNICPG--------AGVLF---EFFGIRPERLAE-FPAV--------HLCPST-R
IYTGTM-DYTFSKNG--------SMI---F--------------------LDLSYNGLTG
AI----------------------------------------------------PGSLGN
-LMYLQVLNLGHNELSGTIPEAF-SSLKSIGALDLSNNQLSGGIPSGLGG-LNFLADFDV
SN----------------------------------------------------------
--------------------------------------NNLTGSIPSSGQLTTFPASRYD
NNT----ALCGI-------------------PLP-PCGH---------------------
------------------------------------------------------------
------------------------------------------------------------
------------------------------------------------------------
------------------------------------------------------------
------------------------------------------------------------
------------------------------------------------------------
------------------------------------------------------------
------------------------------------------------------------
------------------------------------------------------------
------------------------------------------------------------
---------------------------------------DPGRGNG----------GRAS
P--------DG-RRKV----I----GASILV-----------------------------
-------GVALSV-----------LILLLLLV-TLCK-----LR----------------
--------------------K--NQKTEE-M------R-T----------EYIESLPTSG
------------TTSW-K--LSG-VPEPL-------SINVATFE-KPLR-K---------
------L---------------TFAHLLEATNGFSAETLVGSGGFGE-------------
---VYK------------------A--KLKD-GSV-VAIKK---LI-----HYTGQ-GD-
------------------------------------------------------------
------------------------------------------------------------
---------------REFTAEMETIG--KI----KHRNLV-P------------LLGYCK
-------IG-----------------DE-RLLVYEYMK----------------------
---HGSLDVVLH----------------DN-DK----AIVK-------------------
------------------------------------------------LDWAARKKIAIG
SARGLAFLH-H--------------SCIPH--IIHRDMKSSNV-LLDNN-LDARVSDFG-
----MAR-L----------------M-NAL-D--THLSV-----STLA---GTPGYVP--
-------------------PE---------------------YYQSF-------------
---------------RCTT--------KGDVY----------------SY---------G
VVL----------------LEL----LSGKKPI---DPNEF-------------------
-----G-------------------DNNLVGWVKQMVK----------------------
-------------ENRSS--------------------------------------DIFD
PTLTD--TK---------------------------SGEAELYQYLKI----ASE-----
-------------------------------------------------CL---DD-RPI
R-------------------RPTMIQ-----------------------------VMAM-
-FKEL---------------QLDSDS--------------------------------D-
----------FLDGFSINSST-------------IDESAEKSS---
>Bradi1g22650.1.p pacid=32793905 transcript=Bradi1g22650.1 locus=Bradi1g22650 ID=Bradi1g22650.1.v3.1 annot-version=v3.1
------------------------------------------------------------
------------------------------------------------------------
------------------------------------------------------------
------------------------------------------------------------
------------------------------------------------------------
------------------------------------------------------------
-----------------------MSPLLLE---LL-CLLLVAG--SVVL-----------
----------------------------TG------------------------------
----------------------------------------AQN--GA-------GEDKAV
-----------LVELK-------------------------------RFLQTN-------
------------------------------------NK-VNR-G----------------
----------------DYD-----------------------------------------
------------------------------------------------------------
-----------------------------------------------------------A
WP--------E-TA--------------TS-P-------C---NW-AGVRCD--------
-------------------------------------------------------AAG--
---------RVASLNLSNSAI-SGPAF--------------------GNFS-RLPALVSL
DLSDN--SIT-GFLP-----ADDLNQCR--GLTHLNLSHNL-ITGP--L-----------
---------------H----IP--------------------------------------
GLTNLRTL---DVSGNRLNGSVA-----GNFP-S--------------------------
-------------IC------------AGE-LEQLDMSTNRFTG--NIT-GMLD---GCG
N-----KLERVDLSSNN-FTG-E----LW-----PGVS----RFSQFSAAENN-------
-------------------LTGSIPS--------S-----------------------TF
-QDGCRLQSLDLSANKLAGSFP--DSIAKCQNLTYLSLWGNNFAGTIP-AGIGELGV-LE
TLILGKNRFDRRIPQAL--TNC-TALQFLDMSN---------------------------
---NSFGGDVQEIFGSFAP-----------------------SLKYLVLHHNGYTGGIVA
SGVLRL-PRLARLDLSFNDFTGYLPPEVA---EMKSLKYLMLADN---NFSGGIPTE-Y-
------------------------------------------------------------
------------------G-----------------------------RLAELQA--LDL
SNNALSGG-IPASV------------GNLTSLLWLMLAGNKLSGQIPREIGRCSSLLWLN
LADNRLTGEIPPEMAEIGNNPGPTFAKNREDSSVLA-GSGECQAMKRWIPASYPPFSFVY
TVM-TRENCRSIWDRIL--KG--------YGIFPICTNNSSSQVRTNSI--SGYVQLSRN
MLSGQI-PSRIGAMR--------NLS-----------L------------LHLDGNGFTG
RI----------------------------------------------------PPEIGQ
-LP-LVILNVSRNNISGPIPSEV-GQIRCLERMDLSFNNLSGELPASLGR-LTELAMFNV
SY----------------------------------------------------------
-------------------------------------NPLLHGYVPTAGQFGTFDEQSFI
GIP----------------------------NITLHRDRAVAGAG---------------
------------------------------------------------------------
------------------------------------------------------------
------------------------------------------------------------
------------------------------------------------------------
------------------------------------------------------------
------------------------------------------------------------
------------------------------------------------------------
------------------------------------------------------------
------------------------------------------------------------
------------------------------------------------------------
---------------------------------------KQQQPMED---------ATRG
RKM--------LPRTILA--WF--FFSLVVA-----------------------------
-------------------------FIAGSVVFIVTS---LRARYPVD------------
----------------------QDPD------LEH-PKC-GGGGGNGKHKLFQTSSSSSS
PLP-----SSGWSSSSATG-CSSTSTE--------AAVKVFRLD------KT--------
----TAF---------------TYRDIVAATGDFSDGRVIGRGGHGV-------------
---VYR------------------G--VLPD-GRT-VAVKR---LS-----RCRNDVGEE
------------------------------------------------------------
-------------------------DG------------------D--------------
-------------GEREFRAEMEVLAG-RMGFTWPHPNLV-T------------LYGWCL
-------SG-----------------SA-KILVYEYLE----------------------
---GGTLESLIF-------------------SDA--------------------------
----------------------------G-------------------VKWARRKEVAVG
VARALVFLH-H--------------ECAPA--VVHRDVKASNV-LLDGE-GRARVTDFG-
----LAR-V----------------V-RPG-D--THVS------TVVA---GTVGYVA--
-------------------PE---------------------YGQTW-------------
---------------RATT--------KGDVY----------------SF---------G
VLL----------------MEL----ATRRRAV---------------------------
----GYGEED---------------DECLVDWARRAAK----------------------
----------EGWKGRQQ------------------------------------------
-QLVKAQAGG----DR------------------LATSGEVFWELLAI----GLR-----
-------------------------------------------------CT---AD-APH
E-------------------RPDMPE-----------------------------VLAA-
-LL----------------------------------------------------DVDAD
GE--------------------------------------------
>Bradi1g72572.1.p pacid=32798413 transcript=Bradi1g72572.1 locus=Bradi1g72572 ID=Bradi1g72572.1.v3.1 annot-version=v3.1
------------------------------------------------------------
------------------------------------------------------------
---------MTRRRRLSC-------------------GRWRT------------------
-------------------TVS--------------------------------------
------------------------------------------------------------
-------------------------------------SA---------------------
-----------------------LCLAV------L-LLLL-------SP-----------
------------------------------------------------------------
----------------------------------------VAADGDDD-------DDEQL
-----------LERFK-------------------------------AAV----------
------------------------------------PV--R-------------------
--------------------------------------NRGQLE----------------
------------------------------------------------------------
-----------------------------------------------------------G
WT----------RG--------------DG-A-------C---RF-PGAVCVS-------
-------------------------------------------------------VSGV-
-------RTRLASLSLAGVPL-DVD----------------FRAVA-GTLL-RLGGVEGI
SLRGA--NVS-GSLA-PGG-----GRCGQ-NLAELDLSGNPALRGS--V-ADAGALAASC
RGLRELNLSGD-------------------------GDLS--------------------
WMGGVRRL---NLAWNRISGSL----------------------------------FP--
---------------------------------------------------AF----P--
N--CS-RMESLDLFGNL-ISG-E---LL----P-GVLSGCT-ALTSLN------------
------------------------------------------------------------
-----------LSSNHLSGPFP--PEISGLALLSYLDLSNNNFSGELPRDAFARLPR-LS
LLSLSFNSFSGSLPESM--DAL-AELRTLDLSS---------------------------
---NLLTGAIPASLC-PSTGS---------------------KLQVLYLQNNYLTGGIPP
A-ISNC-ASLESLDLSLNYINGSIPISIG---SLSRLRNLIMWEN---ELEGEIPAS-L-
AGAR--------------------------------------------------------
----GLQNLIL-DYNGL-T---------------GSIPPEL-----V-NCKDLNW--ISL
GSNQLSGS-VPAWL------------GRLDKLAILKLSNNSFSGPIPPELGDCKRLVWLD
LNDNQLNGSIPPELAKQSGKMP-------------------VGITTGRPYVYLR------
NDE-LSSECRG--------KGILL---EISGIRRGDLTR-MASK--------KLCNFT-M
VYMGST-DYTSSDNG--------SII---F--------------------LDLSFNKLDS
EI----------------------------------------------------PKELGN
-MYYLMIMNLAHNLLSGAIPAEL-GGARKLAVLDLSHNQLEGPIPGPFTS-LS-LSEVNL
SY----------------------------------------------------------
--------------------------------------NRLNGSIPELGSLATFPESQYE
NNS----GLCGF-------------------PLA-PCGS---------------------
--------------------------------ALVP------------------------
------------------------------------------------------------
------------------------------------------------------------
------------------------------------------------------------
------------------------------------------------------------
------------------------------------------------------------
------------------------------------------------------------
------------------------------------------------------------
------------------------------------------------------------
------------------------------------------------------------
----------------FLQRQ------------------DKSRSGN--------------
---------NYYVLKI----L----LPAVAV-----------------------------
-------GFGAIA-----------ICLSYLFV----------------------------
----------------------RKKGEVT-A-----------------------------
------------------------------------SVDLA----DPVN-HQL-------
------V---------------SHLELVRATDNFSEDNILGSGSFGK-------------
---VFK------------------G--QLSN-GSV-VAIKV---LD-----MVSKR-AI-
------------------------------------------------------------
------------------------------------------------------------
---------------RSFDAECRVLR--MA----RHRNLI-R------------IINTCS
-------NM-----------------DF-RALMLQYMP----------------------
---NGNLETLLH-CSQAG----------ER------------------------------
--------------------------------Q---------------FGFQERLEVMLG
VSMAMEYLH-H--------------DYHQV--VLHCDLKPSNV-LFDEN-MIAHVADFG-
----IARLL----------------L-QGD-D--SSMIS-----ARLH---GTIGYMS--
-------------------PE---------------------YGSDG-------------
---------------KASR--------KSDVF----------------SY---------G
IML----------------LEV----FTGRRPT---DAMFI-------------------
-----G-------------------ELSLRKWVHRLFP----------------------
--------------AELV--------------------------------------NVVD
GRLLQ--GSSSSCCLDGGF----------------------LVPILEI----GLL-----
-------------------------------------------------CS---SD-SPN
E-------------------RMRMSD-----------------------------VVVR-
-LKKI---------------KTEYTT--------------------------------WT
TSTFGKA-------------------------GSCHMSM-------
>Bradi1g33510.1.p pacid=32799486 transcript=Bradi1g33510.1 locus=Bradi1g33510 ID=Bradi1g33510.1.v3.1 annot-version=v3.1
------------------------------------------------------------
------------------------------------------------------------
---------MQP----------------------------LNLSSSSSSR----------
---------------STKSSVP-F------------------------------------
------------------------------------------------------------
------------------------------------------------------------
-------------------------FGL-----VV-AVL-LYFASPT-------------
------------------------------------------------------------
--------------------------------------------RS-----CT-EQDRSS
-----------LIEFL-------------------------------GGLV---------
-----------------------------------PGR--N--G----------------
--------------------------------------SLNV------------------
------------------------------------------------------------
-----------------------------------------------------------S
W---------V-NG--------------TD--------CC---KW-EGILCS--------
-------------------------------------------------------SDG--
---------TVTDVLLASKGL-KGG-------------------IS-PSLG-NLTGLLHL
NLSHN--SLD-GSLP-MEL----VFSR---SILVLDVSFNR-LDGH--L-QE-M---QSS
--------------------NP--------------------------------------
-ALPLQVL---NISSNLFTGQF---------PSG--------------------------
-----------------------TWEAMKN-LVAFNASNNSFTG--QIP-SAI-----CM
Y--AP-SLTMLDLCYNK-FSG-N----I----S-QGLGSCS-MLRVLKAGHNN-------
-------------------LSGVLPD-E------------------------------LF
--NATSLEQLSLPNNVLQGVLD-GSNIVKLSSLTVLNLGSTGLSGTIP-DSIGQLRR-LE
ELYLDNNHMSGELPAAL--GNC-ANLRYITLRN---------------------------
---NSFTGELSKVNFTML------------------------DLRIADFSINKFTGTIPE
S-IYSC-SNLIALRLAYNSFHGQFSPRMG---NLKSLSFLSITDNSFTNITNALQM--L-
KSCK--------------------------------------------------------
----NLTSLLI-GTNFK-G---------------ETIPQDE-TI---DGFENLEV--LSI
DACPLVGT-IPLWL------------SKLKRVEMLDLSLNQLTGPIPSWINVLDFLFFLD
LSSNRLTGNIPTELTKMPMLLSEKNA------------------------AKLD------
-----------------------------------------TKF----------LEL---
-------PV-F------WT--PS-RQ---YRMVS------AFPI-----RLSLGDNNFTG
VI----------------------------------------------------PPAIGQ
-LKMLDVLNLSSNSLTGEIPQEI-CNLTNLQILDLSNNQLTGVIPSALSD-LHFLSWFNV
SD----------------------------------------------------------
--------------------------------------NRLEGPVPGGGQFDSFSNSSYS
GNP----NLCGLM-------------------LSNRCKSR--------------------
-----------------------------------E------------------------
------------------------------------------------------------
------------------------------------------------------------
------------------------------------------------------------
------------------------------------------------------------
------------------------------------------------------------
------------------------------------------------------------
------------------------------------------------------------
------------------------------------------------------------
------------------------------------------------------------
---------------------------------------ASS--------------ASTN
---------RWNKNKA----II-----ALAL-----------------------------
-------GVFFGG-----------LCILLLFGRLLMS-----LRRTNS------------
------------------VHQNK--------------SSND---------GDIETTSFSS
TSD--------------R--LCNVIKGS--------ILMM--VP------RGKGESDK--
------I---------------TFSDIVKATNNFDQQNIIGCGGNGL-------------
---VYK------------------A--ELTN-GPK-LAIKK---LN-----------GE-
------------------------------------------------------------
---------------------------------------MCLM-----------------
--------------EREFTAEVEALT--VA----QHDNLV-P------------LWGYCI
-------QG-----------------NS-RLLIYSYME----------------------
---NGSLDDWLH-------------------NKD---NA---------------------
-------------------------N--SL------------------LDWPTRLRIAQG
ASRGLSYIH-N--------------ICKPH--IVHRDIKSSNI-LLDRE-FKAYVADFG-
----LAR-L----------------I-LP-YN--THVT------TELV---GTLGYIP--
-------------------PE---------------------YGQAW-------------
---------------VATL--------RGDIY----------------SF---------G
VVL----------------LEL----LTGKRPVQV-------------------------
---LSK-------------------SKELVQWVREMRS----------------------
-------------QGKQI--------------------------------------EVLD
PALRE--RGHE----------------------------EQMLKVLEV----ACK-----
-------------------------------------------------CI---NH-NPC
M-------------------RPNIQD-----------------------------VVTC-
-LDNADVNL-----------QVEM------------------------------------
----------------------------------------------
>Bradi1g33480.1.p pacid=32801437 transcript=Bradi1g33480.1 locus=Bradi1g33480 ID=Bradi1g33480.1.v3.1 annot-version=v3.1
------------------------------------------------------------
------------------------------------------------------------
------------------------------------------MQLSLLRRRR--------
------------------------------------------------------------
------------------------------------------------------------
------------------------------------------------------------
------------------CCRRFVISSG-----AC-VLLLFLLASLC-------------
------------------------------------------------------------
-----------------------------------------GCAGA-----CVDEGERAA
-----------LLSFL-------------------------------ADL----------
------------------------------------SP--RP-G----------------
------------------D-------------------GIFS------------------
------------------------------------------------------------
-----------------------------------------------------------S
W---------QGGS--------------PD--------CC---SW-EGLAC---------
-------------------------------------------------------DGG--
---------AVTRVSLPGRGL-GGK-------------------IS-PSLA-NLTALTHL
NLSGN--SLA-GPFP-LAL----LS-LP--NAAVIDVSYNR-LSGS--L-PD-V---PTA
--------------------AGLRL-----------------------------------
----LQVL---DVSSNHLSGPF---------PSA--------------------------
-----------------------VWRLTPS-LVSLNASNNSFGGPVPVP-S-L-----CA
I--CP-ELAVLDFSLNA-FGG-A----I----S-PGFGNCS-QLRVLSAGRNN-------
-------------------LTGELPD-D------------------------------LF
--DVKPLQQLSLPSNQIQGRLD-RLRIAELTNLVKLDLTYNALTGELP-ESIGELTR-LE
ELRLGKNNLTGTIPPAL--SNW-TGLRYLDLRS---------------------------
---NSFVGDLGAMDFSGLA-----------------------DLAVFDVASNNFTGTMPP
S-IYSC-TAMTALRVAGNELSGQLAPEIG---NLRQLQFLSLTVNAFTNISGLFWN--L-
RGCK--------------------------------------------------------
----DLAALLV-SYNFY-G---------------EAMPDAG-WV--GDHLSSVRL--MVV
ENCDLSGQ-IPPWL------------PKLQDLNVLNLAGNRLTGPIPSWLGGMKKLYYID
LSDNHLSGEIPPSLMELPLLTSEQAI------------------------ADFN------
-----------------------------------------PGH----------LPL---
-------VF-TLTPN--NG--AEIRRGRGYYQMS------GVAA-----TLNLSDNYFSG
AI----------------------------------------------------PAEVAQ
-LKTLQVLDLSHNNLSGGITPEL-SGLTKLEILDLRRNSLTGPIPQSLNK-LHFLSSFNV
AH----------------------------------------------------------
--------------------------------------NDFEGPIPTGGQFNAFPPSSFA
ANP----KLCGPA-------------------ISVRCGKKS-------------------
--------------------------------ATET------------------------
------------------------------------------------------------
------------------------------------------------------------
------------------------------------------------------------
------------------------------------------------------------
------------------------------------------------------------
------------------------------------------------------------
------------------------------------------------------------
------------------------------------------------------------
------------------------------------------------------------
------------------GN-------------------KLS--------------SSRR
---------TIGKR-A----LV-----AIVL-----------------------------
-------GVCFGV-----------IALVVLLGLAVIG-----IRRVMS------------
------------------NGSVSDGGKCAEASLF--ADSM----------SELH------
---------------------GEDSKD---------TILFM-SE------EAGTAAQS--
------I---------------TFTDIMKATNNFSPSRIIGTGGYGL-------------
---VFL------------------A--EMEG-GAR-LAVKK---LN-----------GD-
------------------------------------------------------------
---------------------------------------MCLV-----------------
--------------EREFRAEVEALS--LT----RHENLV-P------------LQGFCI
-------RG-----------------RL-RLLLYPYMA----------------------
---NGSLHDRLH-------------------DDH-D-SG---------------------
----------------------------SI------------------MDWAARLRIARG
ASRGLLHIH-E--------------RCTPQ--IVHRDIKSSNI-LLDER-WQARVADFG-
----LAR-L----------------I-SP-DR--THVT------TELV---GTLGYIP--
-------------------PE---------------------YGQAW-------------
---------------VATL--------RGDVY----------------SF---------G
VVL----------------LEL----LTGRRPVEVGR-----------------------
-----Q-------------------SGDLVGWVTRMRA----------------------
-------------EGKQA--------------------------------------EALD
PRLK----GDE----------------------------AQMLYVLDL----ACL-----
-------------------------------------------------CV---DA-MPF
S-------------------RPAIQE-----------------------------VVSW-
-LDNVDTVS-----------TTSAS----------------------------------P
ASVKR-----------------------------------------
>Bradi1g59360.1.p pacid=32804727 transcript=Bradi1g59360.1 locus=Bradi1g59360 ID=Bradi1g59360.1.v3.1 annot-version=v3.1
------------------------------------------------------------
------------------------------------------------------------
---------MAKC-----------------------------------------------
----------------GSFPPP-QLL----------------------------------
------------------------------------------------------------
------------------------------------------------------------
--------------------------LL-----FF-LLVS--------------------
------------------------------------------------------------
---------------------------PLPAAVE-------VAAAE-----CH-PDDLRA
-----------LRAFA-------------------------------GNL----------
------------------------------------T---AGGA----------------
--------------------------------------TL-LRA----------------
------------------------------------------------------------
-----------------------------------------------------------A
W---------S--S--------------GG--------CC---GW-DGVLCS--------
-----------------------------------------------------G-SGG--
---------RVTALRLPGRGL-AGP-------------------IQ--------------
--------------A-GA-----LAGLA--HLEELDLSSNA-LTGP--I-SAVL---AG-
--------------------L---------------------------------------
---GLRAA---DLSSNLLSGPL---------G----------------------------
-----------------------PGPLLPATLSFFNASNNSISG--SLS-PDL-----CA
G--GA-ALRVLDLSANR-LAG-A----L------PSSAPCAATLQDLSLAANS-------
-------------------FTGPLPA-A------------------------------LF
--SLAGLRKLSLASNGLTGQLS--SRLRDLSNLTALDLSVNRFSGHLP-DVFAGLAA-LE
HLNAHSNGFSGPLPASL--SSL-ASLRELNLRN---------------------------
---NSLSGPIAHVNFSGMP-----------------------LLASVDLATNRLNGSLPV
S-LADC-GELRSLSLAKNSLIGELPEEYS---RLGSLSVLSLSNNSLHNISGALKV--L-
HQCR--------------------------------------------------------
----NLTTLIL-TKNFG-G---------------EELPNR--RI---RGFKNLEV--LAL
GDCDLRGR-VPEWL------------LQSEKLEVLDLSWNQLVGTIPSWIGFLDNLSYLD
LSNNSLVGEIPKSLTQLKELVSARR-----------------------SPGM--------
------------------------------------------AL----------NSM---
-------PL-FVKHN--RS--ASGRQ---YNQLS------NFPP-----SLILNDNGLNG
TV----------------------------------------------------WPDFGN
-LKELHVLDLSNNVISGSIPDAL-SRMENLEFLDLSSNNLSGQIPSSLTG-LTFLSKFNV
AH----------------------------------------------------------
--------------------------------------NHLVGLIPDGGQFLTFANSSFE
GNP----GLCRS---------------------T-SC-S-LNR-----------------
-------------------------------SAEAN------------------------
------------------------------------------------------------
------------------------------------------------------------
------------------------------------------------------------
------------------------------------------------------------
------------------------------------------------------------
------------------------------------------------------------
------------------------------------------------------------
------------------------------------------------------------
------------------------------------------------------------
-----------------VDNG------------------PQSPA-------------SLR
---------NRKNK------IL-----GVAI-----------------------------
-------CMGLAL-----------AVLLT-VILFNIS-----KGEA--------------
----------------------S-A------------IS-D---------EDAEG---D-
-CH--------------D--PYYSY-S---------KPVLF-FE------NSA--KE---
------L---------------TVSDLIKSTNNFDEANIIGCGGFGM-------------
---VYK------------------A--YLPD-GTK-AAVKR---LS-----------GD-
------------------------------------------------------------
---------------------------------------SGQM-----------------
--------------EREFHAEVEALS--QA----QHKNLV-S------------LRGYCR
-------YR-----------------DD-RLLIYTYME----------------------
---NNSLDYWLH-------------------ERE-D--G---------------------
-------------------------G--YM------------------LKWDSRLKIAQG
SARGLAYLH-K--------------ECEPS--IIHRDVKSSNI-LLNEN-FEAHLADFG-
----LAR-L----------------M-QP-YD--THVT------TELV---GTLGYIP--
-------------------PE---------------------YSQSL-------------
---------------IATP--------KGDVY----------------SF---------G
VVL----------------LEL----LTGKRPVGVLIVK---------------------
--------------------------WDLVSWTLQMQS----------------------
-------------ENKEE--------------------------------------QIFD
KLIWS--KEHE----------------------------KQLLAVLEA----ACR-----
-------------------------------------------------CI---NA-DPR
Q-------------------RPPIEQ-----------------------------VVAW-
-LDGISP-----------------------------------------------------
----------------------------------------------
>Bradi1g28590.1.p pacid=32806059 transcript=Bradi1g28590.1 locus=Bradi1g28590 ID=Bradi1g28590.1.v3.1 annot-version=v3.1
------------------------------------------------------------
------------------------------------------------------------
------------------------------------------------------------
------------------------------------------------------------
------------------------------------------------------------
------------------------------------------------------------
------------------------------------------MAFTA-------------
------------------------------------------------------------
--------------------------------------------SS-----CT-EQEKGS
-----------LLQFL-------------------------------AGL----------
------------------------------------SW--D--S----------------
--------------------------------------GISA------------------
------------------------------------------------------------
-----------------------------------------------------------S
WK--------R-SG--------------MD--------CC---AW-EGVTCG--------
-------------------------------------------------------ADG--
---------TVTDFSLASKGL-EGR-------------------VS-PALG-NLAS----
------------------------------SIIFLDVSFNR-LSGD--M-QE-L---PSS
--------------------TP--------------------------------------
AQRPLQVL---NISSNFFTGQF---------PSS--------------------------
----------------------TTWEVMNN-LAVLNASNNSFTG--QIP-THF-----CS
S--SPASLSVLELSYNP-FTG-S----I----P-PGLGNCS-MLRVLKAGHNE-------
-------------------LSGTLPN-E------------------------------LF
--NASSLEYLSFPDNGLHGVLH-G------------------------------------
------------------------------------------------------------
------------------------------------------------------------
------------------------------------------------------------
------------------------------------------------------------
----------I-------------------------------------------------
--CKTTNS-VDPWR------------P---------------------------------
------------PLMEMPMLNNEKIA------------------------PHLD------
-----------------------------------------PRV----------FEL---
-------PV-Y------TA--PS-HQ---YRITS------AFAQ-----VLKLGNTNFTG
LI----------------------------------------------------PEEIGQ
-LQSLVILNFSSNSLSGEIPKQL-CNLMNLRMLDLSGNYLTGSIPSALKN-LHFLSEFNI
SN----------------------------------------------------------
--------------------------------------NDLEGPIPTGGQLSTFPYSSFE
GNP----KMCGPM-------------------TENNCGSEE-------------------
---------------------------------ADP------------------------
------------------------------------------------------------
------------------------------------------------------------
------------------------------------------------------------
------------------------------------------------------------
------------------------------------------------------------
------------------------------------------------------------
------------------------------------------------------------
------------------------------------------------------------
------------------------------------------------------------
---------------------------------------VAI--------------VSAK
---------QIGSG-V----TF-----LISF-----------------------------
-------SAFF-------------------------------------------------
------------------------------------------------------------
------------------------------------------------------------
-------------------------------------------GIWV-------------
---LY-----------------------------------------------------D-
------------------------------------------------------------
---------------------------------------QIVL-----------------
--------------ARYFS-----------------------------------------
------------------------------------------------------------
------------------------------------------------------------
------------------------------------------------------------
------------------------------------------------------------
------------------------------------------------------------
------------------------------------------------------------
------------------------------------------------------------
------------------------------------------------------------
------------------------------------------------------------
------------------------------------------------------------
------------------------------------------------------------
------------------------------------------------------------
------------------------------------------------------------
------------------------------------------------------------
----------------------------------------------
>Bradi5g25790.1.p pacid=32807019 transcript=Bradi5g25790.1 locus=Bradi5g25790 ID=Bradi5g25790.1.v3.1 annot-version=v3.1
------------------------------------------------------------
------------------------------------------------------------
---------MGG------------------------------------------------
-----------------------FFRLL--------------------------------
------------------------------------------------------------
------------------------------------------------------------
---------------------------L-----AV-SVLLHVL-----------------
--------------VH--------------------------------------------
---------------------------GGGQLLL-------SLNQT-----CD-AADLAA
-----------LRAFS-------------------------------NGL----------
------------------------------------DG--SPGA----------------
--------------------------------------G--QLA----------------
------------------------------------------------------------
-----------------------------------------------------------G
WDAPVSGSG----S------------------------CC---AW-TGVTC---------
-----------------------------------------------------D-GLG--
---------RVIGLDLSNRSL-HGV-------------------VS-PSLA-SLRSLAEL
NLSRN--ALRGELPT-AA-----LALLP--ALRVLDLSANS-LSGD--FVPSSS---GGA
PN--------------ESSFFP--------------------------------------
---AIEVL---NVSYNGFTGRH---------P----------------------------
-----------------------SFPAAAN-LTVLDASGNGFSG--AIDAAAL-----CS
G--SG-ALRVLRLSANA-FSELR----I----P-AGLGRCQ-ALAELALDGNG-------
-------------------LAGAIPA-D------------------------------LY
--TLPELRKISLQENSLTGNLD--ERLGNLSQLVQLDLSYNMFSGGIP-DLFGKLNK-LE
SLNLASNGFNGTIPGSL--SSC-QMLKVVSLRN---------------------------
---NSLSGVID-IDFGSLP-----------------------RLNTLDVGTNKLSGAIPP
G-LALC-AELRVLNLARNKLEGEVPENFK---DLKSLSYLSLTGNGFTNLSSALRV--L-
QNLP--------------------------------------------------------
----KLTSLVL-TKNFHGG---------------ETMPVD--GI---NGFKSMQV--LVL
ANCALSGM-IPPWL------------QTLESLNVLDISWNKLNGRIPPRLGNLNNLFYID
LSNNSFSGELPESFTQMRSLISSNG-----------------------SSER--------
-----------------------------------------AST----------EDL---
-------PL-FIKKN--ST--GKGLQ---YNQVR------SFPP-----SLILSNNLLAG
PV----------------------------------------------------LPGFGR
-LVKLHVLDLSCNNFSGHIPDEL-SNMSSLEVLNLAHNDLNGSIPSSLTK-LNFLSEFDV
SY----------------------------------------------------------
--------------------------------------NNLVGDVPTGGQFSTFATEDFV
GNS----ALCLLR--------------------N-AS-CS--------------------
------------------------------------------------------------
------------------------------------------------------------
------------------------------------------------------------
------------------------------------------------------------
------------------------------------------------------------
------------------------------------------------------------
------------------------------------------------------------
------------------------------------------------------------
------------------------------------------------------------
------------------------------------------------------------
-------------------QK------------------APVVG-------------TAQ
---------HKKNRAS----L-------VAL-----------------------------
-------GVGTAA-----------AVILV-LWSAYVI-----LSRIV-------------
--------------------RSR-M------------HERN---------PKAVA---NA
--E--------------D--SSGSANS---------SLVLL-FQ------NNKD------
------L---------------SIEDILKSTNHFDQSYIVGCGGFGL-------------
---VYK------------------S--TLPD-GRR-VAIKR---LS-----------GD-
------------------------------------------------------------
---------------------------------------YSQI-----------------
--------------EREFQAEVETLS--RA----QHKNLV-L------------LQGYCK
-------IG-----------------ND-RLLIYSYME----------------------
---NGSLDYWLH-------------------ERA-D--D---------------------
-------------------------G--AL------------------LDWPKRLRIARG
SARGLAYLH-L--------------SCEPH--ILHRDIKSSNI-LLDEN-FEAHLADFG-
----LAR-L----------------I-CA-YE--THVT------TDVV---GTLGYIP--
-------------------PE---------------------YAQSP-------------
---------------VATY--------KGDIY----------------SF---------G
IVL----------------LEL----LTGRRPVDMCRPK---------------------
-----G-------------------SRDVVSWVLQMKK----------------------
-------------EDRET--------------------------------------EVFH
PNVHD--KANE----------------------------GELIRVLEM----ACL-----
-------------------------------------------------CV---TA-APK
S-------------------RPTSQQ-----------------------------LVAW-
-LDDIAENR-----------SLAQ------------------------------------
----------------------------------------------
>Bradi3g04210.2.p pacid=32812349 transcript=Bradi3g04210.2 locus=Bradi3g04210 ID=Bradi3g04210.2.v3.1 annot-version=v3.1
------------------------------------------------------------
------------------------------------------------------------
---------MVT------------------------------------------------
------------------------------------------------------------
------------------------------------------------------------
------------------------------------------------------------
------------------------SLHP-----GR-MAQ-IAATGKG-------------
------------------------------------------------------------
--------------------------------------------SP-----AG-KIRQSP
-----------M------------------------------------------------
------------------------------------------------------------
-----------------------------------------S------------------
------------------------------------------------------------
-----------------------------------------------------------C
W-----------------------------------------------------------
------------------------------------------------------------
----------------LQRDL-RGT-------------------SQ-SPLG-TSPG----
-------------------------SS---TLT---------------------------
--------------------SP--------------------------------------
-TTPCPVVCRWN------------------------------------------------
------------------------W--------CLPAASLSLTS--ALT-SSMEHSLSCH
L--QP----LPGLC--------S----I----P-PGLGDCS-MLRVLKAGYNN-------
-------------------LSGKLPD-E------------------------------LF
--NATSLEYLSFPNNHLHGVLD-DTHIIDLRNLVTLDLGGNNFSGKLP-DYIGQLKK-LE
EFHLDRNMMSGELPSSL--SNC-TNLITIDLKN---------------------------
---NQFTGELTKVNFSNLT-----------------------NLKTLDLWSNNFIGTVPE
S-MYSC-SNLTALRLSNNSLHGQLSSRIG---NLKYLSFLSLGKNNFTNITNALQI--L-
KSSK--------------------------------------------------------
----KLTTLLI-GHNFQ-G---------------EILPQDE-TI---GGFENLQV--LDI
EGCNFTGK-IPLWI------------SRVTNLEMLLLNSNQLTGSIPEWINSLSNLFFVD
VSDNSLTGEIPLTLMEMPMLKSTENA------------------------INLD------
-----------------------------------------PRV----------FEL---
-------PV-Y------NG--PS-LQ---YRVLT------SFPT-----VLNLSKNNFTG
LI----------------------------------------------------PPEIGQ
-LKVLAVLDFSFNKLSGQIPRSI-CNLTNLQVLDLSSNNLTGSIPAALNS-LHFLSAFNI
SN----------------------------------------------------------
--------------------------------------NDLEGPIPSGGQFHTFENSSFD
GNP----KLCGSM-------------------LTHKCGST--------------------
-----------------------------------S------------------------
------------------------------------------------------------
------------------------------------------------------------
------------------------------------------------------------
------------------------------------------------------------
------------------------------------------------------------
------------------------------------------------------------
------------------------------------------------------------
------------------------------------------------------------
------------------------------------------------------------
---------------------------------------IPT--------------SSTK
---------R-DKV------VF-----AIAF-----------------------------
-------SVLFGG-----------ITILLLLGCLIVS-----VRMKGF------------
------------------TAKNR--------------RENN---------GDVEATSSYS
SSE--------------Q------------------ILVVTWLP------QGKGEENK--
------L---------------NFTDILRATDNFDKENIIGSGGYGL-------------
---VYK------------------A--DLPD-GSK-LAIKK---LH-----------GE-
------------------------------------------------------------
---------------------------------------MCLM-----------------
--------------EREFSAEVDALS--MA----RHENLV-P------------LWGYCI
-------QG-----------------NS-RFLIYSYME----------------------
---NGSLDDWLH-------------------NRD-D-DA---------------------
-------------------------T--SF------------------LDWPIRLKIAQG
ASMGLSYIH-D--------------VCKPH--IVHRDIKSSNI-LLDKE-FKAYVADFG-
----LAR-L----------------I-LP-NK--THVT------TELV---GTMGYIP--
-------------------PE---------------------YGQAW-------------
---------------VSTL--------RGDMY----------------SF---------G
VVL----------------LEL----LTGRRPVPV-------------------------
---LST-------------------SKELVPWVLQMRS----------------------
-------------EGKQI--------------------------------------EVLD
PKLQG--TGYE----------------------------EQMLKVLEA----ACK-----
-------------------------------------------------CV---DN-DQF
R-------------------RPTIME-----------------------------VVSC-
-LANIEGDL-----------QTQKLA--------------------------------KT
G---------------------------------------------
>Bradi3g04176.1.p pacid=32812966 transcript=Bradi3g04176.1 locus=Bradi3g04176 ID=Bradi3g04176.1.v3.1 annot-version=v3.1
------------------------------------------------------------
------------------------------------------------------------
---------MQT------------------------------HHCS--------------
--------------YWSRFPVA-F------------------------------------
------------------------------------------------------------
------------------------------------------------------------
-------------------------IGL-----AV-VLL-ISLPSPT-------------
------------------------------------------------------------
--------------------------------------------SS-----CT-EQEKSS
-----------LLQFL-------------------------------AEL----------
------------------------------------SQ--D--G----------------
--------------------------------------SLTV------------------
------------------------------------------------------------
-----------------------------------------------------------S
WR--------R-NG--------------TD--------CC---TW-EGIICG--------
-------------------------------------------------------LNG--
---------TVTDVSLASRGL-EGS-------------------IS-PFLG-NLTGLSRL
NLSHN--LLS-GGLP-LEL----VSSS---SITVLDVSFNH-LTGG--L-RE-L---PYS
--------------------TP--------------------------------------
-PRPLQVL---NISSNLFTGRF---------PST--------------------------
-----------------------IWEVMKS-LVALNASTNSFTG--QIP-TIP-----CV
S--AP-SFAVLEISFNE-FSG-N----V----P-TGLSNCS-VLKVLSAGSNN-------
-------------------LTGTLPD-E------------------------------LF
--KVTSLEHLSLPGNLLEGALN-G--IIRLTNLVTLDLGGNDLSGSIP-DAIGELKR-LE
ELHLEHNNMSGELPSSL--SNC-TSLITIDLKS---------------------------
---NHFSGELTKVNFSSLP-----------------------SLKNLDLLYNNFNGTIPE
S-IYTC-RNLRALRLSSNNFHGQLSESIG---NLKSLSFLSIVNSSLTNITRTLQI--L-
RSSR--------------------------------------------------------
----SLTTLLI-GFNFM-H---------------EAMPEEI-ST---DGFENLQV--LAI
NDCSLSGK-IPHWL------------SKLTNLEMLFLDDNQLTGPIPDWISSLNFLFYLD
ISNNSLTGEIPSALMDMPMLKSDKTA----------------------------------
-----------------------------------------PKV----------FEL---
-------PV-YN-----KS--PF-MQ---YLMPS------AFPK-----ILNLCMNNFTG
LI----------------------------------------------------PEKIGQ
-LKALISLNLSSNTLSGEIPEPI-SNLTNLQVLDLSGNHLTGTIPAALNN-LHFLSKFNI
SN----------------------------------------------------------
--------------------------------------NDLEGPIPTVGQLSTFTSSSFD
GNP----KLCGHV-------------------LLNNCSSA--------------------
-----------------------------------G------------------------
------------------------------------------------------------
------------------------------------------------------------
------------------------------------------------------------
------------------------------------------------------------
------------------------------------------------------------
------------------------------------------------------------
------------------------------------------------------------
------------------------------------------------------------
------------------------------------------------------------
---------------------------------------TPS--------------IIQK
---------RHTKN-S----VF-----ALAF-----------------------------
-------GVFFGG-----------VAIIFLLARLLVS-----LRG---------------
--------------------KKR--------------SSNN---------DDIEATSSNF
NSE--------------Y------------------SMVI--VQ------RGKGEQNK--
------L---------------TVTDLLKATKNFDKEHIIGCGGYGL-------------
---VYK------------------A--ELPD-GSK-VAIKK---LN-----------SE-
------------------------------------------------------------
---------------------------------------MCLM-----------------
--------------AREFSAEVDALS--MA----QHDNLV-P------------LWGYCI
-------QG-----------------DT-RLLIYSYME----------------------
---NGSLDDWLH-------------------NRD-D-DG---------------------
-------------------------G--SF------------------LDWPTRLKIAQG
ASRGLSYIH-D--------------VCKPH--IVHRDIKSSNI-LLDKE-FKAYIADFG-
----LSR-L----------------I-FH-NK--THVT------TELV---GTLGYIP--
-------------------PE---------------------YGQGW-------------
---------------VATL--------RGDMY----------------SF---------G
VVL----------------LEL----LTGRRPVQI-------------------------
---CPR-------------------SKELVQWVQEMIS----------------------
-------------KEKHI--------------------------------------EVLD
PTLQG--AGHE----------------------------EQMLKVLEV----ACR-----
-------------------------------------------------CV---NR-NPS
L-------------------RPAIQE-----------------------------VVSA-
-LSSRDGNL-----------Q--KQN--------------------------------SV
RI--------------------------------------------
>Bradi3g01577.1.p pacid=32813280 transcript=Bradi3g01577.1 locus=Bradi3g01577 ID=Bradi3g01577.1.v3.1 annot-version=v3.1
------------------------------------------------------------
------------------------------------------------------------
---------MAAA-----------------------------------------------
---------------AAA------------------------------------------
------------------------------------------------------------
------------------------------------------------------------
------------------------VAPL-----LL-PAIV--------------------
------------------------------------------------------------
---------------------------------------------------------LLL
-----------SWGFS-------------------------------AGL----------
------------------------------------D-----------------------
----------------------------------------APVS----------------
------------------------------------------------------------
-----------------------------------------------------------G
W--PPPAAAAG-AEE------------DDD--------CC---SW-PGVLCGG-------
-----------------------------------------------------S-PAI--
---------AVVELSLPNRTL-RGQ-------------------IS-GSLS-GLPSLRVL
NLSGN--ALR-GPLP-PEI----LLNLQ--SLQILDLSSNA-INNL--TLPSVV---ST-
------------------------------------------------------------
---SLRVF---NVSGNSLTGPH---------P----------------------------
-----------------------VLPGAIN-LTVYEVSGNALTG--AISAAAL-----CR
E--SP-NLKILRLSMNR-LDG-L----F----P-TGFSRCG-SLAELALDGNG-------
------------------AIHGSLPE-D------------------------------LF
--KLESLQTLILHGNSLSGAVS--PLLRRLTSLVRLDISFNGFSGELP-EAFDGMAGTLQ
ELSAAGNLVSGQLPATL--SLC-SRLRVLNLRN---------------------------
---NSLSGAMA-ARLDGLLSP------------------GRCGLVYLDLGVNKFTGGIPA
G-LAGC-SAMTALNLGRNSLAGEIPSSFAAAGAFPALSFLSLTGNGFSNVTSALTT--L-
QRLP--------------------------------------------------------
----KLTSLVL-TKNFHGG---------------EMMPAL--GI---DGFANLEV--LVI
ANCELSGE-IPPWL------------TGMKKLKVLDLSWNRLSGAIPPWLGEFERLFYLD
VSNNSLRGEIPGTLASMPGLVAAGA---------------------GEDDEEA-------
-----------------------------------------AAV----------QDF---
-------PF-FIRPS--SSPAAKGRQ---YNQVS------SFPP-----SLVLSRNGLAG
RI----------------------------------------------------PPAMGA
-LTRVHVVDLSWNKLSGPIPPEL-AGMTSLESFDASRNELTGPIPASLTG-LSFLSHFSV
AF----------------------------------------------------------
--------------------------------------NGLSGQIPLGGQFSTFSRADFE
GNP----LLCGRH-------------------VGRRCDRV--------------------
------------------------------------------------------------
------------------------------------------------------------
------------------------------------------------------------
------------------------------------------------------------
------------------------------------------------------------
------------------------------------------------------------
------------------------------------------------------------
------------------------------------------------------------
------------------------------------------------------------
------------------------------------------------------------
------------------AAP------------------QQVIN-------------GSK
---------DRRSANA-----------GVVA-----------------------------
-------AICVGT-----------VMLLA-AGVVATW-----RMWS--------------
---------------------KR-R------------QEDN---------ARVAA-DDDD
HDV--------------D--PEAARLS---------KMVLL-FP------DDDDETDGVV
KGTRTAM---------------SVEEVVKATGNFAESRIVGCGGFGM-------------
---VYR------------------A--TLSD-GCD-VAVKR---LS-----------GD-
------------------------------------------------------------
---------------------------------------TWQA-----------------
--------------EREFQAEVDALS--HV---SHHRNLV-S------------LRGYCR
HVG---ASG-----------------DY-RLLIYPYME----------------------
---NGSLDHWLH-------------------ER-----G---------------------
-------------------------S--RD------------------LPWPTRMRIAVG
AARGLAHLHDG--------------PSRTR--VLHRDVKSSNI-LLDGA-MEARLGDFG-
----LSR-L----------------A-RAHDD--THVT------TDLV---GTLGYIP--
-------------------PE---------------------YGHSA-------------
---------------VATC--------RGDVY----------------SM---------G
VVL----------------VEL----VTGRRPVDMAAGAT--------------------
---RGG-------------------RRDVTSWAVRMRR----------------------
-------------EGKGE--------------------------------------EVVD
IDVAR-VEMHR----------------------------DEAMRVLDV----ACA-----
-------------------------------------------------CV---RE-DPK
A-------------------RPTAQQ-----------------------------VADR-
-LDAIADAT-----------DSS-----------------------------------SS
SVQ-------------------------------------------
>Bradi3g04300.3.p pacid=32814073 transcript=Bradi3g04300.3 locus=Bradi3g04300 ID=Bradi3g04300.3.v3.1 annot-version=v3.1
------------------------------------------------------------
------------------------------------------------------------
---------MQP------------------------------LDCSYW-K----------
--------------YWNFL-----------------------------------------
------------------------------------------------------------
------------------------------------------------------------
---------------------------L-----AL-VLL-VSLASLT-------------
------------------------------------------------------------
--------------------------------------------SS-----CM-EQEKAS
-----------LLHLL-------------------------------AGL----------
------------------------------------SR--D--G----------------
--------------------------------------GLAA------------------
------------------------------------------------------------
-----------------------------------------------------------S
W---------E-SH--------------KD--------CC---RW-EGITCS--------
-------------------------------------------------------PNR--
---------MVTDVSLASQGL-EGS-------------------IS-PHLG-NLTGQLRL
NLSCN--WLS-GVLP-LEL----VLSS---SIIVLDISFNC-LTGG--L-SE-L---PSS
--------------------TP--------------------------------------
-ARPLQ------------------------------------------------------
--------------------------VMKS-LVAINASTNSFTG--QIP-TIP-----CA
S--SP-YFTVLELSFNQ-FSG-N----I----P-PGLSNCS-ELKILSTGYNN-------
-------------------LNGTLPD-E------------------------------LF
--NITSLEHRSLPNNWIKGALN-G--INKLTNLVTLDLGMNELSSNIP-DSIGELKR-LV
ELHLGHNNMSGDLPTAL--SNC-TE-----------------------------------
---------------------------------------------NLDLLYNNFTGTIPE
S-IYSS-SKMTALRLSQNHFHGKLSEKIG---NLKSLSFLSLRNISLTNMTRTLQI--L-
GSSR--------------------------------------------------------
----SLTTLLI-GFNFM-D---------------DTMPEDD-RI---DGFQNLQI--LAI
NDCSLSGK-IPHWL------------SKFRNLRMLFLQNNQLTGPIPDWISSLNALFYLD
ITNNSIKGEIPISLMDVPMLKSDNTA----------------------------------
-----------------------------------------PKV----------FEL---
-------PV-YD-----KS--PF-MQ---YLRLG------SFPK-----VLYLGLNNLSG
VI----------------------------------------------------PKEIGQ
-LQALVALNLSFNRLSGEIPQQL-CTLTNMQMLDLSGNHLTGTIPSALNN-LHFLSKFNI
SN----------------------------------------------------------
--------------------------------------NDLEGPIPTVGQLSTFPYSSFD
GNP----KLCGPV-------------------LVNQCGLAE-------------------
---------------------------------ADP------------------------
------------------------------------------------------------
------------------------------------------------------------
------------------------------------------------------------
------------------------------------------------------------
------------------------------------------------------------
------------------------------------------------------------
------------------------------------------------------------
------------------------------------------------------------
------------------------------------------------------------
---------------------------------------VSI--------------VSTK
---------QYGTE-V----IF-----AIAF-----------------------------
-------GVFF-------------------------------------------------
------------------------------------------------------------
------------------------------------------------------------
-------------------------------------------GVGV-------------
---LY-----------------------------------------------------D-
------------------------------------------------------------
---------------------------------------QMVL-----------------
--------------ARYFG-----------------------------------------
------------------------------------------------------------
------------------------------------------------------------
------------------------------------------------------------
------------------------------------------------------------
------------------------------------------------------------
------------------------------------------------------------
------------------------------------------------------------
------------------------------------------------------------
------------------------------------------------------------
------------------------------------------------------------
------------------------------------------------------------
------------------------------------------------------------
------------------------------------------------------------
------------------------------------------------------------
----------------------------------------------
>Bradi3g04217.2.p pacid=32814221 transcript=Bradi3g04217.2 locus=Bradi3g04217 ID=Bradi3g04217.2.v3.1 annot-version=v3.1
------------------------------------------------------------
------------------------------------------------------------
------------------------------------------------------------
------------------------------------------------------------
------------------------------------------------------------
------------------------------------------------------------
------------------------------------------------------------
------------------------------------------------------------
------------------------------------------------------------
------------------------------------------------------------
------------------------------------------------------------
------------------------------------------------------------
------------------------------------------------------------
------------------------------------------------------------
------------------------------------------------------------
------------------------------------------------------------
------------------------------------------------------------
------------------------------------------------------------
------------------------------------------------------------
------------------------------------------------------------
---------------------------MNN-LVALNASNNSFTG--KIP-THI-----CN
S--SP-SFAVLELCFNH-FSG-S----I----P-PGIGNCS-MLKVLKAGHNN-------
-------------------LSGTLPE-E------------------------------IF
--NATSLECLSFPNNALHGVLD-GPHIINLRNLSTLDLGGNRFHGIIP-DSVGELKR-LE
ELHLDHNNMSGELPSAL--SNC-TNLITIDLKS---------------------------
---NNFSGELTKVNFSNLP-----------------------NLKTLDLLYNNFTGTIPE
S-IYSC-STQIALRLSGNKLHGQLSPRIG---DLKYLSFLSLAENSLRNITNALQI--L-
KSCR--------------------------------------------------------
----KLTTLLI-GGNFK-G---------------ELMPEDD-TL---DGFEILQV--LAI
NRCSLLGK-IPHWL------------SKITNLQMLILSDNQLTGPTPDWISSLRFLFHLK
ISNNSMTGEIPTALTQMPMLTSENTA------------------------AQLD------
-----------------------------------------PRF----------FEL---
-------PI-Y------DS---S-QQ---YRILM------AFPK-----VLDLSKNKFTG
EM----------------------------------------------------PLEIGQ
-LKALISLNFSFDNLTGQIPQSI-CNLTDLQVLDLSNNNLTGGIPSALNG-LHFLSIFNI
SY----------------------------------------------------------
--------------------------------------NDLEGPIPSGGQFNTFQNSSFD
GNP----KLCGSM-------------------LSHKCGTA--------------------
-----------------------------------S------------------------
------------------------------------------------------------
------------------------------------------------------------
------------------------------------------------------------
------------------------------------------------------------
------------------------------------------------------------
------------------------------------------------------------
------------------------------------------------------------
------------------------------------------------------------
------------------------------------------------------------
---------------------------------------IPP--------------ASRK
---------E-RAK------IL-----AIAL-----------------------------
-------GVFFAS-----------ITILLLLGRFLVS-----IRTKGS------------
------------------TEKHR--------------RDDN---------GDVEATSFYS
SSE--------------Q------------------TVVVMRMP------QGKGEENK--
------L---------------KFSDILRATNNFDKENIVGCGGYGL-------------
---VYK------------------A--ELLD-GSK-LAIKK---LN-----------GE-
------------------------------------------------------------
---------------------------------------MCVM-----------------
--------------EREFSAEVDTLS--MA----EHENLV-P------------LWGYCI
-------QG-----------------NL-RLLIYSYME----------------------
---NGSLDDWLH-------------------NRD-D-DA---------------------
-------------------------S--TF------------------LDWPTRLKIARG
ASLGLSYIH-D--------------VCKPQ--IVHRDIKSSNI-LLDKE-FKAYVADFG-
----LAR-L----------------I-LP-NK--THVT------TELV---GTMGYIP--
-------------------PE---------------------YGQAW-------------
---------------VATL--------RGDMY----------------SF---------G
VVL----------------LEL----LTGRRPVPV-------------------------
---LST-------------------SKELIPWVLQMRS----------------------
-------------EKKQI--------------------------------------EVLD
PTLRG--TGYD----------------------------EKMLKVLEA----ACE-----
-------------------------------------------------CV---DN-NQF
R-------------------RPTIME-----------------------------VVSC-
-LASIDNNL-----------ETKNSQ--------------------------------DM
MDCTS-----------------------------------------
>Bradi3g04227.1.p pacid=32816285 transcript=Bradi3g04227.1 locus=Bradi3g04227 ID=Bradi3g04227.1.v3.1 annot-version=v3.1
------------------------------------------------------------
------------------------------------------------------------
---------MQT------------------------------FHFSNKTR----------
--------------SKK------LH-----------------------------------
------------------------------------------------------------
------------------------------------------------------------
----------------------TPSLGL-----AL-VLL-ISLVSTT-------------
------------------------------------------------------------
--------------------------------------------SS-----CT-EQEKSS
-----------LLQFL-------------------------------AGL----------
------------------------------------SQ--D--G----------------
--------------------------------------GLTA------------------
------------------------------------------------------------
-----------------------------------------------------------S
W---------R-NG--------------TD--------CC---EW-EGITCR--------
-------------------------------------------------------QDR--
---------TVTNVFLASKGL-EGH-------------------IS-QSLG-TLAGLQYL
NLSHN--LLS-GGLP-LEL----VSSS---SMTILDVSFNQ-LSGT--L-NK-L---SSS
--------------------NP--------------------------------------
-ARPLQVL---NISSNLFAGEF---------PST--------------------------
-----------------------LWKTTEN-LVALNASNNSFTG--SIP-TDF-----CN
S--SS-SFTVLELCFNK-FSG-T----I----P-PGLGDCS-RLRELRAGYNN-------
-------------------LSGTLPD-E------------------------------LF
--DATSLEYLSFPNNDLHGA--------------------------IH-DSICQLKK-LK
ELHLGNNNMSGELPSAL--SNC-TNMITLDLKS---------------------------
---NNFSGELTNVNFSSLP-----------------------NIKTIDLYSNNFNGPIPE
S-MYTC-SNLNALRVSTNNLDGQLSPRIS---NLKYLTFLSLATNSFSNITNALYI--L-
KSSR--------------------------------------------------------
----NLATLLI-GENFR-G---------------ELMPDDD-GI---VGFENLKV--FDI
GGCQLTGK-IPLWI------------SRVTNMEMLLLSDNQLTGPMPGWINSLSHLFFMD
VSNNSLTGEIPLTLMEMPMLKSTENA------------------------THSD------
-----------------------------------------PRV----------FEL---
-------PV-Y------GA--PA-LQ---YRVVT------AFKT-----VLNLSYNNFTG
VI----------------------------------------------------PPQIGQ
-LKVLAVLDLSFNKLSGKIPNSI-CNLTSLQVLDLSSNNLTGGIPAALNS-LHFLSAFNI
SN----------------------------------------------------------
--------------------------------------NNIEGPIPYGSQFNTFQSTSFD
GNP----KLCGSM-------------------LTQKCDST--------------------
-----------------------------------S------------------------
------------------------------------------------------------
------------------------------------------------------------
------------------------------------------------------------
------------------------------------------------------------
------------------------------------------------------------
------------------------------------------------------------
------------------------------------------------------------
------------------------------------------------------------
------------------------------------------------------------
---------------------------------------IPP--------------TSRK
---------R-DKK-A----VL-----AIAL-----------------------------
-------SVFFGG-----------IAILSLLGHLLVS-----ISMKGF------------
------------------TAKHR--------------RDNN---------GDVEESSFYS
SSE--------------Q------------------TLVVMRMP------QGTGEENI--
------L---------------KFADILRATNNFDKENIVGCGGYGS-------------
---VYK------------------A--ELPD-GSK-LAIKK---LN-----------GE-
------------------------------------------------------------
---------------------------------------MCLM-----------------
--------------EREFTAEVDALS--MA----QHENLV-P------------LWGYCI
-------QG-----------------NS-RFLIYSYME----------------------
---NGSLDDWLH-------------------NRD-D-DA---------------------
-------------------------S--TF------------------LDWPTRLKIARG
ASLGLSYIH-D--------------VCNPQ--IVHRDIKSSNI-LLDKE-FKAYVADFG-
----LAR-L----------------I-LP-NK--THVT------TEMV---GTMGYIP--
-------------------PE---------------------YGQAW-------------
---------------IATL--------RGDMY----------------SF---------G
VLL----------------LEL----LTGRRPVPV-------------------------
---LST-------------------SKELVPWVLQMRS----------------------
-------------EGKQI--------------------------------------EVLD
PTLRG--TGFE----------------------------EQMLKVLEA----ACK-----
-------------------------------------------------CV---DN-NQF
R-------------------RPTIME-----------------------------VVSC-
-LASIDAHL-----------ETKNSQ--------------------------------DR
MNCT------------------------------------------
>Bradi3g04280.2.p pacid=32818838 transcript=Bradi3g04280.2 locus=Bradi3g04280 ID=Bradi3g04280.2.v3.1 annot-version=v3.1
------------------------------------------------------------
------------------------------------------------------------
---------MQP------------------------------LHVPYS-K----------
--------------HIEKIHMP-Y------------------------------------
------------------------------------------------------------
------------------------------------------------------------
-------------------------HGL-----AL-VLL-VTLVHPT-------------
------------------------------------------------------------
--------------------------------------------SS-----CT-QQEKGS
-----------LLQFL-------------------------------AGL----------
------------------------------------SQ--D--G----------------
--------------------------------------GLAM------------------
------------------------------------------------------------
-----------------------------------------------------------A
W---------R-SN--------------TD--------CC---TW-EGITCN--------
-------------------------------------------------------QDR--
---------RVTGISLASRGF-EGS-------------------IS-PFLG-NLTSLLRI
NLSRN--SLS-GGLP-LEL----VSSR---SIVILDVSFNY-LTGG--L-SE-L---PTS
--------------------TP--------------------------------------
-ARPLQ------------------------------------------------------
--------------------------VMKS-LVALNASNNSFTG--QIP-TAS-----CL
S--AP-SFAVLELSYNQ-LSG-S----I----P-LGLSNCS-KLTLLSAGHNE-------
-------------------LSGTLPD-E------------------------------LF
--DATSLEHLSLPNNRLEGSLD-G--IIKLTNLVTLDLRGNGLNGNIP-DSIGELKR-LE
ELYLDHNNMSGELPSGL--GNC-TNLMTIDLKS---------------------------
---NYFSGEL-KVNFSNLP-----------------------NLTKIDLVYNNFTGTIPE
S-IYSC-SRLTALRLSENNFHGQLSEKIG---NLKSLSFLSLVKNSLTNVTRTLQI--L-
GSSR--------------------------------------------------------
----SLTTLLI-GFNFM-H---------------ETMPDDD-SI---DGFENLQV--LAM
NDCSLSGK-IPHWL------------SKLTNLRMLFLLNNQLTEPIPDWISSLGFLFSLD
LSNNSLTGVIPSALMEMPMLKSDKTA----------------------------------
-----------------------------------------PMV----------FEL---
-------PV-YN-----KI--PT-LP---YFRPG------AFPK-----VLNLGINNLTG
VN----------------------------------------------------PKEFGQ
-LQALQSLNLSSNKLSGEIPQPL-CTLTNLQVLDLSNNHLTGAIPAALNN-LHFLSKFNI
AN----------------------------------------------------------
--------------------------------------NDLEGPIPTAGQLSTFLDSSFG
GNP----KLCGHM-------------------LVNHCRSAV-------------------
---------------------------------ADQ------------------------
------------------------------------------------------------
------------------------------------------------------------
------------------------------------------------------------
------------------------------------------------------------
------------------------------------------------------------
------------------------------------------------------------
------------------------------------------------------------
------------------------------------------------------------
------------------------------------------------------------
---------------------------------------ISI--------------ISTN
---------LCGSE-V----FF-----AIAF-----------------------------
-------GVFF-------------------------------------------------
------------------------------------------------------------
------------------------------------------------------------
-------------------------------------------GVGV-------------
---LY-----------------------------------------------------D-
------------------------------------------------------------
---------------------------------------QIVL-----------------
--------------ARYFG-----------------------------------------
------------------------------------------------------------
------------------------------------------------------------
------------------------------------------------------------
------------------------------------------------------------
------------------------------------------------------------
------------------------------------------------------------
------------------------------------------------------------
------------------------------------------------------------
------------------------------------------------------------
------------------------------------------------------------
------------------------------------------------------------
------------------------------------------------------------
------------------------------------------------------------
------------------------------------------------------------
----------------------------------------------
>Bradi3g06980.5.p pacid=32819116 transcript=Bradi3g06980.5 locus=Bradi3g06980 ID=Bradi3g06980.5.v3.1 annot-version=v3.1
------------------------------------------------------------
------------------------------------------------------------
------------------------------------------------------------
------------------------------------------------------------
------------------------------------------------------------
------------------------------------------------------------
------------------------------------------------------------
------------------------------------------------------------
------------------------------------------------------------
------------------------------------------------------------
------------------------------------------------------------
------------------------------------------------------------
------------------------------------------------------------
------------------------------------------------------------
------------------------------------------------------------
------------------------------------------------------------
-------------------------------------------------------MLKKL
VLDNN--LLS-GQLS-PAI-----GQLQ--HLTMLSMSMNS-ISGV--L-PSEL---GSL
ENLEFVYLNSNSFN----GSIPAAFSNLTRLSR---LDASKNRLTGSLFPGIG-------
ALVNLTTL---DLSSNGLMGPI---------PLE-IGQLENLEWLFLMDN-HFSGSIPEE
IGNLTRLKGLKLFKCKFTGTIPWSIGGLKS-LMILDISENTFNA--ELPT-SV----G--
E--LS-NLTVLMAYSAG-LIG-T----I----P-KELGKCK-KLTKIKLSANY-FTGSIP
EELADL-EALIQFDTERNKLSGHIP--DWILN----WGNIESIKLTNN-MFHGPLPLL--
--PLQHLVSFSAGNNLLSGLIP--AGICQANSLQSIILNYNNLTGSIK-ETFKGCRN-LT
KLNLQANNLHGEIPEYL--AEL-P-LVKLDLSV---------------------------
---NNFTGLLPKKLCESS------------------------TIVHLYLSSNQLTNLIPE
C-IGKL-SGLKILQIDNNYLEGPIPRSVG---ALRNLATLSLRGN---RLSGNIPLE-L-
FNCT--------------------------------------------------------
----NLVTLDL-SYNNF-T---------------GHIPRAI-----S-HLTLLNI--LVL
SHNQLSGV-IPAEICVGFSRSSQSDVEFFQYHGLLDLSYNRLTGQIPPTIKGCAIVMDLY
LQGNLLSGTIPEGLAELTRLVTMDL---------------SFNELVGHMLPWSA------
------PSVQL--------QGLILSNNQLNGSIPAEIDRILPKV--------TMLNLSHN
ALTGNL-PRSLLCNQ--------NLS---H--------------------LDVSNNNLFG
QI-PFSCPG----------------------GDKGWSSTLISFNASNNHFSGSLDGSISN
-FTKLTYLDIHNNSLNGSLPSAI-SSVTSLNYLDLSSNDFSGTIPCSICD-IFSLFFVNL
SG----------------------------------------------------------
--------------------------------------NQIVGTYSL-------------
-------SDCVA---------------------GGSCAAN--------------------
------------------------------------------------------------
------------------------------------------------------------
------------------------------------------------------------
------------------------------------------------------------
------------------------------------------------------------
------------------------------------------------------------
------------------------------------------------------------
------------------------------------------------------------
------------------------------------------------------------
------------------------------------------------------------
----------------------------------------NIDHKA--------------
---------VHPSHKV----L----IAATIC-----------------------------
-------GIAI-A-----------VILS-VLLVVYLR-Q----R----------------
--------------------LLKRRSPL--ALGHA-SKTN----------TTDELTLRNE
----------LLGK---K------SQEPP-------SINLAIFE-HSLM-K---------
------V---------------AADDILKATENFSMLHIIGDGGFGT-------------
---VYR------------------A--ALPG-GPQ-VAVKR---LHN----GHRFQ-AN-
------------------------------------------------------------
------------------------------------------------------------
---------------REFHAEMETIG--KV----KHPNLV-P------------LLGYCA
-------SG-----------------DE-RFLIYEYME----------------------
---HGNLETWLR------------------NNRT---DAAE-------------------
----------------------------A-------------------LGWPDRLKICLG
SAQGLAFLH-H--------------GFVPH--VIHRDMKSSNI-LLDRN-MEPRVSDFG-
----LAR-I----------------I-SAC-E--THVS------TNVA---GTLGYVP--
-------------------PE---------------------YGLVM-------------
---------------KSTV--------RGDVY----------------SF---------G
VVM----------------LEV----LTGRPPT---------------------------
-----GQ-------------EIEEGGGNLVGWVQWMVA----------------------
-------------CRCEN--------------------------------------ELFD
PCLPV--SG---------------------------VCRQQMARVLAI----AQE-----
-------------------------------------------------CT---AD-DPW
R-------------------RPTMLE-----------------------------VVTG-
-LKAT---------------QMME------------------------------------
CGPSV---------------------------VTVSRQDM------
>Bradi3g04240.1.p pacid=32819635 transcript=Bradi3g04240.1 locus=Bradi3g04240 ID=Bradi3g04240.1.v3.1 annot-version=v3.1
------------------------------------------------------------
------------------------------------------------------------
------------------------------------------------------------
--------------------MP-S------------------------------------
------------------------------------------------------------
------------------------------------------------------------
------------------------SLGL-----AV-ALL-VSFVSAV-------------
------------------------------------------------------------
--------------------------------------------SS-----CT-QQEKGY
-----------LLQFH-------------------------------AAM----------
------------------------------------------------------------
------------------------------------------------------------
------------------------------------------------------------
------------------------------------------------------------
------------------------------------------------------------
------------------------------------------------------------
--------------------------------------------AS-PRLA---------
-----------------EL----VSSR---SIAVLDVSFNR-LTGA--L-RELP---PSP
--------------------AP--------------------------------------
-GRPLQVL---DISSNLFAGDF---------P----------------------------
-----------------------SWKAMEN-MIALNASNNSFAG--PIP-THF-----CD
S--SP-SLAVLDLSRNK-FSG-G----I----P-QALGDCS-MLRVLNAGYNN-------
-------------------LRGTLPD-E------------------------------LF
--NATSLEHLSFRDNELHGVLD-EAHVINLRNLVTLNLGRNNFSGRIP-DSIGELKR-ME
AAYFDQNIMSGELPAAL--SNC-TYLVTVDLKI---------------------------
---NVFSGELSKFNFSNLP-----------------------NLKTFDLMDNNFTGTIPE
S-IYSC-SNLTALRLSANNLHGQLLPRIS---DLKHLTFLSLSVNSFKNITNALHI--L-
KNCR--------------------------------------------------------
----QLTILLI-GKNFR-G---------------ELMPEYE-RF---DGFENLQV--LDI
GACQLLGK-IPLWI------------SKLAKLEMSRLSNNQLSGSIPDWIKALKYLFYLD
ISNNSLTGEIPTALMDMPMLKSEKTE------------------------AHLD------
-----------------------------------------PRV----------FKL---
-------PV-Y------IG--IS-RQ---YCKPI------ALPK-----VLDLGNNKFTG
EI----------------------------------------------------PVEIGR
-LKSLLSLNLSSNDLTGQIPQSI-CNLTRLLVLDLSNNNLTGAIPSALNS-LHSLSAFNV
SS----------------------------------------------------------
--------------------------------------NDLEGPIPSGG-----------
------------------------------------------------------------
------------------------------------------------------------
------------------------------------------------------------
------------------------------------------------------------
------------------------------------------------------------
------------------------------------------------------------
------------------------------------------------------------
------------------------------------------------------------
------------------------------------------------------------
------------------------------------------------------------
------------------------------------------------------------
------------------------------------------------------------
------------------------------------------------------------
------------------------------------------------------------
------------------------------------------------------------
------------------------------------------------------------
------------------------------------------------------------
------------------------------------------------------------
------------------------------------------------------------
------------------------------------------------------------
------------------------------------------------------------
------------------------------------------------------------
------------------------------------------------------------
------------------------------------------------------------
------------------------------------------------------------
------------------------------------------------------------
------------------------------------------------------------
------------------------------------------------------------
------------------------------------------------------------
------------------------------------------------------------
------------------------------------------------------------
------------------------------------------------------------
------------------------------------------------------------
------------------------------------------------------------
------------------------------------------------------------
----------------------------------------------
>Bradi3g21400.1.p pacid=32819942 transcript=Bradi3g21400.1 locus=Bradi3g21400 ID=Bradi3g21400.1.v3.1 annot-version=v3.1
------------------------------------------------------------
------------------------------------------------------------
------------------------------------------------------------
------------------------------------------------------------
------------------------------------------------------------
------------------------------------------------------------
-----------------------MAMDK------L---FLLLPIVLLLL-----------
------------------------------------------------------------
----------------------------------------SSVS-SET-------DDAGA
-----------LLRFK-------------------------------ASV----------
------------------------------------HK--D-------------------
--------------------------------------PRNLLS----------------
------------------------------------------------------------
-----------------------------------------------------------S
WQQAA-------SG--------------SG-GNGNGTYYC---SW-YGVSCD--------
-------------------------------------------------------GDG--
---------RVSRLDLSGSGL-AGR----------------ASFAA---LS-FLEALRQL
NLSGNT-ALT-ANAT-GDL-----PKLPR-ALETLDLSDGG-LAGA--L-PDGDMQ----
-------------------------------------------------------H----
RFPNLTDL---RLARNNITGEL-----------------------------------SPS
FA-----------------------------------SGST-------------------
------TLVTLDLSGNR-LTG-A----I----P-PSLLLSG-ACKTLNLSYNA-------
-------------------LSGAMP--EPMVS----SGALEVLDVTSN-RLTGAIPRSIG
--NLTSLRVLRASSNNISGSIP--ESMSSCGALRVLELANNNVSGAIPAAVLGNLTS-LE
SLLLSNNFISGSLPATI--ASC-KSLRFVDLSS---------------------------
---NKISGSLPDELCAPGAAA---------------------ALEELRMPDNLLTGAIPP
G-LANC-TRLKVIDFSINYLSGPIPKELG---RLGDLEQLVAWFN---GLDGRIPAE-L-
GQCR--------------------------------------------------------
----SLRTLIL-NNNFI-G---------------GDIPVEL-----F-NCTGLEW--VSL
TSNRISGG-IRPEF------------GRLSRLAVLQLANNTLSGTVPKELGNCSSLMWLD
LNSNRLTGEIPLRLGRQLGSTPL------------------SGILAGNTLAFVR------
NA---GNACKG--------VGGLV---EFAGIRPERLLE-VPTL--------KSCDFT-R
LYSGAA-VSGWTRYQ-------MTLE---Y--------------------LDLSYNSLNG
TI----------------------------------------------------PVELGD
-MVVLQVLDLARNKLTGEIPASL-GRLHDLGVFDVSHNRLQGGIPESFSN-LSFLVQIDV
SD----------------------------------------------------------
--------------------------------------NDLTGEIPQRGQLSTLPASQYA
DNP----GLCGM-------------------PLL-PCSDLPPRATM--------------
-------------------------------SGLG-------------------------
------------------------------------------------------------
------------------------------------------------------------
------------------------------------------------------------
------------------------------------------------------------
------------------------------------------------------------
------------------------------------------------------------
------------------------------------------------------------
------------------------------------------------------------
------------------------------------------------------------
----------------------------------------PAPDSR----------SSN-
---------KKRSL------R----ANVLIL-----------------------------
-------AALVTA-----------GLACAAAIWA-VA-----VR----------------
--------------------A-RRRDVRE-A------R-------------MLSSLQDGT
----------RTATTW-K--LGKAEKEAL-------SINVATFQ-RQLR-K---------
------L---------------TFTQLIEATNGFSAASLIGSGGFGE-------------
---VFK------------------A--TLKD-GSC-VAIKK---LI-----PLSHQ-GD-
------------------------------------------------------------
------------------------------------------------------------
---------------REFMAEMETLG--KI----KHKNLV-P------------LLGYCK
-------IG-----------------EE-RLLVYEYMT----------------------
---HGSLEDTLHLRRHDGD---------GGSGAP---SS---------------------
------------------------------------------------LSWEQRKKVARG
AAKGLCFLH-H--------------NCIPH--IIHRDMKSSNV-LLDAA-MEAHVADFG-
----MAR-L----------------I-SAL-D--THLSV-----STLA---GTPGYVP--
-------------------PE---------------------YYQSF-------------
---------------RCTA--------KGDVY----------------SL---------G
VVL----------------LEL----LTGRRPT---DKEDF-------------------
-----G-------------------DTNLVGWVKMKVR----------------------
-------------EGTGK--------------------------------------EVVD
PELL----KAAAAVNET---------------------EKEMMMFMEI----ALQ-----
-------------------------------------------------CV---DD-FPS
K-------------------RPNMLQ-----------------------------VVAV-
-LREL----------------DAPP---------------------------------QE
RLPA----------------------------VA------------
>Bradi3g04198.1.p pacid=32820308 transcript=Bradi3g04198.1 locus=Bradi3g04198 ID=Bradi3g04198.1.v3.1 annot-version=v3.1
------------------------------------------------------------
------------------------------------------------------------
-------MLVSPENLADTPF----------------------FHPDRPQE----------
--------------IEHAFPWP-R------------------------------------
------------------------------------------------------------
------------------------------------------------------------
------------------------SCAA-----DL-LCL---------------------
------------------------------------------------------------
------------------------------------------SYSS-----CT-PQEKGF
-----------LLQFI-------------------------------NGL----------
------------------------------------SH--D--G----------------
--------------------------------------GLAT------------------
------------------------------------------------------------
-----------------------------------------------------------S
W---------Q-DV--------------TD--------CC---KW-EGITCR--------
-------------------------------------------------------QAN--
---------TVTDVLLVSKGL-EGY-------------------IS-ESLG-NLTGLKHL
NLSHN--LLS-GGLP-LGL----VSSH---SITVLDVSFNL-LNGA--L-QE-L---PTS
--------------------IS--------------------------------------
-AQPLQVL---KISSNLFTGEF---------PST--------------------------
-----------------------IWKAMEN-LILLNASNNSFSG----------------
--------------------G-S----I----P-PGIGDCS-KLKVLRAGYNN-------
-------------------LSGTIPD-E------------------------------LF
--NTTLLEYLSFPNNNLHGALG-EARIINLSYLETLDLGGNKFNGEIP-DSIGQLKK-LK
EFHLNNNKMS--------------------------------------------------
-----------------------------------------------DLYFNNFNGIVPE
S-IYSC-SNLTALRLAGNKLHGQLSPQIG---NLKDLTFMSLSHNSFQNITNALHI--L-
QSCR--------------------------------------------------------
----KLTTLLI-AFNFI-G---------------ETIPEDE-NF---DGLENLQV--LG-
------------------------------------------------------------
------------------------------------------------------------
------------------------------------------------------------
-------PS---------------LQ---YRVPI------ALRK-----LLNLSKNKLTG
EI----------------------------------------------------PLEIGQ
-LKALLALNFSYNRLTGQIPQSI-CNLTNLQVLDLSSNNLT---------------AFNV
SN----------------------------------------------------------
--------------------------------------NGLEGPIPSGGQFNAFQNSSFD
GNP----KL---------------------------------------------------
------------------------------------------------------------
------------------------------------------------------------
------------------------------------------------------------
------------------------------------------------------------
------------------------------------------------------------
------------------------------------------------------------
------------------------------------------------------------
------------------------------------------------------------
------------------------------------------------------------
------------------------------------------------------------
------------------------------------------------------------
------------------------------------------------------------
------------------------------------------------------------
------------------------------------------------------------
-SE--------------Q------------------TLVLMRMP------HGKGEENK--
------L---------------KFTDILKATNNFDKENIIGCGGYGL-------------
---VYK------------------A--ELPD-GSK-LAIKK---LN-----------GE-
------------------------------------------------------------
---------------------------------------ICLM-----------------
--------------EREFSAEVDALS--MA----PHENLV-P------------LLGYSI
-------QG-----------------NS-RLLIYSYME----------------------
---NGSLDDWLH-------------------NRD-D-NA---------------------
-------------------------S--SF------------------LDWPTRLKIAQG
TSLGISYIH-D--------------VCNPQ--IVHRNIKSS-------------------
-------------------------------------------------------YIP--
-------------------PE---------------------YGQAW-------------
---------------VATL--------RGDMY----------------SL---------G
VVL----------------LEL----LTGMRPLPV-------------------------
---LSK-------------------SKELVPWVLDMRS----------------------
-------------QGKLV--------------------------------------EVLD
PTLRG--TGYE----------------------------DQMLKMLEA----ACK-----
-------------------------------------------------CI---DH-NQF
M-------------------RPTIME-----------------------------VVSC-
-LASIDADS-----------QMQNAK--------------------------------E-
----------------------------------------------
>Bradi3g04290.1.p pacid=32820560 transcript=Bradi3g04290.1 locus=Bradi3g04290 ID=Bradi3g04290.1.v3.1 annot-version=v3.1
------------------------------------------------------------
------------------------------------------------------------
---------MQP------------------------------LKLSYV------------
---------------TRKLHIP-S------------------------------------
------------------------------------------------------------
------------------------------------------------------------
-------------------------LVL-----AL-VLL-IGLPSTT-------------
------------------------------------------------------------
--------------------------------------------RS-----CN-QQEKTS
-----------LFQFL-------------------------------AEL----------
------------------------------------TQ--D--G----------------
--------------------------------------DLAT------------------
------------------------------------------------------------
-----------------------------------------------------------S
W---------H-NN--------------KD--------CC---TW-EGITCN--------
-------------------------------------------------------MDG--
---------RVTAVSLASRSL-QGH-------------------IS-PFLG-NLTELLHI
NLSNN--LLS-GGLP-KEL----VSSG---SIIVIDISFNR-LDGE--L-Q--L---SSS
--------------------TA--------------------------------------
-YQPLKVL---NISSNLFTGQF---------PSS--------------------------
----------------------STWEVLKN-LVALNASNNSFTG--QLP-THF-----CT
S--SP-SLAILELSYNQ-FSG-N----I----P-PGLGRCS-MLRVLKIGHNS-------
-------------------LSGTLPG-E------------------------------LF
--DATSLELLSFPRNDLQGTLE-GQNFVKLSNLAALDLGENNFSGKIP-ESIGNLRR-LK
ELYLNDNNMYGELPSTL--TNC-TDLIIIGLKC---------------------------
---NNFSGELAKVNFSNLA-----------------------KLKTLDLMQNRFSGKIPE
S-IYSC-SNLNALRLSSNNFHGQLAKGLD---KLKSLSFLSIGKNSLTNITNALQI--L-
RSSK--------------------------------------------------------
----NLTTILI-GHNFI-H---------------EPMPEDD-II---DGFENLRV--LAI
NDCSLSGQ-IPQWL------------SKLKYLGILFLHNNRLAGPIPDWISSLNSLFYID
ISNNSLTGEIPAALMQMPMLKSGKTA----------------------------------
-----------------------------------------PEV----------FEL---
-------PV-YY-----KG--LQ-LQ---YLTPG------AFPK-----VLNLGMNNFTG
VI----------------------------------------------------PEEIGQ
-LQALLSLNLSSNKLSGEIPQSI-CTLMSLQVLDLSNNHLNGTIPDALNN-LHFLSKFNI
SN----------------------------------------------------------
--------------------------------------NDLEGHIPTRGQLGTFPESSFD
GNP----KLCGPM-------------------VENHCGSAE-------------------
---------------------------------ARP------------------------
------------------------------------------------------------
------------------------------------------------------------
------------------------------------------------------------
------------------------------------------------------------
------------------------------------------------------------
------------------------------------------------------------
------------------------------------------------------------
------------------------------------------------------------
------------------------------------------------------------
---------------------------------------VSI--------------VSTK
---------QSGSK-V----IF-----AITF-----------------------------
-------GVFF-------------------------------------------------
------------------------------------------------------------
------------------------------------------------------------
-------------------------------------------GLGV-------------
---LY-----------------------------------------------------D-
------------------------------------------------------------
---------------------------------------QIVL-----------------
--------------SRYFG-----------------------------------------
------------------------------------------------------------
------------------------------------------------------------
------------------------------------------------------------
------------------------------------------------------------
------------------------------------------------------------
------------------------------------------------------------
------------------------------------------------------------
------------------------------------------------------------
------------------------------------------------------------
------------------------------------------------------------
------------------------------------------------------------
------------------------------------------------------------
------------------------------------------------------------
------------------------------------------------------------
----------------------------------------------
>Bradi3g04321.1.p pacid=32820888 transcript=Bradi3g04321.1 locus=Bradi3g04321 ID=Bradi3g04321.1.v3.1 annot-version=v3.1
------------------------------------------------------------
------------------------------------------------------------
------------------------------------------------------------
------------------------------------------------------------
------------------------------------------------------------
------------------------------------------------------------
------------------------------------------------------------
------------------------------------------------------------
---------------------------------------------S-----CT-EQEKTS
-----------LLQFL-------------------------------AGL----------
------------------------------------SP--K--S----------------
--------------------------------------GLLE------------------
------------------------------------------------------------
-----------------------------------------------------------L
W---------Q-NA--------------TA--------CC---MW-EGITCG--------
-------------------------------------------------------TDG--
---------MVVDVSLASRSL-QGH-------------------IS-PSLG-NLTRLLSL
NLSNN--LLS-GELP-QEL----VSSG---SITAIDVSSNR-LEGE--L-HD--------
------------------------------------------------------------
------------------------------------------------------------
------------------------------------------------------------
---SP-LFDVIDLSYNQ-FNG-N----I----P-PELGSCS-MLRVLKVGHNN-------
-------------------LSGTLPD-E------------------------------LF
--NATSLD--------------------------------------IP-ESIGHLKR-LQ
ELHLNHNLMSGQLPSTL--TNC-TNLTTIDLKS---------------------------
---NNFSGELAKVNFSKLP-----------------------NLKTLDLMSNTFSGTIPE
S-IYSC-MNLTALRLSSNKFHGQLGEGLG---NLKFLSFLSLGNNNLTNITNALQI--L-
GSSK--------------------------------------------------------
----NLTTLLI-AHNFM-Y---------------EDMPDDG-II---KGFENLQV--FAL
NSCSLSGE-IPRWL------------SKLTNLGVLVLHDNQLTGSIPDWISSLNFLVFLK
ISNNSLIGEILTALMQMPMLRSKEAT------------------------THLD------
-----------------------------------------PRD----------FQL---
-------PI-Y-------------------------------------------------
-------------------------------------------------------LEIGM
-LQAIWGLNLSSNLLSGDIPQSI-CDLTSLQVLDLSSNNLTGTIPSALNH-LHFLSEFNI
SN----------------------------------------------------------
--------------------------------------NELQGPIPVGGQISTFQSSSFD
GNS----RLCGPV-------------------L-NRCGAS--------------------
------------------------------------------------------------
------------------------------------------------------------
------------------------------------------------------------
------------------------------------------------------------
------------------------------------------------------------
------------------------------------------------------------
------------------------------------------------------------
------------------------------------------------------------
------------------------------------------------------------
------------------------------------------------------------
------------------------------------------------------------
---------------V--------------------------------------------
------------------------------------------------------------
------------------------------------------------------------
--E--------------Q------------------------------------------
------------------------------------------------------------
------------------------------------------------------------
------------------------------------------------------------
------------------------------------------------------------
------------------------------------------------------------
------------------------------------------------------------
------------------------------------------------------------
------------------------------------------------LPFPSSLQ-TDG
A-----------------------------------------------------------
------------------------------------------------------------
------------------------------------------------------------
------------------------------------------------------------
------------------------------------------------------------
------------------------------------------------------------
------------------------------------------------------------
------------------------------------------------------------
------------------------------------------------------------
------------------------------------------------------------
------------------------------------------------------------
----------------------------------------------
>Bradi3g04350.2.p pacid=32821856 transcript=Bradi3g04350.2 locus=Bradi3g04350 ID=Bradi3g04350.2.v3.1 annot-version=v3.1
------------------------------------------------------------
------------------------------------------------------------
---------MCS------------------------------------------------
------------------ITVP-P------------------------------------
------------------------------------------------------------
------------------------------------------------------------
-------------------------VVL-----QL-LLL-LSLASPA-------------
------------------------------------------------------------
--------------------------------------------TS-----CT-EEEKRP
-----------LLQFL-------------------------------AGL----------
------------------------------------SR--D--G----------------
--------------------------------------GLAV------------------
------------------------------------------------------------
-----------------------------------------------------------S
W---------R-DD--------------TD--------CC---EW-EGITCN--------
-------------------------------------------------------GDG--
---------AVTELSLASKGL-EGH-------------------IT-PFLA-NLTSLLCV
DLSHN--SFS-GGLP-PEL----MFST---SIIVLNVSFNQ-LYEA--L-HELQ---PSV
--------------------TT--------------------------------------
-SRPLQVL---NISSKQFSSEF---------PSA--------------------------
-----------------------TWKVMKN-LIALNASNNSFTG--HVP-SSI-----CL
G--SP-SLSLLDLCYNK-LSG-D----I----P-TTFGNCS-KLKVLKAGHNN-------
-------------------LSGILPV-E------------------------------IF
--RATSLEYLSFPNNGLQGELD-GAHIVKLSNLATLDLGGNHFTGNIP-QSIGQLKR-LR
ELHLGCNNISGEVPSAL--SNC-THLISIVLNL---------------------------
---NNFSGDLSKVNFSTLN-----------------------SLKSLDLMGNTLSGIFPE
S-IYTC-SNLTALRLSTNHFHGEISSRIG---NLKHLSFLSLADNSFTNITQAFHA--L-
KRCR--------------------------------------------------------
----NISALLI-GGNFM-N---------------EAMPQDE-TI---DSFQNLQ------
------------------------------------------------------------
--------------MQMPMLKSNKTG------------------------IYLD------
-----------------------------------------PILL--------DLDL---
-------PI-Y------QA--PS-LQ---YRIGS------AWPK-----GLNLGQNKFTG
VI----------------------------------------------------PSEIGQ
-LKELLYLNLSFNNLYGGIPQSI-CNLMNLQGLDLSNNHLTGAIPAALEN-LNFLSQFNV
SN----------------------------------------------------------
--------------------------------------NDLEGPIPTSGQLSTFQNSSFD
GNP----KLCGPM-------------------LMHHCGSVE-------------------
---------------------------------AAP------------------------
------------------------------------------------------------
------------------------------------------------------------
------------------------------------------------------------
------------------------------------------------------------
------------------------------------------------------------
------------------------------------------------------------
------------------------------------------------------------
------------------------------------------------------------
------------------------------------------------------------
---------------------------------------VSI--------------ISAK
---------QCSNE-V----IF-----AISF-----------------------------
-------GVFF-------------------------------------------------
------------------------------------------------------------
------------------------------------------------------------
-------------------------------------------GVGV-------------
---LY-----------------------------------------------------D-
------------------------------------------------------------
---------------------------------------QLVL-----------------
--------------SRYFG-----------------------------------------
------------------------------------------------------------
------------------------------------------------------------
------------------------------------------------------------
------------------------------------------------------------
------------------------------------------------------------
------------------------------------------------------------
------------------------------------------------------------
------------------------------------------------------------
------------------------------------------------------------
------------------------------------------------------------
------------------------------------------------------------
------------------------------------------------------------
------------------------------------------------------------
------------------------------------------------------------
----------------------------------------------
>Bradi3g04253.1.p pacid=32823509 transcript=Bradi3g04253.1 locus=Bradi3g04253 ID=Bradi3g04253.1.v3.1 annot-version=v3.1
------------------------------------------------------------
------------------------------------------------------------
------------------------------------------------------------
------------------------------------------------------------
------------------------------------------------------------
------------------------------------------------------------
------------------------------------------------------------
------------------------------------------------------------
---------------------------------------------S-----CK-EHEKGS
-----------LLKFL-------------------------------DGL----------
------------------------------------SQ--D--G----------------
--------------------------------------GLTS------------------
------------------------------------------------------------
-----------------------------------------------------------S
W---------K-DG--------------TD--------CC---KW-EGIVCS--------
-------------------------------------------------------LDG--
---------TITGILLASKSL-EGP-------------------IS-GSLG-NLTELRHL
NLSHN--SLS-GGLP-MEL----VSSR---SIAILDISFNQ-LNGE--L-HS-L---PSS
--------------------NP--------------------------------------
-AQPLQVL---NISSNLFTGSF---------PST--------------------------
-----------------------IWKAMEN-LIALNASNNSFTG--AMP-TGF-----CK
S--SP-SFTVLELYFNK-LSG-S----I----P-LELGDCT-MLTVLRAGYN--------
-------------------LSGTLPD-E------------------------------LF
--NAISLEHLAFPNNDLHGALD-GACIINLRNLQTLDLGGNNFRGKIP-DSIGQLKR-LE
MFHLDYNNMSGELPSAL--SNC-TNLITVDLKE---------------------------
---NNFNGELGK------------------------------------------------
------------------------------------------------------------
------------------------------------------------------------
------------------------------------------------------------
------------------------------------------------------------
------------------------------------------------------------
------------------------------------------------------------
---------------------------------------------------------FTG
EI----------------------------------------------------PQEVGQ
-LKALLSLNLSFNHLTGQIPQSI-CNLANLQVLDFSNNNLTGTIPAVLSN-LHFLSRFNV
SN----------------------------------------------------------
--------------------------------------NDLEGPIPSGSQFNTFPTSSFD
GNN----KLCGPM-------------------IIQKCGSA--------------------
-----------------------------------E------------------------
------------------------------------------------------------
------------------------------------------------------------
------------------------------------------------------------
------------------------------------------------------------
------------------------------------------------------------
------------------------------------------------------------
------------------------------------------------------------
------------------------------------------------------------
------------------------------------------------------------
---------------------------------------AP-------------------
------------------------------------------------------------
------------------------------------------------------------
------------------------------------------------------------
------------------------------------------------------------
------------------------------------------------------------
------------------------------------------------------------
------------------------------------------------------------
------------------------------------------------------------
------------------------------------------------------------
------------------------------------------------------------
------------------------------------------------------------
------------------------------------------------------------
------------------------------------------------------------
------------------------------------------------------------
------------------------------------------------------------
------------------------------------------------------------
-------------------------------PASI-------------------------
---LSA-------------------KKN--------------------------------
------------------------------------------------------------
------------------------------------------------------------
------------------------------------------------------------
------------------------------------------------------------
------------------------------------------------------------
----------------------------------------------
>Bradi3g04187.1.p pacid=32823657 transcript=Bradi3g04187.1 locus=Bradi3g04187 ID=Bradi3g04187.1.v3.1 annot-version=v3.1
------------------------------------------------------------
------------------------------------------------------------
---------MQK----------------------------QQLHFSCKTK----------
--------------YSNGFPIP-F------------------------------------
------------------------------------------------------------
------------------------------------------------------------
-----------------------HGLAL-----VL-LLL-LSMAFIA-------------
------------------------------------------------------------
--------------------------------------------SS-----CT-EQENGS
-----------LLQFL-------------------------------AGL----------
------------------------------------SR--N--G----------------
--------------------------------------GLAS------------------
------------------------------------------------------------
-----------------------------------------------------------S
WK--------R-NE--------------TE--------CC---AW-EGITCN--------
-------------------------------------------------------KDG--
---------IVTDVSLASKGL-EGP-------------------VS-LALG-NLASLLRL
NLSHN--SLS-GGLP-LEL----LSSD---SIIVLDVSFNR-LTGE--M-QE-L---PSS
--------------------TP--------------------------------------
-AQPLQVL---NISSNLFTGRF---------PSS--------------------------
----------------------TTWDVMNN-LVTLNTSNNSFTG--QIP-THF-----CS
S--SP-SLSVLELCYNH-FTG-S----I----P-PGLGNCS-MLSVLKAGHNK-------
-------------------LNGTLPD-E------------------------------LF
--NASSLEYLSFPDNRLHGMLD-GAQIIRLRNLSILDLGGNRLNGTIP-DSIGQLKR-LE
ELHLNHNNMSGELPSAL--SNC-TSLITVDLKG---------------------------
---NNFSGELTKVNFSNLP-----------------------NMKNLDLLYNNFTGTIPE
S-IYSC-SKLTALRVSGNKLHGQLSPRIG---ELKSLTFLSLGSNNFTNITNTLRI--L-
KNSR--------------------------------------------------------
----KLTSLLIGGTNFK-G---------------EAMPEDE-VI---DGFQNLQV--LSI
GDCSLSGK-IPLWL------------SKLTKLQMLFLPKNQLSGPIPDWIKSLNVLFHLD
ISENNLTGAIPTALMEMPMLKTEKTA------------------------PHLD------
-----------------------------------------PRI----------FEL---
-------PV-Y------TS--PS-LQ---YRITS------AFPK-----VLNLGNNNFTG
LI----------------------------------------------------PEEIGQ
-LKSLVILNFSSNSLSGEIPQQL-CNLTNLRVLDLSNNHLTGSIPSALKN-LHFLSAFNI
SH----------------------------------------------------------
--------------------------------------NDLEGPIPDGVQFSTFPNSSFE
GNL----KLCGPI-------------------LNRSCRSV--------------------
-----------------------------------E------------------------
------------------------------------------------------------
------------------------------------------------------------
------------------------------------------------------------
------------------------------------------------------------
------------------------------------------------------------
------------------------------------------------------------
------------------------------------------------------------
------------------------------------------------------------
------------------------------------------------------------
---------------------------------------QPS--------------RSRK
---------HGNKK-S----IL-----AITF-----------------------------
-------GVFFGG-----------TLVFFLLGCLLVS-----INRGTL------------
------------------KTRNG--------------NSRN---------GDVEATSFET
GSE--------------Q------------------SLVI--VP------RGKGEENN--
------L---------------KFADIVKATNNFHQENIIGCGGYGL-------------
---VYK------------------A--DLPD-GSK-LAIKK---LH-----------DE-
------------------------------------------------------------
---------------------------------------MCLM-----------------
--------------DREFTAEVEALS--MA----QHDNLV-P------------LWGYGI
-------QG-----------------ES-RFLMYPYME----------------------
---NGSLDDWLH-------------------NMD-G-DA---------------------
-------------------------S--SF------------------LDWPTRLKIAQG
ASRGLSYIH-D--------------VCKPH--IVHRDIKSSNI-LLDKE-FKAYVADFG-
----LSR-L----------------I--D-SK--THVT------TELV---GTLGYIP--
-------------------PE---------------------YGQGW-------------
---------------VATL--------RGDMY----------------SF---------G
MVL----------------LEL----LTGRRPVLV-------------------------
---LSS-------------------SKELVNWVQEMKS----------------------
-------------EGKQL--------------------------------------EVLD
PTLQG--TGYD----------------------------EQMMKVLEA----ACK-----
-------------------------------------------------CV---NR-NPC
M-------------------RPTIQE-----------------------------VVSF-
-LDSIDSQT-----------AGAKFS----------------------------------
----------------------------------------------
>Bradi3g49370.1.p pacid=32823675 transcript=Bradi3g49370.1 locus=Bradi3g49370 ID=Bradi3g49370.1.v3.1 annot-version=v3.1
------------------------------------------------------------
------------------------------------------------------------
---------MAM------------------------------------------------
------------------------------------------------------------
------------------------------------------------------------
------------------------------------------------------------
----------------------------------L-LLLLP-------------------
------------------------------------------------------------
------------------------------------------------------------
------------LVVC-------------------------------AGL----------
------------------------------------S------A----------------
--------------------------------------G---VS----------------
------------------------------------------------------------
-----------------------------------------------------------S
W----AVPN-K-TSE------------AAN--------CC---AW-LGVTC---------
-----------------------------------------------------D-DGG--
---------RVIGLDLQRRYL-KGE-------------------LT-LSLT-QLDQLQWL
NLSNN--NLH-GAIP-AS-----LVQLH--RLQQLDVSNNE-LSGK--F-PVNV---S--
--------------------LP--------------------------------------
---VIEVF---NISFNSFSGTH---------P----------------------------
-----------------------TLHGSTQ-LTVFDAGYNMFAG--RID-SSI-----CE
A--SG-MLRVIRFTSNL-FAG-D----F----P-AGFGNCT-KLEELSVELNG-------
-------------------ISGRLPD-D------------------------------LF
--MLKYLKNLSLQENQLADRMS--PRFGNLSSLAQLDISFNSFYGHLP-NVFGSLGK-LE
YFSAQSNLFRGPLPVSL--AHS-SSLKMLYLRN---------------------------
---NSLNGNIN-LNCSAMA-----------------------QLGSLDLGTNKFTGTI-D
S-LSDC-HHLRSLNLGTNNLSGEIPVGFS---KLQVLTYISLSNNSFTNVPSALSV--L-
QNCP--------------------------------------------------------
----SLTSLVL-TKNFGDG---------------NALPMT--GI---DGFHNIQV--FVI
ANSHLSGA-IPPWL------------ANFAELKVLDLSWNQLAGNIPAWIGGLEFLFYVD
LSNNSLTGEIPNNFSSMKGLLTCNS-----------------------SQQS--------
-----------------------------------------TET----------DYF---
-------PF-FIKRN--KT--GKGLQ---YNQVS------RLPP-----SLILSHNKLTG
VI----------------------------------------------------LPGFGS
-LKNLYVLDLGNNHITGIIPDEL-SGMSSLESLDLSHNNLTGSIPSSLTN-LNFLSSFTV
AY----------------------------------------------------------
--------------------------------------NNLTGTVPTRGQFSTFASSDYE
GNP----RLCGSRF-----------------GLA-QC-HS--------------------
------------------------------------------------------------
------------------------------------------------------------
------------------------------------------------------------
------------------------------------------------------------
------------------------------------------------------------
------------------------------------------------------------
------------------------------------------------------------
------------------------------------------------------------
------------------------------------------------------------
------------------------------------------------------------
-------------------SH------------------APIMS-------------ATE
---------NGKNKGL----IL-----GTAI-----------------------------
-------GISLGA-----------ALALS-VSVVFVM-----KRSF--------------
----------------------R-R------------QDHT---------VKAVA---DT
--D--------------G--ALELAPA---------SLVLL-FQ------NKDDDKA---
------Y---------------TISDILKSTNNFDQANIIGCGGFGL-------------
---VYK------------------A--TLPD-GAK-IAIKR---LS-----------GG-
------------------------------------------------------------
---------------------------------------FGQM-----------------
--------------EREFKAEVETLS--KA----KHRNLV-L------------LQGYCR
-------VG-----------------SD-RLLIYSYME----------------------
---NGSLDYWLH-------------------EKP-D--G---------------------
-------------------------P--PK------------------LSWQRRLQIAKG
AARGLAYLH-L--------------SCQPH--ILHRDIKSSNI-LLDEN-FEAQLADFG-
----LAR-L----------------I-CP-YD--THVT------TDLV---GTLGYIP--
-------------------PE---------------------YGQSS-------------
---------------VATF--------KGDVY----------------SF---------G
IVL----------------LEL----LTGKRPVDMCKPK---------------------
-----G-------------------ARELVSWVIHMKG----------------------
-------------ENREA--------------------------------------DVLD
RAMYE--KKYE----------------------------IQMMKMIDI----ACL-----
-------------------------------------------------CI---SE-SPK
L-------------------RPLSHE-----------------------------LVLW-
-IDTIDTSG-----------EAIN------------------------------------
----------------------------------------------
>LOC_Os10g03420.1 pacid=33102059 transcript=LOC_Os10g03420.1 locus=LOC_Os10g03420 ID=LOC_Os10g03420.1.MSUv7.0 annot-version=v7.0
------------------------------------------------------------
------------------------------------------------------------
---------M--------------------------------------------------
------------------------------------------------------------
------------------------------------------------------------
------------------------------------------------------------
----------------------SSSLFLLP---LL-SL----------------------
------------------------------------------------------------
------------------------------------------------------------
------------------------------------------------------------
------------------------------------------------------------
------------------------------------------------------------
------------------------------------------------------------
------------------------------------------------------------
------------------------------------------------------------
------------------------------------------------------------
------------------------------------------------------------
------------------------------------------------------------
------------------------------------------------------------
-----------------------------SF--S--------------------------
-------------FC---------------------------------------------
----------------------------------------------------S-------
-------------------LSYGRPR--------G-----------------------AR
-AGANKLR----------------------------------------------------
--VGAKNRFDRRIPPDL--TNC-TSLQFLDMST---------------------------
---NTLGGNMQEILGKFV------------------------ALKYLVLHHNDYTGSIVS
SNVLRL-PLLARLDLSFNQFSGELPLEVV---NMKSLKYVMLLAN---NFSGG-------
------------------------------------------------------------
------------------------------------------------------------
------------------------------------------------------------
------------------------------------------------IPATYPPFNFVY
TVM-MRENCRSIWVRLL--KG--------YGIIPICT-NSSSPVRSNTI--SGYVQLSGN
KLSGEI-PSQIGAMR--------NLS-----------L------------LHLDNNQLTG
HL----------------------------------------------------PPEISQ
-LP-LVVLNVSSNIISGRI-----------------------------------------
------------------------------------------------------------
------------------------------------------------------------
------------------------------------------------------------
------------------------------------------------------------
------------------------------------------------------------
------------------------------------------------------------
------------------------------------------------------------
------------------------------------------------------------
------------------------------------------------------------
------------------------------------------------------------
------------------------------------------------------------
------------------------------------------------------------
------------------------------------------------------------
------------------------------------------------------------
------------------------------------------------------------
--------------------------ITGMVMFIMAN---LRVRFPVD------------
----------------------QDPNPES-LSCEN-PKC---GGGGGKCGAFHMSATSSP
P--------SGCSSSCVTG-CSR-------------------------------------
------------------------------------------------------------
---------------------------LLP---------------P-----RTR------
------------------------------------------------------------
------------------------------------------------------------
------------------------------------------------------------
---------------------------------YSAAA----------------------
---GGSIHA---------------------------------------------------
------------------------------------------------------------
-GRTLQRLH-----------------ASPP--APPRPL-------------------LG-
----LSS-L----------------P-LPV-D--CSTR------EKV-------------
------------------------------------------------------------
------------------------------------------------------------
----------------------------KRR-----------------------------
-----GGE----------------------------------------------------
------------------------------------------------------------
------------------------------------------------------------
-----------------------------------------------------------K
E-------------------R---------------------------------------
------------------------------------------------------------
----------------------------------------------
>LOC_Os10g02500.1 pacid=33102447 transcript=LOC_Os10g02500.1 locus=LOC_Os10g02500 ID=LOC_Os10g02500.1.MSUv7.0 annot-version=v7.0
------------------------------------------------------------
------------------------------------------------------------
------------------------------------------------------------
------------------------------------------------------------
------------------------------------------------------------
------------------------------------------------------------
-------------------------MDI------L--IPLLLSSIYVS------------
------------------------------------------------------------
----------------------------------------SSAA-AAE-------TDAAA
-----------LLRFK-------------------------------AFV----------
------------------------------------HK--D-------------------
--------------------------------------PRGVLS----------------
------------------------------------------------------------
-----------------------------------------------------------S
WVDP-------------------------G-P-------C---RW-RGVTCN--------
-------------------------------------------------------GDG--
---------RVTELDLAAGGL-AGR----------------AELAA---LS-GLDTLCRL
NLSGNG-ELH-VDA--GDL-----VKLPR-ALLQLDLSDGG-LAGR--L-PDGFLA----
------------------------------------------------------------
CYPNLTDV---SLARNNLTGEL-----------------------------------PGM
LL-------------------------ASN-IRSFDVSGNNMSG--DISGVSL----P--
----A-TLAVLDLSGNR-FTG-A----I----P-PSLSGCA-GLTTLNLSYNG-------
-------------------LAGAIP--EGIGA----IAGLEVLDVSWN-HLTGAIPPGLG
RNACASLRVLRVSSNNISGSIP--ESLSSCHALRLLDVANNNVSGGIPAAVLGNLTA-VE
SLLLSNNFISGSLPDTI--AHC-KNLRVADLSS---------------------------
---NKISGALPAELCSPG--A---------------------ALEELRLPDNLVAGTIPP
G-LSNC-SRLRVIDFSINYLRGPIPPELG---RLRALEKLVMWFN---GLDGRIPAD-L-
GQCR--------------------------------------------------------
----NLRTLIL-NNNFI-G---------------GDIPVEL-----F-NCTGLEW--VSL
TSNQITGT-IRPEF------------GRLSRLAVLQLANNSLAGEIPRELGNCSSLMWLD
LNSNRLTGEIPRRLGRQLGSTPL------------------SGILSGNTLAFVR------
NV---GNSCKG--------VGGLL---EFAGIRPERLLQ-VPTL--------KSCDFT-R
LYSGAA-VSGWTRYQ--------TLE---Y--------------------LDLSYNSLDG
EI----------------------------------------------------PEELGD
-MVVLQVLDLARNNLTGEIPASL-GRLRNLGVFDVSRNRLQGGIPDSFSN-LSFLVQIDI
SD----------------------------------------------------------
--------------------------------------NNLSGEIPQRGQLSTLPASQYA
GNP----GLCGM-------------------PLE-PCGDRLPTATM--------------
-------------------------------SGLAA------------------------
------------------------------------------------------------
------------------------------------------------------------
------------------------------------------------------------
------------------------------------------------------------
------------------------------------------------------------
------------------------------------------------------------
------------------------------------------------------------
------------------------------------------------------------
------------------------------------------------------------
----------------A-AST------------------DPPP-----------------
----------RRAVAT----W----ANGVIL-----------------------------
-------AVLVSA-----------GLACAAAIWA-VA-----AR----------------
--------------------A-RRREVRS-A------M-------------MLSSLQDGT
----------RTATTW-K--LGKAEKEAL-------SINVATFQ-RQLR-K---------
------L---------------TFTQLIEATNGFSTASLIGSGGFGE-------------
---VFK------------------A--TLKD-GSC-VAIKK---LI-----HLSYQ-GD-
------------------------------------------------------------
------------------------------------------------------------
---------------REFMAEMETLG--KI----KHKNLV-P------------LLGYCK
-------IG-----------------EE-RLLVYEFMS----------------------
---HGSLEDTLH-----GD---------GGRSAS---PA---------------------
------------------------------------------------MSWEQRKKVARG
AARGLCFLH-Y--------------NCIPH--IIHRDMKSSNV-LLDGD-MEARVADFG-
----MAR-L----------------I-SAL-D--THLSV-----STLA---GTPGYVP--
-------------------PE---------------------YYQSF-------------
---------------RCTV--------KGDVY----------------SF---------G
VVL----------------LEL----LTGRRPT---DKDDF-------------------
-----G-------------------DTNLVGWVKMKVG----------------------
-------------DGAGK--------------------------------------EVLD
PELV----VEGADAD-------------------------EMARFMDM----ALQ-----
-------------------------------------------------CV---DD-FPS
K-------------------RPNMLQ-----------------------------VVAM-
-LREL----------------DAPP-----------------------------------
--PA----------------------------TAI-----------
>LOC_Os08g25380.1 pacid=33105146 transcript=LOC_Os08g25380.1 locus=LOC_Os08g25380 ID=LOC_Os08g25380.1.MSUv7.0 annot-version=v7.0
------------------------------------------------------------
------------------------------------------------------------
---------MAAVRVV--------------------------------------------
--------------------AP--------------------------------------
------------------------------------------------------------
-------------------------------------AP---------------------
-----------------------SVLLL------V-AAAVVLLHLA-RA-----------
------------------------------------------------------------
----------------------------------------I-AGAA---------DEAAA
-----------LLAFKD------------------------------ASV----------
------------------------------------AA--D-------------------
--------------------------------------PGGALA----------------
------------------------------------------------------------
-----------------------------------------------------------G
WA--NS--TT--PG---------------S-P-------C---AW-AGVSCAA-------
---------------------------------------------------------G--
---------RVRALDLSGMSL-SGR----------------LRLDA---LL-ALSALRRL
DLRGN--AFH-GDLS-RHGSPRRAAPCA---LVEVDISSNT-FNGT--L-PR-AFL-ASC
GGLQTLNLSRNSLT-------GGGYPFPPSLRR---LDMSRNQLSDAGLLNYSLT-----
GCHGIQYL---NLSANQFTGSL----------PG-LAPCTEVSVLDLSWN-LMSGVLPPR
FVAMA----------------------PAN-LTYLSIAGNNFSM--DISDYEF----G--
G--CA-NLTLLDWSYNR-LRS-T---GL----P-RSLVDCR-RLEALDMSGNK-------
------------------LLSGPIP--TFLVE----LQALRRLSLAGN-RFTGEISDKLS
-ILCKTLVELDLSSNQLIGSLP--ASFGQCRFLQVLDLGNNQLSGDFVETVITNISS-LR
VLRLPFNNITGANPLPALASRC-PLLEVIDLGS---------------------------
---NEFDGEIMPDLC--SSLP---------------------SLRKLLLPNNYINGTVPS
S-LSNC-VNLESIDLSFNLLVGQIPPEIL---FLLKLVDLVLWAN---NLSGEIPDK-FC
FNST--------------------------------------------------------
----ALETLVI-SYNSF-T---------------GNIPESI-----T-RCVNLIW--LSL
AGNNLTGS-IPSGF------------GNLQNLAILQLNKNSLSGKVPAELGSCSNLIWLD
LNSNELTGTIPPQLAAQAGLIT-------------------GAIVSGKQFAFLR------
NEA--GNICPG--------AGVLF---EFLDIRPDRLAN-FPAV--------HLCSST-R
IYTGTT-VYTFRNNG--------SMI---F--------------------LDLSYNSLTG
TI----------------------------------------------------PASFGN
-MTYLEVLNLGHNELTGAIPDAF-TGLKGIGALDLSHNHLTGVIPPGFGC-LHFLADFDV
SN----------------------------------------------------------
--------------------------------------NNLTGEIPTSGQLITFPASRYE
NNS----GLCGI-------------------PLN-PCVH---------------------
------------------------------------------------------------
------------------------------------------------------------
------------------------------------------------------------
------------------------------------------------------------
------------------------------------------------------------
------------------------------------------------------------
------------------------------------------------------------
------------------------------------------------------------
------------------------------------------------------------
------------------------------------------------------------
---------------------------------------NSGAGGL----------PQT-
S--------YG-HRNF----A----RQSVFL-----------------------------
-------AVTLSV-----------LILFSLLI-IHYK-----LW----------------
--------------------KFHKNKTKE-I------Q-A----------GCSESLPGSS
------------KSSW-K--LSG-IGEPL-------SINMAIFE-NPLR-K---------
------L---------------TFSDLHQATNGFCAETLIGSGGFGE-------------
---VYK------------------A--KLKD-GNI-VAVKK---LM-----HFTGQ-GD-
------------------------------------------------------------
------------------------------------------------------------
---------------REFTAEMETIG--KI----KHRNLV-P------------LLGYCK
-------IG-----------------DE-RLLVYEYMK----------------------
---NGSLDFVLH----------------DK-GE----ANMD-------------------
------------------------------------------------LNWATRKKIAIG
SARGLAFLH-H--------------SCVPH--IIHRDMKSSNV-LLDGN-FDAYVSDFG-
----MAR-L----------------M-NAL-D--SHLTV-----SMLS---GTPGYVP--
-------------------PE---------------------YCQDF-------------
---------------RCTT--------KGDVY----------------SY---------G
VVL----------------LEL----LTGKKPI---DPTEF-------------------
-----G-------------------DSNLVGWVKQMV-----------------------
-------------EDRCS--------------------------------------EIYD
PTLMA--TT---------------------------SSELELYQYLKI----ACR-----
-------------------------------------------------CL---DD-QPN
R-------------------RPTMIQ-----------------------------VMTM-
-FKEF---------------QVDSGS--------------------------------N-
----------FLDDFSLNSTN-------------MEESSEKSV---
>LOC_Os08g23290.1 pacid=33106587 transcript=LOC_Os08g23290.1 locus=LOC_Os08g23290 ID=LOC_Os08g23290.1.MSUv7.0 annot-version=v7.0
------------------------------------------------------------
------------------------------------------------------------
------------------------------------------------------------
------------------------------------------------------------
------------------------------------------------------------
------------------------------------------------------------
--------------------------MFYQ---ML-AAILQALLIAQMI-----------
----------------------------HG------------------------------
------------------------------------------------------QSDKEV
-----------LVQLK-------------------------------NFLQVQ-------
------------------------------------NP-INH-G----------------
----------------AYV-----------------------------------------
------------------------------------------------------------
-----------------------------------------------------------S
WS--------E-SE--------------AS-P-------C---HW-KGVGCD--------
-------------------------------------------------------DAG--
---------HVNSLDLSNSNI-AGPLF--------------------RNFS-RIMRLTHL
NLSSN--SIT-GELQ-----D-DLKQCQ--SLQHLNISNNL-IGGI--L-----------
---------------D----LS--------------------------------------
SLTNLQTL---DVSQNRFQGRID-----RNFP-G--------------------------
-------------IC-------------GN-LTFLSVSSNSFTG--RID-KLFD---GCP
------KLKHVDLSWNG-FTG-M----VW-----PGIE----RLRQFKANNNN-------
-------------------LTGRISP--------G-----------------------MF
-TEGCKLRSLNIAINSLHGSFP--SSIGNCSNMKFLSLWENSFYGSIP-PGIGSIAR-LE
ELVLASNSFDGIIPMEL--TNC-TNLKYLDISD---------------------------
---NNFGGEVQDVFGKLT------------------------CMRSLLLQENNYTGGITS
SGILQL-PNLIVLDLCYNQFSGDLPSEIS---SMKNLKVLMLAEN---NFSGKIPPT-Y-
------------------------------------------------------------
------------------G-----------------------------QLLRLQV--LDL
SFNSLSGE-IPPDI------------GNLSSLLLLILAGNQISGEIPREIGNCTSLVWLN
LAGNQLMGQIPPEMANIGSNPSPTFMENRKNPELLESITSKCVAV-EWLPSSYPEFNFVQ
SLMMSQKNCQTIWNRLA--MG--------YDVLPI-----SSPLR--TA--LGYVQLSGN
LLSGEI-PSAIGTMK--------NFS-----------L------------LLLDGNRLSG
HL----------------------------------------------------PAEIGH
-LQ-LVALNISSNFISGEIPSEI-GHMVTLESLDLSSNNFSGALPSNLNQ-LTKLSRFNL
SY----------------------------------------------------------
-------------------------------------NPLLSGNVPSSGQLSTFDEQSFL
GDP----------------------------LLSLN---VTAGSS---------------
------------------------------------------------------------
------------------------------------------------------------
------------------------------------------------------------
------------------------------------------------------------
------------------------------------------------------------
------------------------------------------------------------
------------------------------------------------------------
------------------------------------------------------------
------------------------------------------------------------
------------------------------------------------------------
---------------------------------------SDSSPREF---------SSSD
TEE--------HP-----------TNEEIMV-----------------------------
-----------------------------------------------------------T
TIAFLAF-----------------------------------------------------
----------------------------------FSVTLLTR------------------
------------------------------------------------------------
-----------------EFH----------------------------------------
------------------------------------------------------------
------------------------------------------------------------
------------------------------------------------------------
------------------------------IFMYLYFT----------------------
---ASR------------------------------------------------------
------------------------------------------------------------
------------------------------------------------------------
------------------------------------------------------------
------------------------------------------------------------
------------------------------------------------------------
------------------------------------------------------------
--------KI---------------ANC--------------------------------
------------------------------------------------------------
----------------------------------------------------RII-----
-------------------------------------------------CT---------
------------------------------------------------------------
------------------------------------------------------------
----------------------------------------------
>LOC_Os04g57660.1 pacid=33112756 transcript=LOC_Os04g57660.1 locus=LOC_Os04g57660 ID=LOC_Os04g57660.1.MSUv7.0 annot-version=v7.0
------------------------------------------------------------
------------------------------------------------------------
------------------------------------------------------------
------------------------------------------------------------
------------------------------------------------------------
------------------------------------------------------------
------------------------------------------------------------
------------------------------------------------------------
---------------------------------------------M-----CD-PADLAS
-----------LLAFS-------------------------------DGL----------
------------------------------------D---RMGA----------------
--------------------------------------G---LV----------------
------------------------------------------------------------
-----------------------------------------------------------G
W-----GPN-D-TS------------------------CC---SW-TGISC---------
-----------------------------------------------------D--LG--
---------RVVELDLSNRS----------------------------------------
-LSRN--SFR-GVAV-AQ-----LGRLP--CLRRLDLSTNG-LVGA--F-PASG------
--------------------FP--------------------------------------
---AIEVV---NVSSNGFTGPH---------P----------------------------
-----------------------AFPGAPN-LTVLDITGNAFSG--GINVTAL-----C-
---AS-PVKVLRFSANA-FSG-D----V----P-AGFGQCK-LLNDLFLDGNG-------
-------------------LTGSLPK-D------------------------------LY
--TIPELRWLSLQENQLSGSLD--KALGNLSKLTLIDLSYNMFNGNIP-DVFGKLRS-LE
SLNLASNQLNGTLPLSL--SSC-PMLRVVSLRN---------------------------
---NSLSGEIT-IDCRLLT-----------------------RLNNFDAGTNTLRGAIPP
R-LASC-TELRTLNLARNKLQGELPESFK---NLTSLSYLSLTGNGFTNLSSALQV--L-
QHLP--------------------------------------------------------
----NLTSLVL-TNNFRGG---------------ETMPMD--GI---EGFKRMQV--LVL
ANCALLGT-VPPWL------------QSLKSLSVLDISWNNLHGEIPPWLGNLDSLFYID
LSNNSFSGELPATFTQMKSLISSNG-----------------------SSGQ--------
-----------------------------------------AST----------GDL---
-------PLSFVKKNSTST--GKGLQ---YNQLS------SFPS-----SLILSNNKLVG
SI----------------------------------------------------LPSFGR
-LVKLHVLDLGFNNFSGPIPDEL-SNMSSLEVLDLAHNDLSGSIPSSLTK-LNFLSKFDV
SY----------------------------------------------------------
--------------------------------------NNLSGDVPAGGQFSTFTEEEFA
GNP----ALCRSQ--------------------S-QS-CY--------------------
------------------------------------------------------------
------------------------------------------------------------
------------------------------------------------------------
------------------------------------------------------------
------------------------------------------------------------
------------------------------------------------------------
------------------------------------------------------------
------------------------------------------------------------
------------------------------------------------------------
------------------------------------------------------------
-------------------KR------------------AVTTE-------------MSS
---------ETRFTFG----LFLTVEAGFAF-----------------------------
-------GLLTVW-----------NVLFF-------------------------------
------------------------------------------------------------
------------------------ASS---------WRAAY-FQ----------------
----------------------------MVDNFFDRFYVI--------------------
---------------------------TMVN-LNR-LRRK--------------------
------------------------------------------------------------
------------------------------------------------------------
------------------------------------------------------------
------------------------------------------------------------
---------WEH------------------------------------------------
------------------------------------------------------------
------------------------------------------------------------
------------------------------------------------------------
------------------------------------------------------------
------------------------------------------------------------
------------------------------------------------------------
------------------------------------------------------------
------------------------------------------------------------
------------------------------------------------------------
-----------------------------------------------------------K
D-------------------HP--------------------------------------
------------------------------------------------------------
----------------------------------------------
>LOC_Os04g57630.1 pacid=33113212 transcript=LOC_Os04g57630.1 locus=LOC_Os04g57630 ID=LOC_Os04g57630.1.MSUv7.0 annot-version=v7.0
------------------------------------------------------------
------------------------------------------------------------
---------MRG------------------------------------------------
-----------------------YYCFFH-------------------------------
------------------------------------------------------------
------------------------------------------------------------
--------------------------FL-----VV-SVLLHVH-----------------
------------------------------------------------------------
----------------------------GGRS-E-------S--QT-----CD-PTDLAA
-----------LLAFS-------------------------------DGL----------
------------------------------------D---TKAA----------------
--------------------------------------G---MV----------------
------------------------------------------------------------
-----------------------------------------------------------G
W-----GPG-D-AA------------------------CC---SW-TGVSC---------
-----------------------------------------------------D--LG--
---------RVVALDLSNRS----------------------------------------
-LSRN--SLRGGEAV-AR-----LGRLP--SLRRLDLSANG-LAGA--F-PAGG------
--------------------FP--------------------------------------
---AIEVV---NVSSNGFTGPH---------P----------------------------
-----------------------AFPGAPN-LTVLDITGNAFSG--GINVTAL-----C-
---AS-PVKVLRFSANA-FSG-D----V----P-AGFGQCK-LLNDLFLDGNG-------
-------------------LTGSLPK-D------------------------------LY
--MMPALRKLSLQENKLSGSLD--DDLGNLTEITQIDLSYNMFNGNIP-DVFGKLRS-LE
SLNLASNQLNGTLPLSL--SSC-PMLRVVSLRN---------------------------
---NSLSGEIT-IDCRLLT-----------------------RLNNFDAGTNKLRGAIPP
R-LASC-TELRTLNLARNKLQGELPESFK---NLTSLSYLSLTGNGFTNLSSALQV--L-
QHLP--------------------------------------------------------
----NLTSLVL-TNNFRGG---------------ETMPMD--GI---EGFKRMQV--LVL
ANCALLGT-VPPWL------------QSLKSLSVLDISWNNLHGEIPPWLGNLDSLFYID
LSNNSFSGELPATFTQMKSLISSNG-----------------------SSGQ--------
-----------------------------------------AST----------GDL---
-------PL-FVKKNSTST--GKGLQ---YNQLS------SFPS-----SLILSNNKLVG
PI----------------------------------------------------LPAFGR
-LVKLHVLDLSFNNFSGPIPDEL-SNMSSLEILDLAHNDLSGSIPSSLTK-LNFLSKFDV
SY----------------------------------------------------------
--------------------------------------NNLSGDIPAGGQFSTFTSEDFA
GNH----ALHFPR--------------------N-SS-ST--------------------
------------------------------------------------------------
------------------------------------------------------------
------------------------------------------------------------
------------------------------------------------------------
------------------------------------------------------------
------------------------------------------------------------
------------------------------------------------------------
------------------------------------------------------------
------------------------------------------------------------
------------------------------------------------------------
-------------------KN------------------SPDTE-------------APH
---------RKKNKAT----L-------VAL-----------------------------
-------GLGTAV-----------GVIFV-LCIASVV-----ISRII-------------
--------------------HSR-M------------QEHN---------PKAVA---NA
--D--------------D--CSESPNS---------SLVLL-FQ------NNKD------
------L---------------GIEDILKSTNNFDQAYIVGCGGFGL-------------
---VYK------------------S--TLPD-GRR-VAIKR---LS-----------GD-
------------------------------------------------------------
---------------------------------------YSQI-----------------
--------------EREFQAEVETLS--RA----QHDNLV-L------------LEGYCK
-------IG-----------------ND-RLLIYAYME----------------------
---NGSLDYWLH-------------------ERA-D--G---------------------
-------------------------G--AL------------------LDWQKRLRIAQG
SARGLAYLH-L--------------SCEPH--ILHRDIKSSNI-LLDEN-FEAHLADFG-
----LAR-L----------------I-CA-YE--THVT------TDVV---GTLGYIP--
-------------------PE---------------------YGQSP-------------
---------------VATY--------KGDVY----------------SF---------G
IVL----------------LEL----LTGRRPVDMCRPK---------------------
-----G-------------------SRDVVSWVLQMKK----------------------
-------------EDRET--------------------------------------EVFD
PTIYD--KENE----------------------------SQLIRILEI----ALL-----
-------------------------------------------------CV---TA-APK
S-------------------RPTSQQ-----------------------------LVEW-
-LDHIAEG----------------------------------------------------
----------------------------------------------
>LOC_Os07g01710.1 pacid=33115916 transcript=LOC_Os07g01710.1 locus=LOC_Os07g01710 ID=LOC_Os07g01710.1.MSUv7.0 annot-version=v7.0
------------------------------------------------------------
------------------------------------------------------------
-----------MV-----------------------------------------------
----------------VPPPPP-SLLPLSL------------------------------
-------------HPA--------------SAREAKS-----------------------
------------------------------------------------------------
------------------MARRAPLRCL-----FL-SLVAL-------------------
------------------------------------------------------------
FAL-----------------------LPFPPA----------AAAP-----CH-PEDLLA
-----------LRAFA-------------------------------GNL----------
------------------------------------S---AGGG----------------
--------------------------------------GAGLRA----------------
------------------------------------------------------------
-----------------------------------------------------------A
W---------S--G--------------DA--------CC---AW-DGVACD--------
-------------------------------------------------------AAA--
---------RVTALRLPGRGL-EGP-------------------IP--------------
--------------P--S-----LAALA--RLQDLDLSHNA-LTGG--I-SALL---AA-
--------------------V---------------------------------------
---SLRTA---NLSSNLLNDTL---------L----------------------------
-----------------------DLAALPH-LSAFNASNNSLSG--ALA-PDL-----CA
G--AP-ALRVLDLSANL-LAG-T----LSP--S-PSPPPCAATLQELYLASNS-------
-------------------FHGALPP-T------------------------------LF
--GLAALQKLSLASNGLTGQVS--SRLRGLTNLTSLDLSVNRFTGHLP-DVFADLTS-LQ
HLTAHSNGFSGLLPRSL--SSL-SSLRDLNLRN---------------------------
---NSFSGPIARVNFSSMP-----------------------FLVSIDLATNHLNGSLPL
S-LADC-GDLKSLSIAKNSLTGQLPEEYG---RLGSLSVLSLSNNTMRNISGALTV--L-
RACK--------------------------------------------------------
----NLTTLIL-TKNFV-G---------------EDLPDD--GI---AGFDNLEV--LAL
GDCALRGR-VPEWL------------HQCKRLEVLDLSWNQLVGTIPEWIGQLDNLTYLD
LSNNSLVGEIPKSLTQLKSLVTARR-----------------------SPGM--------
------------------------------------------AF----------TNM---
-------PL-YVKHN--KS--TSGRQ---YNQLS------NFPP-----SLFLNDNGLNG
TI----------------------------------------------------WPEFGN
-LKELHVLDLSNNAISGSIPDVL-SRMENLEVLDLSSNNLSGSIPSSLTD-LTFLSKFSV
AH----------------------------------------------------------
--------------------------------------NHLVGPIPNGGQFFTFSNSSFE
GNP----GLCRS---------------------S-SC-D-QNQ-----------------
-------------------------------PGETP------------------------
------------------------------------------------------------
------------------------------------------------------------
------------------------------------------------------------
------------------------------------------------------------
------------------------------------------------------------
------------------------------------------------------------
------------------------------------------------------------
------------------------------------------------------------
------------------------------------------------------------
-----------------TDND------------------IQR---------------SGR
---------NRKNK------IL-----GVAI-----------------------------
-------CIGLVL-----------VVLLA-VILVNIS-----KREV--------------
----------------------S-I------------ID-D---------EEING---S-
-CH--------------D--S-YDY-W---------KPVLF-FQ------DSA--KE---
------L---------------TVSDLIKSTNNFDQANIIGCGGFGL-------------
---VYK------------------A--YLPD-GTK-AAVKR---LS-----------GD-
------------------------------------------------------------
---------------------------------------CGQM-----------------
--------------EREFRAEVEALS--QA----QHKNLV-S------------LRGYCR
-------YG-----------------ND-RLLIYSYME----------------------
---NNSLDYWLH-------------------ERS-D--G---------------------
-------------------------G--YM------------------LKWESRLKIAQG
SARGLAYLH-K--------------DCEPN--IIHRDVKSSNI-LLNEN-FEAHLADFG-
----LAR-L----------------I-QP-YD--THVT------TDLV---GTLGYIP--
-------------------PE---------------------YSQSV-------------
---------------IATP--------KGDVY----------------SF---------G
VVL----------------LEL----LTGRRPMDVSKAK---------------------
-----G-------------------SRDLVSYVLQMKS----------------------
-------------EKKEE--------------------------------------QIFD
TLIWS--KTHE----------------------------KQLFSVLEA----ACR-----
-------------------------------------------------CI---ST-DPR
Q-------------------RPSIEQ-----------------------------VVAW-
-LDSV-------------------------------------------------------
----------------------------------------------
>LOC_Os07g40630.1 pacid=33116743 transcript=LOC_Os07g40630.1 locus=LOC_Os07g40630 ID=LOC_Os07g40630.1.MSUv7.0 annot-version=v7.0
------------------------------------------------------------
------------------------------------------------------------
------------------------------------------------------------
------------------------------------------------------------
------------------------------------------------------------
------------------------------------------------------------
-----------------------MSPLLLG---FL-CLLLFAGQVAVVA-----------
----------------------------S-------------------------------
------------------------------------------------------DDDREV
-----------LVELK-------------------------------RFLQAN-------
------------------------------------NR-FNR-G----------------
----------------EYD-----------------------------------------
------------------------------------------------------------
-----------------------------------------------------------R
WP--------E-SD--------------AS-P-------C---RW-AGVTCD--------
-------------------------------------------------------GRG--
---------RVTALDLSGSAI-SGAAF--------------------GNFS-RLTALTWL
DLSDN--GIG-GELP-----AGDLAQCR--GLVHLNLSHNL-IAGG--L-----------
---------------D----VS--------------------------------------
GLTKLRTL---DVSGNRFVGGAA-----ASFVPA--------------------------
-------------AC-------------GD-LAVLNVSGNGFTG--DIT-GLFD---GCP
------KLEYIDLSTNN-FTG-E----LW-----PGIA----RFTQFNVAENN-------
-------------------LTGGVPA--------A-----------------------TF
-PGGCKLRSLDLSANHFAGEFP--DSIASCSNLTYLSLWGNGFAGKIS-AGIGELAG-LE
TLILGKNRFDRRIPPEL--TNC-TSLQFLDMST---------------------------
---NAFGGDMQGILGEFV------------------------TLKYLVLHHNNYTGGIVS
SGVLRL-PLLARLDLSFNQFSGELPLEVA---DMKSLKYLMLPAN---SFSGGIPPE-Y-
------------------------------------------------------------
------------------G-----------------------------RLAELQA--LDL
SYNGLTGR-IPASI------------GNLTSLLWLMLAGNQLSGEIPPEIGNCSSLLWLN
LADNRLTGRIPPEMAEIGRNPAPTFEKNRKDVSVLA-GSGECQAMRRWIPATYPPFNFVY
TVM-TRENCRSIWDRLL--KG--------YGIIPICT-NSSSPVRSNTI--SGYVQLSGN
KLSGEI-PSQIGAMR--------NLS-----------L------------LHLDNNQLTG
RL----------------------------------------------------PPAISH
-LP-LVVLNVSNNSISGGIPPEI-GHILCLEILDLAYNNFSGELPASLGN-LTGLNKFNV
SY----------------------------------------------------------
-------------------------------------NPLLSGDVPTTGQLGTFDELSFL
GDP----------------------------LITLQ----DRGPR---------------
------------------------------------------------------------
------------------------------------------------------------
------------------------------------------------------------
------------------------------------------------------------
------------------------------------------------------------
------------------------------------------------------------
------------------------------------------------------------
------------------------------------------------------------
------------------------------------------------------------
------------------------------------------------------------
---------------------------------------RQRAPQAA----------IRG
RGM--------SPRTIAL--WF--VFSLIIA-----------------------------
-------------------------FIAGTVVFIMAN---LRARFPVD------------
----------------------QDPDPES-LSCEN-PKCGGGGGGGGKCGAFHMSATSSP
P--------SGCSSSCVTG-CSSSS----------EGVKVFRLD------K---------
----TAF---------------TYRDIVAATSGFSDDRVVGRGGYGV-------------
---VYR------------------G--VLPD-GRD-VAVKK---LA-----RLR-DCGGG
------------------------------------------------------------
-------------------------GGGE---------------DS--------------
-------------GEREFRAEMEVLAD-RMGFTWPHPNLV-T------------LYGWCL
-------AG-----------------SA-KILVYEYLD----------------------
---GGNLESLIG-------------------DHA--------------------------
----------------------------A-------------------FGRRRRLDAAIG
VARALVFLH-H--------------ECRPA--VVHRDVKASNV-LLGRD-GGVKVTDFG-
----LAR-V----------------V-RPG-D--THVS------TMVA---GTVGYVA--
-------------------PE---------------------YGQTW-------------
---------------RATT--------KGDVY----------------SY---------G
VLL----------------MEL----ATGRRAV---------------------------
----DGGE-----------------EECLVEWSRRMAQ----------------------
----------EGWPAR--------------------------------------------
------EAA--------------------------ASSGAVLWDMLML----GMR-----
-------------------------------------------------CT---AD-SPQ
E-------------------RPDMPD-----------------------------VLAA-
-LL----------------------------------------------------DIAGS
GGGGE-----------------------------------------
>LOC_Os01g68870.2 pacid=33121812 transcript=LOC_Os01g68870.2 locus=LOC_Os01g68870 ID=LOC_Os01g68870.2.MSUv7.0 annot-version=v7.0
------------------------------------------------------------
------------------------------------------------------------
-----------MVSNS--------------------------------------------
------------------------------------------------------------
------------------------------------------------------------
--------------------------------------F---------------------
-----------------------WLFIL------L-VSFIPISAW---------------
------------------------------------------------------------
------------------------------------------AES----------RDIST
-----------LFTLR-------------------------------DSI----------
------------------------------------TE----------------------
--------------------------------------GKGFLR----------------
------------------------------------------------------------
-----------------------------------------------------------N
WF--------D-SE--------------TP-P-------C---SW-SGITCI-GHNVVAI
DLSSV------------------------PLYAPFPLCIGAFQSLVRLNFSGCG-FSGEL
PEALGN-LQNLQYLDLSNNEL-TGP-------------------IP-ISLY-NLKMLKEM
VLDYN--SLS-GQLS-PAI-----AQLQ--HLTKLSISMNS-ISGS--L-PPDL---GSL
KNLELLDIKMNTFN----GSIPATFGNLSCLLH---FDASQNNLTGSIFPGIT-------
SLTNLLTL---DLSSNSFEGTI---------PRE-IGQLENLELLILGKN-DLTGRIPQE
IGSLKQLKLLHLEECQFTGKIPWSISGLSS-LTELDISDNNFDA--ELPS-SM----G--
E--LG-NLTQLIAKNAG-LSG-N----M----P-KELGNCK-KLTVINLSFNA-LIGPIP
EEFADL-EAIVSFFVEGNKLSGRVP--DWIQK----WKNARSIRLGQN-KFSGPLPVL--
--PLQHLLSFAAESNLLSGSIP--SHICQANSLHSLLLHHNNLTGTID-EAFKGCTN-LT
ELNLLDNHIHGEVPGYL--AEL-P-LVTLELSQ---------------------------
---NKFAGMLPAELWESK------------------------TLLEISLSNNEITGPIPE
S-IGKL-SVLQRLHIDNNLLEGPIPQSVG---DLRNLTNLSLRGN---RLSGIIPLA-L-
FNCR--------------------------------------------------------
----KLATLDL-SYNNL-T---------------GNIPSAI-----S-HLTLLDS--LIL
SSNQLSGS-IPAEICVGFENEAHPDSEFLQHHGLLDLSYNQLTGQIPTSIKNCAMVMVLN
LQGNLLNGTIPVELGELTNLTSINL---------------SFNEFVGPMLPWSG------
------PLVQL--------QGLILSNNHLDGSIPAKIGQILPKI--------AVLDLSSN
ALTGTL-PQSLLCNN--------YLN---H--------------------LDVSNNHLSG
HI-QFSCP-----------------------DGKEYSSTLLFFNSSSNHFSGSLDESISN
-FTQLSTLDIHNNSLTGRLPSAL-SDLSSLNYLDLSSNNLYGAIPCGICN-IFGLSFANF
SG----------------------------------------------------------
--------------------------------------NYI-DMYSL-------------
-------ADCAA---------------------GGICSTN--------------------
------------------------------------------------------------
------------------------------------------------------------
------------------------------------------------------------
------------------------------------------------------------
------------------------------------------------------------
------------------------------------------------------------
------------------------------------------------------------
------------------------------------------------------------
------------------------------------------------------------
------------------------------------------------------------
----------------------------------------GTDHKA--------------
---------LHPYHRV----R----RAITIC-----------------------------
-------AFTF-V-----------IIIVLVLLAVYLR-R----K----------------
--------------------LVRSR-PL--AFESA-SKAK----------ATVEPTSTDE
----------LLGK---K------SREPL-------SINLATFE-HALL-R---------
------V---------------TADDILKATENFSKVHIIGDGGFGT-------------
---VYK------------------A--ALPE-GRR-VAIKR---LHG----GHQFQ-GD-
------------------------------------------------------------
------------------------------------------------------------
---------------REFLAEMETIG--KV----KHPNLV-P------------LLGYCV
-------CG-----------------DE-RFLIYEYME----------------------
---NGSLEMWLR-------------------NRA---DALE-------------------
----------------------------A-------------------LGWPDRLKICLG
SARGLAFLH-H--------------GFVPH--IIHRDMKSSNI-LLDEN-FEPRVSDFG-
----LAR-I----------------I-SAC-E--THVS------TDIA---GTFGYIP--
-------------------PE---------------------YGLTM-------------
---------------KSTT--------KGDVY----------------SF---------G
VVM----------------LEL----LTGRPPT---------------------------
-----GQ-------------EEVQGGGNLVGWVRWMIA----------------------
-------------RGKQN--------------------------------------ELFD
PCLPV--SS---------------------------VWREQMARVLAI----ARD-----
-------------------------------------------------CT---AD-EPF
K-------------------RPTMLE-----------------------------VVKG-
-LKMT---------------HGME------------------------------------
CGPLV---------------------------VTVSR-DM------
>LOC_Os01g52050.1 pacid=33123287 transcript=LOC_Os01g52050.1 locus=LOC_Os01g52050 ID=LOC_Os01g52050.1.MSUv7.0 annot-version=v7.0
------------------------------------------------------------
------------------------------------------------------------
---------MDS------------------------------------------------
------------------------------------------------------------
------------------------------------------------------------
------------------------------------------------------------
-----------------------LWAAI------A-ALFVAA--AVVVR-----------
------------------------------------------------------------
----------------------------------------GAAAA----------DDAQL
-----------LEEFR-------------------------------QAV----------
-------------------------------------P--N-------------------
--------------------------------------QAA-LK----------------
------------------------------------------------------------
-----------------------------------------------------------G
WS----------GG--------------DG-A-------C---RF-PGAGCRN-------
---------------------------------------------------------G--
---------RLTSLSLAGVPL-NAE----------------FRAVA-ATLL-QLGSVEVL
SLRGA--NVS-GALS-AAG----GARCGS-KLQALDLSGNAALRGS--V-ADVAALASAC
GGLKTLNLSGDAVG----AAKVGGGGG-PGFAGLDSLDLSNNKITDDSDLRWMVDA----
GVGAVRWL---DLALNRISG-V--------------------------------------
------------------------------------------------P--EF----T--
N--CS-GLQYLDLSGNL-IVG-E---VP----G-GALSDCR-GLKVLN------------
------------------------------------------------------------
-----------LSFNHLAGVFP--PDIAGLTSLNALNLSNNNFSGELPGEAFAKLQQ-LT
ALSLSFNHFNGSIPDTV--ASL-PELQQLDLSS---------------------------
---NTFSGTIPSSLCQDPNS----------------------KLHLLYLQNNYLTGGIPD
A-VSNC-TSLVSLDLSLNYINGSIPASLG---DLGNLQDLILWQN---ELEGEIPAS-L-
SRIQ--------------------------------------------------------
----GLEHLIL-DYNGL-T---------------GSIPPEL-----A-KCTKLNW--ISL
ASNRLSGP-IPSWL------------GKLSYLAILKLSNNSFSGPIPPELGDCQSLVWLD
LNSNQLNGSIPKELAKQSGKMN-------------------VGLIVGRPYVYLR------
NDE-LSSECRG--------KGSLL---EFTSIRPDDLSR-MPSK--------KLCNFT-R
MYVGST-EYTFNKNG--------SMI---F--------------------LDLSYNQLDS
AI----------------------------------------------------PGELGD
-MFYLMIMNLGHNLLSGTIPSRL-AEAKKLAVLDLSYNQLEGPIPNSFSA-LS-LSEINL
SN----------------------------------------------------------
--------------------------------------NQLNGTIPELGSLATFPKSQYE
NNT----GLCGF-------------------PLP-PCD----------------------
------------------------------------------------------------
------------------------------------------------------------
------------------------------------------------------------
------------------------------------------------------------
------------------------------------------------------------
------------------------------------------------------------
------------------------------------------------------------
------------------------------------------------------------
------------------------------------------------------------
------------------------------------------------------------
---------------------------------------HSSPRSS----------NDHQ
S--------H-RRQAS----M----ASSIAM-----------------------------
-------GLLFSL-----------FCII-VII-IAIG-----SK----------------
--------------------R-RRLKNEE-AST---SR-D----------IYIDSRSHSA
----------TMNSDW-RQNLS--GTNLL-------SINLAAFE-KPLQ-N---------
------L---------------TLADLVEATNGFHIACQIGSGGFGD-------------
---VYK------------------A--QLKD-GKV-VAIKK---LI-----HVSGQ-GD-
------------------------------------------------------------
------------------------------------------------------------
---------------REFTAEMETIG--KI----KHRNLV-P------------LLGYCK
-------AG-----------------EE-RLLVYDYMK----------------------
---FGSLEDVLH----------------DR--KK---IGKK-------------------
------------------------------------------------LNWEARRKIAVG
AARGLAFLH-H--------------NCIPH--IIHRDMKSSNV-LIDEQ-LEARVSDFG-
----MAR-L----------------M-SVV-D--THLSV-----STLA---GTPGYVP--
-------------------PE---------------------YYQSF-------------
---------------RCTT--------KGDVY----------------SY---------G
VVL----------------LEL----LTGKPPT---DSADF-------------------
-----GE------------------DNNLVGWVKQHTK----------------------
--------------LKIT--------------------------------------DVFD
PELLK--EDP--------------------------SVELELLEHLKI----ACA-----
-------------------------------------------------CL---DD-RPS
R-------------------RPTMLK-----------------------------VMAM-
-FKEI---------------QAGSTV--------------------------------DS
KTSSAAA--GSIDEGGYG------VLDM-----PLREAKEEKD---
>LOC_Os03g28270.1 pacid=33133818 transcript=LOC_Os03g28270.1 locus=LOC_Os03g28270 ID=LOC_Os03g28270.1.MSUv7.0 annot-version=v7.0
------------------------------------------------------------
------------------------------------------------------------
------------------------------------------------------------
------------------------------------------------------------
------------------------------------------------------------
------------------------------------------------------------
------------------------MPLFHQ---IL-KTFFHALIIAEVI-----------
----------------------------LG------------------------------
------------------------------------------------------QSDREV
-----------LLELK-------------------------------NFLQFQ-------
------------------------------------NP-INH-G----------------
----------------GYN-----------------------------------------
------------------------------------------------------------
-----------------------------------------------------------S
WP--------E-SG--------------TS-P-------C---HW-QGVGCD--------
-------------------------------------------------------ASG--
---------RVNFLDLSNSNI-SGPAF--------------------QNLS-RLSGLTHL
DLSAN--SIT-GELH-----D-DLKNCL--HLQYLNLSYNL-ISGI--L-----------
---------------D----VS--------------------------------------
SLANLQTL---DVSQNRFEGGIS-----ANFP-A--------------------------
-------------IC-------------RN-LSAINLSSNNLTG--SIS-GLFN---NCL
------KLQDVDLSWNS-FTG-N----VW-----NGIA----RLRQFKAGKNN-------
-------------------FAGSISS--------R-----------------------IF
-STGCKLQLLDLSSNHFYGNFP--SSIANCAGLTYLSIWDNHFNGSIP-PGIGSIHG-LE
ELVLTSNHFDREIPLEL--MNC-TSLKYLDISD---------------------------
---NNFGGEVQQVLGKLT------------------------SLTNLVLQENNYSGGIVS
SGILEL-PKLALLDLSFNNFNGKLPTEIA---SMGSIKALMLAEN---NFSGTIPPS-Y-
------------------------------------------------------------
------------------G-----------------------------QLVNLQA--LDL
SYNSLSGE-IPPSI------------GNLTLLLLLMLAGNQLSGEIPREIGNCTSLLWLN
LVGNRLSGQIPPEMAGMGRNPSSTFAKNQKNPSLMKSVTSKCLAVYRWVPSSYPEFDYVQ
SMMFSHKNCRTIWNRLL--MG--------YDILPA-----SSPLR--TA--LGYVQLSGN
LLSGQI-PSAIGAMK--------NIS-----------L------------LLLDGNRLSG
HL----------------------------------------------------PSEIGS
-LQ-LVSLNASNNSISGEIPFEI-GNLGSIESLDLSCNNFSGSLPSSLEK-LSKLSQFNV
SY----------------------------------------------------------
-------------------------------------NPLLTGEVPSSGQLSTFSELSFL
GDP----------------------------LLSWR---SAAGHP---------------
------------------------------------------------------------
------------------------------------------------------------
------------------------------------------------------------
------------------------------------------------------------
------------------------------------------------------------
------------------------------------------------------------
------------------------------------------------------------
------------------------------------------------------------
------------------------------------------------------------
------------------------------------------------------------
---------------------------------------RPKNGTGF---------FFNG
T-E--------YP-----------TKEDISVPCRLPSPPETGPGGGTGGGEGAGGSGGEG
ELDGRSAPDFLPPPTSNLSGLTASFAAKGLSVFILES---SRRRSSMSGVTASRVMVGSP
AAALLAFALHCCVREAASTGLMSEPDELR-RSEKE-AQC----NLPMEC-APESTTRSPT
PSPLAAKKLASLPSPVAAA-AALLSAPTRLHDHPFAACVLYRLA------RA--------
----RLFPLVPPLLATLHSRGAPLRPSVLAAASRPDAAVL--------------------
---VFRAVPAFCSHSAATFHSLLNA--LVSN-GRA-DAARD---ML-----QLAPKLGVR
------------------------------------------------------------
-------------------------EGEL---------------GA--------------
-------------AER--------LID-EMVRRGVAPNAA-TYSL--------LMQGLCD
-------ADLHADAEKLMFDMEYRGYQA-EVVNYGVLT----------------------
---SSRA-----------------------------------------------------
----------------------------------------------------RRGDVN-G
VRELLSAMR-KRKLKPDDASYNVLIKC-PC--DVGRVDEAHRA-LLDMQ-LKGTV--PG-
----AAN-V----------------P-RPR-RRVLQGS------RLRA---GSTGFQR--
-------------------DV---------------------GERTL-------------
---------------SSTSHLVRGLGEDGKVE----------------EA---------C
FVL----------------EQM----A--RREMSL-------------------------
--DADGWQAV---------------VTCV-----RSSR----------------------
----------STQAIRDDLRPGKMMAVALKEFKTFEDKLALQKLPVGNDNYRDIIEKRLV
IKLIIEKAGVMFECDRCVNQHNDPLRSAAEHIKKISRIDTQSWDLMKVAAAFKVI-----
-------------------------------------------------CCPGEKN-EPE
EWLMPVCFFQLFTRLQLEWFRDDAPKYKDKILKVSWLIVYNEIFRARELRLKTARVLLC-
-LVKRAKEA-------YEAEQAGEAASDNEIGPDGKEIHPGITPVIIDELTECVCDIILS
AGRKERQV----------------HIP-------------------
>LOC_Os02g06090.1 pacid=33133847 transcript=LOC_Os02g06090.1 locus=LOC_Os02g06090 ID=LOC_Os02g06090.1.MSUv7.0 annot-version=v7.0
-----------MGTSVVLFSHST----TKFIPRDFERGLFKHAGFETCIQLCIYILTEQC
NFSRTNISCQILSPNT--------AVMGEI--------------------------MKEA
PHSLWRSRLGMP--------------------------------FSGLAA----------
------------------------------------------------------------
------------------------------------------------------------
------------------------------------------------------------
---------------------------A-----AL-LLLLLSMANST-------------
------------------------------------------------------------
--------------------------------------------IA-----CL-EQEKSS
-----------LLRFL-------------------------------AGL----------
------------------------------------SH--D--N----------------
--------------------------------------GIAM------------------
------------------------------------------------------------
-----------------------------------------------------------S
W---------R-NG--------------ID--------CC---AW-EGITCS--------
-------------------------------------------------------EDG--
---------AIIEVYLVSKGL-EGQ-------------------IS-PSLG-ELRSLLYL
NLSYN--LLS-GGLP-EEL----MSSG---SIIVLDVSFNR-LDGD--L-QE-L---NSS
--------------------VS--------------------------------------
-DRPLQVL---NISSNRFTGEF---------PST--------------------------
-----------------------TWEKMRS-LVAINASNNSFTG--QIA-SSF-----CT
G--LP-SFAMLDVSYNQ-FSG-S----I----P-PGIGKCT-ALKVLKAGHNN-------
-------------------ISGALPD-D------------------------------LF
--HATSLECLSFPNNDLQGTID-GVLMIKLSNLVFLDLAWNRFSGTIP-DSIGKLKR-LQ
EFHMNNNNISGELPSSL--GDC-TNVITINLEN---------------------------
---NKLAGELSKVNFSNLH-----------------------NLQALGLSSNYFTGTIPD
S-IYSC-GTLTWLRLSRNKLQGQLTEKLE---NLKSLTFVSLSYNNFTNITGSLHI--L-
KSLR--------------------------------------------------------
----NLTTLLI-GSNFI-H---------------EAMPEDE-TI---DGFENLHV--LAI
NNCALTGK-IPNWL------------SKLKKLELLLLHNNQLSGPIPTWINSLNFLKYID
LSNNSLIGDIPTALMEMPMLKSDKIE------------------------DHPD------
----------------------------------------GPRV----------SPF---
-------TI-YV-----GV--SLCFQ---YRAAS------AFPK-----MLNLGNNKLSG
LI----------------------------------------------------PVEIGQ
-LKALLSLNLSFNNLHGEIPQSI-SDIKNLMGLDLSSNHLTGAIPSALVN-LHFLSEFNV
SY----------------------------------------------------------
--------------------------------------NDLQGPVPIGGQFSTFPSSSFA
GNP----KLCSPM-------------------LVQHCNLAE-------------------
---------------------------------AAP------------------------
------------------------------------------------------------
------------------------------------------------------------
------------------------------------------------------------
------------------------------------------------------------
------------------------------------------------------------
------------------------------------------------------------
------------------------------------------------------------
------------------------------------------------------------
------------------------------------------------------------
---------------------------------------TSP--------------TSTK
---------QYIDK-V----VF-----AIGF-----------------------------
-------GVFF-------------------------------------------------
------------------------------------------------------------
------------------------------------------------------------
-------------------------------------------GIGV-------------
--------------------------------------------LY-----------DQ-
------------------------------------------------------------
---------------------------------------TII------------------
--------------SRYFG-----------------------------------------
------------------------------------------------------------
------------------------------------------------------------
------------------------------------------------------------
------------------------------------------------------------
------------------------------------------------------------
------------------------------------------------------------
------------------------------------------------------------
------------------------------------------------------------
------------------------------------------------------------
------------------------------------------------------------
------------------------------------------------------------
------------------------------------------------------------
------------------------------------------------------------
------------------------------------------------------------
----------------------------------------------
>LOC_Os02g05970.1 pacid=33133965 transcript=LOC_Os02g05970.1 locus=LOC_Os02g05970 ID=LOC_Os02g05970.1.MSUv7.0 annot-version=v7.0
------------------------------------------------------------
------------------------------------------------------------
---------MQP------------------------------PHSSCK-T----------
--------------QSNRFPIP-V------------------------------------
------------------------------------------------------------
------------------------------------------------------------
-------------------------LGL-----AL-VLL-LNFTSPT-------------
------------------------------------------------------------
--------------------------------------------SS-----CT-KQEKST
-----------LLNFL-------------------------------TGF----------
------------------------------------SQ--D--G----------------
--------------------------------------GLSM------------------
------------------------------------------------------------
-----------------------------------------------------------S
W---------K-DG--------------MD--------CC---EW-EGINCS--------
-------------------------------------------------------QDK--
---------TVTEVSLPSRSL-EGH-------------------IS-PSLG-NLTGLLRL
NLSYN--LLS-GAIP-QEL----VSSR---SLIVIDISFNR-LNGG--L-DE-L---PSS
--------------------TP--------------------------------------
-ARPLQVL---NISSNLFKGQF---------PSS--------------------------
-----------------------TWKVMKN-LVKLNVSNNSFSG--HIP-TNF-----CT
N--SP-SFAVLELSYNQ-FSG-G----V----P-PELGNCS-MLRVLKAGNNN-------
-------------------LSGTLPD-E------------------------------LF
--NATSLDCLSFPNNNLEGNIG-STPVVKLSNVVVLDLGGNNFSGMIP-DTIGQLSR-LQ
ELHLDNNNLHGELPSAL--GNC-KYLTTINLKS---------------------------
---NSFSGDLGKVNFSTLP-----------------------NLKTLDIDMNNFSGKVPE
S-IYSC-SNLIALRLSYNNFYGELSSEIG---KLKYLSFLSLSNNSFTNITRALQI--L-
KSST--------------------------------------------------------
----NLTTLFI-AYNFM-E---------------EVIPQDE-TI---DGFENLQA--LSV
DHCSLSGR-IPLWL------------SKLTNLKLLFLSNNQLTGPIPDWISSLNRLFYLD
ISNNSLAGEIPITLMDMPMIRTTQNK------------------------TYSE------
-----------------------------------------PSF----------FEL---
-------PV-Y------DG--KF-LQ---YRTRT------AFPT-----LLNLSLNKFMG
VI----------------------------------------------------PPQIGQ
-LKMLVVLDFSHNNLSGQIPQSV-CSLTSLRVLDLSNNNLTGSIPGELNS-LNFLSAFNV
SN----------------------------------------------------------
--------------------------------------NDLEGPIPIGAQFSTFPNSSFD
GNP----KLCGSM-------------------LTHKCKSA--------------------
-----------------------------------E------------------------
------------------------------------------------------------
------------------------------------------------------------
------------------------------------------------------------
------------------------------------------------------------
------------------------------------------------------------
------------------------------------------------------------
------------------------------------------------------------
------------------------------------------------------------
------------------------------------------------------------
---------------------------------------EAS--------------ASKK
---------QLNKR-V----IL-----AIVF-----------------------------
-------GVLFGG-----------AAIVLLLAHFLFS-----LRDAIP------------
------------------KIENK--------------SNTS---------GNLEAGSFTS
DPE--------------H------------------LLVM--IP------RGSGEANK--
------L---------------TFTDLMEATDNFHKENIIACGGYGL-------------
---VYK------------------A--ELPS-GST-LAIKK---LN-----------GE-
------------------------------------------------------------
---------------------------------------MCLM-----------------
--------------EREFAAEVEALS--MA----QHDNLV-P------------LWGYCI
-------QG-----------------NS-RLLIYSYME----------------------
---NGSLDDWLH-------------------NRD-D-ET---------------------
-------------------------S--SF------------------LDWPTRFKIARG
ASQGLSYIH-D--------------VCKPH--IVHRDIKSSNI-LLDKE-FKAYVADFG-
----LSR-L----------------I-LP-NK--NHIT------TELV---GTLGYIP--
-------------------PE---------------------YGQGW-------------
---------------VATL--------RGDVY----------------SF---------G
VVL----------------LEL----LTGRRPVSI-------------------------
---LST-------------------SEELVPWVLEMKS----------------------
-------------KGNML--------------------------------------EVLD
PTLQG--TGNE----------------------------EQMLKVLEV----ACK-----
-------------------------------------------------CV---NC-NPC
M-------------------RPTITE-----------------------------VVSC-
-LDSVGSD----------------------------------------------------
----------------------------------------------
>LOC_Os02g06200.1 pacid=33134028 transcript=LOC_Os02g06200.1 locus=LOC_Os02g06200 ID=LOC_Os02g06200.1.MSUv7.0 annot-version=v7.0
------------------------------------------------------------
------------------------------------------------------------
----------MP------------------------------------------------
------------------------------------------------------------
------------------------------------------------------------
------------------------------------------------------------
------------------------TLCL-----VL-ALI-LFSASSI-------------
------------------------------------------------------------
--------------------------------------------SC-----CT-DHERNC
-----------LLQFL-------------------------------AGL----------
------------------------------------SQ--DGHG----------------
--------------------------------------GLAA------------------
------------------------------------------------------------
-----------------------------------------------------------S
W---------P-QG--------------TD--------CC---SW-EGITCS--------
-------------------------------------------------------SSTAS
K------AVTITDILLASKKL-EGS-------------------IS-PALG-RLPGLQRL
NLSHN--SLS-GGLP-AEI----MSSD---SIVILDISFNL-LNGD--L-QD-S---PSS
--------------------SA--------------------------------------
SGRRIQVI---NVSSNSFSGRF---------PFS--------------------------
-----------------------SWEEMEN-LVVLNASNNSFTG--PMP-TFF-----CI
R--SS-SFAMLDLSYNH-FSG-N----L----P-PEIGNCS-SLRLLKAGHNS-------
-------------------LRGTLPD-E------------------------------LF
--NVTSLEHLSFPNNGLQGVLD-GAGMIKLRNLVVLDLGFNMFSGNIP-DSIGKLKR-LE
EIHLHHNSMAGELTPAI--GSC-TNLKALNLGS---------------------------
---NNFSGELGKVNFSKLS-----------------------SLKSLHVSYNSFAGTIPE
S-VYTC-SNLNALQLSFNKFHGQLSFRIT---NLKSLTYLSLAENSFTNISNTLQI--L-
KSSR--------------------------------------------------------
----DLTTLLI-GGNFR-D---------------EEISDDK-TV---DGFENLKV--LAM
ENCPLFGN-IPIWI------------SKLKNLEMLFLFNNHLSGSIPVWISTLNSLFYLD
LSNNSLSGEIPAELTEMPMLRSEMVT------------------------SHLD------
-----------------------------------------IKI----------FEL---
-------PV-Y------TG--PS-PK---YFTVS------DFPA-----VMILENNKLTG
VI----------------------------------------------------PTEIGQ
-LKALLSLILGYNNLHGEIPETI-LDLTNLEILDLSNNHLTGTIPADLNN-LNFLSALNV
SN----------------------------------------------------------
--------------------------------------NDLQGPVPTGGHLDTFPRSSFD
GNP----RLCGHI-------------------LDQDCDDP--------------------
--------------------------------VMVD------------------------
------------------------------------------------------------
------------------------------------------------------------
------------------------------------------------------------
------------------------------------------------------------
------------------------------------------------------------
------------------------------------------------------------
------------------------------------------------------------
------------------------------------------------------------
------------------------------------------------------------
---------------------------------------SPQ--------------GSSR
---------QGGYK-V----IF-----VIAF-----------------------------
-------GAFF-------------------------------------------------
------------------------------------------------------------
------------------------------------------------------------
-------------------------------------------GVGV-------------
--------------------------------------------LL-----------DQ-
------------------------------------------------------------
---------------------------------------LCL------------------
--------------SRFLG-----------------------------------------
------------------------------------------------------------
------------------------------------------------------------
------------------------------------------------------------
------------------------------------------------------------
------------------------------------------------------------
------------------------------------------------------------
------------------------------------------------------------
------------------------------------------------------------
------------------------------------------------------------
------------------------------------------------------------
------------------------------------------------------------
------------------------------------------------------------
------------------------------------------------------------
------------------------------------------------------------
----------------------------------------------
>LOC_Os02g06150.1 pacid=33134124 transcript=LOC_Os02g06150.1 locus=LOC_Os02g06150 ID=LOC_Os02g06150.1.MSUv7.0 annot-version=v7.0
--------------------------MLRRWPETPRRWL---------------------
-------------------------KSGD----------------------------RRR
PRSQPGGVVKRP------------------------------RDHSVLSE----------
--------------QTTDF-----------------------------------------
------------------------------------------------------------
------------------------------------------------------------
---------------------------N-----HL-NVKILPVPVHT-------------
------------------------------------------------------------
--------------------------------------------RQ-----LA-EQVNKI
-----------IQRQK-------------------------------LKV----------
------------------------------------KE--W--H----------------
--------------------------------------GLLL------------------
------------------------------------------------------------
------------------------------------------------------------
--------------------------------------------W-EGITCN--------
-------------------------------------------------------EDG--
---------AVIEVHLASKGL-EGQ-------------------IS-PSLG-ELTSLSRL
NLSYN--SLS-GSLP-AEL----MSSG---SIVVLDVSFNR-LNGD--L-QE-L---NPS
--------------------VS--------------------------------------
-NQPLKVL---NISSNRFTGEF---------PSI--------------------------
-----------------------TWEKMRN-LVAINASNNSFTG--HIP-SSF-----CS
S--ST-SFAVLDLGYNQ-FSG-N----I----P-PGIGKCS-ALRLLKANANN-------
-------------------IRGPLPG-D------------------------------LF
--NATSLEYLSFANNGLQGTID-DALIVKLINLVFVDLRWNRFSGKIP-NSIG-------
------------------------------------------------------------
------------------------------------------------------------
------------------------------------------------------------
------------------------------------------------------------
------------------------------------------------------------
------------------------------------------------------------
------------------------------------------------------------
------------------------------------------------------------
------------------------------------------------------------
------------------------------------------------------------
------------------------------------------------------------
------------------------------------------------------------
------------------------------------------------------------
------------------------------------------------------------
------------------------------------------------------------
------------------------------------------------------------
------------------------------------------------------------
------------------------------------------------------------
------------------------------------------------------------
------------------------------------------------------------
------------------------------------------------------------
------------------------------------------------------------
------------------------------------------------------------
------------------------------------------------------------
------------------------------------------------------------
------------------------------------------------------------
------------------------------------------------------------
------------------------------------------------------------
------------------------------------------------------------
------------------------------------------------------------
------------------------------------------------------------
------------------------------------------------------------
------------------------------------------------------------
------------------------------------------------------------
------------------------------------------------------------
------------------------------------------------------------
------------------------------------------------------------
------------------------------------------------------------
------------------------------------------------------------
------------------------------------------------------------
------------------------------------------------------------
------------------------------------------------------------
------------------------------------------------------------
------------------------------------------------------------
------------------------------------------------------------
------------------------------------------------------------
------------------------------------------------------------
------------------------------------------------------------
----------------------------------------------
>LOC_Os02g05950.1 pacid=33134845 transcript=LOC_Os02g05950.1 locus=LOC_Os02g05950 ID=LOC_Os02g05950.1.MSUv7.0 annot-version=v7.0
------------------------------------------------------------
------------------------------------------------------------
---------MQL------------------------------LH--YK-K----------
--------------HSNKFPIP-V------------------------------------
------------------------------------------------------------
------------------------------------------------------------
-------------------------LAL-----AL-VLL-INLASLT-------------
------------------------------------------------------------
--------------------------------------------SS-----CT-EQDRSS
-----------LLKFI-------------------------------REL----------
------------------------------------SQ--D--G----------------
--------------------------------------GLSA------------------
------------------------------------------------------------
-----------------------------------------------------------S
W---------Q-DG--------------TD--------CC---KW-DGIACS--------
-------------------------------------------------------QDG--
---------TVTDVSLASRNL-QGN-------------------IS-PSLG-NLTGLLRL
NLSHN--MLS-GALP-QEL----VSSS---TIIIVDVSFNR-LNGG--L-NE-L---PSS
--------------------TP--------------------------------------
-IRPLQVL---NISSNLFTGQF---------PSS--------------------------
-----------------------IWDVMKN-LVALNVSSNKFTG--KIP-TRF-----CD
S--SS-NLSVLELCYNQ-FSG-S----I----P-SGLGNCS-MLKVLKAGHNK-------
-------------------LSGTLPG-E------------------------------LF
--NDVSLEYLSFPNNNLHGEID-GTQIAKLRNLVTLDLGGNQFIGKIP-DSISQLKR-LE
ELHLDSNMMSGELPGTL--GSC-TNLSIIDLKH---------------------------
---NNFSGDLGKVNFSALH-----------------------NLKTLDLYFNNFTGTIPE
S-IYSC-SNLTALRLSGNHFHGELSPGII---NLKYLSFFSLDDNKLTNITKALQI--L-
KSCS--------------------------------------------------------
----TITTLLI-GHNFR-G---------------EVMPQDE-SI---DGFGNLQV--LDI
NSCLLSGK-IPLWL------------SRLTNLEMLLLNGNQLTGPIPRWIDSLNHLFYID
VSDNRLTEEIPITLMNLPMLRSTSDI------------------------AHLD------
-----------------------------------------PGA----------FEL---
-------PV-Y------NG--PS-FQ---YRTLT------GFPT-----LLNLSHNNFIG
VI----------------------------------------------------SPMIGQ
-LEVLVVLDFSFNNLSGQIPQSI-CNLTSLQVLHLSNNHLTGEIPPGLSN-LNFLSAFNI
SN----------------------------------------------------------
--------------------------------------NDLEGPIPTGGQFDTFSNSSFE
GNP----KLCDSR-------------------FNHHCSSA--------------------
-----------------------------------E------------------------
------------------------------------------------------------
------------------------------------------------------------
------------------------------------------------------------
------------------------------------------------------------
------------------------------------------------------------
------------------------------------------------------------
------------------------------------------------------------
------------------------------------------------------------
------------------------------------------------------------
---------------------------------------ASS--------------VSRK
---------EQNKK-I----VL-----AISF-----------------------------
-------GVFFGG-----------ICILLLLGCFFVS-----ERSKRF------------
------------------ITKNS--------------SDND---------GDLEAASFNS
DSE--------------H------------------SLIM--IT------RGKGEEIN--
------L---------------TFADIVKATNNFDKAHIIGCGGYGL-------------
---VYK------------------A--ELPD-GSK-IAIKK---LN-----------SE-
------------------------------------------------------------
---------------------------------------MCLT-----------------
--------------EREFSAEVDALS--MA----QHANLV-P------------FWGYCI
-------QG-----------------NL-RLLIYSLME----------------------
---NGSLDDWLH-------------------NWD-D-DA---------------------
-------------------------S--SF------------------LDWPTRLKIAQG
ASQGLHYIH-D--------------VCKPH--IVHRDIKSSNI-LLDKE-FKSYIADFG-
----LSR-L----------------V-LP-NI--THVT------TELV---GTLGYIP--
-------------------PE---------------------YGQSW-------------
---------------VATL--------RGDMY----------------SF---------G
VVL----------------LEL----LTGRRPVPI-------------------------
---LST-------------------SEELVPWVHKMRS----------------------
-------------EGKQI--------------------------------------EVLD
PTLRG--TGCE----------------------------EQMLKVLET----ACK-----
-------------------------------------------------CV---DC-NPL
K-------------------RPTIME-----------------------------VVTC-
-LDSIGTEI-----------KI--------------------------------------
----------------------------------------------
>LOC_Os02g10100.1 pacid=33135484 transcript=LOC_Os02g10100.1 locus=LOC_Os02g10100 ID=LOC_Os02g10100.1.MSUv7.0 annot-version=v7.0
MAP--------------------MLSIASRSPSPAL------------------------
-------IAPHASARATG--LRAPF-AGNRI--------VGWGWGD-------QTKSGTD
RNRASICVVLFLRVRSG---------------------EPTQAPRDPPAAVG--------
--GGGCYVRLPAPPRDRDAVLY--------------------------------------
------------------------------------------------------------
-------------------------------------HV---------------------
-----------------------CLFTL------L-LCFIPITAL---------------
------------------------------------------------------------
------------------------------------------AES-----------DIKN
-----------LFALR-------------------------------KAI----------
------------------------------------AV----------------------
--------------------------------------GKGFLH----------------
------------------------------------------------------------
-----------------------------------------------------------N
WF--------E-LE--------------TP-P-------C---NW-SGISCV-GLTVVAI
DLSST------------------------PLYVDFPSQIIAFQSLVRLNVSGCG-FSGEL
PEAMVN-LQHLQHLDLSDNQL-GGP-------------------LP-ASLF-DLKMLKVM
VLDNN--MFS-GQLS-PAI-----AHLQ--QLTVLSISTNS-FSGG--L-PPEL---GSL
KNLEYLDIHTNAFS----GSIPASFSNLSRLLY---LDANNNNLTGSIFPGIR-------
ALVNLVKL---DLSSNGLVGAI---------PKE-LCQLKNLQSLILSDN-ELTGSIPEE
IGNLKQLEVLNLLKCNLMDTVPLSIGNLEI-LEGLYISFNSFSG--ELPA-SV----G--
E--LR-NLRQLMAKSAG-FTG-S----I----P-KELGNCK-KLTTLVLSGNN-FTGTIP
EELADL-VAVVLFDVEGNRLSGHIP--DWIQN----WSNVSSISLAQN-MFDGPLPGL--
--PL-HLVSFSAESNRLSGSIP--AKICQGTFLQILRLNDNNLTGSID-ETFKGCKN-LT
ELSLLDNHLHGEIPEYL--ALL-P-LVSLDLSH---------------------------
---NNFTGMIPDRLWESS------------------------TILDISLSDNQLTGMITE
S-IGKL-LSLQSLSIDRNYLQGPLPRSIG---ALRNLTALSLSGN---MLSEDIPIQ-L-
FNCR--------------------------------------------------------
----NLVTLDL-SCNNL-T---------------GHIPKAI-----S-HLTKLNT--LVL
SRNRLSGA-IPSELCVAFSRESHSELEYVQHIGLIDLSRNRLTGHIPRAINNCSILVELH
LQDNLLSGTIPVELAELRNITTIDL---------------SSNALVGPVLPWPV------
------PLASL--------QGLLLSNNRLSGSIPSGIGNILPQI--------TMLDLSGN
ALTGTL-PLDLLCKE--------SLN---H--------------------LDVSDNNISG
QI-PFSCH-----------------------EDKESPIPLIFFNASSNHFSGSLDESISN
-FTKLTYLDLHNNSLTGRLPSAI-ARVTSLYYLDLSSNDFSGTIPCGICG-MFGLTFANF
SG----------------------------------------------------------
--------------------------------------NRDGGTFTL-------------
-------ADCAA-------------------EEGGVCAAN--------------------
------------------------------------------------------------
------------------------------------------------------------
------------------------------------------------------------
------------------------------------------------------------
------------------------------------------------------------
------------------------------------------------------------
------------------------------------------------------------
------------------------------------------------------------
------------------------------------------------------------
------------------------------------------------------------
----------------------------------------RVDRKM--------------
---------PDHPFHV----L----EATICC-----------------------------
-------IATA-I-----------VIVLVVILVVYLR-R----RR---------------
-------------------KMLRRR-QF--VLVPAGDNAM----------ADHETTLSNN
----------LLGRRRMK------KREPP-------SINLATFE-HAPV-R---------
------V---------------TVDEIMRATGNFDGMHVVGDGGFGT-------------
---VYR------------------A--ELPG-GRR-VAVKR---LHGV---GRRFQGGE-
------------------------------------------------------------
------------------------------------------------------------
---------------REFRAEMETVG--KV----RHPNLV-P------------LLGYCA
-------AG-----------------DE-RFLVYEYME----------------------
---HGSLEDRLR---------------------G---GGGA-------------------
----------------------------A-------------------LGWPERLTICGG
AARGLAFLH-H--------------GFVPH--VIHRDVKSSNV-LLGEG-LQPRVSDFG-
----LAR-I----------------I-SAC-E--THVS------TVLA---GTLGYIP--
-------------------PE---------------------YALAM-------------
---------------RCTA--------KGDVY----------------SF---------G
VVM----------------LEL----LTGRPPTW--SSAEVT------------------
---AEGD-------------DERGGGGSLVGWVRWMAA----------------------
-------------RGRGG--------------------------------------EVFD
ACLPV--SG---------------------------AEREQMARVLDV----ARD-----
-------------------------------------------------CT---AD-EPW
R-------------------RPTMAE-----------------------------VARR-
-VGAI---------------EAME------------------------------------
YGPLV---------------------------VAVSSGEPPAMP--
>LOC_Os02g05960.1 pacid=33135876 transcript=LOC_Os02g05960.1 locus=LOC_Os02g05960 ID=LOC_Os02g05960.1.MSUv7.0 annot-version=v7.0
------------------------------------------------------------
------------------------------------------------------------
---------MQP------------------------------LHFPSY-R----------
--------------YSSKLPTI-S------------------------------------
------------------------------------------------------------
------------------------------------------------------------
------------------------SLSL-----GL-LLL-ISLASLT-------------
------------------------------------------------------------
--------------------------------------------SS-----CT-EQEKGS
-----------LHQFL-------------------------------AEL----------
------------------------------------SQ--D--G----------------
--------------------------------------NLSM------------------
------------------------------------------------------------
-----------------------------------------------------------S
W---------R-ND--------------RN--------CC---VW-EGITCN--------
-------------------------------------------------------RNG--
---------AVTDISLQSKGL-EGH-------------------IS-PSLG-NLTSLLRL
NLSHN--SLS-GYLP-WEL----VSSS---SISVLDVSFNR-LRGE--L-QDPL---SPM
--------------------TA--------------------------------------
-VRPLQVL---NISSNSFTGQF---------PST--------------------------
-----------------------TWKAMKN-LVALNASNNRFTG--QIS-DHF-----CS
S--SP-SLMVLDLCYNL-FSG-G----I----P-PGIGACS-RLNVLKVGQNN-------
-------------------LSGTLPD-E------------------------------LF
--NATSLEHLSVPNNGLNGTLD-SAHIMKLSNLVTLDLGGNNFNGRIP-ESIGELKK-LE
ELLLGHNNMYGEVPSTL--SNC-TNLKTIDIKS---------------------------
---NSFSGELSKINFSTLP-----------------------NLQTLDLLLNNFNGTIPQ
N-IYSC-SNLIALRMSSNKFHGQLPKGIG---NLKSLSFLSISNNSLTNITDTLQI--L-
KNSR--------------------------------------------------------
----SLSTLLM-GVNFN-G---------------ELMPEDE-TI---DGFENLQF--VSI
DDCSLIGN-IPFWL------------SKLTNLQMLDLSNNQLTGQIPAWINRLNFLFYLD
ISNNSLTGGIPTALMEIPRLISANST------------------------PYFD------
-----------------------------------------PGI----------LQL---
-------PI-Y------TG--PS-LE---YRGFR------AFPA-----TLNLARNHLMG
AI----------------------------------------------------PQEIGQ
-LKMLRTLNISFNSISGEIPQPL-CNLTDLQVLDLSNNHLIGTIPSALNN-LHFLSKLNV
SN----------------------------------------------------------
--------------------------------------NDLEGSIPTGGQFSTFQNSSFV
GNS----KLCGSN-------------------IFRSCDSS--------------------
-----------------------------------R------------------------
------------------------------------------------------------
------------------------------------------------------------
------------------------------------------------------------
------------------------------------------------------------
------------------------------------------------------------
------------------------------------------------------------
------------------------------------------------------------
------------------------------------------------------------
------------------------------------------------------------
---------------------------------------APS--------------VSRK
---------QHKKK-V----IL-----AITL-----------------------------
-------SVSVGG-----------IIILLSLSSLLVS-----LRATKL------------
------------------MRKGE--------------LANN---------RNEETASFNP
NSD--------------H------------------SLMV--MP------QGKGDNNK--
------L---------------TFADIMKTTNNFDKENIIGCGGYGL-------------
---VYK------------------A--ELPD-GSK-LAIKK---LN-----------SE-
------------------------------------------------------------
---------------------------------------MCLM-----------------
--------------EREFTAEIEALT--MA----QHDNLV-P------------LWGYCI
-------HG-----------------NS-RLLIYSYME----------------------
---NGSLDDWLH-------------------NRD-D-DA---------------------
-------------------------S--SF------------------LDWPTRLKIAQG
ASLGISYIH-D--------------VCKPH--IVHRDIKSSNI-LLDKE-FKAYIADFG-
----LSR-L----------------I-LP-SK--THVT------TELV---GTLGYIP--
-------------------PE---------------------YGQSW-------------
---------------IATL--------RGDIY----------------SF---------G
VVL----------------LEL----LTGRRPVPL-------------------------
---LST-------------------SKELVPWVQEMRS----------------------
-------------VGKQI--------------------------------------EVLD
PTVRG--MGYD----------------------------EQMLKVLET----ACK-----
-------------------------------------------------CV---NY-NPL
M-------------------RPTIME-----------------------------VVAS-
-LDSIDADR-----------NT--------------------------------------
----------------------------------------------
>LOC_Os02g06210.1 pacid=33135983 transcript=LOC_Os02g06210.1 locus=LOC_Os02g06210 ID=LOC_Os02g06210.1.MSUv7.0 annot-version=v7.0
MIWR-----VGNGNSIGIWDDPW-------IPRDWTRKTVSNKG----------------
----TNMLT----------------RVNE-------------------------------
--------LIDP------------------------------------------------
YTG-----------DWDEMLVR-Q------------------------------------
------------------------------------------------------------
------------------------------------------------------------
------------------------TFCE-----ED-VKAILSIPVQVDRDDVVGWHYDKR
GLFSMKSAYKVQKEIERRNSRSAPASSSGGAQSDQVWKRLWKLNCPNKMKHFMWRLGHDT
IALQMTLKRRGMDIDTKCLIFSGSHFFFKCKEVKHIWRDLNLEEVR-----CK-LAAVQS
-----------ALAVLQAILELEEKQRIHAIVLLYSWWNERNIHREGEGRRGANILAFSI
QKQADEFKDLAPQRGSGQAARSNRKWARPTGNVLKINV--D--GAFKPQEQKGGWGFVIR
DTEAQVIQAGAGFSSRLQDAFHAEVLAGVKGLKAATSLGMAYI--HLESDSMMLIQALKG
EDLQFAPLGTLLFEAKNIIASSFLTCKFSFCPRDCNKLADAIASIGCNSPPNTDLFGDGA
PPGVEEFDVFYKMDAYYREKRRLGSQVGGASSTDSCIDQEKSVLLQFLAGLSGDGGLSAS
W---------R-NG--------------TN--------CC---TW-EGITCN--------
-------------------------------------------------------ADM--
---------RIADILLASKAL-EGQ-------------------IS-PSLG-SLTGLLQL
NLSHN--SLS-GELPLEGL----VSSS---SIVVLDVSFNH-FSGA--L-QE-L---FIQ
--------------------ST--------------------------------------
-IWPLQVL---NISSNLFTGKF---------PTT--------------------------
-----------------------TCKVMNN-LVALNASNNSFIG--QIP-SSL-----CI
N--SP-SFGVLDLSSNQ-FGG-S----I----P-SDIGNCS-MLRVLKGGRNN-------
-------------------FKGPLPD-E------------------------------LF
--NASSLEHLSFPNNDLNGVLD-DANIIKLSKLSILDLQQNIFSGNIP-KSIGQLKR-LK
ELHLGENYLYGELPSTL--GNC-TNLKILDLKI---------------------------
---NYLSGDLGKINFSSLS-----------------------NLMIIDLLVNNFNGTIPE
S-IYDC-TNLIALRLSWNKFHGEFSHRMD---RLRSLSCLSVGWNDFTNITKALYI--L-
KSFS--------------------------------------------------------
----NLKTLLL-GGNFN-H---------------ETLLADE-TM---DGFENLQY--LEI
SGSSLHGK-ISLWL------------SKLTKLKVLQLSNNQLSGSVPAWINSLNFLFYLD
ISNNNLTGEFPTILTQIPMLKSDKRT--------------------NLDVSVPN------
-----------------------------------------MRFYGI-------------
-------PF-I------KN--RQ-YQ---Y-----------IHT-----TINIAKNGFTG
AI----------------------------------------------------PPEISQ
-LKALDMLNLSFNSFSGETPQAI-CNLTKLVMLDLSNNNLTGTIPLELNK-LNFLSAFNV
YN----------------------------------------------------------
--------------------------------------NDLEGAIPTGGQFDTFDNSSFT
GNP----KLCGGM-------------------LSHHCNSAR-------------------
---------------------------------ALP------------------------
------------------------------------------------------------
------------------------------------------------------------
------------------------------------------------------------
------------------------------------------------------------
------------------------------------------------------------
------------------------------------------------------------
------------------------------------------------------------
------------------------------------------------------------
------------------------------------------------------------
---------------------------------------SPT--------------SSTD
---------QFGDK-V----IF-----GITF-----------------------------
-------GLFF-------------------------------------------------
------------------------------------------------------------
------------------------------------------------------------
-------------------------------------------AYGV-------------
--------------------------------------------LL-----------DQM
PLPPAPAQIRRRASSSSSSLASRRTVASPSWQNDTDCCTWEGITCGTDATITEISLASKG
LEGQISPYLANLTGLLHLNLSHNSLSGELPLEELVSSSSIVIL--DVSFNHLSGALKELS
AHTTIRPLQVLNISSNLFAGQFPSTT--WK----VMNNLV-ALNASNNSFVGQILSSLCI
-------NA-----------------PSFAVLDLSFNQFGGSIPLDISNCSTLRVLKGGH
NNFHGALPDELF-------------------NAS----S---------------------
-------------------------L--EY------------------LSFPD-------
-----NFLN-G--------------VLDDA--NI---IKLSKLSILDLE-QNMFSGKIPK
SIGQLKR-LKELRLGENKLYGELPST-LG-NC--TNLKILDLKFNNLS---GDLGKIDFS
SLSNLTTIDLLVNNFSGTVPESIYACTNLIVLRIARNNFHGEFSQTMNRLRSLVFLSVAD
NAFTNIRTALHIFKTFRNL--------KMLLIGGNFKNEVLPEDETIDGFENLQHFSISG
SSLYGKMPVWLSKLTNLEKLHLYDNQLTGSVPVWIKNLNFLFHLDITNNNFTGEILTTLI
QLPVLK-------------------SKKMVSILNERVSKIIVCSGSRHQLLMGPATLNIG
RNGFTGVIPPEIGQLKAL--------------------------------------DMLD
LSYNS--FSGE---------------------------------IPQA----ICKLTDLE
MLDLSNNNLTGTIPLQLSKLHFLSAFNVSNNDLEGPIPTGGQFDTFDNSSF---DG-NPK
L------------------CGPMISR-----------------------------QCNS-
-AKAIPTPA-----------FYTDNF--------------------------------SV
NIFGITVGLFFALGVLLDQMLLS-------RLGFLQL---------
>LOC_Os02g06280.1 pacid=33136124 transcript=LOC_Os02g06280.1 locus=LOC_Os02g06280 ID=LOC_Os02g06280.1.MSUv7.0 annot-version=v7.0
------------------------------------------------------------
------------------------------------------------------------
------------------------------------------------------------
------------------------------------------------------------
------------------------------------------------------------
------------------------------------------------------------
------------------------------------------------------------
------------------------------------------------------------
------------------------------------------------------------
------------------------------------------------------------
------------------------------------------------------------
------------------------------------------------------------
------------------------------------------------------------
------------------------------------------------------------
------------------------------------------------------------
------------------------------------------------------------
------------------------------------------------------------
------------------------------------------------------------
------------------------------------------------------------
------------------------------------------------------------
------------------------------------------------------------
------------------MSG-E----L----P-SALGNCT-SLKIIGIKHNN-------
------------------------------------------------------------
------------------------------------------FIGDIP-GSIGQLNR-LE
ELQLDNNRMSRVFPSSL--SNF-TSLKIINLKH---------------------------
---NNFTGELSKVNFSRLP-----------------------NLKLLDLMSNKFTGEILD
S-IYRC-SNLTTLQLSSNKFYGQLSPRID---NLKSLVFAGV------------------
------------------------------------------------------------
------------------------------------------------------------
------------------------------------------------------------
------------------------------------------------------------
------------------------------------------------------FEL---
-------PV-YAD-Y--EE--PS-LT---YGMTN------ALPA-----MLNLGNNKLTG
AI----------------------------------------------------PSEVGQ
-LKSLTVLFLSFNSSSGHIPPKL-FNLTNLQVLELSNLHLTGSIPPGLNN-VHSLSIFDV
SN----------------------------------------------------------
--------------------------------------NDLEGSVPIG-----YEYWGFD
GNP----KLCG-------------------------------------------------
-----------------------------F-----P------------------------
------------------------------------------------------------
------------------------------------------------------------
------------------------------------------------------------
------------------------------------------------------------
------------------------------------------------------------
------------------------------------------------------------
------------------------------------------------------------
------------------------------------------------------------
------------------------------------------------------------
--------------------------------------------------------MKGG
---------KYKNK----------------------------------------------
------------------------------------------------------------
------------------------------------------------------------
------------------------------------------------------------
------------------------------------------------------------
------------------------------------------------------------
------------------------------------------------------------
------------------------------------------------------------
--------------EKDIG-----------------------------------------
--------G-----------------NS--------------------------------
------------------------------------------------------------
------------------------------------------------------------
------------------------------------------------------------
------------------------------------------------------------
------------------------------------------------------------
------------------------------------------------FF----------
------------------------------------------------------------
------------------------------------------------------------
------------------------------------------------------------
------------------------------------------------------------
------------------------------------------------------------
------------------------------------------------------------
------------------------------------------------------------
----------------------------------------------
>LOC_Os02g05980.1 pacid=33136443 transcript=LOC_Os02g05980.1 locus=LOC_Os02g05980 ID=LOC_Os02g05980.1.MSUv7.0 annot-version=v7.0
------------------------------------------------------------
------------------------------------------------------------
---------MQP------------------------------PHFSYK-T----------
--------------QSNRLPIP-V------------------------------------
------------------------------------------------------------
------------------------------------------------------------
-------------------------LSL-----AL-VLL-LNFTSPT-------------
------------------------------------------------------------
--------------------------------------------SS-----CT-EQEKNS
-----------LLNFL-------------------------------TGL----------
------------------------------------SK--D--G----------------
--------------------------------------GLSM------------------
------------------------------------------------------------
-----------------------------------------------------------S
W---------K-DG--------------VD--------CC---EW-EGITCR--------
-------------------------------------------------------TDR--
---------TVTDVSLPSRSL-EGY-------------------IS-PSLG-NLTGLLRL
NLSYN--LLS-SVLP-QEL----LSSS---KLIVIDISFNR-LNGG--L-DK-L---PSS
--------------------TP--------------------------------------
-ARPLQVL---NISSNLLAGQF---------PSS--------------------------
-----------------------TWVVMTN-LAALNVSNNSFTG--KIP-TNF-----CT
N--SP-SLAVLELSYNQ-FSG-S----I----P-PELGSCS-RLRVLKAGHNN-------
-------------------LSGTLPD-E------------------------------IF
--NATSLECLSFPNNNLQGTLE-GANVVKLGKLATLDLGENNFSGNIP-ESIGQLNR-LE
ELHLNNNKMFGSIPSTL--SNC-TSLKTIDLNS---------------------------
---NNFSGELMNVNFSNLP-----------------------SLQTLDLRQNIFSGKIPE
T-IYSC-SNLTALRLSLNKFQGQLSKGLG---NLKSLSFLSLGYNNLTNITNALQI--L-
RSSS--------------------------------------------------------
----KLTTLLI-SNNFM-N---------------ESIPDDD-RI---DGFENLQV--LDL
SGCSFSGK-IPQWL------------SKLSRLEMLVLDNNQLTGPIPDWISSLNFLFYLD
VSNNNLTGEIPMALLQMPMLRSDRAA------------------------AQLD------
-----------------------------------------TRA----------FEL---
-------PV-YI-----DA--TL-LQ---YRKAS------AFPK-----VLNLGNNEFTG
LI----------------------------------------------------PQEIGQ
-LKALLLLNLSFNKLYGDIPQSI-CNLRDLLMLDLSSNNLTGTIPAALNN-LTFLIEFSV
SY----------------------------------------------------------
--------------------------------------NDLEGPIPTGGQFSTFTNSSFY
GNP----KLCGPM-------------------LTHHCSSF--------------------
-----------------------------------D------------------------
------------------------------------------------------------
------------------------------------------------------------
------------------------------------------------------------
------------------------------------------------------------
------------------------------------------------------------
------------------------------------------------------------
------------------------------------------------------------
------------------------------------------------------------
------------------------------------------------------------
---------------------------------------RHL--------------VSKK
---------QQNKK-V----IL-----VIVF-----------------------------
-------CVLFGA-----------IVILLLLGYLLLS-----IRGMSF------------
------------------TTKSR--------------CNND----------YIEALSPNT
NSD--------------H------------------LLVM--LQ------QGKEAENK--
------L---------------TFTGIVEATNNFNQEHIIGCGGYGL-------------
---VYK------------------A--QLPD-GSM-IAIKK---LN-----------GE-
------------------------------------------------------------
---------------------------------------MCLM-----------------
--------------EREFSAEVETLS--MA----RHDNLV-P------------LWGYCI
-------QG-----------------NS-RLLIYSYME----------------------
---NGSLDDWLH-------------------NKD-D-DT---------------------
-------------------------S--TI------------------LDWPRRLKIAKG
ASHGLSYIH-N--------------ICKPR--IVHRDIKSSNI-LLDKE-FKAYIADFG-
----LSR-L----------------I-LP-NK--THVT------TELV---GTLGYIP--
-------------------PE---------------------YAQAW-------------
---------------VATL--------KGDVY----------------SF---------G
VVL----------------LEL----LTGRRPVPI-------------------------
---LST-------------------SKELVPWVQEMVS----------------------
-------------NGKQI--------------------------------------EVLD
LTFQG--TGCE----------------------------EQMLKVLEI----ACK-----
-------------------------------------------------CV---KG-DPL
R-------------------RPTMIE-----------------------------VVAS-
-LHSIDPDG-----------LT--------------------------------------
----------------------------------------------
>LOC_Os02g06215.1 pacid=33136445 transcript=LOC_Os02g06215.1 locus=LOC_Os02g06215 ID=LOC_Os02g06215.1.MSUv7.0 annot-version=v7.0
MIWR-----VGNGNSIGIWDDPW-------IPRDWTRKTVSNKG----------------
----TNMLT----------------RVNE-------------------------------
--------LIDP------------------------------------------------
YTG-----------DWDEMLVR-Q------------------------------------
------------------------------------------------------------
------------------------------------------------------------
------------------------TFCE-----ED-VKAILSIPVQVDRDDVVGWHYDKR
GLFSMKSAYKVQKEIERRNSRSAPASSSGGAQSDQVWKRLWKLNCPNKMKHFMWRLGHDT
IALQMTLKRRGMDIDTKCLIFSGSHFFFKCKEVKHIWRDLNLEEVR-----CK-LAAVQS
-----------ALAVLQAILELEEKQRIHAIVLLYSWWNERNIHREGEGRRGANILAFSI
QKQADEFKDLAPQRGSGQAARSNRKWARPTGNVLKINV--D--GAFKPQEQKGGWGFVIR
DTEAQVIQAGAGFSSRLQDAFHAEVLAGVKGLKAATSLGMAYI--HLESDSMMLIQALKG
EDLQFAPLGTLLFEAKNIIASSFLTCKFSFCPRDCNKLADAIASIGCNSPPNTDLFGDGA
PPGV--------------------------------------------------------
------------------------------------------------------------
------------------------------------------------------------
------------------------------------------------------------
----------------EGL----VA-----------------------------------
------------------------------------------------------------
------------------------------------------------------------
------------------------------------------------------------
------------------------------------------------------------
------------------------------------------------------------
------------------------------------------------------------
------------------------------------------------------------
------------------------------------------------------------
------------------------------------------------------------
------------------------------------------------------------
------------------------------------------------------------
------------------------------------------------------------
------------------------------------------------------------
------------------------------------------------------------
------------------------------------------------------------
------------------------------------------------------------
------------------------------------------------------------
------------------------------------------------------------
------------------------------------------------------------
------------------------------------------------------------
------------------------------------------------------------
------------------------------------------------------------
------------------------------------------------------------
------------------------------------------------------------
------------------------------------------------------------
------------------------------------------------------------
------------------------------------------------------------
------------------------------------------------------------
------------------------------------------------------------
------------------------------------------------------------
------------------------------------------------------------
-----------GD-----------------------------------------------
------------------------------------------------------------
------------------------------------------------------------
------------------------------------------------------------
------------------------------------------------------------
------------------------------------------------------------
------------------------------------------------------------
-----------------------------------SAASMV-------------------
------------------------------------------------------------
------------------------------------------------------------
------------------------------------------------------------
------------------------------------------------------------
------------------------------------------------------------
------------------------------------------------------------
------------------------------------------------------------
------------------------------------------------------------
------------------------------------------------------------
------------------------------------------------------------
------------------------------------------------------------
------------------------------------------------------------
------------------------------------------------------------
------------------------------------------------------------
------------------------------------------------------------
----------------------------------------------
>LOC_Os02g06240.1 pacid=33136542 transcript=LOC_Os02g06240.1 locus=LOC_Os02g06240 ID=LOC_Os02g06240.1.MSUv7.0 annot-version=v7.0
------------------------------------------------------------
------------------------------------------------------------
------------------------------------------------------------
------------------------------------------------------------
------------------------------------------------------------
------------------------------------------------------------
------------------------------------------------------------
------------------------------------------------------------
------------------------------------------------------------
------------------------------------------------------------
------------------------------------------------------------
------------------------------------------------------------
------------------------------------------------------------
------------------------------------------------------------
------------------------------------------------------------
------------------------------------------------------------
------------------------------------------------------------
------------------------------------------------------------
------------------------------------------------------------
------------------------------------------------------------
------------------------------------------------------------
------------------------------------------------------------
------------------------------------------------------------
------------------------------------------------------------
--------MSGELPSAL--GNC-TNLKIINLKY---------------------------
---NSFRGELLK------------------------------------------------
-----------------------LSPRIG---NLKSLLFLSLSNNAFVNIANVIHA--L-
KNSR--------------------------------------------------------
----KINTLII-GTNFK-G---------------ETMPEDI-PI--TDGFQSLQV--LSI
PSCSLSGK-IPLWL------------SKLAKLEVLDLSNNQLTGPIPDWIHDLNFLYFID
ISNNKLTGDLPTAIMLMPMLQPDKVA------------------------TQLD------
-----------------------------------------PRA----------FEQ---
-------PV-Y------AG--PS-LT---YGKNN------ALPA-----MLNLANNELTG
AI----------------------------------------------------PSEVGQ
-LKSLTLLNLSFNSLSGQIPQQL-FDLTNLQVVDLSNNHLSGSIPPGLNN-LHFLTTFDA
SN----------------------------------------------------------
--------------------------------------NDLEGWIPAGVQ-SSYPYD-FS
GNP----KLCDPT-------------------LTRTCDSAE-------------------
---------------------------------APP------------------------
------------------------------------------------------------
------------------------------------------------------------
------------------------------------------------------------
------------------------------------------------------------
------------------------------------------------------------
------------------------------------------------------------
------------------------------------------------------------
------------------------------------------------------------
------------------------------------------------------------
---------------------------------------VST--------------LTGE
---------ETTPK-I----VF-----AIAF-----------------------------
-------GAFF-------------------------------------------------
------------------------------------------------------------
------------------------------------------------------------
-------------------------------------------CLGV-------------
--------------------------------------------VY-----------DQ-
------------------------------------------------------------
---------------------------------------AVL------------------
--------------SRFFG-----------------------------------------
------------------------------------------------------------
------------------------------------------------------------
------------------------------------------------------------
------------------------------------------------------------
------------------------------------------------------------
------------------------------------------------------------
------------------------------------------------------------
------------------------------------------------------------
------------------------------------------------------------
------------------------------------------------------------
------------------------------------------------------------
------------------------------------------------------------
------------------------------------------------------------
------------------------------------------------------------
----------------------------------------------
>LOC_Os02g06070.1 pacid=33136830 transcript=LOC_Os02g06070.1 locus=LOC_Os02g06070 ID=LOC_Os02g06070.1.MSUv7.0 annot-version=v7.0
---------------------------MKPIPHF--------------------------
-------SC---------------------------------------------------
------------------------------------------------SN----------
--------------KTSRFCIN-F------------------------------------
------------------------------------------------------------
------------------------------------------------------------
-------------------------FGP-----VL-VLLLFTFISPV-------------
------------------------------------------------------------
--------------------------------------------GS-----CT-ERERRS
-----------LLQFL-------------------------------TRL----------
------------------------------------SQ--D--G----------------
--------------------------------------GLAA------------------
------------------------------------------------------------
-----------------------------------------------------------S
W---------Q-NS--------------TD--------CC---TW-EGIICG--------
-------------------------------------------------------EDG--
---------AVTELLLASRGL-QGC-------------------IS-SSLS-ELTSLSRL
NLSYN--LLS-SELP-SEL----I-FS---SIVVLDVSFNR-LDGE--L-QE-L---NSS
--------------------SP--------------------------------------
-DRPLQVL---NISSNLFTGAF---------PST--------------------------
-----------------------TWEKMSN-LVAINASNNSFSG--HIP-SSF-----CI
S--SP-SFAVLDLSYNQ-FSG-S----I----P-PGIGKCS-SLRMLRVGQNN-------
-------------------IIGTLPD-D------------------------------LF
--RATSLEYLSFPNNHLQGIID-DALMIKLSNLGFLDLGGNRFSGKIP-DSIGQLKR-LE
ELHMEENNISGELPPTL--GDC-TNLVTINLKK---------------------------
---NKLKGELAKVNFSTLP-----------------------NLKILDLSSNYFIGTIPE
S-IYSC-SNLTWLRLSTNKLHGELTKKIE---NLKSITFISLSYNNFKNITNTLHI--L-
KNLR--------------------------------------------------------
----NLTVLLL-GGNFM-H---------------EAMPEDE-TI---DGFKNIQG--LGI
NDCALTGK-IPNWL------------SKLRSLQLLALYNNQLSGPIPTWISSLNFLKYVD
ISNNSLTGEIPTALMQMPMLKSDKIE------------------------DHPD------
-----------------------------------------LIV----------SPF---
-------TV-YV-----GA--CLCFQ---YRATS------AFPK-----MLNLGNNKLSG
VI----------------------------------------------------PMEIGQ
-LKELLSLNLSFNNLNGEIPQAI-SNLKNLMVLDLSSNHLTGPIPSGLVN-LHFLSEFNV
SY----------------------------------------------------------
--------------------------------------NDLEGPVPIGGQFSTFLSSSFA
GNP----KLCSPM-------------------LEHHCNSAV-------------------
---------------------------------AAP------------------------
------------------------------------------------------------
------------------------------------------------------------
------------------------------------------------------------
------------------------------------------------------------
------------------------------------------------------------
------------------------------------------------------------
------------------------------------------------------------
------------------------------------------------------------
------------------------------------------------------------
---------------------------------------TTP--------------ISAK
---------QYIDK-V----VF-----AIAF-----------------------------
-------GVFF-------------------------------------------------
------------------------------------------------------------
------------------------------------------------------------
-------------------------------------------GVGV-------------
--------------------------------------------LY-----------DQ-
------------------------------------------------------------
---------------------------------------ITM------------------
--------------PRYFG-----------------------------------------
------------------------------------------------------------
------------------------------------------------------------
------------------------------------------------------------
------------------------------------------------------------
------------------------------------------------------------
------------------------------------------------------------
------------------------------------------------------------
------------------------------------------------------------
------------------------------------------------------------
------------------------------------------------------------
------------------------------------------------------------
------------------------------------------------------------
------------------------------------------------------------
------------------------------------------------------------
----------------------------------------------
>LOC_Os02g06205.1 pacid=33137262 transcript=LOC_Os02g06205.1 locus=LOC_Os02g06205 ID=LOC_Os02g06205.1.MSUv7.0 annot-version=v7.0
------------------------------------------------------------
------------------------------------------------------------
---------MD-------------------------------------------------
------------------VTKP-M------------------------------------
------------------------------------------------------------
------------------------------------------------------------
------------------------SFSR-----GK-IIIHPAPAVQQPQ-----------
-----------------------------------------------------------T
I------------------------------------------HIS-----CA-DAS---
-----------------------------------------------AGLRPTQIGAFTS
DRQ-------SPSRGSGE-----------------GSL--D--G----------------
--------------------------------------GSASLSDYTQSDK---------
---------------KKIHHETF--------PVSMQQKQQQI----------THRFTWPL
PPAPAQI------------RRR-------ASSSSSSLASRRTV-------------ASPS
W---------Q-ND--------------TD--------CC---TW-EGITCG--------
-------------------------------------------------------TDA--
---------TITEISLASKGL-EGQ-------------------IS-PYLA-NLTGLLHL
NLSHN--SLS-GELPLEEL----VSSS---SIVILDVSFNH-LSGA--L-KE-L---SAH
--------------------TT--------------------------------------
-IRPLQVL---NISSNLFAGQF---------PST--------------------------
-----------------------TWKVMNN-LVALNASNNSFVG--QIL-SSL-----CI
N--AP-SFAVLDLSFNQ-FGG-S----I----P-LDISNCS-TLRVLKGGHNN-------
-------------------FHGALPD-E------------------------------LF
--NASSLEYLSFPDNFLNGVLD-DANIIKLSKLSILDLEQNMFSGKIP-KSIGQLKR-LK
ELRLGENKLYGELPSTL--GNC-TNLKILDLKF---------------------------
---NNLSGDLGKIDFSSLS-----------------------NLTTIDLLVNNFSGTVPE
S-IYAC-TNLIVLRIARNNFHGEFSQTMN---RLRSLVFLSVADNAFTNIRTALHI--F-
KTFR--------------------------------------------------------
----NLKMLLI-GGNFK-N---------------EVLPEDE-TI---DGFENLQH--FSI
SGSSLYGK-MPVWL------------SKLTNLEKLHLYDNQLTGSVPVWIKNLNFLFHLD
ITNNNFTGEILTTLIQLPVLKSKKM------------------------VSILN------
-----------------------------------------ERVSKIIVCSGSRHQLL--
-----MGP-----------------------------------A-----TLNIGRNGFTG
VI----------------------------------------------------PPEIGQ
-LKALDMLDLSYNSFSGEIPQAI-CKLTDLEMLDLSNNNLTGTIPLQLSK-LHFLSAFNV
SN----------------------------------------------------------
--------------------------------------NDLEGPIPTGGQFDTFDNSSFD
GNP----KLCGPM-------------------ISRQCNSAK-------------------
---------------------------------AIP------------------------
------------------------------------------------------------
------------------------------------------------------------
------------------------------------------------------------
------------------------------------------------------------
------------------------------------------------------------
------------------------------------------------------------
------------------------------------------------------------
------------------------------------------------------------
------------------------------------------------------------
---------------------------------------TPA--------------FYTD
---------NFSVN------IF-----GITV-----------------------------
-------GLFF-------------------------------------------------
------------------------------------------------------------
------------------------------------------------------------
-------------------------------------------ALGV-------------
--------------------------------------------LL-----------DQ-
------------------------------------------------------------
---------------------------------------ML-------------------
------------------------------------------------------------
------------------------------------------------------------
------------------------------------------------------------
------------------------------------------------------------
------------------------------------------------------------
----LSR-L---------------------------------------------------
------------------------------------------------------------
------------------------------------------------GF----------
-------------------LQL--------------------------------------
------------------------------------------------------------
------------------------------------------------------------
------------------------------------------------------------
------------------------------------------------------------
------------------------------------------------------------
------------------------------------------------------------
----------------------------------------------
>LOC_Os02g06220.1 pacid=33137753 transcript=LOC_Os02g06220.1 locus=LOC_Os02g06220 ID=LOC_Os02g06220.1.MSUv7.0 annot-version=v7.0
------------------------------------------------------------
------------------------------------------------------------
---------MQE------------------------------------------------
------------------------------------------------------------
------------------------------------------------------------
------------------------LQ-----------LL---------------------
-------------------------LVL-----AA-LVL-LSFLSPA-------------
------------------------------------------------------------
--------------------------------------------TS-----CT-EQEKSS
-----------LLQFL-------------------------------RELS---------
-----------------------------------PDS--S--S----------------
--------------------------------------KFSR------------------
------------------------------------------------------------
-----------------------------------------------------------S
W---------Q-SG--------------TS--------CC---TW-EGIACG--------
-------------------------------------------------------SNG--
---------TVTELSLPSMAL-EGP-------------------IS-VSIA-NLTGLRRL
DLSYN--SLS-GELP-PEL----ISSA---SVAFLDVSFNR-LNGE--L-QE-S---SPS
--------------------LP--------------------------------------
-HHPLQVL---NISHNFFAGEF---------PST--------------------------
-----------------------IWEKKSD-LVAINASHNTFSG--ALP-SSF-----CI
S--SP-SFAVLDLSYNL-FSG-S----I----P-AEIGKCS-SLRVLKASNNE-------
-------------------INGSLSD-E------------------------------LF
--DASMLEHLSFLKNGLEGELD-G------------------------------------
------------------------------------------------------------
------------------------------------------------------------
------------------------------------------------------------
------------------------------------------------------------
------------------------------------------------------------
-KCSL-------------------------------------------------------
------------------------------------------------------------
------------------------------------------------------------
------------------------------------------------------------
------------------------------------------------------------
------------------------------------------------------------
------------------------------------------------------------
------------------------------------------------------------
------------------------------------------------------------
------------------------------------------------------------
------------------------------------------------------------
------------------------------------------------------------
------------------------------------------------------------
------------------------------------------------------------
------------------------------------------------------------
------------------------------------------------------------
------------------------------------------------------------
------------------------------------------------------------
------------------------------------------------------------
------------------------------------------------------------
------------------------------------------------------------
------------------------------------------------------------
------------------------------------------------------------
------------------------------------------------------------
------------------------------------------------------------
------------------------------------------------------------
------------------------------------------------------------
------------------------------------------------------------
------------------------------------------------------------
------------------------------------------------------------
------------------------------------------------------------
------------------------------------------------------------
------------------------------------------------------------
------------------------------------------------------------
------------------------------------------------------------
------------------------------------------------------------
------------------------------------------------------------
------------------------------------------------------------
------------------------------------------------------------
------------------------------------------------------------
------------------------------------------------------------
------------------------------------------------------------
------------------------------------------------------------
----------------------------------------------
>LOC_Os02g06250.1 pacid=33138180 transcript=LOC_Os02g06250.1 locus=LOC_Os02g06250 ID=LOC_Os02g06250.1.MSUv7.0 annot-version=v7.0
------------------------------------------------------------
------------------------------------------------------------
---------MSI------------------------------------------------
------------------------------------------------------------
------------------------------------------------------------
------------------------------------------------------------
-------------------------LCL-----VL-VLM-LSSASST-------------
------------------------------------------------------------
--------------------------------------------SC-----CT-ERENNC
-----------LLQFL-------------------------------AGL----------
------------------------------------SQ--D--G----------------
--------------------------------------GLAA------------------
------------------------------------------------------------
-----------------------------------------------------------S
W---------R-LG--------------TD--------CC---SW-EGITCS--------
-------------------------------------------------------SMV-S
K------DAMVTDVLLASKRL-EGS-------------------IS-PALG-RLPGLLRL
NLSHN--SLS-GGLP-SEV----MSSG---SIIILDVSFNS-L-GR--I----L---PLS
P-----------------PLTTG-------------------------------------
LKLPLQVL---NISSNKFSTEL---------PSL--------------------------
-------------------------DGMAH-LITLSASNNRFSG--HIP-TNF-----CT
N--LP-SLAVLELSYNQ-FSG-S----I----P-PGLGNCS-RLRVLKTNSSM-------
-------------------LS---------------------------------------
----TSIECLSFPNDNLHGTLE-GENVIKLGKLATLDLGENNFSGNIP-ESIGQLNR-LE
ELLLNNNKMYGGIPSTL--SNC-TSLITINLRS---------------------------
---NNFSGELVNVNFSNLP-----------------------NLKALDLLWNNFSGSFPN
C-L---------------------------------------------------------
------------------------------------------------------------
--------LLI-------------------------------------------------
-----YGK-IPRWL------------SKLSSLEMLILNRNQLTGPIPDWISSLNFLFYLD
ISNNNLTGEIPTALVQMPMLRSEKSAVQ----------------------VQLH------
-----------------------------------------PRA----------FQL---
-------PI-Y------SL--TSLLQ---YRKAN------AFPI-----MLDLGSNKFTG
LI----------------------------------------------------PPEIGQ
-LKGLLELNLSANKLYGDIPQSI-CNLTNLLTLDLSSNKLSGTIPAALKN-LNFLTRFNI
SY----------------------------------------------------------
--------------------------------------NDLEGPIPTEGQLSTF-TDCFI
GNP----KLCGPM-------------------LSHRCSSAK-------------------
---------------------------------AVP------------------------
------------------------------------------------------------
------------------------------------------------------------
------------------------------------------------------------
------------------------------------------------------------
------------------------------------------------------------
------------------------------------------------------------
------------------------------------------------------------
------------------------------------------------------------
------------------------------------------------------------
---------------------------------------APAS------------TLSTG
---------EFSDK-V----IF-----GITV-----------------------------
-------GLFF-------------------------------------------------
------------------------------------------------------------
------------------------------------------------------------
-------------------------------------------ALGV-------------
--------------------------------------------LL-----------DQ-
------------------------------------------------------------
---------------------------------------MV-------------------
------------------------------------------------------------
------------------------------------------------------------
------------------------------------------------------------
------------------------------------------------------------
------------------------------------------------------------
----FSR-M----------------N-IP-DD--GHYS----------------------
-------------N-----PS---------------------------------------
------------------------------------------------KF---------R
VNL----PL----------LEL--------------------------------------
------------------------------------------------------------
------------------------------------------------------------
------------------------------------------------------------
------------------------------------------------VCT---L-----
------------------------------------------------------------
------------------------------------------------------------
----------------------------------------------
>LOC_Os02g06120.1 pacid=33138420 transcript=LOC_Os02g06120.1 locus=LOC_Os02g06120 ID=LOC_Os02g06120.1.MSUv7.0 annot-version=v7.0
------------------------------------------------------------
------------------------------------------------------------
---------MKP--------------------------------HSSRSN----------
--------------KTSRFRIN-F------------------------------------
------------------------------------------------------------
------------------------------------------------------------
-------------------------FDP-----AF-VLLL-TFISPV-------------
------------------------------------------------------------
--------------------------------------------NS-----CT-EQERHS
-----------LLRFI-------------------------------AGL----------
------------------------------------SQ--D--S----------------
--------------------------------------GLAA------------------
------------------------------------------------------------
-----------------------------------------------------------S
W---------Q-NS--------------TD--------CC---TW-EGIICG--------
-------------------------------------------------------EDG--
---------AVTEISLASRGL-QGR-------------------IS-LSLR-ELTSLSRL
NLSYN--LLS-GGLP-SEL----ISTS---SIVVLDVSFNR-LDGE--L-QE-L---NSS
--------------------SP--------------------------------------
-ERPLQVL---NISSNLFTGAF---------PST--------------------------
-----------------------TWEKTSS-LFAINASNNSFTG--YIP-STF-----CI
S--SS-SFAVLDLSYNQ-FSG-N----I----P-HGIGKCC-SLRMLKVGHNN-------
-------------------IIGTLPY-D------------------------------LF
--SAISLEYLSFANNGLQGTIN-GALIIKLRNLVFVDLGWNRFSGKIP-DSIGQLKK-LE
ELHMCSNNLSGELPSSL--GEC-TNLVTINLRS---------------------------
---NKLEGELAKVNFSNLP-----------------------NLKKIDFGSNNFTGTIPE
S-IYSC-SNLTWLRLSSNRLHGQLTKNIG---NLKFITFLSLSYNNFTNITNTLHI--L-
KSLR--------------------------------------------------------
----NLNVLLI-GGNFK-N---------------EAMPQDE-AI---NGFENILC--LAI
EDCALSGK-IPNWF------------SKLRNLQILVLHNNQLNGPIPTWTSSLKFLKYVD
ISNNNLTGEIPAGLMEMAMLKSDKVA------------------------DNSD------
-----------------------------------------PIA----------FPL---
-------PV-YA-----GA--CLCFQ---YHTAT------ALPK-----MLNLGNNKFTG
AI----------------------------------------------------PMEIGE
-LKALVSLNLSFNNLNSEIPQSM-NNLKNLMVLDLSYNHLTGAIPPALMN-LHFLSKFNV
SY----------------------------------------------------------
--------------------------------------NDLEGPVPIGGQFSTFPSSSFA
GNP----KLCSPM-------------------LLHHCNSAEEDLSSSNSTKDPSRFGRRR
RFGTTTYGHSCVDGGGGGSAGRRAMARLVFNVAEAPVGFGVGVGVGGWMTGEPMSLTNMS
RTRVHFPSGPTIVGLMKEKAHNGTKNMGRIQVVIPFRPHDSSLTMSWRNNTDCCTWDGII
CSMDGAVTELLLSSRGLEGQISPSLGELTSLSRLNLSYNSLSGGLPVELMSSSSIIVLDV
CFNRLGGEVQELNSSAGYNNISGTLPDELFDAISLEYLSFPNNGLQGRIDGTHLIKLKNL
ATLDLRWNQLTGKIPDSINQLKQLEELHLCSNMMSGELPGKLSSCTNLKVIDLKHNNFYG
DLGKVDFSALHNLRTLDLYLNNFTGTIPVSIYSCRNLKALRLSANHLHGELSSGIINLKY
LSFLSLANNNFTNITNALQVLKSCRTMTTLLIGRNFRGEIMPQDENIDGFGNLQVLDISG
CLLSGNIPQWISRLKNLEMLILSANRLTGPIPGWINSLNLLFFIDMSDNRLTEEIPINLM
NMTMLRSEKYVTHVDPRVFEIPVYNGPSLQYRALTAFPTLLNLSYNSFTGEISPIIGQLE
VHVLDFSFNNLSGKIPQSICNLTNLQVLHLSNNHLTDAIPPGLSNLHFLSAFNVSNNDLE
GPIPTGGQFDTFPDFSFRGNPKICSPIVARRCNSTEEALTSP--------------ISTK
---------QYIDK-T----VF-----VIAF-----------------------------
-------GVSF-------------------------------------------------
------------------------------------------------------------
------------------------------------------------------------
-------------------------------------------GVGVTSLKLCSDLKYSH
YSKAYS------------------VAPQSPA-PSK-MNTPKE-NLI-----------GQ-
------------------------------------------------------------
---------------------------------------LVICQRD-------------S
VNAVYAP------KSRKLGRN---------------------------------------
------------------------------------------------------------
------------------------------------------------------------
------------------------------------------------------------
------------------------------------------------------------
------------------------------------------------------------
------------------------------------------------------------
------------------------------------------------------------
------------------------------------------------------------
------------------------------------------------------------
------------------------------------------------------------
------------------------------------------------------------
------------------------------------------------------------
------------------------------------------------------------
------------------------------------------------------------
----------------------------------------------
>LOC_Os02g06130.1 pacid=33138472 transcript=LOC_Os02g06130.1 locus=LOC_Os02g06130 ID=LOC_Os02g06130.1.MSUv7.0 annot-version=v7.0
------------------------------------------------------------
------------------------------------------------------------
---------MEGREARR-SMATTLEEVLLSIE---TTSSAHSLSSSTTASK--EALELGR
--------------VISSLAVP-R------------------------------------
------------------------------------------------------------
------------------------------------------------------------
------------------------SLEA-----KL-MVK--TLASERRKRKV--------
------------NNLERK-----------GNKVDV------------------------S
IA---------------------ANDYYKPRAVK--------SHNS-----CT-EEDRSS
-----------LLRFL-------------------------------AGL----------
------------------------------------SH--D--G----------------
--------------------------------------GLAA------------------
------------------------------------------------------------
-----------------------------------------------------------S
W---------R-PD--------------VD--------CC--HAW-EGVVCD--------
-------------------------------------------------------DEG--
---------TVTEVSLQSRGL-HGS-------------------ISLSSLA-GLTSLTRL
NLSHN--ALS-GSLP-PEL----MYSA---SLVVLDVSFNS-LDGV--L-PP-L---PML
-------------------MTG--------------------------------------
LKHPLQLQVL-NISTN--------------------------------------------
------------------------------------------------------------
------------------------------------------------------------
------------------------------------------------------------
-----------------------------------------NLHGEIP-ESIGQLKK-LE
VIRLSNNNMSGNLPSSL--GNC-TRLTTIDLKM---------------------------
---NSFSGDLGSVDFSSLH-----------------------NLRALDLLHNDFSGVIPE
S-IYSC-NNLTALRLSSNQIHGEISSKIG---DLKYLSFLSITENSFSDIAKTLHA--F-
KSSR--------------------------------------------------------
----NLTTLFI-GENFW-G---------------EVIPQDE-TI---ESLESIRH--LSI
YRCSLIGN-IPLWL------------SKLKNLEVLDLSNNQLTGPMPSWLNSFNNLFYLD
VSNNSLTGQIPATLIEIPMLKSDDYK------------------------AHRT------
----------------------------------------------IL------FDL---
-------PV-YV-----TT--LS-RQ---YRAVT------SFPA-----LLNLSANSFTS
VI----------------------------------------------------PPKIGE
-LKALTHLDFSSNQLQGEIPPSI-CNLTNLQVLDLSRNYLTGPIPEALNK-LNFLSKFNI
SD----------------------------------------------------------
--------------------------------------NDLEGPIPTGGQMNTFSSSSFA
GNP----KLCGSM-------------------LA-PCGSVE-------------------
--------------------------------VAHT------------------------
------------------------------------------------------------
------------------------------------------------------------
------------------------------------------------------------
------------------------------------------------------------
------------------------------------------------------------
------------------------------------------------------------
------------------------------------------------------------
------------------------------------------------------------
------------------------------------------------------------
---------------------------------------IPT--------------ISED
---------QQCSSKT----IS-----AIAF-----------------------------
-------GVFF-------------------------------------------------
------------------------------------------------------------
------------------------------------------------------------
-------------------------------------------GIGV-------------
--------------------------------------------LY-----------DQ-
------------------------------------------------------------
---------------------------------------LVL------------------
--------------SRYYG-----------------------------------------
------------------------------------------------------------
------------------------------------------------------------
------------------------------------------------------------
------------------------------------------------------------
------------------------------------------------------------
------------------------------------------------------------
------------------------------------------------------------
------------------------------------------------------------
------------------------------------------------------------
------------------------------------------------------------
------------------------------------------------------------
------------------------------------------------------------
------------------------------------------------------------
------------------------------------------------------------
----------------------------------------------
>LOC_Os02g06180.1 pacid=33138782 transcript=LOC_Os02g06180.1 locus=LOC_Os02g06180 ID=LOC_Os02g06180.1.MSUv7.0 annot-version=v7.0
------------------------------------------------------------
------------------------------------------------------------
----------MP--------------------------------YSGLAT----------
------------------------------------------------------------
------------------------------------------------------------
------------------------------------------------------------
---------------------------A-----AL-LLLLLIVATSA-------------
------------------------------------------------------------
--------------------------------------------MA-----CV-EQEKSS
-----------LLQFL-------------------------------AEL----------
------------------------------------SH--D--G----------------
--------------------------------------GIAM------------------
------------------------------------------------------------
-----------------------------------------------------------S
W---------Q-NG--------------TN--------CC---VW-EGITCN--------
-------------------------------------------------------EDG--
---------AVIEVRLTSKGL-EGQ-------------------IA-PSLG-ELTSLSRL
NLSYN--SLS-GGLP-AEL----MSSG---SIVVLDVSFNR-LNGD--L-QE-L---NPS
--------------------VS--------------------------------------
-DRPLQVL---NISSNRFTGEF---------PSI--------------------------
-----------------------TWEKMRN-LVAINASNNSFTG--HIP-SSF-----CS
N--SP-SFAVLDLGYNQ-FSG-N----I----P-PGIGKCS-ALRLLKANANN-------
-------------------IRGPLPG-D------------------------------LF
--NATSLEYLSFANNGLQGTID-DALIVKLINLVFVDLGWNRFSGKIP-NSIGQLKR-LK
ELHICSNNLSGELPSSL--GDC-TKLVTINLRG---------------------------
---NKLTGELAKVNYSNLP-----------------------NLKTLDFASNHFTGKIPE
S-IYSC-SNLTWLRLSSNRLHGQLTKNIQ---NLNSITFLSLSYNNFTNIKNTLHI--L-
KSLR--------------------------------------------------------
----NLNVLLI-GGNFM-H---------------EAMPQDE-TI---DGFENIFG--ISI
HDCALTGK-IPSWL------------SKLGNLAVLDLSNNKLRGPIPTWINSLNFLKYAD
ISNNSLSGEIPQALMEIPMLKSDKIA------------------------DNSD------
-----------------------------------------PRA----------FPF---
-------PV-YA-----GA--CLCFQ---YRTVT------AFPK-----MLNLGNNKFTG
AI----------------------------------------------------PMEIGE
-LKALVSLNLSFNNLNREIPQSI-SNLKNLMVLDLSYNHLTGAIPPALVN-LHFLSEFNV
SH----------------------------------------------------------
--------------------------------------NDLKGSVPIGGQFSTFPSSSFA
GNP----ELCSPI-------------------LLHRCNVAEVDL----------------
------------------------------------------------------------
------------------------------------------------------------
------------------------------------------------------------
------------------------------------------------------------
------------------------------------------------------------
------------------------------------------------------------
------------------------------------------------------------
------------------------------------------------------------
------------------------------------------------------------
------------------------------------------------------------
---------------------------------------SSP--------------NSTK
---------EYINK-V----IF-----VIAF-----------------------------
-------CVFF-------------------------------------------------
------------------------------------------------------------
------------------------------------------------------------
-------------------------------------------GVGV-------------
--------------------------------------------LY-----------DQ-
------------------------------------------------------------
---------------------------------------IVL------------------
--------------SRYFRLN---------------------------------------
------------------------------------------------------------
------------------------------------------------------------
------------------------------------------------------------
------------------------------------------------------------
------------------------------------------------------------
------------------------------------------------------------
------------------------------------------------------------
------------------------------------------------------------
------------------------------------------------------------
------------------------------------------------------------
------------------------------------------------------------
------------------------------------------------------------
------------------------------------------------------------
------------------------------------------------------------
----------------------------------------------
>LOC_Os02g05940.1 pacid=33138866 transcript=LOC_Os02g05940.1 locus=LOC_Os02g05940 ID=LOC_Os02g05940.1.MSUv7.0 annot-version=v7.0
------------------------------------------------------------
------------------------------------------------------------
---------MHP------------------------------LHSPCK-K----------
--------------HSNKFPIP-V------------------------------------
------------------------------------------------------------
------------------------------------------------------------
-------------------------LAL-----AL-VLL-INLASLT-------------
------------------------------------------------------------
--------------------------------------------SS-----CT-EQDRSS
-----------LLRFL-------------------------------REL----------
------------------------------------SQ--D--G----------------
--------------------------------------GLAA------------------
------------------------------------------------------------
-----------------------------------------------------------S
W---------Q-DG--------------TD--------CC---KW-DGITCS--------
-------------------------------------------------------QDS--
---------TVTDVSLASRSL-QGR-------------------IS-PSLG-NLPGLLRL
NLSHN--LLS-GALP-KEL----LSSS---SLITIDVSFNR-LDGD--L-DE-L---PSS
--------------------TP--------------------------------------
-ARPLQVL---NISSNLLAGQF---------PSS--------------------------
-----------------------TWVVMKN-MVALNVSNNSFSG--HIP-ANF-----CT
N--SP-YLSVLELSYNQ-LSG-S----I----P-PGFGSCS-RLRVLKAGHNN-------
-------------------LSGTIPD-E------------------------------IF
--NATSLECLSFPNNDFQGTLE-WANVVKLSKLATLDLGENNFSGNIS-ESIGQLNR-LE
ELHLNNNKMFGSIPSNL--SNC-TSLKIIDLNN---------------------------
---NNFSGELIYVNFSNLP-----------------------NLKTLDLMRNNFSGEIPE
S-IYTC-SNLTALRVSSNKLHGQLSKGLG---NLKSLSFLSLAGNCLTNIANALQI--L-
SSSS--------------------------------------------------------
----NLTTLLI-GHNFM-N---------------ERMPDGS--I---DGFENLQV--LSL
SECSLSGK-IPRWL------------SKLSRLEVLELDNNRLTGPIPDWISSLNFLFYLD
ISNNSLTGEIPMSLLQMPMLRSDRAA------------------------AQLD------
-----------------------------------------RRA----------FQL---
-------PI-YI-----SA--SL-LQ---YRKAS------AFPK-----VLNLGKNEFTG
LI----------------------------------------------------PPEIGL
-LKVLLSLNLSFNKLYGDIPQSI-CNLTDLLVLDLSSNNLTGTIPAALNN-LNFLSEFNI
SY----------------------------------------------------------
--------------------------------------NDLEGPIPTGGQLDTFTNSSFY
GNP----KLCGPM-------------------LVRHCSSA--------------------
-----------------------------------D------------------------
------------------------------------------------------------
------------------------------------------------------------
------------------------------------------------------------
------------------------------------------------------------
------------------------------------------------------------
------------------------------------------------------------
------------------------------------------------------------
------------------------------------------------------------
------------------------------------------------------------
---------------------------------------GHL--------------ISKK
---------QQNKK-V----IL-----AIVF-----------------------------
-------GVFFGA-----------IVILMLSGYLLWS-----ISGMSF------------
------------------RTKNR--------------CSND----------YTEALSSNI
SSE--------------H------------------LLVM--LQ------QGKEAEDK--
------I---------------TFTGIMEATNNFNREHIIGCGGYGL-------------
---VYR------------------A--ELPD-GSK-LAIKK---LN-----------GE-
------------------------------------------------------------
---------------------------------------MCLM-----------------
--------------EREFSAEVETLS--MA----QHDNLV-P------------LLGYCI
-------QG-----------------NS-RLLIYSYME----------------------
---NGSLDDWLH-------------------NKD-D-GT---------------------
-------------------------S--TI------------------LDWPRRLKIAKG
ASHGLSYIH-N--------------ICKPR--IVHRDIKSSNI-LLDKE-FKAYIADFG-
----LSR-L----------------I-LP-NK--THVT------TELV---GTLGYIP--
-------------------PE---------------------YGQAW-------------
---------------VATL--------KGDVY----------------SF---------G
VVL----------------LEL----LTGRRPVPI-------------------------
---LST-------------------SKELVPWVQEMIS----------------------
-------------EGKQI--------------------------------------EVLD
STLQG--TGCE----------------------------EQMLKVLET----ACK-----
-------------------------------------------------CV---DG-NPL
M-------------------RPTMME-----------------------------VVAS-
-LDSIDPDL-----------KMQ-------------------------------------
----------------------------------------------
>LOC_Os02g05910.1 pacid=33138913 transcript=LOC_Os02g05910.1 locus=LOC_Os02g05910 ID=LOC_Os02g05910.1.MSUv7.0 annot-version=v7.0
--------------------------------------MEK-------------------
------------------------------------------------------------
--------TMQP------------------------------LQFSNK-N----------
--------------YSNRFPIT-S------------------------------------
------------------------------------------------------------
------------------------------------------------------------
-------------------------FGL-----AL-ALL-LFLASPT-------------
------------------------------------------------------------
--------------------------------------------SS-----CT-EKESNS
-----------LIQFL-------------------------------AWL----------
------------------------------------SK--D--G----------------
--------------------------------------GLGM------------------
------------------------------------------------------------
-----------------------------------------------------------S
W---------K-NG--------------TD--------CC---VW-EGITCN--------
-------------------------------------------------------PNR--
---------TVNEVFLATRGL-EGI-------------------IS-PSLG-NLIGLMRL
NLSHN--SLS-GGLP-LEL----VSSS---SIMILDVSFNY-LTGD--L-SD-L---PSS
--------------------TH--------------------------------------
-DRPLQVL---NISSNLFTGNF---------PST--------------------------
-----------------------TWEVMKS-LVALNASNNSFTG--KIP-TSF-----CA
S--AP-SFALLDISYNQ-FSG-G----I----P-PGLSNCS-TLTLLSSGKNN-------
-------------------LTGAIPY-E------------------------------IF
--DITSLKHLSFPNNQLEGSID-G--ITKLINLVTLDLGGNKFIGSIP-HSIGQLKR-LE
EFHLDNNNMSGELPSTL--SDC-TNLVTIDLKK---------------------------
---NNFSGELTKVNFSTLP-----------------------NLKTLDVVWNKFNGTIPE
S-IYSC-SNLTALRLSFNNFRGQLSEKIG---NLKSLSFLSLVKNSLANITSTLQM--L-
QSSK--------------------------------------------------------
----NLTTLII-AINFM-H---------------ETIPLDD-SI---DGFENLQV--LSL
YGCSLSGK-IPHWL------------SKLTNLEMLFLHDNQLTGQIPIWISSLNFLFYLD
ITNNSLSGEIPTALMEMPMLKTDNVA----------------------------------
-----------------------------------------PKV----------FEL---
-------PI-FT------A--QS-LQ---YRINS------AFPK-----VLNLGINNFAG
AI----------------------------------------------------PKEIGQ
-LKALLLLNLSSNKLSGQIPESI-CNLTNLQMLDLSNNNLTGTIPEALNK-LHFLSAFNV
SN----------------------------------------------------------
--------------------------------------NDLEGPVPTVGQLSTFPSSIFD
GNP----KLCGPM-------------------LANHCSSA--------------------
-----------------------------------Q------------------------
------------------------------------------------------------
------------------------------------------------------------
------------------------------------------------------------
------------------------------------------------------------
------------------------------------------------------------
------------------------------------------------------------
------------------------------------------------------------
------------------------------------------------------------
------------------------------------------------------------
---------------------------------------TSY--------------ISKK
---------RHIKK-A----IL-----AVTF-----------------------------
-------GVFFGG-----------IAILVLLAHLLTL-----LRSTSF------------
------------------LSKNR--------------RYSN---------DGTEAPSSNL
NSE--------------Q------------------PLVM--VP------QGKGEQTK--
------L---------------TFTDLLKATKNFDKENIIGCGGYGL-------------
---VYK------------------G--ELSD-GSM-LAIKK---LN-----------SD-
------------------------------------------------------------
---------------------------------------MCLM-----------------
--------------EREFSAEVDALS--MA----QHDNLV-P------------LWGYCI
-------QG-----------------NS-RFLIYSYME----------------------
---NGSLDDWLH-------------------NRD-N-DA---------------------
-------------------------S--SF------------------LDWPMRLKIAQG
ASQGLAYIH-D--------------VCKPN--IVHRDIKSSNI-LLDKE-FKAYVADFG-
----LSR-L----------------I-LP-NK--THVT------TELV---GTLGYVP--
-------------------PE---------------------YGQGW-------------
---------------MATL--------RGDMY----------------SF---------G
VVL----------------LEL----LTGRRPIPV-------------------------
---LSA-------------------SKELIEWVQEMRS----------------------
-------------KGKQI--------------------------------------EVLD
PTLRG--TGHE----------------------------EQMLKVLEV----ACQ-----
-------------------------------------------------CV---NH-NPG
M-------------------RPTIRE-----------------------------VVSC-
-LDIIGTEL-----------QTTELN----------------------------------
----------------------------------------------
>LOC_Os02g05920.1 pacid=33139213 transcript=LOC_Os02g05920.1 locus=LOC_Os02g05920 ID=LOC_Os02g05920.1.MSUv7.0 annot-version=v7.0
--------------------------------------MEK-------------------
------------------------------------------------------------
--------TMQP------------------------------LHFSNK-N----------
--------------HKNRFHMT-Y------------------------------------
------------------------------------------------------------
------------------------------------------------------------
-------------------------LGH-----AL-VLL-LFLASPT-------------
------------------------------------------------------------
--------------------------------------------SS-----CT-EQERNS
-----------LIQFL-------------------------------TGL----------
------------------------------------SK--D--G----------------
--------------------------------------GLGM------------------
------------------------------------------------------------
-----------------------------------------------------------S
W---------K-NG--------------TD--------CC---AW-EGITCN--------
-------------------------------------------------------PNR--
---------MVTDVFLASRGL-EGV-------------------IS-PSLG-NLTGLMRL
NLSHN--LLS-GGLP-LEL----VSSS---SIVVLDVSFNY-MTGG--M-SD-L---PSS
--------------------TP--------------------------------------
-DRPLQVL---NISSNLFTGIF---------PST--------------------------
-----------------------TWQVMKS-LVAINASTNSFTG--NIP-TSF-----CV
S--AP-SFALLELSNNQ-FSG-G----I----P-PGLGNCS-KLTFLSTGRNN-------
-------------------LSGTLPY-E------------------------------LF
--NITSLKHLSFPNNQLEGSIE-G--IMKLINLVTLDLGGNKLIGSIP-DSIGQLKR-LE
KLHLDNNNMSGELPWTL--SDC-TNLVTIDLKS---------------------------
---NSFSGKLTNVNFSTLP-----------------------NLKTLDVVWNNFSGTVPE
S-IYSC-RNLTALRLSYNGFHGQLSERIG---NLQYLSFLSIVNISLTNITRTIQV--L-
QSCR--------------------------------------------------------
----NLTSLLI-GRNFK-Q---------------ETMPEGD-II---DGFENLQV--LSL
ANCMLSGR-IPHWL------------SKLKNLAVLFLYNNQFTGQIPDWISSLNFLFYLD
LSSNSLSGEIPKALMEMPMFKTDNVE----------------------------------
-----------------------------------------PRV----------FEL---
-------PV-FT------A--PL-LQ---YRRTS------ALPK-----VLNLGINNFTG
VI----------------------------------------------------PKEIGQ
-LKALLLLNLSSNKFSGGIPESI-CNITNLQVLDISSNDLTGPIPAALNK-LNFLSAFNV
SN----------------------------------------------------------
--------------------------------------NDLEGSVPTVGQLSTFPNSSFD
GNP----KLCGPM-------------------LVHHCGSD--------------------
-----------------------------------K------------------------
------------------------------------------------------------
------------------------------------------------------------
------------------------------------------------------------
------------------------------------------------------------
------------------------------------------------------------
------------------------------------------------------------
------------------------------------------------------------
------------------------------------------------------------
------------------------------------------------------------
---------------------------------------TSY--------------VSKK
---------RHNKT-A----IL-----ALAF-----------------------------
-------GVFFGG-----------ITILFLLARLILF-----LRGKNF------------
------------------VTENR--------------RCRN---------DGTEETLSNI
KSE--------------Q------------------TLVM--LS------QGKGEQTK--
------L---------------TFTD-LKATKNFDKENIIGCGGYGL-------------
---VYK------------------A--ELSD-GSM-VAIKK---LN-----------SD-
------------------------------------------------------------
---------------------------------------MCLM-----------------
--------------EREFSAEVDALS--TA----QHDNLV-P------------LWGYCI
-------QG-----------------NS-MLLIYSYME----------------------
---NGSLDDWLH-------------------NRN-D-DA---------------------
-------------------------S--SF------------------LNWPMRLKIAQG
ASQGISYIH-D--------------VCKPQ--IVHRDIKCSNV-LLDKE-FKAHIADFG-
----LSR-L----------------I-LP-NR--THVT------TELV---GTFGYIP--
-------------------PE---------------------YGQGW-------------
---------------VATL--------RGDMY----------------SF---------G
VVL----------------LEL----LTGRRPVPI-------------------------
---LSS-------------------SKQLVEWVQEMIS----------------------
-------------EGKYI--------------------------------------EVLD
PTLRG--TGYE----------------------------KQMVKVLEV----ACQ-----
-------------------------------------------------CV---NH-NPG
M-------------------RPTIQE-----------------------------VVSC-
-LDIIGTEL-----------QTTKLN----------------------------------
----------------------------------------------
>LOC_Os02g02490.1 pacid=33139314 transcript=LOC_Os02g02490.1 locus=LOC_Os02g02490 ID=LOC_Os02g02490.1.MSUv7.0 annot-version=v7.0
------------------------------------------------------------
------------------------------------------------------------
---------MGSR-----------------------------------------------
---------------GGALPVA--------------------------------------
------------------------------------------------------------
------------------------------------------------------------
------------------------VLVL-----LL-LLVLKNGAAQSR------------
------------------------------------------------------------
---------------------------------------------------CS-SGDLAA
-----------LRGFS-------------------------------AGL----------
------------------------------------D-----------------------
----------------------------------------GGVD----------------
------------------------------------------------------------
-----------------------------------------------------------G
W--PAGVGNAS-SSS------------TSD-G----GDCC---AW-RGVACD--------
-------------------------------------------------------EAG--
---------EVVGVVLPNATL-RGV-------------------VA-ESLA-GLAALRVL
NLSSN--ALR-GALP-AG-----LLRLR--ALQVLDVSVNA-LEGA--V--AAA---AVV
D-------------------LP--------------------------------------
---AMREF---NVSYNAFNGSH---------P----------------------------
-----------------------VLAGAGR-LTSYDVSGNSFAG--HVDAAAL-----CG
A--SP-GLRTLRLSMNG-FSG-D----F----P-VGFGQCR-SLVELSLDGNA-------
-------------------IAGALPD-D------------------------------VF
--GLTSLQVLSLHTNSLSGHLP--PSLRNLSSLVRLDVSFNNFTGDLP-DVFDAVPG-LQ
ELSAPSNLLTGVLPATL--SRC-SRLRILNLRN---------------------------
---NSLAGDIG-LDFRALQ-----------------------SLVYLDLGVNRFTGPIPA
S-LPEC-RAMTALNLGRNNLTGEIPATFA---AFTSLSFLSLTGNSFSNVSSALRT--L-
QGLP--------------------------------------------------------
----NLTSLVL-TKNFHGG---------------EAMPTD---I---AGFAGIEV--LVI
ANGELHGA-IPAWL------------AGLSKLKVLDLSWNHLAGPIPPWLGELDRLFYLD
VSNNSLHGEIPLKLAWMPALMAGG------------------------DGSDE-------
-----------------------------------------AHV----------QNF---
-------PF-FIRPN--SS--ARGRQ---YNQVS------RFPP-----SLVLARNNLTG
GV----------------------------------------------------PAALGA
-LTRVHVVDLSWNALSGPIPPEL-SGMSSVESLDVSHNALSGAIPPSLAR-LSFLSHFDV
AY----------------------------------------------------------
--------------------------------------NNLSGEVPVGGQFSTFSRADFD
GNP----LLCGIH-------------------AA-RCA----------------------
------------------------------------------------------------
------------------------------------------------------------
------------------------------------------------------------
------------------------------------------------------------
------------------------------------------------------------
------------------------------------------------------------
------------------------------------------------------------
------------------------------------------------------------
------------------------------------------------------------
------------------------------------------------------------
---------------------------------------PQAVDG-G--------GGGGR
---------KDRSANA-----------GVVA-----------------------------
-------AIIVGT-----------VLLLA-VAAVATW-----RAWS--------------
----------------------R-W------------QEDN---------ARVAA---DD
ESG--------------S--LESAARS---------TLVLL-FA------NDDDNGNG-D
DGERT-M---------------TLDDVLKATGNFDETRIVGCGGFGM-------------
---VYR------------------A--TLAD-GRE-VAVKR---LS-----------GD-
------------------------------------------------------------
---------------------------------------FWQM-----------------
--------------EREFRAEVETLS--RV----RHRNLV-T------------LQGYCR
-------VG-----------------KD-RLLIYPYME----------------------
---NGSLDHWLH-------------------ERA-DVEG---------------------
-------------------------G--GA------------------LPWPARLSIARG
AARGLAHLH-A--------------TSEPR--VLHRDIKSSNI-LLDAR-LEPRLADFG-
----LAR-L----------------V-RAHDD--THVT------TDLV---GTLGYIP--
-------------------PE---------------------YGHSS-------------
---------------VATY--------RGDVY----------------SL---------G
VVL----------------LEL----VTGRRPVDMARPA---------------------
----GG-------------------GRDVTSWALRMRR----------------------
-------------EARGD--------------------------------------EVVD
ASVGE--RRHR----------------------------DEACRVLDV----ACA-----
-------------------------------------------------CV---SD-NPK
S-------------------RPTAQQ-----------------------------LVEW-
-LDAIAAAA-----------AD--------------------------------------
----------------------------------------------
>LOC_Os02g06270.1 pacid=33139331 transcript=LOC_Os02g06270.1 locus=LOC_Os02g06270 ID=LOC_Os02g06270.1.MSUv7.0 annot-version=v7.0
------------------------------------------------------------
------------------------------------------------------------
------------------------------------------------------------
------------------MLAS-I------------------------------------
------------------------------------------------------------
------------------------------------------------------------
------------------------TSVE--------------------------------
------------------------------------------------------------
---------------------------------------------L-----CK-------
------------------------------------------------------------
------------------------------------------------------------
------------------------------------------------------------
-------------------SSSF------------NQL----------------------
------------------------------------------------------------
------------------------------------------------------------
------------------------------------------------------------
------------------------------------------------------------
----------------SGL----FS-----------------------------------
------------------------------------------------------------
------------------------------------------------------------
------------------------------------------------------------
---------------------------I----P-SDIGNCS-MLRVLKGGRNN-------
-------------------FKGPLPD-E------------------------------LF
--NASSLEHLSFPNNDLNGVLD-DANIIKLSKLSILDLQQNIFSGNIP-KSIGQLKR-LK
ELHLGENYLYGELPSTL--GNC-TNLKILDLKI---------------------------
---NYLSGDLGKINFSSLS-----------------------NLMIIDLLVNNFNGTIPE
S-IYDC-TNLIALRLSWNKFHGEFSHRMD---RLRSLSCLSVGWNDFTNITKALYI--L-
KSFS--------------------------------------------------------
----NLKTLLL-GGNFN-H---------------ETLLADE-TM---DGFENLQY--LEI
SGSSLHGK-ISLWL------------SKLTKLKVLQLSNNQLSGSVPAWINSLNFLFYLD
ISNNNLTGEFPTILTQIPMLKSDKRT--------------------NLDVSVPN------
-----------------------------------------MRFYGI-------------
-------PF-I------KN--RQ-YQ---Y-----------IHT-----TINIAKNGFTG
AI----------------------------------------------------PPEISQ
-LKALDMLNLSFNSFSGETPQAI-CNLTKLVMLDLSNNNLTGTIPLELNK-LNFLSAFNV
YN----------------------------------------------------------
--------------------------------------NDLEGAIPTGGQFDTFDNSSFT
GNP----KLCGGM-------------------LSHHCNSAR-------------------
---------------------------------ALP------------------------
------------------------------------------------------------
------------------------------------------------------------
------------------------------------------------------------
------------------------------------------------------------
------------------------------------------------------------
------------------------------------------------------------
------------------------------------------------------------
------------------------------------------------------------
------------------------------------------------------------
---------------------------------------SPT--------------SSTD
---------QFGDK-V----IF-----GITF-----------------------------
-------GLFF-------------------------------------------------
------------------------------------------------------------
------------------------------------------------------------
-------------------------------------------AYGV-------------
--------------------------------------------LL-----------DQ-
------------------------------------------------------------
---------------------------------------MV-------------------
------------------------------------------------------------
------------------------------------------------------------
------------------------------------------------------------
------------------------------------------------------------
------------------------------------------------------------
----LKR-L---------------------------------------------------
------------------------------------------------------------
----------------RSL--------QGILI----------------------------
-------------------FQLYEQS----------------------------------
------------------------------------------------------------
------------------------------------------------------------
------------------------------------------------------------
------------------------------------------------------------
------------------------------------------------------------
------------------------------------------------------------
----------------------------------------------
>LOC_Os02g06260.1 pacid=33139351 transcript=LOC_Os02g06260.1 locus=LOC_Os02g06260 ID=LOC_Os02g06260.1.MSUv7.0 annot-version=v7.0
------------------------------------------------------------
------------------------------------------------------------
---------MD-------------------------------------------------
------------------L----L------------------------------------
------------------------------------------------------------
------------------------------------------------------------
------------------------GFA---------VVLLLSLASSTS------------
------------------------------------------------------------
---------------------------------------------S-----CK-DHEKSF
-----------FLQFL-------------------------------AGL----------
------------------------------------SE--D--G----------------
--------------------------------------GLAV------------------
------------------------------------------------------------
-----------------------------------------------------------S
W---------Q-ND--------------TD--------CC---TW-EGITCG--------
-------------------------------------------------------TDA--
---------TITEISLVSKGL-EGH-------------------IS-PYLG-NLTGLMRL
NLSHN--LLS-GELPLEEL----VSST---SLVILDISFNH-LSGA--L-QE-F---SAQ
I-----------------SETT--------------------------------------
-IRPLQVL---NISSNLFTAQF---------PTN--------------------------
-----------------------TWKVMNN-LVALNASNNSFTG--QAP-SSF-----CI
S--AP-SITELDLSFNR-FGG-S----V----P-QDIGNCS-MLRVLKGGHNN-------
-------------------FHGALPD-E------------------------------LF
--NASSLEYLSFPDNVLNGVLD-DANIIKLRKLSILDLERNMFIGKIP-NSIGQLKR-LE
ELHLGHNNMYGELPLTL--GNC-TNLKILDLKI---------------------------
---NYLSGDLGKINFSSLS-----------------------NLMIIDLLVNNFNGTIPE
S-IYDC-TNLIALRLSWNKFHGEFSQRMD---RLRSLSFLSVGGNAFANIRNALHI--F-
KSFR--------------------------------------------------------
----NLTVLSI-EQNFM-H---------------EILPEDE-TI---DGFESLQH--LEI
YGSSLSGK-MPVWL------------SKLKNLEKLFLYDNRLTGTVPVWINKLNFLICLD
ISNNSFTGEILMTLIQMPMLKSEKT------------------------VANID------
-----------------------------------------ARVLILPTYMSSKKDL---
-------PA-L------KD--WK-YE---YR---------ILRA-----EVNVARNGFTS
VI----------------------------------------------------PPEIGR
-LKALDMLDLSFNSFSGEIPQAI-CNLTNLEMLDLSSNNLMGAIPLELNK-LHFLSAFNV
SN----------------------------------------------------------
--------------------------------------NDLEGPIPTGGQFDTFDNSSFI
GNP----KLCGGM-------------------LSHHCNSAK-------------------
---------------------------------AVH------------------------
------------------------------------------------------------
------------------------------------------------------------
------------------------------------------------------------
------------------------------------------------------------
------------------------------------------------------------
------------------------------------------------------------
------------------------------------------------------------
------------------------------------------------------------
------------------------------------------------------------
---------------------------------------APAS------------TLSTD
---------QFSDK-V----IF-----GVAF-----------------------------
-------GLFF-------------------------------------------------
------------------------------------------------------------
------------------------------------------------------------
-------------------------------------------ALGV-------------
--------------------------------------------LL-----------DQ-
------------------------------------------------------------
---------------------------------------IV-------------------
------------------------------------------------------------
------------------------------------------------------------
------------------------------------------------------------
------------------------------------------------------------
------------------------------------------------------------
----LSK-L---------------------------------------------------
------------------------------------------------------------
------------------------------------------------RF----------
-------------------LQF--------------------------------------
------------------------------------------------------------
------------------------------------------------------------
------------------------------------------------------------
------------------------------------------------------------
------------------------------------------------------------
------------------------------------------------------------
----------------------------------------------
>LOC_Os02g05930.1 pacid=33139521 transcript=LOC_Os02g05930.1 locus=LOC_Os02g05930 ID=LOC_Os02g05930.1.MSUv7.0 annot-version=v7.0
------------------------------------------------------------
------------------------------------------------------------
---------MQKQ---------------------------QQLHSSCK-K----------
--------------CSNRCFID-FL-----------------------------------
------------------------------------------------------------
------------------------------------------------------------
----------------------RFNLAF-----AL-LLL-LSLASPT-------------
------------------------------------------------------------
--------------------------------------------SS-----CT-EQERSS
-----------LLQFL-------------------------------SGL----------
------------------------------------SN--D--G----------------
--------------------------------------GLAV------------------
------------------------------------------------------------
-----------------------------------------------------------S
W---------R-NA--------------AD--------CC---KW-EGVTCS--------
-------------------------------------------------------ADG--
---------TVTDVSLASKGL-EGR-------------------IS-PSLG-NLTGLLRL
NLSHN--SLS-GGLP-LEL----MASS---SITVLDISFNH-LKGE--I-HE-L---PSS
--------------------TP--------------------------------------
-VRPLQVL---NISSNSFTGQF---------PSA--------------------------
-----------------------TWEMMKN-LVMLNASNNSFTG--HIP-SNF-----CS
S--SA-SLTALALCYNH-LSG-S----I----P-PGFGNCL-KLRVLKVGHNN-------
-------------------LSGNLPG-D------------------------------LF
--NATSLEYLSFPNNELNGVIN-GTLIVNLRNLSTLDLEGNNITGWIP-DSIGQLKR-LQ
DLHLGDNNISGELPSAL--SNC-THLITINLKR---------------------------
---NNFSGNLSNVNFSNLS-----------------------NLKTLDLMGNKFEGTVPE
S-IYSC-TNLVALRLSSNNLQGQLSPKIS---NLKSLTFLSVGCNNLTNITNMLWI--L-
KDSR--------------------------------------------------------
----NLTTLLI-GTNFY-G---------------EAMPEDN-SI---DGFQNLKV--LSI
ANCSLSGN-IPLWL------------SKLEKLEMLFLLDNRLSGSIPPWIKRLESLFHLD
LSNNSLIGGIPASLMEMPMLITKKNT------------------------TRLD------
-----------------------------------------PRV----------FEL---
-------PI-Y------RS--AAGFQ---YRITS------AFPK-----VLNLSNNNFSG
VI----------------------------------------------------PQDIGQ
-LKSLDILSLSSNNLSGEIPQQL-GNLTNLQVLDLSSNHLTGAIPSALNN-LHFLSTFNV
SC----------------------------------------------------------
--------------------------------------NDLEGPIPNGAQFSTFTNSSFY
KNP----KLCGHI-------------------LHRSCRSE--------------------
-----------------------------------Q------------------------
------------------------------------------------------------
------------------------------------------------------------
------------------------------------------------------------
------------------------------------------------------------
------------------------------------------------------------
------------------------------------------------------------
------------------------------------------------------------
------------------------------------------------------------
------------------------------------------------------------
---------------------------------------AAS--------------ISTK
---------SHNKK-A----IF-----ATAF-----------------------------
-------GVFFGG-----------IAVLLFLAYLLAT-----VKGTDC------------
------------------ITNNR--------------SSEN---------ADVDATSHKS
DSE--------------Q------------------SLVI--VS------QNKGGKNK--
------L---------------TFADIVKATNNFDKENIIGCGGYGL-------------
---VYK------------------A--DLPD-GTK-LAIKK---LF-----------GE-
------------------------------------------------------------
---------------------------------------MCLM-----------------
--------------EREFTAEVEALS--MA----QHDNLV-P------------LWGYCI
-------QG-----------------NS-RLLIYSYME----------------------
---NGSLDDWLH-------------------NRD-D-DA---------------------
-------------------------S--TF------------------LDWPKRLKIAQG
AGRGLSYIH-D--------------ACKPH--IIHRDIKSSNI-LLDKE-FKAYVADFG-
----LAR-L----------------I-LA-NK--THVT------TELV---GTLGYIP--
-------------------PE---------------------YGQGW-------------
---------------VATL--------KGDIY----------------SF---------G
VVL----------------LEL----LTGRRPVHI-------------------------
---LSS-------------------SKELVKWVQEMKS----------------------
-------------EGNQI--------------------------------------EVLD
PILRG--TGYD----------------------------EQMLKVLET----ACK-----
-------------------------------------------------CV---NC-NPC
M-------------------RPTIKE-----------------------------VVSC-
-LDSIDAKL-----------QMQNSV--------------------------------KT
----------------------------------------------
>LOC_Os02g41890.1 pacid=33139724 transcript=LOC_Os02g41890.1 locus=LOC_Os02g41890 ID=LOC_Os02g41890.1.MSUv7.0 annot-version=v7.0
------------------------------------------------------------
------MVC---------------------------------------------------
------SLMMQLT-----------------------------------------------
----------------TTWPWRFFFCLF--------------------------------
------------------------------------------------------------
------------------------------------------------------------
---------------------------F-----HL-LFLFPT------------------
------------------------------------------------------------
------------------------------NSLN-------QSY-------CD-PGDASA
-----------LLGFM-------------------------------QGL----------
------------------------------------S------G----------------
--------------------------------------S---GS----------------
------------------------------------------------------------
-----------------------------------------------------------G
W----TVPN-A-TSE------------TAN--------CC---AW-LGVKC---------
-----------------------------------------------------N-DGG--
---------RVIGLDLQGMKL-RGE-------------------LA-VSLG-QLDQLQWL
NLSSN--NLH-GAVP-AT-----LVQLQ--RLQRLDLSDNE-FSGE--F-PTNV---S--
--------------------LP--------------------------------------
---VIEVF---NISLNSFKEQH---------P----------------------------
-----------------------TLHGSTL-LAMFDAGYNMFTG--HID-TSI-----CD
P--NG-VIRVLRFTSNL-LSG-E----F----P-AGFGNCT-KLEELYVDLNS-------
-------------------ITGSLPD-D------------------------------LF
--RLSSLRDLSLQENQLSGRMT--PRFGNMSSLSKLDISFNSFSGYLP-NVFGSLGK-LE
YFSAQSNLFRGPLPSSL--SHS-PSLKMLYLRN---------------------------
---NSFHGQID-LNCSAMS-----------------------QLSSLDLGTNKFIGTI-D
A-LSDC-HHLRSLNLATNNLTGEIPNGFR---NLQFLTYISLSNNSFTNVSSALSV--L-
QGCP--------------------------------------------------------
----SLTSLVL-TKNFNDG---------------KALPMT--GI---DGFHNIQV--FVI
ANSHLSGS-VPSWV------------ANFAQLKVLDLSWNKLSGNIPAWIGNLEHLFYLD
LSNNTLSGGIPNSLTSMKGLLTCNS-----------------------SQQS--------
-----------------------------------------TET----------DYF---
-------PF-FIKKN--RT--GKGLR---YNQVS------SFPP-----SLILSHNMLIG
PI----------------------------------------------------LPGFGN
-LKNLHVLDLSNNHISGMIPDEL-SGMSSLESLDLSHNNLTGSIPSSLTK-LNFLSSFSV
AF----------------------------------------------------------
--------------------------------------NNLTGAIPLGGQFSTFTGSAYE
GNP----KLCGIRS-----------------GLA-LC-QS--------------------
------------------------------------------------------------
------------------------------------------------------------
------------------------------------------------------------
------------------------------------------------------------
------------------------------------------------------------
------------------------------------------------------------
------------------------------------------------------------
------------------------------------------------------------
------------------------------------------------------------
------------------------------------------------------------
-------------------SH------------------APTMS-------------VKK
---------NGKNKGV----IL-----GIAI-----------------------------
-------GIALGA-----------AFVLS-VAVVLVL-----KSSF--------------
----------------------R-R------------QDYI---------VKAVA---DT
--T--------------E--ALELAPA---------SLVLL-FQ------NKDDGKA---
------M---------------TIGDILKSTNNFDQANIIGCGGFGL-------------
---VYK------------------A--TLPD-GAT-IAIKR---LS-----------GD-
------------------------------------------------------------
---------------------------------------FGQM-----------------
--------------EREFKAEVETLS--KA----QHPNLV-L------------LQGYCR
-------IG-----------------ND-RLLIYSYME----------------------
---NGSLDHWLH-------------------EKP-D--G---------------------
-------------------------P--SR------------------LSWQTRLQIAKG
AARGLAYLH-L--------------SCQPH--ILHRDIKSSNI-LLDED-FEAHLADFG-
----LAR-L----------------I-CP-YD--THVT------TDLV---GTLGYIP--
-------------------PE---------------------YGQSS-------------
---------------VANF--------KGDVY----------------SF---------G
IVL----------------LEL----LTGKRPVDMCKPK---------------------
-----G-------------------ARELVSWVLHMKE----------------------
-------------KNCEA--------------------------------------EVLD
RAMYD--KKFE----------------------------MQMVQMIDI----ACL-----
-------------------------------------------------CI---SE-SPK
L-------------------RPLTHE-----------------------------LVLW-
-LDNIGGST-----------EATK------------------------------------
----------------------------------------------
>LOC_Os02g06190.1 pacid=33140109 transcript=LOC_Os02g06190.1 locus=LOC_Os02g06190 ID=LOC_Os02g06190.1.MSUv7.0 annot-version=v7.0
------------------------------------------------------------
------------------------------------------------------------
---------MKP--------------------------MPRQLSSSSN-R----------
--------------DNSRFCMP-P------------------------------------
------------------------------------------------------------
------------------------------------------------------------
-------------------------FGQ-----AL-LLLLLCFVCHA-------------
------------------------------------------------------------
--------------------------------------------GS-----CT-EQERES
-----------LLQFL-------------------------------SGL----------
------------------------------------SN--D--G----------------
--------------------------------------GLGV------------------
------------------------------------------------------------
-----------------------------------------------------------S
W---------Q-NG--------------TD--------CC---TW-EGITCS--------
-------------------------------------------------------GNG--
--------AVVEVISLASRGL-EGS-------------------IS-PSLG-DLTGLLRL
NLSRN--SLS-GGLP-LEL----VSSS---SIVVLDVSFNY-LTGG--L-SE-L---PSS
--------------------TP--------------------------------------
-DRPLQVL---NISSNLFTGNF---------PST--------------------------
-----------------------TWERMNN-LVVLNASNNRFTG--QMP-TSF-----CA
S--AP-SFAVLELSYNQ-FSG-R----I----P-AGLSNCS-KLTLLSASYNN-------
-------------------LTGTLPD-E------------------------------LF
--DLTSLKHLCFLRNQLEGSIK-G--ITKLKNLVTIDLGQNRLSGSIP-NSIGQLKR-LE
KLHLAYNSMSGELPSTV--GNC-RNLKNMNLGG---------------------------
---NNFSGDLGNVNFSTLR-----------------------NLQSLDLMSNNFTGTVPE
S-IYSC-RNLSALQLSNNSFHGQLSEKIR---NLKCLSFVSLVDISLTNITGSLQI--L-
QSCR--------------------------------------------------------
----NLTTLLI-GYNFM-Q---------------ETMPEDD-EI---YGFENLRI--FSL
NDCSLSGK-IPKWL------------SKLTNLEMLSLYNNQLNGAIPDWISSLNFLFHID
ISNNSLSGEIPSALVEMPMLKSDNVP----------------------------------
-----------------------------------------PKV----------FEL---
[truncated: 432,713 more chars]
