# Supplementary material for: Structural evolution drives diversification of the large LRR‐RLK gene family
Source: New Phytol. 2020 Feb 29;226(5):1492–505. doi: 10.1111/nph.16455 (PMC7318236; doi:10.1111/nph.16455)
Supplement: Supplementary file 1 — Dataset S1 Alignments used to infer clade‐specific trees. Dataset S2 Alignments used to infer clade‐specific trees after filtering. Dataset S3 Newick format clade‐specific tree files. Dataset S4 Sequence alignment from backbone tree. Dataset S5 Sequence alignment from backbone tree after filtering. Dataset S6 Models for backbone tree alignment partitions. Dataset S7 Newick format LRR‐RLK constraint tree. Dataset S8 Newick format LRR‐RLK backbone best tree. Dataset S9 Newick format files for bootstrap replicate trees used in backbone tree construction. Dataset S10 Alignments used to construct conversion trees shown in Fig. S19. Fig. S1 Clade I gene tree. Fig. S2 Clade II gene tree. Fig. S3 Clade III_VIIa gene tree. Fig. S4 Clade IV gene tree. Fig. S5 Clade V gene tree. Fig. S6 Clade VI gene tree. Fig. S7 Clade VIIb gene tree. Fig. S8 Clade VIII‐1 gene tree. Fig. S9 Clade VIII‐2 gene tree. Fig. S10 Clade IX gene tree. Fig. S11 Clade X gene tree. Fig. S12 Clade XI_XIIb gene tree. Fig. S13 Clade XIIa gene tree. Fig. S14 Clade XIIIa gene tree. Fig. S15 Clade XIIIb gene tree. Fig. S16 Clade XIV gene tree. Fig. S17 Clade XV gene tree. Fig. S18 Model of structural modifications found. Fig. S19 Phylogenetic trees of maize genes in clade XI_XIIb from different alignment domains. Fig. S20 Alignment showing sequence identity of a maize gene fragment to its paralog. Fig. S21 Backbone tree with gene names. Table S1 Genome annotation and assembly versions used in gene searches. Table S2 List of maize transcript variants used in gene searches. Table S3 All discovered genes, their respective clades, protein domains found in coding annotation, and domains found outside their coding annotation. Table S4 Gene expression analyses. Table S5 Genes used to construct backbone phylogenetic tree, their clades, and their constraint groups. Table S6 Gene family size in each taxon by clade. Table S7 Rate of gene structural variation by clade. [file NPH-226-1492-s001.zip › Man2019_LRR-RLKs_SupportingInformation/datasets/Dataset_S1_Alignments/XIV.input.align.fasta]

>AT2G16250.1 pacid=19641536 transcript=AT2G16250.1 locus=AT2G16250 ID=AT2G16250.1.TAIR10 annot-version=TAIR10
MVD---------QRRSALG---------------FVLLLL--------------------
------------------------------------------------------------
------------------------------------------------------------
-------------------------------------------------CLVLFFDC---
-------------------------------------------------------VVVGQ
T-----------------------------------------------------------
-------------------------------------------------------QSRFS
EKLILLNLRSSL----GLRGTDWP-IK-G--DP---C---VDWRGIQC-E----------
---NGSIIGINIS-----------------------------------------------
------------------------------------------------------------
------------GFRRTRIG--KLNPQF--SVDPLRNLTRLSYFNASGLALPGTIPE-WF
GVSLL-ALEVLDLSSCS-VNGVVPFT-LGNLT-SLRTLNLSQNSLT-SLVPSS-LGQLLN
LSQLDLSRNSFTGVLPQSFSSLKNLLTLDVSSNYLTGPIPPGLGALSKLIHL----NFSS
NSFSSPIPSELGDLVNLVDFDLSINSLSGSVPQELRKLSKLQLMAIGDNLLSGT-LPVDL
------------------------------------------------------------
----------FSAESQLQTLVLRENGFSGSLP-DVCWSLPK-LRILDIAKNNFTGLLPYS
SYDSD----QIAEMVDISSNTFYGELT----PILRRF-RIMDLSGNYFEGKLPDYVT---
-GENVSVTSNCLRNER-------RQKPSAICAAFYKSRGLDFDDFGRPNLT---------
--QPTS----------KN---ASSGI-SRRTVIILAAVG-GGVAFILLFVILPIILVLCM
RHR-RRAAQ-------------------RGNNDRP----------KPAGEASQQPPKGAQ
TFDLSRLGNAFSYEQLLQATEE----FNDANLIKRGHSG----NLFRGFLE--NGIPVVI
KKIDVREGK-------SEGYISELELFSKAGHQRLVPFLGHCLENESQKFLVYKFMRHGD
LASSLFRK--------------SEN-EGDGLKSLDWITRLKIALGAAEGLSYLHHECSPP
LVHRDVQASSILLDDKFEVRLGSLSEAY----AQ-GDAYQS-RISRLLRLPQS-------
--------------SEPSSSGV-TNAICS-YDVYCFGKVLLELVTGKLGISSPD------
---NALAKEYMEEALPYIST-NEKELVTKILDPS-LMVDEDLLEEVWAMAIIA-KSC---
LNPKPTRRPLMRHIVNALENPLKVVRED-TNS-----GSGSSR---LRTN-SSRG-SWNA
AIFGSWRQSASDVTAVQAGATTSGG-----------GGGGGGNGLRNS---GSQGSSGRN
NNNNGN-SSSSRRRQS---SEIVPEPAAYGVV---------------------------E
DNL---------
>AT2G42800.1 pacid=19641690 transcript=AT2G42800.1 locus=AT2G42800 ID=AT2G42800.1.TAIR10 annot-version=TAIR10
MT----MKRALPSPSSLLF-----------------FFLLIT------------------
------------------------------------------------------------
------------------------------------------------------------
-------------------------------------------------PLFLCQEN---
--------------------------------------------------------RVSA
------------------------------------------------------------
-------------------------------------------------------SMPPS
ESETLFKIMESM-----SSDQQWR-QSHP--NP---CAPGSSWPGIEC-KTGPD------
--HLSHVSRLDFGSAPN-------------------------------------------
------------------------------------------------------------
--------------PSCKSS-ASFPSSIF-TLPFLQSVFFFNCFTHFPTTIMF---P-IK
LIPNS-SLQQLSLRSNPSLSGQIPPR-ISSLK-SLQILTLSQNRLT-GDIPPA-IFSLKS
LVHLDLSYNKLTGKIPLQLGNLNNLVGLDLSYNSLTGTIPPTISQLGMLQKL----DLSS
NSLFGRIPEGVEKLRSLSFMALSNNKLKGAFPKGISNLQSLQYFIMDNNPMFVA-LPVEL
------------------------------------------------------------
-----------GFLPKLQELQLENSGYSGVIP-ESYTKLTN-LSSLSLANNRLTGEIPSG
FESL-----PHVFHLNLSRNLLIGVVPFDS-SFLRRLGKNLDLSGN--------------
-------RGLCLNPED---EFSVVKTGVDVCGK---------------------------
------------------------------------------------------------
------------------------------------------------------------
-----------------------------------NVSS--------------GGGL---
------------------------------------------------------------
------------------------------------------------------------
----SVHSSKKK----------------------------S-QASRYYRSC---------
------------------------------------------------------------
-----------------------------------FF----------ANALFP-FALFLG
LHQ--------RWVL---------------------------------------------
------------------------------------------------------------
------------------------------------------------------------
------------
>AT4G39270.1 pacid=19644993 transcript=AT4G39270.1 locus=AT4G39270 ID=AT4G39270.1.TAIR10 annot-version=TAIR10
MVV---------LRKTSLL-----------------VFFL--------------------
------------------------------------------------------------
------------------------------------------------------------
-------------------------------------------------FLLLLLES---
--------------------------------------------------------TFEQ
Q-----------------------------------------------------------
-------------------------------------------------------TSSLN
EKSALLLLRSSL----GLRSRDWP-VK-G--NP---C---LNWNGIKCDQ----------
---NGRVTKINIS-----------------------------------------------
------------------------------------------------------------
------------GFRRTRIG--NQNPEF--SVGSLVNLTRLASFNASRFYLPGPIPA-LF
GSSLL-TLEVLDLSSCS-ITGTIPES-LTRLS---------------------------H
LKVLDLSKNAINGDIPLSLTSLQNLSILDLSSNSVFGSIPANIGALSKLQRL----NLSR
NTLTSSIPPSLGDLSVLIDLDLSFNGMSGSVPSDLKGLRNLQTLVIAGNRLSGS-LPPDL
------------------------------------------------------------
----------FSLLSKLQIIDFRGSGFIGALP-SRLWSLPE-LKFLDISGNHFSDMLPNT
TVSFD----STVSMLNISGNMFYGNLT----LLLTRF-QVVDLSENYFEGKIPDFVP---
--TRASLSNNCLQGPE-------KQRKLSDCTLFYSKKGLTFNNFGQHEEK---------
---------------KSS---KTSWL-SHTKIVILAAVG-GSILLMLILIVLPITVSFCV
RRR-NRSSTSNH-------------PRGRHNGVGP------------LPPDETLPSRGGV
SINFGSLGSSFTYQQLLNATKE----FSDSNLIKKGQSG----DLFKGVLE--NGVQIVV
KRISLESTKN------NEAYLTELDFFSRFAHPRIIPFVGKSLESATHKFLVYKYMLNRD
LPSSLFYK--------------SNSLVDNGLRSLDWITRLKIALGVAEGLAYLHHDCSPS
VVHRDIQASSILLDDKFEVRLGSFSKAC----HQENNGRPR-KIARLLRLSQS-------
--------------SQESVPGSAATATCA-YDVYCFGKILLELITGKLGISSCK------
---ETQFKKILTEIMPYISS-QEKEPVMNILDQS-LLVDEDLLEEVWAMAIVA-RSC---
LNPKPTRRPLMRHIVQALENPLRVVRED-S--------SESER---FRTTGSSRGSSSSG
RIFGSWRQSVSDPVAA------------------------GTSSLLSQ---AEGLATGSS
ARGSS--RGASSRRSM---KDV--------------------------------------
------------
>AT1G75820.1 pacid=19657662 transcript=AT1G75820.1 locus=AT1G75820 ID=AT1G75820.1.TAIR10 annot-version=TAIR10
M-------------AMRLLKT----H----------LLFL--------------------
------------------------------------------------------------
------------------------------------------------------------
-------------------------------------------------HLYLFFSP---
------------------------------------------------------------
------------------------------------------------------------
-------------------------------------------------------CFAYT
DMEVLLNLKSSMIGPKGHGLHDWIHSS----SPDAHC----SFSGVSC-D----------
--DDARVISLNVSFTPLFGTISPEIGMLTHLVNLTLAANNFTGELPLEMKSLTSLKVLNI
SNNGNLTGTFPGEILKAMVDLEVLDTYNNNFNGKLPPEMSELKKLKYLSFGGNFFSGEIP
ESYGDIQSLEYLGLNGAGLS--GKSPAFLSRLKNLREM-YIGYYN----SYTGGVPP-EF
GG-LT-KLEILDMASCT-LTGEIPTS-LSNLK-HLHTLFLHINNLT-GHIPPE-LSGLVS
LKSLDLSINQLTGEIPQSFINLGNITLINLFRNNLYGQIPEAIGELPKLEVF----EVWE
NNFTLQLPANLGRNGNLIKLDVSDNHLTGLIPKDLCRGEKLEMLILSNNFFFGP-IPEEL
GKCKSLTKIRIVKNLLNGTVPAGLFNLPLVTIIELTDNFFSGELPVTMSGDVLDQIYLSN
NWFSGEIPPAIGNFPNLQTLFLDRNRFRGNIP-REIFELKH-LSRINTSANNITGGIPDS
ISRC-----STLISVDLSRNRINGEIPKGI-NNVKNL-GTLNISGNQLTGSIPTGIGN--
-MTSLTTLDLSFNDLS-GRVPLGGQFLVFNETSFAGNTYLCLPHRVSCPTR---------
----------------PGQTSDHNHTALFSPSRIVITVI-AAITGLILISVAIRQMN---
----KKKNQKSLAW----------------------------------------------
--------KLTAFQKLDFKSEDVLECLKEENIIGKGGAG----IVYRGSMP--NNVDVAI
KRLVGRGTGRS-----DHGFTAEIQTLGRIRHRHIVRLLGY-VANKDTNLLLYEYMPNGS
LGELLHGS---KG------------------GHLQWETRHRVAVEAAKGLCYLHHDCSPL
ILHRDVKSNNILLDSDFEAHVADFGLAK---FLVDGAASEC-----MSSIAGSYG-----
-------------YIAPEYAYT-LKVDEK-SDVYSFGVVLLELIAGKKPVGEFGE-----
---GVDIVRWVRNTEEEITQPSDAAIVVAIVDPR-LT--GYPLTSVIHVFKIA-MMC---
VEEEAAARPTMREVVHMLTNPPKSVANLIAF-----------------------------
------------------------------------------------------------
------------------------------------------------------------
------------
>evm_27.model.AmTr_v1.0_scaffold00024.319
M-----------------------------------------------------------
------------------------------------------------------------
------------------------------------------------------------
------------------------------------------------------------
------------------------------------------------------------
------------------------------------------------------------
------------------------------------------------------------
------------------------------------------------------------
------------------------------------------------------------
------------------------------------------------------------
------------------------------------------------------------
------------------------------------------------------------
-------------------------------------------------QYL--------
------------------------------------------------------------
------------------------------------------------------------
------------------------------IP----------------------------
------------------------------------------------------------
------------------------------------------------------------
------------------------------------------------------------
------------------------------------------------------------
-------------------------------------------RLF--------------
------------------------------------------------------------
------------------------------------------------------------
ILRSDIKSSSILLDQEYNVRLGSLTKAQ--------------RVT---------------
-----------------------HQGSLR-HDVRCFGKVLMDLVSG-LDYSGGK------
---DPYAQAWAHKALVCM---QDQGPLVS-MDPS-LVVEEDLNKEITGVAYLA-KAC---
LSESEEDGLTMKVVRQVLDEPSWCVGGL----------------------------VWD-
--LGD----------------------------------------------GLLDS----
-------------------REI--------NK----------------------------
------------
>evm_27.model.AmTr_v1.0_scaffold00059.5__
MAAD--------HRSHEML-----------------LLLL--------------------
------------------------------------------------------------
------------------------------------------------------------
-------------------------------------------------SFLLIFSSSSP
----------------------------------------------------Q-TKTVAQ
Q-----------------------------------------------------------
-------------------------------------------------------LSSHM
DRGALFSLRSSL----GFRSRDWP-RK-A--DP---C---TQWVGVQC-N----------
--GAGQVVGLNIS-----------------------------------------------
------------------------------------------------------------
------------GLRRTRIG--RMNPRF--SADALINLTLLSSFNASNFALPGPIPS-WF
PR-LS-SLKFVDLHSSS-LNGTIPPS-LFRD----------------------------N
LTLLDLSRNNLTGSLPLSISS--SVAQLNLSHNLLYGALSSQLGA---------------
-SLVRSLSSS---------LDLSYNYLQGSLPPALAS-----------------------
------------------------------------------------------------
------------------------------SP-S-----------------------PNN
TSS---------------------------------------------------------
--TPQTFAFNCLRQVP-------NQRSLSECASFYQARGLTFVGFGPPNTT---------
--SPAPSLSSS---PPPG---RKSKD-RR-LRIILGAALGGGLGLIVLLLLLCLLLKCCR
GRT-DGGDAR-----------------RRDTMDSPSLHNNNAV-VAKGGGSAVSPPGQAF
SINLSKLGEAFSYEQLVLATKD----FGDSNLIKHGHSG----DLYPGTLE--GGIPVVV
KRIDLRVVK-------REGYMAELDLFGRASHPRLVPLLGHCLEHENEKLLIYKYMPNRD
LSHSLYRK--------------AGQ-AEDGLQSLDWITRLKIAIGAAEALSYLHHECTPP
LVHRDVQASSILLDDKFEVRLGSLSEVC----TQEGDTHQG-VISRLLRISQT-------
--------------SEQGTSGS-SSSTCA-YDVYCFGKVLLELVTGKLGMSGSN------
---DTSV--LLEWALPCINI-YEKELVTKIVDPS-LIVDDDLLEEVWAMAIVA-KSC---
LNPKPSKRPLMRYILKALENPLKVVRED-SGSNNNGNGGASAR---LRTT-SSRG-SWNA
ALFGSWRHSSSEIAVAPREVA------------------------KQS---GTAGSQGSG
GGQGGG-DTPSHKRLS---KEIFPEPPPSSSAAAQEIEGGGGG--------------HNH
QED---------
>Bradi2g43940.1.p pacid=32774552 transcript=Bradi2g43940.1 locus=Bradi2g43940 ID=Bradi2g43940.1.v3.1 annot-version=v3.1
M--------------ASVL----------------SVLIVVATVTLAGA-----------
------------------------------------------------------------
-------GRWTC---------------RAEF-----------------------------
-------------------------------------------------TVVVPDSAVAG
-------------------------------------------------------ALVDA
PQTG--------------------------------------------------------
--------------------------------------------------FSDRARTDPA
EQRAVQDVMAAT-------GNGWA-SGIA--DV---C--RGRWHGIEC---VPD------
RGDVYHVVSLSFGALSD-DT----------------------------------------
------------------------------------------------------------
------------AFPACDAAHATLSPAVL-ALPHLRSLFFYRCFS----ANPQPIPA-FL
GR-LGPAFRSLVLRQNG-HVGPIPME-IGSLT-ALRVLDLHGNHLT-SAIPAT-LQSLKH
LQLLDLSYNRLAGQVPS--FKFQHLSILDLSHNYLQGHVPASFGQCRSLLKL----DLGQ
NRLAGTIPDALGDLSELILLDLSHNALSGPIPAAIGRLSALRSLILGDNRMQFSTVPEDL
------------------------------------------------------------
----------FTGLKALTTLVLSRMGLEGLLP-ESIGELSE-LRVLRLDGNGFTGVIPAS
FRRL-----GKASELRVDGNRLVGPIPFGK-QMMWRLGKKLRVGGN--------------
-------EGLCYDARQEGLQGVVALAGVADCDSVRS------------------------
------------------------------------------------------------
------------------------------------------------------------
--------------------------RTTQHLSSNRKSG--------------GTVA---
------------------------------------------------------------
------------------------------------------------------------
----NVSTSA--------------------------------------------------
--------------ANSGCNGA--------ARVESLHVVLGVLVFLRLA-----------
-----------------------------------LL-----------------------
------------------------------------------------------------
------------------------------------------------------------
------------------------------------------------------------
------------
>Bradi1g13793.1.p pacid=32796522 transcript=Bradi1g13793.1 locus=Bradi1g13793 ID=Bradi1g13793.1.v3.1 annot-version=v3.1
M-------------ASSLFVS----LT-------ISLL----------------------
------------------------------------------------------------
------------------------------------------------------------
-------------------------------------------------PILLFQAA---
--------------------------------------------------------TGEA
PAPA--------------------------------------------------------
-------------------------------------------------------ELPRS
ELAAIFRVMGDL-----LGDPTWA-ELHP--RP---CT-DTPWPGLQC-ELAPD------
DSRRLRATRLHFG--PD-------------------------------------------
------------------------------------------------------------
-----------VSAPPCRPG-ARLAAPAILGLPHLRTLSLFGCF----VGRPVELPP-AL
FTNTS-SLEQLVLKSNPGLTGRIPAT-LSNLRTSLQVLSLSQNGFR-GEIPRE-LGGLAA
LQQLDLSYNNLTGQIPEEIGGMTRLTILDLSWNGIEGGVPGALGSMRMLQKA----DLSY
NRFVGQVPPEIGSLKELVFLDLSHNGLAGPLPATLSGLSKLQYLLLQDNPIGTA-VPAVV
------------------------------------------------------------
-----------GSLRGLQVLGLSGCNLTGPIG-PFFAALGG-LMALSLDRNRLDGPIPAS
LGAL-----PHLGQLNLSQNRLAGEIALPR-EFVARLGRRLDVRGN--------------
-------DELCVGRGL---RAS-FLGAPPPCVA---------------------------
------------------------------------------------------------
------------------------------------------------------------
-----------------------------------GGGG--------------PG-----
------------------------------------------------------------
------------------------------------------------------------
----NVNGTSSALED---------------------------------------------
--------------EGSGCRGY--------GVVGGLGGLLCHLVVLLM------------
-----------------------------------LVLD---------------------
------------------------------------------------------------
------------------------------------------------------------
-------------------------------L----------------------------
------------
>Bradi1g07200.1.p pacid=32803570 transcript=Bradi1g07200.1 locus=Bradi1g07200 ID=Bradi1g07200.1.v3.1 annot-version=v3.1
MLPRY-----------GLV----------------VAVLR--------------------
------------------------------------------------------------
------------------------------------------------------------
-------------------------------------------------LFVLLLPA---
----------------------------------------------------------AL
AQG---------------------------------------------------------
-----------------------------------------------------QPPLPRQ
DVAALYRLRASL----GVRARDWP-VK-A--DP---C---AAWVGVAC-R----------
---AGRVKEIRLR-----------------------------------------------
------------------------------------------------------------
------------GLRRTTAG--ARSASF--AVDALSGLTALEVFNASGFPLPGPIPA-WF
GRGLPPSLAILDLRSAH-VNGKLPLY-LGMSG-NLSTLVLAGNSLS-GRIPAS-LFSGKT
LQFVDLSNNNLTGEL---------------------------------------------
------------------------------------------------------------
------------------------------------------------------------
---------------------------------------------------------PSV
SVSAG---DVAGVLFNASGNSLYGAIDDGLGSLKRRF-QVVDVSSNYFGQAPGIGFGNG-
SDGTVYVKMNCLSSIP-------SQRSRGDCEEFYKRNGLAL---PEPPQA---------
--SPSP-----------------GKK-WVRWKYVLTGVL-GAAAVVVVLFLIALVFCLVG
R---GRKRPKGRGLEQNEEGIRS---GRRSSSVNP----------VVLSPTAAPWTANTA
PKGLPIIMEEFTYEQLHHVTGG----FGDYNLVKHGRSG----DIYQGVLD--NGFNVVV
KRIDLKSAK-------KN--IEELGFLMKKSHGRIVPLLGH-LVKDEEALLVYKYMAKGD
LTTVLHKK--------------PVH-AEERLCSLDWITRLKIAIGVAEALCFLHDECSPP
LVHRDIQASSVLLDDKFEVRLGSLSEIC----RQPSEGSRS-FISRVLRSSKS-------
--------------LDKNKSG--PPASCS-YDVYCFGMVLLGLITGNFGASGSS------
---DTVSEEWLASTLGYIET-HDKESIANIVDPS-LVVDEDHLEEVWAVSIVA-KTC---
LNPMPSRRPLARYILKALENPLRVVREE-LF-------SSSCSSPRLRST-SSRS-SWRS
AFHGH-SYRWSELTQTSGKALAPK---------------------------QSVKSQGSD
E----EENQFSFKMAS---REMFPDPVELEENVVV-------------------------
------------
>Bradi1g57910.1.p pacid=32804020 transcript=Bradi1g57910.1 locus=Bradi1g57910 ID=Bradi1g57910.1.v3.1 annot-version=v3.1
--------------MRRLL------------------LLL--------------------
------------------------------------------------------------
------------------------------------------------------------
-------------------------------------------------LFLAVLAA---
----------------------------------------------------------AQ
QQP---------------------------------------------------------
-----------------------------------------------------QPRASRE
DLAALYSLRATL----GLRAREWP-AK-A--DP---C---AAWAGVAC-R----------
---GGRVVGVTVA-----------------------------------------------
------------------------------------------------------------
------------GFRRTRLA--SRAPAF--AADGLRELTALERFNASGFPLPGPVPA-WF
GAALPPSLAVLDLRSAS-INGTLPAD-LGASG-NLTGLLLSGNRLA-GPVPPS-LLSVRG
LRVLDLSGNNFTGELL--------------------------------------------
------------------------------------------------------------
------------------------------------------------------------
------------------------------LP-------------------------PNV
SVAAAAGTGGAGGFFNVSGNSLYGLAGDAIGVLKRRF-QVVDVSNNYLDG-----IWDG-
SDATVDVSMNCFSGVP-------GQRSRADCEEFYRRQGVELSNVPVP------------
--LPSPQ-------PSP----EKKTS-RRISKNVLIGVI-AGAAGLVAIFLAALLFCFMR
RRK-QRVGR--RGVDTNEEGARG--TRRRDSSVNP----------VASSPVAVSPRADNT
HKDEVAVFGELTYEQLVHATGG----FSDGNLLKHGHSG----DIYHGVLE--NSSHLVV
KKTGAKSIT-------KN----ELDFYSRYSHERIVPLLSH-LAKDDEEFLAYKYMPKAD
LTDALHKK-------------PPVD-TEDGLPSLDWITRLKIAIGVAEAMCFLHDECSPP
LVHRDIQASSVLLDDKFEVRLGSMSSIC----AQQSAGSQN-VFSRILRSSKS-------
--------------LDKNTSG--PPATCS-YDVYCFGKVMLELVTGNFGVSGSN------
---NSGSEEWLANIINRINI-NDKDSITNIIDPL-LIVDEDHLEEVWAVSIVA-KTC---
LNSKPSRRPSARYVLKALENPLRVVRAG-SR-------SNSAR---LRSS-SSRS-SWQS
AFLQGNRYQSYEAMSPSGRMLDRR---------------------------GSVRSHVSG
G-----EASSSFKRAV---REIPSDPQVVEEEVAL-------------------------
------------
>Bradi1g10260.1.p pacid=32805059 transcript=Bradi1g10260.1 locus=Bradi1g10260 ID=Bradi1g10260.1.v3.1 annot-version=v3.1
M--------------MRMPRG-----GARGL---WAALLL--------------------
------------------------------------------------------------
------------------------------------------------------------
-------------------------------------------------ALLLAAAA---
-----------------------------------------------------PGAVVGQ
Q-----------------------------------------------------------
----------------------------------------------------GGNLTSLA
DLAALYALRGSL----GLRARDWP-RK-A--DP---C---SAWAGVGC-R----------
---AGRVVSLSLA-----------------------------------------------
------------------------------------------------------------
------------GLRRTRLG--RLAPRF--DVGGLRNLSRLEAFSAAGFGLPGSIPA-WL
GAGLPPTFQVLDISACA-VTGEIAASAISGLT-NLTTLNLAGNLLS-GQLPAAALAGLPR
LRTVNLSGNAFSGAL---------------------------------------------
------------------------------------------------------------
------------------------------------------------------------
-------------------------------P-DAVWSLPE-LSVLDVSKTNLTGALPGA
GLSPP----ASLQVVDLSENLFYGAVPESFRQLFSRV-LIANISANYFEGKLGVSSVA--
-GRNVSSALNCFLDVG-------RQRSQSDCQEFYAGRGLPFDGPIAAPTP---------
--QPVP---------PAA---TGKKK-RKKLKYILIGAIVGGVLLLAVVAAVVFCVVCSG
RR----RND------------------QRESGAPSA---PSGVPGTARAAAAGDAQPSTS
SANLAKVGDSFAYDQLANATSG----FLEERIIKHGHSG----DLYHGVLE--DGTTVVV
KRIGSRVAR-------KDAYMTELDLFAKGLHERLVPFMGHCLDKEDEKVLVYRFVRNGD
LSSSLHRK--------------SGE-QEEGMQSLDWIKRLKIATGVAEALCYLHHECTPP
MVHRDVQASSILLDDKFEVRLGSLSEVC----PQEGESHQN-VITKLLRFSST-------
--------------ADQSSSGP-PSATCS-YDVYCFGKVLLELVTGRLGISASS------
---DATTSELLDNTLRYINI-YEKELMSKIIDPS-LIIDEDHLEEVWAMAIVA-KSC---
LNPRSSKRPPMKYILKALENPLKVVRED-NG-------SSSAR---LRAT-SSRG-SWNA
AFFGSWRHSSSEIGPSRDDNM-----------------------FKRS---ETIKSSGGS
NGD----HSSSRRRQS---KEIFPEPSGSRDT---------------------------E
D-----------
>LOC_Os07g04220.1 pacid=33116310 transcript=LOC_Os07g04220.1 locus=LOC_Os07g04220 ID=LOC_Os07g04220.1.MSUv7.0 annot-version=v7.0
MALRA--------RLRRLL----------------VVVIL--------------------
------------------------------------------------------------
------------------------------------------------------------
-------------------------------------------------VVVEVVVA---
----------------------------------------------------------QQ
QQQ---------------------------------------------------------
-----------------------------------------------------ERLASGS
DLAGLFSLRASL----GIRAREWP-AR-V--DP---C--GGGWAGVTC-R----------
---GGRVVGVTVA-----------------------------------------------
------------------------------------------------------------
------------GFRRTRVG--ARAPRF--AVDGVRNLTALEVFNASGFPLPGEMPA-WF
GRGLPPPLAVLDLRSAA-VNGTLPPD-LGVSG-NLTSLLLSGNSLS-GAVPGS-LLSVAG
LRFLDLSGNNFTGGL---------------------------------------------
------------------------------------------------------------
------------------------------------------------------------
---------------------------------------------------------PNV
TPVAG---GGAASLFNVSGNSLYGVVSDAIGALKGRF-QVVDLSSNYFDG-----VWNV-
SDGNVDVRMNCFSGAP-------GQRNRVDCEEFYRRAGVRLGDALAP------------
--APSPE-------TSPGT-TTKNNN-SRISKGVLIGVI-AAAATLMVVFFGALVFCLAR
QKA-GRRGARGRGVDTNEESTRG--VRRRDSSVNP----------VTSPPVAVSPSANSG
HKDPVVVSGEFTFEQLVHATGG----FGDDNLLKHGHSG----DIYHGVFE--SGSQVVV
KKVNAQSVN-------KH--AGELDFYKMYSHERIVPLLGH-LAKDEEEFMAYKYMPKGD
LTNALHKK--------------PVD-TEDGLPSLDWITRLKIATGVAEAMCFLHDECRPP
LVHRDIQATSVLLDDKFEVRLGSMSDVC----AQQSGGSQS-VFSRLLRSSRS-------
--------------LDKNISG--PPATCS-YDVYCFGKVMLELVTGNFGVSGSN------
---DAASEEWMTNTLNRIDM-NDKESISRIIDPL-LIVDEDHLEEVWAMAIVA-KTC---
LNSKPSRRPSARYVLRALENPLKILRMA-SR-------SNSAR---LRSS-SSRS-SWQS
AFLQGNRYQSLETASSSGQMLDRK---------------------------HSTRSHGSG
G-----ETSFSFKRAS---REIAPEPEGFEENVVV-------------------------
------------
>LOC_Os01g52880.1 pacid=33124682 transcript=LOC_Os01g52880.1 locus=LOC_Os01g52880 ID=LOC_Os01g52880.1.MSUv7.0 annot-version=v7.0
-------------MAASVA-----------------VF----------------------
------------------------------------------------------------
------------------------------------------------------------
--------------------------------------------------VCLLSVA---
--------------------------------------------------------AAAA
------------------------------------------------------------
-------------------------------------------------------SMDPA
EREALFLVMEAV-----SSDRDWR-SESP--DP---C--GAPWPGLEC-KPAAGD----A
AAALLRVTRLDFGVEPN-------------------------------------------
------------------------------------------------------------
--------------PSCKDT-AAFPPLVFSSLPHLQSLFFVGCFKNPAANTSLVLPP-AA
NLSTS-SLQQLSIRANPSLSGVMPPQ-LATLR-SLQVLTISQNGLIRGEIPQG-IGELTS
LVHLDLSYNSLTGPVPSEISELKSLVGLDLSYNSLSGAIPSRIGELRQLQKL----DLSS
NNLTGGIPVSIANLSSLTFLALSSNGLSGHFPPGLSGLRNLQCLIMDNNPMNVP-LPSEL
------------------------------------------------------------
-----------GGLPRLQELRLAGSGYSGQIP-AAFGQLAS-LTTLSLEDNNLTGEIPPV
LTRL-----TRMYHLNLSNNGLGGAVPFDG-AFLRRLGQNLDLSGN--------------
-------AGLCLDDRM---VVRGVGVGVGACHA---------------------------
------------------------------------------------------------
------------------------------------------------------------
-----------------------------------GGGG--------------DG-----
------------------------------------------------------------
------------------------------------------------------------
----PLAPGGVT----------------------------G-AAA-TVRGS---------
-----------------------------------------------VDGYPFR------
-----------------------------------LL----------GHACLV-VACLVS
LN----------------------------------------------------------
------------------------------------------------------------
------------------------------------------------------------
------------
>LOC_Os03g56250.1 pacid=33127045 transcript=LOC_Os03g56250.1 locus=LOC_Os03g56250 ID=LOC_Os03g56250.1.MSUv7.0 annot-version=v7.0
MLPRC-------L----------------------VAVAV--------------------
------------------------------------------------------------
------------------------------------------------------------
-------------------------------------------------LLLVASHA---
--------------------------------------------------------ARGE
ERR---------------------------------------------------------
-----------------------------------------------------RLLLARQ
DVLALHGLRGSI----GVRAEYWP-VK-R--YP---C----SWTGVVC-R----------
---AGRVAELRLT-----------------------------------------------
------------------------------------------------------------
------------GLRRTRAG--ARSQGF--TVDPLRELTALEVFNASGFPLPGRIPA-WF
GTGLPASLEVLDLRSTS-VNSTLPAD-LGMSG-NLTTLDLAGNSIS-GSIPAT-LFLIKG
LKFLDLSDNNLTGEL---------------------------------------------
------------------------------------------------------------
------------------------------------------------------------
---------------------------------------------------------PNV
SISAG---DGTG-VFNASGNSLYGAIGDVLGPLRKRF-RQVDLSRNYFTEVIGTGFGNS-
SDGAVDINMNCLSG-S-------SQRSQGDCEAFYKRIGVSL---PEPPNA---------
--LPSP-----------------SKK-GVKWKYVLAGVL-AAAAFLVVLFLVALVFCLMK
S---GGRRPRGRGLEQNEEGIRS---GRRSSSVNP----------VMLSSMAASPAANGA
VKGLPTIVDEFTYEQLHNVTGG----FGDDNLVKHGHSG----AIYLGELE--SGFNVVV
KKVDLKSSN-------KN--LGELGFLAKNSHGRIVPLLGH-LATDEEELLVYKYMAKGD
LTSALHRK--------------SVD-AEEGLRSLDWITRLKIAIGVAEALCFLHDECSPP
LVHRDIQASSVLLDDKFEVCLGSLSDVC----TQQSEGSRS-FFSRMLRSSKS-------
--------------LDKNASG--PPASCS-YDVYCFGKVLLELITGNFGVSGSN------
---DTGSEEWLARTLDFIDA-HDKEGLSNIVDPS-LVVDEDHLEEVWAVSIVA-KTC---
LNPKPSRRPLARYILKALENPLRVVREE-LQ-------SNSS----LTST-SSRS-SWHF
AFHGD-SRRSSELRPTLGQS-ARK---------------------------QSVKSQGSD
EDEDEEEDSFSFKRAS---REILPDPVELEKDAVV-------------------------
------------
>LOC_Os03g51440.1 pacid=33128662 transcript=LOC_Os03g51440.1 locus=LOC_Os03g51440 ID=LOC_Os03g51440.1.MSUv7.0 annot-version=v7.0
M------------EEEEMMRAGGCCCGGGGV---WARLLL--------------------
------------------------------------------------------------
------------------------------------------------------------
--------------------------------------------------LVAVVAA---
-----------------------------------------------------PGAVVAQ
Q-----------------------------------------------------------
-----------------------------------------------------GNLTSRA
DLSGLYALRGSL----GLRARDWP-RR-A--DP---C---TAWAGVRC-S----------
---GGRVVSVDLA-----------------------------------------------
------------------------------------------------------------
------------GLRRTRLG--RLAPRF--AVDGLRNLTRLEAFSAPGFGLPGSLPA-WL
GAGLAPTFQLLDISGCA-VTGEIPASAIAGLS-NLTTLNLAGNLLS-GQLPGSALAGLAR
LKTLNLSGNAFSGEL---------------------------------------------
------------------------------------------------------------
------------------------------------------------------------
-------------------------------P-KAVWSLPE-LSVLDVSRTNLTGALPDT
GLALP----SNVQVVDLSGNLFYGGVPGSFGQLFGRT-KLANISGNYFDGKLGVSNGD--
-GGNFSFELNCFVDVT-------GQRSQAECQQFYAARGLPYNVSGPAPTP---------
--QPAM---------PAS---PGRKKGHKNLKYILIGAICGGVLLVAVIAAILYCLVCSG
SRRNGSRND------------------QRESGVRNT---QLGASGTGGGAVTAGTQPSAS
PANLAKVGDSFGYDQLVEATTD----FGDDRLIKHGHSG----DLYLGALH--DGTSVVV
KRITSSMAK-------KDAYMAELDLFAKGLHERLVPIMGHCLDKEEEKFLVYIFVRNGD
LSSALHRK--------------SGE-EEEGLQSLDWIKRLKIATGVAEALCYLHHECNPP
MVHRDVQASSILLDDKFDVRLGSLSEVC----PQEGEGHQN-VITKLLRFSST-------
--------------ADQGSSGS-PSASCS-YDVYCFGKVLLELVTGRLGISASN------
---DAATNEWLDHTLRYINI-YEKELMSKIIDPS-LIIDEDHLEEVWAMAIVA-KSC---
LNPRSSKRPPMKYILKALENPLKVVRED-NG------GSSSAR---LRAT-SSRG-SWNA
AFFGSWRHSSSDIGPSRDDNL-----------------------LKRS---ETIKSSGGS
NGD----HSSSRRRQS---KEIFPEPSGSRDT---------------------------E
D-----------
>LOC_Os05g45430.1 pacid=33158796 transcript=LOC_Os05g45430.1 locus=LOC_Os05g45430 ID=LOC_Os05g45430.1.MSUv7.0 annot-version=v7.0
------------MPVASVV-----------------LL----------------------
------------------------------------------------------------
------------------------------------------------------------
--------------------------------------------------LHLLSMA---
--------------------------------------------------------AAAT
AAL---------------------------------------------------------
-------------------------------------------------------AMDPA
ERETLLLVMEAV-----SSDREWR-SVGP--DP---C--GSPWPGLEC-KPVPAAGNVSS
AAARLHVTRLDFGVAPN-------------------------------------------
------------------------------------------------------------
--------------PTCKDG-AAFPHLAF-ALPHLQSLFLVDCFKNPAATTAFTLPP-SA
NLTSS-RLQQLSVRSNPSLSGTLPPQ-LSSIR-SLQVLTVSQNALIRGEVPQG-IGELKS
LVHLDLSYNSLTGTIPSRIGELRSLVGLDLSYNSFSGSIPGQLGDLAMLQKL----DLSS
NNLTGGVPATITGLTSLTFLALSNNGLSGHLPAGLSDLLDLQYLIMENNPMGVP-LPSEL
------------------------------------------------------------
-----------GDIARLQELRLANSGYSGSIP-ETLGRLAS-LTTLSLENNNLTGRIPAG
LSRL-----KRMYHLNLSKNGLDGVVPFDG-AFLRRLGRNLDLSGN--------------
-------PGLCVDGRA---VLQ-ADVGVGVCRR---------------------------
------------------------------------------------------------
------------------------------------------------------------
-----------------------------------AGDG--------------GDIA---
------------------------------------------------------------
------------------------------------------------------------
----SVSAATDV----------------------------L-SVGTLFRRDGQ-------
----------------------------------------LWLAGGR---WSAL------
-----------------------------------LLI---------RPVAVA-LCCSCC
L------------LL---------------------------------------------
------------------------------------------------------------
------------------------------------------------------------
------------
>DmPelle
M-----------------------------------------------------------
------------------------------------------------------------
------------------------------------------------------------
------------------------------------------------------------
------------------------------------------------------------
------------------------------------------------------------
------------------------------------------------------------
-------------------------------------------SGVQT------------
--AEAEAQAQNQA-----------------------------------------------
------------------------------------------------------------
------------NGNRTRSR---------SHLDNTMAIRLL------------PLPV---
---------------------------RAQLCAHLDALDVWQQLAT--------AVKLYP
DQVEQISSQKQRGRSASN----EFLNIWGGQYNHTVQTLFALFKKLKLHNAMRLIKDYVS
EDLHKYIPRSVPTISELRAAPDSSAKVNNGPP----------------------------
------------------------------------------------------------
------------------------------FP--------S-SSGVSNSNNNRTST----
-------------------------------TATEEI-PSLESLGN--------------
------------------------------------------------------------
---------------------------------IHISTV---------------------
----QRAAESLL------------------------------------------------
---------EIDYAELENATDG----WSPDNRLGQGGFG----DVYRGKW---KQLDVAI
KVMNYRSPNIDQKMVELQQSYNELKYLNSIRHDNILALYGYSI-KGGKPCLVYQLMKGGS
LEARLRAH---K--------------AQNPLPALTWQQRFSISLGTARGIYFLHTARGTP
LIHGDIKPANILLDQCLQPKIGDFGLVR------EGPKSLD-AVVEVNKVFGTKI-----
-------------YLPPEFRNF-RQLSTG-VDVYSFGIVLLEVFTGRQVTDRVPENETKK
NLLDYVKQQWRQNRMELLEK-HLAAPMGKELDMC-------------MCAIEAGLHC---
TALDPQDRPSMNAVLKRFE-----------------------------------------
------------------------------------------------------------
-------------------------PFVTD------------------------------
------------
>Pp3c7_16420V3.1.p pacid=32924111 transcript=Pp3c7_16420V3.1 locus=Pp3c7_16420 annot-version=v3.3
M-------------------------RIRTM---WWAAAF--------------------
------------------------------------------------------------
------------------------------------------------------------
-------------------------------------------------TLVAYQCF---
------------------------------------------------------------
------------------------------------------------------------
---------------------------------------------------IVTMALMDS
EAQAMQQLRMGL----QVQRSSWP-PS-E--DP---C---TMWQGVQC-A----------
---GEHIDSIDLS-----------------------------------------------
------------------------------------------------------------
------------GLQRVS----NQPFST--VLNGLQALVYLRELNASGFALGRALPD-WF
TT-LR-FLQILDLTETA-LEGTLPPA-LGNLS-SLTVLTLAVNNIT-GYIPES-VGNIVN
LTTLNLSHNKLEGPIPPSLFNATSLVYVDLSYNNLTGVLPTTVGNLLNSQFF----IASH
NALTGPLPSQLGNLSRLTLLDLSSNNFSGALIPDLGKLKSLNFLSLAKNNLFDA-FPPEI
------------------------------------------------------------
-----------SQCTGLRTLILRENRVEGVLP-STIGDLKE-LVVLDVSSNRITSLLSSG
LGSI-----ESLAIVDISHNYFYGPIIDEL-VSLRNI-QSLNLSHNFFNGSLPVGLL---
--PTAVVKKNCLTGSP-------GQHALRTCQRFYGKRGVVFGAPTAPPAS--NGIPV--
LEPPSQG--------SPG---GNKTG-IKHLVPILSGVL-GGVGLIFLVASIIFCCVRFG
FWG-KKKGESG----------------RTHGSVGSV--------------RGGSARATAP
AVPTSRMGEVFTYEQLQRATKN----FAIGNLISNGHSG----DLYRGVLE--SGAMAAI
KMIDLTKVR-------LETYLQELEVLGRASHTRLVLLLGHCLDRDDKKFLVYKYTPNGD
LASALHKK------------GSPGP-CEDVLQSLDWITRLKIAIGVAEALSYLHSECSPP
IVHRDVKASSILLDDKFEVRLGSLSDAR----VQDGDPHPS-RITRLLGLSQS-------
--------------SDQGDAG--VAVSTS-SDVYNFGKVLLELVSGKLGISGSTG-----
---DPRSEAWLEWALPLISV-HDKESLPKLVDPS-LIVDEDLLEEVWAMAIIA-RAC---
LHTKPHKRPSMRHVLKALENPHKVVREE-NF-------GESL----AMRT-SSHS-SWNE
AMFGSWRHKHNNNNLSMSRLGDAE-------------AYHGSLPVAKAT--GVSSSSVFR
GDA----PPGHARRGS---SDIVPEPIDEDTPHGSQ------------------------
------------
>Pp3c5_6590V3.1.p pacid=32953486 transcript=Pp3c5_6590V3.1 locus=Pp3c5_6590 annot-version=v3.3
M-----------------------RMSIRLE---LAVTLLVPFFLHA-------------
------------------------------------------------------------
------------------------------------------------------------
-------------------------------------------------SAILLWAA---
------------------------------------------------------EGVAAD
M-----------------------------------------------------------
-----------------------------------------------------SGTLVES
EYVAMQKLRVQL----QVKDSAWE-PQ-Q--DP---C---SYWRGVQC-L----------
---NGHVDSILLT-----------------------------------------------
------------------------------------------------------------
------------GLPRYSAK--SNPLALQ-GVWALQQLPFLRVLNASHVTFSGGIPE-WF
GN-VT-SLESLDLSGCS-LSGPLPLN-FGNLV-RLGSLSLAGNSFN-WLSPQT-FSNLIN
LSFLNLSMNAFSGSIP--FLSSSYFTAIDLSSNKFTGGISPLSFNLPSLEFL----NLAG
NMLNMAVPPEIGNLAALGYLDLSNNNMQGTLPLELGRLNRLTVVRLSNNKFSGS-LPAEI
------------------------------------------------------------
-----------TGLIGLSVMELDHNIFTSEIP-ATMDLLQN-LVGLDISFNSFTGVFPRG
LLKL-----PAIQTLNVSHNLFHGPVPQEL-TAQQSL-VDLDVSENYFNGTLPMGFL---
--PSAITRKNCLAQGR-------NQRWIRDCTMFYARLGIH-SFNATPPIDYSDHSP---
--IPPPDVGPAS--ETADL--SHDQT-RNRLAPHLAVAF-GGMGLIVLVSVMVFFFHSCQ
KRR-SRDNAMD---------------CGRISGVGG-------------------------
------QRQSFTYSQLAGATNK----FSSSNLICAGHSG----DLYRGEI---SGTAIVV
KKVDLRRVK-------RDLFLTELEVCEKASHNNFVALLGTCLDREEEKLLVYKYYPNND
LATSLHKK------------GSLS--QEDVLLSLDWITRLKIAIGAANGLSYLHSECCPP
IFHSDVRASSILLDDKYEVRLGSLSNCR----IQDSR-----ILARMFGFSSS-------
--------------YDLADLNH-SHSSSA-HDVYCFGAVLLELVSGKLGISELA------
------NHLWLEWALSAINV-KDKEGVSKLVDPS-LIVDEDLMEEVWAMAIIA-KAC---
LNSKPSKRPNMKHVLKALENPHKVVRDE-SF-------CESP----AVRS-SSQN-SWND
ALFGSLRHHTSVSGYFRGGNPGPR----SSKPIIDTTDNYPAPTAGAS-----SRSQNSQ
EMY----TMHHGRVGS---NDTFPEPIIEEAH---------------------------E
RNNGR-------
>Pp3c11_10500V3.1.p pacid=32958565 transcript=Pp3c11_10500V3.1 locus=Pp3c11_10500 annot-version=v3.3
M-------------------------KNWVW---WWVVAL--------------------
------------------------------------------------------------
------------------------------------------------------------
-------------------------------------------------TLIVYQCR---
------------------------------------------------------------
------------------------------------------------------------
---------------------------------------------------VLTMALMNS
EAQAMRELQKDL----QVEQSSWP-PS-E--DP---C---TRWQGVQC-V----------
---GDHVDSLDLS-----------------------------------------------
------------------------------------------------------------
------------VLQRVS----NQSFNA--VLDGLQALPYLRELNASGFTLRFSLPD-WI
TS-LQ-TLQILDLTATS-LEGTLPRA-LGNFS-NLTVLCLAGNNIT-GEIPAS-VGSMVN
LTTLNLSNNKLVGSIPPSIFNASALVSVDLSHNNLTGVLPTTVGNLVNLQFF----IASH
NDLVGPLPPQLGSLFLLTLLDLSSNNFSGAIPPDLGKLKSLNFLSLATNNLSGT-LPSDI
------------------------------------------------------------
-----------TQCTGLRTLILRENIVEGMLP-ATIGDLKE-LVVLDVSSNRITGLLSSE
MGAI-----KSLEILDIAHNYFYGPIVSEL-VALRNL-KSLNVSHNFFNGSLPSGFL---
--PTAVVKKNCLLGSS-------GQHELRTCQRFYVRQGVIFGAPTTPPAS--DGIPM--
LEQPLAS--------DPG---GNKSK-TKHLVLILSSCV-GGAGLIFLVASVIYCCVRLG
CGG-KKKGESA----------------RTHGSIGSV--------------RGGSARAIAP
AVPTSRMGEVFTYEQLQRATKN----FFVGNLISNGHSG----DIYRGVLE--SGTMVAI
KRIDLTKVK-------METYLQELEVLGRASHTRLVLLLGHCLDRDEEKFLVYKYTTNGD
LATALHKK------------GSPDP-CEDVLQTLDWITRLKIAIGVAEALFHLHSECSPP
IVHRDVKANSILLDDMFEVRLGSLSNAR----VQDGEPHPS-RITRLLGFSQS-------
--------------SDQRDSV--AAVSTS-SDVYNFGKVLLELVSGKLGISGSTA-----
---DHHSEAWLEWALPLIRV-HDKESLPKLVDPF-LIVDEDLLAEVWAMAVIA-RAC---
LHTKPHKRPSMRHVLKALENPHKVVREE-HF-------GESL----AMRT-SSHS-SWNE
AMFGS-------------------------------------------------------
------------------------------------------------------------
------------
>Pp3c1_4210V3.1.p pacid=32971370 transcript=Pp3c1_4210V3.1 locus=Pp3c1_4210 annot-version=v3.3
MQVR-----------GEMLRICH-LHTMWIWIRTWWAVAY--------------------
------------------------------------------------------------
------------------------------------------------------------
---------------------------------------------------VIQNLV---
------------------------------------------------------------
------------------------------------------------------------
---------------------------------------------------VSVVALLSS
EARTMQQLQQEL----RVRESSWP-AL-E--DP---C---TRWQGVQC-E----------
---GDHVKSILLS-----------------------------------------------
------------------------------------------------------------
------------DLPRQS----NETMHV--YLDVIQGLPNLRELNASGFPLRRPIPD-SF
TS-LR-ALQVLDLTATV-IDGGIPTT-LGNLS-SLRFLSLASNELT-GSIPES-IGNLVN
LVSLNLSFNRLLGPIPSGLFNATGLVNIDLSHNNLTGHLPPAVGRLAMSQSL----VVSN
NELTGSLPSQLGNLTFLKQLDLSHNLFSGAIPPDLGKLRNLDVLTLETNNLSGK-FPPEI
------------------------------------------------------------
-----------SQCTSLRIFNMRQNQVEGVLS-EAIGDLRK-LVTLDASSNRMTGLLPSG
VGTF-----VLLQTLDIAHNYFYGSIPELF-GTLQNI-QSLNLSNNFFNGSLPVGLI---
--PNAVLKKNCLTSSP-------GQHAPRTCFKFYARHGVIFGEHASSPDS-APQTPILF
LPPPSP---------------TSEAT-TKHLVPILAGTL-GGVVLIVVIASLAVCFHLCE
KKP-KNLDASG----------------RTHGSVGSA--------------RGGSARVSAA
AVPTNRMGEVFSYAQLQQATNN----YASENLICNGHSG----DLYKGLLE--SGAMVAV
KRIDLTKVR-------TQSYLQELEVLGRASHTRLVLLLGHCLDRDEEKFLVYKYTPNGT
LASALHKK------------SSPRP-YEDGLQSLDWITRLKIAIGVAEALSYLHSECSPP
IVHRDVKASSILLDDKFEVRLGSLSDAR----VQDGNSHPSRRITRWLGLSQP-------
--------------SDSGDSG--LGFSTS-SDVYSFGEVLMELVSGKLGISGTKT-----
---DPESEAWLEWALPLINV-HDKESLPKLVDPS-LIVDEDLLGEVWAIAIIA-RAC---
LHTKPHKRPSMRHVLKALENPHKVVREE-HF-------GESFRR-NEMRT-SSHS-SWNE
ALFGSWRYHHSKDAAVTSLRED---------------GYHCTLSVAKSC--GMASSS---
-------APPHARRGS---SDTAPEPTEEDPHDML-------------------------
------------
>Pp3c6_19730V3.1.p pacid=32975492 transcript=Pp3c6_19730V3.1 locus=Pp3c6_19730 annot-version=v3.3
M-------------------------GLRV----WAVWASRPIALHCIL-----------
------------------------------------------------------------
------------------------------------------------------------
------------------------------------------------IAAVLYCAS---
------------------------------------------------------VDAVAE
G-----------------------------------------------------------
-----------------------------------------------------PTTLSVS
ENVAMLTLREQL----RVEDSAWQ-PQ-E--DP---C---WYWRGVQC-V----------
---NGHVDSILLT-----------------------------------------------
------------------------------------------------------------
------------GLPRYSPK--SKPPVLQ-DVWALQQLQMLRVFNASQVTFEGGIPE-WF
SN-LT-SLESLDLSECS-LSGPLPLN-FGILV-RLGSLTLAQNSLS-GPLPQS-FGNLIN
LSFLNLSSNAFSGPIP--FLSSAYLSTIDLSSNQLTGGISPLLFNLPSLQFL----NLAG
NMLNMGVPVELGNLAALSYLDLSRNDIQGPLPPELGRLSNLTVIRLSYNKFSGS-LPAEI
------------------------------------------------------------
-----------TGIKELSVMELDHNVFTGDIP-STMNLLQN-LVVLDISSNLFKGLYSRG
LFTM-----PMLNTLNISDNMFYGPLPQEV-ASQHSL-AVLDISGNYFNGTVPTGFL---
--PSAVTRTNCLAQVE-------KQRRLFACTKFYAPMGVHFSFNATPPIDDSYATP---
--PPPSLVASPL--ETPGL--PHDHS-GNRLTPLLAGVF-GGMGLIVFVGLMVFCLHRCQ
MRR-CRDGAMG---------------SLRGSSAGG-------------------------
------RGQTFTYSQLSSATNR----FSLSNLICVGHSG----ELYKGEI---SGTAIVV
KKVDLRKVK-------QSLYLSELEIFDKVSHCRLASLLGTCLDREEEKFLVYKYYPNND
LATSLHRR------------SNHGH-CEDMLLSLDWITRLKIAIGVADGLSYLHSECCPP
IIHRDVRASSILLDDKYEVRIGSLSDSR----TQDSESHSS-ILSRMFGFSSSS------
--------------YDPADPSH-GIASSA-YDVYCFGKVLLELVSGKIGISGST------
------NNQWLEWALPLINV-NDKEGLPKLVDPS-LIVDEDLMEEVWAMAIIA-KAC---
LNSKPSKRPSMKHVLKALENPHKVVREE-NF-------GESL----AVRS-SSHN-SWND
VLFGSFRQHTSVSGYFRSSNPGPR----SRTPIIDTTDNYPVPVARQSV-LGPSSSQNSR
EMY----AMQHMRCGS---SDIVPEPIMEVAF---------------------------E
SEQGR-------
>Potri.009G116300.1 pacid=26988010 transcript=Potri.009G116300.1 locus=Potri.009G116300 ID=Potri.009G116300.1.v3.0 annot-version=v3.0
MAD----------QRIVLA-----------------LKFL--------------------
------------------------------------------------------------
------------------------------------------------------------
-------------------------------------------------LLVLFFES---
--------------------------------------------------------TFEQ
QQQ---------------------------------------------------------
-----------------------------------------------------ERLTSPI
ERAALLGLRSSL----GLRSRDWP-IK-A--DP---C---SIWNGIKC-E----------
---NGSVSEINIS-----------------------------------------------
------------------------------------------------------------
------------GFKRTRLG--SQNPQF--RVDSLVNLTRLKSFNASGFYLPGSIPD-WF
GQRLV-SLQALDLSSCL-ISNAIPGS-LGNLT-SLTVLYLHDNNLT-GMIPSS-LGQLVG
LSVLDLSSNMFTGSIPVSFGSLQNLTRLDISMNFLFGSVPPGIGMLSKLQYL----NLSM
NDLSSSIPAQLGDLRNLVDLDLSFNSLSGSLPAELRGLRNLQRMLIGINLLGGS-LPVNL
------------------------------------------------------------
----------FPVPSQLQTVVLKSNGFIGAVP-DVLWSMPR-LRLLDISGNNFTGMLSNA
SLNTN----TTTAELNVSQNLFYGGLT----PVLRRF-SFVDLSGNYFEGRVPDYVS---
--DNASLVSNCLQNLS-------NQRSLLGCTSFYTEKGLIFDNFGLPNST---------
--QPP-----------AR---ENSGK-SKRKVIILVSVL-GGFGLILLLVILIVLLLFFI
RKT-GNKTQ-------------------RGVGVGP----------ATPVPSGSSPPPPGV
SIDFSSLGDIYTYQQLLLATGD----FGDVNLIKYGHSG----DLYKGISE--SGIPVVI
KKIDLQSHR-------KEAYLLELDFFSKVSNPRLVPLLGHCLEKENEKFLIYKHMPNGD
LSSSLYRK--------------TNS--EDGLKSLDWITRLKIAIGAAEGLSYLHHECTPP
IVHRDVQASSILLDDKFEVRLGSLSEVC----TQEGDTHHS-RITRFLRLPQS-------
--------------LEQGTSGS-LTTTCA-YDVYCFGKVLLELVTGKLGISASS------
---DAQLKEFSEQILPFISI-YDKELVIKIVDPS-LIIDEDLLEEVWAMAIVA-RSC---
LNPKPSRRPLMRYILKALENPLKVVREE-N--------SGSAR---LRTT-SSR--SWNG
SLFGSWRHSSSDVAVIPAASSARP----------------GGSSFKQS---GTSNSQGSG
QNGGGD-HSSSHRRHS---REIFPEPYDEQDV---------------------------E
KQD---------
>Potri.004G155100.1 pacid=26992387 transcript=Potri.004G155100.1 locus=Potri.004G155100 ID=Potri.004G155100.1.v3.0 annot-version=v3.0
MVD----------QKIVLA-----------------LKFL--------------------
------------------------------------------------------------
------------------------------------------------------------
-------------------------------------------------LLVLFFES---
--------------------------------------------------------TFEQ
QQQ---------------------------------------------------------
-----------------------------------------------------ERLNSPI
ERAALLELRSSL----GLRSKDWP-RK-A--DP---C---SVWNGIKC-E----------
---NGSVSEINIS-----------------------------------------------
------------------------------------------------------------
------------GFRRTRLG--SQNPQF--SVDSLVNLTRLKSFNASGFYLPGSIPD-WF
GQRLV-SLQVLDLSSCL-ISNAIPES-LGNLT-SLTGLYLHDNNFT-GMIPSS-LGLLVG
LSVLDLSANKFTGSIPVSFGSLQNLTRLDISKNFLFGSIPLGIGMLSKLQYL----NLSS
NNLSSSIPPQLGDLSNLADFDLSFNSLSGSLPAELRGLRNLQRMLIGNNLLGGF-LPVNL
------------------------------------------------------------
----------FPVPSQLQTVVLKRNGFSGSVP-DLLWSIPQ-LRLLDISGNNFTGILPNG
SLNAN----ASSAELNISENLFYGGLT----PTLRRF-LVVDLSGNYFEGTVPDYVS---
--DNASLVSNCLQNSS-------NQRSLLDCTSFYTEKGLTFDNFGLPNST---------
--QPP-----------AG---ENTGK-NNKKVIIWASVL-GGVGLILLLVILLVLLLFCI
RKR-GTMTQ-------------------GGVGVGP----------VTPVPSGSSPPPPGV
SIDFSSLGDTFTYQQLLLATGD----FRDVNLIKHGHSG----DLYKGILE--SGIPVVI
KKIDLQSHR-------KEAYLLELDFYSKVSHSRLVPLLGHCLEKENEKFLIYKHIPNGD
LSSSLFRK--------------TDS-EDDGLKSLDWITRLKIAIGAAESLSYLHHECMPP
IVHRDVQASSILLDDKFEVRLGSLSEVC----TQEGDTHQS-RISRLLRLPQS-------
--------------LEQGTSGS-LTATCA-YDVYCFGKVLLELVTGKLGISASS------
---DAQLKEFSEQILPYISI-YDKELLIKIVDPS-LIIDEDLLEEVWAMAIVA-RSC---
LNPKPSRRPIMRYILKALENPLKVVREE-N--------SGSAR---LRTT-SSR--SWNA
SLFGSWRHSSSDVAVIPATSSARP---------------EGGSSFKRS---GTSNSQGSG
QNGSGN-HSSSMRRHS---REIFPEPSDEQDV---------------------------E
RQN---------
>Potri.002G260100.1 pacid=27024024 transcript=Potri.002G260100.1 locus=Potri.002G260100 ID=Potri.002G260100.1.v3.0 annot-version=v3.0
MKE---------------------------------LLLV--------------------
------------------------------------------------------------
------------------------------------------------------------
-------------------------------------------------TILVLFHC---
--------------------------------------------------------TLGQ
Q-----------------------------------------------------------
-----------------------------------------------------GFL-TRN
ELSALFDLRSSL----GIRSTDWP-IK-S--NP---C---KQWTGIQC-R----------
---NGRVIGINIS-----------------------------------------------
------------------------------------------------------------
------------GLKRTRVG--RLNPSF--SVDSLANCTFLESFNASGFSLPGPIPD-WF
GYQLG-SLKVLDLQSSS-VTGPIPAS-LGNLT-RLNALYLGSNDLA-GSLPAA-LGQLMQ
LLVLDLSRNSLTGQLPSEFGLLRNLSKLDLSSNYFSGSIPSTFGSISSLKIL----NLSD
NSLMGSVPVELGNLSNLVELNLGMNVLSGLLPVEFMRLRNLEVLVLRDNRLEGR-LPDGL
------------------------------------------------------------
----------FPSLGKLRVLELRENKFDGALP-DALWSSQN-LQVLDVSANNFTADLTNF
SLKGH----ASGAVFNLSNNKLYGTPA----CLSENC-TSIDFSGNYFQGKVTISSP---
--RNGSLDMNCLQTVP-------YQRSLEDCRLFYAERDLTFDYFGNPE-----------
----------------PG---SVPKK-RKRWIYILVGLL-GGVGFLTILVLVIVVV-LRK
FSN-TITNE------------------RGSADVGR-------------VPDGDSPPLPKD
PTSVSSLRDSFTYEQLLGLTSE----FGERNLIKHGHSG----DLYQGFLE--GGIPIVV
KRINLHSLK-------QDSCMMELEFFSKHSHARLVPLLGHCLENENHKLLVYKYMPNRD
LAESLYRV--------------TNF-EDDGLQSLDWITRLKIATGAAEGLSYLHQECNPP
LVHRDVQASSILLDDKFEVRLGSLSRVR----VQEGDLHQS-VLTRFLRKSQSSV-----
--------------SDPGTSGS-SPATCA-HDVYCFGKVLLELVTGKLGISKSD------
---DATTREWLEHALAQISV-YDRELVAKIVDPS-MIVDEDLLEEVWAMAIVA-RSC---
LNSKPSKRPPMKYVLKALENPLKVVRDD-MY--------SSGR---LRTT-SSRR-SWSA
AFFGSWRHSPDNASTLGHAN---------------------TSGLKQP---GRAGSRGSS
GIE----HSSSNKRLS---SEIFPEPLEMQDM---------------------------E
RLDEH------R
>Potri.019G094700.1 pacid=27026274 transcript=Potri.019G094700.1 locus=Potri.019G094700 ID=Potri.019G094700.1.v3.0 annot-version=v3.0
------------MDSGQILLS----Y-IRVW---VILLLLSATFQNSKLAAKNTAQDKKR
KLAAENSGFISIDCGAEEDYLDWKTGITYKTDKDFISTGKNMFVAPEYQLTTFYYGNMVN
SLRTFPEGKRNCYTLKPRQGKNQNYYVRAFFYYGNYDSKNQTQIKFDLYLGVNYWATVVD
MQWIYYNIIHYSVTDTIYVCLVNTGSGVPFINGLDLRFMNDSPYRTMNGSLLPMVHADLG
GHPTQGYKTIRYKDDVYDRIWRFDVNLTDSVSNGTETNIDIQGSDDPCRLPVEVLRTAVQ
PRNGLNSLSYSYPSPHTENFTPEFLVFFHFAEIFEQTAIGKLREFTITLNGLNYGPFTLE
YLKPLTIRSNITQVQEGQVRFSIDATLRSDLPPILNAFEIFKLL------PLPDSPTNQT
DVDAIMAIKEAY----KIDRVDWQ----G--DP---CLPLITWTGLQC-N----------
DDNPPRIISMNLS-----------------------------------------------
------------------------------------------------------------
------------------------------------------------------------
--------------SSQ-LSGNIAVS-LLNLT-AIKSLNLSNNELT-GTVPEA-FAQL--
------------------------------------------------------------
------------------------------------------------------------
------------------------------------------------------------
-------------------------------P-D--------LTILDLSGNKLTGAVPHS
LKEK-----SNNGQLKL------------------------SLDGN--------------
-------LDLC---------------KLDTCEKKQRS-----------------------
-----------------------------FPVPVIASVI-SVLVLLLLSIITIF------
------------------------------------------------------------
------------------------------------------------------------
------------------------------------------------------------
-----------------------------------W--RLK-------------------
RVRWNVSLSSSVGLSRKELSLKSKNQPF--------------TYVEIVSITNNS------
-------------------------------------KPLLE------------------
--------------------------------------KEDLEKYILAT-----------
------------------------------------------------------------
------------------------------------------------------------
------------------------------------------------------------
------------
>Potri.014G196600.1 pacid=27033061 transcript=Potri.014G196600.1 locus=Potri.014G196600 ID=Potri.014G196600.1.v3.0 annot-version=v3.0
MKG---------------------------------FLLV--------------------
------------------------------------------------------------
------------------------------------------------------------
-------------------------------------------------TILVLHQC---
--------------------------------------------------------TLGQ
Q-----------------------------------------------------------
-----------------------------------------------------DFFKSRI
ERSALLDLRSSL----GIRSTDWP-IK-S--NP---C---KKWTGIQC-R----------
---NGRVTGINIS-----------------------------------------------
------------------------------------------------------------
------------GFKRTRAG--RLNPSF--SVGSLANLTFLESFNASGFSLPGSIPD-WF
GYRLG-SLKVLDLRSSS-VTGPIPAS-LGNLT-GLNALYLANNDLA-GSMPAA-LGQLMQ
LLVLDLSRNSLTGLIPNDFGFLRNLSCLDLSSNHFSGSIPSTFGSISGLQFL----NVSD
NSLVGSVPVELGNLSHLVKLNLGVNVLSGSLPVEFRRLRNLEMLVLRHNRLEGR-LPDGL
------------------------------------------------------------
----------FSSLGKLRVLELRENKFDGALP-GALWSLRN-LQVLDVSANNFTGDLSNF
SFKGH----ASGAVFNLSNNQLYGTTA----CLSGNY-TSIDLSGNYFQGKVPRISP---
--SNGSLDMNCLQAVP-------DQRRLEDCSLFYAGRGLTFDYFGNPEPR---------
--QQLL----------PT---PAPRR-RKQWIYILVVLL-GGVGFLAFFILVIVLV-LRK
CNY-AISNE------------------RGSADVGP-------------VPEGDSPPLPKD
PTSVSSLGESFTYAQLRSLTGE----FSERNLIRHGHSG----DLYQGFLE--GGIPIVV
KRINLHSLK-------KDSYVTELEFFSKYSHARLIPLLGHCLENENQKLLVYKYMPNGD
LAESLFRV--------------TNF-DDNGLQSLDWITRLKIAIGAAEGLSYLHHECNPP
LVHRDVQASSILLDDKFEVRLGSLSEIR----IHEGDSHQS-VLTRFLRKSQSSV-----
--------------SDPGTSGS-SPITCA-HDVYCFGKVLLELVTGKLGISKSD------
---DATTKEWLEQTLVQISL-YDKELVAKIVDPS-LIIDEDLLEEVWAMTVVA-RSC---
LNPKPSKRPPMKYVLKALENPLKVVRED-SY--------SSER---LRTT-SSRR-SWSA
AFFGSWRHSSENVTVLGHAN------------------REGISGLKQP---VRVGSQGSG
RIE----HSSSNKRLS---NEIFPELLEMQDM---------------------------E
RLDEH-------
>Solyc01g109650.2.1 pacid=36139400 transcript=Solyc01g109650.2.1 locus=Solyc01g109650.2 ID=Solyc01g109650.2.1.ITAG2.4 annot-version=ITAG2.4
MVK----------QQGRVV-----------------LFCF--------------------
------------------------------------------------------------
------------------------------------------------------------
-------------------------------------------------VFFLLFDS---
--------------------------------------------------------TFQQ
R-----------------------------------------------------------
-------------------------------------------------------VSSST
EKFALLQLRSSL----GLRAKEWP-IK-G--NP---C---FNWAGIRC-K----------
---NGRVTEINIS-----------------------------------------------
------------------------------------------------------------
------------GFKRTRVG--GQTPQF--SVDALQNLTLLESFNASNFVLPGSIPE-WF
GLRLV-SLRVLDLRSCF-LIGPIPPS-LGNLT-SLVTLNLSDNGLT-GQVPPS-LGLLSH
LSSLDLSHNKLVGVIPDTFVSLKNLTLLDMSSNFFKGAIPSDIGTLLQLKSL----NLSD
NSFSTLIPTQLGRLSNLVDLNLSFNSLSGVIP-ELGGLRNLKGMAVGHNSLSGS------
------------------------------------------------------------
------------------------------LP-NALWSMPG-LQFLDVSSNNLTGILPNV
SSVVS----ATGAVFNLSHNTFYGNLP----SLNRSF-SFLDLSGNYFEGKLPNYAQ---
--RNASISSNCLQNVT-------SQRNRSECASFYSGRGLLFDNFGEPNAT---------
--EPPP----------AS---KSNRK-SHRNKIILVAVL-GSVGLLALVFICILLLIFCT
RKR-GATNQ-------------------RATEVGP-----------GPASSSPPPPAPGV
SLNFSSLGDAFTYQQILQATGE----FNDANLMKHGHSG----DLFRGTLE--GGTLIVV
KRIDVQSAR-------NEAYLSELDFFSKVSHSRLVPFMGHCLENENEKFVVYKYMPNGD
LSSSLFRK--------------NNS-DDDSLQSLDWITRLKIAIGAAEGLSYLHHECNPP
LVHRDVQASSILLDDKFEVRLGSLNEAC----AQEGESHQN-RISRLLRFPQT-------
--------------SEQGASGS-PSATCA-YDVYCFGKVLLELVTGKLGISASN------
---DASMKEWLDGTLKYISI-YDKELVTNIVDPS-LIIDEDLLEEVWAMAIVA-RSC---
LNPKPSRRPLMRYILKALENPLKVVREE-H--------TSSAR---LRAT-SSRS-SWNA
ALFGSWR-SSSDVAAVPAAASAHK--------------LEGTSSLKQS---GTTGSQGSG
PNGDNNGHSSSTRRQS---KEIFPEPLEEQDV---------------------------E
RGPQA------E
>Solyc12g089160.1.1 pacid=36147261 transcript=Solyc12g089160.1.1 locus=Solyc12g089160.1 ID=Solyc12g089160.1.1.ITAG2.4 annot-version=ITAG2.4
M---------------------------------LKITPF--------------------
------------------------------------------------------------
------------------------------------------------------------
-------------------------------------------------FFFLFFYS---
------------------------------------------------------------
------------------------------------------------------------
---------------------------------------------------VSSNQISTL
EHKALLDLRSSL----SISAKNWP-RK-S--NP---C---TNWTGIHC-N----------
---NDKVVSIKLT-----------------------------------------------
------------------------------------------------------------
------------GLRRIHKG--NMSPHF--AVDSLANFTHLTSFNSSGFVLSGPIPY-WF
GQKLT-QLKHLDLSSSS-ILGSLPSS-LGSLT-NLDYMSLFNNSIT-GTIPLE-LGKLRS
LRVLDLSWNSLTGEIPSSVSNIMNLSVLDLSSNILSGKIPVEFGSFLGLKLL----NLSY
NSLSSYIPSEISNLSGLVELDLGFNYFSGSLPEGLLRMRNLSKLLVGNNELEGA-LSSSL
------------------------F-----------------------------------
----------TSNDSVLEYINLRSNRFEGKVP-DVLWFLSDHLRVLDISGNNFTGVVSNS
TYFS-----VTGASYNLSNNLFYGNVT----FDVRSF-QSIDLSKNYFQGLAPA------
-ISGVRVMDNCFKGLL-------NQRSLDDCSKFYADRGLVFVDGGIGTRV---------
--------------------HRASKG-RHKCLFVMVGVF-GGVGVLMLMALVILLFWKIC
YR--GNTNE------------------RGISNVSPV-----------VEGGNNQAAPVKF
SRDTSGSIESFTYDQILKATSN----FNETDLIKNGHTG----DIFRGILE--GGVTVVI
KKVNVHHIE-------KETYKLELDLLNWTTHHRLVPFLGHCLDHENEKFLVYKYMPNGD
LFNLLSRD--------------TDL-EDENEQSLDWITRLKIATGVAEGLVYLHHECNPP
LVHRDVQASSILLDDKFEVRLGSLSDVC----AQEGDS-QN-LITKFFRTTKN-------
--------------PEGEPAGT-SFTSCSTYDVYCFGKVLLELVTGKVGASHLD------
---DVSTKEWLEKLLPFITI-RDKELVSKIVDPS-LIIDDDLLEEMWSVAIVA-KAC---
LHPRPSRRPEMRRVLKALENPFKVVREG-SF--------NSIR---LRNT-SSRR-SWSA
AFLGSWNLSSQDSINASGQTS-----------------KEAGMNLKQSGRVGLSHSISSG
N-----EHSSSCKRSS---SEIFPEPQDTLDI---------------------------E
RQDMS-------
>Solyc10g051360.1.1 pacid=36154010 transcript=Solyc10g051360.1.1 locus=Solyc10g051360.1 ID=Solyc10g051360.1.1.ITAG2.4 annot-version=ITAG2.4
M-----------------------------------------------------------
------------------------------------------------------------
------------------------------------------------------------
------------------------------------------------------------
------------------------------------------------------------
------------------------------------------------------------
------------------------------------------------------------
------------------------------------------------------------
------------------------------------------------------------
------------------------------------------------------------
------------------------------------------------------------
------------------------------------------------------------
------------------------------------------------------------
------------------------------------------------------------
------------------------------------------------------------
------------------------------------------------------------
------------------------------------------------------------
------------------------------------------------------------
------------------------------------------------------------
------------------------------------------------------------
------------------------------------------------------------
------------------------------------------------------------
------------------------------------------------------------
------------------------------------------------------------
-----------------------LNVICA-YDVYCFGKVLLELVTGNLGISSSS------
---DVNMK-------------MGHDYCCQILSQS-QAFEES-VNEVYP------------
---------------QSFRKPIKVVRKE-H--------AISER---LRAT-SSKG-SLGS
TLFGSWCHSFSDIVAPPANKVE------------------GASSFKKS---ATMGSQGIG
QVPKGG-SSFSTGRHS---KEIFHEPLDVRDVGGT-------------------------
------------
>Solyc10g051370.1.1 pacid=36154156 transcript=Solyc10g051370.1.1 locus=Solyc10g051370.1 ID=Solyc10g051370.1.1.ITAG2.4 annot-version=ITAG2.4
------------MR-HQMS-----------------FLCF--------------------
------------------------------------------------------------
------------------------------------------------------------
-------------------------------------------------MLFLLFDS---
--------------------------------------------------------TFS-
------------------------------------------------------------
-------------------------------------------------------LSLSE
ERKALFLLRSTL----GLRRNEWP-RP-RTVNP---C---TDWKGIRC-K----------
---NGRVAEINIS-----------------------------------------------
------------------------------------------------------------
------------GFRRTNVG--QDNPQF--SVEALQNITFLERFNALNFKLPGPIPV-WF
GSIVAPSLQILDLRFCS-ITGLIPSS-LGMLG-NLTMVYLSNNAIT-GPLPMS-LGQLWN
LAVLDLSHNSLVGSIPSSFRYLDNLIMLDMSSNHLTGPIPPSVVTLPHLQYL----NLFN
NSFS--------------------------------------------------------
------------------------------------------------------------
------------------------------------------------------------
------------------------------------------------------------
------------------------------------------------------------
------------------------------------------------------------
------------------------------------------------------------
------------------------------------------------------------
------------------------------------------------------------
---------------------------------------------------YLSKD----
------------------------------------------------------------
------------------------------------------------------------
------------------------------------------------------------
------------------------------------------------------------
------------------------------------------------------------
------------------------------------------------------------
------------
>Smo_40907_ pacid=15402562 transcript=40907 locus=40907 ID=40907.v1.91 annot-version=v1.0
S-----------------------------------------------------------
------------------------------------------------------------
------------------------------------------------------------
------------------------------------------------------------
------------------------------------------------------------
------------------------------------------------------------
---------------------------------------------------------SRG
DAFALRHLRYSL----QVRNFYWP-KS-A-QDP---C---SAWRGIQCDE----------
---QGRVVGIHLA-----------------------------------------------
------------------------------------------------------------
------------GLKRTVAG--MAQPSF--SVDPLRSLPLLRYLNASGFHARGLLPY-WI
GE-LS-QLQVLDLSSCSGLQGSIPDS-LGQLR-QLKFLSLSGNNLT-GGLPYS-LGNLVA
LEALNLSSNGLSGGIPGSFQAMRRLVTLDVSRNLLDGLPRLGSGD---------------
---GGGVNGSQPWFERIEVLDLSSNRINGSLPPELGKLASLRVLDLSRNSLGGT------
------------------------------------------------------------
------------------------------IP-AGIGSLAR-LTKMDLSRNNLTGFLPRE
LSSL-----ARMEALVLSHNEFYGSLPEGL-TALKSM-AFLDLSSDYLNGTVPDEIT---
--YTTALAGNCFENVA-------RQRYQKDCQRFYTSRGLELSGEVGM-------LP---
--TATPIVGSSLGGRLAGS--SKKSK-KQHVAAILGGIL-GSFGFIIAVVAIVHAFQLRD
RRR-RRRSSSSS------------KDDRGSQQTGG-------------SMRHHDQEQANV
TVNLACIGEAFSFAQLQRSTQD----FNPVNLIKAGHTG----DLYRGILD--GGLLVVV
KRVDVTSLK-------KDFLLSELEFFSKASHTRLVPLLGHCLERENEKFLVYKYMQHGD
LARALHRK------------IVPSP-PKDILQSLDWITRLKIAIGAAEGLSYLHHECSPA
LVHRDIKATSILLDDKFEVRLGSLSEAR----IQDGGVHPN-LIMRFLRSRSQ-------
--------------TSEQDPDS-PVASCA-YDVYCFGKVLLELVSGKLGISGTM------
---DPGADTWVETILPLIDR-HEKENLSKIVDSS-LLVDDDLLEEVWAVAIVA-KMC---
LNPKPSRRPAIRQVLKALENPQRVVREE-NF-------TASLRR-------SSHS-SWNG
SLFGSWRHSSSETVIPAT------------------------------------------
------------------------------------------------------------
------------
>Smo_420092 pacid=15409940 transcript=420092 locus=420092 ID=420092.v1.91 annot-version=v1.0
M------------QVSSIL-----------------LALL--------------------
------------------------------------------------------------
------------------------------------------------------------
-------------------------------------------------SIAASTRAASP
SH--------------------------------------------------H-HNAAAA
PAPEVSSSIPPLASP-------------------RKSPIPILGSPAPAL------PATPS
PVSPVPTSSPAAARKPTS---PSPAPEEEPLPP-------SPLLAPSSPPPSNATALDPD
QLKALRSLKVPIR------------------DPDNICA-PYPDTPFQC-D--------QG
-YPTRHLVSLALSYCPEESVLSK-------------------------------------
------------------------------------------------------------
-----------EALDALATT--------------LKSLSFLHC----------PMPAIAF
PAQMTSSLESLSIVS----------S-LGRET-TSDDLTTTNSAIT-GVWLAR-FHRLSR
LEVRDIVVNASGLAI--------------------------ILSNMTGLREL----SISN
TTLGGHLVRSWP--ANLTLLDLSNNRIQGGLPSLFGQLLRLETMDLGGNNISGH-LPESL
------------------------------------------------------------
-----------GHLRSVRKLVLSSNALWGPIP-KSFANLTS-LAYLDMSGNKINGSIPEA
LADL-----PSIRYVDLRNNDLDGMLPLNS-SSIQRM-NSFRVAGN--------------
-------PSLCYNSSA---TSSKLVLGLAKCDE---------------------------
------------------------------------------------------------
------------------------------------------------------------
-----------------------------------------------------DG-----
------------------------------------------------------------
---------------------------------------------------------NPI
VPSSSPSSSS-----------GSSSSTSPWGDSSSGEHHSS----------SSSV-----
-------------HKSSGVKKTVWAIATA------LGAIFLFIV----------------
-----------------------------------------------IVVALS-RWC---
---------------------------------------------------KNKG-----
------------------------------------------------------------
------------------------------------------------------------
------------
>Smo_415317 pacid=15419459 transcript=415317 locus=415317 ID=415317.v1.91 annot-version=v1.0
M-------------------------SLGLA---WAILAL--------------------
------------------------------------------------------------
------------------------------------------------------------
------------------------------------------------LGVVTILPA---
------------------------------------------------------------
------------------------------------------------------------
----------------------------------------------------ESQTLLAS
EAYAMRHLRYSL----RIRDFYWP-KT-R--DP---C---LDWRGVLC-E----------
---NGRVVSIYLS-----------------------------------------------
------------------------------------------------------------
------------GLKRTLVG--MARPTL--ALDNLQGLPALRLLNATGFVMLGTLPD-WI
GQ-LS-ALQVLDFSACS-INGSVPGG-IGQLG-SLRRLSLARNDLM-GGIPAS-IGNLSR
LELLDLSGNMLSGVLPPELGRMASLRDLDLSGNIFSGPIPASL-----------------
---------AVSSSSSLRSVRLSDNRLDGSVPENLTGWSTLQELALGKNLLAGE------
------------------------------------------------------------
------------------------------LP-GALQDLRN-LTLLDLSLNNFTGTIPPG
LASL-----SSLQSLDLSNNTFYGPLPAAV-SSLRGL-LVLNVSDNFLNDTVPAGTV---
--AGAILSENCFVNAS-------GQRSLSDCQAFYAARGLVFQNASSFNLP---------
--TPMPTR-------------RSKSK-PRHLAVILGGTF-GGLGLVLLVAALVLLIRKHE
RRP-AREPPKKS------------DEAMAGGAAAGA-----GAGAATTSGTGQPVVPPAV
AVKMSSIGESFTFSQLVRATQE----FSSSNFIKAGHSG----DLYRGVLD--GGVLVVV
KRIEVAKMK-------KDLLTLELEVFGKASHTRLVPLLGHCLEMDELKFLVYKYMPNGD
LGQALHKK------------VVPSP-PADILQSLDWITRLKIAIGVAEGLSYLHHECVPP
LVHRDVQASSILLDDKFEVRLGSLSETR----EQGGEAQPG-LITRLLRLSQT-------
--------------TEQGDQGS-AVASCA-YDVYCFGKVLLELVTGKLDISGTS------
---DPNADAWLEWALPLIDR-HNKEGIMKLVDPS-LIVDEDLLEEVWAMAIVA-KLC---
LHGRASKRPQIRHVLKALENPQRVTREE-NF-------SSSLR----SRT-SSHS-SWNA
SLFGSWRHSSSENVIASGVLREEYVGGGGGGG--GGGGGGGDPSRKHS---GTSHSQGSI
TGE----QSFHRRPGS---SEIFPEPVEDVPVKASSLGSGDNNGSSNNNSVKLRQYQQQQ
QQQQSWYLNPDR
>Smo_168513 pacid=15422806 transcript=168513 locus=168513 ID=168513.v1.91 annot-version=v1.0
------------------------------------------------------------
------------------------------------------------------------
------------------------------------------------------------
------------------------------------------------------------
------------------------------------------------------------
------------------------------------------------------------
------------------------------------------------------------
------------------------------------------------------------
------------------------------------------------------------
------------------------------------------------------------
------------------------------------------------------------
------------------------------------------------------------
------------------------------------------------------------
------------------------------------------------------------
------------------------------------------------------------
------------------------------------------------------------
------------------------------------------------------------
------------------------------------------------------------
------------------------------------------------------------
------------------------------------------------------------
------------------------------------------------------------
------------------------------------------------MLLVLRQMPNGD
LASALRRGDEFKSSDGETSESSDSS-SAGSAKPLDWITRFKIAIGVAEALAFLHHDCSPA
VIHRDLKSSSVFLDEGYEVRLGSFGKAC----RQQYG-----------------------
-----------------------SDVFPV-YDIYCYGKVLLDLVSG-LDISSCC------
---DGFGEAWLHRALPLMEF-GKRDAFLRLVDPT-LVLDEDHVKELMLLAVIA-KSC---
LDPEHAQHQTMSNVLHMLQNP-----------------------------------AFFL
ALAGQG------------------------------------------------------
------------------------------------------------------------
------------
>Zm00001d011757_T001.1 pep chromosome:AGPv4:8:160827185:160828531:1 gene:Zm00001d011757.1 transcript:Zm00001d011757_T001.1 gene_biotype:protein_coding transcript_biotype:protein_coding
------------MLPALIA-----------------LL----------------------
------------------------------------------------------------
------------------------------------------------------------
--------------------------------------------------LSLLPAV---
--------------------------------------------------------ADAA
------------------------------------------------------------
-------------------------------------------------------SMDPT
ERETLFRVMEAV-----SSDRDWR-VESP--DP---C--GGPWPGLEC-KPAAD-----A
GAARMHVTRLDFGVEPN-------------------------------------------
------------------------------------------------------------
--------------PTCKDS-ASFPPEVF-TLPHVQSLFFVDCFTNPAATTALALPP-PA
NLSAT-GLQQLSIRANPALSGVMPPA-LASLR-SLQVLTISQNGLVRGEIPPG-IGDLTS
LLRLDLSYNSLSGPVPSQIGQLKSLVGLDLSYNSLSGAIPSRLGELRQLQKL----DLSS
NNLTAGIPDAVANLTSLTFLALSNNGLTGRFPPGISGLRSLQYLIMDSNPMGVP-LPSEL
------------------------------------------------------------
-----------GSLARLQELRLAGSGYSGPIP-DAFGQLAS-LTTLSLQDNNLTGPIPAA
LSRL-----GRMYHLNLSNNALGGAVPFDR-AFLRRLGGNLDLSGN--------------
-------SGLCLDDRS---ALR----GIGACRG---------------------------
------------------------------------------------------------
------------------------------------------------------------
-----------------------------------GGDG--------------GT-----
------------------------------------------------------------
------------------------------------------------------------
----PMSSSART----------------------------S-SGSRGVRGS---------
------------------------------------------------------------
-----------------------------------LV----------GAACVA-VCCLLA
LNE--------HALY---------------------------------------------
------------------------------------------------------------
------------------------------------------------------------
------------
>Zm00001d021007_T001.1 pep chromosome:AGPv4:7:140185803:140187628:-1 gene:Zm00001d021007.1 transcript:Zm00001d021007_T001.1 gene_biotype:protein_coding transcript_biotype:protein_coding
------------------------------------------------------------
------------------------------------------------------------
------------------------------------------------------------
------------------------------------------------------------
------------------------------------------------------------
------------------------------------------------------------
------------------------------------------------------------
------------------------------------------------------------
------------------------------------------------------------
------------------------------------------------------------
------------------------------------------------------------
------------------------------------------------------------
------------------------------------------------------------
------------------------------------------------------------
------------------------------------------------------------
------------------------------------------------------------
------------------------------------------------------------
------------------------------------------------------------
------------------------------------------------------------
------------------------------------------------------------
---------------------------------------------------------MVV
KRTTLRVAR-------KDAYMAELDLFAKGLHERLVPFLGHCLDKEEEKVHVYRFVQNGD
LSSALHKK--------------SRE-EDEGLQSLDWIKRLKIATGVAEALCYLHHECSPP
MVHRDVQASSILLDDKFDVRLGSLSEVC----PQAGEGHQN-VITKLLRFSSYSKWIDKQ
LPAIESVLNAMKSNTNQRVSPI-------------FALVLCP--TRELAIQLTA------
---EANV---------LLKY-HEGIGVQSLIGGTRFKLDQRRLES---------DPCQI-
LVATPGR------LLDYIENK------------------------------SSFS-----
------------------------------------------------------------
------------------------------------------------------------
------------
>Zm00001d018754_T001.1 pep chromosome:AGPv4:7:4279746:4284968:1 gene:Zm00001d018754.1 transcript:Zm00001d018754_T001.1 gene_biotype:protein_coding transcript_biotype:protein_coding
MAPPL--------PLP-LL------------------RWL--------------------
------------------------------------------------------------
------------------------------------------------------------
-------------------------------------------------LLAAAVAA---
--------------------------------------------------------TVAQ
PQP---------------------------------------------------------
-----------------------------------------------------QPLASRT
DLAALYSLRASL----GLRARDWP-LR-A--DP---C---ARWAGVDC-A----------
---AGRVVGVTVA-----------------------------------------------
------------------------------------------------------------
------------GLRRTRLG-AARPPLL--ALDGLRRLTALARFNASGFPLPGEIPP-WL
AAGLPPPLAVLDLTSAA-VNGTLPPD-LGASG-NLTALLLSGNTLT-GPVPPA-LLSAAG
LRVLDLSRNNLSGPL---------------------------------------------
------------------------------------------------------------
------------------------------------------------------------
---------------------------------------------------------PNV
SVSLG---AAGASVFNVSGNSLYGVAADAIGALRRRF-QVVDVSSNYLDG-----AWNG-
SDTTVLATTNCFYGVP-------AQRSRADCEEFYRKQGVKLVDPPAP------------
--SPVPSSE-PPPSPSPEK--KKKKK-HGISKKLLIGVL-VAAGTLVAVFFIALLFCLVK
RRSRGRRGGRGRGVAPNEEGTRSVSVRRRDSSVNP----------VVLSPSAVSPSANDG
PKDASAVIGEITYEQLVLATGG----FGDDQLIKHGHSG----DMYHGVLE--NGSHVIV
KKVGAKGAN-------RH--ASELDFYVRYSHERIVPLLAH-LSNDDDEFMAYKYMPKGD
LTHALHKK--------------PVD-TADGLPSLDWITRLKIATGVAEAMCFLHEECSPP
LVHR------------------------------------------------S-------
--------------LDKHTSG--PPATCS-YDVLCFGKVLLELVTGNLGISGPN------
---DAASEEWLSNTLNHING-GDRASIAGIMDPL-LLVDEDHLEEVWAVAVIA-KTC---
LSAKPSRRPSARYVLRALENPLRVVRQGSSR-------SNSARQ-QLRSS-SSRS-SWQS
VFQGNHRVQSLDAAATAALALDRR---------------------------HSLRSHGSG
G-----EASFSFKRALPVPTDTAPEPAAALDEDAVIV-----------------------
------------
>Zm00001d027849_T001.1 pep chromosome:AGPv4:1:15126907:15130433:-1 gene:Zm00001d027849.1 transcript:Zm00001d027849_T001.1 gene_biotype:protein_coding transcript_biotype:protein_coding
M-----------------------------------------------------------
------------------------------------------------------------
------------------------------------------------------------
------------------------------------------------------------
--------------------------------------------------------AMGA
T-----------------------------------------------------------
------------------------------------------------------------
-------VRAAA----------------A--DA--MV--TFLW--VLC-A----------
------------------------------------------------------------
------------------------------------------------------------
------------------------------------------------------------
--------SALDVSIAA----------VTSYQ---------------GLQEGA-------
------------------------------------------------------------
------------------------------------------------------------
------------------------------------------------------------
------------------------------------------------------------
------------------------------------------------------------
------------------------------------------------------------
----------------------------------------DHYALLVTTSLFSVLL----
------------------------------------------------------------
----------FTFDLLYGVLGGA--SFNPTDFAASYSAGLDSPSLFSVALHFLARTAVVV
KRTTLRVAQ-------KDAYMTELDLFAKGLHERLVPFLGHCLDKEEEKVHVYRFVQNGD
LSSALHKK--------------SRE-EDEGLQSLDWIKRLKIATGVAEALCYLHHECSPP
MVHRDVQASIILLDDKFDVRLGSLSEL---------------------------------
-PAIESVLNAMKSNTNQRVSPI-------------FALVLCP--TRELAIQLTA------
---EANV---------LLKY-HEGIGVQSLIGGTRFKLDQRRLES---------DPCQP-
-----DH------LLDETNRAGSKIRVE-------------------RAE-RSSY-TFQS
QLDGGAQ-----------------------------------------------------
------------------ISDI--NPLQAI------------------------------
------------
>Zm00001d033839_T001.1 pep chromosome:AGPv4:1:275426787:275431066:-1 gene:Zm00001d033839.1 transcript:Zm00001d033839_T001.1 gene_biotype:protein_coding transcript_biotype:protein_coding
M-----------------MRD-----RARGL---WALL----------------------
------------------------------------------------------------
------------------------------------------------------------
--------------------------------------------------LVALAAA---
-----------------------------------------------------PWAVLAQ
------------------------------------------------------------
-----------------------------------------------------GNLTSRS
DLAGLYALRGSL----GLRARDWP-RR-A--DP---C---TAWAGVGC-R----------
---AGRVVSLNLA-----------------------------------------------
------------------------------------------------------------
------------GLRRTRLG--RLSPRF--DVDGLRNLTRLEAFNASGFGLPGSIPA-WL
GDGLAPTFQSLDISACA-VSGEIPASALVGLG-NLTTLNFAGNQLS-GQLPATALSRLTR
LRTLNLSSNAFSGAL---------------------------------------------
------------------------------------------------------------
------------------------------------------------------------
-------------------------------P-DAVWSLPG-LSVLDVSRNNLTGALPTA
GFALP----ANAQVVDLSSNLFYSGVPETFRRLFAQL-LLANISGNYFDGKLGVSDGGGG
PGGNVSFQSNCFLDVL-------GQRTQADCQQFYAKRGLPYDGPVIPPAP---------
--QPAPS--------------PARKK-NRNLKYILIGAIGGSLLLIAGVAAIVFCFVCSV
RT--GRTDG------------------QRESGASPSAPAPSVVSATGTAAATGGTHPSAL
STNMAKVGDSFAYDQIANATSG----FGEERLIKHGHSG----DLYHGVLQ--DGTAVVV
KRITLRVAR-------KDAYMAELDLFAKGLHERLVPFLGHCLDKEEEKVLVYRFVRNGD
LSSALHKK--------------SRE-EDEGLQSLDWIKRLKIATGVAEALCYLHHECSPP
MVHRDVQASSILLDDKFDVRLGSLSEVC----PQEGEGHQN-VITKLLRFSST-------
--------------ADQGSSGS-PSATCP-YDVYCFGKVLLELVTGRLGISASN------
---DASTSEWLDATLRYVNI-YEKELMSKIIDPT-LIIDEDHLEEVWAMAIVA-KSC---
LNPRSSKRPPMKYILKALENPLKVVRED-NG-------NGSGR---LRAT-SSRG-SWNA
ALFGSWRHSSSDIGPSREDNI-----------------------LKRS---ETIKSSGGS
NGD----HSSSRRRQS---KEIFPEPSGSRDT---------------------------E
D-----------
>Zm00001d034237_T001.1 pep chromosome:AGPv4:1:287533482:287537732:-1 gene:Zm00001d034237.1 transcript:Zm00001d034237_T001.1 gene_biotype:protein_coding transcript_biotype:protein_coding
MLPRC-------CRRRSGA----------------SCLAV--------------------
------------------------------------------------------------
------------------------------------------------------------
-------------------------------------------------LLLLLLHA---
----------------------------------------------------------GA
ASA---------------------------------------------------------
-----------------------------------------------------QGALARQ
DVAALHGLRASL----GVRASDWP-DR-A--DP---C---TFWSGVVC-R----------
---AGRVAELRLS-----------------------------------------------
------------------------------------------------------------
------------GLRRTRAG--ARSAAF--AVDQLPRLAALQAFNASGFPLPGRIPS-WF
GRGLPPSLAVVDLRSAR-VNGELPVD-LGMSG-NLTTLVLSGNNLS-GPIPLS-LLSIAG
LRVLDLSANNLTGPL---------------------------------------------
------------------------------------------------------------
------------------------------------------------------------
---------------------------------------------------------PNV
SFSGS---GGAGVLFNASGNALYGAVGDATGSLRKRF-WVVDVSDNYFDQVLGTGFQNG-
TDGVVDLRMNCLSGAA-------SQRTRGDCEAFYTRNGVRLALDPKPPSP---------
--LPEPQ---PPQVLMP----STKKR-GGKWKFVLTGVL-GGAAILVTLGLSVLVFCLLR
R---KGRKPRGRGVEQTEEGIRS---GRRSSSVNP----------VTMSPMA-SPRASGS
PKGVPIITDEFTYEQLHHAAGG----FGDDNLVKHGHSG----DMYYGVLE--SGFQVVI
KKIDLKTRK-------KC--QGELSFLTKHTHGRIVPLLGH-LAKDEEELLVYKYMAKGD
LTTALHKK--------------SVE-VEQGLRSLDWITRLKIAIGVAEALCFLHDECNPP
LVHRDIQASSVLLEDKFEVCLGSLSEIC----TQQSAGSQS-FFSRILRSSKS-------
--------------LDKNIPG--PPASCS-YDIYCFGKVLLELITGNFGASGST------
---NADSEEWLARTLDYINA-NDKEGVSGIVDPT-LVVDDDHLEEVWAVSIVA-KTC---
LNPKPSRRPLARYILKALENPLRVVREQEEF-------QSSPS--HLRST-PSQG-SWRF
AFHGN-KYHSWEAMPTSGQALARK---------------------------NTAKSQGTE
GSDEDEENSFSFKRAS---RDDFPDPIEFEGGVVVK-----------------------E
YPQTS-------
>Zm00001d043804_T001.1 pep chromosome:AGPv4:3:210576077:210578478:1 gene:Zm00001d043804.1 transcript:Zm00001d043804_T001.1 gene_biotype:protein_coding transcript_biotype:protein_coding
M-----------------------------------------------------------
------------------------------------------------------------
------------------------------------------------------------
------------------------------------------------------------
--------------------------------------------------------AMGA
T-----------------------------------------------------------
------------------------------------------------------------
-------VRAAA----------------A--DA--MV--TFLW--VLC-A----------
------------------------------------------------------------
------------------------------------------------------------
------------------------------------------------------------
--------SALDVSIAA----------VTSYQ---------------GLQEGT-------
------------------------------------------------------------
------------------------------------------------------------
------------------------------------------------------------
------------------------------------------------------------
------------------------------------------------------------
------------------------------------------------------------
----------------------------------------GHYALLVTTSLLSVLL----
------------------------------------------------------------
----------FTFDLLYGVLGGA--SFNFTDFATSYSAGLDSPSLFSVALHFLARTVVVV
KRTTLRVAR-------KDAYMAELDLFAKGLHERLVPFLGHCLDKEEEKVHVYRFVQNGD
LSSALHKK--------------SRE-EDEGLQSLDWIKRLKIATGVAEALCYLHHECSPP
MVHRDVQASSILLDDKFDVRLGSLSEL---------------------------------
-PAIESVLNAMKSNTNQRVSPI-------------FALVLCP--TRELAIQLTA------
---EANV---------LLKY-HEGIGVQSLIGGTRFKLDQRRLES---------DPCQ--
------------------------------------------------------------
------------------------------------------------------------
------------------------------------------------------------
------------
>Zm00001d038742_T001.1 pep chromosome:AGPv4:6:163657410:163658979:1 gene:Zm00001d038742.1 transcript:Zm00001d038742_T001.1 gene_biotype:protein_coding transcript_biotype:protein_coding
MAPAPSSSRTRALPPAILY-----------------IL----------------------
------------------------------------------------------------
------------------------------------------------------------
--------------------------------------------------LSLQIAA---
--------------------------------------------------------AAA-
------------------------------------------------------------
-------------------------------------------------------AMDPV
ERETLLRVMESV-----SSDRDWREAAGA--DP---C--GSPWPGLEC-RPGAAPGP-GG
GAARMHVSRLDFGVPPN-------------------------------------------
------------------------------------------------------------
--------------PTCKDT-ATFPAAAF-ALPELRALFLVGCFKNPDAVAAFALPP-AS
NLSSS-RLQQLSVRANPSLSGALPPQ-LASMR-SLQVLTVSQNALIRGAVPNG-IGALAS
LVHLDLSYNSLTDPIPSRLGGLRRLVGLDLSYNSFSGRIPSRLGDLAQLQKL----DLSS
NNLTGGVPPAITRLRALTFLALSNNGLRGRLPAGLSGLRDLQYLIMENNPMGVP-LPPEL
------------------------------------------------------------
-----------GNIARLQELRLANSGYSGSIP-DTFGLLSS-LTTLSLENNSLTGRIPAG
LSRL-----KRMYHLNLSKNGLDGVVPFDS-AFLRQLGRNLDLSGN--------------
-------PGLCVTDRA---VV--PDVGVGVC-----------------------------
------------------------------------------------------------
------------------------------------------------------------
--------------------------------------G--------------GDVA---
------------------------------------------------------------
------------------------------------------------------------
---CESSAAAES----------------------------S-LVGRVVRRE---------
------------------------------------------VTRGR---WPAG------
-----------------------------------LL----------RPAAVA-L-CSCG
L------------LL---------------------------------------------
------------------------------------------------------------
------------------------------------------------------------
------------
>Zm00001d013376_T001.1 pep chromosome:AGPv4:5:10004194:10007872:-1 gene:Zm00001d013376.1 transcript:Zm00001d013376_T001.1 gene_biotype:protein_coding transcript_biotype:protein_coding
------------------------------------------------------------
------------------------------------------------------------
------------------------------------------------------------
------------------------------------------------------------
------------------------------------------------------------
------------------------------------------------------------
------------------------------------------------------------
------------------------------------------------------------
------------------------------------------------------------
------------------------------------------------------------
------------------------------------------------------------
------------------------------------------------------------
------------------------------------------------------------
------------------------------------------------------------
------------------------------------------------------------
------------------------------------------------------------
------------------------------------------------------------
------------------------------------------------------------
------------------------------------------------------------
------------------------------------------------------------
------------------------------------------------------------
------------------------------------------------------------
------------------------------------------------------------
MVHRDVQASSILLDDKFDVRLGSLSKVC----PQEGEGHQN-VITKLLRFSST-------
--------------ADQGSSGE-FDHATF-HCSHAF------------------------
-----------------------------------LILRIGHQSSV---------SC---
------------------------------------------------------------
------------------------------------------------------------
------------------------------------------------------------
------------
>Zm00001d033230_T001.1 pep chromosome:AGPv4:1:255243582:255245348:1 gene:Zm00001d033230.1 transcript:Zm00001d033230_T001.1 gene_biotype:protein_coding transcript_biotype:protein_coding
MRRSP-------MAASSTLFS----LS-------LALLLHLHAAPASST-----------
------------------------------------------------------------
------------------------------------------------------------
-------------------------------------------------PTALPVEA---
--------------------------------------------------------REDA
PTP---------------------------------------------------------
-------------------------------------------------------ELPEA
ELAAIFQVMADL-----LGDPTWP-QLHP--RP---CT-DTPWPGLQC-ELAPD------
DARVLRATRLHLG--PD-------------------------------------------
------------------------------------------------------------
-----------VATPSCRPG-ARLDPVSLRGLPHLRTLSIFSCFG--AAQAPVELPP-VL
FTSLS-SLEQIVVKSNPGLTGPVPAT-LGSLR-SLRVLSLSQNGFR-GGIPRE-LGGLAA
LQQLDLSYNNITGEIPEEIGAMSSLTILDLSWNSIGGGVPATLGKLQRLQKA----DLSY
NRLAGRVPPEAGSLRELVFLDLSHNSLAGPLPSSLAGLSRLQYLLLQDNPLGTA-VPAVV
------------------------------------------------------------
-----------GSLRRLQVLGLSGCNLTGPIPRGAFAALAS-LTALSLDRNRLDGPIPAS
LAAL-----PQLGQLNLSQNRLAGEIALPG-EFVARLGRRLDVRGN--------------
-------DELCVGRGL---QGS-GYLGAPPCVD---------------------------
------------------------------------------------------------
------------------------------------------------------------
-----------------------------------SHNG--------------DGSP---
------------------------------------------------------------
------------------------------------------------------------
----EISGAAAA------------------------------------------------
-------------------------------AVGLFDGSACHLFVSCLA-----------
-----------------------------------FVFQ---------------LRC---
------------------------------------------------------------
------------------------------------------------------------
------------------------------DM----------------------------
------------
