# Supplementary material for: Structural evolution drives diversification of the large LRR‐RLK gene family
Source: New Phytol. 2020 Feb 29;226(5):1492–505. doi: 10.1111/nph.16455 (PMC7318236; doi:10.1111/nph.16455)
Supplement: Supplementary file 1 — Dataset S1 Alignments used to infer clade‐specific trees. Dataset S2 Alignments used to infer clade‐specific trees after filtering. Dataset S3 Newick format clade‐specific tree files. Dataset S4 Sequence alignment from backbone tree. Dataset S5 Sequence alignment from backbone tree after filtering. Dataset S6 Models for backbone tree alignment partitions. Dataset S7 Newick format LRR‐RLK constraint tree. Dataset S8 Newick format LRR‐RLK backbone best tree. Dataset S9 Newick format files for bootstrap replicate trees used in backbone tree construction. Dataset S10 Alignments used to construct conversion trees shown in Fig. S19. Fig. S1 Clade I gene tree. Fig. S2 Clade II gene tree. Fig. S3 Clade III_VIIa gene tree. Fig. S4 Clade IV gene tree. Fig. S5 Clade V gene tree. Fig. S6 Clade VI gene tree. Fig. S7 Clade VIIb gene tree. Fig. S8 Clade VIII‐1 gene tree. Fig. S9 Clade VIII‐2 gene tree. Fig. S10 Clade IX gene tree. Fig. S11 Clade X gene tree. Fig. S12 Clade XI_XIIb gene tree. Fig. S13 Clade XIIa gene tree. Fig. S14 Clade XIIIa gene tree. Fig. S15 Clade XIIIb gene tree. Fig. S16 Clade XIV gene tree. Fig. S17 Clade XV gene tree. Fig. S18 Model of structural modifications found. Fig. S19 Phylogenetic trees of maize genes in clade XI_XIIb from different alignment domains. Fig. S20 Alignment showing sequence identity of a maize gene fragment to its paralog. Fig. S21 Backbone tree with gene names. Table S1 Genome annotation and assembly versions used in gene searches. Table S2 List of maize transcript variants used in gene searches. Table S3 All discovered genes, their respective clades, protein domains found in coding annotation, and domains found outside their coding annotation. Table S4 Gene expression analyses. Table S5 Genes used to construct backbone phylogenetic tree, their clades, and their constraint groups. Table S6 Gene family size in each taxon by clade. Table S7 Rate of gene structural variation by clade. [file NPH-226-1492-s001.zip › Man2019_LRR-RLKs_SupportingInformation/datasets/Dataset_S1_Alignments/IX.input.align.fasta]

>AT2G01820.1 pacid=19642054 transcript=AT2G01820.1 locus=AT2G01820 ID=AT2G01820.1.TAIR10 annot-version=TAIR10
-------------------------------MSNSH------------LGTLCFIISLLG
L-----AN-------------FSLSQTGLDDSTMQSLKSSLNLTS--DV-DWS---N-PN
P---C----KWQS--VQCD--GSNRVTKIQLKQKGI-RGTLPT---NLQSLSELVILELF
LNRISGPIP-DLSGLSRLQTLNL--HDNLFTSVPKNLFSGMSSLQEMYLENN-P-FD---
--------------------PWVIPDTVK-EATSLQNLTLSNCSIIGKIPDFFG-SQSLP
SLTNLKLS-QNGLEGELPMSFAG-TSIQSLFLNGQK-------LNGSI-SVLGNM-TSLV
EVSLQGNQFSGPIP-DLSGLVSLRVFNVRENQLTGVVPQSLVSLSSLTTVNLTNNYLQGP
TPLFGKSV--GVDIVNN--MNSFCTNV------------------------AGEACDPRV
DTLVSVAESF---GYPVKLA------------ESWKGNNPC------------------V
N--WVGITCS--------GGNITVVNMRKQDLSGTISPSLAKLTSLE---TINLAD----
--------------------NKLSGHIPDELTTLSKLRLLDVSNNDFYGIPPKF-RD-TV
T----LV-TEGNANMGKN-GP--------NKTSDAPG-ASPG---------SKPSGG---
---------------------------SDGS--ETSK---------------KSSNVKII
VPVV---GGVVGA-LCLVGLGV-CL-YAKKRKRPARVQSP----SSNMVIHPH--HSG-D
NDDIKLTVA---ASSLNSGG----------GSDSYSHS-G-SAASD-IHVVEAGNLVISI
QVLRNVTNNFSEENILGRGGFGTVYKGELHDGTKIAVKRME--SSVVSDK--GLTEFKSE
ITVLTKMRHRHLVALLGYCLDGNERLLVYEYMPQGTLSQHLFHWKEEGRKP-LDWTRRLA
IALDVARGVEYLHTLAHQSFIHRDLKPSNILLGDDMRAKVSDFGLVRLAP-DGKY-SIE-
TRVAGTFGYLAPEYAVTGRVTTKVDIFSLGVILMELITGRKALDETQ---PEDSVHLVTW
FRR------VAASKDENAFKNAIDPN-ISL-DDD-TVASIEKVWELAGHCCAREPYQRPD
MAHIVNVLSSLTVQWKPTE---TD-PDDVYG-IDYDMPLPQVLKKWQAFEGLSQ-TADDS
GSSS-----SAYGSKDNTQTSIPTRPS---------GFADSFTSVDGR-----
>AT4G29654.1 pacid=19646214 transcript=AT4G29654.1 locus=AT4G29654 ID=AT4G29654.1.TAIR10 annot-version=TAIR10
-------------------------------MHFKI----------------------VG
L----------------------------------------------RI-FW--------
------------------------------------------------------------
-------------------------------------------------------FD---
------------------------------------------------------------
------------------------------------------------------------
-------------P----------------------------------------------
------------------------------------------------------------
------------------------------------------------------------
------------------------------------------------------------
------------------------------------------------------------
-----IY-----------------------------------------------------
------------------------------------------------------------
------------------------------------------------------------
--------------------------------------------S---------------
-----------------RG------------------QRIN-------------------
------------------------------------------------------------
---------------------HDKVYPRHICLN-----------------------FVS-
--------------ALIGRVTTKADVYSFGVILMELVTSKEALDKKR---SDAEHHIL--
-----------------KNRNIID-----------------DVARLAIHCCAKELTQRPE
MKYVVSTLTSLCDTWKPSE---IV-DNDRE-----DTSVLELVKRWKEQEMEGS------
-------------------SSG-------IIVV--------------------
>AT1G66150.1 pacid=19649912 transcript=AT1G66150.1 locus=AT1G66150 ID=AT1G66150.1.TAIR10 annot-version=TAIR10
-------------------------------MKKR-------------RTFLLFSFTFLL
L-----LS-------------LSKADSDGDLSAMLSLKKSLNPPS--SF-GWS---D-PD
P---C----KWTH--IVCT--GTKRVTRIQIGHSGL-QGTLSP---DLRNLSELERLELQ
WNNISGPVP-SLSGLASLQVLML--SNNNFDSIPSDVFQGLTSLQSVEIDNN-P-FK---
--------------------SWEIPESLR-NASALQNFSANSANVSGSLPGFLG-PDEFP
GLSILHLA-FNNLEGELPMSLAG-SQVQSLWLNGQK-------LTGDI-TVLQNM-TGLK
EVWLHSNKFSGPLP-DFSGLKELESLSLRDNSFTGPVPASLLSLESLKVVNLTNNHLQGP
VPVFKSSV--SVDLDKD--SNSFCLSS------------------------PG-ECDPRV
KSLLLIASSF---DYPPRLA------------ESWKGNDPC------------------T
N--WIGIACS--------NGNITVISLEKMELTGTISPEFGAIKSLQ---RIILGI----
--------------------NNLTGMIPQELTTLPNLKTLDVSSNKLFGKVPGF-RS-NV
V----VN-TNGNPDIGKD-KS--------SLSSPGS--SSPSG--------GSGSGI---
-------------------------NGDKDR--RGMK---------------SSTFIGII
VGSV---LGGLLS-IFLIGLLVFCW-YKKRQKRFSGSES-----SNAVVVHPR--HSGSD
NESVKITVA---GSSVSVGG----------ISDTYTLPGT-SEVGDNIQMVEAGNMLISI
QVLRSVTNNFSSDNILGSGGFGVVYKGELHDGTKIAVKRME--NGVIAGK--GFAEFKSE
IAVLTKVRHRHLVTLLGYCLDGNEKLLVYEYMPQGTLSRHLFEWSEEGLKP-LLWKQRLT
LALDVARGVEYLHGLAHQSFIHRDLKPSNILLGDDMRAKVADFGLVRLAP-EGKG-SIE-
TRIAGTFGYLAPEYAVTGRVTTKVDVYSFGVILMELITGRKSLDESQ---PEESIHLVSW
FKR------MYINKE-ASFKKAIDTT-IDL-DEE-TLASVHTVAELAGHCCAREPYQRPD
MGHAVNILSSLVELWKPSD---QN-PEDIYG-IDLDMSLPQALKKWQAYEGRSD-LE---
SSTS-----SLLPSLDNTQMSIPTRPY---------GFAESFTSVDGR-----
>AT1G24650.1 pacid=19657558 transcript=AT1G24650.1 locus=AT1G24650 ID=AT1G24650.1.TAIR10 annot-version=TAIR10
-------------------------------MIAKN------------------FLLLLC
F-----IA-------------LVNVESSPDEAVMIALRDSLKLSG--NP-NWS---G-SD
P---C----KWSM-FIKCD--ASNRVTAIQIGDRGI-SGKLPP---DLGKLTSLTKFEVM
RNRLTGPIP-SLAGLKSLVTVYA--NDNDFTSVPEDFFSGLSSLQHVSLDNN-P-FD---
--------------------SWVIPPSLE-NATSLVDFSAVNCNLSGKIPDYLFEGKDFS
SLTTLKLS-YNSLVCEFPMNFSD-SRVQVLMLNGQKGR---EKLHGSI-SFLQKM-TSLT
NVTLQGNSFSGPLP-DFSGLVSLKSFNVRENQLSGLVPSSLFELQSLSDVALGNNLLQGP
TPNFTAPD-IKPD-LNG--LNSFCLDT------------------------PGTSCDPRV
NTLLSIVEAF---GYPVNFA------------EKWKGNDPC------------------S
G--WVGITCT--------GTDITVINFKNLGLNGTISPRFADFASLR---VINLSQ----
--------------------NNLNGTIPQELAKLSNLKTLDVSKNRLCGEVPRF-NT-TI
-----VN-TTGNFE-------------------------------------DCPNGN---
---------------------------------AGKK---------------ASSNAGKI
VGSV---IGILLA-LLLIGVAIFFL-VKKKMQYHK--------------MHPQ--QQSSD
QDAFKITIE--------------------NLCTGVSES-G-FSGND-AHLGEAGNIVISI
QVLRDATYNFDEKNILGRGGFGIVYKGELHDGTKIAVKRME--SSIISGK--GLDEFKSE
IAVLTRVRHRNLVVLHGYCLEGNERLLVYQYMPQGTLSRHIFYWKEEGLRP-LEWTRRLI
IALDVARGVEYLHTLAHQSFIHRDLKPSNILLGDDMHAKVADFGLVRLAP-EGTQ-SIE-
TKIAGTFGYLAPEYAVTGRVTTKVDVYSFGVILMELLTGRKALDVAR---SEEEVHLATW
FRR------MFINKG--SFPKAIDEA-MEV-NEE-TLRSINIVAELANQCSSREPRDRPD
MNHVVNVLVSLVVQWKPTER-SSD-SEDIYG-IDYDTPLPQLILD---------------
----------SCFFGDNTLTSIPSRPS---------ELESTFKSGQGR-----
>AT1G75820.1 pacid=19657662 transcript=AT1G75820.1 locus=AT1G75820 ID=AT1G75820.1.TAIR10 annot-version=TAIR10
M-----------------------------AMRLLK-----------THLLFLHLYLF--
---------------------FSPCFAYTDMEVLLNLKSSMIGPKGHGLHDWIH--S-SS
PDAHC----SFSG--VSCD--DDARVISLNVSFTPL-FGTISP---EIGMLTHLVNLTLA
ANNFTGELPLEMKSLTSLKVLNISNNGNLTGTFPGEILKAMVDLEVLDTYNN-N-FNGKL
PPEMSELKKLKYLSFGGNFFSGEIPESYG-DIQSLEYLGLNGAGLSGKSPAFLS---RLK
NLREMYIGYYNSYTGGVPPEFGGLTKLEILDMAS-------CTLTGEIPTSLSNL-KHLH
TLFLHINNLTGHIPPELSGLVSLKSLDLSINQLTGEIPQSFINLGNITLINLFRNNLYGQ
IPEAIGEL-PKLEVFEV-WENNFTLQLPANLGRNGNLIKLDVSDNHLTGLIPKDLCRGEK
LEMLILSNNFFFGPIPEELGKCKSLTKIRIVKNLLNGTVPAGLFNLPLVTIIELTDNFFS
G--ELPVTMS--------GDVLDQIYLSNNWFSGEIPPAIGNFPNLQ---TLFLDRNRFR
GNIPREIFELKHLSRINTSANNITGGIPDSISRCSTLISVDLSRNRINGEIPKG-IN-NV
KNLGTLN-ISGNQLTGSI-PTGI-----GNMTSLTTLDLSFNDLSG-----RVPLGGQFL
VFNETSFAGNTYLCLPHR-VSCPTRPGQTSD--HNHT---------------ALFSPSRI
VITV---IAAITG-LILISVAIRQM-NKKKNQK--------SL-AWKLTAFQKL------
-----------------------------------------DFKS---------------
---EDVLECLKEENIIGKGGAGIVYRGSMPNNVDVAIKRL---VGRGTGR--SDHGFTAE
IQTLGRIRHRHIVRLLGYVANKDTNLLLYEYMPNGSLGELLHGSKGGH----LQWETRHR
VAVEAAKGLCYLHHDCSPLILHRDVKSNNILLDSDFEAHVADFGLAKFLV-DGAASECM-
SSIAGSYGYIAPEYAYTLKVDEKSDVYSFGVVLLELIAGKKPVGE-----FGEGVDIVRW
VRNTEEEITQPSDAA--IVVAIVDPR-L---TGY-PLTSVIHVFKIAMMCVEEEAAARPT
MREVVHMLTN--------------------------------------------------
----------------------PPKSVANLI-----AF---------------
>AT3G23750.1 pacid=19661263 transcript=AT3G23750.1 locus=AT3G23750 ID=AT3G23750.1.TAIR10 annot-version=TAIR10
-------------------------------MEAPTP------------------LLLLV
L-----LTT----------ITFFTTSVADDQTAMLALAKSFNPPP--S--DWSS--T-TD
F---C----KWSG--VRCT---GGRVTTISLADKSL-TGFIAP---EISTLSELKSVSIQ
RNKLSGTIP-SFAKLSSLQEIYM--DENNFVGVETGAFAGLTSLQILSLSDNNN-IT---
--------------------TWSFPSELV-DSTSLTTIYLDNTNIAGVLPDIFD---SLA
SLQNLRLS-YNNITGVLPPSLGK-SSIQNLWINNQD-----LGMSGTI-EVLSSM-TSLS
QAWLHKNHFFGPIP-DLSKSENLFDLQLRDNDLTGIVPPTLLTLASLKNISLDNNKFQGP
LPLFSPEV--KVT--ID--HNVFCTTK------------------------AGQSCSPQV
MTLLAVAGGL---GYPSMLA------------ESWQGDDAC------------------S
G--WAYVSCDS------AGKNVVTLNLGKHGFTGFISPAIANLTSLK---SLYLNG----
--------------------NDLTGVIPKELTFMTSLQLIDVSNNNLRGEIPKF-PA-TV
K----FSYKPGNALLGTN-GG--------DGSSPGTGGAS-----------GGPGGS---
----------------------------------SGG---------------GGSKVGVI
VGVI---VAVLVF-LAILGFVVYKFVMKRKYGRFNRTDP-----EKV--------GKILV
SDAVSNGGSGNGGYANGHGAN--------NFNALNSPS-S-GDNSD-RFLLEGGSVTIPM
EVLRQVTNNFSEDNILGRGGFGVVYAGELHDGTKTAVKRME--CAAMGNK--GMSEFQAE
IAVLTKVRHRHLVALLGYCVNGNERLLVYEYMPQGNLGQHLFEWSELGYSP-LTWKQRVS
IALDVARGVEYLHSLAQQSFIHRDLKPSNILLGDDMRAKVADFGLVKNAP-DGKY-SVE-
TRLAGTFGYLAPEYAATGRVTTKVDVYAFGVVLMEILTGRKALDDSL---PDERSHLVTW
FRR------ILINKE--NIPKALDQT-LEA-DEE-TMESIYRVAELAGHCTAREPQQRPD
MGHAVNVLGPLVEKWKPSC---QE-EEESFG-IDVNMSLPQALQRWQNEGTSSSTMF---
---------HGDFSYSQTQSSIPPKAS---------GFPNTFDSADGR-----
>evm_27.model.AmTr_v1.0_scaffold00138.27_
-------------------------------MKKREQNGGVALKQAVLGQKATVFALLIV
A-----LGF------------SEAQTDPNDASVMQKLAISINAGK--TL-GWTS--D-TD
P---C----SWKQ--VYCS---QSRIESIQIGHQSL-QGTLPD---DLNKLSSLVRLELM
SNQLSGPLP-TLKGLSSLSILII--ERNNFSSIPGDFFSGLIALTAVSLDNN-P-FS---
--------------------PWRIPESLK-ELISLVNFSANTVNLYGEIPDIFS---ALP
SLNTLALA-YNNLYGNLPQSFSG-SPVRFLWLNNQNQNQQVSKLNGSI-SVIQNM-TGLV
QVWLHSNHFSGPLP-DFSGLTSLEELRLRDNEFTGLVPKSLTNLKSLQNISLTNNHFQGP
LPQFLPSI-VSVDMVAQ--TNSFCLDV------------------------PG-DCDPRV
NSLLSIAEPL---GYPDNFA------------TNWKGNDPC------------------N
Q--WNYVTCS-------SQGNITILNFQGLNLTGTISPDFSRFESLQ---RLLLGR----
--------------------NNLHGTIPPELTKLSKLIVLNVSDNSLSGKIPDF-GQ-NV
N----LI-KDGNPDLGKD----------GNHGGGGSEPAAPSPENG-----KPSPKT---
------------------------------I--GEVS---------------KSSNVVTI
VGVV---IGVLVG-VFVVGGLGFFC-YRRRQHKFRRVRSPRALEPHSIVVHPT--HSGSG
SEFQKVTIL---GSSPGTMEL-----------SPGSMA-H-AHHGF-VQMVDDRVPTIGI
QTLRKITKNFDKENELGRGGFGTVYKGELEDGTMMAVKRMA--GGVIGDT--GLTEYEAE
IASLSKLRHRNLVTLMYYCWEGSERALVYEYMAQGALSDHLFKWKEREWKP-MDWERRVR
VALDVARGVEYLHSLAREKFIHRDLKSSNVLLAEDMTAKVGDFGLVRLAP-QGGV-SIQV
TKMAGTFGYLAPEY-------TSEVFFSLSDVL---------------------------
------------------------------------------------------------
------------------------------------------------------------
----------------------------------------------------H
>evm_27.model.AmTr_v1.0_scaffold00138.26_
-------------------------------M----------------------------
-----------------------------------------------SL-----------
---------------ILCY-----------------------------------------
-------VP----------------------------------------------LT---
------------------------------------------------------------
----LHLHLIDSLDGANP------------------------------------------
-----------------------------------------------------NNHI---
------------------------------------------------------------
------------------------------------------------------------
--------------------------------------------------TIDL------
------------------------------------------------------------
------------------------------------------------------------
------------------------------------------------------------
------------------------------------------------------------
---------------------------------------N--------------------
------------------------------------------------------------
------------------------------------------------------------
-------------------------------------------------P----------
------------------RVSVKVDVYSYGVILMELITGRKALEENQ---TEECVVLSSW
FRR------ILPTNG--GLQALIDPS-LDPPSEE-TLESISRVAELSFQCTMRDPTQRPD
MGYVVGVLSSLVNVWKPQD---EADPEEYYG-VDLDLPLPEAVKRWQASSDSQA------
--TG-----AFGFASEDTGSSIPTKPT---------GFAESFASADGR-----
>evm_27.model.AmTr_v1.0_scaffold00117.36_
-------------------------------MG----------------------WLLLS
V-----LTL------------SLSIAMASDSTAMLDLAKAINPVA--NL-GWT---G-SD
P---C----NWKN--VDCT---NGRVTAIRLPGQNL-KGTLPS---SINSLSMLSILTLQ
GNSLSGPLP-SFSGMSSLQTLYL--DGNQFSSIPGDFFRGLTSLQNVSLDDN-P-FE---
--------------------QWLLPSDLA-SADGLVLFSASNASIGGSIPEYFG---GLQ
SLESIRLS-YNNLTGGLPASFDK-SSLKNLWLNNQRG----PMLSGSI-MVLGNM-TFLT
QVWLQTNGFSGSIP-DLSGCKSLFDLQLRDNALTGLVPSSLMELQSLMNVSLRNNKLQGP
YPQFKDGI--KVD-NGK--LNDFCRYD------------------------PGVPCDDRV
MVLLEIAAGF---GYPAAVA------------DAWSDNDPC------------------S
N--WLYVTCDP------QKKNITVLNFANAKLSGTISPSIGKLSSLR---SLILSN----
--------------------NNLTGKIPDVLASMPNLQSVDVENNDLFGEVPNF-RK-EV
T----LK-TDGNPLLGTT-PA--------PGRGGSGSGSSGGSNS------TTPSGM---
---------------------------PTTS--SITG---------------SGSPTGVI
VGVA---VGLAVL-MLIGVGVIYCV-RKKRHQKFRRVQN-----PPSL-LNGG--SVPSD
LQSIKVELS----SLNGNGN----------ASEQHSRA-S-SGPH--MGEAAGGSMVISI
QVLRLVTNNFSEENILGKGGFGVVYKGELHDGTKIAVKRME--AGVMG-K--GMNEFQAE
IGVLTKVRHRHLVALLGYCVEGNERLLVYEYMPQGTLGQHLFDYAQNGYPP-LSWKQRLT
IALDVARGVEYLHSLAQKSFIHRDLKPSNVLLGDDMRAKVSDFGLVKLAP-DGKY-SVE-
TRLAGTFGYLAPEYAVTGRVTTKVDVFAFGVILMELITGRRALDESQ---PEDSMHLVTW
FRR------VIANKE--KIGKVIDPV-IDL-DEE-TYKSICTVAELAGHCTAREPHQRPD
MGHAVNVLSPLVQQWKPTS---TE-DEDCFG-IDLDMPLAQVLKRWQANEGTST------
----------MTLMEETSNASIPPKP-----------YAENFLSKDGR-----
>evm_27.model.AmTr_v1.0_scaffold00030.120
-------------------------------MA--------------EFFFTICGLIFMG
F-----PLI------------INSVTDPADVAILNDFRKGLLNPE--LL-KWPS-DD-GD
P---C-GPPSWPH--VFCS---NSRVTQIQVQNVGL-QGPLPK---NFNKLSKLKSLGLQ
RNGFTGPLP-TFSGLSDLQYAYL--GGNQFDSIPSDFFNGLTNLQVLSLEHN-P-LN---
-----------------KTEGWVLPLDLQ-DSGQIKNLSLTNCSLKGPIPEVLA---SLP
SLSVLELA-YNRLSGEIPDKFSQ-APLQILQLNNQDP----PGLSGTI-DILSTM-TDLQ
RAWLHGNQFSGVIPSDLSNCASLSEVRLNNNQFVGPIPETLSTLP-LHILSLDNNKLTGP
IPVMKMDS---GNYTYA--FNSFCQSD------------------------PGKPCAPEV
AALLGFLAGL---NYPLNLA------------SDWSGNNAC------------------N
N--WLGITCD-------NQLHVSIINLPHKNLNGTLSSLLGELNSLS---KIILSV----
--------------------NNLHGVIPPNLTQLKSLQLLDLSSNNLEPPLPNF-TT-TT
K----VL-IDNNPLFKKN-PD--------TPIPESSPPPSPSSPYSP----HSPSSSD--
------SPPNP-SSPPNP----SSPDSPSSG--QNGSN-SPKNFTVQIAK--PSGNKALI
IGTPI--LGVG---ILAVAIIVFVV-CKRKKKVGSIDRA-----SGSVVVHPR--DPLDP
DQVLKISVA---RNNQVGSSQ-----------SSHSSL-G-PQTIE-TQVIEAGNITISV
QILRDVTKNFAPENELGKGGFGTVYKGEFEDGTKIAVKRMD--SGTISST--GLNEFQAE
IGVLSKVRHRHLVSLLGYCVEGSEKLLVYEFMSQGALSRHIFDHEKMGLPP-LSWKQRLN
IGLDVARGMEYLHGLAHKSFIHRDLKSANILLGDDFRAKVSDFGLVKLAPGDGMH-TCV-
TKLAGTFGYLAPEYVSMGRITTKSDVFSYGVVLMELVTGKKALDDSR---EGEDIHLPVW
FRR---------RAS--DLPSILDPT-LPR-DPS-TLESAAVVVELAGHCTATEPRQRPN
MGYVVGVLVSLVDKWKPIAGGGDE-SPTKGG-IDLSMSLLECVERWREVDSNNN-KN---
RGWSDYYGEGRGVASEDSKGSIPEGPN---------VFAESFNSSDAR-----
>Bradi4g19600.2.p pacid=32783170 transcript=Bradi4g19600.2 locus=Bradi4g19600 ID=Bradi4g19600.2.v3.1 annot-version=v3.1
-------------------------------MGRDPH----------LPLAAVLPLLLLL
L-----SSL------------AAAAAKSADEGAISDLAKSLSNLP--S--SWTS--G-GD
V---C----TFDG--ITCERGGEGRVTAIRLGNKGV-SGTLPP---SLSSLTALTELDLE
GNTLGGAFP-SVAGLTGLTRLVL--NDNWFASLPKDFLQDLPSLQYLSLENM-PKLE---
--------------------PWSVSDAIV-GSSSLETFAASNASITGAFPAVLA---NLT
SLRSLRLS-YNKLTGGLPAGLAELIALDSLQLNNQQLD---GKLSGPI-NVIAAM-TNLK
VLWIQSNQFTGPIP-DLS-KSQLESFNVRDNMLTGVVPASLTGIKTLKNVSLTNNQFQGP
MPEFNKGVVVELS-TET--QSRFCQTK------------------------PG-PCDPLV
TILFEVAAGF---GYPYELA------------KTWNGNAPC------------------S
S-TWIGIVCS-------SGKDLIIVNLPKRNLSGTISPAFAKLTGLQ---KLDLSD----
--------------------NHLTGEIPEDLATMPNLNLFDVTNNNLSGELPTF-KP-SV
K----VL-AEGNRFGESG---------------------------------FLPSSL---
------------------------------A--G------------------AHKNVGMI
IGIL---IAVVLL-VACVVLLVRHL-RRKNSEKFGPVST-------------K--GSPDE
SEMMKIQVVGINGNNNEDSAV---------QTELYSQV-S-SGSTNIAHMFESHGMQFSM
EVLLKATNNFNEDCILGKGGFGVVYKGNL-DGKLVAVKRCD--SGVMGTK--GQQEFMAE
IDVLRKVRHRHLVGLLGYCTHGYERLLVYEYMSGGTLREHLCDLQKSGYTP-LTWTQRMT
IALDVARGIEYLHGLAQETFIHRDLKPSNILLDQDLRAKVSDFGLVKLAN-DTDK-SMQ-
TRVAGTFGYLAPEYATTGKVTTKVDVYAYGVILMEMLAGRKALDDSL---PEDETHLVTI
FRK------SMLDKE--KFRKFVDTT-MEL-SAE-AWKSLLEVADLARHCTAREPNQRPD
MSHCVNRLSSLLDEWKPTD---IDDDDDDEC-ETSQMGLNQQLEKWRCDDFTIS--D---
--------------------------------------SDTFS---MSRKY-N
>Bradi1g11870.1.p pacid=32800250 transcript=Bradi1g11870.1 locus=Bradi1g11870 ID=Bradi1g11870.1.v3.1 annot-version=v3.1
-------------------------------MNKMK-----------MPLALLSFLLLAV
A-----STIPAAAGILADAPSAASTAYGPDDFNMHAVATALGADR--AL-GWRN--D-SS
A---C-RD-GWTG--ITCG--EGGKVIAIRARNAGL-NGTLPT---EVTLLFALQVLDLR
DNGLTGALP-DAVFL-ELTNLHI--DNNLFTSVPADFLSTARSLQGFSISNN-TQLQ---
--------------------PWELLHDAH-RLTKLRHFIANNAGVSGTLSGFLGNRSVFP
ELSILSLA-HNLLTGHVPATFYS-RTLHRLDLSSN-------DLSGPI-DFIANL-LGLE
ELLLDHNSFTGPMP-DLSGLWKLQVVDVAHNRLTGVVPASLTDLGLLNSVSLTGNLFQGP
LPELASSV--HSDITNAAFNGSFCRTE------------------------HG-PCDPLV
DAFIAIAGGF---QYPEALA------------ASWKGNHPC------------------A
G--WLGVNCD-------DGGVITEVNLCRLGLNGTLHPAFGTLKTIQ---ALLLAG----
--------------------NNISGAVPQSIAELPLLRFQDVSDNSLEGSMPRF-HS-GV
S----IWAQDGSEHCLKE------------------------------------------
------------------------------------------------------------
------------------------------------------------------------
------------------------------------------------------------
------------------------------------------------------------
------------------------------------------------------WRAKTT
VKL-----------------------------------ITKNFQLCGIHP-NFD--KLE-
TSFIGRSEYS--------------------------------------------------
------------------------------------------------------------
------------------------------------------------------------
-----------------------------------------------------
>Bradi5g26550.1.p pacid=32811841 transcript=Bradi5g26550.1 locus=Bradi5g26550 ID=Bradi5g26550.1.v3.1 annot-version=v3.1
-------------------------------MADPPPLLP-------PFLLFLAALVLCG
T-----AGT-----------ASAATINPSDLSILHDLRRSLTNAAD-ALPTWTA-TG-TD
P---C-V--GWAH--VSCD--RDGRVNNLDLKNLGL-TGTLPA---TFSGLAGLQGLSLQ
SNALSGPLP-SFRGMAALQKAYL--NGNAFASVPNDFFRGLADLVEISLDDN-P-LNA--
-----------------SQGGWALPADLGDTSQQLRSLRLINCSLVGSVPGFLG---NMS
GLQELRLS-YNKLSGPIPASFGAGSGIQTLWLNNQVGV---KKLSGTL-EVVAAM-GSLQ
EAWLHGNEFSGPIPDGIGNCKQLKTFWANNNMLVGLVPASLATLPLLKDVRLDNNNLLGP
APVLKAGN-----FTFS--GNEFCAEK------------------------PGGVCSSEV
MALLQFLAQV---GYPQKLV------------GSWSGNDPC------------------K
D--WLGVTCS--------DGKVSVINLPGYGLNGTISDSLGNLTTVS---DIRLDS----
--------------------NNLTGHVPDSLTNLKSLKKLDLSMNDLSGPLPAF-RR-DV
N----VV-VTGNLNFNGT-AP---------GAPPKDSPRPATPSVP-----GPQDHT---
-----------------------------VS--PGNG---------------TKSSATML
AI---P-IAVSVVVLVSLGAVVFYC--KKRGSI-RQPQA-----AASVVVHPR--DNSDP
DNLVKIVMA---NNDSFSAA--------------SSGN-S-SQAGD-IHMIEARNFVIAV
QVLRGATKNFSQDNVLGRGGFGVVYKGELHDGTMIAVKRME--SAVISNK--ALDEFQAE
IAILTKVRHRNLVSILGYSIEGNERLLVYEHMSNGALSKHLFQWKQLELEP-LSWKKRLN
IALDVARGMEYLHTLAQQCYIHRDLKSANILLGDDFRAKVSDFGLLKPAP-DGNF-SVA-
TRLAGTFGYLAPEYAVTGKITTKADVFSFGVVLMELITGMTAIDERRI--DEETRYLASW
FCQ------IRKDEE--KFRAAIDPS-LVL-TDE-IFESISVIAELAGHCTSREPSQRPD
MGHAVTVLVPMVEKWKPSN---NE-AEDYMG-IDLHLPLLQMVKGWQDAEASMT--D---
---------GSILSLEDSKGSIPARPA---------GFAESFTSADGR-----
>Bradi3g53350.1.p pacid=32816635 transcript=Bradi3g53350.1 locus=Bradi3g53350 ID=Bradi3g53350.1.v3.1 annot-version=v3.1
MQSPT-----------------------VSTARRRRRGRGAGL-------LLALAVLLAA
I-----GAA------------AAAAASPQDAEAMRAVAVALGADK--SL-GWD---T-PD
P---C-SPKPWPG--VSCS--SDGRVTAVQVGKKSL-TGKLAP---EVRNLTELMRLEVF
SNKLSGPLP-SLAGLSSLQVLLL--HGNNFASIPADFFKGLTALVAVSLDEN-P-LA---
--------------------PWPLPADLA-ACTSLTNFSANSVNVTGTLPEFLG---SLP
SLRQLSLA-MNLLSGPVPPSLAG-APLEVLWLNGQHGS---PGFTGSI-SFVTNM-TKAQ
QLWLHSNDFTGPLP-DFSGLSSLYDLNLRDNQLTGPVPESLVNLKSLNNVGLGNNLLQGP
TPVFATWV--VPDMKG---INQFCLPD------------------------AGKPCDPRV
NLLLEVAAGF---MYPAKLA------------EGWKGNDPC------------------S
N--YIGVECN--------NGNITSLNFANKGLTGSISPSIGKIATLE---KLILSN----
--------------------NNITGTVPKELAALPALKTVDLSNNNLYGDIPAF-RK-NV
M----LI-TTGNPNIGKD-AP--------APSAPGGS--S-----------NSPAPG---
-------------------------DGSGGG--NRGS---------------SSSSVGII
VGSV---FGAIAG-LGLIAALGFYC-HKRKQKPFGRVQS-----PHAMVIHPR--HSGSD
PDMVKITVA---RGNANGGA----------ATSEASQA-S-SGPRD-IHVVEAGNMVISI
QVLRNVTNNFSQDNILGRGGFGTVYKGELHDGTKIAVKRME--SGVMGNK--GLNEFKSE
IAVLTKVRHRNLVSLLGYCLDGNERILVYEYMPQGPVSQHLFEWKEHNLQP-LEWKRRLS
IALDVARGVEYLHSLAQQTFIHRDLKPSNILLGDDMKAKVADFGLVRLAPADGKCVSIE-
TRLAGTFGYLAPEYAVTGRVTTKADVFSFGVILMELVTGRRALDETQ---PEDSMHLVTW
FRR------MQLNQD--TFRKAIDMT-IDL-DEE-TFASVSTVAQLAGHCCAREPHQRPD
MGHAVNVLSTLSDVWKPTD---PD-SDDSYG-IDLDMTLPQALKKWQAFEDSSH-FD---
GATS-----SFLASLDNTQTSIPTRPP---------GFADSFTSADGR-----
>LOC_Os08g41430.1 pacid=33104222 transcript=LOC_Os08g41430.1 locus=LOC_Os08g41430 ID=LOC_Os08g41430.1.MSUv7.0 annot-version=v7.0
----------------------------------------------------MP------
------------------------TAR----------------VP--P--FSP---A-AR
A---L-AATNFEG--VTCERGGSGKVTELNLADRAL-AGT-------LSSLTSLTALQLQ
GNALAGAVP-SLAGMASLTRLAL--DGNAFTSLPPDFLLGLTSLQYLSIDNL-P-IQ---
--------------------PWPVPDAIA-NCSSLETFFASNALRSGG------------
------------------------------------------------------------
------------------------------------------------------------
------------------------------------------------------------
------------------------------------------------------------
------------------------------------------------------------
------------------------------------------------------------
------------------------------------------------------------
------------------------------------------------------------
------------------------------------------------------------
------------------------------------------------------------
------------------------------------------------------------
------------------------------------------------------------
-GADHAR---------------RRIPPP--------------------------------
----------PPELA---------------------------------------------
-------------------------------------------------CSAAHPRRR--
---------------QP-------------G-KERERGERKK------------------
-----------------------------------------------------
>LOC_Os04g58910.1 pacid=33108651 transcript=LOC_Os04g58910.1 locus=LOC_Os04g58910 ID=LOC_Os04g58910.1.MSUv7.0 annot-version=v7.0
----------------------------------------------------MAALFLLL
L-----LHV------------SDAAINPGDLSVLHDLRRSLTNADA-VL-GWGDPNA-AD
P---C-A--AWPH--ISCD--RAGRVNNIDLKNAGL-AGTLPS---TFAALDALQDLSLQ
NNNLSGDLP-SFRGMASLRHAFL--NNNSFRSIPADFFSGLTSLLVISLDQN-P-LNV--
-----------------SSGGWTIPADVA-AAQQLQSLSLNGCNLTGAIPDFLG---AMN
SLQELKLA-YNALSGPIPSTFNA-SGLQTLWLNNQHGV---PKLSGTL-DLIATM-PNLE
QAWLHGNDFSGPIPDSIADCKRLSDLCLNSNQLVGLVPPALESMAGLKSVQLDNNNLLGP
VPAIKAPK-----YTYS--QNGFCADK------------------------PGVACSPQV
MALLHFLAEV---DYPKRLV------------ASWSGNNSC------------------V
D--WLGISCV--------AGNVTMLNLPEYGLNGTISDSLGNLSELS---DINLIG----
--------------------NNLTGHVPDSLTSLRLLQKLDLSGNDLTGPLPTF-SP-SV
K----VN-VTGNLNFNGT-AP--------GSAPSKDTPGSSSSRAP-----TLPGQG---
-----------------------------VL--PENK---------------KKRSAVVL
ATTI-P-VAVSVVALASVCAVLIFR--KKRGSV---PPN-----AASVVVHPR--ENSDP
DNLVKIVMV---NNDGNSSST---------QGNTLSGS-S-SRASD-VHMIDTGNFVIAV
QVLRGATKNFTQDNVLGRGGFGVVYKGELHDGTMIAVKRME--AAVISNK--ALDEFQAE
ITILTKVRHRNLVSILGYSIEGNERLLVYEYMSNGALSKHLFQWKQFELEP-LSWKKRLN
IALDVARGMEYLHNLAHQCYIHRDLKSANILLGDDFRAKVSDFGLVKHAP-DGNF-SVA-
TRLAGTFGYLAPEYAVTGKITTKADVFSFGVVLMELITGMTAIDESRL--EEETRYLASW
FCQ------IRKDED--RLRAAIDPT-LDQ-SDE-TFESISVIAELAGHCTSREPTQRPD
MGHAVNVLVPMVEKWKPVN---DE-TEDYMG-IDLHQPLLQMVKGWQDAEASMT--D---
---------GSILSLEDSKGSIPARPA---------GFAESFTSADGR-----
>LOC_Os03g50810.1 pacid=33128314 transcript=LOC_Os03g50810.1 locus=LOC_Os03g50810 ID=LOC_Os03g50810.1.MSUv7.0 annot-version=v7.0
-------------------------------MWRRRRGGGGGG--GGGGVAVAVALAVML
V-----VGA------------AAGETAASDAAAMRAVARALGADK--AL-GWS---T-GD
P---CSSPRAWAG--VTCD--SAGRVTAVQVGNRSL-TGRLAP---EVRNLTALARLELF
DNSISGELP-SLAGLSSLQYLLV--HNNGFTRIPPDFFKGLTALAAVSLDNN-P-FD---
--------------------PWPLPADLA-DCTSLTNFSANTANVTGALPDFFG--TALP
SLQRLSLA-FNKMSGPVPASLAT-APLQALWLNNQIGE---NQFNGSI-SFISNM-TSLQ
ELWLHSNDFTGPLP-DFSGLASLSDLELRDNQLTGPVPDSLLKLGSLTKVTLTNNLLQGP
TPKFADKV--KADVVPT--TERFCLST------------------------PGQPCDPRV
NLLLEVAAEF---QYPAKLA------------DNWKGNDPC------------------D
G--YIGVGCD--------AGNITVLNFARMGFSGSISPAIGKITTLQ---KLILAD----
--------------------NNITGTVPKEVAALPALTEVDLSNNNLYGKLPTFAAK-NV
L----VK-ANGNPNIGKD-AP--------APSGSGGSGGS-----------NAPDGG---
-------------------------NGGDGS--NGSP---------------SSSSAGII
AGSV---VGAIAG-VGLLAALGFYC-YKRKQKPFGRVQS-----PHAMVVHPR--HSGSD
PDMVKITVA---GGNVNGGAA---------ASETYSQA-S-SGPRD-IHVVETGNMVISI
QVLRNVTNNFSDENVLGRGGFGTVYKGELHDGTKIAVKRME--AGVMGNK--GLNEFKSE
IAVLTKVRHRNLVSLLGYCLDGNERILVYEYMPQGTLSQHLFEWKEHNLRP-LEWKKRLS
IALDVARGVEYLHSLAQQTFIHRDLKPSNILLGDDMKAKVADFGLVRLAPADGKCVSVE-
TRLAGTFGYLAPEYAVTGRVTTKADVFSFGVILMELITGRKALDETQ---PEDSMHLVTW
FRR------MQLSKD--TFQKAIDPT-IDL-TEE-TLASVSTVAELAGHCCAREPHQRPD
MGHAVNVLSTLSDVWKPSD---PD-SDDSYG-IDLDMTLPQALKKWQAFEDSSH-FD---
GATS-----SFLASLDNTQTSIPTRPP---------GFAESFTSADGR-----
>LOC_Os03g48880.1 pacid=33131191 transcript=LOC_Os03g48880.1 locus=LOC_Os03g48880 ID=LOC_Os03g48880.1.MSUv7.0 annot-version=v7.0
-------------------------------MAKLA-----------VPPLLVILVLLQS
A-----TRL------------PVAETSTADEEYMHRLPAATGAER--LL-GWKA--D-SD
P---C-NG-SWVG--VTCAPFDGNRIIQIDVRGLLRGGGTLPELDRQAGSLSHLRMLDLG
DNNLTGPVP-TLF-LDRLLTLRL--DGNAFSGLPHSFFRGMPELHYFSISDN-PRLE---
--------------------EWGLWSDLL-SLTELRVFNASNANINGTLQVFLGNLGAFP
ALAEVSLA-RNRLTGVVPEKLVS-QSIAKLDLSSN-------GLSGSI-NFINNLASSIT
DLRLDHNHFSGPFPADLSGLYLLSVFSVAHNRLTGVVPPSLARVWRLSWVSVSDNLLQGP
VPELPDSV--KTDFAEAAVKGSFCRLD-----------------------VHG-PCDQET
SSLLSVAAAF---HYPEILD------------VSWRRDDPC------------------N
G--WLGIHCGDGDGGGGGRNKVTGVNLSRLGLNGTIDPAFASLLYLE---AIILAG----
--------------------NNLTGTVPASILQMPSLRVLDVSNNALEGTVLSV-RH-DV
L----IL-ADGN------------------------------------------------
------------------------------------------------------------
------------------------------------------------------------
------------------------------------------------------------
-----------------RGGLNV---------TAIAA------SGSFSSSRFQLSE----
------------------------------------------------------------
---------------ATTPFL-----------------------------------TFA-
TVFVALFGY---------------------------------------------------
------------------------------------------------------------
------------------------------------------------------------
-----------------------------------------------------
>LOC_Os11g26130.1 pacid=33161488 transcript=LOC_Os11g26130.1 locus=LOC_Os11g26130 ID=LOC_Os11g26130.1.MSUv7.0 annot-version=v7.0
-------------------------------MGRDA------------RRLPLLPFLLLL
L-----AAA------------AGVAESATDAEAIHDLARSV---P--AL-GWD---G-DN
V---C----GFEG--VTCERGGAGKVTELNLADRGL-SGTLPD---SLSSLTSLTALQLQ
GNALTGAVP-SLARMGSLARLAL--DGNAFTSLPPDFLHGLTSLQYLTMENL-P-LP---
--------------------PWPVPDAIA-NCSSLDTFSASNASISGPFPAVLA---TLV
SLRNLRLS-YNNLTGGLPPELSSLIAMESLQLNNQRSD---DKLSGPI-DVIASM-KSLK
LLWIQSNKFTGPIP-DLN-GTQLEAFNVRDNMLTGVVPPSLTGLMSLKNVSLSNNNFQGP
KPAFAAIP--GQD-EDS--GNGFCLNT------------------------PG-PCSPLT
TTLLQVAEGF---GYPYELA------------KTWKGNDPC------------------S
P-AWVGIVCT--------SSDVSMINLSRKNLSGRISPALANLTRLA---RLDLSN----
--------------------NNLTGVIPDVLTTLPSLTVLNVANNRLTGEVPKF-KP-SV
N----VL-AQGNLFGQSS----------GSSGGGGGSDGD-----------SSSSDS---
------------------------------A--GGGK---------------SKPNTGMI
IGII---VAVIIL-FACIALLVHHR-KKKNVEKFRPVST-------------K--TSPAE
SEMMKIQVVGANGISNGSSAF---------PTELYSHV-SAANSSNISELFESHGMQLSV
EVLLKATNNFSEDCILGRGGFGVVFKGNL-NGKLVAVKRCD--SGTMGTK--GQEEFLAE
IDVLRKVRHRHLVALLGYCTHGNERLLVYEYMSGGTLREHLCDLQQSGFIP-LTWTQRMT
IALDVARGIEYLHGLAQETFIHRDLKPSNILLDQDLRAKVSDFGLVKLAK-DTDK-SLM-
TRIAGTFGYLAPEYATTGKVTTKVDVYAYGVILMEMITGRKVLDDSL---PDDETHLVTI
FRR------NILDKE--KFRKFVDPT-LEL-SAE-GWTSLLEVADLARHCTAREPYQRPD
MCHCVNRLSSLVDQWKPTN---ID-EDDYEG-ETSEMGLHQQLEKWRCDDFTIS--D---
--------------------------------------SDTFGSFNVPRKYNG
>DmPelle
-------------------------------MSGVQ------------------------
--------------------TAEAEAQAQNQA----------------------------
-------------------------------------NGNRTR-----------------
----------SRSHLDNTMAIRLL-----------------------------P------
-----------------------LPVRAQ----------------------------LCA
HLDALDVW---------------------------------QQLATAV------------
------------------------------------------------------------
------------------------------------------------------------
------------KLYPDQVEQISS--------QKQRGRSAS------------------N
E----------------------FLNIWGGQYNHTVQTLFALFKKLKLHNAMRLIK----
----------DYVS------EDLHKYIPRSVPTISELRAAPDSSAKVNNG-PPFPSSSGV
S-------NSNNNRTSTT-AT-------------------------E----EIPSLES--
------------------------------------------------------------
-------LGNIHI-----------------------------------------------
--------------------------------------------ST-VQRAAESLLEIDY
AELENATDGWSPDNRLGQGGFGDVYRGKWKQ-LDVAIKVMNYRSPNIDQKMVELQQSYNE
LKYLNSIRHDNILALYGYSIKGGKPCLVYQLMKGGSLEARLRAHKAQNPLPALTWQQRFS
ISLGTARGIYFLHTARGTPLIHGDIKPANILLDQCLQPKIGDFGLVREGP-KSLDAVVEV
NKVFGTKIYLPPEFRNFRQLSTGVDVYSFGIVLLEVFTGRQVTDRVP--ENETKKNLLDY
VKQQW--------RQ--NRMELLEKH-LAAPMGK-ELDMCMCAIEAGLHCTALDPQDRPS
MNAVLKRFEPFV----------TD------------------------------------
-----------------------------------------------------
>Pp3c10_2340V3.1.p pacid=32899514 transcript=Pp3c10_2340V3.1 locus=Pp3c10_2340 annot-version=v3.3
-------------------------------MKTKHGRN------------WVLRVTVLV
L-----CCV------------LAAVGAPDDGAVLQDFLKGVANGA--SL-GWT---G-TD
F---C-A--GWTG--VVCS---GGNVVQLRLREAGL-GGTVTS---TLNQMTDLTYLELN
GNSFTGAMP-SLAGMANLQNIFL--HQNNFTSIPGDFFRGLTNVVNLYIDRNLG-LN---
-----------------GTAGWTIPEDIT-ASTKLTNLSVASTNL-NSLPEYLG---TMA
SLRVLLAA-YNNIP-SIPASFAG-SNIEVLQVNNQ------AGMKGTM-APCGAM-PALR
VLWLQVNQLTGPIPDGLAASTGLSDLRLNDNRLLGQIPLDLAKLP-LTTVFLKNNFLSGQ
LPSFPVVP------TFD--DVDFCSTD-------------------------GTQCSVEV
AALIQFLKGV---GYPQSIS------------EAWTGANPC-------------------
--GWIGIGCS--------GTSVVSISLASSGLTGTISPYLANITTLK---SILLNN----
--------------------NTLTGSVPNQLTTLPDLVTLDIRNNNISGEIPKF-RP-GV
T----FQ-SSGNPFLGTV-LP--------PTSPSPGTPGATP---------NTPGGA---
------------------------------S--SSSS---------------SSTSVGVI
VGAI---VGALAL-VTVVALLAFCFFRRKKKKKYSALIQ-----GQNTVVHPR--GDSGS
DPELGKTLA---EYRANDGTRT-----------------NYSGPSD-MQVGEGDSLGTSY
EILRDVTEGFAEKNVLGKGGFGVVYKGTFPDGTMVAVKRME--AAVMSNK--GLKEFQSE
ISVLSKVRHRNLVELKGYCAHRNERLLVYEYMAQGTLAQHLFEYQAMGVRP-LEWTRRLS
IALDVARGLEYLHGLAHKSFIHRDLKPSNILLDDKYAAKVSDFGLVKLAP-ENNF-SVE-
TRLAGTFGYLAPEYAVTGRVTTKADVFSFGVVLMEMMTGRRALDETE---AEENMHLVTW
FRR------TNTSPE--TFARCIDPT-ITM-TEE-TLKSLNVVSDLALQCTAREPYQRPD
MGHAVNILKPLIEQWKPAK---FV-GEGSEE-IDLQLTLPEALKQWQDLENDSF------
------------CGVDDSRASIPQKPL---------DFG---TAVDGR-----
>Pp3c15_17314V3.1.p pacid=32926942 transcript=Pp3c15_17314V3.1 locus=Pp3c15_17314 annot-version=v3.3
MESF------------------------VKAMAGGKFRR--------AVACLWRVVLVAT
F-----LGG------------MVAGDPAGDRAVLLEFKAGITNSD--VL-GWT---D-PN
P---C----LWNAKMVKCD--AAGNVVQLRVRELGL-TGTVTP---KLNSLSSLEYLELN
LNFFTGAMP-SLAGLSRLQYAYL--DDNSFTSIPPDIFDGLTSIIELHVENNVD-LN---
-----------------SPDGWSIPESIA-SLSTLSVLAVTNASVTGPLPSFLG---TMP
ALKTLEAA-YNRLEGGIPDSFQK-SSITTLKLNNQ-------GMNGSI-AAIGGM-TGAR
ILWVHVNKMTGPVPAGLEGAAGLTSLRINDNQLVGRLPPGLASIPSLSECLMKNNHLSGE
SPAFQPGVL----TNSD--ADTFCGA-------------------------AGVPCSAKV
NYLLDFLEAA---GYPQQVA------------VSWVGPDPC------------------T
G-PWIGVACDP------TSGEIVSITLPNYKLTGTISPSLGNLTYLR---SLNLAT----
--------------------NALTGTVPSELTKIPSLTSVDVSDNNLSAPLPLF-PS-SV
T----FK-YAGNPLIVGAMQPPVAGTPPAPQTPTAPTPGANPTPAGV----IPPSGN---
--------------------------GTTAG--PISH---------------KSMSVVLV
VVVV---AAGIVT-AVAAAIIIFFL-VKRKKKK---LQA-----VNGMSVYPR--VDSGS
DRDLKVMES---NNSSASHQATVSSYGTLSGAGDSLQS-S-SPSVD-HQALEQGNMFMSI
EVLRAVTNNFSEDNILGRGGFGVVYRGELQDGTQIAVKRMQ--A----------------
------------------------------------------------------------
-----ARGLEYLHNLAHRSFIHRDLKPSNILLTEDFRAKVSDFGLVKLAP-EGNY-SVE-
TRLAGTFGYLAPEYAVTGRVTTKADVFSFGVVLMELITGRRALDETQ---AEENVHLVTW
FQRM-----MHVNKD--NLRSAVDPT-IDAGDDD-TYKTICTVAELAGYCTSREPSSRPD
MSYAVSVLTPLVEQWKPTFH-GHD-GACNSS-EDLELSLPQALKQWQEYEGDST------
----------MSQRLDDTKGSIPVRPV---------GFADSFTSTDGR-----
>Pp3c15_17310V3.1.p pacid=32927839 transcript=Pp3c15_17310V3.1 locus=Pp3c15_17310 annot-version=v3.3
MESF------------------------VKAMAGGKFRR--------AVACLWRVVLVAT
F-----LGG------------MVAGDPAGDRAVLLEFKAGITNSD--VL-GWT---D-PN
P---C----LWNAKMVKCD--AAGNVVQLRVRELGL-TGTVTP---KLNSLSSLEYLELN
LNFFTGAMP-SLAGLSRLQYAYL--DDNSFTSIPPDIFDGLTSIIELHVENNVD-LN---
-----------------SPDGWSIPESIA-SLSTLSVLAVTNASVTGPLPSFLG---TMP
ALKTLEAA-YNRLEGGIPDSFQK-SSITTLKLNNQ-------GMNGSI-AAIGGM-TGAR
ILWVHVNKMTGPVPAGLEGAAGLTSLRINDNQLVGRLPPGLASIPSLSECLMKNNHLSGE
SPAFQPGVL----TNSD--ADTFCGA-------------------------AGVPCSAKV
NYLLDFLEAA---GYPQQVA------------VSWVGPDPC------------------T
G-PWIGVACDP------TSGEIVSITLPNYKLTGTISPSLGNLTYLR---SLNLAT----
--------------------NALTGTVPSELTKIPSLTSVDVSDNNLSAPLPLF-PS-SV
T----FK-YAGNPLIVGAMQPPVAGTPPAPQTPTAPTPGANPTPAGV----IPPSGN---
--------------------------GTTAG--PISH---------------KSMSVVLV
VVVV---AAGIVT-AVAAAIIIFFL-VKRKKKK---LQA-----VNGMSVYPR--VDSGS
DRDLKVMES---NNSSASHQATVSSYGTLSGAGDSLQS-S-SPSVD-HQALEQGNMFMSI
EVLRAVTNNFSEDNILGRGGFGVVYRGELQDGTQIAVKRMQ--AGVVSNK--GLCEFQSE
ITVLTKVKHRHLVGLLGYCANGNERLLVYEYMPQGTLAQHLFEYRQLQEKP-LSWMMRLS
IGLDVARGLEYLHNLAHRSFIHRDLKPSNILLTEDFRAKVSDFGLVKLAP-EGNY-SVE-
TRLAGTFGYLAPEYAVTGRVTTKADVFSFGVVLMELITGRRALDETQ---AEENVHLVTW
FQRM-----MHVNKD--NLRSAVDPT-IDAGDDD-TYKTICTVAELAGYCTSREPSSRPD
MSYAVSVLTPLVEQWKPTFH-GHD-GACNSS-EDLELSLPQALKQWQEYEGDST------
----------MSQRLDDTKGSIPVRPV---------GFADSFTSTDGR-----
>Potri.010G103000.1 pacid=26982131 transcript=Potri.010G103000.1 locus=Potri.010G103000 ID=Potri.010G103000.1.v3.0 annot-version=v3.0
-------------------------------MG--------------VWLFTNFSLFLSL
L-----LC-------------LANSQQNDDAAAMMKLRGSLGNPS--TL-GWS---G-SD
P---C----NWLH--VGCL---DNRVTRIQIGNQNL-QGTLPP---ELKDLTQLTRFEVM
NNQLTGALP-SLSGLSFLQVLFL--HNNTFSSIPPDFFAGMTSLTSVYLDYN-P-FE---
--------------------SWEIPESLK-DASALKEFSANGANVAGKIPEFFN-SDVFP
GMETLHLA-FNYFEGGLPLNFSG-STIQSLWLNGQKSN---SRLNGTI-SILQNM-TSLK
EIWLQGNHFTGPLP-DLSGMISLEDLNLRDNSLTGVVPPSLLNISTLRVVNFTNNKLQGP
TPSFARTV--DADMIPG--TNNFCLDN------------------------PGVACDSTV
NVLLSVAKNF---GYPASLA------------DLWKGNDPC-----------------TS
TQAWKGITCG--------GGDILVINLKKAGLSGTISSDFSLISRLQ---KLILSD----
--------------------NMLTGTIPDELISLSNLALLDVSNNKLSGQIPKF-RS-NV
Q----VE-YGGNPDIGKI-NT--------SYAPPGAPG-------------STPSGT---
-------------------------GGGSDG--SGN----------------KNSASGKI
VGSV---IGAVGV-VCVVGLGVFF--YSKKQKRSSKVQS-----PNMMIIHPR--RSW-D
QDEVKITVA---GSSANSGV------------ESFTDS---VGPSD-IQVVRTENMVISI
QVLRNVTNNFSEENILGRGGFGTVYKGELHDGTKIAVKRME--SGVISEK--GLAEFMSE
IAVLTKVRHRHLVALLGYCLDGNERLLVYEYMPRGTLSSHLFSWKEEGVKP-LDWTRRLT
IGLDVARGVEYLHGLAHQSFIHRDLKPSNILLGDDMRAKVADFGLVRLAP-EGKA-SIE-
TRLAGTFGYLAPEYAVTGRVTTKVDVFSFGVILMEMITGRKALDETQ---PEDSLHLVTW
FRR------MHINKD--TFRKTIDPT-INL-DEE-TLGSISTVADLAGHCTAREPYQRPD
MGHVVNVLSSLVEIWKPAE---PD-SDEMYG-IDFEMPLPEVLLKWQAFDGSSS------
---------SFLASGDNTQTSIPTRPS---------GFAESFTSADGR-----
>Potri.017G134900.1 pacid=26983224 transcript=Potri.017G134900.1 locus=Potri.017G134900 ID=Potri.017G134900.1.v3.0 annot-version=v3.0
-------------------------------MKRRSHRR--------TKLLLVFLVGFSS
I-----FH-------------FANSQTSPDAEVMFSLKKSLNVPD--SL-GWS---D-PD
P---C----NWNH--VVCS--DEKRVTRIQIGRQNL-QGTLPS---NLRNLAQLERLELQ
YNNISGPLP-SLNGLSSLQVILL--SDNKFISVPSDFFTGLSSLQSVEIDNN-P-FS---
--------------------NWVIPESIK-NASALQNFSANSANISGSIPGFFG-PDSFP
GLTILRLA-FNDLEGELPASFSG-SQVQSLWLNGQK-------LSGGI-DVIQNM-TLLR
EVWLHSNGFSGPLP-DFSGLKDLESLSLRDNSFTGLVPESLVNLESLKFVNLSNNLLQGP
MPVFKSSV--SVDMVKD--SNRFCLPT------------------------PD-LCDSRV
NTLLSIVKSM---DYPQRLA------------DSWKGNDPC------------------A
D--WIGITCN--------NGNITVVNFEKMGLTGSISPDFASVKSLE---RLVLAN----
--------------------NNLTGSIPQEITTLPGLKVLDVSNNHLYGRVPAF-TS-NV
I----VN-TNGNPNIGKD-VN--------ISTSSESPSASPSA--------NTGSGS---
-------------------------GGSSRK--SGKK---------------SSTLIVVI
IFSV---IGGVFL-LSLIGLLVFCL-YKKKQKRFSRVQS-----PNEMVIHPR--HSGSD
NESVKITVA---GSSISVGA----------ISETHTIP-A-SEQGD-IQMVEAGNMVISI
QVLRNVTNNFSEENILGWGGFGVVYKGELHDGTKIAVKRME--SGVISGK--GLTEFKSE
IAVLTKVRHRHLVALLGYCLDGNEKLLVYEYMPQGTLSRHIFNWAEEGLKP-LEWTRRLT
IALDVARGVEYLHGLAHQSFIHRDLKPSNILLGDDMRAKVADFGLVRLAP-EGKG-SIE-
TRIAGTFGYLAPEYAVTGRVTTKVDVFSFGVILMELITGRKALDERQ---PEESLHLVTW
FRR------MHLNKD--TFRKAIDPT-IDL-NEE-TLASISTVAELAGHCCAREPYQRPD
MGHTVNVLSSLVELWKPTD---QS-SEDIYG-IDLEMSLPQALKKWQAYEGRSN-MD---
-SSS-----SLLPSLDNTQTSIPARPY---------GFAESFTSADGR-----
>Potri.009G020400.1 pacid=26987271 transcript=Potri.009G020400.1 locus=Potri.009G020400 ID=Potri.009G020400.1.v3.0 annot-version=v3.0
MG--------------------------GESMKLCN-----------------IVCFLLG
F-----VTL------------CYSFTDPNDLKILLDFQNGLENPE--LL-KWPA-KG-ND
P---C-GPPSWPH--VFCS---DGRVTQIQVQNMGL-KGPLPQ---NFNQLSKLYNIGLQ
RNNFNGKLP-TFKGLSELVYAFL--NGNNFDTIPSDFFEGLSSIAVLALDGN-S-LN---
-----------------ESTGWSLPSELA-SSVQLTNFSVSSCNLAGPLPDFLG---SMP
SLSNLELS-YNRLSGEIPASFGQ-SLMSILLLNNQEG----GGMSGSI-DVIANM-TSLS
QLWLHGNSFSGTIPEKIGDLSLLRDLNLNGNKLVGYIPQSLADMQ-LENLDLNNNQLMGP
VPVFKAGK-----VSYD--SNPLCQSK------------------------PGVECAPEV
YALLDFLSGV---NYPSNIA------------PQWSGNDPC------------------H
G-PWLGLNCD-------SNSKVSVINLPRRNLTGTLNPSIAKLDSLV---QIGLGG----
--------------------NDIEGTIPSNLTNLKSLRLFDVSENNLGPPLPKF-RN-SV
K----LV-VDGNPLLVGG-NQ--------SQQSPSPASSLPPVSFTPPEN-SPPENSP--
-------PGS---AQPSPFTMPSSPPSPTSS--SHANRSTSTKVPAQTKRNFERTKLVIV
GGIL---AGSLLA-VVLIALCLYSC-FKKKKET---SNP-----PCSIVVHPR--DPSDS
ENFVKIAVS---DNITGSLSTQ-------TGTSSVSNT-S-SLTEN-SRAIEAGNVIISV
QVLRKVTDNFAQKNQLGSGGFGTVYKGELEDGTKIAVKRME--AGVVSGK--AVDEFQAE
IAVLSKVRHRHLVSLLGYSIEGNERLLVYEYLSEGALSMHLFHWKKLNLEP-LSWTRRLS
IALDVARGMEYLHSLARQTFIHRDLKSSNILLGDDFRAKVSDFGLVKLAP-DGEK-SVV-
TRLAGTFGYLAPEYAVMGKITTKADVFSYGVVLMELLTGLTALDEER---SEESRYLAEW
FWK------IKSSKE--KLMAAIDPT-LNA-SEE-IFESIYTIAELAGHCTLREPNHRPD
MGHAVNVLAPLVEKWKPIN---DE-SEDFSG-IDYSLPLPEMLKVWQDGESTGR------
----------SYTSLNDSKSSIPARPA---------GFAESFTSADGR-----
>Potri.004G084000.1 pacid=26989503 transcript=Potri.004G084000.1 locus=Potri.004G084000 ID=Potri.004G084000.1.v3.0 annot-version=v3.0
-------------------------------MKRKSSQS--------LKLFLIFLVGFSS
I-----FR-------------YASSQASPDAEVMLSLKKSLNVPD--SL-GWS---D-PD
P---C----KWNH--VGCS--DEKRVTRIQIGRQNL-QGTLPS---NLQNLTQLERLELQ
YNNISGHLP-SLNGLSSLQVILL--SDNKFTSVPSDFFAGLSSLQSVEIDNN-P-FS---
--------------------NWVIPESIQ-NASGLQNFSANSANISGSIPSFFG-PDAFP
ALTILRLA-FNDLEGELPASFSG-LQVQSLWLNGQK-------LSGSI-YVIQNM-TLLR
EVWLQSNGFSGPLP-DFSGLKDLESLNLRDNSFTGPVPESLVNLESLKVVNLSNNLLQGP
MPVFKSSV--SVDVVKD--SNRFCLST------------------------PG-PCDSRV
NTLLSIVKSM---YYPHRLA------------DGWKGNDPC------------------A
D--WFGITCN--------KGNITVVNFEKMGLTGSISPDFASLKSLE---RLVLAN----
--------------------NNLTGLIPQEITTLPRLKALDVSNNQIYGKVPAF-TN-NV
I----VN-TNGNPRIGKD-VN--------SSTSPGSPSASPSA--------NTGSGS---
-------------------------GGNSGK--SGKK---------------SSAFIGVI
VFSV---VGGVFL-LFLIGLVVFCL-YKKKQKRFSRVQS-----PNEMVIHPR--HSVSD
NESVKITVA---GSSVSVGA----------ISETHTIP-T-SEQGD-IQMGEAGNMVISI
QVLRNVTNNFSEENILGQGGFGVVYKGELHDGTKIAVKRMG--SGVISSK--GLNEFKSE
IAVLTKVRHRHLVALLGYCLDGNEKLLVYEYMPQGTLSRHLFNWAEEGLKP-MEWTRRLT
IALDVARGVEYLHGLAHQSFIHRDLKPSNILLGDDMRAKVSDFGLVRLAP-EGKG-SIE-
TRIAGTFGYLAPEYAVTGRVTTKVDVFSFGVILMELITGRKALDDSQ---PEESMHLVTW
FRR------MHLNKD--TFRKAIDPT-IDL-NEE-TLASISTVAELAGHCCAREPYQRPD
MGHAVNVLSSLVELWKPTD---HS-SEDIYG-IDLEMSLPQALKKWQAYEGRSN-ME---
SSSS-----SLLPSLDNTQTSIPARPY---------GFAESFTSADGR-----
>Potri.013G035900.1 pacid=26994735 transcript=Potri.013G035900.1 locus=Potri.013G035900 ID=Potri.013G035900.1.v3.0 annot-version=v3.0
-------------------------------MGHHHP-------------------FLFS
L-----FLL------------LFSTATADDGATILKLAKSITPLP--S--GWSTKSS-TT
F---C----SWHG--INCDS-SKSRVTSISLSKLSL-SGTLPP---EISTLSELQSLSVQ
GNQLSGDLP-SLANLTNLQYIFL--DSNNFTSIPPGFFQGLTGLQTFSIGNNVN-LS---
--------------------PWQLPTDLA-QCTSLTTLTANDCQLFGSIPDVFG---SLP
SLQNLRLS-YNNLTGVLPPSFAN-SGIQNLWVNNQQ-----IGLTGSI-EVIGSI-TQLS
QVWLHMNQFTGPIP-DLTECKSLFDLQLRDNQFTGIVPASLVSLPNLVNVSLSNNKFQGP
VPQFPPSV-ITVK-NEG--INKYCA-G------------------------PGVPCDALV
MTLLEIAGGF---GYPSTLS------------DKWDGNDAC-------------------
G--WPLVTCDV------GKKNVVTVNLAKQQFTGSISPSFAKLSSLK---SLYLNE----
--------------------NNLTGSIPDSLTKLPELETLDVSNNNLSGKIPEF-PR-SV
K----LITKPGNPFLRTD-VD--------TSSGGTTNGTSNGGTTS-----GTSSGG---
------------------------------S--SAGS---------------TKIPGGVI
AGII---VAVVIF-IVVLSFVLYQY--KKRHPKSGKELK-----WDG------------G
KEFFKNEVA---GGGNGSNKV---------PIALHCQS-S-DGDNS-KNIFEGGNVAVPI
EFLRQVTDNFHEINIIGRGGFGVVYRGELHDGTKIAVKRME--STVMGNK--GISEFQAE
IAVLTKVRHRHLVALLGYCINGNERLLVYEYMPQGTLGQHLFECHDYRYTP-LTWKQRIT
IALDVARGVEYLHGLAQQSFIHRDLKTSNILLGDDMRAKVADFGLVKNAP-DGKY-SVE-
TRLAGTFGYLAPEYAATGRVTSKVDVYAFGVVLMEIITGRKAVDDTR---PEEAAHLVTW
FRR------ILINKE--NIPKAIDES-LNP-DEE-TLATIYTVTELAGHCTARDPYQRPD
MGHAVNVLAPLVKQWRPAS---QQ-EDQNCG-TDLDTNLPETLRRWQTEEVTST-MS---
----------DDTSFTQTRSSVPSMAS---------GFSDTFTSNDCR-----
>Potri.006G073900.1 pacid=27004027 transcript=Potri.006G073900.1 locus=Potri.006G073900 ID=Potri.006G073900.1.v3.0 annot-version=v3.0
-------------------------------MA---------------DPLLSFFLLLLS
L-----LLS------------TTTTTTADDAATFLKLASALTPTP--K--GWSTTNS-ND
Y---C----NWNG--VKCD--SSNNVISINLATQSL-SGILPS---ELSTLSQLQSLSLQ
ENKLSGALP-SLANLASLREIYI--GTNNFTSIPQDCFKGLTSLQTMSMNENIN-LE---
--------------------SWVISTDLT-ESPSLTTFEASNAKIFGTIPDMFA---SFP
SLQNLRLS-YNNLTGGLPPSFAN-SEIQNLWLNNQE-----MGLSGNI-EVLSSM-EQLS
QVWLQKNQFTGPVP-DLSKSKNLFDLQLRDNQFTGILPVSLHSLPGLLNISLSNNKLQGP
VPQFGKDV--IVD-NSG--LNNFCVDT------------------------AGVACDPQV
TTLLEIAGGF---GYPVTLS------------DSWKGNDAC------------------S
G--WPFVFCDS------SKKTVTTVSLGKQHFGGIISPAFANLTALT---TLKLND----
--------------------NNLSGPIPDSLAKLSQLSLLDVSNNNLTGKIPSF-AT-SV
K----LTTTPGNPFLGSG-GV--------PGSGGAPSPGSDSNT-------TAPGDG---
---------------------------PNGK--GIGG---------------KKVSPGLI
AGIV---VGLVIV-GVIGVFLLFKINIKKKRGKSGRVND-----QEN---------GDGI
SALVTNGSS---GCTKGYGV----------LSEIQSQS-S-GNHSG-RNIFEGGNNVISI
EVLRQVTDNFSENNILGKGGFGVVYKGELHDGTKIAVKRME--AGAMGTK--GMNEFQAE
IAVLTKVRHRHLVALLGYCINGNERLLVYEYMPQGNLAQHLFEWQELGYPP-LTWKQRVT
IALDVARGVEYLHSLAQQSFIHRDLKPSNILLGDDMRAKVADFGLVKNAP-DGNY-SME-
TRLAGTFGYLAPEYAATGRVTTKVDVYAFGVILMEIMTGRKALDDTV---PDERAHLVTW
FRR------VLVNKD--SLPKAIDQT-LNP-DEE-TLVSIFKVAELAGHCTAREPYQRPD
MGHAVNVLGPLVEQWKPTN---HE-EESTSG-IDLHMSLPQFLQRWQADEGTST-MF---
----------NDRSHSQIQSSI---SG---------GFTDTFTSNDCR-----
>Potri.006G203500.1 pacid=27008376 transcript=Potri.006G203500.1 locus=Potri.006G203500 ID=Potri.006G203500.1.v3.0 annot-version=v3.0
-------------------------------MRKHH---------------KKLVLALFS
L-----FTV------------VFSATDPNDFAIIKAFREGLENPE--LL-EWPA-DGDDD
P---C-GQ-SWKH--VFCS---GSRVTQIQVQNMSL-KGTLPQ---NLNQLTKLQRLGLQ
RNQFTGALP-SLSGLSELQSVYL--DFNQFDSIPSDCFDRLVSLQSLALDKN-N-FN---
-----------------ASTGWSFPEGLQ-DSAQLTNLSCMFCNLAGPLPYFLG---ALS
SLQNLRLS-GNNLSGEIPASFKRSTSLQNLWLNDQNG----GGLSGTL-DVVTTM-DSVN
VLWLHGNQFTGTIPESIGNLTVLQDLNLNGNKLVGFVPDSLAKMP-LEHLDLNNNQLMGP
IPNFKATE-----VSYA--SNAFCQST------------------------PGVPCAPEV
MALLEFLGSL---NYPSRLV------------SSWTGNDPC-------------------
--SWLGLACH--------NGNVNSIALPSSNLSGTLSPSVARLGSLI---QIKLGS----
--------------------NNLSGQVPENWTSLTSLKTLDLSTNNISPPLPKF-AD-TV
N----VV-TVGNPLLTGG-SP--------SNPNPSPG----SGSSG-----SPPSNP---
---------------SSPTKGTGSSPGDSSE--PVKP---------------KRSTLVAI
IAPV---ASVVVVALLAIPLSIYCY--KKRKDT---FQA-----PSSLVIHPR--DPSDS
DNTVKIVVA---SNTNGSASTI-------TGSGSASRN-S-SGVGE-SHVIEAGNLVISV
QVLRNVTKNFASENELGRGGFGVVYKGELDDGTKIAVKRME--SGVISSK--AIDEFQAE
IAVLSKVRHRHLVSLLGYSVEGYERILVYEYMPQGALSKHLFHWKSSKLEP-LSWKRRLN
IALDVARGMEYLHNLAHRSFIHRDLKSSNILLGDDFRAKVSDFGLVKLAP-DGEK-SMV-
TRLAGTFGYLAPEYAVTGKITTKVDVFSFGIVLMELLTGLMALDEDR---PEESQYLAAW
FWR------IKSDKQ--KLRAAIDPA-LDV-KDE-TFESISIIAELAGHCTAREPNQRPD
MGHAVNVLAPLVEKWKPMD---DD-TEDYCG-IDYSLPLNQMVKGWQEAEGKDL------
----------SYVDLEDSKSSIPARPT---------GFAESFTSADGR-----
>Potri.018G141000.1 pacid=27010057 transcript=Potri.018G141000.1 locus=Potri.018G141000 ID=Potri.018G141000.1.v3.0 annot-version=v3.0
-------------------------------MA---------------DLLLSFF-LLLA
L-----LLS------------TTTTTTADDAGTMLKLASALTPTP--K--GWSTTNT-NG
Y---C----KWNG--VKCD--NSNNVISINLASQGL-SGTLPS---ELSTLSQLQSFSLQ
DNKLIGPLP-SLANLAFLREVYI--GTNNFTSIPADFFKGLTSLQTLSMDANIN-LE---
--------------------PWVLSTDLT-ESSSLNTFEASHANIFGAIPNMFA---SFP
SLQNLRLS-YNNLTGGLPPSFAN-SGIQNLWLNNQE-----MGLSGTI-EVLPSM-EQLS
QVWLQKNQFTGPIP-DFSKSKSLFDLQLRDNQFTGIFPVSLSSQAGLLNISFYNNKLQGP
VPQFGKGV--KVD-NSG--LNNFCVDT------------------------AGVACHPQV
TTLLEIAGGF---GYPVMLS------------DSWKGNDAC------------------N
G--WPFVTCDS------QKKTVITVSLGKQHFGGIISPAFVNLTALT---TLKLND----
--------------------NNLSGPIPDSLIKLSQLSLLDVSNNNLTGKIPAF-AS-SV
K----LTITPGNPFLGSG-GG--------SGSGGTPSSGSDSNT-------TTPGGV---
---------------------------PNGR--GNGG---------------KKVSPGVI
AG-V---VGIVIV-GAIGFFVLFKVNRKKKRGKSGRVND-----QES---------GNGI
NALVKNGSS---CCTNGYGV----------LSEIQSQS-S-GNHSG-RHFFEGGNVVISI
EVLRQVTDNFSENNILGKGGFGVVYKGELHDGTKIAVKRME--SGAMGTK--GMNEFQAE
IAVLTKVRHRHLVALLGYCINGNERLLVYEYMPQGTLAQHLFEWQELGYPP-LTWKQRVT
IALDVARGVEYLHSLAQQSFIHRDLKPSNILLGDDMRAKVADFGLVKNAP-DGKY-SME-
TRLAGTFGYLAPEYAATGRVTTKVDVYAFGVILMEIMTGRKALDDTV---PDERAHLVTW
FRR------VLVNKD--NLPKAIDQT-LNP-DEE-TFVSIFKVAELAGHCTAREPHQRPD
MGHAVNVLGPLVEQWKPTN---HE-EEGNSG-IDLHMSLPQFLQRWQADEGTST-TF---
----------NNMSYSQSQSSI---PG---------GFSDSFTSTDCR-----
>Potri.016G070500.1 pacid=27012931 transcript=Potri.016G070500.1 locus=Potri.016G070500 ID=Potri.016G070500.1.v3.0 annot-version=v3.0
-------------------------------MRNHH---------------IKLVLSLCS
L-----VTV------------VFSVTDSNDFAILKAFREGLENPG--LL-EWPA-DG-DD
P---C-GQ-SWKH--VFCS---GSRVTQIQVQNMSL-KGTLPQ---NLNKLTKLQRLGLQ
RNQFTGALP-SLGGLSELQYVYL--DFNQFDSIPSNCFDDLVSLQFLALDSN-N-FN---
-----------------ASTGWSFPEGLQ-DSAQLTNLSCMFCNLAGPLPVFLG---SLP
SLQSLKLS-GNNLSGEIPVSFKGGMSLQNLWLNDQNG----GGLSGTI-DVVTTM-DSVN
VLWLHGNQFTGTIPESIGNLTVLQDLNLNGNQLVGFVPDSLAKMP-LQHLDLNNNQLMGP
IPKFKATE-----VSCT--SNAFCQST------------------------PGVPCAPEV
MALLEFLGSL---NYPSRLV------------SSWTGNNPC-------------------
--LWLGLACD-------PNSKVNSIVLPNHNLSGTLSPSVAKLGSLF---QVKLAS----
--------------------NNLGGHIPDNWTSLTSLKTLDLSANNISPPLPKF-SG-TV
N----VV-ISGNPLFNGG-SP--------ANPVPSPGNNPSSGSSD-----SPPSNP---
---------------SSPNKGIGSSPMNSSV--STKP---------------KMSTLVAI
IAPV---ASVAFIAILVIPLSIYCC--KKRKDT---FQA-----PSSLVIHPR--DPSDS
DNTVKVVVS---HDTNGSASTI-------TGNGSASRT-S-SGIGE-SHVFEAGNLVISV
QVLRNVTKNFASENELGRGGFGVVYKGELDDGTKIAVKRME--AGVISSK--GLDEFQAE
IAVLSKVRHRHLVSLLGYSIEGCERILVYEYVPQGALSRHLFHWKSLELEP-LSWKRRLN
IALDVARGMEYLHSLAHQSFIHRDLKSSNILLGDDFRAKVSDFGLVKLAP-DGEK-SVV-
TRLAGTFGYLAPEYAVTGKITTKADVFSFGVVLMELLTGLMALDDDR---PEESQYLAAW
FWQ------IKSDKQ--KLRAAIDPA-LDV-KDE-TFESISIVAELAGHCTAREPNQRPD
MGHAVNVLAPLVEIWKPLD---DD-TEEYCG-IDYSLPLNQMVKGWQEAEGKDL------
----------SYVDLKDSKSSIPARPT---------GFAESFTSADGR-----
>Potri.005G049200.1 pacid=27029595 transcript=Potri.005G049200.1 locus=Potri.005G049200 ID=Potri.005G049200.1.v3.0 annot-version=v3.0
-------------------------------MGHGHP------------------VLLLS
L-----SLL------------ILSSATADDGSAIIKLASSITPLP--S--GWSTKSS-TG
F---C----SWRG--IKCDS-SNTRVTSISLSKLSI-SGTLPP---EISTLSELQSLTFQ
DNQLSGAIP-SLANLTNLQIILL--DSNNFTSISPGFLQGLTSLQTLSVGDNVN-LS---
--------------------PWMLPTDLE-QCTSLTTLTAKDCNLFGSIPDVFG---SLP
SLQNLRLS-YNNFTGALPPSFAN-SGIQNLWLNNQQ-----NGLTGSI-EVIGSM-TQLA
QVWLHKNEFTGPIP-DLTECKSIFDLQLRDNQLSGIVPASLVSLPKLVNVSLSNNKFQGP
VPQFPPSV-TKVD-NDG--NNKYCA-P------------------------PGVSCDAQV
MTLLGIAGGF---GYPSILS------------DGWDDNNAC-------------------
G--WAFVTCDV------DKKNVVTVNLAKQHFPGRISSSFANLTSLK---NLYLND----
--------------------NNLTGSIPDSLIKLPELVTFDVSNNNLSGKIPNF-PA-SV
K----FITKPGNPFLGTK-VD--------TGGGTTTS-----------------------
------------------------------S--DVGT---------------TKKSGGMI
AGII---VAAVIF-IAVLSIVLYKY--RKRPRKYEKKVG-----WDS------------G
KALFNNGVA---GG--GYNEV---------SIELSSQS-S-VGENG-KNIFEDGNVALPI
EVIRQATDNFHEINITGRGGFGVVYRGELHDGTKIAVKRME--STVMGTK--GMSEFQAE
IAVLTKVRHRHLVALLGYCINGNERLLVYEYMPQGTLGQHLFECHDYGYTP-LTWKQRIT
IALDVARGVEYLHSLAQQSFIHRDLKPSNILLGDSMRAKVADFGLVKNAP-DGKY-SVE-
TRLAGTFGYLAPEYAATGRVTTKVDVYAFGVVLMEIITGRKTLDDSM---PDEEAHLVPW
FRR------ILMTKE--NIPKAIDES-LNP-DEE-TLATIYTVSELAGHCTAREPHQRPD
MGHAVNILAPLVEQWRPAS---QQ--DQSFD-IDQDTNLSETLRRWQTEEGTSM-IS---
----------DDASFSRTQSSVPSMPS---------RFVNTFTSTDCR-----
>Potri.008G137800.1 pacid=27036036 transcript=Potri.008G137800.1 locus=Potri.008G137800 ID=Potri.008G137800.1.v3.0 annot-version=v3.0
-------------------------------MG--------------VWLFIHTSLLLS-
L-----LC-------------IAHSQQNDDAAVMLKLRDSLVKSS--TL-GWS---A-SD
P---C----QWAH--VGCT---NNRVDRIQIGYQNL-QGTLPP---ELRNLTQLTRFEVM
SNNLTGSLP-SLSGLSSLQVLLL--HTNNFSSIPPDFFTGMTSLTSVSLDTN-P-FE---
--------------------SWEIPESLK-DATSLKEFSANDANVAGKIPEFFN-NDVFP
GLESLHLA-FNYLEGELPLNFSG-STIRSLWLNGQKSN---SRLNGTL-SILQNM-TSLT
EIWLHGNSLTGPLP-DLSGMISLEDLSLRDNSLTGVVPPSLVNISTLRAVNFTNNKLQGP
TPKFADRV--SVDMNPG--TNNFCLDK------------------------PGVACDATV
DVLLSVAKNF---GYPASLA------------DFWKGNDPC------------------S
SNTWKGIACV--------GKDILVINLKKAGLT---------------------------
----------------------------DELTNLSDLTILDVSNNRLYGNIPKF-RN-NV
Q----VE-YAGNPDIGKN-GS--------VYPPPATPGTAP----------GSPSGT---
-------------------------VGDSDG--SGN----------------KNLATGKI
VGSV---IGFVCG-LCMVGLGVFF--YNRKQKRSSKVQS-----PNMMIIHPR--HSG-D
QDAVKITVA---GSSANIGA------------ESFTDS---VGPSD-INLARTENMVISI
QVLSNVTNNFSEENILGRGGFGTVYKGELHDGTKIAVKRME--SGVVSEK--GLAEFMSE
IAVLTKVRHRHLVALIGYCLDGNERLLVYEYMPQGTLSRHLFCWKEEGVKS-LEWTRRLT
IGLDVARGVEYLHGLAHQCFIHRDLKPSNILLGDDMRAKVADFGLVRPAP-EGKT-SIE-
TRLAGTFGYLAPEYAVTGRVTTKVDVFSFGVILMEMITGRKALDETQ---PEDSLHLVTW
FRR------MHINKD--TFHKAIDPT-INL-DEE-TLGSISTVAELAGHCTAREPYQRPD
MGHVVNVLSSLTEIWKAAE---PD-SDDMYG-IDFETPLPEVLLKWQAFDGSSS------
---------SFLPSGDNTQTSIPTRPS---------GFAESFTSADGR-----
>Potri.001G217700.1 pacid=27041564 transcript=Potri.001G217700.1 locus=Potri.001G217700 ID=Potri.001G217700.1.v3.0 annot-version=v3.0
-------------------------------MKLCN---------------LLFLLLLLG
C-----VTL------------GYSVTDPNDLKILLDFQKGLENPE--LL-KWPA-NG-DD
P---C-GPPLWPH--VFCS---DGRVTQIQVQSMGL-KGPLPQ---NFNQLSKLYNIGLQ
RNNFTGKLP-TFKGLSELEFAFL--DYNNFDTIPSDFFVGLSSIRVLALDSN-P-LN---
-----------------ESTGWSLPSELA-DSVQLTNLSVSSSNLAGSLPDFLG---SMQ
SLSNLRLS-YNRLSGEIPASFGK-SLMSTLLLNNQEG----GGMSGPI-DVIASM-TSLS
QLWLHGNSFTGTIPENIGGLSLLRDLNLNGNKLVGLVPQSLADMP-LDNLDLNNNQLMGP
VPKFKAGK-----VSYE--SNPFCQSK------------------------PGVECAPEV
NALLDFLGGV---NYPSILT------------SQWSGNDPC------------------Q
G-SWLGLNCD-------SNSKVSVINLLRHNLTGTLSPSIARLDSLI---EIDLGG----
--------------------NSIKGTIPSNFTNLNSLRLLDVSGNNLGPPLPKF-RT-SV
K----LV-VDGNPLLDGG-NQ--------THQPPSSASSPPTGSFT------PPENPP--
-------RGS---APPSPSTMPFSPPSPTSI--SNTN---------------QRTKLVIV
GGIF---AGSLLA-IVLIALSLYCC-FKKRKET---SNP-----PSSIVVHPR--DPSDR
ENIVKIAFS---NNTIRSLSTQ-------TGISSVSNT-S-NLTEN-SSLVESGNVVISV
QVLRKVTDNFAQKNQLGSGGFGIVYKGELEDGTKIAVKRME--AGVMGSK--AGDEFQAE
IAVLSKVRHRHLVSLLGYSIEGNERLLVYEYMPQGALSMHLFHWKKLNLEP-LSWMRRLS
IALDVARGVEYLHSLARQTFIHRDLKSSNILLGDDFHAKVSDFGLVKLAP-DREQ-SVA-
TRLAGTFGYLAPEYAVMGKITTKVDVFSYGVVLMELLTGLTALDEER---PEESRYLAEW
FWR------IKSSKE--KLMAAIDPA-LNV-NDE-TFESISSIAELAGHCTSRDPNHRPD
MGHAVNVLVPLVEKWKPVN---DE-SEDFYG-IDYSQPLPEMLKVWQDADSTGL------
----------SYTSLSDSKGSIPARPA---------GFAESFTSADGR-----
>Solyc06g074070.2.1 pacid=36131015 transcript=Solyc06g074070.2.1 locus=Solyc06g074070.2 ID=Solyc06g074070.2.1.ITAG2.4 annot-version=ITAG2.4
-------------------------------MYVYNKYCD-----FRGVVVIYLCTLGVF
L-----VNV------------VFGVTNLNDFKILSDFRNGLENPE--LL-KWPS-KG-ND
P---C-GPPAWPH--VFCS---SDRVTQIQVQSLGL-KGTLPH---NFNQLDKLQNLGLQ
GNGFSGKLP-TFSGLSDLKYAYL--DNNQFDTIPADFFDGLSGVQVLALDYN-P-FN---
------------------ESGWFIPIQLQ-DSAQLTNFSCVQCNIVGPVPDFFG---KLP
SLSALKLS-YNRLTGEIPDSFRD-SMLRILWLNNQDS----PGMTGPI-DVIGTM-DQLM
LLWLQGNSFSGPIPDTIGDLNDLKELNFNGNQLVGLIPQGLANLD-LSVLDLNNNKLMGP
VPKFRAVN-----ATYS--SNSFCQTT------------------------PGVPCAPQV
NALLDLLGGW---NYPANLA------------PEWSGNDPC------------------A
G-PWLGISCN-------SKGQITIVNLQNKNLTGTLSPSLANLDSLL---EVHLKR----
--------------------NSLHGRVPANLTELRSLRLLDLSGNNFDPPLPKF-RD-SV
K----VI-IDGNAHLVAN-VT--------AAAPPLSISPFPPSSRSPKSSKELPSKSP--
------FPGD---NQP---TLSDTPPSPEKS--SGSDSKAPSGTKGQTTSE-SHNKTMII
VVVS---AASVVFTLLAVVLF-----FKSKRKR---EKD-----SGTIVIHPK--EPFDQ
DNIVKITVL---EDPMM------------YSLQSGTTT-S-GGTKG-SRVIEIGNLVIST
QDLRRVTNNFAPENELGRGGFGVVYKGVIEDGIQIAVKRME--SAIINSK--ALDEFQAE
IAVLSKVRHRHLVSLLGYSVEGNERLLVYEYMSKGALSRHLFRWKILKLEP-LSWTKRLN
IALDVARGMEYLHNLAHQSFIHRDLKSSNILLDDAFRAKVSDFGLVKLAP-DKER-SVA-
TRLAGTFGYLAPEYAVTGKVTTKIDVFSFGVVLMELVTGLTALDEHR---SEETRYLVEW
FWQ------IKSNKE--NLLASVDPA-LDV-KED-IHKSICTMAELAGHCTARDPNHRPD
MSHVVNVLGQLVESWKPVE----D-SDEYSG-IDYSLPLPEMLKDWQDEETGDF------
----------TNTS-QDSRGSIPAKPN---------GFADSFTSNDAR-----
>Solyc09g092460.2.1 pacid=36131884 transcript=Solyc09g092460.2.1 locus=Solyc09g092460.2 ID=Solyc09g092460.2.1.ITAG2.4 annot-version=ITAG2.4
-------------------------------MAFHHHH---------------YLLLHLL
L-----FFT------------SLSFTFSDDADVMSKLL----------------------
------------------------------------------------------------
------------------------------------------------------------
------------------------------------------------------------
------------------------------------------------------------
------------------------------------------------------------
------------------------------------------------------------
------------------------------------------------------------
------------------------------------------------------------
------------------------------------------------------------
------------------------------------------------------------
------------------------------------------------------------
------------------------------------------------------------
-------------------------------AALSPTP-S-GWSTS-KPFCSWTNVICDK
SSATVTSINLDSQSV------SVVYKGELHDGTKIAVKRME--SGAMGTK--GMNEFQAE
IAVLTKVRHRHLVALLGSCVNGNERLLVYEYMPQGTLSQHLFEWQELGYKP-LTWKQRVT
IALDVARGVEYLHSLAQQSFIHRDLKPSNILLGDDMRAKVADFGLVRNAP-DGKY-SVE-
TRLAGTFGYLAPEYAATGRVTTKVDVYAFGVVLMEIITGRKALDETM---PDERSHLVTW
FRR------VLINKE--SLRKAIDST-LDP-DDE-TYESISKVAELAGHCTAREPFQRPD
MGHAVNVLGPLVEQWKPTT---SE-DDDGYGIIDLDMSLPQALQRWQADEGTSR-MF---
----------DDFSISHSQSSIPSKPS---------GFADTFSSTDCR-----
>Solyc09g057680.2.1 pacid=36133599 transcript=Solyc09g057680.2.1 locus=Solyc09g057680.2 ID=Solyc09g057680.2.1.ITAG2.4 annot-version=ITAG2.4
-------------------------------MGKKRYKF------YEKIPCCLLFFLLIA
VASPDELSV------------VVRDGSADDASIMAKLAKSLIPTPP----GWS---G-SN
V---C----KWSG--VSCD--SSGRVSSISLISKSL-GGQLPP---DLNQLSNLQSFNIQ
KNRISGSLP-SLSNLPSLQEAHL--DSNNFTSVPTNFLSGLTNLQKFSMDEN-PSLP---
--------------------PWTIPDSLT-DSTTLADFSASNANIMGQIPDIFG---SFP
SLESLRLS-YNNLTGFLPYSFAK-SGIQNLVLNNQK-----LGLTGRI-DVLGSM-EQLT
QAWIHVNKFEGPIP-DLSLCTNLIDIQLRDNSLTGVVPPSLTSLPKLTNASLQNNIFLGP
IPGFKPNV--QAT-LGN--TNHFCNPF------------------------PG-PCDPQV
TILLDVAGAV---GCPKTLA------------ESWSGNNPC------------------K
G--WNYITCD-------AKGTVTVINFAKQNWVGTISPAVANLTGLK---SLVMND----
--------------------NNLTGPIPVSLTSLPELQLVDVSNNNISGKIPKF-RP-DV
I----LK-TSGNSFIGKD-VP--------LSAPPGARPSSSSSTNN-----NSPSAA---
------------------------------K--DEHK---------------SSISTWVI
VAIV---IAVVVL-ILVLCLVLYKY-KRNRKSKLNKGKE---------------------
-QKLKNGSS---KNMKGYGA----------IPSTASQS-D-TSNSE-IYVYDGGHVTIPV
ELLREATNNFSKENILGRGGFGIVYKGRLHDGTEIAVKRME--ASIASNK--GLTEFRAE
IEVLTKVRHRHLVALHGFCVNGYERLLVYEYMPQGTLGQHLFDHDQLGFLP-LTWKQRLT
IALDVARGVEYLHGLAQQSFIHRDLKPSNVLLGDDMRAKVSDFGLVKNAP-DGKY-SVE-
TRLAGTFGYLAPEYASTGRVTTKIDVFAFGVILMEILTGRKALDESL---PEDRSHLVVW
FKK------MVVNKE--KIIEVLDPT-LDP-DEE-TYQSICKVVELAGHCAAREPSQRPD
MGHVVNVLAPLVEQWTPTA---TA-GDDSFN-IDFTMSLPQALQKWKANDNSML------
---------SEDTSYGDYSASTRTSQSITVIRKVSETDKNTFSCTKEHQ----
>Solyc01g108840.2.1 pacid=36139364 transcript=Solyc01g108840.2.1 locus=Solyc01g108840.2 ID=Solyc01g108840.2.1.ITAG2.4 annot-version=ITAG2.4
-------------------------------MKLKKP----------HLGFVCFLILLSF
V-----VSV------------YSQGSAATDAAVMQELKKGISPPS--SL-KWD---D-PN
P---C----KWGK--VQCT--KDGRVTRIQVGNQGL-KGSLPP---SMNNLTELQVFEVQ
NNALTGPIP-SFAGMNSLQTILL--DNNGFTSIPVDFFEGMTNLQTVNLDTN-S-FS---
--------------------PWSVPESLK-DATSLQSFSANSANITGKVPDFFG-GDTFV
SLTDLHMA-FNNFEGPLPSNFSG-SSIQTLWLNGIH-----GKLNGSI-DVVQNM-TALT
QLWFSGNQFTGPLP-DFSGLTQLRECNLRDNSFTGPVPDSLVNLPSLKMVNLTNNFFQGP
TPKFPSSV--LVDMLDN--TNSFCLSQ------------------------PG-PCNSQV
NALLAVAKDV---GYPTGFA------------ENWKGNDPC------------------S
S--WMGITCD--------GGNITVLNFQKMGLTGTISPNYSSITSLQ---KLILAN----
--------------------NFLTGTIPNELVSLPNLKEFDISNNLIYGKIPPF-KS-NV
L----VK-YDGNVNIGKD-NP--------PPFAPSG--STP----------SSPDGG---
--------------------------GQTHG--NGN----------------KKSSTGVV
VGSV---IGGVCGAVAIAGLFVFCL-YRTKRMRSGRVQS-----PHTVVIHPH--HSGSD
QDAVKITVA---GSSVNGG-----------TTETHSCG-S-SAPGD-LHIVEAGNMVISI
QVLRNVTNNFSEENILGRGGFGTVYKGELHDGTKIAVKRME--SGVMSEK--GLDEFTSE
IAVLTKVRHRHLVALLGYCLDGNERLLVYEYMPQGTVSRYLFNWKEEGIKP-LEWTRRLI
IALDVARGVEYLHGLAQQSFIHRDLKPSNILLGDDMRAKVADFGLVRLAP-EGKT-SLV-
TRLAGTFGYLAPEYAVTGRVTTKIDVFSFGVILMELITGRRALDESQ---PEESMHLVPW
FRR------MHINKE--TFRKAIDHT-IDL-DED-TLASVSKVAELAGHCCAREPHQRPD
MGHAVNVLSSLAELWKPAE---VD-EDEIYG-IDYDMTLPQAVKKWQALEGMSG-ID---
-GSS-----SYIGSSENTQTSIPTRPS---------GFADSFTSVDGR-----
>Solyc01g007130.2.1 pacid=36139850 transcript=Solyc01g007130.2.1 locus=Solyc01g007130.2 ID=Solyc01g007130.2.1.ITAG2.4 annot-version=ITAG2.4
MLLLC-----------------------GSSMELY------------FHHIWFVVALFLA
F-----ASL------------VFTVTDPNDLSIINEFRKGLENPE--VL-KWPE-NG-GD
P---C-GSPVWPH--IVCS---GSRIQQIQVMGLGL-KGPLPQ---NLNKLSRLTHLGLQ
KNQFSGKLP-SFSGLSELSFAYL--DFNQFDTIPLDFFDGLVNLQVLALDEN-P-LN---
-----------------ATSGWSLPNGLQ-DSAQLINLTMINCNLAGPLPEFLG---TMS
SLEVLLLS-TNRLSGPIPGTFKD-AVLKMLWLNDQSG----DGMSGSI-DVVATM-VSLT
HLWLHGNQFSGKIPVEIGNLTNLKDLSVNTNNLVGLIPESLANMP-LDNLDLNNNHFMGP
VPKFKATN-----VSFM--SNSFCQTK------------------------QGAVCAPEV
MALLEFLDGV---NYPSRLV------------ESWSGNNPC------------------D
G-RWWGISCD-------DNQKVSVINLPKSNLSGTLSPSIANLETVT---HIYLES----
--------------------NNLSGFVPSSWTSLKSLSILDLSNNNISPPLPKF-TT-PL
K----LV-LNGNPKLTSN-PP-------GANPSPNNSTTPADSPTS-----SVPSSR---
---------------PNSSSSVIFKPSEQSP--EKKD---------------SKSKIAIV
VVPI---AGFLLLVCLAIPLYIYVC--KKSKDK---HQA-----PTALVVHPR--DPSDS
DNVVKIAIA---NQTNGSLSTV----------NASGSA-S-IHSGE-SHLIEAGNLLISV
QVLRNVTKNFSPENELGRGGFGVVYKGELDDGTQIAVKRME--AGIVSNK--ALDEFRSE
IDVLSKVRHRHLVSLLGYSVEGSERILVYEYMPQGALSRHLFRWKNFKLEP-LSWKKRLN
IALDVARGVEYLHTLAHQSFIHRDLKSSNILLGDDFRAKVSDFGLVKLAP-DKEK-SVV-
TRLAGTFGYLAPEYAVTGKITTKADVFSFGVVLMELLTGMMALDEDR---PEESQYLVSW
FWN------AKSSKE--KLMTVIDPT-LDV-KDE-ITESISTLAELAGHCTAREPGQRPD
MGHAVNVLSPLVEKWKPLE---DD-PEDYCG-IDYSLPLNQMVKGWQESEGKDL------
----------SYVDLEDSKGSIPARPT---------GFADSFTSADGR-----
>Solyc01g108850.2.1 pacid=36140726 transcript=Solyc01g108850.2.1 locus=Solyc01g108850.2 ID=Solyc01g108850.2.1.ITAG2.4 annot-version=ITAG2.4
-------------------------------MNLNT--------------FVCFFLLFSN
V-----VSV------------YSQGSAATDAAVMQEFKKQIINPN--PL-NWN---D-PD
P---C----KWDK--VQCS--KDGRVIRIQVGDQGL-KGTLPS---NINTLTELQVFEVQ
RNTFTGPLP-SFSGLNSLQTILL--NGNGFTSIPNEFFQGMTNLQSVYLDSN-P-FS---
--------------------SWTVPESLK-SATALQIFSAYSANITGKIPDLFG-GNTFS
SLTTLHLS-FNNLEGPLPSSFSG-SSIQSLWLNSIR-----GKLNGSI-DVIQNM-TRLT
QLWFSGNQFTGPLP-DFSGLTQLEDCNLRDNSFTGLVPDSLVNLPSLKVVNLTNNILQGP
TPQFPSSV--RVDMLDN--TNSFCLSQ------------------------PG-PCDSRV
STLLDVLKDV---RYPTKFA------------ENWKGNDPC------------------S
R--WLGITCD--------GENITVLNFQKSGLTGIISSNLSSITSIQ---RLILAD----
--------------------NSLTGTIPNELTLLPKLTELDVSNNQLYGKIPQF-KS-SV
V----VK-TEGNVNIGKD-KP--------PTSAP--------------------------
------------------------------------------------------------
------------------------------------------------------------
------------------------------------------------------------
------------------------------------------------------------
------------------------------------------------------------
------------------------------------------------------------
------------------------------------------------------------
------------------------------------------------------------
------------------------------------------------------------
-----------------------------------------------------
>Solyc12g098570.1.1 pacid=36147651 transcript=Solyc12g098570.1.1 locus=Solyc12g098570.1 ID=Solyc12g098570.1.1.ITAG2.4 annot-version=ITAG2.4
-------------------------------MAPHK------------------LFFLVN
F-----FFT------------LISLTFSDDSAVMSNFLKGLSKPP--S--GWD---A-SK
P--YC----DWSK--VTCDK-SSNTVVSINLDSQGL-SGVLPS---ELNQLSNLKILSVQ
RNSLSGVLP-SFANMSNLAEIYL--NDNGFTSVPQDFLLGLTSLQIFSISENWK-LS---
--------------------PWQIPSYLI-DSNNLITVYASNASLFGVIPDFLG---KFP
NLQDLRLS-YNNFTGSLPASFGD-SEIKNLWLNNQV-----KGLSGTI-DVISSM-VQLS
QVWLHANSFTGPIP-DLSKCESISDLQLRDNDFTGVIPDSVMNLPNLLSISLQNNKLQGP
MPQFGNKV--KVE-IGS--TNSFCLDI------------------------PG-PCDSQV
MTLLDVAGGF---GYPGFLA------------DSWKGNDAC------------------N
G--WSHVSCDG------SKKKVDVVTLGKLRLSGFISPAFAKLTSLR---NLLLND----
--------------------NNLTGSIPESLAALPMLQTLDVSNNNLSGPVPAF-RS-NV
K----FI-NGGNVFLGKN-IS--------DGGGSGGSPGSGSSSDG-----GNSSGG---
----------------------------------SKG---------------SSVQLGVV
AGVV---ISVFIF-ILVVLYVSYKCYIRRRHKRFGRVQN-----PER------------S
NDMVKPGLV---IGNGYAGV----------PSELQSQS-S-GDHTE-MPIFEGGNVVISI
QVLRQVTNNFSEENILGRGGFGVVYKGELHDGTKIAVKRME--SGAMGTK--GMNEFQAE
IAVLTKVRHRHLVALLGFCVNGNERLLVYEYMPQGTLSQHLFEWQEHGCPT-LTWKQRVT
IALDVARGVEYLHSLAQTSFIHRDLKPSNILLGDDMRAKVADFGLVKNAP-DGKY-SVE-
TRLAGTFGYLAPEYAATGRVTTKVDVYAFGVVLMEIITGRKALDETL---PDERSHLVTW
LRR------VLVNKD--NLRKAIDPT-LDP-DEE-TYESICKVAELAGHCTAREPFQRPD
MGHAVNVLAPLVELWKPTR---NE-DEDS-G-IDLQMSLPQILQRWQADEGTSR-MF---
----------DDISFSQTHSSIPSKPS---------GFADTFNSTDCR-----
>Solyc11g006040.1.1 pacid=36153872 transcript=Solyc11g006040.1.1 locus=Solyc11g006040.1 ID=Solyc11g006040.1.1.ITAG2.4 annot-version=ITAG2.4
-------------------------------MNTLS-----------LKLVSLLVLGISA
F-------------------FLVVESQDDDVSVMLALKKSLNPPK--EV-GWS---D-PD
P---C----KWNH--VGCS---DKRVIRIQIGHQNI-QGTLPP---EISKLTELERLELQ
GNNISGPLP-SLSGLSSLQVLLL--GENQFSSIPANFFTDMSSLLSVDIDKN-P-FV---
--------------------GWEIPESLR-NASSLKNFSANSANVIGRIPNFFS-PDEFP
GLVNLHLA-GNNLEGELPSSFSG-LLLESLWLNGQK-------LNGGI-DVISNM-TFLK
EVWLHSNNFSGPLP-DFSGLKALETLSLRDNAFTGPVPSSLMNLESLKFVNLANNFFQGP
MPVFKGSV--VVDSAKG--TNSFCLLQ------------------------PG-DCDPRV
NTLLSIAKSM---DYPMIFA------------KNWKENDPC------------------A
D--WFGLTCS--------NGNITVINFQKMGLSGTISPEFASLKSLQ---KIVLAD----
--------------------NNLTGTIPEELTTLTGLTELDVSNNQIYGKVPAF-RK-NL
I----LK-YSGNPDIGKD-KS--------DAPSQG---SSPGV--------STGSDD---
--------------------------GNSQA--ARKK---------------SNRRVGIV
VFSV---IGGVFM-LCLIGAAAFCL-YKSKQKRFSRVQS-----PNTMVLHPH--HSGSD
NDSVKITVA---GSSVSVGA----------VGETHTVS-A-SEAGD-VQMVEAGNMVISI
QVLKNVTNNFSEDNILGRGGFGTVYRGELHDGTKIAVKRME--NGIITGK--GLAEFKSE
IAVLTKVRHRHLVGLLGYCLDGNEKLLVYEYMPQGTLSSHLFDWAEEGLKP-LEWTKRLT
IALDVARGVEYLHSLAHQSFIHRDLKPSNILLGDDMRAKVADFGLVRLAP-EGKG-SIE-
TRIAGTFGYLAPEYAVTGRVTTKVDVFSFGVILMELITGRKALDESQ---PEESMHLVTW
FRR------MHLNKD--TFRKAIDPA-INL-SEE-TLASISTVAELAGHCSAREPYQRPD
MGHAVNVLSSLVELWKPSD---EC-SEDIYG-IDLDMSLPQALKKWQAYEGSSH-MD---
SSSS-----SYLPSLDNTQTSIPTRPY---------GFAESFTSSDGR-----
>Solyc10g081910.1.1 pacid=36155110 transcript=Solyc10g081910.1.1 locus=Solyc10g081910.1 ID=Solyc10g081910.1.1.ITAG2.4 annot-version=ITAG2.4
-------------------------------MEA-------------VQLMGFALTLFIS
L-----FSV------------VYSVTDLNDLAIINEFKKGLENSE--LL-EWPV-NG-DD
P---C-GPPAWPH--IICT---GNRIQQIQVMGLGL-KGSLPQ---NFNKLSKLTNLGLQ
RNKFSGKLP-SFSGLSELRYAFL--DFNMFDSIPLDFFNGLMSLEVLALDDN-P-LN---
-----------------ATSGWSLPNELQ-SSAQLTNLTLMNCNLVGSLPEFLG---NMS
SLDVLLLS-KNRLSGTIPGTFED-SELKMLWLNDQIG----DGMSGSI-DVVSTM-RSLT
SLWLHGNHFSGKIPKEIGNLTYLQDLNVNSNDLVGLIPESLANMS-LGHLDLNNNHFMGP
IPNFKAIN-----VSYQ--SNSFCQAK---------------------------ICAPEV
MALLEFLDEL---NYPSKLV------------ESWSGDNPC------------------D
G-PWWGLSCD-------INQKVIVINLPKSNLSGTLSPSIAKLESLT---HIYLGS----
--------------------NNISGSIPSSWTSLKHLVLLDLSNNHISLPLPEF-TP-PL
K----LI-LSGNSLLNSS-PL-------RASPSQKNSTSAATSPSS-----STIKS----
-----------------------------------SS---------------SKSKLVIF
VVPI---ASFTLLVSLAMLLYVYVR--KRSMDR---HKG-----PTSLVVHPR--DPSDL
DRMVKIAIS---DETKGSLSIL----------AERGSS-S-IHSGK-YPVTEAGNLVISV
QVLRDVTKNFAPENELGRGGFGVVYKGELDDGTKIAVKRME--SGVISSK--ALDEFQSE
ISVLSKVRHRNLVSLLGYSVEGNERILVYEHMPQGALSTHLFNWKNLNLEP-LSWKRRLN
IALDVARGMEYLHTLAHQCFIHRDLKPSNILLTDDFRAKVSDFGLVKPAP-NGEKGSVV-
TKLAGTFGYLAPEYAVTGKITTKADVFSFGVVLMELLTGWMALDDDR---PNESQYLVAW
FWN------IKSSKE--KLIAAIDPA-LDV-KQESTFESIYTVAELAGHCTAREPGQRPD
MSHAVNVLSPLVEKWKPLE---ED-SDDDCG-IDYSLPLNQMVKGWQESEGKDL------
----------SCVDLEDTKGSIPSRPT---------GFAESFTSVDGR-----
>Smo_233622 pacid=15401734 transcript=233622 locus=233622 ID=233622.v1.91 annot-version=v1.0
-------------------------------MAGARNLW---------KKLLLLALLLVS
L-----HWR------------CTATTNPGDLAVLQSFLQGIDQKS--VLTNWK---N-SD
P---C-GD-RWIH--IKCT---GAAVTALEMNNLQL-GGTVTP---DINKLSSLDSLQLQ
QNGFTGSLP-SLSGLTSLSRAYF--GGNSFDTIPGDFFTGLTNVMEIFLEDN-H-VN---
-----------------STPGWSLPADIQ-HCSNLQTLSITNTTLGGTIPDFLG---TMS
SLKNLYLA-YNTLRGGIPATFAG-SNLIKFQANNQQGN---EPLTGSI-DPVASM-QSLT
TLWLHVNQFSGVIPPGLGNLSSLQDLKLNDNEFVGVVPQSLTQLPALKNFTIKGNMLVGP
MPELGFSY------DGS--TNGFCQAT------------------------PGLPCDPRV
TALLDFAGAA--DAFTSPCM------------TTWKGNDPC-------------------
--SWTGINCV--------RGTVTTIQLPNCQLNGSISTALANLTGLT---ALDLRN----
--------------------NHISGLLPAAIVQIPTLRNLNLFRNRLSGPLPPF-PS-GL
Q----VN-VDENPLTPVS-----------PASGSGASPSGSSGTQAP----GSPNAP---
----------------------------SGA--EQST------------R--RKVSPAAI
AVPV---VGAVAA-VAAAVSV-FVM-CRRKRPRFMRVQS-----SSAIVVHPR--DSSFE
RETVKLPTS------------------------VAKEG-H-SGPSE--VRVETGNLVISI
HVLRKATNGFSENSILGRGGFGVVYKGELDDGTKIAVKRME--SAVVNNK--GLSEFQAE
IQVLTKVRHRHLVALLGYCIHGNEKLLVYEYMPQGTLSQHLFEFAKHGYHH-LTWKHRLS
IALDVARGIEYLHGLAHKSFIHRDLKPSNILLDDTLHAKVADFGLVKLAP-EGKV-SVE-
TRLAGTFGYLAPEYAVTGRVTTKVDVYSFGVILMELITGRQALDTSR---SEETMHLPTW
FKR------MRVNRE--TFRSSLDPV-LEV-TDE-EFESICSVAELAGYCTMREPYQRPD
MSHAVNVLAPMVERWKPSM---DF-DAEEGG-IDLGLSLSEALRRWQESET---------
-------------GMDETRTSLPTRPP---------GFADSFSSTDVR-----
>Smo_102446 pacid=15406080 transcript=102446 locus=102446 ID=102446.v1.91 annot-version=v1.0
-------------------------------MKLKK-----------KHPAALLLLLVAS
V-----LAM------------ALAQTDSAELQVLQNFLKGVKNPA--LLDSWT---G-SD
P---C-GS-NWKH--IKCQ---GSSISALQVAGLAL-GGTVAP---DLNKLKNLENLQLQ
GNGFTGSLP-SLSGLSQLQTALL--SGNSFDTIPGDFFTGLSALTEIYLDDN-P-LNK--
-----------------SSGGWMLPAEIQ-NSSLLSTLSITNTSLGGSIPGFLG---QME
SLKVLNVA-YNRISGGIPSSFGS-SNLAEFRANNQQN----PVLSGPI-TVVGTM-QSLR
VLWLHVNRFSGSIPDGLGEALSLQELKLNDNQLTGTIPPSLANLPALKNFTVKNNLLVGE
IPVFKDTV----GFEYA--RNNFCKSS------------------------PGEACARDV
TALLHFLAGV---GYPDSLT------------SSWIGNDPCG----------TSGSNGSS
GSAWLGISCGSTP---GTTSNVTVINLASSQLNGTLSAALGNLTTLT---TLRLSD----
--------------------NKLEGLIPESLAKLPSLQSVDLSNNLFSAPVPAF-PS-SV
K----LN-IAGNPLTPAA-SP--------GTSPPGGTSGGPA---------ATPDGQ---
----------------------------ATA--TTRS---------------KRVNAGPI
VGVV---VGLVAL-LLVLFGICLLV-YKKKGRKFLRLQG-----SNTVVVHPRTDNSSDD
PEVVKIVVN---NNMITSDN-----------SDTQSRA-N-SGPSDHVQVVEAGNLVISI
HVLREATKNFSEATILGRGGFGVVYKGVLDDGTAIAVKRMES-NCVVSNK--GLGEFQAE
IAVLTKVRHRHLVALLGYCIEGNEKMLVYEFMPQGTLSQHLFEAAKCGYPP-LDWKQRLS
VALDVARGMEYLHGLAHRSFIHRDLKPSNILLGDDLRAKVSDFGLVKLAP-EGKY-SVE-
TRLAGTFGYLAPEYAVTGRVTTKADVFSFGVVLMELITGRRALDETQ---AEENMHLVTW
FRR------STANKE--GVRKLIDPA-IE--SDD-NFASISVVAELAGHCTAREPYQRPD
MGHAVNVLSPLVEHWKPVD---YE--DESGG-IDLDVPLPQAVKRWQELDSGGG------
-------GGGAAAVWSDTQSSLPPRPS---------GFAETFTSEDAR-----
>Smo_268021 pacid=15411149 transcript=268021 locus=268021 ID=268021.v1.91 annot-version=v1.0
-------------------------------MEQHS---------------WKYFLLLGV
L-----LVS------------AAAETDPVDAEALQSFQKGLSNGE--IL-QWS---G-TD
P---C-GA-AWKH--VQCR---GKSVTGIDVAFLGL-QGIVSP---SLNRLSNLEYLGMQ
GNALSGSMP-SLAGMANLKIAYF--DNNDFSSIPGDFFAGLESLAAIYLDNN-P-LN---
-----------------GTAGWELPVDIS-HLGALANLSLTNSSVVGSIPAFLG---AMP
QLKVLNLA-YNRLTGGIPPSFVS-SNLVQLQANNMQG----PVLTGPI-DAVGGM-GSLV
QLWLQVNEIAGTIPRGLGNALALQDLKLNDNRLTGPIPASLAELP---------------
LAILSPTT----KVLAT--GNNFCQAV------------------------PGLRCSHDV
ETLLEFIGEF---GYPASIV------------SSWKGDDPC-------------------
--LWTGIVCD-------SGKRVSVIDLAGSQLVGRLSPALVNLTALT---VLRLNG----
--------------------NNISGGIPPVLTSMKSLQQVDLHNNNLSGDLPQF-PE-SV
K----TN-FQGNPLLLQS-LP--------PVTSPPVTPAQPSG--------SSGGGG---
----------------------GAKNTNTTV--ANNA--TAAEVLPRSQH--NSVKAGLI
AGPV---VGAVSL-LAIGLALSFLF-YKRSEKRFVRVQG------PTMVVHPR--DSSSE
-DIVKIIVPGGAGNNVNSRS----------LVETASVN---SNGTD-VQVVEAGNLVISI
HVLRNATRNFSEETVLGRGGFGAVYRGQLDDGTNIAVKRMEA-SSVVSSK--GVSEFHAE
IAVLSKVRHRHLVALLGYCIDGNEKLLVYEYLPQGALSHHLFEYRRMRLKP-LEWKRRLA
IALDVARGMEYLHGLAYKSFIHRDLKPSNILLDDDLRAKVADFGLVKLAP-EGKY-SVE-
TRLAGTFGYLAPEYAVTGRVTTKADVFSFGVVLLELISGRRALDESQ---PEENMHLVTW
YRRI----TSSSSKE--SLLRIIDPV-LGV--GD-VFHSVYTVSELARHCTAREPYQRPD
MGHAVSVLSPLVDQWKPAD---QD-GEESAG-IDLSLTLPQALKKWQAYEEDSS---S--
GAAS-----RRMLDDYDSHDSLPTRPA---------GFAEAFTAADGR-----
>Smo_175461 pacid=15420671 transcript=175461 locus=175461 ID=175461.v1.91 annot-version=v1.0
------------------------------------------------------------
------------------------------------MIQGLTNGA--LL-GWG---S-GD
P---C----SWKH--IQCR---GQSIIGIAVESLGL-VGTLPG---NLNKLANLEYLGLQ
FNGFHGALP-SLSGLKNLRTVYL--NSNNFATIPGDFFRGLDSLMVIYLDHN-N-LN---
-----------------GTAGWQLPDDVQ-FSTKLVNLSLTNTSLGGPIPEFLG---TMA
SLKVLNLA-YNSLTGGLPASFKD-SAMTQLEVNNM-------ALGGSI-DVVGGM-TSLA
QLWLQGNQFTGTIPVGLSNAVAMADLRLNDNKLKGVVP-NFTALP-LSHFSVTNNNLMGP
IPLLRATN---TD-GFG--GNKFCQSE------------------------AGKACSAEV
TALLGFLGGI---GFPDSII------------ADWSGTDPC------------------A
V-TW--VVCD--------RTAVIGLKLERNQLAGTLSPAVAGLADLR---FVMLSN----
--------------------NNLSGSIPPEFATMKSLKTLDLRNNSLSGPMVKF--S-GV
T----VL-VDGNPLLNTA--P--------AGSAPATTPSPPSPPGTP----PPPGTQ---
-----------------------DDSGNRTR--PNSP---------------QASSKFPI
VGVAVPIAGVVSLALVAGVFIFFLC-CRHKGKHQASRSS-----SSGMLVHPR--NSNSD
PDMVKVSVT---RTAEPNGG---------------GNH-S-GPSGD-VHVVEAGNLVISI
QVLRDATKNFSRDTILGRGGFGVVYKGVLDDGTSIAVKRMEA-STVVSSK--GLSEFHAE
IAVLTKVRHRHLVALLGYCIEGNEKLLVYEYLPNGTLAQHLFE---RGAKP-LDWKRRLV
IALDVARGMEYLHELAHRSFIHRDLKPSNILLDDDYRAKVSDFGLVKLAP-EGKY-SIE-
TRLAGTFGYLAPEYAVTGRVTTKADVFSFGVVLMELITGRRALDESQ---SEENMHLVTW
FRR------THQGRE--SFARMIDPALLEG-TED-KVEGIYTVAELAKHCTAREPYNRPD
MGHAVSVLAPLVEQWKPTA---SD-GEETKG-IDLNVSLPQALKQWQASDDS--------
-------------NLDDSQASIPTRPV---------GFADSFTSSDAR-----
>Zm00001d033777_T001.1 pep chromosome:AGPv4:1:273462134:273466455:-1 gene:Zm00001d033777.1 transcript:Zm00001d033777_T001.1 gene_biotype:protein_coding transcript_biotype:protein_coding
MPFPT-----------------------AFTARRRRHEGAAGRW------CGLVVLVLMA
L-----EAG------------AAAETSPSDVAAMRAVAKALGADK--TL-GWDV--A-GD
P---C-SPKRWDG--VSCD--SSGRVTAIQVGARGL-TGTLPP---EVGDLTELTRLEVF
DNKLSGPLP-LLPGLSSLQVLLA--HNNSFASIPADFFKGLTGLTAVAIDYN-P-FA---
--------------------SWTLPASLA-ACASLANFSAISANVSGTLPDFLG---AMP
ALQRLSLS-FNQLSGPVPASLAG-APLVQLWLNGAH-------LNGSI-SFVSNM-TSLE
QLWLHSNEFTGPLP-DFAGFDDLWDLQLRDNMLTGPVPESLFKLKALKNVTLTNNLLQGP
MPQIPNGL--HADIEAD--TERFCVQE------------------------AGKPCNPLV
SLLLEVAAGF---MYPKALA------------EDWRGNDPC-------------------
--MFPGVTCI--------QGNITGLTFANKGLSGSISPAIGKISSLK---VLDLAN----
--------------------NNITGTVPEEVAVLPLLTKIDLSNNNLYGKLPTFASK-NV
A----VN-TAGNPNIGKD-AP--------APTAGPGS-SN-----------NSPSGG---
-----------------------SSSGSSGNNGNGGS---------------SSSSVGVI
AGSV---AGTVAG-LGLVAALGFYC-YKRKQKPFGRVQS-----PHAMVIHPR--HSGSD
-DMVKITVA---GGNANGGAR---------ASETYSQA-S-SGPRD-IHVVESGNMVISI
QVLRNVTNNFSEDNILGRGGFGTVYKGELHDGTKIAVKRME--AGVMGNK--GLNEFKSE
IAVLTKVRHRNLVSLLGYCLDGNERILVYEYMPQGTLSQHLFEWSENNLRP-LEWKKRLS
IALDVARGVEYLHSLAQQTFIHRDLKPSNILLGDDMKAKVADFGLVRLAPDDGKCVSIE-
TRLAGTFGYLAPEYAVTGRVTTKADVFSFGVILMELITGRKALDETR---PEDSMHLVTW
FRR------MQLNKE--TFRKAIDPV-IDL-DEE-TYASVSTVSELAGHCCAREAHQRPD
MGHAVNVLSTLSEVWKPTD---PD-SDDSYG-IDLNMTLPQALKRWQAFEDSSH-FD---
GATS-----SFVASLDNTQTSIPTRPP---------GFAESFTSADGR-----
>Zm00001d004836_T001.1 pep chromosome:AGPv4:2:142526160:142527494:1 gene:Zm00001d004836.1 transcript:Zm00001d004836_T001.1 gene_biotype:protein_coding transcript_biotype:protein_coding
------------------------------------------------------------
------------------------------------------------------------
------------------------------------------------------------
------------------------------------------------------------
-----------------------------------------------------------M
GLQNLTLS-YNNLSGPVPAALNG-SAIQRLWLNIQQGD---AKLSGTL-DVVATM-TGLQ
ELWLHGNDFSGPVPDAIAVCKELYTVRLNNNQLLGLLPPGLAALPALRELKLDNNNLLGP
VPALKAPT-----FTFS--GNEFCAAK------------------------PRDACAPE-
------------------------------------------------------------
-------------------GKVTMLNLPGYGLNGTVSQSLANVTTLS---DVNLAR----
--------------------NNLTGRVLDSLTRLASLQT---PVNDLYGALPAF-SP-TV
D----VN-VTGNLSFNTT-APPTDAQPNGESPRPRPTPGAPAGAGG-----NNSAGG---
------------------------------I--PGSG---------------KKASSAVL
LGTTIP-VAVSVVALVSVGSM-FLC--KRRASG---PPQ-----AGSVVVHPR--NSSDP
DNLAKIVVA---TND-GSCS----------GTSHSGSS-S-SQAGD-VHMVEAGSFVIAV
QVLRGATRNFA-------------------------------------------------
------------------------------------------------------------
------------------------------------------------------------
------------------------------------------------------------
------------------------------------------------------------
------------------------------------------------------------
-----------------------------------------------------
>Zm00001d026668_T001.1 pep chromosome:AGPv4:10:149652422:149656130:-1 gene:Zm00001d026668.1 transcript:Zm00001d026668_T001.1 gene_biotype:protein_coding transcript_biotype:protein_coding
-------------------------------MDAA------------ALALSIILLAAAA
A-----TTL------------ARGATHPADQAALEDLRKSLTNPD--AL-GWPD--D-GD
A---C----AWPH--VSCD--RTGRVDNLDLKNAGL-AGTLPP---SLPSLAALRDLSLQ
GNSLSGALP-SFRGMASLQRAFL--NDNDFDAIPPDFFDGLADLLEISLANN-PRLNA--
-----------------SQGGWTLPRGLADSSLQLQALSLDNCSLTGGIPDSLA---RLT
GLQNLTLS-YNNLSGPVPAALNG-SAIQRLWLNNQQGD---AKLSGTL-DVVATM-TGLQ
ELWLHGNDFSGPVPDAIASCKELYTVRLNNNQLLGLLPPGLAALPALRELKLDNNNLLGP
VPALKAPT-----FTFS--GNEFCAAK------------------------PGEACAPEV
MALLHFLAEV---QYPNRLV------------GTWSGNDPC------------------A
G--WLGVTCV--------QGKVTMLNLPGYGLNGTVSQSLANVTTLS---EVNLAG----
--------------------NNLTGRVPDSLTRLASLQKLDLSMNDLYGPLPAF-SP-TV
D----VN-VTGNLSFNTTDTQPTDAQPNGESPRPRPTPGASAGAGG-----NTSAGG---
------------------------------I--PGSG---------------KKASSAVL
LGTTIP-VAVSVVALVSVGAV-FLC--KRRASV---PPQ-----AASVVVHPR--NSSDP
DNLAKIVVA---TNDDGSSS----------GTSHSGSS-S-GQAGD-VHVVEAGSFVIAV
QVLRGATRNFAQDNVLGRGGFGVVYRGELHDGTMIAVKRME--AVAVSNK--ALDEFQAE
IAVLTKVRHRNLVSILGYAIEGNERLLVYEYMPNGALSKHLFHWKQLQLEP-LSWKKRLN
IALDVARGMEYLHNLGHHRFIHRDLKSANILLGDDFRAKVADFGLMKDAP-DGNY-SVA-
TRLAGTFGYLAPEYAVTGKISTKADVFSFGVVLLELITGTTAIDDSRVGEGEETRHLAYW
FSQ------IRKDAE--QLRAAIDPA-LDVGDGE-TMESIGVIAELAGHCTAREPSQRPD
MGHAVNVLVPMVEKWRPVK---DE-AEDYLG-IDLHLPLLQMVKSWQDAEAGGL-TD---
-------GGGSVMSLDDSKGSIPARPA---------GFAESFTSADGR-----
>Zm00001d049159_T001.1 pep chromosome:AGPv4:4:18426485:18438356:1 gene:Zm00001d049159.1 transcript:Zm00001d049159_T001.1 gene_biotype:protein_coding transcript_biotype:protein_coding
-------------------------------MGR--------------AGFLFLPLLLLL
A-----FAGP--------GPASAATAMTPDAGVILDLAKSLTNPP--P--SWT---G-TD
V---C-GGVSFSG--VTCN--GAARVTGINLAKLHL-SGTLSS---SLANLTALQSLQLQ
GNALEGDLP-SLAQMGSLETLVL--DGNAFSTLPPDFLEGLPSLLKLSMDDL-P-LE---
--------------------PWSIPDAIA-GCAMLQTFSASNASVSGPFPAVLA---NLT
SLQTLRLS-YNNLTGVLPVGLEALGSLETLQLNSQRSN---GMLSGPI-DVVAKL-PSLK
TLWLQSNSFTGPIP-EFDPNTQLETFNVRDNSLTGPVPPSLVGITSLQDVALSNNFLQGP
KPKFAAKT---VD-IDS--GNGFCHED------------------------PG-PCDPLV
TTLLGVASGF---GYPLQLK------------K-WAGNNPC------------------D
P--WPGLSCI--------KMDVTQIKLPRRNLSGLISPAFANLTRLQ---RLDLSN----
--------------------NRLTGVIPDALTTLKSLNYLDVSNNRLTGQVPEF-KQ-HI
K----LM-TAGNSFGESG----------GDSGGGGSNVR------------SSSSNP---
------------------------------T--GSHN---------------SKSNAGMI
VGIL---LVVILL-VICVGLFLHHR-RNKNVDKFSPIST-------------K--SPSGE
SEVMKIQVVGTNGHSNISGSVG--------STELYSHS-S-ADNTSIADLFESHGMQLPM
SVLLKATNNFDEDYILGTGGFGVVFKGTL-NDKLVAVKRCD--SGTMGTK--GLQEFMAE
IDVLRKVRHRHLVALLGYCTHGNERLLVYEYMSGGTLRQHLCDLQQSGYTP-LTWTQRMT
IALDVARGIEYLHGLAQETFIHRDLKPSNILLDQDLRAKVSDFGLVKLAK-DTDK-SMM-
TRVAGTFGYLAPEYATTGKVTTKVDVYAYGVILMEMITGRKVLDDSL---PDGETHLVTS
FRK------NMLDKE--KFRKFLDPT-LEL-SAE-SWNSLLEVADLARHCTAREPYQRPD
MGHCVNRLSSLVDQWKPTN---IVDDDDEEG-GTSEMGLHQHLEIWRCDDFTIS--D---
--------------------------------------SDSFSAHNTSRKY-H
>Zm00001d013415_T001.1 pep chromosome:AGPv4:5:10714255:10718463:1 gene:Zm00001d013415.1 transcript:Zm00001d013415_T001.1 gene_biotype:protein_coding transcript_biotype:protein_coding
MPFPT-----------------------A--RWRRRREGTASRW------CGILVLALVA
L-----AAG------------ATAETSPLDVAAMRAVAKALGADK--TL-GWDV--A-GD
P---C-SPKRWDG--VSCD--SSGRVTAIQVGARGL-TGTLPP---EVGDLTELTRLEVF
DNKLSGPLP-SLPGLSSLQVLLA--HNSSFASIPSDFFKGLTGLTAVAIDYN-P-FA---
--------------------SWSLPTDLA-ACASLANFSAVSANVSGTLPDFLG---EMP
ALQRLSLS-LNQLSGPVPASLAG-APLVQLWLNGAH-------LNGSI-SFVSNM-TSLE
QLWLHSNDFTGPMP-DFSRFDNLWDLQLRDNELTGPVPESLFKLKALKNVTLTNNLLQGP
MPQIPNQL--HADIKAD--SERFCVQE------------------------AGKPCDPRV
SLLLEVAAGF---MYPKALA------------TDWKGNDPC-------------------
--VFPGVSCI--------QGNITELIFTNKGLSGSISPSIGKISSLK---VLNLAN----
--------------------NNITGTVPEEVAALPSLTEVDLSNNNLYGKLPTFASK-SA
V----VK-TAGNPNIGKD-AP--------APTAGSGG-SN-----------DSLSGG---
-----------------------GSSGSIGN--NGGS---------------SPSSVGVI
VGSV---AGTVVG-LGLVAALGFYC-YKRKQKPFGRVQS-----PHAMVIHPR--HSGSD
-DMVKITVA---GGNANDGAR---------ASETYSQA-S-NGPRD-IHVVESGNMVISI
QVLRNVTNNFSEENILGRGGFGTVYKGELHDGTKIAVKRME--AGVMGNK--GLNEFKSE
IAVLTKVRHRNLVSLLGYCLDGNERILVYEYMPQGALSQHLFEWSEKNLRP-LEWKKRLS
IALDVARGVEYLHSLAQQTFIHRDLKPSNILLGDDMKAKVADFGLVRLAPADGKCVSVE-
TRLAGTFGYLAPEYAVTGRVTTKADVFSFGVILMELITGRKALDETQ---PEDSMHLVTW
FRR------TQLNKE--TFRKAIDPV-IDL-DEE-TYASVSTVSELAGHCCAREAHQRPD
MGHAVNVLSTLSEVWKPAD---PD-SDDSYG-IDLNMSLPQALKRWQAFEDSSH-FD---
GATS-----SFVASLDNTQTSIPTRPP---------GFADSFTSADGR-----
>Zm00001d007313_T001.1 pep chromosome:AGPv4:2:227537420:227545046:1 gene:Zm00001d007313.1 transcript:Zm00001d007313_T001.1 gene_biotype:protein_coding transcript_biotype:protein_coding
MPKIDLPGLGKKSKSSANNPSHLRPLYGESAMRR--------------ARILLLPLLLLL
A-----VA----------GPAAAATAMTADAGIILDLAKSLTNPP--P--SWT---G-TD
V---C-GGVSFSG--ITCD--GAGRVTGINLVKLHL-SGTLSS---SLANLTSLQSLQLQ
GNVLEGDVP-SLARMGSLETLVL--DGNAFSALPPDFLEGLPSLLKLSMDNL-P-LN---
--------------------PWSIPDAIA-GCAMLQTFSASNASVSGSLPAVLA---NLT
SLQTLRLS-YNNLTGVLPVGLEALGALETLQLNNQKSD---GKLSGPI-DVVAKL-PSLK
TLWLQSNLFTGPIP-EFDPNSQLEIFNVRDNKLTGPVPPSLSGIASLQDVSLSNNFLQGP
KPNFTAKT---VD-LKS--GNGFCRED------------------------SG-PCDPLV
TTLLEVALGF---GYPLQLA------------K-WAGNNPC------------------D
P--WPGISCI--------KMDVTQIKLPRQNLSGIISPAFASLNRLQ---RLDLSN----
--------------------NQLTGVIPDALTTLETLKYLDVSNNRLTGQVPEF-KQPNI
K----LM-TAGNRFGESG----------GDSGGGGSNDG------------SSSSNP---
------------------------------T--GSHN---------------SKSNVGMI
IGIL---LSVILL-VICIGLFLHHR-RKKNVDKFSPVPT-------------K--SPSGE
SEMMKIQIVGTNGHSSISGSV---------PTELYSHS-S-VDSTNIADLFESHGMQLPM
SVLLKATNNFDEDYILGRGGFGVVYKGTL-NGKLVAVKRCD--SGTMGTK--GLQEFMAE
IDVLRKVRHRHLVALLGYCTHGNERLLVYEYMSGGTLREHLCDLQQSGYTP-LTWTQRMT
IALDVARGIEYLHGLAQETFIHRDLKPSNILLDQDLRAKVSDFGLVKLAK-DTDK-SMM-
TRVAGTFGYLAPEYATTGKVTTKVDVYAYGVILMEMITGRKVLDDSL---PEDETHLVTI
FRK------NMLDRE--KFRKFLDPA-LEL-SAE-SWNSLLEVADLARHCTAREPHQRPD
MCHCVNRLSSLVDQWKPTN---VI-DDDEEG-GTSEMGLHQQLERWRCGDFTIS--D---
--------------------------------------SESFSTYNTSRKY-H
