# Supplementary material for: Structural evolution drives diversification of the large LRR‐RLK gene family
Source: New Phytol. 2020 Feb 29;226(5):1492–505. doi: 10.1111/nph.16455 (PMC7318236; doi:10.1111/nph.16455)
Supplement: Supplementary file 1 — Dataset S1 Alignments used to infer clade‐specific trees. Dataset S2 Alignments used to infer clade‐specific trees after filtering. Dataset S3 Newick format clade‐specific tree files. Dataset S4 Sequence alignment from backbone tree. Dataset S5 Sequence alignment from backbone tree after filtering. Dataset S6 Models for backbone tree alignment partitions. Dataset S7 Newick format LRR‐RLK constraint tree. Dataset S8 Newick format LRR‐RLK backbone best tree. Dataset S9 Newick format files for bootstrap replicate trees used in backbone tree construction. Dataset S10 Alignments used to construct conversion trees shown in Fig. S19. Fig. S1 Clade I gene tree. Fig. S2 Clade II gene tree. Fig. S3 Clade III_VIIa gene tree. Fig. S4 Clade IV gene tree. Fig. S5 Clade V gene tree. Fig. S6 Clade VI gene tree. Fig. S7 Clade VIIb gene tree. Fig. S8 Clade VIII‐1 gene tree. Fig. S9 Clade VIII‐2 gene tree. Fig. S10 Clade IX gene tree. Fig. S11 Clade X gene tree. Fig. S12 Clade XI_XIIb gene tree. Fig. S13 Clade XIIa gene tree. Fig. S14 Clade XIIIa gene tree. Fig. S15 Clade XIIIb gene tree. Fig. S16 Clade XIV gene tree. Fig. S17 Clade XV gene tree. Fig. S18 Model of structural modifications found. Fig. S19 Phylogenetic trees of maize genes in clade XI_XIIb from different alignment domains. Fig. S20 Alignment showing sequence identity of a maize gene fragment to its paralog. Fig. S21 Backbone tree with gene names. Table S1 Genome annotation and assembly versions used in gene searches. Table S2 List of maize transcript variants used in gene searches. Table S3 All discovered genes, their respective clades, protein domains found in coding annotation, and domains found outside their coding annotation. Table S4 Gene expression analyses. Table S5 Genes used to construct backbone phylogenetic tree, their clades, and their constraint groups. Table S6 Gene family size in each taxon by clade. Table S7 Rate of gene structural variation by clade. [file NPH-226-1492-s001.zip › Man2019_LRR-RLKs_SupportingInformation/datasets/Dataset_S1_Alignments/III_VIIa.input.align.fasta]

>AT2G15300.1 pacid=19638275 transcript=AT2G15300.1 locus=AT2G15300 ID=AT2G15300.1.TAIR10 annot-version=TAIR10
------------------------------------------------------------
------------------------------------------------------------
------------------------------------------------------------
------------------------------------------------------------
------------------------------------------------------------
------------------------------------------------------------
------------------------------------------------------------
-----------------------------------------MTSN---------------
------------------------------------------------------------
-------------RSN-------------L-------F----------------------
------L---HL------------------------------------------------
--------------------L---------------------------------------
------------------------------------------------------------
--------L---------------------------------------------------
-------------------L-------------H---------------L----------
-----------------P---------------------T--------------------
--L---------------------------------------------------------
---IQ---------------A---------------------------------L-----
----N-T------------DGV----------------A----LLS--------------
---------FKYS-ILN-----------D--PL---------LV----------L----R
NW-----------N--------------Y-D---------D-E-----------------
-T-----P---------------------------------C------------------
----S-------------W-TG-VT------------C-----TEL--------------
-------------------------------GIP-NTPD---------------------
------------------------------------------------------------
------------------------------------------------------------
---------------------------------------------M--------------
------------------------------------------------------------
------------------------------------------------------------
------------------------------------------------------------
------------------------------------------------------------
------------------------------------------------------------
------------------------------------------------------------
------------------------------------------------------------
------------------------------------------------------------
------------------------------------------------------------
------------------------------------------------------------
------------------------------------------------------------
------------------------------------------------------------
------------------------------------------------------------
------------------------------------------------------------
------------------------------------------------------------
------------------------------------------------------------
------------------------------------------------------------
------------------------------------------------------------
------------------------------------------------------------
------------------------------------------------------------
------------------------------------------------------------
------------------------------------------------------------
------------------------------------------------------------
------------------------------------------------------------
-------------------------------F----------------------------
------------------------------------------------------------
------------------------------------------R----VTS-----LVL--
---PNKQL------LGSV-SPD------------------------LF-SI----LH---
--LRILDL-S-----------------DNFFH----------------------------
-------------------------GSL-P----DS-V-----SN-ASE-----------
-------------L--RILSLGNNKV----------------------------SGELP-
-------------------R------SI------------SN-VA------SL-------
----------------------------------QL-------LNLSANALTGKIPPN-L
-SLPKN------------------------------------------------------
-LTVISLAKNSFSGDIP-SGFE--------------------------------------
------------------------------------------------------------
----------------------------------A------VQVLDISSNLLDGSLPP--
----D-F----------------------R-GTS--------------------------
----------------------------------------------------LLYLNLSN
NQIS-GMI-SPPFAEK-F----------PA--S--------------AIIDLSFN-NLTG
PIPNTPP-L--LN-QK-T------------ES-FS-------------------------
------------GN--------IG-LC-------G---Q-P-L--------------KT-
L--------------------C-----SIP-S-T-LS-----D----PP---------NI
SE---TTS---P------------------------------------------------
--------------------------AIAVMPTTP--------TP---------------
-TNSS---------------------TESTNQ-------T------A-K--S----K---
----------L-K-----------------PST-IIGI-TLAD-IA--------------
-GLA-----------I-IA-MF--------IL---YIY-Q--------L--K--------
---------KR---R---S------YQ-------E---YSTFNVLQK-CLEKNDTLSVKK
SK-----HNVADALE--------------FTKS----P-PAK-------MGCGSWIS---
----------------RRY----------------EETTSVSSESDI---------ENQK
P----------------------------VEAF--DRTGGG-----RV-----K------
-----H-------N-T---------E--T----Q----LVTV------------------
-------------------D--------G------------------------ET-----
Q--LELDT--------LLKA------------------SAYVL-GT-----------NRS
DG------IVYKA-VL----------------E-N-G-----------A--------AFA
VRRI-----------GAESC-----------PA-----A-KF--K-E-FEKE------VQ
GIAKL-R------HPNLVRVRG--------------------FVWG-----KEEKLLISD
Y-VP-N-GN-L------------------------PL--------------------SS-
--I---------------------------------------------------S-----
--------------------------------------------------A---------
------K-----------------------SS-----------SF------S-H-K----
----------------PL-SFEA-------------------------------------
-----------------------RLKLAR----------------GIARG----------
-------------IAY-IHD-------------------K--------------------
---------KH---VHGNIKANNI-----------LL-----------------DS----
--------------EF---------E---------------PV-ITDMGLD--------R
IM-T-S------A-----------------------------HL----------------
------------------------------------LTDGP-------------------
----L------S-SL-QDQ---PPEW--------S-----------T-----S-------
--Q----K-----P------NPK-WDVYS--------------------FGVILLELL-T
GIV---------------------------------------------------------
----------------------------FS---V-------------D------------
--------------------RD-L------------------------------------
-----VRDSET---------D-------EKS--------W-FL-KLV---------DGE-
--------------------I---------R-----------------------------
--------------V---E-------V--------A-----------HR-----------
--------E------DE-AVACLK----------------------------LGYECVSS
L---------------------------------PQK-----------------------
----------------------------------------------------------R-
----------------------PSMKEVVQV--------------------LEK------
----------M-------------------------------------------------
--------------------------------FV--------------------------
------------------------------------------------------------
------------------------------------------------------------
-----------------------------------------------------
>AT2G01210.1 pacid=19638579 transcript=AT2G01210.1 locus=AT2G01210 ID=AT2G01210.1.TAIR10 annot-version=TAIR10
------------------------------------------------------------
------------------------------------------------------------
------------------------------------------------------------
------------------------------------------------------------
------------------------------------------------------------
------------------------------------------------------------
------------------------------------------------------------
------------------------------------------------------------
------------------------------------------------------------
---------------M-LAS---------L-------I----------------------
------I---FV------------------------------------------------
--------------------A---------------------------------------
------------------------------------------------------------
--------L---------------------------------------------------
-------------------L-------------C---------------N----------
-----------------V---------------------T--------------------
--V---------------------------------------------------------
---IS---------------G---------------------------------L-----
----N-D------------EGF----------------A----LLT--------------
---------FKQS-VHD-----------D--PT---------GS----------L----N
NW-----------N--------------S-S---------D-E-----------------
-N-----A---------------------------------C------------------
----S-------------W-NG-VT------------C-----K----------------
------------------------------------------------------------
------------------------------------------------------------
------------------------------------------------------------
---------------------------------------------E--------------
------------------------------------------------------------
------------------------------------------------------------
------------------------------------------------------------
------------------------------------------------------------
------------------------------------------------------------
------------------------------------------------------------
------------------------------------------------------------
------------------------------------------------------------
------------------------------------------------------------
------------------------------------------------------------
------------------------------------------------------------
------------------------------------------------------------
------------------------------------------------------------
------------------------------------------------------------
------------------------------------------------------------
------------------------------------------------------------
------------------------------------------------------------
------------------------------------------------------------
------------------------------------------------------------
------------------------------------------------------------
------------------------------------------------------------
------------------------------------------------------------
------------------------------------------------------------
------------------------------------------------------------
-------------------------------L----------------------------
------------------------------------------------------------
------------------------------------------R----VVS-----LSI--
---PRKNL------YGSL-PSS------------------------LG-FL----SS---
--LRHLNL-R-----------------SNRFY----------------------------
-------------------------GSL-P----IQ-L-----FH-LQG-----------
-------------L--QSLVLYGNSF----------------------------DGSLS-
-------------------E------EI------------GK-LK------LL-------
----------------------------------QT-------LDLSQNLFNGSLPLS-I
-LQCNR------------------------------------------------------
-LKTLDVSRNNLSGPLP-DGFG--------------------------------------
------------------------------------------------------------
----------------------------------SAF-VS-LEKLDLAFNQFNGSIPS--
----D-I----------------------G-NLSNL------------------------
----------------------------------------------------QGTADFSH
NHFT-GSI-PPALG-D-L----------PE--K--------------VYIDLTFN-NLSG
PIPQTGA-L--MN-RG-P------------TA-FI-------------------------
------------GN--------TG-LC-------G---P-P-L--------------KD-
L--------------------C-----QGY-Q-L-GL-----N----A------------
------SY---P------------------------------------------------
--------------------------F---IPSNN--------PP---------------
-----------EDSDS----------TNSETK-------Q------K-S--S----G---
----------L-S-----------------KSA-VIAI-VLCD-VF--------------
-GIC-----------L-VG-LL--------FT---YCY-S--------K--F--------
---------CA---C---N------R-------------ENQFG----------------
------------------------------VEK----E--SK-------KRASECLC---
FR----------------K----------------DESET-PSENVE-------------
------------------------------------------------------------
-------------------------H--C----D----IVPL------------------
-------------------D--------A------------------------QV-----
A--FNLEE--------LLKA------------------SAFVL-GK-----------SGI
-G------IVYKV-VL----------------E-N-G-----------L--------TLA
VRRL-----------G-EG------------GS-----Q-RF--K-E-FQTE------VE
AIGKL-K------HPNIASLRA--------------------YYWS-----VDEKLLIYD
Y-VS-N-GN-L------------------------AT--------------------AL-
--H---------------------------------------------------G-----
--------------------------------------------------K---------
------P-----------------------G------------MM------T-I-A----
----------------PL-TWSE-------------------------------------
-----------------------RLRIMK----------------GIATG----------
-------------LVY-LHE-------------FS---PK--------------------
---------KY---VHGDLKPSNI-----------LI-----------------GQ----
--------------DM---------E---------------PK-ISDFGLA--------R
LA-N-I------A---------GG-------------SSP--TI-QSNRII-QTDQQPQ-
ERQQH--------------HHK--------------SVSSE-------------FTA---
-HS-S------S-GS-YYQ---APET--------L-----------K-----M-------
--V----K-----P------SQK-WDVYS--------------------YGIILLELI-A
GRSP-------A---V--E--------V--------------------------------
G---------------------------TS---E-------------M------------
---------------------D-L------------------------VR----------
-----WVQVCI---------E-------EKK--------P-LC-DVL---------DPC-
--------------------L---------A-----------------------------
--------------P---E-------A--------E-----------T------------
--------E------DE-IVAVLK----------------------------IAISCVNS
S---------------------------------PEK-----------------------
----------------------------------------------------------R-
----------------------PTMRHVSDT--------------------LDR------
----------L---------------------------------P------VA---G---
------D-----------------------------------------------------
------------------------------------------------------------
------------------------------------------------------------
-----------------------------------------------------
>AT2G42290.1 pacid=19639752 transcript=AT2G42290.1 locus=AT2G42290 ID=AT2G42290.1.TAIR10 annot-version=TAIR10
------------------------------------------------------------
------------------------------------------------------------
------------------------------------------------------------
------------------------------------------------------------
------------------------------------------------------------
------------------------------------------------------------
------------------------------------------------------------
-----------------------------------------MKL------------P---
------------------------------------------------------------
-----------------SIL---------S-------L----------------------
------V---VS------------------------------------------------
--------------------S---------------------------------------
------------------------------------------------------------
--------I---------------------------------------------------
-------------------F-------------L---------------C----------
-----------------M---------------------S--------------------
--F---------------------------------------------------------
---CS---------------S---------------------------------L-----
----N-S------------DGL----------------S----LLA--------------
---------LKSA-VDN-----------D--PT---------RV----------M----T
HW-----------S--------------E-S---------D-P-----------------
-T-----P---------------------------------C------------------
----H-------------W-SG-IV------------C-----T----------------
------------------------------------------------------------
------------------------------------------------------------
------------------------------------------------------------
---------------------------------------------N--------------
------------------------------------------------------------
------------------------------------------------------------
------------------------------------------------------------
------------------------------------------------------------
------------------------------------------------------------
------------------------------------------------------------
------------------------------------------------------------
------------------------------------------------------------
------------------------------------------------------------
------------------------------------------------------------
------------------------------------------------------------
------------------------------------------------------------
------------------------------------------------------------
------------------------------------------------------------
------------------------------------------------------------
------------------------------------------------------------
------------------------------------------------------------
------------------------------------------------------------
------------------------------------------------------------
------------------------------------------------------------
------------------------------------------------------------
------------------------------------------------------------
------------------------------------------------------------
------------------------------------------------------------
-------------------------------G----------------------------
------------------------------------------------------------
------------------------------------------R----VTT-----LVL--
---FGKSL------SGYI-PSE------------------------LG-LL----NS---
--LNRLDL-A-----------------HNNFS----------------------------
-------------------------KTI-P----VR-L-----FE-ATK-----------
-------------L--RYIDLSHNSL----------------------------SGPIP-
-------------------A------QI--------------------------------
------------------------------------------------------------
------------------------------------------------------------
------------------------------------------------------------
------------------------------------------------------------
----------------------------------KSM-KS-LNHLDFSSNHLNGSLPE--
----S-L----------------------T-ELGSL------------------------
----------------------------------------------------VGTLNFSF
NQFT-GEI-PPSYG-R-F----------RV--H--------------VSLDFSHN-NLTG
KVPQVGS-L--LN-QG-P------------NA-FA-------------------------
------------GN--------SH-LC-------G---F-P-L--------------QT-
P--------------------C-----EKI-K-T--------------PN----------
----FVAA--KPE-----------------------------------------------
--------------------------GTQEL-QKP--------NP---------------
--------------------------SVIS-N-------D-----DA-K-EK----K---
-Q-------QI-T-----------------GSV-TVSL------IS--------------
-GVS-----------V-VIGAV--------SLSV-WLI-------------R--------
---------RK---R---S------SD-------G---YNS-------------------
-------------------------------ET----KTTT-------------------
------------------------------------VVSE-FDEEGQ-------------
------------------------------------------------------------
-------------------------E--G----K----FVAF------------------
-------------------D--------E------------------------GF-----
E--LELED--------LLRA------------------SAYVI-GK-----------SRS
-G------IVYRV-VA----------------A-E----------SSST--------VVA
VRRL-----------S-DGN-----------DT-----W-RF--K-D-FVNE------VE
SIGRI-N------HPNIVRLRA--------------------YYYA-----EDEKLLITD
F-IN-N-GS-L------------------------YS--------------------AL-
--H---------------------------------------------------G-----
--------------------------------------------------G---------
------P-----------------------S-------------N------T-R-P----
----------------TL-SWAE-------------------------------------
-----------------------RLCIAQ----------------GTARG----------
-------------LMY-IHE-------------YS---SR--------------------
---------KY---VHGNLKSSKI-----------LL-----------------DN----
--------------EL---------H---------------PH-VSGFGLT--------R
LV-S-G------Y---------PKVTD-------HSLSSM-------------TQSIDQ-
------------------------------------GFATR-------------LS----
-VS-A------P-AA-AYL---APEA--------R-----------A---SSD-------
--C----K-----L------SHK-CDVYS--------------------FGVILLELL-T
GRLP-------Y---G--S--------S--------------------------------
E---------------------------NE---GE------------E------------
---------------------E-L------------------------VN----------
-----VLRKWH---------K-------EER--------S-LA-EIL---------DPK-
--------------------L---------L-----------------------------
--------------K---Q-------D--------F-----------A------------
--------N------KQ-VIATIH----------------------------VALNCTEM
D---------------------------------PDM-----------------------
----------------------------------------------------------R-
----------------------PRMRSVSEI--------------------LGR------
----------I---------------------------------K---------------
------------------------------------------------------------
------------------------------------------------------------
------------------------------------------------------------
-----------------------------------------------------
>AT2G23300.1 pacid=19639820 transcript=AT2G23300.1 locus=AT2G23300 ID=AT2G23300.1.TAIR10 annot-version=TAIR10
------------------------------------------------------------
------------------------------------------------------------
------------------------------------------------------------
------------------------------------------------------------
------------------------------------------------------------
------------------------------------------------------------
------------------------------------------------------------
-----------------------------------------MKTQS--------------
-----------------------------------------ASPFFF-------------
-----------------VSF---------F-------F----------------------
------F---FF------------------------------------------------
--------------------F---------------------------------------
------------------------------------------------------------
--------F---------------------------------------------------
-------------------S-------------S---------------L----------
-----------------F---------------------L--------------------
--L---------------------------------------------------------
---SS---------------A---------------------------------L-----
----N-S------------DGV----------------L----LLS--------------
---------FKYS-VLL-----------D--PL---------SL----------L----Q
SW-----------N--------------Y-D---------H-D-----------------
-N-----P---------------------------------C------------------
----S-------------W-RG-VL------------C-----NN---------------
------------------------------------------------------------
------------------------------------------------------------
------------------------------------------------------------
---------------------------------------------D--------------
------------------------------------------------------------
------------------------------------------------------------
------------------------------------------------------------
------------------------------------------------------------
------------------------------------------------------------
------------------------------------------------------------
------------------------------------------------------------
------------------------------------------------------------
------------------------------------------------------------
------------------------------------------------------------
------------------------------------------------------------
------------------------------------------------------------
------------------------------------------------------------
------------------------------------------------------------
------------------------------------------------------------
------------------------------------------------------------
------------------------------------------------------------
------------------------------------------------------------
------------------------------------------------------------
------------------------------------------------------------
------------------------------------------------------------
------------------------------------------------------------
------------------------------------------------------------
------------------------------------------------------------
-------------------------------S----------------------------
------------------------------------------------------------
------------------------------------------R----VVT-----LSL--
---PNSNL------VGSI-PSD------------------------LG-FL----QN---
--LQSLNL-S-----------------NNSLN----------------------------
-------------------------GSL-P----VE-F-----FA-ADK-----------
-------------L--RFLDLSNNLI----------------------------SGEIP-
-------------------V------SI------------GG-LH------NL-------
----------------------------------QT-------LNLSDNIFTGKLPAN-L
-ASLGS------------------------------------------------------
-LTEVSLKNNYFSGEFPGGGWR--------------------------------------
------------------------------------------------------------
----------------------------------S------VQYLDISSNLINGSLPP--
----D-F----------------------S-GDN--------------------------
----------------------------------------------------LRYLNVSY
NQIS-GEI-PPNVGAG-F----------PQ--N--------------ATVDFSFN-NLTG
SIPDSPV-Y--LN-QK-S------------IS-FS-------------------------
------------GN--------PG-LC-------G---G-P-T--------------RN-
P--------------------C-----PIP-S-S-PATV---S----PP-----------
-----TST---P------------------------------------------------
--------------------------ALAAIPKSI--------GS---------------
------------NRET----------EPNNNS-------N------P-R--T----G---
----------L-R-----------------PGV-IIGI-IVGD-IA--------------
-GIG-----------I-LA-LI--------FF---YVY-K--------Y--K--------
---------NN---K---T------VE-------K---KNNHSL--------EAHE-AKD
TTSLSPSSSTTT-----------------SSSS----P-EQS-------SRFAKWSC---
LRKN-------------------------------QETDE-TEEEDE-------------
-----------------------------------ENQRSG-----EI-----G------
-----E-------N-K---------K--G----T----LVTI------------------
-------------------D------G-G------------------------EK-----
E--LEVET--------LLKA------------------SAYIL-GA-----------TGS
-S------IMYKT-VL----------------E-D-G-----------T--------VLA
VRRL-----------G-EN------------GLSQ-Q-R-RF--K-D-FEAH------IR
AIGKL-V------HPNLVRLRG--------------------FYWG-----TDEKLVIYD
F-VP-N-GS-L------------------------VN--------------------AR-
--Y---------------------------------------------------R-----
--------------------------------------------------K---------
------G-----------------------G-------------S------S-P-C----
----------------HL-PWET-------------------------------------
-----------------------RLKIVK----------------GLARG----------
-------------LAY-LHD-------------------K--------------------
---------KH---VHGNLKPSNI-----------LL-----------------GQ----
--------------DM---------E---------------PK-IGDFGLE--------R
LL-A-G------D---------TS-------YNRASGSSR--IF-SSKRL---TASSRE-
FGTI-------------------G------------PTPSP-------------SPS---
-SV-G------P-IS-PYC---APES--------L-----------R-----N-------
--L----K-----P------NPK-WDVFG--------------------FGVILLELL-T
GKI---------------------------------------------------------
----------------------------VS---I-------------D------------
---------------------E-V------------------------GV----------
-----GNGLTV---------E-------DGN--------R-AL-IMA---------DVA-
--------------------I---------R-----------------------------
--------------S---E-------L--------E-----------GK-----------
--------E------DF-LLGLFK----------------------------LGYSCASQ
I---------------------------------PQK-----------------------
----------------------------------------------------------R-
----------------------PTMKEALVV--------------------FER------
----------Y---------------------------------P------IS---S---
------S-A-K-------------------SP----------------SYHYGH------
------------------------------------------------------------
------------------------------------------------------------
----------------------------Y------------------------
>AT2G07040.1 pacid=19640465 transcript=AT2G07040.1 locus=AT2G07040 ID=AT2G07040.1.TAIR10 annot-version=TAIR10
------------------------------------------------------------
------------------------------------------------------------
------------------------------------------------------------
------------------------------------------------------------
------------------------------------------------------------
------------------------------------------------------------
------------------------------------------------------------
-----------------------------------------MESK------------C--
------------------------------------------------------------
-----------------------------L-------M----------------------
------F---VS------------------------------------------------
--------------------I---------------------------------------
------------------------------------------------------------
--------V---------------------------------------------------
-------------------S-------------V---------------F----------
-----------------F---------------------M--------------------
------------------------------------------------------------
---VV---------------N---------------------------------G-----
----V-S------------ETE----------------T----LLK--------------
---------FKNS-LV------------I--GRA--------NA----------L----E
SW-----------N--------------R-R-----------N-----------------
-P-----P---------------------------------C------------------
----K-------------W-TG-VL------------C-----D----------------
------------------------------------------------------------
------------------------------------------------------------
------------------------------------------------------------
---------------------------------------------R--------------
------------------------------------------------------------
------------------------------------------------------------
------------------------------------------------------------
------------------------------------------------------------
------------------------------------------------------------
------------------------------------------------------------
------------------------------------------------------------
------------------------------------------------------------
------------------------------------------------------------
------------------------------------------------------------
------------------------------------------------------------
------------------------------------------------------------
------------------------------------------------------------
------------------------------------------------------------
------------------------------------------------------------
------------------------------------------------------------
------------------------------------------------------------
------------------------------------------------------------
------------------------------------------------------------
------------------------------------------------------------
------------------------------------------------------------
------------------------------------------------------------
------------------------------------------------------------
------------------------------------------------------------
-------------------------------G----------------------------
------------------------------------------------------------
------------------------------------------F----VWG-----LRL--
---ENLEL------SGSI-DIE-----------------------ALM-GL----NS---
--LRSLSF-I-----------------NNKFK----------------------------
-------------------------GPF-P-----E-F-----KK-LVA-----------
-------------L--KSLYLSNNQF----------------------------DLEIP-
-------------------K------D---------------------------------
---------------------------------------------------------A-F
-D----------------------------------------------------------
------------------------------------------------------------
------------------------------------------------------------
-----------------------------------GM-GW-LKKLHLEQNNFIGEIPT--
----S-L----------------------V-KSPKL------------------------
-----------------------------------------------------IELRLDG
NRFT-GQI-PE-F--R-H----------HP-----------------NMLNLSNN-ALAG
QIPNS---F--ST-MD-P------------KL-FE-------------------------
------------GN--------KG-LC-------G---K-P-L--------------DT-
K--------------------C-----SSP-Y-N-HS-----S----EP-----------
-----KSST---------------------------------------------------
------------------------------------------------------------
----------------------------------------------K-K--T----S---
---------SK-F-----------------LYI-VAAA-VAA---L--------------
-AAS-----------L-IIIGV--------VI---FLI-R--------R--R--------
---------KK---K---Q------PL-L-----S---AE--------------------
-----PGPSS------------------------------LQ------------------
-MRAGI----------QES----------------ERGQG--------------------
------------------------------SYH--S-QNRA------A-----K------
-----K-------MIH---------T--T----K----LSFL------------------
-------------------R------D-D------------------------KG-----
K--FELQD--------LLKA------------------SAEIL-GS-----------GCF
-G------ASYKT-LL----------------S-N-G-----------S--------VMV
VKRF-----------K-HM------------NS-----A-GI--D-E-FQEH------MK
RLGRL-N------HENLLPIVA--------------------YYYK-----KEEKLFVSD
F-VA-N-GS-L------------------------AA--------------------HL-
--H---------------------------------------------------G-----
--------------------------------------------------H---------
------K-----------------------S-------------L------G-Q-P----
----------------SL-DWPT-------------------------------------
-----------------------RFNIVK----------------GVGRG----------
-------------LLY-LHK-N-----------LP---SL--------------------
---------MA---PHGHLKSSNV-----------LL-----------------SE----
--------------KF---------E---------------PL-LMDYGLI--------P
MI-N-E------E---------S-------------------------------------
---------------------------------------AQ-------------------
----E------L-MV-AYK---SPEY--------V-----------K-----Q-------
--S----R-----V------TKK-TDVWG--------------------LGVLILEIL-T
GKLL-------E---S--F--------S----QVD-------------------------
K---------------------------ES---E-------------E------------
---------------------D-L------------------------AS----------
-----WVRSSF---------K-------G-E--------W-TQ-ELF---------DQE-
--------------------M---------G-----------------------------
--------------K---T-------S--------N-----------C------------
--------E------AH-ILNLMR----------------------------IGLSCCEV
D---------------------------------VEK-----------------------
----------------------------------------------------------R-
----------------------LDIREAVEK--------------------MED------
----------L--------------------------------MK------ER---E-Q-
------G-D-------DDF---YSTY----------------------AS----------
------------E-----ADG-----RSSRGL-----SSEGI---------------NLS
------------------------------------------------------------
-----------------------------------------------------
>AT2G36570.1 pacid=19642805 transcript=AT2G36570.1 locus=AT2G36570 ID=AT2G36570.1.TAIR10 annot-version=TAIR10
------------------------------------------------------------
------------------------------------------------------------
------------------------------------------------------------
------------------------------------------------------------
------------------------------------------------------------
------------------------------------------------------------
------------------------------------------------------------
-----------------------------------------MAA----------------
------------------------------------------------------------
-------------------K---------P-------L----------------------
------L---LP------------------------------------------------
--------------------L---------------------------------------
------------------------------------------------------------
--------L---------------------------------------------------
-------------------L-------------L---------------L----------
-----------------H---------------------L--------------------
--S---------------------------------------------------------
---IT---------------L---------------------------------A-----
----Q-N------------DTN----------------A----LTL--------------
---------FRLQ-T-------------D--THG--------NL----------A----G
NW-----------T----------------G-----------S-----------------
-D-----A---------------------------------C-------------T-S--
----S-------------W-QG-VS------------C-----S----------------
------------------------------------P-S---------------------
------------------------------------------------------------
------------------------------------------------------------
---------------------------------------------S--------------
------------------------------------------------------------
------------------------------------------------------------
------------------------------------------------------------
------------------------------------------------------------
------------------------------------------------------------
------------------------------------------------------------
------------------------------------------------------------
------------------------------------------------------------
------------------------------------------------------------
------------------------------------------------------------
------------------------------------------------------------
------------------------------------------------------------
------------------------------------------------------------
------------------------------------------------------------
------------------------------------------------------------
------------------------------------------------------------
------------------------------------------------------------
------------------------------------------------------------
------------------------------------------------------------
------------------------------------------------------------
------------------------------------------------------------
------------------------------------------------------------
------------------------------------------------------------
------------------------------------------------------------
-------------------------------H----------------------------
------------------------------------------------------------
------------------------------------------R----VTE-----LSL--
---PSLSL------RG---PLT-----------------------SLS-SL----DQ---
--LRLLDL-H-----------------DNRLN----------------------------
-------------------------GTV-S-----P-L-----TN-CKN-----------
-------------L--RLVYLAGNDL----------------------------SGEIP-
-------------------K----------------------------------------
---------------------------------------------------------E-I
-S----------------------------------------------------------
------------------------------------------------------------
------------------------------------------------------------
-----------------------------------FL-KR-MIRLDLSDNNIRGVIPR--
----E-I----------------------L-GFTRV------------------------
-----------------------------------------------------LTIRIQN
NELT-GRI-PDFS--Q-M----------KS--L--------------LELNVSFN-ELHG
NVSDG---VV-KK-FG-D------------LS-FS-------------------------
------------GN--------EG-LC-------G--SD-P-L--------------P--
V--------------------C-----TI-------------------------------
----------TND---PESS----------------------------------------
-------------------------NTDQIVPS----------NP------------TS-
-----------IPHS-----P---V-SVREPEI------H------S-H--R----G---
----------I-K-----------------PG--IIAA-VIGG-CV--------------
-AVI-----------V-LV-SF--------GF---AFC-C--------G--R--------
---------LD---R---N------GE-------R---SKSGSV---------E------
----TGFVGG----------------GEGKRRS----SYG--------------------
------------------------------------------------------------
-------------------------------EG--G-ESDA------T-----S------
-----A-------T-D---------R--S----R----LVFF------------------
-------------------E------R--------------------------RK-----
Q--FELDD--------LLKA------------------SAEML-GK-----------GSL
-G------TVYKA-VL----------------D-D-G----------ST--------TVA
VKRL-----------K-DA------------NP-----C-PR--K-E-FEQY------ME
IIGRL-K------HQNVVKLRA--------------------YYYA-----KEEKLLVYE
Y-LP-N-GS-L------------------------HS--------------------LL-
--H---------------------------------------------------G-----
--------------------------------------------------N---------
------R-----------------------G-------------P------G-R-I----
----------------PL-DWTT-------------------------------------
-----------------------RISLML----------------GAARG----------
-------------LAK-IHD-E-----------YS---IS--------------------
---------KI---PHGNIKSSNV-----------LL-----------------DR----
--------------NG---------V---------------AL-IADFGLS--------L
LL-N-P------V---------H-------------------------------------
---------------------------------------AI-------------------
----A------R-LG-GYR---APEQ--------S-----------E-----I-------
--K----R-----L------SQK-ADVYS--------------------FGVLLLEVL-T
GKAP-------S---I--F--------P----SPS------------RPRSAASVAVEEE
E---------------------------EA---V-------------V------------
---------------------D-L------------------------PK----------
-----WVRSVV---------K-------E-E--------W-TA-EVF---------DPE-
--------------------L---------L-----------------------------
--------------R---Y-------K--------N-----------I------------
--------E------EE-MVAMLH----------------------------IGLACVVP
Q---------------------------------PEK-----------------------
----------------------------------------------------------R-
----------------------PTMAEVVKM--------------------VEE------
----------I---------------------------------R------VE---Q---
------S-P------------------------------V---------G----------
------------EDF----------------------DESR-----------------NS
M----------SPSLATTD---G-------------------------------------
-----------------------------------------------------
>AT2G27060.1 pacid=19642816 transcript=AT2G27060.1 locus=AT2G27060 ID=AT2G27060.1.TAIR10 annot-version=TAIR10
------------------------------------------------------------
------------------------------------------------------------
------------------------------------------------------------
------------------------------------------------------------
------------------------------------------------------------
------------------------------------------------------------
------------------------------------------------------------
-----------------------------------------MQIIC--------------
------------------------------------------------------------
-----------------SMI---------F-------L----------------------
------L---VM------------------------------------------------
--------------------M---------------------------------------
------------------------------------------------------------
--------V---------------------------------------------------
-------------------M----------K--V--------------------------
------------------------------------------------------------
------------------------------------------------------------
--------------------S---------------------------------G-----
-F----S------------DFE----------------A----LLE--------------
---------LKKG-FQG-----------D--PSR------------------KVL----T
SW-----------D--------------AKA-----------L-----------------
-S-----SD-------------------------------RCP--------------L--
----N-------------W-YG-VT------------C-----S----------------
------------------------------------S-GGVTS----IDLNGFGLL----
-----GSFSF----PVI-VGLRMLQNLSIAN------NQFSGTLSN--IGSL-TSLKYLD
VSGN-LF-------------------------------------------------HGAL
PS-G-I--------------------------ENLRNLEFVNLSGNNN-LGGVI----PS
-GFG-S-------------------------LAKLKYLDLQGNSFSGEV---------MS
LF----------------------------------------------------------
------------------------------------------------------------
------------------------------------------------------------
--------------------------------------------S---------------
------------------------------------------------------------
-----------------------------------------------------------Q
LISVEYVDISRNNF----------------------------------------------
------------SGSLD-------------------------------------------
------------------------------------------------------------
------------------------------------------------------------
-------LGLAK-SS--------FVSSIRHLNVSG-------------------------
-NSLVGELFA-----------------------------------------------HDG
IP-FFDS-----------------------------------------------------
------------------------------------------------------------
-----------------------------LEVFD--------------------------
------------------------------------------------------------
------------------------------------------------------------
------------------------------------------------------------
------------------------------------------------------------
------------------------------------------------------------
------------------------------------------------------------
-----------------------------------------ASSNQL-SGSVP-------
--------------------------------------------VFSFVVSLKILRLQDN
QLSASLPPGLLQESSTILTDLDLSL--NQLEG----------PIGSI-TSSTLEKLNLSS
NRLSGS------LPLKVGHC---AIIDLS-------------------------NN-KIS
GELSRIQ-NWGDSVEIIRLSSNSLTGT-LPGQ-----TSQFLR----LTS-----LKA--
---ANNSL------QGVL-P-------------------F-----ILG-TY----PE---
--LKEIDL-S-----------------HNQLS----------------------------
-------------------------GVI-P----SN-L-----FI-SAK-----------
-------------L--TELNLSNNNF----------------------------SGSLPL
QD-----------------A------ST--------------------------------
-----------------------------------------------------------V
-G----------------------------------------------------------
------------------------------------------------------------
------------------------------------------------------------
-----------------------------------NL--S-LTNIGLSHNSLGGVLSE--
----E-L----------------------T-RFHNL------------------------
-----------------------------------------------------ISLDLSY
NNFE-GNI-PDGL----P----------DS--L--------------KMFTVSAN-NLSG
NVPEN---L--RR-FP-D------------SA-FH-------------------------
-----------PGN--------AL-LN---------------V-----------------
------------------------------------------------P-----------
-----ISLP-KDK-----------------------------------------------
---------------------------------------------------------TDI
-----------------------------TLR-------K------H-G--Y----H---
----------M-K-----------------TSV-KAAL-IIGL-VV--------------
-GTA-----------L-LA-LV--------CV---MFH-F--------ML-R--------
---------KQ---H--DE-----------------EKSDVTGE-------KSIVP----
----KTEPSSSNVI----AAKNSVQENESSSSTTSTPSIKAK---------------LPV
-SSSRFSQYSDSE---------------NSSPFLKEPNEELHSESRK--------DEILS
SQ---------------------------VSSS--TPSLPKIQN----------------
-------------SPDNPTSRQTSMRLDG----N----LYIF------------------
--------------------------D-S------------------------SL-----
K--LTAEE--------LSRA------------------PAEAI-GR-----------SCH
-G------TLYRA-VL----------------N-S-D-----------S--------VLA
VKWL-----------R-EG------------TA-----K-GK--K-E-FARE------IK
KLGNI-N------HPNLVSLQA--------------------YYWGP---KEHEKLIISR
Y-MD-A-PC-L------------------------AF--------------------YL-
--Q---------------------------------------------------E-----
--------------------------------------------------A---------
------G-----------------------Q-------------L------N-L-P----
----------------PL-LLEN-------------------------------------
-----------------------RLKITL----------------DIASC----------
-------------LSY-LHN-GE-------------------------------------
---------AI---PHGNLKSTNV-----------LL-----------------KP----
-------------PEL---------T---------------AH-LTDYSLH--------R
LI-T-P------E---------A-------------------------------------
---------------------------------------TS-------------EQV---
-LN-A------A-AL-GYC---PPEF--------A-----------S-----S-------
--S----K---PYP------SLK-SDVYA--------------------FGVILLELL-T
GKVS-------G---D--I--------V----CSD-------------------------
----------------------------PG---V-------------V------------
---------------------E-L------------------------TE----------
-----WVLLLV---------G-------Q-N--------R-AT-ECF---------DPS-
--------------------I---------V-----------------------------
--------------G---S-------Q---GSR--N-----------PF-----------
---------------GV-LTDVLQ----------------------------VALSCISP
----------------------------------APE-----------------------
----------------------------------------------------------R-
----------------------PDMKLVSQE--------------------LSR------
----------I---------------------------------V------LK---R---
------T-A---------------------------------------------------
------------------------------------------------------------
------------------------------------------------------------
----------------------------------I------------------
>AT2G26730.1 pacid=19642997 transcript=AT2G26730.1 locus=AT2G26730 ID=AT2G26730.1.TAIR10 annot-version=TAIR10
------------------------------------------------------------
------------------------------------------------------------
------------------------------------------------------------
------------------------------------------------------------
------------------------------------------------------------
------------------------------------------------------------
------------------------------------------------------------
-----------------------------------------MASI---------------
------------------------------------------------------------
---------------S-WVL--------NS-------L----------------------
----------FS------------------------------------------------
--------------------I---------------------------------------
------------------------------------------------------------
--------L---------------------------------------------------
-------------------L-------------L---------------T----------
-----------------Q---------------------R--------------------
--V---------------------------------------------------------
---NS---------------E---------------------------------S-----
----T-A------------EKQ----------------A----LLT--------------
---------FLQQ-I----------------PHE--------NR----------L-----
QW-----------N--------------E-S-----------D-----------------
-S-----A---------------------------------C------------------
----N-------------W-VG-VE------------C-----N----------------
------------------------------------S-N---------------------
------------------------------------------------------------
------------------------------------------------------------
---------------------------------------------Q--------------
------------------------------------------------------------
------------------------------------------------------------
------------------------------------------------------------
------------------------------------------------------------
------------------------------------------------------------
------------------------------------------------------------
------------------------------------------------------------
------------------------------------------------------------
------------------------------------------------------------
------------------------------------------------------------
------------------------------------------------------------
------------------------------------------------------------
------------------------------------------------------------
------------------------------------------------------------
------------------------------------------------------------
------------------------------------------------------------
------------------------------------------------------------
------------------------------------------------------------
------------------------------------------------------------
------------------------------------------------------------
------------------------------------------------------------
------------------------------------------------------------
------------------------------------------------------------
------------------------------------------------------------
-------------------------------S----------------------------
------------------------------------------------------------
------------------------------------------S----IHS-----LRL--
---PGTGL------VGQI-PSG-----------------------SLG-RL----TE---
--LRVLSL-R-----------------SNRLS----------------------------
-------------------------GQI-P----SD-F-----SN-LTH-----------
-------------L--RSLYLQHNEF----------------------------SGEFP-
-------------------T----------------------------------------
---------------------------------------------------------S-F
-T----------------------------------------------------------
------------------------------------------------------------
------------------------------------------------------------
-----------------------------------QL-NN-LIRLDISSNNFTGSIPF--
----S-V----------------------N-NLTHL------------------------
-----------------------------------------------------TGLFLGN
NGFS-GNL-PS-I--S-L-----------G--L--------------VDFNVSNN-NLNG
SIPSS---L--SR-FS-A------------ES-FT-------------------------
------------GN--------VD-LC-------G---G-P-L--------------K--
P--------------------C-----KSF-F-V-S------------P-----------
------SP--SP----SLI-----------------------------------------
-------------------------------------------NP------------SN-
-----------------------------RLS-------S------K-K--S----K---
----------L-S-----------------KAA-IVAI-IVAS-AL--------------
-VAL-----------L-LLALL--------LF---LCL-R--------K--R--------
---------RG---S---N------EA-------R---TKQPKP----------------
------------------------------------------------------------
-AGVATR-------NVDLP----------------PGASS-SKEEV--------------
--------------------------------------TGT------SS-GMGG------
-----E-------T-E---------R--N----K----LVFT------------------
-------------------E------G-G------------------------VY-----
S--FDLED--------LLRA------------------SAEVL-GK-----------GSV
-G------TSYKA-VL----------------E-E-G-----------T--------TVV
VKRL-----------K-DV-------------M-----A-SK--K-E-FETQ------ME
VVGKI-K------HPNVIPLRA--------------------YYYS-----KDEKLLVFD
F-MP-T-GS-L------------------------SA--------------------LL-
--H---------------------------------------------------G-----
--------------------------------------------------S---------
------R-----------------------G-------------S------G-R-T----
----------------PL-DWDN-------------------------------------
-----------------------RMRIAI----------------TAARG----------
-------------LAH-LHV------------------SA--------------------
---------KL---VHGNIKASNI-----------LL-----------------HP----
--------------NQ---------D---------------TC-VSDYGLN--------Q
LF-S-N------S---------S-------------------------------------
---------------------------------------PP-------------------
----N------R-LA-GYH---APEV--------L-----------E-----T-------
--R----K-----V------TFK-SDVYS--------------------FGVLLLELL-T
GKSP-------N---Q--A--------S----L---------------------------
G---------------------------EE---G-------------I------------
---------------------D-L------------------------PR----------
-----WVLSVV---------R-------E-E--------W-TA-EVF---------DVE-
--------------------L---------M-----------------------------
--------------R---Y-------H--------N-----------I------------
--------E------EE-MVQLLQ----------------------------IAMACVST
V---------------------------------PDQ-----------------------
----------------------------------------------------------R-
----------------------PVMQEVLRM--------------------IED------
----------V---------------------------------N------RS---E---
------T-T-D------------D------------GLRQ--------SS----------
------------DDP------------------------SK-----------------GS
EGQT-------PPGESRTP----PRSVTP-------------------------------
-----------------------------------------------------
>AT4G31250.1 pacid=19643733 transcript=AT4G31250.1 locus=AT4G31250 ID=AT4G31250.1.TAIR10 annot-version=TAIR10
------------------------------------------------------------
------------------------------------------------------------
------------------------------------------------------------
------------------------------------------------------------
------------------------------------------------------------
------------------------------------------------------------
------------------------------------------------------------
-----------------------------------------MTRD---------------
----------------------DKFP----------------------------------
-----------------------------I-------V----------------------
------YS--LL------------------------------------------------
--------------------L---------------------------------------
------------------------------------------------------------
--------I---------------------------------------------------
-------------------V-------------L---------------L----------
-----------------F---------------------V--------------------
--S---------------------------------------------------------
---PI---------------Y---------------------------------G-----
----D-G------------DAD----------------A----LLK--------------
---------FKSS-L----------------VNA--------SS----------L----G
GW-----------D--------------S-G-----------E-----------------
-P-----P---------------------------------C---SGDK----GSD-S--
----K-------------W-KG-VM------------C-----S----------------
------------------------------------------------------------
------------------------------------------------------------
------------------------------------------------------------
---------------------------------------------N--------------
------------------------------------------------------------
------------------------------------------------------------
------------------------------------------------------------
------------------------------------------------------------
------------------------------------------------------------
------------------------------------------------------------
------------------------------------------------------------
------------------------------------------------------------
------------------------------------------------------------
------------------------------------------------------------
------------------------------------------------------------
------------------------------------------------------------
------------------------------------------------------------
------------------------------------------------------------
------------------------------------------------------------
------------------------------------------------------------
------------------------------------------------------------
------------------------------------------------------------
------------------------------------------------------------
------------------------------------------------------------
------------------------------------------------------------
------------------------------------------------------------
------------------------------------------------------------
------------------------------------------------------------
-------------------------------G----------------------------
------------------------------------------------------------
------------------------------------------S----VFA-----LRL--
---ENMSL------SGEL-DVQ-----------------------ALG-SI----RG---
--LKSISF-M-----------------RNHFE----------------------------
-------------------------GKI-P----RG-I-----DG-LVS-----------
-------------L--AHLYLAHNQF----------------------------TGEID-
-------------------G------D---------------------------------
---------------------------------------------------------L-F
-S----------------------------------------------------------
------------------------------------------------------------
------------------------------------------------------------
-----------------------------------GM-KA-LLKVHLEGNRFSGEIPE--
----S-L----------------------G-KLPKL------------------------
-----------------------------------------------------TELNLED
NMFT-GKI-PA-F--K-Q----------KN--L--------------VTVNVANN-QLEG
RIPLT---L--GL-MN-I------------TF-FS-------------------------
------------GN--------KG-LC-------G---A-P-LL----------------
P--------------------C-----RYT-R---------------PP-----------
------------------------------------------------------------
------------------------------------------------------------
------------------------------------------------------------
---------FF-T-----------------VFL-LALT-ILA---V--------------
-VVL-----------I-TV-FL--------SV---CIL-S--------R--R--------
---------QG---KG--Q------DQ-----------IQNHGVGHF--HGQV-------
----YGQPEQ------------QQHSEKSSQDSK-------------------------V
YRKLANET--------VQR----------------DSTAT-SGAIS--------------
-----------------------------VGGL----SPDE------D-----K------
-----R-------G-D---------Q--R----K----LHFV------------------
-------------------R------N-D------------------------QE-----
R--FTLQD--------MLRA------------------SAEVL-GS-----------GGF
-G------SSYKA-AL----------------S-S-G-----------R--------AVV
VKRF-----------R-FM------------SN-----I-GR--E-E-FYDH------MK
KIGRL-S------HPNLLPLIA--------------------FYYR-----KEEKLLVTN
Y-IS-N-GS-L------------------------AN--------------------LL-
--H---------------------------------------------------A-----
--------------------------------------------------N---------
------R-----------------------T-------------P------G-Q-V----
----------------VL-DWPI-------------------------------------
-----------------------RLKIVR----------------GVTRG----------
-------------LAY-LYR-V-----------FP---DL--------------------
---------NL---PHGHLKSSNV-----------LL-----------------DP----
--------------NF---------E---------------PL-LTDYALV--------P
VV-N-R------D---------Q-------------------------------------
---------------------------------------SQ-------------------
----Q------F-MV-AYK---APEF--------T-----------Q-----Q-------
--D----R-----T------SRR-SDVWS--------------------LGILILEIL-T
GKFP-------A---N--Y--------L----RQG-------------------------
K---------------------------GA---D-------------D------------
---------------------E-L------------------------AA----------
-----WVESVA---------R-------T-E--------W-TA-DVF---------DKE-
--------------------M---------K-----------------------------
--------------A---G-------K--------E-----------H------------
--------E------AQ-MLKLLK----------------------------IGLRCCDW
D---------------------------------IEK-----------------------
----------------------------------------------------------R-
----------------------IELHEAVDR--------------------IEE------
----------V---------------------------------D------RD---A---
------G-G-G----------QESVR------------SSY-----VTAS----------
------------D-----GDH-----RSSRAM-----TE------------------EFS
L-----------------------------------------------------------
----------------------------------------------M------
>AT4G36180.1 pacid=19644320 transcript=AT4G36180.1 locus=AT4G36180 ID=AT4G36180.1.TAIR10 annot-version=TAIR10
------------------------------------------------------------
------------------------------------------------------------
------------------------------------------------------------
------------------------------------------------------------
------------------------------------------------------------
------------------------------------------------------------
------------------------------------------------------------
-----------------------------------------MAM----------------
------------------------------------------------------------
-------------DIS-L-------------------F----------------------
------F---IF------------------------------------------------
--------------------L---------------------------------------
------------------------------------------------------------
--------V---------------------------------------------------
-------------------I-------------Y-------------APL----------
---------------VSY---------------------A--------------------
--D---------------------------------------------------------
-ESQA-------------------------------------------------------
-------------------EID----------------A----LTA--------------
---------FKLN-L-H-----------D--PLG---------A----------L----T
SW-----------D--------------PST-----------P-----------------
AA-----P---------------------------------C------------------
----D-------------W-RG-VG------------CT----N----------------
--------------------------------------HRVTE----IRLPRLQLS----
-----GRISD-----RI-SGLRMLRKLSLRS------NSFNGTIPTS-LAYC-TRLLSVF
LQYN-SL-------------------------------------------------SGKL
PP-A-M-RNLTSLEVFNVAGNRLSGEIPV-GL--PSSLQFLDISSNTF--SGQI----PS
-GLA-NLTQLQLLNLSYNQLTGEIPASLGN-LQSLQYLWLDFNLLQGTL---------PS
AI-SNCSSLV-----HLSASENEIGGVIPAAYGALPKLEVLSLSNNNFSGTVPFSLFCNT
-----------SLTI-------------VQLGFNAFSDIVRPET----------------
-------------TANCRT-GLQVLDLQENRI----------------------------
----------------------------------SGRFPLWLTN----------------
------------------------------------------------------------
------------------------------------------------------------
ILSLKNLDVSGNLF----------------------------------------------
------------SGEIP-------------------------------------------
------------------------------------------------------------
------------------------------------------------------------
-------PDIG------------NLKRLEELKLAN-------------------------
-NSLTGEI-------------------------------------------------PVE
IK-QCGS-----------------------------------------------------
------------------------------------------------------------
-----------------------------LDVLD--------------------------
------------------------------------------------------------
------------------------------------------------------------
------------------------------------------------------------
------------------------------------------------------------
------------------------------------------------------------
------------------------------------------------------------
-----------------------------------------FEGNSL-KGQIPEFLG---
-----------------------YMKALKVLSLGRNSFSGYVPSSMVNLQQLERLNLGEN
NLNGSFPVELM--ALTSLSELDLSG--NRFSGA--------VPVSIS-NLSNLSFLNLSG
NGFSGE------IPASVGNLFKLTALDLS-------------------------KQ-NMS
GEVPVEL-SGLPNVQVIALQGNNFSGV-VPEG-----FSSLVS----LRY-----VNL--
---SSNSF------SGEI-PQT------------------------FG-FL----RL---
--LVSLSL-S-----------------DNHIS----------------------------
-------------------------GSI-P----PE-I-----GN-CSA-----------
-------------L--EVLELRSNRL----------------------------MGHIP-
-------------------A------DL------------SR-LP------RL-------
----------------------------------KV-------LDLGQNNLSGEIPPE-I
-S----------------------------------------------------------
------------------------------------------------------------
------------------------------------------------------------
-----------------------------------QS-SS-LNSLSLDHNHLSGVIPG--
----S-F----------------------S-GLSNL------------------------
-----------------------------------------------------TKMDLSV
NNLT-GEI-PASLA-L-I----------SSN-L--------------VYFNVSSN-NLKG
EIPAS-L-G--SR-INNT------------SE-FS-------------------------
------------GN--------TE-LC-------G---K-P-L--------------NR-
R--------------------C-----E--------------------------------
------------------------------------------------------------
------------------------------------------------------------
------------------------SSTAEGK---------------K-K--K----R---
------------K-----------------MIL-MIVM-AAIG-AF--------------
-L---------------LS-LF---CCFYVYT---LL-----------KW-R--------
---------KKL--K---Q---------------Q-------------------------
-------------------------------------STTGE------------------
-KKR---------------------------------SPG-RTSAGSR------------
-----------------------------VR----SSTSRS------S-----T------
-----E-------N-G---------E--P----K----LVMF------------------
-------------------N------N---------------------------------
K--ITLAE--------TIEA-TRQF------------DEENVL-SR-----------TRY
-G------LLFKA-NY----------------N-D-G-----------M--------VLS
IRRL-----------P-NGS------------L-----L-NE--N-L-FKKE------AE
VLGKV-K------HRNITVLRG--------------------YYAG----PPDLRLLVYD
Y-MP-N-GN-L------------------------ST--------------------LL-
--Q---------------------------------------------------E-----
--------------------------------------------------A---------
------S-----------------------H-------------Q------D-G-H----
----------------VL-NWPM-------------------------------------
-----------------------RHLIAL----------------GIARG----------
-------------LGF-LHQ-S--------------------------------------
---------NM---VHGDIKPQNV-----------LF-----------------DA----
--------------DF---------E---------------AH-ISDFGLD--------R
LT-I-R------S---------PS--------------------------------RSA-
-------------------------------------V-TA-------------------
-NT-I------G-TL-GYV---SPEA--------T-----------L-----S-------
--G----E-----I------TRE-SDIYS--------------------FGIVLLEIL-T
GKRP-------V---M--F--------T--------------------------------
Q---------------------------DE---D-------------I-V----------
-------------------------------------------------K----------
-----WVKKQL---------Q-------R-G--------Q-VT-ELL---------EPG-
--------------------L---------L-----------------------------
--------------E---L---DPE-S--------S-----------E------------
--------W------EE-FLLGIK----------------------------VGLLCTAT
D---------------------------------PLD-----------------------
----------------------------------------------------------R-
----------------------PTMSDVVFM--------------------LEG------
----------C---------------------------------R------VG---P---
------D-V-----------------------------PS--------SA----------
------------DPTS-------------------------------------------Q
P----------SPA----------------------------------------------
-----------------------------------------------------
>AT4G34220.1 pacid=19644736 transcript=AT4G34220.1 locus=AT4G34220 ID=AT4G34220.1.TAIR10 annot-version=TAIR10
------------------------------------------------------------
------------------------------------------------------------
------------------------------------------------------------
------------------------------------------------------------
------------------------------------------------------------
------------------------------------------------------------
------------------------------------------------------------
-----------------------------------------MTSN---------------
------------------------------------------------------------
-------------RSN-LLF---------S-------L----------------------
------V---LF------------------------------------------------
--------------------H---------------------------------------
------------------------------------------------------------
--------F---------------------------------------------------
-------------------L-------------F---------------V----------
-----------------P---------------------T--------------------
--Q---------------------------------------------------------
---LQ---------------A---------------------------------L-----
----N-T------------DGV----------------L----LLT--------------
---------FKYS-ILT-----------D--PL---------SV----------L----R
NW-----------N--------------Y-D---------D-A-----------------
-T-----P---------------------------------C------------------
----L-------------W-TG-VT------------C-----TEL--------------
-------------------------------GKP-NTPD---------------------
------------------------------------------------------------
------------------------------------------------------------
---------------------------------------------M--------------
------------------------------------------------------------
------------------------------------------------------------
------------------------------------------------------------
------------------------------------------------------------
------------------------------------------------------------
------------------------------------------------------------
------------------------------------------------------------
------------------------------------------------------------
------------------------------------------------------------
------------------------------------------------------------
------------------------------------------------------------
------------------------------------------------------------
------------------------------------------------------------
------------------------------------------------------------
------------------------------------------------------------
------------------------------------------------------------
------------------------------------------------------------
------------------------------------------------------------
------------------------------------------------------------
------------------------------------------------------------
------------------------------------------------------------
------------------------------------------------------------
------------------------------------------------------------
------------------------------------------------------------
-------------------------------F----------------------------
------------------------------------------------------------
------------------------------------------R----VTS-----LVL--
---PNKHL------LGSI-TPD------------------------LF-SI----PY---
--LRILDL-S-----------------SNFFN----------------------------
-------------------------GSL-P----DS-V-----FN-ATE-----------
-------------L--QSISLGSNNL----------------------------SGDLP-
-------------------K------SV------------NS-VT------NL-------
----------------------------------QL-------LNLSANAFTGEIPLN-I
-SLLKN------------------------------------------------------
-LTVVSLSKNTFSGDIP-SGFE--------------------------------------
------------------------------------------------------------
----------------------------------A------AQILDLSSNLLNGSLPK--
----D-L----------------------G-GKS--------------------------
----------------------------------------------------LHYLNLSH
NKVL-GEI-SPNFAEK-F----------PA--N--------------ATVDLSFN-NLTG
PIPSSLS-L--LN-QK-A------------ES-FS-------------------------
------------GN--------QE-LC-------G---K-P-L--------------KI-
L--------------------C-----SIP-S-T-LS-----N----PP---------NI
SE---TTS---P------------------------------------------------
--------------------------AIAVKPRST--------AP---------------
-INPL----TEKPNQT------------------------------G-K--S----K---
----------L-K-----------------PST-IAAI-TVAD-IV--------------
-GLA-----------F-IG-LL--------VL---YVY-Q--------V--R--------
---------KR---R---R------YP-------E---SSKFSFFKF-CLEKN---EAKK
SK-----PSTTEVT---------------VPES----P-EAK-------TTCGSCII---
LTG-------------GRY----------------DETS--TSESDV---------ENQQ
T----------------------------VQAF--TRTDGG-----QL-----K------
-----Q-------S-S---------Q--T----Q----LVTV------------------
-------------------D--------G------------------------ET-----
R--LDLDT--------LLKA------------------SAYIL-GT-----------TGT
-G------IVYKA-VL----------------E-N-G-----------T--------AFA
VRRI-----------ETESC-----------AA-----A-KP--K-E-FERE------VR
AIAKL-R------HPNLVRIRG--------------------FCWG-----DDEKLLISD
Y-VP-N-GS-L------------------------LC--------------------FF-
--T---------------------------------------------------A-----
--------------------------------------------------TKA-------
-SSSS-S-----------------------SS-----------SS------L-Q-N----
----------------PL-TFEA-------------------------------------
-----------------------RLKIAR----------------GMARG----------
-------------LSY-INE-------------------K--------------------
---------KQ---VHGNIKPNNI-----------LL-----------------NA----
--------------EN---------E---------------PI-ITDLGLD--------R
LM-T-P------A---------R-------------------ES----------------
------------------------------------HTTGP-------------------
----T------S-SS-PYQ---PPEW--------S-----------T-----S-------
--L----K-----P------NPK-WDVYS--------------------FGVILLELL-T
SKV---------------------------------------------------------
----------------------------FS---V-------------D------------
--------------------HD-IDQF---------------------SN----------
-----LSDSAA---------E-------ENG--------R-FL-RLI---------DGA-
--------------------I---------R-----------------------------
--------------S---D-------V--------A-----------RH-----------
--------E------DA-AMACFR----------------------------LGIECVSS
L---------------------------------PQK-----------------------
----------------------------------------------------------R-
----------------------PSMKELVQV--------------------LEK------
----------I---------------------------------C------VL-------
---------------------------------V--------------------------
------------------------------------------------------------
------------------------------------------------------------
-----------------------------------------------------
>AT4G20940.1 pacid=19646588 transcript=AT4G20940.1 locus=AT4G20940 ID=AT4G20940.1.TAIR10 annot-version=TAIR10
------------------------------------------------------------
------------------------------------------------------------
------------------------------------------------------------
------------------------------------------------------------
------------------------------------------------------------
------------------------------------------------------------
------------------------------------------------------------
------------------------------------------------------------
------------------------------------------------------------
------------------------------------------------------------
------------------------------------------------------------
------------------------------------------------------------
------------------------------------------------------------
------------------------------------------------------------
------------------------------------------------------------
---------------------------------------M--------------------
--G---------------------------------------------------------
----Q---------------L---------------------------------P-----
----S-Q------------DIM----------------A----LLE--------------
---------FKKG-IKH-----------D--PTG------------------FVL----N
SW-----------N--------------DES-----------I-----------------
-D-----FN-------------------------------GCP--------------S--
----S-------------W-NG-IV------------C-----N----------------
------------------------------------G-GNVAG----VVLDNLGLT----
-----ADADF----SLF-SNLTKLVKLSMSN------NSLSGVLPND-LGSF-KSLQFLD
LSDN-LFSSSLPKEIGR-SVSLRNLSLSGNNFSGEIPESMGGLISLQSLDMSSNSLSGPL
PK-S-L--------------------------TRLNDLLYLNLSSNGF--TGKM----PR
-GFE-L-------------------------ISSLEVLDLHGNSIDGNL---------DG
EF----------------------------------------------------------
------------------------------------------------------------
------------------------------------------------------------
--------------------------------------------F---------------
------------------------------------------------------------
-----------------------------------------------------------L
LTNASYVDISGNRL----------------------------------------------
------------VTTSG-------------------------------------------
------------------------------------------------------------
------------------------------------------------------------
----------KLLPG--------VSESIKHLNLSH-------------------------
-NQLEGSLTS-----------------------------------------------G--
FQ-LFQN-----------------------------------------------------
------------------------------------------------------------
-----------------------------LKVLD--------------------------
------------------------------------------------------------
------------------------------------------------------------
------------------------------------------------------------
------------------------------------------------------------
------------------------------------------------------------
------------------------------------------------------------
-----------------------------------------LSYNML-SGELP-------
--------------------------------------------GFNYVYDLEVLKLSNN
RFSGSLPNNLLKGDSLLLTTLDLSG--NNLSG----------PVSSI-MSTTLHTLDLSS
NSLTGE------LPLLTGGC---VLLDLS-------------------------NN-QFE
GNLTRWS-KW-ENIEYLDLSQNHFTGS-FPDA-----TPQLLR----ANH-----LNL--
---SYNKL------TGSL-PER-----------------------IPT-HY----PK---
--LRVLDI-S-----------------SNSLE----------------------------
-------------------------GPI-P----GA-L-----LS-MPT-----------
-------------L--EEIHLQNNGM----------------------------TGNIG-
-------------------P-----LPS-------------S-GS------RI-------
----------------------------------RL-------LDLSHNRFDGDLPGV-F
-G----------------------------------------------------------
------------------------------------------------------------
------------------------------------------------------------
-----------------------------------SL-TN-LQVLNLAANNLSGSLPS--
----S-M----------------------N-DIVSL------------------------
-----------------------------------------------------SSLDVSQ
NHFT-GPL-PSNL----S----------SN--I--------------MAFNVSYN-DLSG
TVPEN---L--KN-FP-P------------PS-FY-------------------------
-----------PGN--------SK-LV---------------L-----------------
------------------------------------------------P-----------
-----AGSP-GS------------------------------------------------
------------------------------------------SA----------------
-----------------------------SEA-------S------K-N--K----S---
----------T-N-----------------KLV-KVVI-IVSC-AV--------------
-ALI-----------I-LI-LV--------AI---LLF-C--------I--C--------
---------KS---R--RR-----EER-------------SITG-------KET----NR
RA--QTIPSG------------------SGGGM----VVSAEDL-------------VAS
-RKGSSSE-------------------------ILSPDEK-LAVATG----------FSP
SK---------------------------TSNL--S-WSPGSGD---SF-PADQ------
-----QLARLDVRSPD---------RLVG----E----LHFL------------------
--------------------------D-D------------------------SI-----
K--LTPEE--------LSRA------------------PAEVL-GR-----------SSH
-G------TSYRA-TL----------------D-N-G-----------V--------FLT
VKWL-----------R-EG------------VA-----K-QR--K-E-FAKE------VK
KFSNI-R------HPNVVTLRG--------------------------------------
------------------------------------------------------------
------------------------------------------------------------
------------------------------------------------------------
------------------------------------------------------------
------------------------------------------------------------
------------------------------------------------------------
------------------------------------------------------------
---------AV---PHGNLKATNI-----------LL-----------------DG----
-------------AEL---------N---------------AR-VADYCLH--------R
LM-T-Q------A---------G-------------------------------------
---------------------------------------TV-------------EQI---
-LD-A------G-IL-GYR---APEL--------A-----------A-----S-------
--R----K---PLP------SFK-SDVYA--------------------FGVILLEIL-T
GRCA-------G---D--V--------I----TGE-------------------------
----------------------------QE---G-------------V------------
---------------------D-L------------------------TD----------
-----WVRLRV---------A-------E-G--------R-GA-ECF---------DSV-
--------------------L---------T-----------------------------
--------------Q---E-------M--GSDP--V-----------T------------
--------E------KG-MKEVLG----------------------------IALRCIRS
----------------------------------VSE-----------------------
----------------------------------------------------------R-
----------------------PGIKTIYED--------------------LSS------
----------I-------------------------------------------------
------------------------------------------------------------
------------------------------------------------------------
------------------------------------------------------------
-----------------------------------------------------
>AT4G23740.1 pacid=19646786 transcript=AT4G23740.1 locus=AT4G23740 ID=AT4G23740.1.TAIR10 annot-version=TAIR10
------------------------------------------------------------
------------------------------------------------------------
------------------------------------------------------------
------------------------------------------------------------
------------------------------------------------------------
------------------------------------------------------------
------------------------------------------------------------
-------------------------------------------ME---------------
-------------------------A----------------------------------
--LR-----------I-YLW---------S-------L----------------------
------C---LS------------------------------------------------
--------------------L---------------------------------------
------------------------------------------------------------
--------C---------------------------------------------------
-------------------L-------------I---------------I----------
-----------------Y---------------------G--------------------
--A---------------------------------------------------------
---NS---------------D---------------------------------P-----
----L-E------------DKR----------------A----LLE--------------
---------FLTI-M----------------QPT--------RS----------L-----
NW-----------N--------------E-T-----------S-----------------
-Q-----V---------------------------------C---------------N--
----I-------------W-TG-VT------------C-----N----------------
------------------------------------Q-D---------------------
------------------------------------------------------------
------------------------------------------------------------
---------------------------------------------G--------------
------------------------------------------------------------
------------------------------------------------------------
------------------------------------------------------------
------------------------------------------------------------
------------------------------------------------------------
------------------------------------------------------------
------------------------------------------------------------
------------------------------------------------------------
------------------------------------------------------------
------------------------------------------------------------
------------------------------------------------------------
------------------------------------------------------------
------------------------------------------------------------
------------------------------------------------------------
------------------------------------------------------------
------------------------------------------------------------
------------------------------------------------------------
------------------------------------------------------------
------------------------------------------------------------
------------------------------------------------------------
------------------------------------------------------------
------------------------------------------------------------
------------------------------------------------------------
------------------------------------------------------------
-------------------------------S----------------------------
------------------------------------------------------------
------------------------------------------R----IIA-----VRL--
---PGVGL------NGQI-PPN-----------------------TIS-RL----SA---
--LRVLSL-R-----------------SNLIS----------------------------
-------------------------GEF-P----KD-F-----VE-LKD-----------
-------------L--AFLYLQDNNL----------------------------SGPLP-
-------------------L----------------------------------------
---------------------------------------------------------D-F
-S----------------------------------------------------------
------------------------------------------------------------
------------------------------------------------------------
-----------------------------------VW-KN-LTSVNLSNNGFNGTIPS--
----S-L----------------------S-RLKRI------------------------
-----------------------------------------------------QSLNLAN
NTLS-GDI-PD-L--SVL----------SS--L--------------QHIDLSNNYDLAG
PIPDW---L--RR-FP-F------------SS-YT-------------------------
------------GI--------DI-IP-------P---G-G-------------------
----------------------------NY-T-L-V------------T-----------
------PP--PP----S-------------------------------------------
------------------------------------------EQT---------------
--------------------------HQKPSK-------A------R-F--L----G---
----------L-S-----------------ETV-FLLI-VIAV-SI--------------
-VVI-----------T-ALAFV--------LT---VCY-V--------R--R--------
---------KL---R---R------GD-------G---VI--------------------
----------------------------------------SD------------------
-NKLQK-----------------------------KGGMS-PE-----------------
-------------------------------------KFVS------R-----M------
-----E-------D-V---------N--N----R----LSFF------------------
-------------------E------G-C------------------------NY-----
S--FDLED--------LLRA------------------SAEVL-GK-----------GTF
-G------TTYKA-VL----------------E-D-A-----------T--------SVA
VKRL-----------K-DV-------------A-----A-GK--R-D-FEQQ------ME
IIGGI-K------HENVVELKA--------------------YYYS-----KDEKLMVYD
Y-FS-R-GS-V------------------------AS--------------------LL-
--H---------------------------------------------------G-----
--------------------------------------------------N---------
------R-----------------------G-------------E------N-R-I----
----------------PL-DWET-------------------------------------
-----------------------RMKIAI----------------GAAKG----------
-------------IAR-IHK-E-----------N----NG--------------------
---------KL---VHGNIKSSNI-----------FL-----------------NS----
--------------ES---------N---------------GC-VSDLGLT--------A
VM-S-P------L---------A-------------------------------------
---------------------------------------PP-------------------
--I-S------R-QA-GYR---APEV--------T-----------D-----T-------
--R----K-----S------SQL-SDVYS--------------------FGVVLLELL-T
GKSP-------I---H--T--------T----A---------------------------
G---------------------------DE---I-------------I------------
---------------------H-L------------------------VR----------
-----WVHSVV---------R-------E-E--------W-TA-EVF---------DIE-
--------------------L---------L-----------------------------
--------------R---Y-------T--------N-----------I------------
--------E------EE-MVEMLQ----------------------------IAMSCVVK
A---------------------------------ADQ-----------------------
----------------------------------------------------------R-
----------------------PKMSDLVRL--------------------IEN------
----------V-------------------------------GNR------RT---S---
------I-E----------------------------PEPELK---PKSE----------
------------NGAS---------------------ETS-------------------T
------------PSEI--------------------------------------------
-----------------------------------------------------
>AT4G37250.1 pacid=19648799 transcript=AT4G37250.1 locus=AT4G37250 ID=AT4G37250.1.TAIR10 annot-version=TAIR10
------------------------------------------------------------
------------------------------------------------------------
------------------------------------------------------------
------------------------------------------------------------
------------------------------------------------------------
------------------------------------------------------------
------------------------------------------------------------
-----------------------------------------MRME---------------
------------------------------------------------------------
-----------------------------L-------I----------SV----------
------I---FF------------------------------------------------
--------------------F---------------------------------------
------------------------------------------------------------
--------F---------------------------------------------------
-------------------C-------------S---------------V----------
---------------------------------------L--------------------
--S---------------------------------------------------------
---SS---------------A---------------------------------L-----
----N-S------------DGL----------------V----LMK--------------
---------FKSS-VLV-----------D--PL---------SL----------L----Q
TW-----------N--------------Y-K---------H-E-----------------
-S-----P---------------------------------C------------------
----S-------------W-RG-IS------------C-----NN---------------
------------------------------------------------------------
------------------------------------------------------------
------------------------------------------------------------
---------------------------------------------D--------------
------------------------------------------------------------
------------------------------------------------------------
------------------------------------------------------------
------------------------------------------------------------
------------------------------------------------------------
------------------------------------------------------------
------------------------------------------------------------
------------------------------------------------------------
------------------------------------------------------------
------------------------------------------------------------
------------------------------------------------------------
------------------------------------------------------------
------------------------------------------------------------
------------------------------------------------------------
------------------------------------------------------------
------------------------------------------------------------
------------------------------------------------------------
------------------------------------------------------------
------------------------------------------------------------
------------------------------------------------------------
------------------------------------------------------------
------------------------------------------------------------
------------------------------------------------------------
------------------------------------------------------------
-------------------------------S----------------------------
------------------------------------------------------------
------------------------------------------K----VLT-----LSL--
---PNSQL------LGSI-PSD------------------------LG-SL----LT---
--LQSLDL-S-----------------NNSFN----------------------------
-------------------------GPL-P----VS-F-----FN-ARE-----------
-------------L--RFLDLSSNMI----------------------------SGEIP-
-------------------S------AI------------GD-LH------NL-------
----------------------------------LT-------LNLSDNALAGKLPTN-L
-ASLRN------------------------------------------------------
-LTVVSLENNYFSGEIP-GGWR--------------------------------------
------------------------------------------------------------
----------------------------------V------VEFLDLSSNLINGSLPP--
----D-F----------------------G-GYS--------------------------
----------------------------------------------------LQYLNVSF
NQIS-GEI-PPEIGVN-F----------PR--N--------------VTVDLSFN-NLTG
PIPDSPV-F--LN-QE-S------------NF-FS-------------------------
------------GN--------PG-LC-------G---E-P-T--------------RN-
P--------------------C-----LIP-S-S-PSIV---SE-ADVP-----------
-----TST---P------------------------------------------------
--------------------------AIAAIPNTI--------GS---------------
--NPV----TDPN-------------SQQTDP-------N------P-R--T----G---
----------L-R-----------------PGV-IIGI-VVGD-IA--------------
-GIG-----------I-LA-VI--------FL---YIY-R--------C--K--------
---------KN---K---I------VD-------N---NNNDKQ----------RT-ETD
TITLSTFSS--------------------SSSS----P-EES-------RRFRKWSC---
LRKD-------------------------------PETTP-SEEEDE---------DD--
-----------------------------------EDEESGY---NAN-----Q------
-----R-------S-G---------D--N----K----LVTV------------------
-------------------D--------G------------------------EK-----
E--MEIET--------LLKA------------------SAYIL-GA-----------TGS
-S------IMYKA-VL----------------E-D-G-----------R--------VFA
VRRL-----------G-EN------------GLSQ---R-RF--K-D-FEPH------IR
AIGKL-V------HPNLVRLCG--------------------FYWG-----TDEKLVIYD
F-VP-N-GS-L------------------------VN--------------------PR-
--Y---------------------------------------------------R-----
--------------------------------------------------K---------
------G-----------------------GG-----------SS------S-P-Y----
----------------HL-PWET-------------------------------------
-----------------------RLKIAK----------------GIARG----------
-------------LAY-LHE-------------------K--------------------
---------KH---VHGNLKPSNI-----------LL-----------------GH----
--------------DM---------E---------------PK-IGDFGLE--------R
LL-T-G------E---------TS-------YIRAGGSSR--IF-SSKRY---TTSSRE-
FSSI-------------------G------------PTPSP-------------SPS---
-SV-G------A-MS-PYC---APES--------F-----------R-----S-------
--L----K-----P------SPK-WDVYG--------------------FGVILLELL-T
GKI---------------------------------------------------------
----------------------------VS---V-------------E------------
---------------------E-I------------------------VL----------
-----GNGLTV---------E-------DGH--------R-AV-RMA---------DVA-
--------------------I---------R-----------------------------
--------------G---E-------L--------D-----------GK-----------
--------Q------EF-LLDCFK----------------------------LGYSCASP
V---------------------------------PQK-----------------------
----------------------------------------------------------R-
----------------------PTMKESLAV--------------------LER------
----------F---------------------------------H------PN---S---
------S-VIK-------------------SS----------------SFHYGH------
------------------------------------------------------------
------------------------------------------------------------
-----------------------------------------------------
>AT1G66830.1 pacid=19649327 transcript=AT1G66830.1 locus=AT1G66830 ID=AT1G66830.1.TAIR10 annot-version=TAIR10
------------------------------------------------------------
------------------------------------------------------------
------------------------------------------------------------
------------------------------------------------------------
------------------------------------------------------------
------------------------------------------------------------
------------------------------------------------------------
------------------------------------------------------------
------------------------------------------------------------
--------------MS-QLF---------L-------I----------------------
------L---CF------------------------------------------------
--------------------I---------------------------------------
------------------------------------------------------------
--------L---------------------------------------------------
-------------------T-------------H---------------F----------
-----------------F---------------------A--------------------
--I---------------------------------------------------------
---AT---------------S---------------------------------L-----
----N-D------------QGL----------------A----LLS--------------
---------FKQS-IQN-----------Q--SD---------SV----------F----T
NW-----------N--------------S-S---------D-S-----------------
-N-----P---------------------------------C------------------
----S-------------W-QG-VT------------C-----N----------------
--------------------------------------Y---------------------
------------------------------------------------------------
------------------------------------------------------------
---------------------------------------------D--------------
------------------------------------------------------------
------------------------------------------------------------
------------------------------------------------------------
------------------------------------------------------------
------------------------------------------------------------
------------------------------------------------------------
------------------------------------------------------------
------------------------------------------------------------
------------------------------------------------------------
------------------------------------------------------------
------------------------------------------------------------
------------------------------------------------------------
------------------------------------------------------------
------------------------------------------------------------
------------------------------------------------------------
------------------------------------------------------------
------------------------------------------------------------
------------------------------------------------------------
------------------------------------------------------------
------------------------------------------------------------
------------------------------------------------------------
------------------------------------------------------------
------------------------------------------------------------
------------------------------------------------------------
-------------------------------M----------------------------
------------------------------------------------------------
------------------------------------------R----VVS-----IRL--
---PNKRL------SGSL-DPS------------------------IG-SL----LS---
--LRHINL-R-----------------DNDFQ----------------------------
-------------------------GKL-P----VE-L-----FG-LKG-----------
-------------L--QSLVLSGNSF----------------------------SGFVP-
-------------------E------EI------------GS-LK------SL-------
----------------------------------MT-------LDLSENSFNGSISLS-L
-IPCKK------------------------------------------------------
-LKTLVLSKNSFSGDLP-TGLG--------------------------------------
------------------------------------------------------------
----------------------------------SNL-VH-LRTLNLSFNRLTGTIPE--
----D-V----------------------G-SLENL------------------------
----------------------------------------------------KGTLDLSH
NFFS-GMI-PTSLG-N-L----------PE--L--------------LYVDLSYN-NLSG
PIPKFNV-L--LN-AG-P------------NA-FQ-------------------------
------------GN--------PF-LC-------G---L-P-I--------------KI-
S--------------------C-----STR-N-T-QV-----------------------
------------------------------------------------------------
------------------------------VPSQL-------------------------
-----------------------------YTR-------R------A-N--H----H---
----------S-R-----------------LCI-ILTA-TGGT-VA--------------
-GII-----------F-LA-SL--------FI---YYL-R--------K--A--------
---------SA---R---A------NK-------D---QNNRTCH---------------
-----------------------------INEK----L--KK-------TTKPEFLC---
FKT--------------GN----------------SESET-LDENKN-------------
------------------------------------------------------------
-------------------------Q--Q----V----FMPM------------------
-------------------D--------P------------------------EI-----
E--FDLDQ--------LLKA------------------SAFLL-GK-----------SRI
-G------LVYKV-VL----------------E-N-G-----------L--------MLA
VRRL-----------E-DK------------GW-----L-RL--K-E-FLAD------VE
AMAKI-K------HPNVLNLKA--------------------CCWS-----PEEKLLIYD
Y-IP-N-GD-L------------------------GS--------------------AI-
--Q---------------------------------------------------G-----
--------------------------------------------------R---------
------P-----------------------G------------SV------S-C-K----
----------------QL-TWTV-------------------------------------
-----------------------RLKILR----------------GIAKG----------
-------------LTY-IHE-------------FS---PK--------------------
---------RY---VHGHINTSNI-----------LL-----------------GP----
--------------NL---------E---------------PK-VSGFGLG--------R
IV-D-T------S---------SD--------------IR--SD-QISPM---ETSSP--
------------------------------------------------------------
-IL-S------R-ES-YYQ---APEA--------A-----------S----KM-------
--T----K-----P------SQK-WDVYS--------------------FGLVILEMV-T
GKSP-------V------------------------------------------------
----------------------------SS---E-------------M------------
---------------------D-L------------------------VM----------
-----WVESAS---------E-------RNK--------P-AW-YVL---------DPV-
--------------------L---------A-----------------------------
--------------R---D-------R--------D-----------L------------
--------E------DS-MVQVIK----------------------------IGLACVQK
N---------------------------------PDK-----------------------
----------------------------------------------------------R-
----------------------PHMRSVLES--------------------FEK------
----------L---------------------------------V------TS---I---
------------------------------------------------------------
------------------------------------------------------------
------------------------------------------------------------
-----------------------------------------------------
>AT1G10850.1 pacid=19649907 transcript=AT1G10850.1 locus=AT1G10850 ID=AT1G10850.1.TAIR10 annot-version=TAIR10
------------------------------------------------------------
------------------------------------------------------------
------------------------------------------------------------
------------------------------------------------------------
------------------------------------------------------------
------------------------------------------------------------
------------------------------------------------------------
-----------------------------------------MASSSSS------------
------------------------------------------------------------
------------SSSSTVSF---------V-------V----------------------
------F---AF------------------------------------------------
--------------------T---------------------------------------
------------------------------------------------------------
--------V---------------------------------------------------
-------------------F-------------F--------------------------
-----------------C------------------------------------------
------------------------------------------------------------
-LVTP---------------A---------------------------------R-----
----S-S------------DVE----------------A----LLS--------------
---------LKSS-I----------------DPS--------NS----------I-----
SW-----------R----------------G-----------T-----------------
-D-----L---------------------------------C------------------
----N-------------W-QG-VRE-----------C-----M----------------
------------------------------------------------------------
------------------------------------------------------------
------------------------------------------------------------
---------------------------------------------N--------------
------------------------------------------------------------
------------------------------------------------------------
------------------------------------------------------------
------------------------------------------------------------
------------------------------------------------------------
------------------------------------------------------------
------------------------------------------------------------
------------------------------------------------------------
------------------------------------------------------------
------------------------------------------------------------
------------------------------------------------------------
------------------------------------------------------------
------------------------------------------------------------
------------------------------------------------------------
------------------------------------------------------------
------------------------------------------------------------
------------------------------------------------------------
------------------------------------------------------------
------------------------------------------------------------
------------------------------------------------------------
------------------------------------------------------------
------------------------------------------------------------
------------------------------------------------------------
------------------------------------------------------------
-------------------------------G----------------------------
------------------------------------------------------------
------------------------------------------R----VSK-----LVL--
---EYLNL------TGSL-NEK-----------------------SLN-QL----DQ---
--LRVLSF-K-----------------ANSLS----------------------------
-------------------------GSI-P-----N-L-----SG-LVN-----------
-------------L--KSVYLNDNNF----------------------------SGDFP-
-------------------E----------------------------------------
---------------------------------------------------------S-L
-T----------------------------------------------------------
------------------------------------------------------------
------------------------------------------------------------
-----------------------------------SL-HR-LKTIFLSGNRLSGRIPS--
----S-L----------------------L-RLSRL------------------------
-----------------------------------------------------YTLNVED
NLFT-GSI-PP-L--N-Q----------TS--L--------------RYFNVSNN-KLSG
QIPLTRA-L--KQ-FD-E------------SS-FT-------------------------
------------GN--------VA-LC-------G---D-Q-I--------------GS-
P--------------------C----------GI-SP-----A-----P-----------
----SAKPTPIP------------------------------------------------
------------------------------------------------------------
--------------------------------------KS------K-K--S----K---
---------AK-L-----------------IGI-IAGS-VAGG-VL--------------
-VLI-----------L-LLTLL---------I---VCW----------R--R--------
---------KR---R---N------QA-------PR--EDRKGKG---------------
-------------------------------------IAEAE------------------
-GATTA-----------------------------ETERD--IERK--------------
-----------------------------DRGF--S-WERG------------E------
-----E-------G-A---------V--G----T----LVFL------------------
-------------------GTSD--SGET------------------------VV-----
R--YTMED--------LLKA------------------SAETL-GR-----------GTL
-G------STYKA-VM----------------E-S-G-----------F--------IVT
VKRL-----------K-NA------------RY-----P-RM--E-E-FKRH------VE
ILGQL-K------HPNLVPLRA--------------------YFQA-----KEERLLVYD
Y-FP-N-GS-L------------------------FT--------------------LI-
--H---------------------------------------------------G-----
--------------------------------------------------T---------
------R----------------------AS-------------G------S-G-K----
----------------PL-HWTS-------------------------------------
-----------------------CLKIAE----------------DLASA----------
-------------LLY-IHQ-N-----------P--------------------------
---------GL---THGNLKSSNV-----------LL-----------------GP----
--------------DF---------E---------------SC-LTDYGLS--------T
LH-D-P------D---------S-------------------------------------
---------------------------------------VEE------------------
-TS-A------V-SL-FYK---APEC--------R-----------D-----P-------
--R----KA----S------TQP-ADVYS--------------------FGVLLLELL-T
GRTP-------F---Q--D--------L----VQE-------------------------
Y--------------------------------G-------------S------------
---------------------D-I------------------------SR----------
-----WVRAVR---------E-------E-E--------T-ES------------GEEP-
--------------------T--------SS-----------------------------
--------------G---N-------E--------A-----------S------------
--------E------EK-LQALLS----------------------------IATVCVTI
Q---------------------------------PDN-----------------------
----------------------------------------------------------R-
----------------------PVMREVLKM--------------------VRD------
----------A---------------------------------R------AE---A---
------P-F-S---------------------------SN--------SS----------
------------EHSP-GRW-----------------SDTVQS-----------------
-----------LPRDDQVS-----------------------------------------
----------------------------------I------------------
>AT1G68400.1 pacid=19650535 transcript=AT1G68400.1 locus=AT1G68400 ID=AT1G68400.1.TAIR10 annot-version=TAIR10
------------------------------------------------------------
------------------------------------------------------------
------------------------------------------------------------
------------------------------------------------------------
------------------------------------------------------------
------------------------------------------------------------
------------------------------------------------------------
-----------------------------------------MAKS---------------
------------------------------------------------------------
-SFF-----------N-KHL---------L-------L----------------------
------S---LL------------------------------------------------
--------------------I---------------------------------------
------------------------------------------------------------
--------L---------------------------------------------------
-------------------L-------------Q---------------S----------
-----------------C---------------------L--------------------
--L---------------------------------------------------------
---SS---------------S---------------------------------S-----
----S-T------------DSE----------------T----LLN--------------
---------FKLT-A-------------D--ST---------GK----------L----N
SW-----------N--------------T-T-----------T-----------------
-N-----P---------------------------------C------------------
----Q-------------W-TG-VS------------C-----N----------------
------------------------------------------------------------
------------------------------------------------------------
------------------------------------------------------------
---------------------------------------------R--------------
------------------------------------------------------------
------------------------------------------------------------
------------------------------------------------------------
------------------------------------------------------------
------------------------------------------------------------
------------------------------------------------------------
------------------------------------------------------------
------------------------------------------------------------
------------------------------------------------------------
------------------------------------------------------------
------------------------------------------------------------
------------------------------------------------------------
------------------------------------------------------------
------------------------------------------------------------
------------------------------------------------------------
------------------------------------------------------------
------------------------------------------------------------
------------------------------------------------------------
------------------------------------------------------------
------------------------------------------------------------
------------------------------------------------------------
------------------------------------------------------------
------------------------------------------------------------
------------------------------------------------------------
-------------------------------N----------------------------
------------------------------------------------------------
------------------------------------------R----VTR-----LVL--
---EDINL------TGSI---S-----------------------SLT-SL----TS---
--LRVLSL-K-----------------HNNLS----------------------------
-------------------------GPI-P-----N-L-----SN-LTA-----------
-------------L--KLLFLSNNQF----------------------------SGNFP-
-------------------T----------------------------------------
---------------------------------------------------------S-I
-T----------------------------------------------------------
------------------------------------------------------------
------------------------------------------------------------
-----------------------------------SL-TR-LYRLDLSFNNFSGQIPP--
----D-L----------------------T-DLTHL------------------------
-----------------------------------------------------LTLRLES
NRFS-GQI-PN-I--N-L----------SD--L--------------QDFNVSGN-NFNG
QIPNS---L--SQ-FP-E------------SV-FT-------------------------
------------QN--------PS-LC-------G---A-P-L--------------L--
K--------------------C-----TKL-S-S-D------------P-----------
------TK--PGR---PDEAKASPL-----------------------------------
-------------------------NKPETVPS----------SP------------TSI
--------------------------HGGDKS-------N------N-T--S----R---
----------I-S-----------------TIS-LIAI-ILGD-FI--------------
-ILS-----------F-VS-LL--------LY---YCF-W--------R--Q--------
---------YA---V---N------KK-------------KHSK----------------
-------------------------------------ILEGE------------------
-KIVY------------------------------------SSNPY------------PT
STQN-------------------------------N-NNQN------Q-----Q------
-----V-------G-D---------K--G----K----MVFF------------------
-------------------E------G--------------------------TR-----
R--FELED--------LLRA------------------SAEML-GK-----------GGF
-G------TAYKA-VL----------------E-D-G-----------N--------EVA
VKRL-----------K-DA-----------VTV-----A-GK--K-E-FEQQ------ME
VLGRL-R------HTNLVSLKA--------------------YYFA-----REEKLLVYD
Y-MP-N-GS-L------------------------FW--------------------LL-
--H---------------------------------------------------G-----
--------------------------------------------------N---------
------R-----------------------G-------------P------G-R-T----
----------------PL-DWTT-------------------------------------
-----------------------RLKIAA----------------GAARG----------
-------------LAF-IHG-S-----------CK---TL--------------------
---------KL---THGDIKSTNV-----------LL-----------------DR----
--------------SG---------N---------------AR-VSDFGLS--------I
FA---P------S---------Q-------------------------------------
---------------------------------------TV-------------------
----A------K-SN-GYR---APEL--------I-----------D-----G-------
--R----K-----H------TQK-SDVYS--------------------FGVLLLEIL-T
GKCP-------N---M--V--------E----TGH-------------------------
S---------------------------GG---A-------------V------------
---------------------D-L------------------------PR----------
-----WVQSVV---------R-------E-E--------W-TA-EVF---------DLE-
--------------------L---------M-----------------------------
--------------R---Y-------K--------D-----------I------------
--------E------EE-MVGLLQ----------------------------IAMACTAV
A---------------------------------ADH-----------------------
----------------------------------------------------------R-
----------------------PKMGHVVKL--------------------IED------
----------I---------------------------------R------GG---G---
------S-E-A---------------------------SP--------CN----------
------------DGIN-----------------------------------------SAV
D----------SPCLSEDT---CGGTTSQ-------------------------------
-----------------------------------------------------
>AT1G67510.1 pacid=19650674 transcript=AT1G67510.1 locus=AT1G67510 ID=AT1G67510.1.TAIR10 annot-version=TAIR10
------------------------------------------------------------
------------------------------------------------------------
------------------------------------------------------------
------------------------------------------------------------
------------------------------------------------------------
------------------------------------------------------------
------------------------------------------------------------
------------------------------------------------------------
------------------------------------------------------------
------------------MI----LLSL-L-------L----------------------
------H---LL------------------------------------------------
--------------------L---------------------------------------
------------------------------------------------------------
--------H---------------------------------------------------
-------------------L-------------L---------------N----------
-----------------T---------------------S--------------------
--P---------------------------------------------------------
---SL---------------S---------------------------------L-----
----S-P------------DGI----------------A----LLS--------------
---------LKSA-VDH-----------S--SS---------SA----------F----S
DW-----------N--------------D-N---------D-T-----------------
-D-----P---------------------------------C------------------
----H-------------W-SG-IS------------C-----MNI--------------
-----------------------------------SDSS---------------------
------------------------------------------------------------
------------------------------------------------------------
---------------------------------------------T--------------
------------------------------------------------------------
------------------------------------------------------------
------------------------------------------------------------
------------------------------------------------------------
------------------------------------------------------------
------------------------------------------------------------
------------------------------------------------------------
------------------------------------------------------------
------------------------------------------------------------
------------------------------------------------------------
------------------------------------------------------------
------------------------------------------------------------
------------------------------------------------------------
------------------------------------------------------------
------------------------------------------------------------
------------------------------------------------------------
------------------------------------------------------------
------------------------------------------------------------
------------------------------------------------------------
------------------------------------------------------------
------------------------------------------------------------
------------------------------------------------------------
------------------------------------------------------------
------------------------------------------------------------
-------------------------------S----------------------------
------------------------------------------------------------
------------------------------------------R----VVG-----ISL--
---AGKHL------RGYI-PSE------------------------LG-SL----IY---
--LRRLNL-H-----------------NNELY----------------------------
-------------------------GSI-P----TQ-L-----FN-ATS-----------
-------------L--HSIFLYGNNL----------------------------SGTLP-
-------------------P------SI------------CK-LP------KL-------
----------------------------------QN-------LDLSMNSLSGTLSPD-L
-NKCKQ------------------------------------------------------
-LQRLILSANNFSGEIP-GDIW--------------------------------------
------------------------------------------------------------
----------------------------------PEL-TN-LAQLDLSANEFSGEIPK--
----D-I----------------------G-ELKSL------------------------
----------------------------------------------------SGTLNLSF
NHLS-GQI-PNSLG-N-L----------PV--T--------------VSLDLRNN-DFSG
EIPQSGS-F--SN-QG-P------------TA-FL-------------------------
------------NN--------PK-LC-------G---F-P-L--------------QK-
T--------------------C-----KDT-D-E-NS-----P----GT-----------
-----RKS----------------------------------------------------
---------------------------------------------------------PE-
-----------------------------NNA-------D------S-R--R----G---
----------L-S-----------------TGL-IVLI-SVAD-AA--------------
-SVA-----------F-IG-LV--------LV---YLY-W--------K--K--------
---------KD---S---E------GG-------C---SCTGNA----------------
-----------------------------KLGG----G-SVK-------G--KSCCCITG
FPKE-------------------------------DDSEA-EGNERG-------------
-----------------------------------E------------------------
-----G-------K-G---------D--G----E----LVAI------------------
-------------------D--------K------------------------GF-----
S--FELDE--------LLRA------------------SAYVL-GK-----------SGL
-G------IVYKV-VL----------------G-N-G-----------V--------PVA
VRRL-----------G-EG------------GE-----Q-RY--K-E-FVTE------VQ
AMGKV-K------HPNVVKLRA--------------------YYWA-----PDEKLLISD
F-VN-N-GS-L------------------------AD--------------------AL-
--R---------------------------------------------------G-----
--------------------------------------------------R---------
------N-----------------------G-------------Q------P-S-P----
----------------SL-TWST-------------------------------------
-----------------------RIKIAK----------------GAARG----------
-------------LAY-LHE-------------CS---PR--------------------
---------KL---VHGDVKPSNI-----------LL-----------------DS----
--------------SF---------T---------------PY-ISDFGLT--------R
LI-T-I------T---------AASAS----SNEPSSSSA-----AGGFL---GGALP--
------------------------------------YTSIK-------------------
-PS-D------R-SN-GYK---APEA--------R-----------L----PG-------
--G----R-----P------TQK-WDVYS--------------------FGVVLMELL-T
GKSP-------D---S--S--------P--------------------------------
L---------------------------SS---S-------------STS---------T
VVVE---------------VPD-L------------------------VK----------
-----WVRKGF---------E-------EET--------P-LS-DMV---------DPM-
--------------------L---------L-----------------------------
--------------Q---E-------V--------H-----------A------------
--------K------QQ-VLSVFH----------------------------LALACTEG
D---------------------------------PEV-----------------------
----------------------------------------------------------R-
----------------------PRMKNVSEN--------------------IDK------
----------I-------------------------------------------------
------------------------------------------------------------
------------------------------------------------------------
------------------------------------------------------------
-----------------------------------------------------
>AT1G12460.1 pacid=19651010 transcript=AT1G12460.1 locus=AT1G12460 ID=AT1G12460.1.TAIR10 annot-version=TAIR10
------------------------------------------------------------
------------------------------------------------------------
------------------------------------------------------------
--------------------------MRKV------------------------------
------------------------------------------------------------
------------------------------------------------------------
------------------------------------------------------------
------------------------------------------------------------
------------------------------------------------------------
------------HLF----------------------L----------------------
------V---LV------------------------------------------------
--------------------H---------------------------------------
------------------------------------------------------------
--------F---------------------------------------------------
-------------------I-------------Y--------------IS----------
---------------------------------------T--------------------
--S---------------------------------------------------------
-RSDS-------------------------------------------------------
----I-S------------ERD----------------I----LLQ--------------
---------FKGS-ISD-----------D--PYN---------S----------L----A
SW-----------V--------------S-D-----------G-----------------
-D-----L---------------------------------CN-----------------
----S-------------F-NG-IT------------C-----N----------------
-----------------------------------PQ-GFVDK----IVLWNTSLA----
-----GTLAP-----GL-SNLKFIRVLNLFG------NRFTGNLPLD-YFKL-QTLWTIN
VSSN-AL-------------------------------------------------SGPI
PE-F-I--------------------------SELSSLRFLDLSKNGF--TGEI----PV
-SLF------------------------KF-CDKTKFVSLAHNNIFGSI---------PA
SI-VNCN-----------------------------------------------------
------------------------------------------------------------
------------------------------------------------------------
------------------------------------------------------------
------------------------------------------------------------
------------------------------------------------------------
--NLVGFDFSYNNL----------------------------------------------
------------KGVLP-------------------------------------------
------------------------------------------------------------
------------------------------------------------------------
-------PRIC------------DIPVLEYISVRN-------------------------
-NLLSGDV-------------------------------------------------SEE
IQ-KCQR-----------------------------------------------------
------------------------------------------------------------
-----------------------------LILVD--------------------------
------------------------------------------------------------
------------------------------------------------------------
------------------------------------------------------------
------------------------------------------------------------
------------------------------------------------------------
------------------------------------------------------------
-----------------------------------------LGSNLF-HGLAPFAVL---
-----------------------------------------------TFKNITYFNVSWN
RFGGEIGEIVD--CSESLEFLDASS--NELT-----------------------------
----GR------IPTGVMGC----------------------------------------
-----------------------------------------KS----LKL-----LDL--
---ESNKL------NGSI-PGS------------------------IG-KM----ES---
--LSVIRL-G-----------------NNSID----------------------------
-------------------------GVI-P----RD-I-----GS-LEF-----------
-------------L--QVLNLHNLNL----------------------------IGEVP-
-------------------E------DI------------SN-CR------VL-------
----------------------------------LE-------LDVSGNDLEGKISKK-L
-L----------------------------------------------------------
------------------------------------------------------------
------------------------------------------------------------
-----------------------------------NL-TN-IKILDLHRNRLNGSIPP--
----E-L----------------------G-NLSKV------------------------
-----------------------------------------------------QFLDLSQ
NSLS-GPI-PSSLG-S-L----------NT--L--------------THFNVSYN-NLSG
VIPPVPM-I--QA-FG-S------------SA-FS-------------------------
------------NN--------PF-LC-------G---D-P-L--------------VT-
P--------------------C-----N--------------------------------
------------------------------------------------------------
--------------------------------------------SR-------------G
---------------------------AAAKS--------------R-N--S----D---
---------AL-S-----------------ISV-IIVI-IAAA-VI--------------
-LFG-----------V-CI-VL--------AL---NL-----------RA-R--------
---------KRR--K---------------------------------------------
----------------------------------------DE------------------
-EIL----------------------------TVE-TTPL--ASSI--------------
--------------------------------------DS-------------S------
-----G-------V-I---------I--G----K----LVLF------------------
-------------------S------K-N----------------------LPSK-----
Y--EDW----------EAGT-KALL------------DKENII-GM-----------GSI
-G------SVYRA-SF----------------E-G-G-----------V--------SIA
VKKL-----------E-TLG-----------RI-----R-NQ--E-E-FEQE------IG
RLGGL-Q------HPNLSSFQG--------------------YYFS-----STMQLILSE
F-VP-N-GS-L------------------------YD--------------------NL-
--H---------------------------------------------------L-----
--------------------------------------------------R---------
------I-------------FPG---TSSSY-------------G------N-T------
----------------DL-NWHR-------------------------------------
-----------------------RFQIAL----------------GTAKA----------
-------------LSF-LHN-D-----------C----KP--------------------
---------AI---LHLNVKSTNI-----------LL-----------------DE----
--------------RY---------E---------------AK-LSDYGLE--------K
FL-P-V------M---------DSFG----------------------------------
-------------------------------------L-TK-------------------
-KF-H------N-AV-GYI---APEL--------A----------QQ-----S-------
--L----R-----A------SEK-CDVYS--------------------YGVVLLELV-T
GRKP-------V---E--S--------P--------------------------------
-------------------------SE-NQ---V-------------L-I----------
-----------------------L------------------------RD----------
-----YVRDLL---------E-------T-G--------S-AS-DCF---------DRR-
--------------------L---------R-----------------------------
--------------E--------------------F-----------E------------
--------E------NE-LIQVMK----------------------------LGLLCTSE
N---------------------------------PLK-----------------------
----------------------------------------------------------R-
----------------------PSMAEVVQV--------------------LES------
----------I---------------------------------R------NG---F---
------G-S---------------------------------------------------
------------------------------------------------------------
------------------------------------------------------------
-----------------------------------------------------
>AT1G64210.1 pacid=19656124 transcript=AT1G64210.1 locus=AT1G64210 ID=AT1G64210.1.TAIR10 annot-version=TAIR10
------------------------------------------------------------
------------------------------------------------------------
------------------------------------------------------------
------------------------------------------------------------
------------------------------------------------------------
------------------------------------------------------------
------------------------------------------------------------
------------------------------------------------------------
------------------------------------------------------------
---M-----------Q-IFL---------F-------F----------------------
------F---SL------------------------------------------------
--------------------I---------------------------------------
------------------------------------------------------------
--------L---------------------------------------------------
-------------------C-------------F---------------V----------
-----------------L---------------------I--------------------
--S---------------------------------------------------------
---SQ---------------T---------------------------------L-----
----E-D------------DKK----------------A----LLH--------------
---------FLSS-F-----------------NS--------SR----------L-----
HW-----------N--------------Q-S-----------S-----------------
-D-----V---------------------------------C---------------H--
----S-------------W-TG-VT------------C-----N----------------
------------------------------------E-N---------------------
------------------------------------------------------------
------------------------------------------------------------
---------------------------------------------G--------------
------------------------------------------------------------
------------------------------------------------------------
------------------------------------------------------------
------------------------------------------------------------
------------------------------------------------------------
------------------------------------------------------------
------------------------------------------------------------
------------------------------------------------------------
------------------------------------------------------------
------------------------------------------------------------
------------------------------------------------------------
------------------------------------------------------------
------------------------------------------------------------
------------------------------------------------------------
------------------------------------------------------------
------------------------------------------------------------
------------------------------------------------------------
------------------------------------------------------------
------------------------------------------------------------
------------------------------------------------------------
------------------------------------------------------------
------------------------------------------------------------
------------------------------------------------------------
------------------------------------------------------------
-------------------------------D----------------------------
------------------------------------------------------------
------------------------------------------R----IVS-----VRL--
---PAVGF------NGLI-PPF-----------------------TIS-RL----SS---
--LKFLSL-R-----------------KNHFT----------------------------
-------------------------GDF-P----SD-F-----TN-LKS-----------
-------------L--THLYLQHNHL----------------------------SGPLL-
-------------------A----------------------------------------
---------------------------------------------------------I-F
-S----------------------------------------------------------
------------------------------------------------------------
------------------------------------------------------------
-----------------------------------EL-KN-LKVLDLSNNGFNGSIPT--
----S-L----------------------S-GLTSL------------------------
-----------------------------------------------------QVLNLAN
NSFS-GEI-PN-L--H-L----------PK--L--------------SQINLSNN-KLIG
TIPKS---L--QR-FQ-S------------SA-FS-------------------------
------------GN--------NL------------------------------------
------------------------------------------------------------
------------------------------------------------------------
------------------------------------------------------------
-----------------------------TER-------K------K-Q--R----KTPF
---------GL-S-----------------QLA-FLLI-LSAA-CV--------------
-LCV-----------S-GLSFI--------MI---TCF-G--------K--T--------
---------RI---S---G------KL---------------------------------
----------------------------------------RK------------------
-RDSSS------------P----------------PGNWT-SRDD---------------
-----------------------------------------------------N------
-----T-------E-E---------G--G----K----IIFF------------------
-------------------G------G-R------------------------NH-----
L--FDLDD--------LLSS------------------SAEVL-GK-----------GAF
-G------TTYKV-TM----------------E-D-M-----------S--------TVV
VKRL-----------K-EV-------------V-----V-GR--R-E-FEQQ------ME
IIGMI-R------HENVAELKA--------------------YYYS-----KDDKLAVYS
Y-YN-H-GS-L------------------------FE--------------------IL-
--H---------------------------------------------------G-----
--------------------------------------------------N---------
------R----------------------GR-------------Y------H-R-V----
----------------PL-DWDA-------------------------------------
-----------------------RLRIAT----------------GAARG----------
-------------LAK-IHE-------------------G--------------------
---------KF---IHGNIKSSNI-----------FL-----------------DS----
--------------QC---------Y---------------GC-IGDVGLT--------T
IM-R-S------L---------PQ------------------------------------
---------------------------------------TT-------------------
----C------L-TS-GYH---APEI--------T-----------D-----T-------
--R----R-----S------TQF-SDVYS--------------------FGVVLLELL-T
GKSP-------V---S--Q--------A----ELV-----------------------PT
G---------------------------GE---N-------------M------------
---------------------D-L------------------------AS----------
-----WIRSVV---------A-------K-E--------W-TG-EVF---------DME-
--------------------I---------L-----------------------------
--------------S---Q-------S-----G--G-----------F------------
--------E------EE-MVEMLQ----------------------------IGLACVAL
K---------------------------------QQE-----------------------
----------------------------------------------------------R-
----------------------PHIAQVLKL--------------------IED------
----------I---------------------------------R------SV---D---
------A-E---------------------------------------------------
------------------------------------------------------------
------------------------------------------------------------
-----------------------------------------------------
>AT1G48480.1 pacid=19656224 transcript=AT1G48480.1 locus=AT1G48480 ID=AT1G48480.1.TAIR10 annot-version=TAIR10
------------------------------------------------------------
------------------------------------------------------------
------------------------------------------------------------
------------------------------------------------------------
------------------------------------------------------------
------------------------------------------------------------
------------------------------------------------------------
-----------------------------------------MRVF---------------
-----------------------FFPNS----------S---------------------
---------------M-AIL---------S-------V----------------------
------FLS-LL------------------------------------------------
--------------------L---------------------------------------
------------------------------------------------------------
--------L---------------------------------------------------
-------------------S-------------L---------------P----------
-----------------L---------------------P--------------------
--S---------------------------------------------------------
---TQ---------------D---------------------------------L-----
----N-A------------DRT----------------A----LLS--------------
---------LRSA-V-----------------GG--------RT----------F-----
RW-----------N--------------I-K---------Q-T-----------------
-S-----P---------------------------------C------------------
----N-------------W-AG-VK------------C-----E----------------
------------------------------------S-N---------------------
------------------------------------------------------------
------------------------------------------------------------
------------------------------------------------------------
------------------------------------------------------------
------------------------------------------------------------
------------------------------------------------------------
------------------------------------------------------------
------------------------------------------------------------
------------------------------------------------------------
------------------------------------------------------------
------------------------------------------------------------
------------------------------------------------------------
------------------------------------------------------------
------------------------------------------------------------
------------------------------------------------------------
------------------------------------------------------------
------------------------------------------------------------
------------------------------------------------------------
------------------------------------------------------------
------------------------------------------------------------
------------------------------------------------------------
------------------------------------------------------------
------------------------------------------------------------
------------------------------------------------------------
------------------------------------------------------------
------------------------------------------------------------
------------------------------------------------------------
------------------------------------------------------------
------------------------------------------------------------
------------------------------------------R----VTA-----LRL--
---PGVAL------SGDI-PEG-----------------------IFG-NL----TQ---
--LRTLSL-R-----------------LNALS----------------------------
-------------------------GSL-P----KD-L-----ST-SSN-----------
-------------L--RHLYLQGNRF----------------------------SGEIP-
-------------------E----------------------------------------
---------------------------------------------------------V-L
-F----------------------------------------------------------
------------------------------------------------------------
------------------------------------------------------------
-----------------------------------SL-SH-LVRLNLASNSFTGEISS--
----G-F----------------------T-NLTKL------------------------
-----------------------------------------------------KTLFLEN
NQLS-GSI-PD-L--D-L----------P---L--------------VQFNVSNN-SLNG
SIPKN---L--QR-FE-S------------DS-FL-------------------------
------------Q---------TS-LC-------G---K-P-L--------------K--
L--------------------C-----PDE-E-T-V------------P-----------
------SQP-TSG---GNR-----------------------------------------
-------------------------------------------TP------------PSV
--------------------------EGSEEK-------K------K-K--N----K---
----------L-S-----------------GGA-IAGI-VIGC-VV--------------
-GFA-----------L-IV-LI--------LM---VLC----------R--K--------
---------KS---N---K------RS-------R---AVDIST----------------
---------------------------IKQQEP----EIPGD------------------
-KEAVD-----------------------------------NGNVY------------SV
S----------------------------AAAA--A-AMTGNGK---A--SEGN------
-----G-------P-A---------T--K----K----LVFF------------------
-------------------G------N-A------------------------TK-----
V--FDLED--------LLRA------------------SAEVL-GK-----------GTF
-G------TAYKA-VL----------------D-A-V-----------T--------VVA
VKRL-----------K-DV-------------M-----M-AD--K-E-FKEK------IE
LVGAM-D------HENLVPLRA--------------------YYFS-----RDEKLLVYD
F-MP-M-GS-L------------------------SA--------------------LL-
--H---------------------------------------------------G-----
--------------------------------------------------N---------
------R-----------------------G-------------A------G-R-S----
----------------PL-NWDV-------------------------------------
-----------------------RSRIAI----------------GAARG----------
-------------LDY-LHS-Q----------------GT--------------------
---------ST---SHGNIKSSNI-----------LL-----------------TK----
--------------SH---------D---------------AK-VSDFGLA--------Q
LV-G-S------S---------AT------------------------------------
---------------------------------------NP-------------------
----N------R-AT-GYR---APEV--------T-----------D-----P-------
--K----R-----V------SQK-GDVYS--------------------FGVVLLELI-T
GKAP-------S---N--S--------V----M---------------------------
N---------------------------EE---G-------------V------------
---------------------D-L------------------------PR----------
-----WVKSVA---------R-------D-E--------W-RR-EVF---------DSE-
--------------------L---------L-----------------------------
--------------S---L-------A--------T-----------D------------
--------E------EEMMAEMVQ----------------------------LGLECTSQ
H---------------------------------PDQ-----------------------
----------------------------------------------------------R-
----------------------PEMSEVVRK--------------------MEN------
----------L---------------------------------R------PY---S---
------G-S-D---------------------------QV--------------------
------------NEAD--------------------------------------------
------------------------------------------------------------
-----------------------------------------------------
>AT1G75640.1 pacid=19656510 transcript=AT1G75640.1 locus=AT1G75640 ID=AT1G75640.1.TAIR10 annot-version=TAIR10
------------------------------------------------------------
------------------------------------------------------------
------------------------------------------------------------
------------------------------------------------------------
------------------------------------------------------------
------------------------------------------------------------
------------------------------------------------------------
-----------------------------------------MAA----------------
------------------------------------------------------------
-------------TVI-F-------------------F----------------------
------L---HF------------------------------------------------
--------------------A---------------------------------------
------------------------------------------------------------
--------A---------------------------------------------------
-------------------I-------------F-------------FSR----------
---------------FHH---------------------T--------------------
--S---------------------------------------------------------
-AISS-------------------------------------------------------
-------------------ETQ----------------A----LTS--------------
---------FKLS-L-H-----------D--PLG---------A----------L----E
SW-----------N--------------QSS-----------P-----------------
SA-----P---------------------------------C------------------
----D-------------W-HG-VS------------CF----S----------------
--------------------------------------GRVRE----LRLPRLHLT----
-----GHLSP-----RL-GELTQLRKLSLHT------NDINGAVPSS-LSRC-VFLRALY
LHYN-SF-------------------------------------------------SGDF
PP-E-I-LNLRNLQVLNAAHNSLTGNLSDVTV--SKSLRYVDLSSNAI--SGKI----PA
-NFS-ADSSLQLINLSFNHFSGEIPATLGQ-LQDLEYLWLDSNQLQGTI---------PS
AL-ANCSSLI-----HFSVTGNHLTGLIPVTLGTIRSLQVISLSENSFTGTVPVSLLCGY
SG------YNSSMRI-------------IQLGVNNFTGIAKPS-----------------
-------------NAACVNPNLEILDIHENRI----------------------------
----------------------------------NGDFPAWLTD----------------
------------------------------------------------------------
------------------------------------------------------------
LTSLVVLDISGNGF----------------------------------------------
------------SGGVT-------------------------------------------
------------------------------------------------------------
------------------------------------------------------------
-------AKVG------------NLMALQELRVAN-------------------------
-NSLVGEI-------------------------------------------------PTS
IR-NCKS-----------------------------------------------------
------------------------------------------------------------
-----------------------------LRVVD--------------------------
------------------------------------------------------------
------------------------------------------------------------
------------------------------------------------------------
------------------------------------------------------------
------------------------------------------------------------
------------------------------------------------------------
-----------------------------------------FEGNKF-SGQIPGFLS---
-----------------------QLRSLTTISLGRNGFSGRIPSDLLSLYGLETLNLNEN
HLTGAIPSEIT--KLANLTILNLSF--NRFSGE--------VPSNVG-DLKSLSVLNISG
CGLTGR------IPVSISGLMKLQVLDIS-------------------------KQ-RIS
GQLPVEL-FGLPDLQVVALGNNLLGGV-VPEG-----FSSLVS----LKY-----LNL--
---SSNLF------SGHI-PKN------------------------YG-FL----KS---
--LQVLSL-S-----------------HNRIS----------------------------
-------------------------GTI-P----PE-I-----GN-CSS-----------
-------------L--EVLELGSNSL----------------------------KGHIP-
-------------------V------YV------------SK-LS------LL-------
----------------------------------KK-------LDLSHNSLTGSIPDQ-I
-S----------------------------------------------------------
------------------------------------------------------------
------------------------------------------------------------
-----------------------------------KD-SS-LESLLLNSNSLSGRIPE--
----S-L----------------------S-RLTNL------------------------
-----------------------------------------------------TALDLSS
NRLN-STI-PSSLS-R-L----------RF--L--------------NYFNLSRN-SLEG
EIPEA-L-A--AR-FTNP------------TV-FV-------------------------
------------KN--------PG-LC-------G---K-P-L--------------GI-
E--------------------C--------------------------------------
------------------------------------------------------------
------------------------------------------------------------
---------------------------PNVRR--------------R-R--R----R---
------------K-----------------LIL-LVTL-AVAG-AL--------------
-L---------------LL-LC---CCGYVFS---LW-----------KW-R--------
---------NKL--R---L---------------G-------------------------
-------------------------------------L-SRD------------------
-KKG---------------------------------TPS-RTSR---------------
-----------------------------AS----SGGTRG------E-----D------
-----N-------N-G---------G--P----K----LVMF------------------
-------------------N------N---------------------------------
K--ITLAE--------TLEA-TRQF------------DEENVL-SR-----------GRY
-G------LVFKA-TF----------------R-D-G-----------M--------VLS
VRRL-----------M-DGA------------S-----I-TD--A-T-FRNQ------AE
ALGRV-K------HKNITVLRG--------------------YYCG----PPDLRLLVYD
Y-MP-N-GN-L------------------------AT--------------------LL-
--Q---------------------------------------------------E-----
--------------------------------------------------A---------
------S-----------------------H-------------Q------D-G-H----
----------------VL-NWPM-------------------------------------
-----------------------RHLIAL----------------GIARG----------
-------------LSF-LHS-L--------------------------------------
---------SI---IHGDLKPQNV-----------LF-----------------DA----
--------------DF---------E---------------AH-LSEFGLD--------R
LT-A-L------T---------PA-------------------------------EEPS-
-------------------------------------T-SS-------------------
-TP-V------G-SL-GYI---APEA--------G-----------L-----T-------
--G----E-----T------SKE-SDVYS--------------------FGIVLLEIL-T
GKKA-------V---M--F--------T--------------------------------
E---------------------------DE---D-------------I-V----------
-------------------------------------------------K----------
-----WVKRQL---------Q-------K-G--------Q-IV-ELL---------EPG-
--------------------L---------L-----------------------------
--------------E---L---DPE-S--------S-----------E------------
--------W------EE-FLLGIK----------------------------VGLLCTGG
D---------------------------------VVD-----------------------
----------------------------------------------------------R-
----------------------PSMADVVFM--------------------LEG------
----------C---------------------------------R------VG---P---
------A-I-----------------------------SL--------SA----------
------------DPTS-------------------------------------------P
T----------SPAATA-------------------------------------------
------------------------------VS---------------------
>AT1G25320.1 pacid=19656810 transcript=AT1G25320.1 locus=AT1G25320 ID=AT1G25320.1.TAIR10 annot-version=TAIR10
------------------------------------------------------------
------------------------------------------------------------
------------------------------------------------------------
------------------------------------------------------------
------------------------------------------------------------
------------------------------------------------------------
------------------------------------------------------------
------------------------------------------------------------
------------------------------------------------------------
-------------MSV-GSL---------L-------F----------------------
------M---FL------------------------------------------------
--------------------L---------------------------------------
------------------------------------------------------------
--------I---------------------------------------------------
-------------------W-------------N---------------F----------
-----------------N---------------------G--------------------
--E---------------------------------------------------------
---LN---------------A---------------------------------L-----
----N-D------------EGF----------------A----LLT--------------
---------LKQS-ISK-----------D--PD---------GS----------L----S
NW-----------N--------------S-E---------N-Q-----------------
-N-----P---------------------------------C------------------
----S-------------W-NG-VT------------C-----D----------------
------------------------------------------------------------
------------------------------------------------------------
------------------------------------------------------------
---------------------------------------------D--------------
------------------------------------------------------------
------------------------------------------------------------
------------------------------------------------------------
------------------------------------------------------------
------------------------------------------------------------
------------------------------------------------------------
------------------------------------------------------------
------------------------------------------------------------
------------------------------------------------------------
------------------------------------------------------------
------------------------------------------------------------
------------------------------------------------------------
------------------------------------------------------------
------------------------------------------------------------
------------------------------------------------------------
------------------------------------------------------------
------------------------------------------------------------
------------------------------------------------------------
------------------------------------------------------------
------------------------------------------------------------
------------------------------------------------------------
------------------------------------------------------------
------------------------------------------------------------
------------------------------------------------------------
-------------------------------N----------------------------
------------------------------------------------------------
------------------------------------------K---VVVS-----LSI--
---PKKKL------LGYL-PSS------------------------LG-LL----SN---
--LRHLNL-R-----------------SNELS----------------------------
-------------------------GNL-P----VE-L-----FK-AQG-----------
-------------L--QSLVLYGNFL----------------------------SGSIP-
-------------------N------EI------------GD-LK------FL-------
----------------------------------QI-------LDLSRNSLNGSIPES-V
-LKCNR------------------------------------------------------
-LRSFDLSQNNLTGSVP-SGFG--------------------------------------
------------------------------------------------------------
----------------------------------QSL-AS-LQKLDLSSNNLIGLVPD--
----D-L----------------------G-NLTRL------------------------
----------------------------------------------------QGTLDLSH
NSFS-GSI-PASLG-N-L----------PE--K--------------VYVNLAYN-NLSG
PIPQTGA-L--VN-RG-P------------TA-FL-------------------------
------------GN--------PR-LC-------G---P-P-L--------------KD-
P--------------------C-----LPD-T-D-SS-----S----T------------
------SH---P------------------------------------------------
--------------------------F---VPDN--------------------------
-------------NEQ----------GG-GGS-------K------K-G--E----G---
----------L-S-----------------KTA-IVAI-VVCD-FI--------------
-GIC-----------I-VG-FL--------FS---CCY-L--------K--I--------
---------CA---R---R------NS-------V---DEEGYV----------------
------------------------------LEK-------EG-------KEKKGSFC---
FR----------------R----------------DGSESPSSENLE-------------
------------------------------------------------------------
---------------P---------Q--Q----D----LVLL------------------
-------------------D--------K------------------------HI-----
A--LDLDE--------LLKA------------------SAFVL-GK-----------GGN
-G------IVYKV-VL----------------E-D-G-----------L--------TVA
VRRL-----------G-EG------------GS-----Q-RC--K-E-FQTE------VE
AIGKL-R------HPNIVSLKA--------------------YYWS-----VEEKLLIYD
Y-IP-N-GS-L------------------------TN--------------------AL-
--H---------------------------------------------------G-----
--------------------------------------------------N---------
------P-----------------------G------------MV------S-F-K----
----------------PL-SWGV-------------------------------------
-----------------------RLKIMR----------------GISRG----------
-------------LVY-LHE-------------FS---PK--------------------
---------KY---VHGSLKLSNI-----------LL-----------------GQ----
--------------DM---------E---------------PH-ISDFGLM--------H
LS-S-I------A---------G-------------------TL-EST-----TVDRPS-
NK-----------------------------------TASS-------------IGS---
-SA-N------L-SS-FYL---APEA--------T-----------K----AT-------
--V----K-----P------SQK-WDVYS--------------------FGVILLEMI-T
GRLP-------I---V--F--------V--------------------------------
G---------------------------KS---E-------------M------------
---------------------E-I------------------------VK----------
-----WIQMCI---------D-------EKK--------E-MS-DIL---------DPY-
--------------------L---------V-----------------------------
--------------P--ND-------T--------E-----------I------------
--------E------EE-VIAVLK----------------------------IAMACVST
S---------------------------------PEK-----------------------
----------------------------------------------------------R-
----------------------PPMKHIADA--------------------LTQ------
----------I---------------------------------C------LQ-------
------------------------------------------------------------
------------------------------------------------------------
------------------------------------------------------------
-----------------------------------------------------
>AT1G50610.1 pacid=19657204 transcript=AT1G50610.1 locus=AT1G50610 ID=AT1G50610.1.TAIR10 annot-version=TAIR10
------------------------------------------------------------
------------------------------------------------------------
------------------------------------------------------------
--------------------------------MRNWE-----------------------
------------------------------------------------------------
------------------------------------------------------------
------------------------------------------------------------
-------------------------------------DPFTLACN---------------
-------------------------------------------------------TALKK
NLPSC------------IFI---------I-------I----------------------
------F---IS------------------------------------------------
--------------------V---------------------------------------
------------------------------------------------------------
--------L---------------------------------------------------
-------------------C-------------P---------------V----------
-----------------A---------------------M--------------------
--S---------------------------------------------------------
--QVV---------------V---------------------------------P-----
----D-S------------DAD----------------C----LLR--------------
---------FKDT-L----------------ANG--------SE----------F----R
SW-----------D--------------P-L-----------S-----------------
-S-----P---------------------------------C---QG-------NT-A--
----N-------------W-FG-VL------------C----------------------
------------------------------------------------------------
------------------------------------------------------------
------------------------------------------------------------
---------------------------------------------S--------------
------------------------------------------------------------
------------------------------------------------------------
------------------------------------------------------------
------------------------------------------------------------
------------------------------------------------------------
------------------------------------------------------------
------------------------------------------------------------
------------------------------------------------------------
------------------------------------------------------------
------------------------------------------------------------
------------------------------------------------------------
------------------------------------------------------------
------------------------------------------------------------
------------------------------------------------------------
------------------------------------------------------------
------------------------------------------------------------
------------------------------------------------------------
------------------------------------------------------------
------------------------------------------------------------
------------------------------------------------------------
------------------------------------------------------------
------------------------------------------------------------
------------------------------------------------------------
------------------------------------------------------------
-------------------------------N----------------------------
------------------------------------------------------------
------------------------------------------Y----VWG-----LQL--
---EGMGL------TGKL-NLD-----------------------PLV-PM----KN---
--LRTISF-M-----------------NNNFN----------------------------
-------------------------GPM-P-----Q-V-----KR-FTS-----------
-------------L--KSLYLSNNRF----------------------------SGEIP-
-------------------A------D---------------------------------
---------------------------------------------------------A-F
-L----------------------------------------------------------
------------------------------------------------------------
------------------------------------------------------------
-----------------------------------GM-PL-LKKILLANNAFRGTIPS--
----S-L----------------------A-SLPML------------------------
-----------------------------------------------------LELRLNG
NQFQ-GQI-PS-F--Q-Q----------KD--L--------------KLASFENN-DLDG
PIPES---L--RN-MD-P------------GS-FA-------------------------
------------GN--------KG-LC-------D---A-P-L--------------S--
P--------------------C--------------------------------------
-----SSSS-PG----VP------------------------------------------
-----------------------------VVPV----------SP------------VD-
-----------------------------PKST----SPP------T-G--K----K---
------AG-SF-Y-----------------TLA-IILI-VIG---I--------------
-ILV-----------I-IA--L--------VF---CFV-Q--------S--R--------
---------RR---N------------------------------------FL-------
----SAYPSS-------------AGKERIESYN-------YH------------------
-QST------------NKN----------------NKPAE-SVNH---------------
-------------------------------------TRRG------S-----M------
-----P-------D-P---------G--G----R----LLFV------------------
-------------------R------D-D------------------------IQ-----
R--FDLQD--------LLRA------------------SAEVL-GS-----------GTF
-G------ASYKA-AI----------------S-S-G-----------Q--------TLV
VKRY-----------K-HM------------NN-----V-GR--D-E-FHEH------MR
RLGRL-N------HPNILPLVA--------------------YYYR-----REEKLLVTE
F-MP-N-SS-L------------------------AS--------------------HL-
--H---------------------------------------------------A-----
--------------------------------------------------N---------
------N-----------------------S-------------A---------------
----------------GL-DWIT-------------------------------------
-----------------------RLKIIK----------------GVAKG----------
-------------LSY-LFD-E-----------LP---TL--------------------
---------TI---PHGHMKSSNI-----------VL-----------------DD----
--------------SF---------E---------------PL-LTDYALR--------P
MM-S-S------E---------H-------------------------------------
---------------------------------------AH-------------------
----N------F-MT-AYK---SPEYRP------S-----------K-----G-------
--Q----I-----I------TKK-TDVWC--------------------FGVLILEVL-T
GRFP-------E---N--Y--------L----TQG-------------------------
Y---------------------------DS---N-------------M------------
---------------------S-L------------------------VT----------
-----WVNDMV---------K-------E-K--------K-TG-DVF---------DKE-
--------------------M---------K-----------------------------
--------------G---K-------K--------N-----------C------------
--------K------AE-MINLLK----------------------------IGLRCCEE
E---------------------------------EER-----------------------
----------------------------------------------------------R-
----------------------MDMREVVEM--------------------VEM------
----------L---------------------------------R------EG---E---
------S-E-------DDF---GS--------------MDHR------GT----------
-----------------HNNV-----YSSMLL-----DDDDF---------------GFS
M----------NR-----------------------------------------------
-----------------------------------------------------
>AT1G60630.1 pacid=19657454 transcript=AT1G60630.1 locus=AT1G60630 ID=AT1G60630.1.TAIR10 annot-version=TAIR10
------------------------------------------------------------
------------------------------------------------------------
------------------------------------------------------------
------------------------------------------------------------
------------------------------------------------------------
------------------------------------------------------------
------------------------------------------------------------
-----------------------------------------MISSSSC------------
------------------------------------------------------------
-----------------MFF---------L-------V----------------------
------F---AF------------------------------------------------
--------------------F---------------------------------------
------------------------------------------------------------
------------------------------------------------------------
------------------------------------------------------------
------------------------------------------------------------
------------------------------------------------------------
-LISP---------------V---------------------------------R-----
----S-S------------DVE----------------A----LLS--------------
---------LKSS-I----------------DPS--------NS----------I-----
PW-----------R----------------G-----------T-----------------
-D-----P---------------------------------C------------------
----N-------------W-EG-VKK-----------C-----M----------------
------------------------------------------------------------
------------------------------------------------------------
------------------------------------------------------------
---------------------------------------------K--------------
------------------------------------------------------------
------------------------------------------------------------
------------------------------------------------------------
------------------------------------------------------------
------------------------------------------------------------
------------------------------------------------------------
------------------------------------------------------------
------------------------------------------------------------
------------------------------------------------------------
------------------------------------------------------------
------------------------------------------------------------
------------------------------------------------------------
------------------------------------------------------------
------------------------------------------------------------
------------------------------------------------------------
------------------------------------------------------------
------------------------------------------------------------
------------------------------------------------------------
------------------------------------------------------------
------------------------------------------------------------
------------------------------------------------------------
------------------------------------------------------------
------------------------------------------------------------
------------------------------------------------------------
-------------------------------G----------------------------
------------------------------------------------------------
------------------------------------------R----VSK-----LVL--
---ENLNL------SGSL-NGK-----------------------SLN-QL----DQ---
--LRVLSF-K-----------------GNSLS----------------------------
-------------------------GSI-P-----N-L-----SG-LVN-----------
-------------L--KSLYLNDNNF----------------------------SGEFP-
-------------------E----------------------------------------
---------------------------------------------------------S-L
-T----------------------------------------------------------
------------------------------------------------------------
------------------------------------------------------------
-----------------------------------SL-HR-LKTVVLSRNRFSGKIPS--
----S-L----------------------L-RLSRL------------------------
-----------------------------------------------------YTFYVQD
NLFS-GSI-PP-L--N-Q----------AT--L--------------RFFNVSNN-QLSG
HIPPTQA-L--NR-FN-E------------SS-FT-------------------------
------------DN--------IA-LC-------G---D-Q-I--------------QN-
S--------------------C-----NDT-TGI-TS-----T-----P-----------
----SAKPA-IPV-----------------------------------------------
------------------------------------------------------------
--------------------------------------AK------T-R--S----R---
---------TK-L-----------------IGI-ISGS-ICGG-IL--------------
-ILL-----------L-TFLLI------------CLLW----------R--R--------
---------KR-------S------KS-------KR--EERRSKR---------------
-------------------------------------VAESK------------------
-EAKTA-----------------------------ETEEG-TSDQK--------------
-----------------------------NKRF--S-WEKE------S-----E------
-----E-------G-S---------V--G----T----LVFL------------------
-------------------G-----RDIT------------------------VV-----
R--YTMDD--------LLKA------------------SAETL-GR-----------GTL
-G------STYKA-VM----------------E-S-G-----------F--------IIT
VKRL-----------K-DA------------GF-----P-RM--D-E-FKRH------IE
ILGRL-K------HPNLVPLRA--------------------YFQA-----KEECLLVYD
Y-FP-N-GS-L------------------------FS--------------------LI-
--H---------------------------------------------------G-----
--------------------------------------------------S---------
------K----------------------VS-------------G------S-G-K----
----------------PL-HWTS-------------------------------------
-----------------------CLKIAE----------------DLAMG----------
-------------LVY-IHQ-N-----------P--------------------------
---------GL---THGNLKSSNV-----------LL-----------------GP----
--------------DF---------E---------------SC-LTDYGLS--------D
LH-D-P------Y---------S-------------------------------------
---------------------------------------IED------------------
-TS-A------A-SL-FYK---APEC--------R-----------D-----L-------
--R----KA----S------TQP-ADVYS--------------------FGVLLLELL-T
GRTS-------F---K--D--------L----VHK-------------------------
Y--------------------------------G-------------S------------
---------------------D-I------------------------ST----------
-----WVRAVR---------E-------E-E--------T-EV------------SEEL-
------------------------------------------------------------
--------------------------N--------A-----------S------------
--------E------EK-LQALLT----------------------------IATACVAV
K---------------------------------PEN-----------------------
----------------------------------------------------------R-
----------------------PAMREVLKM--------------------VKD------
----------A---------------------------------R------AE---A---
------A-LFS---------------------------FN--------SS----------
------------DHSP-GRW-----------------SDTIQS-----------------
-----------LPREDHMS-----------------------------------------
----------------------------------I------------------
>AT1G75820.1 pacid=19657662 transcript=AT1G75820.1 locus=AT1G75820 ID=AT1G75820.1.TAIR10 annot-version=TAIR10
------------------------------------------------------------
------------------------------------------------------------
------------------------------------------------------------
------------------------------------------------------------
------------------------------------------------------------
------------------------------------------------------------
------------------------------------------------------------
------------------------------------------------------------
------------------------------------------------------------
--------------MA-MRL---------LK----THL----------------------
------L---FL------------------------------------------------
-------------------HL---------------------------------------
------------------------------------------------------------
-------YL---------------------------------------------------
-------------------F-------------F-------------SPC----------
---------------F--------------------------------------------
------------------------------------------------------------
------------------------------------------------------A-----
----Y-T------------DME----------------V----LLN--------------
---------LKSS-M-I-----------G--PKG--------HG----------L----H
DW-----------I--------------HSS-----------SP----------------
DA-----H---------------------------------C------------------
----S-------------F-SG-VS------------C-----D----------------
-----------------------------------DD-ARVIS----LNVSFTPLF----
-----GTISP-----EI-GMLTHLVNLTLAA------NNFTGELPLE-MKSL-TSLKVLN
ISNNGNL-------------------------------------------------TGTF
PG-EIL--------------------------KAMVDLEVLDTYNNNF--NGKL----PP
-EMS-E-------------------------LKKLKYLSFGGNFFSGEI---------PE
SY-GDIQSLE-----YLGLNGAGLSGKSPAFLSRLKNLREMYIGY---------------
--------------------------------YNSY------------------------
------------------------------------------------------------
----------------------------------TGGVPPEFGG----------------
------------------------------------------------------------
------------------------------------------------------------
LTKLEILDMASCTL----------------------------------------------
------------TGEIP-------------------------------------------
------------------------------------------------------------
------------------------------------------------------------
-------TSLS------------NLKHLHTLFLHI-------------------------
-NNLTGHI-------------------------------------------------PPE
LS-GLVS-----------------------------------------------------
------------------------------------------------------------
-----------------------------LKSLD--------------------------
------------------------------------------------------------
------------------------------------------------------------
------------------------------------------------------------
------------------------------------------------------------
------------------------------------------------------------
------------------------------------------------------------
-----------------------------------------LSINQL-TGEIPQSFI---
-----------------------------------------------NLGNITLINLFRN
NLYGQIPEAIG--ELPKLEVFEVWE--NNFTLQ--------LPANLG-RNGNLIKLDVSD
NHLTGL------IPKDLCRGEKLEMLILS-------------------------NN-FFF
GPIPEEL-GKCKSLTKIRIVKNLLNGT-VPAG-----LFNLPL----VTI-----IEL--
---TDNFF------SGEL-PVT------------------------MS-G-----DV---
--LDQIYL-S-----------------NNWFS----------------------------
-------------------------GEI-P----PA-I-----GN-FPN-----------
-------------L--QTLFLDRNRF----------------------------RGNIP-
-------------------R------EI------------FE-LK------HL-------
----------------------------------SR-------INTSANNITGGIPDS-I
-S----------------------------------------------------------
------------------------------------------------------------
------------------------------------------------------------
-----------------------------------RC-ST-LISVDLSRNRINGEIPK--
----G-I----------------------N-NVKNL------------------------
-----------------------------------------------------GTLNISG
NQLT-GSI-PTGIG-N-M----------TS--L--------------TTLDLSFN-DLSG
RVPLGGQ-F--LV-FN-E------------TS-FA-------------------------
------------GN--------TY-LC-------L---P-H-R--------------VS-
---------------------C-----P--------------------------------
------------------------------------------------------------
------------------------------------------------------------
-----------------T------RPGQTSDH--------------N-H--T----A---
---------LF-S-----------------PSR-IVIT-VIAA-IT--------------
---G-----------L-IL-IS---------V---AI-----------RQ-M--------
---------NKK--K---NQ----------------------------------------
------------------------------------------------------------
------------------------------------------------------------
------------------------------------------------------------
-----K-------S-L---------A--W----K----LTAF------------------
-------------------Q------K------------------------LDFK-----
S--EDV---------------LECL------------KEENII-GK-----------GGA
-G------IVYRG-SM----------------P-N-N-----------V--------DVA
IKRL-----------V-GRG-----------TG-----R-SD--H-G-FTAE------IQ
TLGRI-R------HRHIVRLLG--------------------YVAN-----KDTNLLLYE
Y-MP-N-GS-L------------------------GE--------------------LL-
--H---------------------------------------------------G-----
--------------------------------------------------S---------
------KG---------------------------------------------G------
----------------HL-QWET-------------------------------------
-----------------------RHRVAV----------------EAAKG----------
-------------LCY-LHH-D-----------C----SP--------------------
---------LI---LHRDVKSNNI-----------LL-----------------DS----
--------------DF---------E---------------AH-VADFGLA--------K
FL-V-D------G---------AASE----------------------------------
-------------------------------------C-MS-------------------
-SI-A------G-SY-GYI---APEY--------A-----------Y-----T-------
--L----K-----V------DEK-SDVYS--------------------FGVVLLELI-A
GKKP-------V---GE-F--------G--------------------------------
E---------------------------GV---D-------------I-V----------
-------------------------------------------------R----------
-----WVRNTE---------EEITQPSDA-A--------I-VV-AIV---------DPR-
--------------------L---------T-----------------------------
--------------G--------------------Y-----------P------------
--------L------TS-VIHVFK----------------------------IAMMCVEE
E---------------------------------AAA-----------------------
----------------------------------------------------------R-
----------------------PTMREVVHM--------------------LTN------
----------P-------------------------------P-----------------
--------------------------------------KS--------VA----------
------------NLIA-------------------------------------------F
------------------------------------------------------------
-----------------------------------------------------
>AT1G72460.1 pacid=19657811 transcript=AT1G72460.1 locus=AT1G72460 ID=AT1G72460.1.TAIR10 annot-version=TAIR10
------------------------------------------------------------
------------------------------------------------------------
------------------------------------------------------------
------------------------------------------------------------
------------------------------------------------------------
------------------------------------------------------------
------------------------------------------------------------
-----------------------------------------MA-----------------
------------------------------------------------------------
------------------VA---------W-------L----------------------
------I---WP------------------------------------------------
--------------------I---------------------------------------
------------------------------------------------------------
--------V---------------------------------------------------
-------------------L-------------S---------------L----------
-----------------T---------------------A--------------------
--L---------------------------------------------------------
---SA---------------N---------------------------------S-----
----I-T------------ESE----------------S----LLK--------------
---------FKKS-L----------------NNT------K-S-----------L----D
SW-----------T--------------P-E-----------S-----------------
-E-----P---------------------------------C-----------GAS-Q--
----R-------------W-IG-LL------------C-----N----------------
------------------------------------------------------------
------------------------------------------------------------
------------------------------------------------------------
---------------------------------------------K--------------
------------------------------------------------------------
------------------------------------------------------------
------------------------------------------------------------
------------------------------------------------------------
------------------------------------------------------------
------------------------------------------------------------
------------------------------------------------------------
------------------------------------------------------------
------------------------------------------------------------
------------------------------------------------------------
------------------------------------------------------------
------------------------------------------------------------
------------------------------------------------------------
------------------------------------------------------------
------------------------------------------------------------
------------------------------------------------------------
------------------------------------------------------------
------------------------------------------------------------
------------------------------------------------------------
------------------------------------------------------------
------------------------------------------------------------
------------------------------------------------------------
------------------------------------------------------------
------------------------------------------------------------
-------------------------------N----------------------------
------------------------------------------------------------
------------------------------------------S----VFG-----LQI--
---EQMGL------SGKV-DVA-----------------------PLK-DL----PS---
--LRTISI-M-----------------NNSFS----------------------------
-------------------------GDI-P-----E-F-----NR-LTA-----------
-------------L--KSLYISGNRF----------------------------SGNIP-
-------------------S------D---------------------------------
---------------------------------------------------------Y-F
-E----------------------------------------------------------
------------------------------------------------------------
------------------------------------------------------------
-----------------------------------TM-VS-LKKAWLSNNHFSGLIPI--
----S-L----------------------ATTLPNL------------------------
-----------------------------------------------------IELRLEN
NQFI-GSI-PN-F--T-Q----------TT--L--------------AIVDLSNN-QLTG
EIPPG---L--LK-FD-A------------KT-FA-------------------------
------------GN--------SG-LC-------G---A-K-L--------------ST-
P--------------------C-----PQP-K----------------------------
------------------------------------------------------------
-------------------------------------------NS------------TA-
-----------------------------SITI----EGT------M-K--D----A---
---------NK-S-----------------KYF-LAFS-TLG---V--------------
-LLI-----------V-VLVSL--------AF---R-K-K--------K--K--------
---------KR---R---R------KK-AR--RTS---EQD----------NS-------
----DDQQIQVT------------------------------------------------
----------------VEG----------------SNSSR-QSRSS------------R-
-----------------------------SGEL--N-KG---------------------
-----V-------A-G---------T--S----D----LVMV------------------
-------------------N------K-E------------------------KG-----
V--FRLSD--------LMKA------------------AAHVL-GNPGGGSNRPRSSGGV
-G------SAYKA-VL----------------S-N-G-----------V--------TVV
VKRV-----------T-VM------------NQ-----V-SV--D-V-FDKE------IR
KLGSL-Q------HKNVLTPLA--------------------YHFR-----QDEKLLVFE
F-VP-N-LN-L------------------------LH--------------------RL-
--H---------------------------------------------------G-----
--------------------------------------------------D---------
------H--------------------------------------------E-E-F----
----------------QL-DWPS-------------------------------------
-----------------------RLKIIQ----------------GIARG----------
-------------MWY-LHR-E-----------LG---FL--------------------
---------NL---PHGNLKSSNI-----------FL-----------------AE----
--------------DG---------E---------------PL-ISEFGLQ--------K
LI-N-P------D---------A-------------------------------------
---------------------------------------QS-------------------
----Q------S-LV-AFK---SPEA--------D-----------R-----D-------
--G----T-----V------SAK-SDVFS--------------------FGVVVLEIL-T
GKFP-------S---Q--Y--------A----GLN-------------------------
R---------------------------AG---G-------------A------------
---------------------N-L------------------------VE----------
-----WLGSAL---------E-------Q-G--------G-WM-DLL---------HPM-
--------------------V---------V-----------------------------
--------------T---A-------A--------AE-------DKIM------------
--------E------EE-IENVLR----------------------------IGVRCTRE
D---------------------------------PDQ-----------------------
----------------------------------------------------------R-
----------------------PNMTEVVDEL------------------TIED------
----------S---------------------------------N------DD---FIT-
------I-E-------T-------------------------------------------
------------------------------------------------------------
------------------------------------------------------------
-----------------------------------------------------
>AT1G62950.1 pacid=19658153 transcript=AT1G62950.1 locus=AT1G62950 ID=AT1G62950.1.TAIR10 annot-version=TAIR10
M-----------------------------------------------------------
--------------------QIG-------------------------------------
------------------------------------------------------------
------------------------------------------------------------
------------------------------------------------------------
------------------------------------------------------------
------------------------------------------------------------
------------------------------------------------------------
------------------------------------------------------------
------------KLIW-VIM-----------------F----------------------
------I---FV------------------------------------------------
--------------------H---------------------------------------
------------------------------------------------------------
--------I---------------------------------------------------
-------------------I-------------I--------------------------
---------------------------------------T--------------------
-SS---------------------------------------------------------
-RSFS-D-------------S---------------------------------I-----
----I-T------------ERE----------------I----LLQ--------------
---------FKDN-IND-----------D--PYN---------S----------L----A
SW-----------V--------------S-N-----------A-----------------
-D-----L---------------------------------CN-----------------
----S-------------F-NG-VS------------C-----N----------------
-----------------------------------QE-GFVEK----IVLWNTSLA----
-----GTLTP-----AL-SGLTSLRVLTLFG------NRITGNLPLD-YLKL-QTLWKIN
VSSN-AL-------------------------------------------------SGLV
PE-F-I--------------------------GDLPNLRFLDLSKNAF--FGEI----PN
-SLF------------------------KF-CYKTKFVSLSHNNLSGSI---------PE
SI-VNCN-----------------------------------------------------
------------------------------------------------------------
------------------------------------------------------------
------------------------------------------------------------
------------------------------------------------------------
------------------------------------------------------------
--NLIGFDFSYNGI----------------------------------------------
------------TGLLP-------------------------------------------
------------------------------------------------------------
------------------------------------------------------------
--------RIC------------DIPVLEFVSVRR-------------------------
-NLLSGDV-------------------------------------------------FEE
IS-KCKR-----------------------------------------------------
------------------------------------------------------------
-----------------------------LSHVD--------------------------
------------------------------------------------------------
------------------------------------------------------------
------------------------------------------------------------
------------------------------------------------------------
------------------------------------------------------------
------------------------------------------------------------
-----------------------------------------IGSNSF-DGVASFEVI---
-----------------------------------------------GFKNLTYFNVSGN
RFRGEIGEIVD--CSESLEFLDASS--NELT-----------------------------
----GN------VPSGITGC----------------------------------------
-----------------------------------------KS----LKL-----LDL--
---ESNRL------NGSV-PVG------------------------MG-KM----EK---
--LSVIRL-G-----------------DNFID----------------------------
-------------------------GKL-P----LE-L-----GN-LEY-----------
-------------L--QVLNLHNLNL----------------------------VGEIP-
-------------------E------DL------------SN-CR------LL-------
----------------------------------LE-------LDVSGNGLEGEIPKN-L
-L----------------------------------------------------------
------------------------------------------------------------
------------------------------------------------------------
-----------------------------------NL-TN-LEILDLHRNRISGNIPP--
----N-L----------------------G-SLSRI------------------------
-----------------------------------------------------QFLDLSE
NLLS-GPI-PSSLE-N-L----------KR--L--------------THFNVSYN-NLSG
IIPK----I--QA-SG-A------------SS-FS-------------------------
------------NN--------PF-LC-------G---D-P-L--------------ET-
P--------------------C-----N--------------------------------
------------------------------------------------------------
--------------------------------------------AL-----------R--
---------------------------TGSRS--------------R-K--T----K---
---------AL-S-----------------TSV-IIVI-IAAA-AI--------------
-LVG-----------I-CL-VL--------VL---NL-----------RA-R--------
---------KRR--K---K-----------------------------------------
---------------------------------------REE------------------
-EIV----------------------------TFDTTTPT-QAST---------------
--------------------------------------ESG------N-----G------
-----G-------V-T---------F--G----K----LVLF------------------
-------------------S------K-S----------------------LPSK-----
Y--EDW----------EAGT-KALL------------DKDNII-GI-----------GSI
-G------AVYRA-SF----------------E-G-G-----------V--------SIA
VKKL-----------E-TLG-----------RI-----R-NQ--E-E-FEQE------IG
RLGSL-S------HPNLASFQG--------------------YYFS-----STMQLILSE
F-VT-N-GS-L------------------------YD--------------------NL-
--H---------------------------------------------------P-----
--------------------------------------------------R---------
------V----------SHRTSS---SSSSH-------------G------N-T------
----------------EL-NWHR-------------------------------------
-----------------------RFQIAV----------------GTAKA----------
-------------LSF-LHN-D-----------C----KP--------------------
---------AI---LHLNVKSTNI-----------LL-----------------DE----
--------------RY---------E---------------AK-LSDYGLE--------K
FL-P-V------L---------NSSG----------------------------------
-------------------------------------L-T--------------------
-KF-H------N-AV-GYI---APEL--------A-----------Q-----S-------
--L----R-----V------SDK-CDVYS--------------------YGVVLLELV-T
GRKP-------V---E--S--------P--------------------------------
-------------------------SE-NE---V-------------V-I----------
-----------------------L------------------------RD----------
-----HVRNLL---------E-------T-G--------S-AS-DCF---------DRR-
--------------------L---------R-----------------------------
--------------G--------------------F-----------E------------
--------E------NE-LIQVMK----------------------------LGLICTTE
N---------------------------------PLK-----------------------
----------------------------------------------------------R-
----------------------PSIAEVVQV--------------------LEL------
----------I---------------------------------R------NG---M---
------E-S---------------------------------------------------
------------------------------------------------------------
------------------------------------------------------------
-----------------------------------------------------
>AT3G24660.1 pacid=19658416 transcript=AT3G24660.1 locus=AT3G24660 ID=AT3G24660.1.TAIR10 annot-version=TAIR10
M-----------------------------------------------------------
------------------------------------------------------------
------------------------------------------------------------
------------------------------------------------------------
------------------------------------------------------------
------------------------------------------------------------
------------------------------------------------------------
----------------------------------------GMEAL---------------
------------------------------------------------------------
-----------------RFLHV-I-----F-------F----------------------
------F---VL------------------------------------------------
--------------------I---------------------------------------
------------------------------------------------------------
--------L---------------------------------------------------
-------------------H-------------C--------------HC----------
-----------------G---------------------T--------------------
--S---------------------------------------------------------
---LS---------------G---------------------------------------
----S-S------------DVK----------------L----LLGK-------------
---------IKSS-LQG-----------N--SES------------------LLL----S
SW-----------N--------------S-S-----------V-----------------
-------P--------------------------------VC------------------
----Q-------------W-RG-VKWVFSNGSP--LQC-----SDLS-------------
------------------------------------------------------------
------------------S--PQWTNTSLF------------------------------
------------------------------------------------------------
--------------------------------------------ND------------SS
------------------------------------------------------------
-L----------------------------------------------------------
------------------------------------------------------------
------------------------------------------------------------
------------------------------------------------------------
------------------------------------------------------------
------------------------------------------------------------
------------------------------------------------------------
------------------------------------------------------------
------------------------------------------------------------
------------------------------------------------------------
------------------------------------------------------------
------------------------------------------------------------
------------------------------------------------------------
------------------------------------------------------------
------------------------------------------------------------
------------------------------------------------------------
------------------------------------------------------------
------------------------------------------------------------
------------------------------------------------------------
------------------------------------------------------------
------------------------------------------------------------
------------------------------------------------------------
------------------------------------------------------------
------------------------------------------------------------
------------------------------------------------------------
------------------------------------------H----LLS-----LQL--
---PSANL------TGSL-PRE------------------------IG-EF----SM---
--LQSVFL-N-----------------INSLS----------------------------
-------------------------GSI-P----LE-L-----GY-TSS-----------
-------------L--SDVDLSGNAL----------------------------AGVLP-
-------------------P------SI------------WNLCD------KL-------
----------------------------------VS-------FKIHGNNLSGVLPEP--
-A----------------------------------------------------------
---------------LP--------------------------------N----------
------------------------------------------------------------
----------------------------------STC-GN-LQVLDLGGNKFSGEFPE--
----F-I----------------------T-RFKGV------------------------
-----------------------------------------------------KSLDLSS
NVFE-GLV-PEGLG-V-L-----------E--L--------------ESLNLSHN-NFSG
MLPDFGE----SK-FG-A------------ES-FE-------------------------
------------GNS-------PS-LC-------G---L-P-L--------------KP-
---------------------C--------------------------------------
------------------------------------------------------------
------------------------------------------------------------
---------------------------------------L------G-S--S----R---
----------L-S-----------------PGA-VAGL-VIGL-MS--------------
-GAV-------------VVASL--------LI---GYL----------QN-K--------
---------KR---K---S------SI---------------------------------
-------------------------------------ESEDDL-----------------
-EE--------------------------------GDEED--------------------
-----------------------------------------------EI----GE-----
----KE-------G-G---------E--G----K----LVVF------------------
-------------------Q------G--------------------------GE-----
N--LTLDD--------VLNA------------------TGQVM-EK-----------TSY
-G------TVYKA-KL----------------S-D-G-----------G--------NIA
LRLL-----------R-EG------------TC-----K-DR--S-S-CLPV------IR
QLGRI-R------HENLVPLRA--------------------FYQGK----RGEKLLIYD
Y-LP-N-IS-L------------------------HD--------------------LL-
--H---------------------------------------------------E-----
--------------------------------------------------S---------
------K-----------------------P--------------------R-K-P----
----------------AL-NWAR-------------------------------------
-----------------------RHKIAL----------------GIARG----------
-------------LAY-LHT-G-----------QE----V--------------------
---------PI---IHGNIRSKNV-----------LV-----------------DD----
--------------FF---------F---------------AR-LTEFGLD--------K
IM-V-Q------A---------V-------------------------------------
---------------------------------------AD-------------EIV---
-SQ-A------K-SD-GYK---APEL--------H-----------K-----M-------
--K----K-----C------NPR-SDVYA--------------------FGILLLEIL-M
GKKP-------G---K--S--------G----RNG-------------------------
----------------------------NE---F-------------V------------
---------------------D-L------------------------PS----------
-----LVKAAV---------L-------E-E--------T-TM-EVF---------DLE-
--------------------A---------M-----------------------------
--------------K---G---IR--S--------P-----------M------------
--------E------EG-LVHALK----------------------------LAMGCCAP
V---------------------------------TTV-----------------------
----------------------------------------------------------R-
----------------------PSMEEVVKQ--------------------LEE------
----------N---------------------------------R------PR---N---
------R-S-A-----------------------------------LYSP----------
-----------TETRSDAE-----------------------------------------
-----------TP-----F-----------------------------------------
-----------------------------------------------------
>AT3G57830.1 pacid=19658771 transcript=AT3G57830.1 locus=AT3G57830 ID=AT3G57830.1.TAIR10 annot-version=TAIR10
------------------------------------------------------------
------------------------------------------------------------
------------------------------------------------------------
------------------------------------------------------------
------------------------------------------------------------
------------------------------------------------------------
------------------------------------------------------------
-----------------------------------------MQF------------L---
------------------------------------------------------------
-----------------RLL---------T-------L----------------------
------L---VS------------------------------------------------
--------------------SY--------------------------------------
------------------------------------------------------------
--------F---------------------------------------------------
-------------------F-------------F---------------F----------
-----------------I---------------------N--------------------
--F---------------------------------------------------------
---SS---------------S---------------------------------L-----
----N-P------------DGL----------------S----LLA--------------
---------LKSA-ILR-----------D--PT---------RV----------M----T
SW-----------S--------------E-S---------D-P-----------------
-T-----P---------------------------------C------------------
----H-------------W-PG-II------------C-----T----------------
------------------------------------------------------------
------------------------------------------------------------
------------------------------------------------------------
---------------------------------------------H--------------
------------------------------------------------------------
------------------------------------------------------------
------------------------------------------------------------
------------------------------------------------------------
------------------------------------------------------------
------------------------------------------------------------
------------------------------------------------------------
------------------------------------------------------------
------------------------------------------------------------
------------------------------------------------------------
------------------------------------------------------------
------------------------------------------------------------
------------------------------------------------------------
------------------------------------------------------------
------------------------------------------------------------
------------------------------------------------------------
------------------------------------------------------------
------------------------------------------------------------
------------------------------------------------------------
------------------------------------------------------------
------------------------------------------------------------
------------------------------------------------------------
------------------------------------------------------------
------------------------------------------------------------
-------------------------------G----------------------------
------------------------------------------------------------
------------------------------------------R----VTS-----LVL--
---SGRRL------SGYI-PSK------------------------LG-LL----DS---
--LIKLDL-A-----------------RNNFS----------------------------
-------------------------KPV-P----TR-L-----FN-AVN-----------
-------------L--RYIDLSHNSI----------------------------SGPIP-
-------------------A------QI--------------------------------
------------------------------------------------------------
------------------------------------------------------------
------------------------------------------------------------
------------------------------------------------------------
----------------------------------QSL-KN-LTHIDFSSNLLNGSLPQ--
----S-L----------------------T-QLGSL------------------------
----------------------------------------------------VGTLNLSY
NSFS-GEI-PPSYG-R-F----------PV--F--------------VSLDLGHN-NLTG
KIPQIGS-L--LN-QG-P------------TA-FA-------------------------
------------GN--------SE-LC-------G---F-P-L--------------QK-
L--------------------C-----KDE-G-T-------------NPK----------
----LVAP--KPE-----------------------------------------------
--------------------------GSQILPKKP--------NP---------------
--------------------------SFID-K-------D-----GR-K-NK--------
---------PI-T-----------------GSV-TVSL------IS--------------
-GVS-----------I-VIGAV--------SISV-WLI-------------R--------
---------RK---L---S------ST-------V---STP-------------------
-------------------------------EK----NNTAA------------------
-----------------------------------PLDDA-ADEEEK-------------
------------------------------------------------------------
-------------------------E--G----K----FVVM------------------
-------------------D--------E------------------------GF-----
E--LELED--------LLRA------------------SAYVV-GK-----------SRS
-G------IVYRV-VA----------------G-M-GSGTVAATFTSST--------VVA
VRRL-----------S-DGD-----------AT-----W-RR--K-D-FENE------VE
AISRV-Q------HPNIVRLRA--------------------YYYA-----EDERLLITD
Y-IR-N-GS-L------------------------YS--------------------AL-
--H---------------------------------------------------G-----
--------------------------------------------------G---------
------P-----------------------S-------------N------T-L-P----
----------------SL-SWPE-------------------------------------
-----------------------RLLIAQ----------------GTARG----------
-------------LMY-IHE-------------YS---PR--------------------
---------KY---VHGNLKSTKI-----------LL-----------------DD----
--------------EL---------L---------------PR-ISGFGLT--------R
LV-S-G------Y---------SKLIG--------SLSAT-------------RQSLDQ-
------------------------------------TYLTS-------------ATT-VT
RIT-A------P-TV-AYL---APEA--------R-----------A---SSG-------
--C----K-----L------SQK-CDVYS--------------------FGVVLMELL-T
GRLP-------N---A--S--------S--------------------------------
K---------------------------NN---G-------------E------------
---------------------E-L------------------------VR----------
-----VVRNWV---------K-------EEK--------P-LS-EIL---------DPE-
--------------------I---------L-----------------------------
--------------N---K-------G--------H-----------A------------
--------D------KQ-VIAAIH----------------------------VALNCTEM
D---------------------------------PEV-----------------------
----------------------------------------------------------R-
----------------------PRMRSVSES--------------------LGR------
----------I---------------------------------K------SD-------
------------------------------------------------------------
------------------------------------------------------------
------------------------------------------------------------
-----------------------------------------------------
>AT3G51740.1 pacid=19660136 transcript=AT3G51740.1 locus=AT3G51740 ID=AT3G51740.1.TAIR10 annot-version=TAIR10
------------------------------------------------------------
------------------------------------------------------------
------------------------------------------------------------
------------------------------------------------------------
------------------------------------------------------------
------------------------------------------------------------
------------------------------------------------------------
-----------------------------------------MNHL---------------
----------------------YKNPFRI-------------------------------
--YEISFH-----FCA-SLL---------L-------C----------------------
----------FL------------------------------------------------
--------------------L---------------------------------------
------------------------------------------------------------
--------F---------------------------------------------------
-------------------S-------------A--------------------------
-------------------------------------QAV--------------------
--AG---GGGG-------------------------------------------------
-GHSW-----------DGIVV---------------------------------T-----
----Q-A------------NYQ----------------A----LQA--------------
---------IKHE-LI------------D--FTG---------V----------L----K
SW-----------N--------------N-S---------A-S-----------------
-S-----Q---------------------------------VC--------------S--
----G-------------W-AG-IK------------C-----L----------------
------------------------------------------------------------
------------------------------------------------------------
------------------------------------------------------------
---------------------------------------------R--------------
------------------------------------------------------------
------------------------------------------------------------
------------------------------------------------------------
------------------------------------------------------------
------------------------------------------------------------
------------------------------------------------------------
------------------------------------------------------------
------------------------------------------------------------
------------------------------------------------------------
------------------------------------------------------------
------------------------------------------------------------
------------------------------------------------------------
------------------------------------------------------------
------------------------------------------------------------
------------------------------------------------------------
------------------------------------------------------------
------------------------------------------------------------
------------------------------------------------------------
------------------------------------------------------------
------------------------------------------------------------
------------------------------------------------------------
------------------------------------------------------------
------------------------------------------------------------
------------------------------------------------------------
-------------------------------G----------------------------
------------------------------------------------------------
------------------------------------------Q----VVA-----IQL--
---PWKGL------GGTI-SEK------------------------IG-QL----GS---
--LRKLSL-H-----------------NNVIA----------------------------
-------------------------GSV-P----RS-L-----GY-LKS-----------
-------------L--RGVYLFNNRL----------------------------SGSIP-
-------------------V------SL------------GN-CP------LL-------
----------------------------------QN-------LDLSSNQLTGAIPPS-L
-TESTR------------------------------------------------------
-LYRLNLSFNSLSGPLP-VSVARSYTLTFLDLQHNNLSGSIPDFF-V------NGSH---
-PLKTLNLDHNRFSGAVPVSLCKHSLLEEVSISHNQLSGSIPRECGGLPHLQSLDFSYNS
INGTIPDSFSNLSSLVSLNLESNHLKGPIPDAI-DRL-HN-LTELNLKRNKINGPIPE--
----T-I----------------------G-NISGI------------------------
-----------------------------------------------------KKLDLSE
NNFT-GPI-PLSLV-H-L----------AK--L--------------SSFNVSYN-TLSG
PVPPV---LS-KK-FN-S------------SS-FL-------------------------
------------GN--------IQ-LC-------G---Y-S-S--------------SN-
P--------------------C-----PA------PD-----H---HHP-----------
---LTLSPT--S------------------------------------------------
-------------------------------------------SQE--------------
-----------------------------PRK-------H------H-H--R----K---
----------L-S-----------------VKD-VILI-AIGA-LL--------------
-AIL-----------L-LLCCI--------LL---CCL-I--------K--K--------
---------RA---A---L------KQ---------------------------------
--------------------------------K----DGKDKT-----------------
-------------------------------------SEK-TVSA---------------
-------------------------------GV--A-GTAS------A-----G------
-----G-------E-M---------G--G----K----LVHF------------------
-------------------D------G--------------------------PF-----
V--FTADD--------LLCA------------------TAEIM-GK-----------STY
-G------TAYKA-TL----------------E-D-G-----------N--------EVA
VKRL-----------R-EK------------TT-----K-GV--K-E-FEGE------VT
ALGKI-R------HQNLLALRA--------------------YYLGP----KGEKLLVFD
Y-MS-K-GS-L------------------------SA--------------------FL-
--H---------------------------------------------------A-----
------------------------------------------------------------
------R-----------------------G-------------P--------E-T----
----------------LI-PWET-------------------------------------
-----------------------RMKIAK----------------GISRG----------
-------------LAH-LHS-N-----------EN-------------------------
----------M---IHENLTASNI-----------LL-----------------DE----
--------------QT---------N---------------AH-IADYGLS--------R
LM-T-A------A---------A-------------------------------------
---------------------------------------AT-------------NVI---
-AT-A------G-TL-GYR---APEF--------S-----------K-----I-------
--K----N-----A------SAK-TDVYS--------------------LGIIILELL-T
GKSP-------G---E--P--------T----N---------------------------
---------------------------------G-------------M------------
---------------------D-L------------------------PQ----------
-----WVASIV---------K-------E-E--------W-TN-EVF---------DLE-
--------------------L---------M-----------------------------
--------------R---E---T---Q--------S-----------V------------
--------G------DE-LLNTLK----------------------------LALHCVDP
S---------------------------------PAA-----------------------
----------------------------------------------------------R-
----------------------PEANQVVEQ--------------------LEE------
----------I---------------------------------R------PE---T---
------E-V-E-----------------------------------TETTP---------
------------FGSGG--------------------EGG-------------------K
D----------LGSNEE-------------------------------------------
-----------------------------------------------------
>AT3G20190.1 pacid=19660438 transcript=AT3G20190.1 locus=AT3G20190 ID=AT3G20190.1.TAIR10 annot-version=TAIR10
------------------------------------------------------------
------------------------------------------------------------
------------------------------------------------------------
--------------------------------MLTWE-----------------------
------------------------------------------------------------
------------------------------------------------------------
------------------------------------------------------------
-------------------------------------TPVMLASN---------------
-------------------------------------------------------TASTK
KLA---------------FI---------T-------T----------------------
------FL--II------------------------------------------------
--------------------V---------------------------------------
------------------------------------------------------------
--------L---------------------------------------------------
-------------------C-------------P---------------V----------
-----------------T---------------------M--------------------
--V----MSQPQAD----------------------------------------------
--VLP---------------L---------------------------------P-----
----A-S------------DAD----------------C----LLR--------------
---------FKDT-L----------------VN-------A-SF----------I----S
SW-----------D--------------P-S-----------I-----------------
-S-----P---------------------------------C---KR-------NS-E--
----N-------------W-FG-VL------------C-----V----------------
------------------------------------------------------------
------------------------------------------------------------
------------------------------------------------------------
---------------------------------------------T--------------
------------------------------------------------------------
------------------------------------------------------------
------------------------------------------------------------
------------------------------------------------------------
------------------------------------------------------------
------------------------------------------------------------
------------------------------------------------------------
------------------------------------------------------------
------------------------------------------------------------
------------------------------------------------------------
------------------------------------------------------------
------------------------------------------------------------
------------------------------------------------------------
------------------------------------------------------------
------------------------------------------------------------
------------------------------------------------------------
------------------------------------------------------------
------------------------------------------------------------
------------------------------------------------------------
------------------------------------------------------------
------------------------------------------------------------
------------------------------------------------------------
------------------------------------------------------------
------------------------------------------------------------
-------------------------------G----------------------------
------------------------------------------------------------
------------------------------------------N----VWG-----LQL--
---EGMGL------TGKL-DLE-----------------------PLA-AI----KN---
--LRTLSF-M-----------------NNKFN----------------------------
-------------------------GSM-P-----S-V-----KN-FGA-----------
-------------L--KSLYLSNNRF----------------------------TGEIP-
-------------------A------D---------------------------------
---------------------------------------------------------A-F
-D----------------------------------------------------------
------------------------------------------------------------
------------------------------------------------------------
-----------------------------------GM-HH-LKKLLLANNAFRGSIPS--
----S-L----------------------A-YLPML------------------------
-----------------------------------------------------LELRLNG
NQFH-GEI-PY-F--K-Q----------KD--L--------------KLASFENN-DLEG
PIPES---L--SN-MD-P------------VS-FS-------------------------
------------GN--------KN-LC-------G---P-P-L--------------S--
P--------------------C--------------------------------------
-----SSDS-GS----SP------------------------------------------
-----------------------------DLPS----------SP------------TE-
------------------------------------------------K--N----K---
------NQ-SF-F-----------------IIA-IVLI-VIG---I--------------
-ILM-----------I-IS--L--------VV---CIL-H--------T--R--------
---------RR---K------------------------------------SL-------
----SAYP-S-------------AGQDRTEKYN----Y---D------------------
-QST------------DK-----------------DKAAD-SVTSY--------------
-----------------------------------T-SRRG------A-----V------
-----P-------D-Q------------N----K----LLFL------------------
-------------------Q------D-D------------------------IQ-----
R--FDLQD--------LLRA------------------SAEVL-GS-----------GSF
-G------SSYKT-GI----------------N-S-G-----------Q--------MLV
VKRY-----------K-HM------------NN-----V-GR--D-E-FHEH------MR
RLGRL-K------HPNLLPIVA--------------------YYYR-----REEKLLIAE
F-MP-N-RS-L------------------------AS--------------------HL-
--H---------------------------------------------------A-----
--------------------------------------------------N---------
------H-----------------------S-------------V------D-Q-P----
----------------GL-DWPT-------------------------------------
-----------------------RLKIIQ----------------GVAKG----------
-------------LGY-LFN-E-----------LT---TL--------------------
---------TI---PHGHLKSSNV-----------VL-----------------DE----
--------------SF---------E---------------PL-LTDYALR--------P
VM-N-S------E---------Q-------------------------------------
---------------------------------------SH-------------------
----N------L-MI-SYK---SPEY--------S-----------L-----K-------
--G----H-----L------TKK-TDVWC--------------------LGVLILELL-T
GRFP-------E---N--Y--------L----SQG-------------------------
Y---------------------------DA---N-------------M------------
---------------------S-L------------------------VT----------
-----WVSNMV---------K-------E-K--------K-TG-DVF---------DKE-
--------------------M---------T-----------------------------
--------------G---K-------K--------N-----------C------------
--------K------AE-MLNLLK----------------------------IGLSCCEE
D---------------------------------EER-----------------------
----------------------------------------------------------R-
----------------------MEMRDAVEK--------------------IER------
----------L---------------------------------K------EG---E---
------F-D-------NDF---AS--------------TTH-------------------
-------------------NV-----FASRLI-----DDDDF---------------GFA
M----------NR-----------------------------------------------
-----------------------------------------------------
>AT3G56370.1 pacid=19661442 transcript=AT3G56370.1 locus=AT3G56370 ID=AT3G56370.1.TAIR10 annot-version=TAIR10
------------------------------------------------------------
------------------------------------------------------------
------------------------------------------------------------
------------------------------------------------------------
------------------------------------------------------------
------------------------------------------------------------
------------------------------------------------------------
------------------------------------------------------------
------------------------------------------------------------
--------------MY-KAL---------I-------F----------------------
------T---VL------------------------------------------------
--------------------L---------------------------------------
------------------------------------------------------------
--------V---------------------------------------------------
-------------------S-------------A-------------VAP----------
---------------------------------------V--------------------
--R---------------------------------------------------------
-SLDP---------------P---------------------------------L-----
----N-D------------DVL----------------G----LIV--------------
---------FKAD-L-R-----------D--PEQ---------K----------L----A
SW-----------N--------------EDD-----------Y-----------------
-T-----P---------------------------------C------------------
----S-------------W-NG-VK------------C-----H----------------
-----------------------------------PRTNRVTE----LNLDGFSLS----
-----GRIGR-----GL-LQLQFLHKLSLSN------NNLTGIINPNMLLS---------
------------------------------------------------------------
----------------------------------LVNLKVVDLSSNGL--SGSL----PD
-EFF------------------------RQ-CGSLRVLSLAKNKLTGKI---------PV
SI-SSCSSLA-----ALNLSSNGFSG----------------------------------
------------------------------------------------------------
------------------------------------------------------------
------------------------------------SMPLGIWS----------------
------------------------------------------------------------
------------------------------------------------------------
LNTLRSLDLSRNEL----------------------------------------------
------------EGEFP-------------------------------------------
------------------------------------------------------------
------------------------------------------------------------
-------EKID------------RLNNLRALDLSR-------------------------
-NRLSGPI-------------------------------------------------PSE
IG-SCML-----------------------------------------------------
------------------------------------------------------------
-----------------------------LKTID--------------------------
------------------------------------------------------------
------------------------------------------------------------
------------------------------------------------------------
------------------------------------------------------------
------------------------------------------------------------
------------------------------------------------------------
-----------------------------------------LSENSL-SGSLPNTFQ---
-----------------------------------------------QLSLCYSLNLGKN
ALEGEVPKWIG--EMRSLETLDLSM--NKFSGQ--------VPDSIG-NLLALKVLNFSG
NGLIGS------LPVSTANCINLLALDLS-------------------------GN-SLT
GKLPMWL-FQD-GSRDVSALKNDNST---GGI---------KK----IQV-----LDL--
---SHNAF------SGEI-GAG------------------------LG-DL----RD---
--LEGLHL-S-----------------RNSLT----------------------------
-------------------------GPI-P----ST-I-----GE-LKH-----------
-------------L--SVLDVSHNQL----------------------------NGMIP-
-------------------R------ET------------GG-AV------SL-------
----------------------------------EE-------LRLENNLLEGNIPSS-I
-K----------------------------------------------------------
------------------------------------------------------------
------------------------------------------------------------
-----------------------------------NC-SS-LRSLILSHNKLLGSIPP--
----E-L----------------------A-KLTRL------------------------
-----------------------------------------------------EEVDLSF
NELA-GTL-PKQLA-N-L----------GY--L--------------HTFNISHN-HLFG
ELPAGGI-F--NG-LS-P------------SS-VS-------------------------
------------GN--------PG-IC-------G---A-V-V--------------NK-
S--------------------C-----PAI---S-PK-----------P-----------
---IVLNPNATF------------------------------------------------
-------------------------------------------DPY-----------NGE
-----------------I------V--PPGAG--------------H-K--R----I---
---------LL-S-----------------ISS-LIAI-SAAA-AI--------------
-VVG-----------V-IA-IT--------VL---NL-----------RV-R--------
---------AST-VS---R-----------------------------------------
-------------------------------------S-AVP------------------
-LTF----------------------------SGGDDFSR---SP---------------
-----------------------------------------------T-----T------
-----D-------S-N---------S--G----K----LVMF------------------
--------------------------S-G-------------------------------
E--PDF----------STGT-HALL------------NKDCEL-GR-----------GGF
-G------AVYRT-VI----------------R-D-G-----------Y--------PVA
IKKL-----------T-VSS-----------LV-----K-SQ--D-E-FERE------VK
KLGKL-R------HSNLVKLEG--------------------YYWT-----TSLQLLIYE
F-LS-G-GS-L------------------------YK--------------------QL-
--H---------------------------------------------------E-----
--------------------------------------------------A---------
------P-----------------------G-------------G------N-S------
----------------SL-SWND-------------------------------------
-----------------------RFNIIL----------------GTAKC----------
-------------LAY-LHQ-S--------------------------------------
---------NI---IHYNIKSSNV-----------LL-----------------DS----
--------------SG---------E---------------PK-VGDYGLA--------R
LL-P-M------L---------DRYV----------------------------------
-------------------------------------L-SS-------------------
-KI-Q------S-AL-GYM---APEF--------A----------CR-----T-------
--V----K-----I------TEK-CDVYG--------------------FGVLVLEVV-T
GKKP-------V---E--Y--------M--------------------------------
E---------------------------DD---V-------------V-V----------
-----------------------L------------------------CD----------
-----MVREAL---------E-------D-G--------R-AD-ECI---------DPR-
--------------------L---------Q-----------------------------
--------------G---K----------------F-----------P------------
--------V------EE-AVAVIK----------------------------LGLICTSQ
V---------------------------------PSS-----------------------
----------------------------------------------------------R-
----------------------PHMGEAVNI--------------------LRM------
----------I---------------------------------R------CP---S---
------G-S-S---------------------------DE--------LG----------
------------SS----------------------------------------------
------------------------------------------------------------
-----------------------------------------------------
>AT3G42880.1 pacid=19661465 transcript=AT3G42880.1 locus=AT3G42880 ID=AT3G42880.1.TAIR10 annot-version=TAIR10
------------------------------------------------------------
------------------------------------------------------------
------------------------------------------------------------
------------------------------------------------------------
------------------------------------------------------------
------------------------------------------------------------
------------------------------------------------------------
------------------------------------------------------------
------------------------------------------------------------
--MT-------------AVL---------F-------L----------------------
------C---FL------------------------------------------------
--------------------L---------------------------------------
------------------------------------------------------------
--------I---------------------------------------------------
-------------------C-------------F---------------S----------
-----------------F---------------------T--------------------
--P---------------------------------------------------------
---SL---------------Q---------------------------------N-----
----V-S------------ESE----------------P----LVR--------------
---------FKRS-V----------------NIT------K-GD----------L----N
SW-----------R--------------T-G-----------T-----------------
-D-----P---------------------------------C-------------N-G--
----K-------------W-FG-IY------------C-----Q----------------
------------------------------------------------------------
------------------------------------------------------------
------------------------------------------------------------
---------------------------------------------K--------------
------------------------------------------------------------
------------------------------------------------------------
------------------------------------------------------------
------------------------------------------------------------
------------------------------------------------------------
------------------------------------------------------------
------------------------------------------------------------
------------------------------------------------------------
------------------------------------------------------------
------------------------------------------------------------
------------------------------------------------------------
------------------------------------------------------------
------------------------------------------------------------
------------------------------------------------------------
------------------------------------------------------------
------------------------------------------------------------
------------------------------------------------------------
------------------------------------------------------------
------------------------------------------------------------
------------------------------------------------------------
------------------------------------------------------------
------------------------------------------------------------
------------------------------------------------------------
------------------------------------------------------------
-------------------------------G----------------------------
------------------------------------------------------------
------------------------------------------Q---TVSG-----IHV--
---TRLGL------SGTI-NIE-----------------------DLK-DL----PN---
--LRTIRL-D-----------------NNLLS----------------------------
-------------------------GPL-P-----P-F-----FK-LPG-----------
-------------L--KSLLLSNNSF----------------------------SGEIA-
-------------------D------D---------------------------------
---------------------------------------------------------F-F
-K----------------------------------------------------------
------------------------------------------------------------
------------------------------------------------------------
-----------------------------------ET-PQ-LKRVFLDNNRLSGKIPA--
----S-L----------------------M-QLAGL------------------------
-----------------------------------------------------EELHMQG
NQFT-GEI-PP-L--T-D----------GNKVL--------------KSLDLSNN-DLEG
EIPIT---I--SD-RK-NL----------EMK-FE-------------------------
------------GN--------QR-LC-------G---S-P-L--------------NI-
E--------------------C-----D--------------------------------
------------------------------------------------------------
--------------------------------------------E------------KP-
-----------------------------SSTG----SGN------E-K--N----N---
---------TA-K-----------------A---IFMV-ILF---L--------------
-LIF-----------L-FVVAI--------IT---RWK-K--------K--R--------
---------QP---E---F------RM-L-----G---KDH----------LS-------
----DQESVEVRV----------------PDS--------IK------------------
-KPIDSSKKRS-----NAE----------------GSSKK-GSSHN------------G-
-----------------------------KGAG--G-GP---------------------
-----G-------S-G---------M--G----D----IIMV------------------
-------------------N------S-E------------------------KG-----
S--FGLPD--------LMKA------------------AAEVL-GN-----------GSL
-G------SAYKA-VM----------------A-N-G-----------L--------SVV
VKRI-----------R-DM------------NK-----L-AR--E-A-FDTE------MQ
RFGKL-R------HPNVLTPLA--------------------YHYR-----REEKLVVSE
Y-MP-K-SS-L------------------------LY--------------------VL-
--H---------------------------------------------------G-----
--------------------------------------------------D---------
------R-----------------------G-------------V------Y-H-S----
----------------EL-TWAT-------------------------------------
-----------------------RLKIIQ----------------GVARG----------
-------------MDF-LHE-E-----------FA---SY--------------------
---------DL---PHGNLKSSNV-----------LL-----------------SE----
--------------TY---------E---------------PL-ISDYAFL--------P
LL-Q-P------N---------N-------------------------------------
---------------------------------------AS-------------------
----Q------A-LF-AFK---SPEF--------V-----------Q-----N-------
--Q----Q-----V------SPK-SDVYC--------------------LGIIVLEVM-T
GKFP-------S---Q--Y--------L----NTG-------------------------
K----------------------------G---G-------------T------------
---------------------D-I------------------------VE----------
-----WVQSSI---------A-------Q-H--------K-EE-ELI---------DPE-
--------------------I---------A-----------------------------
--------------S---N-------T--------D-----------S------------
--------I------KQ-MVELLR----------------------------IGAACIAS
N---------------------------------PNE-----------------------
----------------------------------------------------------R-
----------------------QNMKEIVRR--------------------IER------
----------V---------------------------------T------L--------
------------------------------------------------------------
------------------------------------------------------------
------------------------------------------------------------
-----------------------------------------------------
>AT3G28040.1 pacid=19661861 transcript=AT3G28040.1 locus=AT3G28040 ID=AT3G28040.1.TAIR10 annot-version=TAIR10
------------------------------------------------------------
------------------------------------------------------------
------------------------------------------------------------
------------------------------------------------------------
------------------------------------------------------------
------------------------------------------------------------
------------------------------------------------------------
-----------------------------------------MGKQR--------------
------------------------------------------------------------
------------RTMI-SFT---------L-------F----------------------
------L---TL------------------------------------------------
--------------------T---------------------------------------
------------------------------------------------------------
--------M---------------------------------------------------
-------------------M-------------S-------------SLI----------
---------------NG-------------------------------------------
--D---------------------------------------------------------
-TDSI---------------Q---------------------------------L-----
----N-D------------DVL----------------G----LIV--------------
---------FKSD-L-N-----------D--PFS---------H----------L----E
SW-----------T--------------EDD-----------N-----------------
-T-----P---------------------------------C------------------
----S-------------W-SY-VK------------C-----N----------------
-----------------------------------PKTSRVIE----LSLDGLALT----
-----GKINR-----GI-QKLQRLKVLSLSN------NNFTGNIN-A-LSNN-NHLQKLD
LSHN-NL-------------------------------------------------SGQI
PS-S-L--------------------------GSITSLQHLDLTGNSF--SGTL----SD
-DLF------------------------NN-CSSLRYLSLSHNHLEGQI---------PS
TL-FRCSVLN-----SLNLSRNRFSGN---------------------------------
------------------------------------------------------------
------------------------------------------------------------
-----------------------------------PSFVSGIWR----------------
------------------------------------------------------------
------------------------------------------------------------
LERLRALDLSSNSL----------------------------------------------
------------SGSIP-------------------------------------------
------------------------------------------------------------
------------------------------------------------------------
-------LGIL------------SLHNLKELQLQR-------------------------
-NQFSGAL-------------------------------------------------PSD
IG-LCPH-----------------------------------------------------
------------------------------------------------------------
-----------------------------LNRVD--------------------------
------------------------------------------------------------
------------------------------------------------------------
------------------------------------------------------------
------------------------------------------------------------
------------------------------------------------------------
------------------------------------------------------------
-----------------------------------------LSSNHF-SGELPRTLQ---
-----------------------------------------------KLKSLNHFDVSNN
LLSGDFPPWIG--DMTGLVHLDFSS--NELTGK--------LPSSIS-NLRSLKDLNLSE
NKLSGE------VPESLESCKELMIVQLK-------------------------GN-DFS
GNIPDGF-FDL-GLQEMDFSGNGLTGS-IPRGS----SRLFES----LIR-----LDL--
---SHNSL------TGSI-PGE------------------------VG-LF----IH---
--MRYLNL-S-----------------WNHFN----------------------------
-------------------------TRV-P----PE-I-----EF-LQN-----------
-------------L--TVLDLRNSAL----------------------------IGSVP-
-------------------A------DI------------CE-SQ------SL-------
----------------------------------QI-------LQLDGNSLTGSIPEG-I
-G----------------------------------------------------------
------------------------------------------------------------
------------------------------------------------------------
-----------------------------------NC-SS-LKLLSLSHNNLTGPIPK--
----S-L----------------------S-NLQEL------------------------
-----------------------------------------------------KILKLEA
NKLS-GEI-PKELG-D-L----------QN--L--------------LLVNVSFN-RLIG
RLPLGDV-F--QS-LD-Q------------SA-IQ-------------------------
------------GN--------LG-IC-------S---P-L-L--------------RG-
P--------------------C-----TLN---V-PK-----------P-----------
---LVINPNSYG------------------------------------------------
-------------------------------------------N-G-----------NNM
---------PGNR-----------ASGGSGTF--------------H-R--R----M---
---------FL-S-----------------VSV-IVAI-SAAI-LI--------------
-FSG-----------V-II-IT--------LL---NA-----------SV-R--------
---------RRL--A---F---------------V-------------------------
-------------------------------------DNAL-------------------
-ESI----------------------------F----SGS---SK---------------
-----------------------------------------------S-----GR-----
-----S-------L-M---------M--G----K----LVLL------------------
-------------------N------S-RTS-------------------RSSSS-----
S--QEF----------ERNP-ESLL------------NKASRI-GE-----------GVF
-G------TVYKA-PL----------------GEQ-G-----------R--------NLA
VKKL-----------V-PSP-----------IL-----Q-NL--E-D-FDRE------VR
ILAKA-K------HPNLVSIKG--------------------YFWT-----PDLHLLVSE
Y-IP-N-GN-L------------------------QS--------------------KL-
--H---------------------------------------------------E-----
--------------------------------------------------R---------
------E-----------------------P-------------S------T-P------
----------------PL-SWDV-------------------------------------
-----------------------RYKIIL----------------GTAKG----------
-------------LAY-LHH-T-----------F----RP--------------------
---------TT---IHFNLKPTNI-----------LL-----------------DE----
--------------KN---------N---------------PK-ISDFGLS--------R
LL-T-T------Q---------DGNT----------------------------------
-------------------------------------MNNN-------------------
-RF-Q------N-AL-GYV---APEL--------E----------CQ-----N-------
--L----R-----V------NEK-CDVYG--------------------FGVLILELV-T
GRRP-------V---E--Y--------G--------------------------------
E---------------------------DS---F-------------V-I----------
-----------------------L------------------------SD----------
-----HVRVML---------E-------Q-G--------N-VL-ECI---------DPV-
--------------------M---------------------------------------
--------------E---E-------Q--------Y-----------S------------
--------E------DE-VLPVLK----------------------------LALVCTSQ
I---------------------------------PSN-----------------------
----------------------------------------------------------R-
----------------------PTMAEIVQI--------------------LQV------
----------I---------------------------------N------SP---V---
------P-H------------------------------R--------IM----------
------------DSF---------------------------------------------
------------------------------------------------------------
-----------------------------------------------------
>AT3G50230.1 pacid=19662164 transcript=AT3G50230.1 locus=AT3G50230 ID=AT3G50230.1.TAIR10 annot-version=TAIR10
------------------------------------------------------------
------------------------------------------------------------
------------------------------------------------------------
------------------------------------------------------------
------------------------------------------------------------
------------------------------------------------------------
------------------------------------------------------------
-----------------------------------------MTLF---------------
---------FFY------------------------------------------------
-----------------SLL---------F-------L----------------------
------L---LL------------------------------------------------
--------------------L---------------------------------------
------------------------------------------------------------
------------------------------------------------------------
-------------------R-------------I--------------ST----------
-----------------A---------------------S--------------------
--LPA----TNYFDS---------------------------------------------
--------------------F---------------------------------L-----
----P-S------------DAV----------------A----LLS--------------
---------FKST-A----------------DLD--------NK----------L-----
LY-----------S--------------L-T-----------EP----------------
YD-----Y---------------------------------C------------------
----Q-------------W-RG-VD------------C-----S----------------
------------------------------------------------------------
------------------------------------------------------------
------------------------------------------------------------
---------------------------------------------Q--------------
------------------------------------------------------------
------------------------------------------------------------
------------------------------------------------------------
------------------------------------------------------------
------------------------------------------------------------
------------------------------------------------------------
------------------------------------------------------------
------------------------------------------------------------
------------------------------------------------------------
------------------------------------------------------------
------------------------------------------------------------
------------------------------------------------------------
------------------------------------------------------------
------------------------------------------------------------
------------------------------------------------------------
------------------------------------------------------------
------------------------------------------------------------
------------------------------------------------------------
------------------------------------------------------------
------------------------------------------------------------
------------------------------------------------------------
------------------------------------------------------------
------------------------------------------------------------
------------------------------------------------------------
-------------------------------D----------------------------
------------------------------------------------------------
------------------------------------------R----VVR-----LIL--
---DGVGL------RGSF-SPE-----------------------TLS-RL----DQ---
--LRVLSL-E-----------------NNSIS----------------------------
-------------------------GSI-P-----D-L-----SP-LVN-----------
-------------L--KTLTLSKNGF----------------------------SGTLS-
-------------------S----------------------------------------
---------------------------------------------------------S-I
-L----------------------------------------------------------
------------------------------------------------------------
------------------------------------------------------------
-----------------------------------SL-RR-LTELDLSFNNFSGEIPS--
----G-I----------------------N-ALSRL------------------------
-----------------------------------------------------SSLNLEF
NRLN-GTL-PP-L--N-L----------SS--L--------------ISFNVSSN-NLTG
LVPLTKT-L--LR-FN-A------------SS-FS-------------------------
------------SN--------PG-LC-------G---E-I-I--------------NR-
S--------------------C---GLHSS------------S-----PFFGSPKPNTTS
STSSASSSE-AP------------------------------------------------
------------------------------VIQ----------SE------------QNG
--------------------E--------AAMI----VPP------V-V--K----K---
---------VK-N-----------------GWL-VLGF-TIG--LA--------------
-SLI-----------V-LGLCL--------VV-FSLFI----------K--N--------
---------RR---E---D----------------------------Y------------
------------------------------------------------------------
-DDVIITQP--------------------------KREEE-NKEIK--------------
-----------------------------IQFQTTA-PSSK------K-----R------
-----I-------P-R---------N--G----D----LIFCGEGG--------------
-------------------G------G-G------------------------EA-----
M--YTVDQ--------LMRA------------------SAELL-GR-----------GSV
-G------TTYKA-VM----------------V-N-Q-----------M--------IVT
VKRF-----------A-PSKT----------AI-----T-SD--L-E-FENQ------ME
IVGGL-K------HPNLVPVKA--------------------YFQS-----NGERLVIYE
Y-QP-N-GS-L------------------------FN--------------------LI-
--H---------------------------------------------------G-----
--------------------------------------------------S---------
------R-----------------------T-------------S------K-A-K----
----------------PL-HWTS-------------------------------------
-----------------------CLKIAE----------------DVAQA----------
-------------LHY-IHQ-S-----------S--------------------------
---------AK---FHGNLKSTNI-----------LL-----------------GH----
--------------DF---------E---------------AC-VTDYCLS--------V
LT-D-S------S-----------------------------------------------
---------------------------------------VPP------------------
-ND-P------D-IS-SYK---APEI--------R-----------K-----S-------
TDS----R-----P------TSK-CDVYS--------------------FGVFLLELL-T
GKTA-------S---R--Q--------P----IME-------------------------
---------------------------------P-------------N------------
---------------------D-M------------------------LD----------
-----WVRAMR---------Q-------E-E--------E--------------------
------------------------------------------------------------
--------------R-----------S--------K-----------E------------
--------E------NG-LEMMTQ----------------------------TACLCRVT
S---------------------------------PEQ-----------------------
----------------------------------------------------------R-
----------------------PTMKEVIKM--------------------IQE------
----------I---------------------------------K------GS---V---
------V-M-T---------------------------EEN-------EK----------
------------------------------------------------------------
------------------------------------------------------------
-----------------------------------------------FL----
>AT3G02880.1 pacid=19663165 transcript=AT3G02880.1 locus=AT3G02880 ID=AT3G02880.1.TAIR10 annot-version=TAIR10
------------------------------------------------------------
------------------------------------------------------------
------------------------------------------------------------
------------------------------------------------------------
------------------------------------------------------------
------------------------------------------------------------
------------------------------------------------------------
-----------------------------------------MKYK---------------
------------------------------------------------------------
---------------RKLSL---------S-------V----------------------
------V---FL------------------------------------------------
--------------------F---------------------------------------
------------------------------------------------------------
--------V---------------------------------------------------
-------------------F-------------Y---------------L----------
-----------------A---------------------A--------------------
--V---------------------------------------------------------
---TS---------------D---------------------------------L-----
----E-S------------DRR----------------A----LLA--------------
---------VRNS-V-----------------RG--------RP----------L-----
LW-----------N--------------M-S---------A-S-----------------
-S-----P---------------------------------C------------------
----N-------------W-HG-VH------------C-----D----------------
------------------------------------A-----------------------
------------------------------------------------------------
------------------------------------------------------------
------------------------------------------------------------
------------------------------------------------------------
------------------------------------------------------------
------------------------------------------------------------
------------------------------------------------------------
------------------------------------------------------------
------------------------------------------------------------
------------------------------------------------------------
------------------------------------------------------------
------------------------------------------------------------
------------------------------------------------------------
------------------------------------------------------------
------------------------------------------------------------
------------------------------------------------------------
------------------------------------------------------------
------------------------------------------------------------
------------------------------------------------------------
------------------------------------------------------------
------------------------------------------------------------
------------------------------------------------------------
------------------------------------------------------------
------------------------------------------------------------
------------------------------------------------------------
------------------------------------------------------------
------------------------------------------------------------
-------------------------------G----------------------------
------------------------------------------------------------
------------------------------------------R----VTA-----LRL--
---PGSGL------FGSL-PIG-----------------------GIG-NL----TQ---
--LKTLSL-R-----------------FNSLS----------------------------
-------------------------GPI-P----SD-F-----SN-LVL-----------
-------------L--RYLYLQGNAF----------------------------SGEIP-
-------------------S----------------------------------------
---------------------------------------------------------L-L
-F----------------------------------------------------------
------------------------------------------------------------
------------------------------------------------------------
-----------------------------------TL-PS-IIRINLGENKFSGRIPD--
----N-V----------------------N-SATRL------------------------
-----------------------------------------------------VTLYLER
NQLS-GPI-PE-I--T-L----------P---L--------------QQFNVSSN-QLNG
SIPSS---L--SS-WP-R------------TA-FE-------------------------
------------GNT----------LC-------G---K-P-L--------------D--
T--------------------C-----EAE-S----------------P-----------
----NGGDAGGP------------------------------------------------
------------------------------------------NTP---------------
-----------------------------PEK-------K------D-S--D----K---
----------L-S-----------------AGA-IVGI-VIGC-VV--------------
-GLL-----------L-LL-LI--------LF---CLC----------R--K--------
---------RK---K---EEN---VPS-------R---NVEAPV----------------
-------------------------------------AAATS------------------
-SAAI------------------------------------PKETV--------------
--V--------------------------VVPP--A-KATG------S----ES------
-----G-------A-V---------N--K----D----LTFF------------------
-------------------V------K-S------------------------FG-----
E--FDLDG--------LLKA------------------SAEVL-GK-----------GTV
-G------SSYKA-SF----------------E-H-G-----------L--------VVA
VKRL-----------R-DV-------------V-----V-PE--K-E-FRER------LH
VLGSM-S------HANLVTLIA--------------------YYFS-----RDEKLLVFE
Y-MS-K-GS-L------------------------SA--------------------IL-
--H---------------------------------------------------G-----
--------------------------------------------------N---------
------K-----------------------G-------------N------G-R-T----
----------------PL-NWET-------------------------------------
-----------------------RAGIAL----------------GAARA----------
-------------ISY-LHS-R----------------DG--------------------
---------TT---SHGNIKSSNI-----------LL-----------------SD----
--------------SY---------E---------------AK-VSDYGLA--------P
II-S-S------T---------S-------------------------------------
---------------------------------------AP-------------------
----N------R-ID-GYR---APEI--------T-----------D-----A-------
--R----K-----I------SQK-ADVYS--------------------FGVLILELL-T
GKSP-------T---H--Q--------Q----L---------------------------
N---------------------------EE---G-------------V------------
---------------------D-L------------------------PR----------
-----WVQSVT---------E-------Q-Q--------T-PS-DVL---------DPE-
--------------------L---------T-----------------------------
--------------R---Y-------Q-----P--E-----------G------------
--------N------EN-IIRLLK----------------------------IGMSCTAQ
F---------------------------------PDS-----------------------
----------------------------------------------------------R-
----------------------PSMAEVTRL--------------------IEE------
----------V---------------------------------S------HS---S---
------G-S-P---------------------------NP--------VS----------
------------D-----------------------------------------------
------------------------------------------------------------
-----------------------------------------------------
>AT3G17840.1 pacid=19663171 transcript=AT3G17840.1 locus=AT3G17840 ID=AT3G17840.1.TAIR10 annot-version=TAIR10
------------------------------------------------------------
------------------------------------------------------------
------------------------------------------------------------
------------------------------------------------------------
------------------------------------------------------------
------------------------------------------------------------
------------------------------------------------------------
-----------------------------------------MRLF---------------
-----------------------FTP------------S---------------------
---------------M-SNL---------S-------I----------------------
------FFS-IL------------------------------------------------
--------------------L---------------------------------------
------------------------------------------------------------
--------L---------------------------------------------------
-------------------S-------------L---------------P----------
-----------------L---------------------P--------------------
--S---------------------------------------------------------
---IG---------------D---------------------------------L-----
----A-A------------DKS----------------A----LLS--------------
---------FRSA-V-----------------GG--------RT----------L-----
LW-----------D--------------V-K---------Q-T-----------------
-S-----P---------------------------------C------------------
----N-------------W-TG-VL------------C-----D----------------
------------------------------------G-----------------------
------------------------------------------------------------
------------------------------------------------------------
------------------------------------------------------------
------------------------------------------------------------
------------------------------------------------------------
------------------------------------------------------------
------------------------------------------------------------
------------------------------------------------------------
------------------------------------------------------------
------------------------------------------------------------
------------------------------------------------------------
------------------------------------------------------------
------------------------------------------------------------
------------------------------------------------------------
------------------------------------------------------------
------------------------------------------------------------
------------------------------------------------------------
------------------------------------------------------------
------------------------------------------------------------
------------------------------------------------------------
------------------------------------------------------------
------------------------------------------------------------
------------------------------------------------------------
------------------------------------------------------------
------------------------------------------------------------
------------------------------------------------------------
------------------------------------------------------------
-------------------------------G----------------------------
------------------------------------------------------------
------------------------------------------R----VTA-----LRL--
---PGETL------SGHI-PEG-----------------------IFG-NL----TQ---
--LRTLSL-R-----------------LNGLT----------------------------
-------------------------GSL-P----LD-L-----GS-CSD-----------
-------------L--RRLYLQGNRF----------------------------SGEIP-
-------------------E----------------------------------------
---------------------------------------------------------V-L
-F----------------------------------------------------------
------------------------------------------------------------
------------------------------------------------------------
-----------------------------------SL-SN-LVRLNLAENEFSGEISS--
----G-F----------------------K-NLTRL------------------------
-----------------------------------------------------KTLYLEN
NKLS-GSL-LD-L--D-L-----------S--L--------------DQFNVSNN-LLNG
SIPKS---L--QK-FD-S------------DS-FV-------------------------
------------G---------TS-LC-------G---K-P-L--------------V--
V--------------------C-----SNE-G-T-V------------P-----------
------SQP-ISV---GN------------------------------------------
-------------------------------------------IP------------GTV
--------------------------EGSEEK-------K------K-R--K----K---
----------L-S-----------------GGA-IAGI-VIGC-VV--------------
-GLS-----------L-IV-MI--------LM---VLF----------R--K--------
---------KG---N---E------RT-------R---AIDLAT----------------
---------------------------IKHHEV----EIPGE------------------
-KAAVEA----------------------------PENRS-YVNEY------------SP
S----------------------------AVKA-----------------VEVN------
-----S-------S-G---------M--K----K----LVFF------------------
-------------------G------N-A------------------------TK-----
V--FDLED--------LLRA------------------SAEVL-GK-----------GTF
-G------TAYKA-VL----------------D-A-V-----------T--------LVA
VKRL-----------K-DV-------------T-----M-AD--R-E-FKEK------IE
VVGAM-D------HENLVPLRA--------------------YYYS-----GDEKLLVYD
F-MP-M-GS-L------------------------SA--------------------LL-
--H---------------------------------------------------G-----
--------------------------------------------------N---------
------K-----------------------G-------------A------G-R-P----
----------------PL-NWEV-------------------------------------
-----------------------RSGIAL----------------GAARG----------
-------------LDY-LHS-Q----------------DP--------------------
---------LS---SHGNVKSSNI-----------LL-----------------TN----
--------------SH---------D---------------AR-VSDFGLA--------Q
LV-S-A------S---------ST------------------------------------
---------------------------------------TP-------------------
----N------R-AT-GYR---APEV--------T-----------D-----P-------
--R----R-----V------SQK-ADVYS--------------------FGVVLLELL-T
GKAP-------S---N--S--------V----M---------------------------
N---------------------------EE---G-------------M------------
---------------------D-L------------------------AR----------
-----WVHSVA---------R-------E-E--------W-RN-EVF---------DSE-
--------------------L---------M-----------------------------
--------------S---I-------E-----TVVS-----------V------------
--------E------EE-MAEMLQ----------------------------LGIDCTEQ
H---------------------------------PDK-----------------------
----------------------------------------------------------R-
----------------------PVMVEVVRR--------------------IQE------
----------L---------------------------------R------QS---G---
------A-D-R-------------------------------------VG----------
------------------------------------------------------------
------------------------------------------------------------
-----------------------------------------------------
>AT3G08680.1 pacid=19664329 transcript=AT3G08680.1 locus=AT3G08680 ID=AT3G08680.1.TAIR10 annot-version=TAIR10
------------------------------------------------------------
------------------------------------------------------------
------------------------------------------------------------
------------------------------------------------------------
------------------------------------------------------------
------------------------------------------------------------
------------------------------------------------------------
-----------------------------------------MMKI---------------
------------------------------------------------------------
---------------I-AAF---------L-------F----------------------
------L---LV------------------------------------------------
--------------------T---------------------------------------
------------------------------------------------------------
--------T---------------------------------------------------
-------------------F-------------V---------------S----------
-----------------R---------------------C--------------------
--L---------------------------------------------------------
---SA---------------D---------------------------------I-----
----E-S------------DKQ----------------A----LLE--------------
---------FASL-V----------------PHS--------RK----------L-----
NW-----------N--------------S-T-----------I-----------------
-P-----I---------------------------------C---------------A--
----S-------------W-TG-IT------------C-----S----------------
------------------------------------K-N---------------------
------------------------------------------------------------
------------------------------------------------------------
---------------------------------------------N--------------
------------------------------------------------------------
------------------------------------------------------------
------------------------------------------------------------
------------------------------------------------------------
------------------------------------------------------------
------------------------------------------------------------
------------------------------------------------------------
------------------------------------------------------------
------------------------------------------------------------
------------------------------------------------------------
------------------------------------------------------------
------------------------------------------------------------
------------------------------------------------------------
------------------------------------------------------------
------------------------------------------------------------
------------------------------------------------------------
------------------------------------------------------------
------------------------------------------------------------
------------------------------------------------------------
------------------------------------------------------------
------------------------------------------------------------
------------------------------------------------------------
------------------------------------------------------------
------------------------------------------------------------
-------------------------------A----------------------------
------------------------------------------------------------
------------------------------------------R----VTA-----LRL--
---PGSGL------YGPL-PEK-----------------------TFE-KL----DA---
--LRIISL-R-----------------SNHLQ----------------------------
-------------------------GNI-P----SV-I-----LS-LPF-----------
-------------I--RSLYFHENNF----------------------------SGTIP-
-------------------P----------------------------------------
---------------------------------------------------------V-L
-S----------------------------------------------------------
------------------------------------------------------------
------------------------------------------------------------
--------------------------------------HR-LVNLDLSANSLSGNIPT--
----S-L----------------------Q-NLTQL------------------------
-----------------------------------------------------TDLSLQN
NSLS-GPI-PN-L--P------------PR--L--------------KYLNLSFN-NLNG
SVPSS---V--KS-FP-A------------SS-FQ-------------------------
------------GN--------SL-LC-------G---A-P-L--------------T--
P--------------------C-----PEN-T-T-A------------P-----------
------SP--SP----T-------------------------------------------
------------------------------TPT---------EGP------------GTT
---------------------------NIGRG-------T------A-K--K----V---
----------L-S-----------------TGA-IVGI-AVGG-SV--------------
-LLF-----------I-IL-AI--------IT---LCC-A--------K--K--------
---------RD---G---G------QD-------S---TAVP------------------
------------------------------------------------------------
-KAKP------------------------------GRSDN-KAEEF--------------
--------------------------------------GSG------V-----Q------
-----E-------A-E---------K--N----K----LVFF------------------
-------------------E------G-S------------------------SY-----
N--FDLED--------LLRA------------------SAEVL-GK-----------GSY
-G------TTYKA-IL----------------E-E-G-----------T--------TVV
VKRL-----------K-EV-------------A-----A-GK--R-E-FEQQ------ME
AVGRI-S-----PHVNVAPLRA--------------------YYFS-----KDEKLLVYD
Y-YQ-G-GN-F------------------------SM--------------------LL-
--H---------------------------------------------------G-----
--------------------------------------------------N---------
------N-----------------------E-------------G------G-R-A----
----------------AL-DWET-------------------------------------
-----------------------RLRICL----------------EAARG----------
-------------ISH-IHS-A-----------S----GA--------------------
---------KL---LHGNIKSPNV-----------LL-----------------TQ----
--------------EL---------H---------------VC-VSDFGIA--------P
LM-S-H------H---------TL------------------------------------
---------------------------------------IP-------------------
----S------R-SL-GYR---APEA--------I-----------E-----T-------
--R----K-----H------TQK-SDVYS--------------------FGVLLLEML-T
GKAA-------G---K--T--------T----G---------------------------
H---------------------------EE---V-------------V------------
---------------------D-L------------------------PK----------
-----WVQSVV---------R-------E-E--------W-TG-EVF---------DVE-
--------------------L---------I-----------------------------
--------------K---Q-------Q-----H--N-----------V------------
--------E------EE-MVQMLQ----------------------------IAMACVSK
H---------------------------------PDS-----------------------
----------------------------------------------------------R-
----------------------PSMEEVVNM--------------------MEE------
----------I---------------------------------R------PS---G---
------S-G-P-----GSG---N---------------RA--------SS----------
------------PEMI----------------------RSS-----------------DS
PV----------------------------------------------------------
-----------------------------------------------------
>AT3G56100.1 pacid=19664879 transcript=AT3G56100.1 locus=AT3G56100 ID=AT3G56100.1.TAIR10 annot-version=TAIR10
------------------------------------------------------------
------------------------------------------------------------
------------------------------------------------------------
------------------------------------------------------------
------------------------------------------------------------
------------------------------------------------------------
------------------------------------------------------------
-----------------------------------------ME-----------------
----------------------------FIT----QNQAITSLS------MINTDIDQ--
--PKASLR-----SRF-LLH---------L-------I----------------------
------I---CL------------------------------------------------
--------------------L---------------------------------------
------------------------------------------------------------
--------F---------------------------------------------------
-------------------F-------------V--------------------------
-------------------------------------PPC--------------------
--S---------------------------------------------------------
-SQAW-----------DGVVI---------------------------------T-----
----Q-A------------DYQ----------------G----LQA--------------
---------VKQE-LI------------D--PRG---------F----------L----R
SW-----------N--------------G-S---------G-F-----------------
-S-----A---------------------------------CS--------------G--
----G-------------W-AG-IK------------C-----A----------------
------------------------------------------------------------
------------------------------------------------------------
------------------------------------------------------------
---------------------------------------------Q--------------
------------------------------------------------------------
------------------------------------------------------------
------------------------------------------------------------
------------------------------------------------------------
------------------------------------------------------------
------------------------------------------------------------
------------------------------------------------------------
------------------------------------------------------------
------------------------------------------------------------
------------------------------------------------------------
------------------------------------------------------------
------------------------------------------------------------
------------------------------------------------------------
------------------------------------------------------------
------------------------------------------------------------
------------------------------------------------------------
------------------------------------------------------------
------------------------------------------------------------
------------------------------------------------------------
------------------------------------------------------------
------------------------------------------------------------
------------------------------------------------------------
------------------------------------------------------------
------------------------------------------------------------
-------------------------------G----------------------------
------------------------------------------------------------
------------------------------------------Q----VIV-----IQL--
---PWKSL------GGRI-SEK------------------------IG-QL----QA---
--LRKLSL-H-----------------DNNLG----------------------------
-------------------------GSI-P----MS-L-----GL-IPN-----------
-------------L--RGVQLFNNRL----------------------------TGSIP-
-------------------A------SL------------GV-SH------FL-------
----------------------------------QT-------LDLSNNLLSEIIPPN-L
-ADSSK------------------------------------------------------
-LLRLNLSFNSLSGQIP-VSLSRSSSLQFLALDHNNLSGPILDTW---------------
------------------------------------------------------------
---------------------GSKIRGTLPSEL-SKL-TK-LRKMDISGNSVSGHIPE--
----T-L----------------------G-NISSL------------------------
-----------------------------------------------------IHLDLSQ
NKLT-GEI-PISIS-D-L----------ES--L--------------NFFNVSYN-NLSG
PVPTL---LS-QK-FN-S------------SS-FV-------------------------
------------GN--------SL-LC-------G---Y-S-V--------------ST-
P--------------------C-----PT-------------------------------
------LPS--P------------------------------------------------
-------------------------------------------SPE--------------
----------------------------KERK-------P------S-H--R----N---
----------L-S-----------------TKD-IILI-ASGA-LL--------------
-IVM-----------L-ILVCV--------LC---CLL-R--------K--K--------
---------AN---E---T------KA---------------------------------
--------------------------------K----GGEAGP-----------------
-GAV------------------------------AAKTEK-G------------------
-------------------------------------GEAE------A-----G------
-----G-------E-T---------G--G----K----LVHF------------------
-------------------D------G--------------------------PM-----
A--FTADD--------LLCA------------------TAEIM-GK-----------STY
-G------TVYKA-TL----------------E-D-G-----------S--------QVA
VKRL-----------R-ER------------SP-----K-VK------------------
---------------------------------------------------KREKLVVFD
Y-MS-R-GS-L------------------------AT--------------------FL-
--H---------------------------------------------------A-----
------------------------------------------------------------
------R-----------------------G-------------P--------D-V----
----------------HI-NWPT-------------------------------------
-----------------------RMSLIK----------------GMARG----------
-------------LFY-LHT-H-----------AN-------------------------
----------I---IHGNLTSSNV-----------LL-----------------DE----
--------------NI---------T---------------AK-ISDYGLS--------R
LM-T-A------A---------A-------------------------------------
---------------------------------------GS-------------SVI---
-AT-A------G-AL-GYR---APEL--------S-----------K-----L-------
--K----K-----A------NTK-TDVYS--------------------LGVIILELL-T
GKSP-------S---E--A--------L----N---------------------------
---------------------------------G-------------V------------
---------------------D-L------------------------PQ----------
-----WVATAV---------K-------E-E--------W-TN-EVF---------DLE-
--------------------L---------L-----------------------------
--------------N---D---V---N--------T-----------M------------
--------G------DE-ILNTLK----------------------------LALHCVDA
T---------------------------------PST-----------------------
----------------------------------------------------------R-
----------------------PEAQQVMTQ--------------------LGE------
----------I---------------------------------R------PE---E---
------T-T-A-----------------------------------TTS-----------
-------------EPLI--------------------DVP-------------------E
A----------SASTSQ-------------------------------------------
-----------------------------------------------------
>AT5G24100.1 pacid=19665559 transcript=AT5G24100.1 locus=AT5G24100 ID=AT5G24100.1.TAIR10 annot-version=TAIR10
------------------------------------------------------------
------------------------------------------------------------
------------------------------------------------------------
------------------------------------------------------------
------------------------------------------------------------
------------------------------------------------------------
------------------------------------------------------------
-----------------------------------------MSRG---------------
------------------------------------------------------------
-----R-----------SFI-F-----YFV-------L----------------------
------F---LF------------------------------------------------
--------------------FG--------------------------------------
------------------------------------------------------------
-------SS---------------------------------------------------
-------------------A-------------L---------------Y----------
-----------------S---------------------Q--------------------
--V---------------------------------------------------------
---TG---------------D---------------------------------L-----
----A-G------------DRQ----------------A----LLD--------------
---------FLNN-I----------------IHP--------RS----------L-----
AW-----------N--------------T-S-----------S-----------------
-P-----V---------------------------------C---------------T--
----T-------------W-PG-VT------------C-----D----------------
------------------------------------I-D---------------------
------------------------------------------------------------
------------------------------------------------------------
---------------------------------------------G--------------
------------------------------------------------------------
------------------------------------------------------------
------------------------------------------------------------
------------------------------------------------------------
------------------------------------------------------------
------------------------------------------------------------
------------------------------------------------------------
------------------------------------------------------------
------------------------------------------------------------
------------------------------------------------------------
------------------------------------------------------------
------------------------------------------------------------
------------------------------------------------------------
------------------------------------------------------------
------------------------------------------------------------
------------------------------------------------------------
------------------------------------------------------------
------------------------------------------------------------
------------------------------------------------------------
------------------------------------------------------------
------------------------------------------------------------
------------------------------------------------------------
------------------------------------------------------------
------------------------------------------------------------
-------------------------------T----------------------------
------------------------------------------------------------
------------------------------------------R----VTA-----LHL--
---PGASL------LGVI-PPG-----------------------TIS-RL----SE---
--LQILSL-R-----------------SNGLR----------------------------
-------------------------GPF-P----ID-F-----LQ-LKK-----------
-------------L--KAISLGNNRF----------------------------SGPLP-
-------------------S----------------------------------------
---------------------------------------------------------D-Y
-A----------------------------------------------------------
------------------------------------------------------------
------------------------------------------------------------
-----------------------------------TW-TN-LTVLDLYSNRFNGSIPA--
----G-F----------------------A-NLTGL------------------------
-----------------------------------------------------VSLNLAK
NSFS-GEI-PD-L--N-L----------PG--L--------------RRLNFSNN-NLTG
SIPNS---L--KR-FG-N------------SA-FS-------------------------
------------GN--------NL-VF------EN---A-P-------------------
P-----------------------------------------------P-----------
----------AV------------------------------------------------
-------------------------------------------VS------------FK-
-----------------------------EQK-------K------N-G--I----Y---
----------I-S-----------------EPA-ILGI-AISV-CF--------------
-VIF-----------F-VIAVV--------II---VCY-V--------K--R--------
---------QR---K---S------ET-----------EPKPDKL---------------
-----------------------------KLAK----KMPSE------------------
-KEVSK-----------------------------LGKEK-NIEDM--------------
-----------------------------------------------E-----D------
-----K-------S-E---------I--N----K----VMFF------------------
-------------------E------G-S------------------------NL-----
A--FNLED--------LLIA------------------SAEFL-GK-----------GVF
-G------MTYKA-VL----------------E-D-S-----------K--------VIA
VKRL-----------K-DI-------------V-----V-SR--K-D-FKHQ------ME
IVGNI-K------HENVAPLRA--------------------YVCS-----KEEKLMVYD
Y-DS-N-GS-L------------------------SL--------------------RL-
--H---------------------------------------------------G-----
-------------------------------------------------KN---------
------A-----------------------D-------------E------G-H-V----
----------------PL-NWET-------------------------------------
-----------------------RLRFMI----------------GVAKG----------
-------------LGH-IHT-Q--------------------------------------
---------NL---AHGNIKSSNV-----------FM-----------------NS----
--------------EG---------Y---------------GC-ISEAGLP--------L
LT-N-P-VVR-AD---------S-------------------------------------
---------------------------------------SA-------------------
----R------S-VL-RYR---APEV--------T-----------D-----T-------
--R----R-----S------TPE-SDIYS--------------------FGILMLETL-T
GRSI-------M---D--D-----------------------------------------
R---------------------------KE---G-------------I------------
---------------------D-L------------------------VV----------
-----WVNDVI---------S-------K-Q--------W-TG-EVF---------DLE-
--------------------L---------V-----------------------------
--------------K---T-------P--------N-----------V------------
--------E------AK-LLQMLQ----------------------------LGTSCTAM
V---------------------------------PAK-----------------------
----------------------------------------------------------R-
----------------------PDMVKVVET--------------------LEE------
----------I---------------------------------E------RD-------
------------------------------------------------------------
------------------------------------------------------------
------------------------------------------------------------
-----------------------------------------------------
>AT5G01890.1 pacid=19665885 transcript=AT5G01890.1 locus=AT5G01890 ID=AT5G01890.1.TAIR10 annot-version=TAIR10
------------------------------------------------------------
------------------------------------------------------------
------------------------------------------------------------
------------------------------------------------------------
------------------------------------------------------------
------------------------------------------------------------
------------------------------------------------------------
------------------------------------------------------------
------------------------------------------------------------
--------------MF-NGA---------V-------S----------------------
------L---LF------------------------------------------------
--------------------L---------------------------------------
------------------------------------------------------------
--------F---------------------------------------------------
-------------------L-------------A-------------VV-----------
---------------------------------------S--------------------
--A---------------------------------------------------------
-RADP---------------T---------------------------------F-----
----N-D------------DVL----------------G----LIV--------------
---------FKAG-L-D-----------D--PLS---------K----------L----S
SW-----------N--------------SED-----------Y-----------------
-D-----P---------------------------------C------------------
----N-------------W-VG-CT------------C-----D----------------
-----------------------------------PATNRVSE----LRLDAFSLS----
-----GHIGR-----GL-LRLQFLHTLVLSN------NNLTGTLNPE-FPH---------
------------------------------------------------------------
----------------------------------LGSLQVVDFSGNNL--SGRI----PD
-GFF------------------------EQ-CGSLRSVSLANNKLTGSI---------PV
SL-SYCSTLT-----HLNLSSNQLSG----------------------------------
------------------------------------------------------------
------------------------------------------------------------
------------------------------------RLPRDIWF----------------
------------------------------------------------------------
------------------------------------------------------------
LKSLKSLDFSHNFL----------------------------------------------
------------QGDIP-------------------------------------------
------------------------------------------------------------
------------------------------------------------------------
-------DGLG------------GLYDLRHINLSR-------------------------
-NWFSGDV-------------------------------------------------PSD
IG-RCSS-----------------------------------------------------
------------------------------------------------------------
-----------------------------LKSLD--------------------------
------------------------------------------------------------
------------------------------------------------------------
------------------------------------------------------------
------------------------------------------------------------
------------------------------------------------------------
------------------------------------------------------------
-----------------------------------------LSENYF-SGNLPDSMK---
-----------------------------------------------SLGSCSSIRLRGN
SLIGEIPDWIG--DIATLEILDLSA--NNFTGT--------VPFSLG-NLEFLKDLNLSA
NMLAGE------LPQTLSNCSNLISIDVS-------------------------KN-SFT
GDVLKWM-FTG-NSESSSLSRFSLHKR-SGNDTIMPIVGFLQG----LRV-----LDL--
---SSNGF------TGEL-PSN------------------------IW-IL----TS---
--LLQLNM-S-----------------TNSLF----------------------------
-------------------------GSI-P----TG-I-----GG-LKV-----------
-------------A--EILDLSSNLL----------------------------NGTLP-
-------------------S------EI------------GG-AV------SL-------
----------------------------------KQ-------LHLHRNRLSGQIPAK-I
-S----------------------------------------------------------
------------------------------------------------------------
------------------------------------------------------------
-----------------------------------NC-SA-LNTINLSENELSGAIPG--
----S-I----------------------G-SLSNL------------------------
-----------------------------------------------------EYIDLSR
NNLS-GSL-PKEIE-K-L----------SH--L--------------LTFNISHN-NITG
ELPAGGF-F--NT-IP-L------------SA-VT-------------------------
------------GN--------PS-LC-------G---S-V-V--------------NR-
S--------------------C-----LSV---H-PK-----------P-----------
---IVLNPN-SS------------------------------------------------
-------------------------------------------NPT-----------NGP
-----------------A----------LTGQ--------------I-R--K----S---
---------VL-S-----------------ISA-LIAI-GAAA-VI--------------
-AIG-----------V-VA-VT--------LL---NV-----------HA-R--------
---------SSV--S---RH--------------D-------------------------
-------------------------------------A-AAA------------------
-LAL----------------------------SVGETFSC---SP---------------
-----------------------------------------------S-----K------
-----D-------Q-E---------F--G----K----LVMF------------------
--------------------------S-G-------------------------------
E--VDVF--------DTTGA-DALL------------NKDSEL-GR-----------GGF
-G------VVYKT-SL----------------Q-D-G-----------R--------PVA
VKKL-----------T-VSG-----------LI-----K-SQ--E-E-FERE------MR
KLGKL-R------HKNVVEIKG--------------------YYWT-----QSLQLLIHE
F-VS-G-GS-L------------------------YR--------------------HL-
--H---------------------------------------------------------
--------------------------------------------------G---------
------D-----------------------E-------------S------V--------
----------------CL-TWRQ-------------------------------------
-----------------------RFSIIL----------------GIARG----------
-------------LAF-LHS-S--------------------------------------
---------NI---THYNMKATNV-----------LI-----------------DA----
--------------AG---------E---------------AK-VSDFGLA--------R
LLAS-A------L---------DRCV----------------------------------
-------------------------------------L-SG-------------------
-KV-Q------S-AL-GYT---APEF--------A----------CR-----T-------
--V----K-----I------TDR-CDVYG--------------------FGILVLEVV-T
GKRP-------V---E--Y--------A--------------------------------
E---------------------------DD---V-------------V-V----------
-----------------------L------------------------CE----------
-----TVREGL---------E-------E-G--------R-VE-ECV---------DPR-
--------------------L---------R-----------------------------
--------------G---N----------------F-----------P------------
--------A------EE-AIPVIK----------------------------LGLVCGSQ
V---------------------------------PSN-----------------------
----------------------------------------------------------R-
----------------------PEMEEVVKI--------------------LEL------
----------I---------------------------------Q------CP---S---
------H-D-L---------------------------E---------------------
------------------------------------------------------------
------------------------------------------------------------
-----------------------------------------------------
>AT5G61570.1 pacid=19666431 transcript=AT5G61570.1 locus=AT5G61570 ID=AT5G61570.1.TAIR10 annot-version=TAIR10
------------------------------------------------------------
------------------------------------------------------------
------------------------------------------------------------
------------------------------------------------------------
------------------------------------------------------------
------------------------------------------------------------
------------------------------------------------------------
------------------------------------------------------------
------------------------------------------------------------
------------------------------------------------------------
------------------------------------------------------------
------------------------------------------------------------
------------------------------------------------------------
------------------------------------------------------------
------------------------------------------------------------
------------------------------------------------------------
------------------------------------------------------------
------------------------------------------------------------
------------------------------------------------------------
------------------------------------------------------------
------------------------------------------------------------
------------------------------------------------------------
------------------------------------------------------------
------------------------------------------------------------
------------------------------------------------------------
------------------------------------------------------------
------------------------------------------------------------
------------------------------------------------------------
------------------------------------------------------------
------------------------------------------------------------
------------------------------------------------------------
------------------------------------------------------------
------------------------------------------------------------
------------------------------------------------------------
------------------------------------------------------------
------------------------------------------------------------
------------------------------------------------------------
------------------------------------------------------------
------------------------------------------------------------
------------------------------------------------------------
------------------------------------------------------------
------------------------------------------------------------
------------------------------------------------------------
------------------------------------------------------------
------------------------------------------------------------
------------------------------------------------------------
------------------------------------------------------------
------------------------------------------------------------
------------------------------------------------------------
------------------------------------------------------------
------------------------------------------------------------
------------------------------------------------------------
------------------------------------------------------------
------------------------------------------------------------
------------------------------------------------------------
------------------------------------------------------------
------------------------------------------------------------
------------------------------------------------------------
------------------------------------------------------------
------------------------------------------------------------
------------------------------------------------------------
------------------------------------------------------------
------------------------------------------------------------
------------------------------------------------------------
------------------------------------------------------------
------------------------------------------------------------
------------------------------------------------------------
------------------------------------------------------------
------------------------------------------------------------
------------------------------------------------------------
------------------------------------------------------------
------------------------------------------------------------
------------------------------------------------------------
----------M-R-----------------KSH-LVKL-ILAV-SL--------------
-PTT-----------F-LIMIA--------II---IIF-IF-------C--R--------
---------RT---T---T------ET-------N---EVQY------------------
-----------------------------------------DV-----------------
-ES-------------------------------PYEKQ---------------------
-------------------------------------EFSD------N-----G------
-----S-------E-T---------E--E----E----LIIF------------------
-------------------N------G--------------------------GE-----
D--LTICD--------ILDA------------------PGEVI-GK-----------SSY
-G------TLYKA-TL----------------Q-RSG-----------K--------VRV
LRFL-----------R-PL------------CA-----V-NSDSK-E-FNGV------IE
SLGFV-R------HDNLVPLLG--------------------FYVGN----RGEKLMIHP
F-FGSS-GN-L------------------------SA--------------------FI-
--K---------------------------------------------------F-----
--------------------------------------------------L---------
-----AG-----------------------G-------------D--------V-D----
----------------AH-KWSN-------------------------------------
-----------------------ILSITI----------------GIAKA----------
-------------LDH-LHT-G-----------MQ----K--------------------
---------PI---VHGNLKSKNV-----------LL-----------------DK----
--------------SF---------R---------------PR-VSDFGLH--------L
LL-N-L------A---------A-------------------------------------
---------------------------------------GQ-------------EVL---
-EA-S------A-AE-GYK---APEL--------I-----------K-----M-------
--K----E-----V------SKE-SDVYS--------------------FGVIMLELV-S
GKEP-------T---N--K--------N----PTG-------------------------
------------------------------------------------------------
------------------------------------------------------------
---------SV---------L-------DRN--------R-LS-DLY---------RPE-
--------------------I---------I-----------------------------
--------------R---RCLKDGN-G--------V-----------T------------
--------E------EC-VLEYFQ----------------------------LAMSCCSP
S---------------------------------PTL-----------------------
----------------------------------------------------------R-
----------------------PSFKQVLRK--------------------LEE------
----------I---------------------------------R------K--------
------------------------------------------------------------
------------------------------------------------------------
------------------------------------------------------------
-----------------------------------------------------
>AT5G16590.1 pacid=19666509 transcript=AT5G16590.1 locus=AT5G16590 ID=AT5G16590.1.TAIR10 annot-version=TAIR10
------------------------------------------------------------
------------------------------------------------------------
------------------------------------------------------------
------------------------------------------------------------
------------------------------------------------------------
------------------------------------------------------------
------------------------------------------------------------
-----------------------------------------MKNK---------------
------------------------------------------------------------
---------------TNLGL---------S-------V----------------------
------F---FF------------------------------------------------
--------------------F---------------------------------------
------------------------------------------------------------
------------------------------------------------------------
-------------------I-------------C---------------L----------
-----------------V---------------------S--------------------
--V---------------------------------------------------------
---TS---------------D---------------------------------L-----
----E-A------------DRR----------------A----LIA--------------
---------LRDG-V-----------------HG--------RP----------L-----
LW-----------N--------------L-T-----------A-----------------
-P-----P---------------------------------C------------------
----T-------------W-GG-VQ------------C-----E----------------
------------------------------------S-----------------------
------------------------------------------------------------
------------------------------------------------------------
------------------------------------------------------------
------------------------------------------------------------
------------------------------------------------------------
------------------------------------------------------------
------------------------------------------------------------
------------------------------------------------------------
------------------------------------------------------------
------------------------------------------------------------
------------------------------------------------------------
------------------------------------------------------------
------------------------------------------------------------
------------------------------------------------------------
------------------------------------------------------------
------------------------------------------------------------
------------------------------------------------------------
------------------------------------------------------------
------------------------------------------------------------
------------------------------------------------------------
------------------------------------------------------------
------------------------------------------------------------
------------------------------------------------------------
------------------------------------------------------------
------------------------------------------------------------
------------------------------------------------------------
------------------------------------------------------------
-------------------------------G----------------------------
------------------------------------------------------------
------------------------------------------R----VTA-----LRL--
---PGVGL------SGPL-PI------------------------AIG-NL----TK---
--LETLSF-R-----------------FNALN----------------------------
-------------------------GPL-P----PD-F-----AN-LTL-----------
-------------L--RYLYLQGNAF----------------------------SGEIP-
-------------------S----------------------------------------
---------------------------------------------------------F-L
-F----------------------------------------------------------
------------------------------------------------------------
------------------------------------------------------------
-----------------------------------TL-PN-IIRINLAQNNFLGRIPD--
----N-V----------------------N-SATRL------------------------
-----------------------------------------------------ATLYLQD
NQLT-GPI-PE-I--K-I-----------K--L--------------QQFNVSSN-QLNG
SIPDP---L--SG-MP-K------------TA-FL-------------------------
------------GNL----------LC-------G---K-P-L--------------D--
A--------------------C--------------------------P-----------
----VNGTGNGT------------------------------------------------
------------------------------------------VTP---------------
-----------------------------GGK-------G------K-S--D----K---
----------L-S-----------------AGA-IVGI-VIGC-FV--------------
-LLL-----------V-LF-LI--------VF---CLC----------R--K--------
---------KK---K---EQV---VQS-------R---SIEAA-----------------
-------------------------------------PVPTS------------------
-SAAV------------------------------------AKESN------------GP
PAV--------------------------VANG--A-SENG------V--SKNP------
-----A-------A-V---------S--K----D----LTFF------------------
-------------------V------K-S------------------------FG-----
E--FDLDG--------LLKA------------------SAEVL-GK-----------GTF
-G------SSYKA-SF----------------D-H-G-----------L--------VVA
VKRL-----------R-DV-------------V-----V-PE--K-E-FREK------LQ
VLGSI-S------HANLVTLIA--------------------YYFS-----RDEKLVVFE
Y-MS-R-GS-L------------------------SA--------------------LL-
--H---------------------------------------------------G-----
--------------------------------------------------N---------
------K-----------------------G-------------S------G-R-S----
----------------PL-NWET-------------------------------------
-----------------------RANIAL----------------GAARA----------
-------------ISY-LHS-R----------------DA--------------------
---------TT---SHGNIKSSNI-----------LL-----------------SE----
--------------SF---------E---------------AK-VSDYCLA--------P
MI-S-P------T---------S-------------------------------------
---------------------------------------TP-------------------
----N------R-ID-GYR---APEV--------T-----------D-----A-------
--R----K-----I------SQK-ADVYS--------------------FGVLILELL-T
GKSP-------T---H--Q--------Q----L---------------------------
H---------------------------EE---G-------------V------------
---------------------D-L------------------------PR----------
-----WVSSIT---------E-------Q-Q--------S-PS-DVF---------DPE-
--------------------L---------T-----------------------------
--------------R---Y-------Q-----S--D-----------S------------
--------N------EN-MIRLLN----------------------------IGISCTTQ
Y---------------------------------PDS-----------------------
----------------------------------------------------------R-
----------------------PTMPEVTRL--------------------IEE------
----------V---------------------------------S------RS---P---
------A-S-P---------------------------GP--------LS----------
------------D-----------------------------------------------
------------------------------------------------------------
-----------------------------------------------------
>AT5G67200.1 pacid=19666931 transcript=AT5G67200.1 locus=AT5G67200 ID=AT5G67200.1.TAIR10 annot-version=TAIR10
------------------------------------------------------------
------------------------------------------------------------
------------------------------------------------------------
------------------------------------------------------------
------------------------------------------------------------
------------------------------------------------------------
------------------------------------------------------------
-----------------------------------------MTLN---------------
---------FFL------------------------------------------------
-----------------PFF---------F-------F----------------------
------F---IL------------------------------------------------
--------------------L---------------------------------------
------------------------------------------------------------
------------------------------------------------------------
-------------------R-------------V--------------SA----------
-----------------G---------------------A--------------------
--EP------NYFNS---------------------------------------------
--------------------L---------------------------------L-----
----P-S------------DAV----------------A----LLS--------------
---------FKST-A----------------DLD--------NK----------L-----
LY-----------S--------------L-T-----------ER----------------
YD-----Y---------------------------------C------------------
----Q-------------W-RG-VK------------C-----A----------------
------------------------------------------------------------
------------------------------------------------------------
------------------------------------------------------------
---------------------------------------------Q--------------
------------------------------------------------------------
------------------------------------------------------------
------------------------------------------------------------
------------------------------------------------------------
------------------------------------------------------------
------------------------------------------------------------
------------------------------------------------------------
------------------------------------------------------------
------------------------------------------------------------
------------------------------------------------------------
------------------------------------------------------------
------------------------------------------------------------
------------------------------------------------------------
------------------------------------------------------------
------------------------------------------------------------
------------------------------------------------------------
------------------------------------------------------------
------------------------------------------------------------
------------------------------------------------------------
------------------------------------------------------------
------------------------------------------------------------
------------------------------------------------------------
------------------------------------------------------------
------------------------------------------------------------
-------------------------------G----------------------------
------------------------------------------------------------
------------------------------------------R----IVR-----LVL--
---SGVGL------RGYF-SSA-----------------------TLS-RL----DQ---
--LRVLSL-E-----------------NNSLF----------------------------
-------------------------GPI-P-----D-L-----SH-LVN-----------
-------------L--KSLFLSRNQF----------------------------SGAFP-
-------------------P----------------------------------------
---------------------------------------------------------S-I
-L----------------------------------------------------------
------------------------------------------------------------
------------------------------------------------------------
-----------------------------------SL-HR-LMILSISHNNFSGSIPS--
----E-I----------------------N-ALDRL------------------------
-----------------------------------------------------TSLNLDF
NRFN-GTL-PS-L--N-Q----------SF--L--------------TSFNVSGN-NLTG
VIPVTPT-L--SR-FD-A------------SS-FR-------------------------
------------SN--------PG-LC-------G---E-I-I--------------NR-
A--------------------C-----ASR------------S-----PFFGST------
--NKTTSSE-AP------------------------------------------------
------------------------------LGQ----------SA------------QAQ
-----------NG----------------GAVV----IPP----VVT-K--K----K---
---------GK-E-----------------SGL-VLGF-TAG--LA--------------
-SLI-----------V-LGLCL--------VV-FSLVI----------K--K--------
---------RN---D---D------GI-YEPNPKG---EASLSQQ---------------
-------------------------------------QQSQNQTPRT-------------
-RAVPVLNS--------------------------DTESQ-KREKE--------------
-----------------------------VQFQ-----ETE------Q-----R------
-----I-------P-N---------S--G----N----LVFC------------------
--------------------------G-E------------------------SRSQG--
M--YTMEQ--------LMRA------------------SAELL-GR-----------GSV
-G------ITYKA-VL----------------D-N-Q-----------L--------IVT
VKRL-----------D-AAKT----------AV-----T-SE--E-A-FENH------ME
IVGGL-R------HTNLVPIRS--------------------YFQS-----NGERLIIYD
Y-HP-N-GS-L------------------------FN--------------------LI-
--H---------------------------------------------------G-----
--------------------------------------------------S---------
------R-----------------------S-------------S------R-A-K----
----------------PL-HWTS-------------------------------------
-----------------------CLKIAE----------------DVAQG----------
-------------LYY-IHQTS-----------S--------------------------
---------AL---VHGNLKSTNI-----------LL-----------------GQ----
--------------DF---------E---------------AC-LTDYCLS--------V
LT-D-S------S---------S-------------------------------------
---------------------------------------ASP------------------
-DD-P------D-SS-SYK---APEI--------R-----------K-----S-------
S-R----R-----P------TSK-CDVYS--------------------FGVLIFELL-T
GKNA-------S---R--H--------P----FMA-------------------------
---------------------------------P-------------H------------
---------------------D-M------------------------LD----------
-----WVRAMR---------E-------E-E--------E--------------------
------------------------------------------------------------
--------------------------G--------T-----------E------------
--------D------NR-LGMMTE----------------------------TACLCRVT
S---------------------------------PEQ-----------------------
----------------------------------------------------------R-
----------------------PTMRQVIKM--------------------IQE------
----------I---------------------------------K------ES---V---
------M-A-E---------------------------EN--------DP----------
------------------------------------------------------------
------------------------------------------------------------
-----------------------------------------------FR----
>AT5G53320.1 pacid=19668376 transcript=AT5G53320.1 locus=AT5G53320 ID=AT5G53320.1.TAIR10 annot-version=TAIR10
------------------------------------------------------------
------------------------------------------------------------
------------------------------------------------------------
------------------------------------------------------------
------------------------------------------------------------
------------------------------------------------------------
------------------------------------------------------------
-----------------------------------------MKCQ---------------
------------------------------------------------------------
-----------------VVL-----------------I----------------------
------L---IV------------------------------------------------
--------------------V---------------------------------------
------------------------------------------------------------
--------I---------------------------------------------------
-------------------F-------------N---------------V----------
-----------------C---------------------I--------------------
--E---------------------------------------------------------
---AE---------------T---------------------------------I-----
----K-E------------DKH----------------T----LLQ--------------
---------FVNN-I----------------NHS--------HS----------L-----
NW-----------S--------------P-S-----------L-----------------
-S-----I---------------------------------C---------------T--
----K-------------W-TG-VT------------C-----N----------------
------------------------------------S-D---------------------
------------------------------------------------------------
------------------------------------------------------------
---------------------------------------------H--------------
------------------------------------------------------------
------------------------------------------------------------
------------------------------------------------------------
------------------------------------------------------------
------------------------------------------------------------
------------------------------------------------------------
------------------------------------------------------------
------------------------------------------------------------
------------------------------------------------------------
------------------------------------------------------------
------------------------------------------------------------
------------------------------------------------------------
------------------------------------------------------------
------------------------------------------------------------
------------------------------------------------------------
------------------------------------------------------------
------------------------------------------------------------
------------------------------------------------------------
------------------------------------------------------------
------------------------------------------------------------
------------------------------------------------------------
------------------------------------------------------------
------------------------------------------------------------
------------------------------------------------------------
-------------------------------S----------------------------
------------------------------------------------------------
------------------------------------------S----VDA-----LHL--
---AATGL------RGDI-ELS-----------------------IIA-RL----SN---
--LRFLIL-S-----------------SNNIS----------------------------
-------------------------GTF-P----TT-L-----QA-LKN-----------
-------------L--TELKLDFNEF----------------------------SGPLP-
-------------------S----------------------------------------
---------------------------------------------------------D-L
-S----------------------------------------------------------
------------------------------------------------------------
------------------------------------------------------------
-----------------------------------SW-ER-LQVLDLSNNRFNGSIPS--
----S-I----------------------G-KLTLL------------------------
-----------------------------------------------------HSLNLAY
NKFS-GEI-PD-L--H-I----------PG--L--------------KLLNLAHN-NLTG
TVPQS---L--QR-FP-L------------SA-FV-------------------------
------------GN--------KV-LA-------------P-VH----------------
------------------------------------------------------------
------------------------------------------------------------
------------------------------------------------------------
-----------------------------SSL-------R------K-H--T----K---
----------H-H-----------------NHV-VLGI-ALSV-CF--------------
-AIL-----------A-LLAIL--------LV---III-H--------N--R--------
---------EE---Q---R------RS-------S---KDKPSK----------------
------------------------------------------------------------
-----------------------------------------RRKDSD-------------
-------------------------------------PNVG-------------------
-----E---------G---------D--N----K----IVFF------------------
-------------------E------G-K------------------------NL-----
V--FDLED--------LLRA------------------SAEVL-GK-----------GPF
-G------TTYKV-DL----------------E-D-S-----------A--------TIV
VKRI-----------K-EV-------------S-----V-PQ--R-E-FEQQ------IE
NIGSI-K------HENVATLRG--------------------YFYS-----KDEKLVVYD
Y-YE-H-GS-L------------------------ST--------------------LL-
--H---------------------------------------------------G-----
--------------------------------------------------Q---------
------K-----------------------G------------LR------D-R-K----
----------------RL-EWET-------------------------------------
-----------------------RLNMVY----------------GTARG----------
-------------VAH-IHS-Q-----------S----GG--------------------
---------KL---VHGNIKSSNI-----------FL-----------------NG----
--------------KG---------Y---------------GC-ISGTGMA--------T
LM-H-S------------------------------------------------------
---------------------------------------LP-------------------
----R------H-AV-GYR---APEI--------T-----------D-----T-------
--R----K-----G------TQP-SDVYS--------------------FGILIFEVL-T
GKSE--------------------------------------------------------
---------------------------------V-------------A------------
---------------------N-L------------------------VR----------
-----WVNSVV---------R-------E-E--------W-TG-EVF---------DEE-
--------------------L---------L-----------------------------
--------------R---C-------T--------Q-----------V------------
--------E------EE-MVEMLQ----------------------------VGMVCTAR
L---------------------------------PEK-----------------------
----------------------------------------------------------R-
----------------------PNMIEVVRM--------------------VEE------
----------I---------------------------------R------PE---K---
------L-A-S-------------------------GYRS--------------------
------------EVSTG--------------------ATTTPI-------------GSLS
G----------SP-----------------------------------------------
-----------------------------------YIL---------------
>AT5G35390.1 pacid=19668616 transcript=AT5G35390.1 locus=AT5G35390 ID=AT5G35390.1.TAIR10 annot-version=TAIR10
------------------------------------------------------------
------------------------------------------------------------
------------------------------------------------------------
--------------------------MPP-------------------------------
------------------------------------------------------------
------------------------------------------------------------
------------------------------------------------------------
-----------------------------------------MQAR---------------
------------------------------------------------------------
---------------TLSVYN--------V-------M----------------------
------VP--LV--------------------------------------C---------
--------------------L---------------------------------------
------------------------------------------------------------
--------L---------------------------------------------------
---------------------------------L---------------F----------
-----------------F---------------------S--------------------
--T---------------------------------------------------------
---PT---------------H---------------------------------G-----
----L-S------------DSE----------------A----ILK--------------
---------FKES-LV------------V--GQE--------NA----------L----A
SW-----------N--------------A-K-----------S-----------------
-P-----P---------------------------------C------------------
----T-------------W-SG-VL------------C-----N----------------
------------------------------------------------------------
------------------------------------------------------------
------------------------------------------------------------
---------------------------------------------G--------------
------------------------------------------------------------
------------------------------------------------------------
------------------------------------------------------------
------------------------------------------------------------
------------------------------------------------------------
------------------------------------------------------------
------------------------------------------------------------
------------------------------------------------------------
------------------------------------------------------------
------------------------------------------------------------
------------------------------------------------------------
------------------------------------------------------------
------------------------------------------------------------
------------------------------------------------------------
------------------------------------------------------------
------------------------------------------------------------
------------------------------------------------------------
------------------------------------------------------------
------------------------------------------------------------
------------------------------------------------------------
------------------------------------------------------------
------------------------------------------------------------
------------------------------------------------------------
------------------------------------------------------------
-------------------------------G----------------------------
------------------------------------------------------------
------------------------------------------S----VWR-----LQM--
---ENLEL------SGSI-DIE-----------------------ALS-GL----TS---
--LRTLSF-M-----------------NNKFE----------------------------
-------------------------GPF-P-----D-F-----KK-LAA-----------
-------------L--KSLYLSNNQF----------------------------GGDIP-
-------------------G------D---------------------------------
---------------------------------------------------------A-F
-E----------------------------------------------------------
------------------------------------------------------------
------------------------------------------------------------
-----------------------------------GM-GW-LKKVHLAQNKFTGQIPS--
----S-V----------------------A-KLPKL------------------------
-----------------------------------------------------LELRLDG
NQFT-GEI-PE-F--E------------HQ--L--------------HLLNLSNN-ALTG
PIPES---L--SM-TD-P------------KV-FE-------------------------
------------GN--------KG-LY-------G---K-P-L--------------ET-
E--------------------C-----DSP-Y-I-EH-----P-----P-----------
----QSEAR---------------------------------------------------
------------------------------------------------------------
----------------------------------------------P-K--S----S---
---------SR-G-----------------PLV-ITAI-VAA---L--------------
-TIL-----------I-ILGVI-------------FLL----------N--RS-----Y-
---------KN---K---K------PR-L-----A---VET-------------------
------GPSS------------------------------LQ------------------
-KKTGI----------REA----------------DQSRR-DRKKADHR-----------
----------------------------KGSGT--T-KRMG------A-----A------
-----A-------GVE---------N--T----K----LSFL------------------
-------------------R------E-D------------------------RE-----
K--FDLQD--------LLKA------------------SAEIL-GS-----------GCF
-G------ASYKA-VL----------------S-S-G-----------Q--------MMV
VKRF-----------K-QM------------NN-----A-GR--D-E-FQEH------MK
RLGRL-M------HHNLLSIVA--------------------YYYR-----KEEKLLVCD
F-AE-R-GS-L------------------------AI--------------------NL-
--H---------------------------------------------------S-----
--------------------------------------------------N---------
------Q-----------------------S-------------L------G-K-P----
----------------SL-DWPT-------------------------------------
-----------------------RLKIVK----------------GVAKG----------
-------------LFY-LHQ-D-----------LP---SL--------------------
---------MA---PHGHLKSSNV-----------LL-----------------TK----
--------------TF---------E---------------PL-LTDYGLI--------P
LI-N-Q------E---------K-------------------------------------
---------------------------------------AQ-------------------
----M------H-MA-AYR---SPEY--------L-----------Q-----H-------
--R----R-----I------TKK-TDVWG--------------------LGILILEIL-T
GKFP-------A---N--F--------S--------------------------------
Q---------------------------SS---E-------------E------------
---------------------D-L------------------------AS----------
-----WVNSGF---------H-------G-V--------W-AP-SLF---------DKG-
--------------------M---------G-----------------------------
--------------K---T-------S--------H-----------C------------
--------E------GQ-ILKLLT----------------------------IGLNCCEP
D---------------------------------VEK-----------------------
----------------------------------------------------------R-
----------------------LDIGQAVEK--------------------IEE------
----------L---------------------------------K------ER---E---
------G-D-D-----DDF---YSTY----------------------VS----------
------------E-----TDG-----RSSKGE-----SCESI---------------SFA
------------------------------------------------------------
-----------------------------------------------------
>AT5G58300.1 pacid=19670340 transcript=AT5G58300.1 locus=AT5G58300 ID=AT5G58300.1.TAIR10 annot-version=TAIR10
M-----------------------------------------------------------
------------------------------------------------------------
------------------------------------------------------------
------------------------------------------------------------
------------------------------------------------------------
------------------------------------------------------------
------------------------------------------------------------
-----------------------------------------MQFHFQFYVG-------PV
---------------------FTLRPSKG-------------------------------
-FLS-----------T-CLV---------S-------F----------------------
------L---FV------------------------------------------------
--------------------T---------------------------------------
------------------------------------------------------------
--------T---------------------------------------------------
-------------------T-------------F---------------C----------
-----------------S---------------------Y--------------------
--A---------------------------------------------------------
---IA---------------D---------------------------------L-----
----N-S------------DRQ----------------A----LLA--------------
---------FAAS-V----------------PHL--------RR----------L-----
NW-----------N--------------S-T-----------N-----------------
-H-----I---------------------------------C---------------K--
----S-------------W-VG-VT------------C-----T----------------
------------------------------------S-D---------------------
------------------------------------------------------------
------------------------------------------------------------
---------------------------------------------G--------------
------------------------------------------------------------
------------------------------------------------------------
------------------------------------------------------------
------------------------------------------------------------
------------------------------------------------------------
------------------------------------------------------------
------------------------------------------------------------
------------------------------------------------------------
------------------------------------------------------------
------------------------------------------------------------
------------------------------------------------------------
------------------------------------------------------------
------------------------------------------------------------
------------------------------------------------------------
------------------------------------------------------------
------------------------------------------------------------
------------------------------------------------------------
------------------------------------------------------------
------------------------------------------------------------
------------------------------------------------------------
------------------------------------------------------------
------------------------------------------------------------
------------------------------------------------------------
------------------------------------------------------------
-------------------------------T----------------------------
------------------------------------------------------------
------------------------------------------S----VHA-----LRL--
---PGIGL------LGPI-PPN-----------------------TLG-KL----ES---
--LRILSL-R-----------------SNLLS----------------------------
-------------------------GNL-P----PD-I-----HS-LPS-----------
-------------L--DYIYLQHNNF----------------------------SGEVP-
-------------------S----------------------------------------
---------------------------------------------------------F-V
-S----------------------------------------------------------
------------------------------------------------------------
------------------------------------------------------------
--------------------------------------RQ-LNILDLSFNSFTGKIPA--
----T-F----------------------Q-NLKQL------------------------
-----------------------------------------------------TGLSLQN
NKLS-GPV-PN-L--D-T----------VS--L--------------RRLNLSNN-HLNG
SIPSA---L--GG-FP-S------------SS-FS-------------------------
------------GN--------TL-LC-------G---L-P-L--------------Q--
P--------------------C-----ATS-S-P-P------------P-----------
------SL--TP----HIS-----------------------------------------
------------------------------TPP---------LPP------------FP-
-----------------------------HKE-------G------S-K--R----K---
----------L-H-----------------VST-IIPI-AAGG-AA--------------
-LLL-----------L-IT-VI--------IL---CCC-I--------K--K--------
---------KD---K---R------ED-------S---IV--------------------
----------------------------------------KV------------------
-KTLT---------------------------------EK-AKQEF--------------
--------------------------------------GSG------V-----Q------
-----E-------P-E---------K--N----K----LVFF------------------
-------------------N------G-C------------------------SY-----
N--FDLED--------LLRA------------------SAEVL-GK-----------GSY
-G------TAYKA-VL----------------E-E-S-----------T--------TVV
VKRL-----------K-EV-------------A-----A-GK--R-E-FEQQ------ME
IISRVGN------HPSVVPLRA--------------------YYYS-----KDEKLMVCD
Y-YP-A-GN-L------------------------SS--------------------LL-
--H---------------------------------------------------G-----
--------------------------------------------------N---------
------R-----------------------G-------------S------E-K-T----
----------------PL-DWDS-------------------------------------
-----------------------RVKITL----------------SAAKG----------
-------------IAH-LHA-A-----------G----GP--------------------
---------KF---SHGNIKSSNV-----------IM-----------------KQ----
--------------ES---------D---------------AC-ISDFGLT--------P
LM-A-V------P---------I-------------------------------------
---------------------------------------AP-------------------
----M------R-GA-GYR---APEV--------M-----------E-----T-------
--R----K-----H------THK-SDVYS--------------------FGVLILEML-T
GKSP-------V---Q--S--------P----S---------------------------
R---------------------------DD---M-------------V------------
---------------------D-L------------------------PR----------
-----WVQSVV---------R-------E-E--------W-TS-EVF---------DIE-
--------------------L---------M-----------------------------
--------------R---F-------Q--------N-----------I------------
--------E------EE-MVQMLQ----------------------------IAMACVAQ
V---------------------------------PEV-----------------------
----------------------------------------------------------R-
----------------------PTMDDVVRM--------------------IEE------
----------I---------------------------------R------VS---D---
------S-ETT---------------------------RP--------SS----------
------------DDNS----------------------KPK-----------------DS
NVQ--------V------------------------------------------------
-----------------------------------------------------
>AT5G67280.1 pacid=19670708 transcript=AT5G67280.1 locus=AT5G67280 ID=AT5G67280.1.TAIR10 annot-version=TAIR10
M-----------------------------------------------------------
------------------------------------------------------------
------------------------------------------------------------
------------------------------------------------------------
------------------------------------------------------------
------------------------------------------------------------
------------------------------------------------------------
-----------------------------------------MTTV---------------
-----------------------------------------AADLHR-------------
-----------------YLF---------L-------I----------------------
------T---VF------------------------------------------------
--------------------L---------------------------------------
------------------------------------------------------------
--------F---------------------------------------------------
-------------------F-------------L---------------C----------
-----------------D---------------------K--------------------
--T---------------------------------------------------------
---SL---------------A---------------------------------L-----
----T-T------------DGV----------------L----LLS--------------
---------FRYS-IVD-----------D--PL---------YV----------F----R
SW-----------R--------------F-D---------D-E-----------------
-T-----P---------------------------------C------------------
----S-------------W-RG-VT------------C----------------------
------------------------------------DAS---------------------
------------------------------------------------------------
------------------------------------------------------------
---------------------------------------------S--------------
------------------------------------------------------------
------------------------------------------------------------
------------------------------------------------------------
------------------------------------------------------------
------------------------------------------------------------
------------------------------------------------------------
------------------------------------------------------------
------------------------------------------------------------
------------------------------------------------------------
------------------------------------------------------------
------------------------------------------------------------
------------------------------------------------------------
------------------------------------------------------------
------------------------------------------------------------
------------------------------------------------------------
------------------------------------------------------------
------------------------------------------------------------
------------------------------------------------------------
------------------------------------------------------------
------------------------------------------------------------
------------------------------------------------------------
------------------------------------------------------------
------------------------------------------------------------
------------------------------------------------------------
-------------------------------R----------------------------
------------------------------------------------------------
------------------------------------------H----VTV-----LSL--
---PSSNL------TGTL-PSN------------------------LG-SL----NS---
--LQRLDL-S-----------------NNSIN----------------------------
-------------------------GSF-P----VS-L-----LN-ATE-----------
-------------L--RFLDLSDNHI----------------------------SGALP-
-------------------A------SF------------GA-LS------NL-------
----------------------------------QV-------LNLSDNSFVGELPNT-L
-GWNRN------------------------------------------------------
-LTEISLQKNYLSGGIP-GGFK--------------------------------------
------------------------------------------------------------
----------------------------------S------TEYLDLSSNLIKGSLPS--
----H-F----------------------R-GNR--------------------------
----------------------------------------------------LRYFNASY
NRIS-GEI-PSGFADE-I----------PE--D--------------ATVDLSFN-QLTG
QIPGFRV-L--DN-QE-S------------NS-FS-------------------------
------------GN--------PG-LC-------G---S-DHA--------------KH-
P--------------------C-----RDG-E-A-TS-----P----PP---------SP
TP---NSP---P------------------------------------------------
--------------------------ALAAIPNTI--------GLT--------------
-NHPI---------------------SSKTGP-------K------S-K--W----D---
----------H-K-----------------PVL-IIGI-VVGD-LA--------------
-GLA-----------I-LG-IV--------FF---YIY-Q--------S--R--------
---------KR---K---T------VT-------A---TSKWST----------------
-------------------------------------S-STD-------SKVSKWYC---
LRKSV----------YVDG----DCEE--------EEEESETSESES---------DEEN
PVG--------------------------------PNRRSG-----LD-----D------
-----Q-------E-K---------K--G----T----LVNL------------------
-------------------D--------S------------------------EK-----
E--LEIET--------LLKA------------------SAYIL-GA-----------TGS
-S------IMYKA-VL----------------Q-D-G-----------T--------AVA
VRRI-----------A-EC------------GL-----D-RF--R-D-FEAQ------VR
AVAKL-I------HPNLVRIRG--------------------FYWG-----SDEKLVIYD
F-VP-N-GS-L------------------------AN--------------------AR-
--Y---------------------------------------------------R-----
--------------------------------------------------K---------
------V-----------------------G-------------S------S-P-C----
----------------HL-PWDA-------------------------------------
-----------------------RLKIAK----------------GIARG----------
-------------LTY-VHD-------------------K--------------------
---------KY---VHGNLKPSNI-----------LL-----------------GL----
--------------DM---------E---------------PK-VADFGLE--------K
LL-I-G------D---------MS--------YRTGGSAP--IF-GSKRS---TTSLEF-
-----------------------G------------PSPSP-------------SPS---
-SV----------GL-PYN---APES--------L-----------R-----S-------
--I----K-----P------NSK-WDVYS--------------------FGVILLELL-T
GKI---------------------------------------------------------
----------------------------VV---V-------------D------------
---------------------E-L------------------------GQ----------
-----VNGLVI---------D-------DGE--------R-AI-RMA---------DSA-
--------------------I---------R-----------------------------
--------------A---E-------L--------E-----------GK-----------
--------E------EA-VLACLK----------------------------MGLACASP
I---------------------------------PQR-----------------------
----------------------------------------------------------R-
----------------------PNIKEALQV--------------------LER------
----------F---------------------------------P------VH---S---
------S-Q-Q-------------------------------------------------
------------------------------------------------------------
------------------------------------------------------------
-----------------------------------------------------
>AT5G51560.1 pacid=19670828 transcript=AT5G51560.1 locus=AT5G51560 ID=AT5G51560.1.TAIR10 annot-version=TAIR10
------------------------------------------------------------
------------------------------------------------------------
------------------------------------------------------------
------------------------------------------------------------
------------------------------------------------------------
------------------------------------------------------------
------------------------------------------------------------
-----------------------------------------MTAT---------------
------------------------------------------------------------
-----------------QML---------LH------L----------------------
------L---LL-----P------------------------------------------
--------------------L---------------------------------------
------------------------------------------------------------
--------L---------------------------------------------------
-------------------F-------------L--------------------------
-----------------HF------------------SNQ--------------------
--V---------------------------------------------------------
---MA---------------E---------------------------------I-----
----T-D------------ELA----------------T----LME--------------
---------VKTE-L-------------D--PED--------KH----------L----A
SW-----------S--------------V-N-----------G-----------------
-D-----L---------------------------------C---------------K--
----D-------------F-EG-VG------------C-----DW---------------
------------------------------------------------------------
------------------------------------------------------------
------------------------------------------------------------
------------------------------------------------------------
------------------------------------------K-----------------
------------------------------------------------------------
------------------------------------------------------------
------------------------------------------------------------
------------------------------------------------------------
------------------------------------------------------------
------------------------------------------------------------
------------------------------------------------------------
------------------------------------------------------------
------------------------------------------------------------
------------------------------------------------------------
------------------------------------------------------------
------------------------------------------------------------
------------------------------------------------------------
------------------------------------------------------------
------------------------------------------------------------
------------------------------------------------------------
------------------------------------------------------------
------------------------------------------------------------
------------------------------------------------------------
------------------------------------------------------------
------------------------------------------------------------
------------------------------------------------------------
------------------------------------------------------------
-------------------------------G----------------------------
------------------------------------------------------------
------------------------------------------R----VSN-----ISL--
---QGKGL------SGKI-SPN------------------------IG-KL----KH---
--LTGLFL-H-----------------YNALV----------------------------
-------------------------GDI-P----RE-L-----GN-LSE-----------
-------------L--TDLYLNVNNL----------------------------SGEIP-
-------------------S------NI------------GK-MQ------GL-------
----------------------------------QV-------LQLCYNNLTGSIPRE-L
-S----------------------------------------------------------
------------------------------------------------------------
------------------------------------------------------------
-----------------------------------SL-RK-LSVLALQSNKLTGAIPA--
----S-L----------------------G-DLSAL------------------------
-----------------------------------------------------ERLDLSY
NHLF-GSV-PGKLA-S-P----------PL--L--------------RVLDIRNN-SLTG
NVPPV---L--KR-LN-E-----------GFS-FE-------------------------
------------NN--------LG-LC-------GA--EFSPLK----------------
S--------------------C-----NGT-----------------AP-----------
-----EEP--KPY---GA------------------------------------------
------------------------TVFGF-PSRD---------IPE-----------SAN
---------LRSP------------CN--GTN------CN------T-P--P----K---
----------S-H-----------------QGA-ILIG-LVVS-TI--------------
-ALS-------------AISIL--------LF---THY----------R--R--------
---------RK---Q---KL-----ST-------TY------------------------
-------------------------------------EMSDN------------------
-RLNTV------------------------------------------------------
---------------------------------------------GGGF----R------
-----K-------N-N---------G--S----P----LASL------------------
-------------------EYTN---GWDPLSDNR-NL---SVFAQE---VIQSF-----
R--FNLEE--------VETA-TQYF------------SEVNLL-GR-----------SNF
-S------ATYKG-IL----------------R-D-G-----------S--------AVA
IKRF-----------S-KTS-----------CK-----S-EE--P-E-FLKG------LN
MLASL-K------HENLSKLRG--------------------FCCSR---GRGECFLIYD
F-AP-N-GN-L------------------------LS--------------------YL-
--D---------------------------------------------------L-----
--------------------------------------------------K---------
------D-----------------------G-------------D--------A-H----
----------------VL-DWST-------------------------------------
-----------------------RVSIAK----------------GIAKG----------
-------------IAY-LHS-Y-----------KGS--KP--------------------
---------AL---VHQNISAEKV-----------LI-----------------DQ----
--------------RY---------S---------------PL-LSNSGLH--------T
LL-T-N------D---------IVF-----------------------------------
---------------------------------------SAL------------------
-KD-S------A-AM-GYL---APEY--------T-----------T-----T-------
--G----R-----F------TEK-TDVYA--------------------FGILVFQII-S
GKQK-------V---R--H-----------------------------------------
------------------------------------------------------------
------------------------------------------------------------
-----LVKLGT-----------------EAC--------R-FN-DYI---------DPN-
--------------------L---------Q-----------------------------
--------------G-----------R--------F-----------F------------
--------E------YE-ATKLAR----------------------------IAWLCTHE
S---------------------------------PIE-----------------------
----------------------------------------------------------R-
----------------------PSVEAVVHE--------------------LGN------
----------C---------------------------------S------S--------
------------------------------------------------------------
----------------------------------CL------------------------
------------------------------------------------------------
-----------------------------------------------------
>AT5G41680.1 pacid=19671266 transcript=AT5G41680.1 locus=AT5G41680 ID=AT5G41680.1.TAIR10 annot-version=TAIR10
------------------------------------------------------------
------------------------------------------------------------
------------------------------------------------------------
------------------------------------------------------------
------------------------------------------------------------
------------------------------------------------------------
------------------------------------------------------------
------------------------------------------------------------
------------------------------------------------------------
------------------------------------------------------------
------------------------------------------------------------
------------------------------------------------------------
------------------------------------------------------------
------------------------------------------------------------
------------------------------------------------------------
------------------------------------------------------------
------------------------------------------------------------
------------------------------------------------------------
------------------------------------------------------------
------------------------------------------------------------
------------------------------------------------------------
------------------------------------------------------------
------------------------------------------------------------
------------------------------------------------------------
------------------------------------------------------------
------------------------------------------------------------
------------------------------------------------------------
------------------------------------------------------------
------------------------------------------------------------
------------------------------------------------------------
------------------------------------------------------------
------------------------------------------------------------
------------------------------------------------------------
------------------------------------------------------------
------------------------------------------------------------
------------------------------------------------------------
------------------------------------------------------------
------------------------------------------------------------
------------------------------------------------------------
------------------------------------------------------------
------------------------------------------------------------
------------------------------------------------------------
------------------------------------------------------------
------------------------------------------------------------
------------------------------------------------------------
------------------------------------------------------------
------------------------------------------------------------
------------------------------------------------------------
------------------------------------------------------------
------------------------------------------------------------
------------------------------------------------------------
------------------------------------------------------------
------------------------------------------------------------
------------------------------------------------------------
------------------------------------------------------------
------------------------------------------------------------
------------------------------------------------------------
------------------------------------------------------------
------------------------------------------------------------
------------------------------------------------------------
------------------------------------------------------------
------------------------------------------------------------
------------------------------------------------------------
------------------------------------------------------------
------------------------------------------------------------
------------------------------------------------------------
------------------------------------------------------------
------------------------------------------------------------
------------------------------------------------------------
------------------------------------------------------------
------------------------------------------------------------
------------------------------------------------------------
------------------------------------------------------------
------------------------------------------------------------
---------------------M--------MA---CCLRN--------K--R--------
---------RM---K---G------KL---------------------------------
--------------------------------S----WKSKK------------------
-RDLSH-----------------------------SGNWA-PEDD---------------
-----------------------------------------------------N------
-----D-------E--------------G----K----IVFF------------------
-------------------G------G-S------------------------NY-----
T--FDLDD--------LLAA------------------SAEIL-GK-----------GAH
-V------TTYKV-AV----------------E-D-T-----------A--------TVV
VKRL-----------E-EV-------------V-----V-GR--R-E-FEQQ------ME
IVGRI-R------HDNVAELKA--------------------YYYS-----KIDKLAVYS
Y-YS-Q-GN-L------------------------FE--------------------ML-
--H---------------------------------------------------G-----
--------------------------------------------------K---------
------LSFCIPLSMLLWYAVSKTNNSTFAG-------------E------S-Q-V----
----------------PL-DWES-------------------------------------
-----------------------RLRIAI----------------GAARG----------
-------------LAI-IHE-A-----------D----DG--------------------
---------KF---VHGNIKSSNI-----------FT-----------------NS----
--------------KC---------Y---------------GC-ICDLGLT--------H
IT-K-S------L---------PQ------------------------------------
---------------------------------------TT-------------------
----L------R-SS-GYH---APEI--------T-----------D-----T-------
--R----K-----S------TQF-SDVYS--------------------FGVVLLELL-T
GKSP-------A---S--P--------L----SL--------------------------
----------------------------DE---N-------------M------------
---------------------D-L------------------------AS----------
-----WIRSVV---------S-------K-E--------W-TG-EVF---------DNE-
--------------------L---------M-----------------------------
--------------M---Q-------M--------G-----------I------------
--------E------EE-LVEMLQ----------------------------IGLACVAL
K---------------------------------PQD-----------------------
----------------------------------------------------------R-
----------------------PHITHIVKL--------------------IQD------
----------I---------------------------------P------TN---F---
------N-L---------------------------------------------------
------------------------------------------------------------
------------------------------------------------------------
-----------------------------------------------------
>AT5G20690.1 pacid=19671419 transcript=AT5G20690.1 locus=AT5G20690 ID=AT5G20690.1.TAIR10 annot-version=TAIR10
------------------------------------------------------------
------------------------------------------------------------
------------------------------------------------------------
------------------------------------------------------------
------------------------------------------------------------
------------------------------------------------------------
------------------------------------------------------------
-----------------------------------------MAAA---------------
------------------------------------------------------------
-VLN-------------PGF---------F-------L----------------------
------L---IL------------------------------------------------
--------------------L---------------------------------------
------------------------------------------------------------
--------L---------------------------------------------------
-------------------S-------------F---------------S----------
-----------------I---------------------S--------------------
--P---------------------------------------------------------
---SL---------------Q---------------------------------Y-----
----V-S------------ESE----------------P----LVR--------------
---------FKNS-V----------------KIT------K-GD----------L----N
SW-----------R--------------E-G-----------T-----------------
-D-----P---------------------------------C-------------S-G--
----K-------------W-FG-IY------------C-----Q----------------
------------------------------------------------------------
------------------------------------------------------------
------------------------------------------------------------
---------------------------------------------K--------------
------------------------------------------------------------
------------------------------------------------------------
------------------------------------------------------------
------------------------------------------------------------
------------------------------------------------------------
------------------------------------------------------------
------------------------------------------------------------
------------------------------------------------------------
------------------------------------------------------------
------------------------------------------------------------
------------------------------------------------------------
------------------------------------------------------------
------------------------------------------------------------
------------------------------------------------------------
------------------------------------------------------------
------------------------------------------------------------
------------------------------------------------------------
------------------------------------------------------------
------------------------------------------------------------
------------------------------------------------------------
------------------------------------------------------------
------------------------------------------------------------
------------------------------------------------------------
------------------------------------------------------------
-------------------------------G----------------------------
------------------------------------------------------------
------------------------------------------L---TVSG-----IHV--
---TRLGL------SGTI-TVD-----------------------DLK-DL----PN---
--LKTIRL-D-----------------NNLLS----------------------------
-------------------------GPL-P-----H-F-----FK-LRG-----------
-------------L--KSLMLSNNSF----------------------------SGEIR-
-------------------D------D---------------------------------
---------------------------------------------------------F-F
-K----------------------------------------------------------
------------------------------------------------------------
------------------------------------------------------------
-----------------------------------DM-SK-LKRLFLDHNKFEGSIPS--
----S-I----------------------T-QLPQL------------------------
-----------------------------------------------------EELHMQS
NNLT-GEI-PP-E--F-G----------SMKNL--------------KVLDLSTN-SLDG
IVPQS---I--AD-KK-NL----------AVN-LT-------------------------
------------EN--------EY-LC-------G---P-V-V--------------DV-
G--------------------C-----ENI-E-L--------------------------
-----NDPQ-EG----QP------------------------------------------
-------------------------------------------PS------------KP-
-----------------------------SSSV----PET------S-N--K----A---
---------AI-N-----------------A---IMVS-ISL---L--------------
-LLF-----------F-IIVGV--------IK---RRN-K--------K--K--------
---------NP---D---F------RM-L-----A---NNR----------EN-------
----D--VVEVRI----------------SESS----STTAK------------------
-RSTDSSRKRGG---HSDD----------------GSTKK-GVSNI------------G-
-----------------------------KGGN--G-GGGG------A-----L------
-----G-------G-G---------M--G----D----IIMV------------------
-------------------N------T-D------------------------KG-----
S--FGLPD--------LMKA------------------AAEVL-GN-----------GSL
-G------SAYKA-VM----------------T-T-G-----------L--------SVV
VKRI-----------R-DM------------NQ-----L-AR--E-P-FDVE------MR
RFGKL-R------HPNILTPLA--------------------YHYR-----REEKLVVSE
Y-MP-K-SS-L------------------------LY--------------------VL-
--H---------------------------------------------------G-----
--------------------------------------------------D---------
------R-----------------------G-------------I------Y-H-S----
----------------EL-TWAT-------------------------------------
-----------------------RLKIIQ----------------GVAHG----------
-------------MKF-LHE-E-----------FA---SY--------------------
---------DL---PHGNLKSSNV-----------LL-----------------SE----
--------------TY---------E---------------PL-ISDYAFL--------P
LL-Q-P------S---------N-------------------------------------
---------------------------------------AS-------------------
----Q------A-LF-AFK---TPEF--------A-----------Q-----T-------
--Q----Q-----V------SHK-SDVYC--------------------LGIIILEIL-T
GKFP-------S---Q--Y--------L----NNG-------------------------
K----------------------------G---G-------------T------------
---------------------D-I------------------------VQ----------
-----WVQSSV---------A-------E-Q--------K-EE-ELI---------DPE-
--------------------I---------V-----------------------------
--------------N---N-------T--------E-----------S------------
--------M------RQ-MVELLR----------------------------VGAACIAS
N---------------------------------PDE-----------------------
----------------------------------------------------------R-
----------------------LDMREAVRR--------------------IEQ------
----------V---------------------------------K------T--------
------------------------------------------------------------
------------------------------------------------------------
------------------------------------------------------------
-----------------------------------------------------
>AT5G07620.1 pacid=19671901 transcript=AT5G07620.1 locus=AT5G07620 ID=AT5G07620.1.TAIR10 annot-version=TAIR10
------------------------------------------------------------
------------------------------------------------------------
------------------------------------------------------------
------------------------------------------------------------
------------------------------------------------------------
------------------------------------------------------------
------------------------------------------------------------
------------------------------------------------------------
------------------------------------------------------------
------------------------------------------------------------
------------------------------------------------------------
------------------------------------------------------------
------------------------------------------------------------
------------------------------------------------------------
------------------------------------------------------------
------------------------------------------------------------
------------------------------------------------------------
------------------------------------------------------------
------------------------------------------------------------
------------------------------------------------------------
------------------------------------------------------------
------------------------------------------------------------
------------------------------------------------------------
------------------------------------------------------------
------------------------------------------------------------
------------------------------------------------------------
------------------------------------------------------------
------------------------------------------------------------
------------------------------------------------------------
------------------------------------------------------------
------------------------------------------------------------
------------------------------------------------------------
------------------------------------------------------------
------------------------------------------------------------
------------------------------------------------------------
------------------------------------------------------------
------------------------------------------------------------
------------------------------------------------------------
------------------------------------------------------------
------------------------------------------------------------
------------------------------------------------------------
------------------------------------------------------------
------------------------------------------------------------
------------------------------------------------------------
------------------------------------------------------------
------------------------------------------------------------
------------------------------------------------------------
------------------------------------------------------------
------------------------------------------------------------
------------------------------------------------------------
------------------------------------------------------------
------------------------------------------------------------
------------------------------------------------------------
------------------------------------------------------------
------------------------------------------------------------
------------------------------------------------------------
------------------------------------------------------------
------------------------------------------------------------
------------------------------------------------------------
------------------------------------------------------------
------------------------------------------------------------
------------------------------------------------------------
------------------------------------------------------------
------------------------------------------------------------
------------------------------------------------------------
------------------------------------------------------------
------------------------------------------------------------
------------------------------------------------------------
------------------------------------------------------------
------------------------------------------------------------
------------------------------------------------------------
------------------------------------------------------------
------------------------------------------------------------
----------M-R-----------------KSL-LLTL-LLGV-SL--------------
-SAF-------------LIVIF--------FI---IFL----------R--R--------
---------KE---S---S------ST-------E---SDQY------------------
-----------------------------------------DV-----------------
-ESL------------------------------DHNKQ---------------------
-----------------------------------------------------G------
----FS-------S-E---------T--E----E----LVIF------------------
-------------------Q------G--------------------------GE-----
D--LTICD--------ILDA------------------PGEVI-GK-----------SSY
-G------TLYKA-SL----------------Q-RSG-----------K--------IRV
LRFL-----------R-PV------------CT-----V-RSDSK-E-FNGI------IE
TLGFV-R------HENLVPLLG--------------------FYAGN----RGEKLMVHP
F-FG-S-GN-L------------------------SD--------------------FI-
--R---------------------------------------------------------
------------------------------------------------------------
------S-----------------------G-------------D--------D-E----
----------------SR-KWIN-------------------------------------
-----------------------ILRITI----------------GISKA----------
-------------LDH-LHT-G-----------MQ----K--------------------
---------PI---VHGNLKSKNV-----------LL-----------------SS----
--------------SF---------E---------------PR-ISDFGLH--------L
LL-N-L------S---------A-------------------------------------
---------------------------------------GQ-------------EIL---
-DV-S------A-AE-GYK---APEL--------I-----------K-----M-------
--K----D-----V------SKE-SDVYS--------------------LGVIMLELV-S
GKEP-------I---N--E--------N----ATG-------------------------
----------------------------DD---E-------------F------------
---------------------Y-L------------------------PD----------
-----FMRNAV---------L-------D-H--------R-LS-DLY---------RPE-
--------------------I---------L-----------------------------
--------------G---S---DDN----------L-----------S------------
--------E------EC-VLKYFQ----------------------------LAMSCCSP
S---------------------------------PSL-----------------------
----------------------------------------------------------R-
----------------------PNVKQVLRK--------------------LEE------
----------I---------------------------------G------KF-------
------------------------------------------------------------
------------------------------------------------------------
------------------------------------------------------------
-----------------------------------------------------
>AT5G05160.1 pacid=19672200 transcript=AT5G05160.1 locus=AT5G05160 ID=AT5G05160.1.TAIR10 annot-version=TAIR10
------------------------------------------------------------
------------------------------------------------------------
------------------------------------------------------------
------------------------------------------------------------
------------------------------------------------------------
------------------------------------------------------------
------------------------------------------------------------
-----------------------------------------MNSS---------------
-------------------------H----------------------------------
-TAF-----------V-AAS---------F-------F----------------------
------F---LL------------------------------------------------
--------------------L---------------------------------------
------------------------------------------------------------
--------A---------------------------------------------------
-------------------A-------------T---------------A----------
-----------------V---------------------L--------------------
--V---------------------------------------------------------
---SA---------------D---------------------------------L-----
----A-S------------DEQ----------------A----LLN--------------
---------FAAS-V----------------PHP--------PK----------L-----
NW-----------N--------------K-N-----------L-----------------
-S-----L---------------------------------C---------------S--
----S-------------W-IG-IT------------C-----D----------------
------------------------------------E-S---------------------
------------------------------------------------------------
------------------------------------------------------------
---------------------------------------------NP-------------
------------------------------------------------------------
------------------------------------------------------------
------------------------------------------------------------
------------------------------------------------------------
------------------------------------------------------------
------------------------------------------------------------
------------------------------------------------------------
------------------------------------------------------------
------------------------------------------------------------
------------------------------------------------------------
------------------------------------------------------------
------------------------------------------------------------
------------------------------------------------------------
------------------------------------------------------------
------------------------------------------------------------
------------------------------------------------------------
------------------------------------------------------------
------------------------------------------------------------
------------------------------------------------------------
------------------------------------------------------------
------------------------------------------------------------
------------------------------------------------------------
------------------------------------------------------------
------------------------------------------------------------
------------------------------TS----------------------------
------------------------------------------------------------
------------------------------------------R----VVA-----VRL--
---PGVGL------YGSI-PPA-----------------------TLG-KL----DA---
--LKVLSL-R-----------------SNSLF----------------------------
-------------------------GTL-P----SD-I-----LS-LPS-----------
-------------L--EYLYLQHNNF----------------------------SGELT-
-------------------T------N------------------------SL-------
--------------------------------------------------------PS-I
-S----------------------------------------------------------
------------------------------------------------------------
------------------------------------------------------------
--------------------------------------KQ-LVVLDLSYNSLSGNIPS--
----G-L----------------------R-NLSQI------------------------
-----------------------------------------------------TVLYLQN
NSFD-GPI-DS-L--D-L----------PS--V--------------KVVNLSYN-NLSG
PIPEH---L--KK-SP-E------------YS-FI-------------------------
------------GN--------SL-LC-------G---P-P-L--------------N--
A--------------------C-----SGG-A-I-S------------PS----------
----SNLP--RP------------------------------------------------
-----------------------------LTE----------------------------
-----------------------------NLH-------P------V-R--R----R---
----------Q-S-----------------KAY-IIAI-VVGC-SV--------------
-AVL-----------F-LG-IV--------FL---VCL-V--------K--K--------
---------TK---K---E------EG-------G---GEGV------------------
------------------------------------------------------------
-RTQM-------------G----------------GVNSK-KPQDF--------------
--------------------------------------GSG------V-----Q------
-----D-------P-E---------K--N----K----LFFF------------------
-------------------E------R-C------------------------NH-----
N--FDLED--------LLKA------------------SAEVL-GK-----------GSF
-G------TAYKA-VL----------------E-D-T-----------T--------AVV
VKRL-----------R-EV-------------V-----A-SK--K-E-FEQQ------ME
IVGKINQ------HSNFVPLLA--------------------YYYS-----KDEKLLVYK
Y-MT-K-GS-L------------------------FG--------------------IM-
--H---------------------------------------------------G-----
--------------------------------------------------N---------
------R--------------------------------------------G-D-R----
----------------GV-DWET-------------------------------------
-----------------------RMKIAT----------------GTSKA----------
-------------ISY-LHS-L--------------------------------------
---------KF---VHGDIKSSNI-----------LL-----------------TE----
--------------DL---------E---------------PC-LSDTSLV--------T
LF-N-L------P---------T-------------------------------------
---------------------------------------HT-------------------
----P------R-TI-GYN---APEV--------I-----------E-----T-------
--R----R-----V------SQR-SDVYS--------------------FGVVILEML-T
GKTP-------L---T--Q--------P----GL--------------------------
E---------------------------DERV-V-------------I------------
---------------------D-L------------------------PR----------
-----WVRSVV---------R-------E-E--------W-TA-EVF---------DVE-
--------------------L---------L-----------------------------
--------------K---F-------Q--------N-----------I------------
--------E------EE-MVQMLQ----------------------------LALACVAR
N---------------------------------PES-----------------------
----------------------------------------------------------R-
----------------------PKMEEVARM--------------------IED------
----------V---------------------------------R------RL---DQ--
------S-Q-Q-----LQ----QN--------------RT--------SS----------
------------EAT----------------------SNVSE------------------
------------------------------------------------------------
-----------------------------------------------------
>AT5G43020.1 pacid=19672872 transcript=AT5G43020.1 locus=AT5G43020 ID=AT5G43020.1.TAIR10 annot-version=TAIR10
ML----------------------------------------------------------
------------------------------------------------------------
------------------------------------------------------------
----------------------------------------------------------LR
CN----------------------------------------------------------
------------------------------------------------------------
------------------------------------------------------------
-----------------------------------------LPIS---------------
------------------------------------------------------------
-----------------GFL---------L-------F----------------------
------C---FL------------------------------------------------
--------------------F---------------------------------------
------------------------------------------------------------
------------------------------------------------------------
-------------------T-------------I--------------VA----------
-----------------S---------------------S--------------------
--SSS----SNHTKR---------------------------------------------
--------------------V-------FH------------------------S-----
----H-R------------DVS----------------A----LLR--------------
---------FKSK-A----------------DLW--------NK----------I-----
------------------------------N-----------TS----------------
SH-----F---------------------------------C------------------
----Q-------------W-WG-VT------------C-----Y----------------
------------------------------------------------------------
------------------------------------------------------------
------------------------------------------------------------
---------------------------------------------G--------------
------------------------------------------------------------
------------------------------------------------------------
------------------------------------------------------------
------------------------------------------------------------
------------------------------------------------------------
------------------------------------------------------------
------------------------------------------------------------
------------------------------------------------------------
------------------------------------------------------------
------------------------------------------------------------
------------------------------------------------------------
------------------------------------------------------------
------------------------------------------------------------
------------------------------------------------------------
------------------------------------------------------------
------------------------------------------------------------
------------------------------------------------------------
------------------------------------------------------------
------------------------------------------------------------
------------------------------------------------------------
------------------------------------------------------------
------------------------------------------------------------
------------------------------------------------------------
------------------------------------------------------------
-------------------------------N----------------------------
------------------------------------------------------------
------------------------------------------R----VVR-----LVI--
---EDLYL------GGRL-IPD-----------------------SVN-KL----DQ---
--LRVLSL-K-----------------NTSLT----------------------------
-------------------------GPL-P-----D-F-----SG-LVN-----------
-------------L--KSLFLDHNSF----------------------------SGSFP-
-------------------L----------------------------------------
---------------------------------------------------------S-V
-L----------------------------------------------------------
------------------------------------------------------------
------------------------------------------------------------
-----------------------------------AF-HR-LRTLDFSFNNLTGPIPS--
----G-L----------------------V-LSDRL------------------------
-----------------------------------------------------IYLRLDS
NRFN-GPV-PP-L--N-Q----------ST--L--------------HTFNVSVN-NLTG
AVPVTTV-L--LR-FG-I------------SS-FL-------------------------
------------KN--------PN-LC-------G---E-I-V--------------HK-
E--------------------C-----NPR------------A-----KFFTPV------
--TAAPSPK-MV------------------------------------------------
------------------------------LGQ----------IA------------QI-
-----------GG-----------------ARL----SRP------S-Q--N----K---
---------HS-R-----------------FFV-ILGF-ISG--AF--------------
-ILF-----------I-SVACL--------I----GAV----------K--R--------
---------RRS--K--TE------KQ------KG---KESTAVV---------------
-------------------------------------TFDAA------------------
-ETAEVAAA--------------------------IEQES-EIEEK--------------
-----------------------------VKKL--------------------Q------
-----A-------T-K---------S--G----S----LVFC------------------
-------------------A------G-E------------------------AH-----
V--YTMDQ--------LMTA------------------SAELL-GR-----------GTV
-G------TTYKA-LL----------------D-S-R-----------L--------IVT
VKRL-----------D-AIRL----------AG-----V-GR--D-K-FEHH------ME
SVGAL-G------HPNLVPLRA--------------------YFQA-----KEERLLIYD
Y-LP-N-GS-L------------------------SS--------------------LV-
--H---------------------------------------------------G-----
--------------------------------------------------T---------
------K-----------------------S-------------S------R-A-T----
----------------PL-HWTS-------------------------------------
-----------------------CLKIAE----------------DVAQG----------
-------------LSY-IHQ-A-----------W--------------------------
---------QL---VHGNLKSSNV-----------LL-----------------GQ----
--------------DF---------E---------------AC-IADYCLV--------A
LA-T-N------P-P------LT-------------------------------------
---------------------------------------SN-------------DGQ---
-ED-A------D-AA-AYK---PPEA--------R----------HK-----S-------
L-N----Y-----Q------SVK-ADVYS--------------------FGILLLELL-T
GKQP-------S---K--I--------P----VLP-------------------------
---------------------------------L-------------D------------
---------------------E-M------------------------IE----------
-----WVRKVR---------E-------E-G--------E-KK-------------NGN-
W-----------------------------------------------------------
--------------------------R--------E-----------D------------
--------R------DK-FGMLTE----------------------------VAVACSLA
S---------------------------------PEQ-----------------------
----------------------------------------------------------R-
----------------------PTMWQVLKM--------------------LQE------
----------I---------------------------------K------EA---A---
------V-M-E---------------------------EC--------EL----------
----------VMDSAN---------------------SESS-------------------
------------------------------------------------------------
-----------------------------------------------------
>AT5G10020.1 pacid=19672904 transcript=AT5G10020.1 locus=AT5G10020 ID=AT5G10020.1.TAIR10 annot-version=TAIR10
------------------------------------------------------------
------------------------------------------------------------
------------------------------------------------------------
------------------------------------------------------------
------------------------------------------------------------
------------------------------------------------------------
------------------------------------------------------------
-----------------------------------------M------------------
------------------------------------------------------------
---------------S-HFL---------T-------F----------------------
----------CF------------------------------------------------
--------------------L---------------------------------------
------------------------------------------------------------
--------S---------------------------------------------------
-------------------L-------------L-------------LLL----------
-----------------H---------------------G--------------------
--A---------------------------------------------------------
---NA---------------V---------------------------------T-----
----E-T------------ELR----------------S----LLE--------------
---------FRKG-IRD-----------E--TSH------------------QRI----S
WS-----------D--------------TSS---------L-T-----------------
-D-----PS-------------------------------TCP--------------N--
----D-------------W-PG-IS------------C-----DP---------------
-----------------------------------ET-GSIIA----INLDRRGLS----
-----GELKF----STL-SGLTRLRNLSLSG------NSFSGRVVPS-LGGI-SSLQHLD
LSDN-GF-------------------------------------------------YGPI
PG-R-I--------------------------SELWSLNHLNLSSNKF--EGGF----PS
-GFR-N-------------------------LQQLRSLDLHKNEIWGDV---------GE
IF----------------------------------------------------------
------------------------------------------------------------
------------------------------------------------------------
--------------------------------------------T---------------
------------------------------------------------------------
-----------------------------------------------------------E
LKNVEFVDLSCNRF----------------------------------------------
------------NGGLS-------------------------------------------
------------------------------------------------------------
------------------------------------------------------------
-------LPMENISS--------ISNTLRHLNLSH-------------------------
-NALNGKFFS-----------------------------------------------EES
IG-SFKN-----------------------------------------------------
------------------------------------------------------------
-----------------------------LEIVD--------------------------
------------------------------------------------------------
------------------------------------------------------------
------------------------------------------------------------
------------------------------------------------------------
------------------------------------------------------------
------------------------------------------------------------
-----------------------------------------LENNQI-NGELP-------
--------------------------------------------HFGSQPSLRILKLARN
ELFGLVPQELLQ-SSIPLLELDLSR--NGFTG----------SISEI-NSSTLTMLNLSS
NGLSGD------LPSSFKSC---SVIDLS-------------------------GN-TFS
GDVSVVQ-KWEATPDVLDLSSNNLSGS-LPNF-----TSAFSR----LSV-----LSI--
---RNNSV------SGSL-P-S-----------------------LWG-D-----SQ---
--FSVIDL-S-----------------SNKFS----------------------------
-------------------------GFI-P----VS-F-----FT-FAS-----------
-------------L--RSLNLSRNNL----------------------------EGPIPF
RG-----------------S------R--ASELLV-LN---S-YP------QM-------
----------------------------------EL-------LDLSTNSLTGMLPGD-I
-G----------------------------------------------------------
------------------------------------------------------------
------------------------------------------------------------
-----------------------------------TM-EK-IKVLNLANNKLSGELPS--
----D-L----------------------N-KLSGL------------------------
-----------------------------------------------------LFLDLSN
NTFK-GQI-PNKL----P----------SQ--M--------------VGFNVSYN-DLSG
IIPED---L--RS-YP-P------------SS-FY-------------------------
-----------PGN--------SK-LS---------------L-----------------
------------------------------------------------P-----------
-----GRIP-AD------------------------------------------------
------------------------------------------SS-------------GDL
-----------------------------SLP-------G------K-K--H----H---
----------S-K-----------------LSI-RIAI-IVAS-VG--------------
-AAI-----------M-IL-FV--------LF---AYH-R--------T--Q--------
---------LK---D--FH-----GR--------N-RFTDQATT-------RDT----KF
GR--SSRPS---------LFNFSSNVEQQSSSL----SFSNDHL-------------LTA
-NSRSLSGIPGCEAEISEQGAP----A-TSAPTNL--LDD-YPAASG----------RKS
SSG--------------------------GSPL--S-SSPRFSD----------------
-----QPVMLDVYSPD---------RLAG----E----LFFL------------------
--------------------------D-V------------------------SL-----
K--LTAEE--------LSRA------------------PAEVL-GR-----------SSH
-G------TLYKA-TL----------------D-N-G-----------H--------MLT
VKWL-----------R-VG------------LV-----R-HK--K-D-FARE------AK
KIGSL-K------HPNIVPLRA--------------------YYWGP---REQERLLLSD
Y-LR-G-ES-L------------------------AM--------------------HL-
--Y---------------------------------------------------E-----
--------------------------------------------------T---------
------T-----------------------P-------------R------R-Y-S----
----------------PM-SFSQ-------------------------------------
-----------------------RLKVAV----------------EVAQC----------
-------------LLY-L-H-DR-------------------------------------
---------AM---PHGNLKPTNI-----------IL-----------------SS----
-------------PDN---------T---------------VR-ITDYCVH--------R
LM-T-P------S---------G-------------------------------------
---------------------------------------VA-------------EQI---
-LN-M------S-AL-GYS---APEL--------S-----------S-----A-------
--S----K---PIP------TLK-SDVYA--------------------FGVILMELL-T
RRSA-------G---D--I--------I----SGQ-------------------------
----------------------------TG---A-------------V------------
---------------------D-L------------------------TD----------
-----WVRLCD---------Q-------E-G--------R-RM-DCI---------DRD-
--------------------I---------A-----------------------------
--------------G---G-------E--------E-----------F------------
--------S------KG-MEDALA----------------------------VAIRCILS
----------------------------------VNE-----------------------
----------------------------------------------------------R-
----------------------PNIRQVLDH--------------------LTS------
----------I---------------------------------S------A--------
------------------------------------------------------------
------------------------------------------------------------
------------------------------------------------------------
-----------------------------------------------------
>evm_27.model.AmTr_v1.0_scaffold00089.61_
------------------------------------------------------------
------------------------------------------------------------
------------------------------------------------------------
-------------------------MKNIQE-----------------------------
------------------------------------------------------------
------------------------------------------------------------
------------------------------------------------------------
-----------------------------------------MG-----------------
------------------------------------------------------------
-----------------SFF---------F-------F----------------------
------F---ML------------------------------------------------
--------------------S---------------------------------------
------------------------------------------------------------
--------W---------------------------------------------------
-------------------V-------------L-------------GGF----------
---------------FFSCR-------------------A--------------------
--A---------------------------------------------------------
-SISL---------------Q---------------------------------L-----
----N-D------------DVL----------------G----LIV--------------
---------FKAG-I-Q-----------D--PTS---------S----------L----S
SW-----------S--------------EDD-----------D-----------------
-S-----P---------------------------------C------------------
----H-------------W-NF-VQ------------C-----D----------------
-----------------------------------RNSGRVTE----VSLDGLSLS----
-----GKIGR-----GL-EKLQNLQALSLSN------NNFSGTINPE-LARI-ESLRRLN
LSRN-SL-------------------------------------------------SGSI
PP-S-L--------------------------GNMSSIQVLDFSENSL--SGTI----PD
-YVF------------------------NN-CFSLRFVNLGGNSFEGSL---------PY
TL-SKCMFLG-----GLNLSSNHLQGD---------------------------------
------------------------------------------------------------
------------------------------------------------------------
-----------------------------------PDFVNGIWL----------------
------------------------------------------------------------
------------------------------------------------------------
LKRLRVLDLSNNGF----------------------------------------------
------------SGPVP-------------------------------------------
------------------------------------------------------------
------------------------------------------------------------
-------EGVA------------GLHNLKELHLQG-------------------------
-NLFSGSL-------------------------------------------------PLD
IG-FCIH-----------------------------------------------------
------------------------------------------------------------
-----------------------------LMHLD--------------------------
------------------------------------------------------------
------------------------------------------------------------
------------------------------------------------------------
------------------------------------------------------------
------------------------------------------------------------
------------------------------------------------------------
-----------------------------------------FSNNIF-SGALPSSFQ---
-----------------------------------------------SLTSLSYLSLAGN
NLMGELPPWIG--NMKSLQYLDFSS--NGFKGI--------LPDSLG-NLKLLSYLSLSH
NSLSGS------IPESLAKCDRLSEIRFR-------------------------DN-LFN
GTM----------------------AL-LP----------FES----LQV-----LDL--
---SKNDL------RGSI-PPE------------------------II-FC----SN---
--LTYFNL-S-----------------WNSLD----------------------------
-------------------------SRI-P----PE-L-----GD-LHM-----------
-------------L--SELDLRYSGL----------------------------HGSIA-
-------------------E------NL------------CS-SK------SL-------
----------------------------------SV-------LALDGNSLSGPIPQE-I
-G----------------------------------------------------------
------------------------------------------------------------
------------------------------------------------------------
-----------------------------------SC-SN-LYVLSLSNNSLNGSIPS--
----S-L----------------------L-KLQKL------------------------
-----------------------------------------------------EVLNMAL
NKLS-GEI-PQELG-G-L----------ES--L--------------VAVNLSYN-QLTG
RLPSGGI-F--QS-LD-Q------------SS-LE-------------------------
------------GN--------LG-IC-------S---P-I-L--------------NDQ
P--------------------C-----KMN---T-PK-----------P-----------
---LVLDPNAYD------------------------------------------------
-------------------------------------------GVA-----------GTI
----------------VP------DLRNSGKS--------------K-R--K----E---
---------FL-S-----------------VSA-IIAI-SAAS-LI--------------
-ILG-----------V-LV-VT--------LL---NV-----------SA-Q--------
---------RRA--P-------------------N-------------------------
-------------------------------------NIPI-------------------
-DSL----------------------------S----SGG---SK---------------
-----------------------------------------------C-----S------
-----N-------Q-A---------M--G----R----LVMF------------------
-------------------E------A-G-------------------------------
S--EDW----------VNNA-QSLL------------NKASEV-GR-----------GAF
-G------TLYKA-TV----------------G-E-G-----------R--------VVA
IKRL-----------P-SSN-----------LS-----L-SE--E-D-FDNE------VR
NLARA-R------HPNLVGLKG--------------------YYWA-----PQLQLLISE
F-VP-G-GS-L------------------------HE--------------------RL-
--F---------------------------------------------------S-----
--------------------------------------------------G---------
--------------------------------------------K------S-P------
----------------SL-SWAI-------------------------------------
-----------------------RFKIAL----------------GVAKS----------
-------------LAH-LHH-A-----------C----RP--------------------
---------TI---VHYGLKPSNV-----------LL-----------------DA----
--------------NC---------I---------------PK-LSDYGLV--------R
LF-S-S------L---------GKRG----------------------------------
-------------------------------------L----------------------
----S------M-SP-GYM---APEL--------T----------CG-----S-------
--L----C-----V------NEK-CDVYS--------------------FGVLLLEIV-S
GRRA-------V---E--Y--------R--------------------------------
E---------------------------DD---M-------------V-M----------
-----------------------L------------------------CE----------
-----DVRSMV---------E-------R-G--------R-GL-ECV---------DMK-
--------------------M---------------------------------------
--------------E---E----------------Y-----------A------------
--------E------EE-VVPLLR----------------------------LGLVCTSQ
V---------------------------------PSS-----------------------
----------------------------------------------------------R-
----------------------PSMAEVVQI--------------------LQV------
----------I---------------------------------K------TP---V---
------P-E------------------------------R--------M-----------
------------EVF---------------------------------------------
------------------------------------------------------------
-----------------------------------------------------
>evm_27.model.AmTr_v1.0_scaffold00029.170
------------------------------------------------------------
------------------------------------------------------------
------------------------------------------------------------
------------------------------------------------------------
------------------------------------------------------------
------------------------------------------------------------
------------------------------------------------------------
-----------------------------------------MKEKTL-------------
------------------------------------------------------------
-----------------PIL------G--L-------L----------------------
------L---LT------------------------------------------------
--------------------I---------------------------------------
------------------------------------------------------------
-----H------------------------------------------------------
-------------------L-------------L--------------------------
-----------------S------------------------------------------
------------------------------------------------------------
-HLVT---------------S---------------------------------A-----
----T-N------------DAV----------------A----LLT--------------
---------LKQH-L----------------DPL--------NK----------L-----
[truncated: 2,909,932 more chars]
