# Supplementary material for: Structural evolution drives diversification of the large LRR‐RLK gene family
Source: New Phytol. 2020 Feb 29;226(5):1492–505. doi: 10.1111/nph.16455 (PMC7318236; doi:10.1111/nph.16455)
Supplement: Supplementary file 1 — Dataset S1 Alignments used to infer clade‐specific trees. Dataset S2 Alignments used to infer clade‐specific trees after filtering. Dataset S3 Newick format clade‐specific tree files. Dataset S4 Sequence alignment from backbone tree. Dataset S5 Sequence alignment from backbone tree after filtering. Dataset S6 Models for backbone tree alignment partitions. Dataset S7 Newick format LRR‐RLK constraint tree. Dataset S8 Newick format LRR‐RLK backbone best tree. Dataset S9 Newick format files for bootstrap replicate trees used in backbone tree construction. Dataset S10 Alignments used to construct conversion trees shown in Fig. S19. Fig. S1 Clade I gene tree. Fig. S2 Clade II gene tree. Fig. S3 Clade III_VIIa gene tree. Fig. S4 Clade IV gene tree. Fig. S5 Clade V gene tree. Fig. S6 Clade VI gene tree. Fig. S7 Clade VIIb gene tree. Fig. S8 Clade VIII‐1 gene tree. Fig. S9 Clade VIII‐2 gene tree. Fig. S10 Clade IX gene tree. Fig. S11 Clade X gene tree. Fig. S12 Clade XI_XIIb gene tree. Fig. S13 Clade XIIa gene tree. Fig. S14 Clade XIIIa gene tree. Fig. S15 Clade XIIIb gene tree. Fig. S16 Clade XIV gene tree. Fig. S17 Clade XV gene tree. Fig. S18 Model of structural modifications found. Fig. S19 Phylogenetic trees of maize genes in clade XI_XIIb from different alignment domains. Fig. S20 Alignment showing sequence identity of a maize gene fragment to its paralog. Fig. S21 Backbone tree with gene names. Table S1 Genome annotation and assembly versions used in gene searches. Table S2 List of maize transcript variants used in gene searches. Table S3 All discovered genes, their respective clades, protein domains found in coding annotation, and domains found outside their coding annotation. Table S4 Gene expression analyses. Table S5 Genes used to construct backbone phylogenetic tree, their clades, and their constraint groups. Table S6 Gene family size in each taxon by clade. Table S7 Rate of gene structural variation by clade. [file NPH-226-1492-s001.zip › Man2019_LRR-RLKs_SupportingInformation/datasets/Dataset_S1_Alignments/VIII1.input.align.fasta]

>AT1G06840.1 pacid=19650435 transcript=AT1G06840.1 locus=AT1G06840 ID=AT1G06840.1.TAIR10 annot-version=TAIR10
M-----------------------------------------------------------
-------------------------FST--------------------------------
--------------------------HH-------------VSR---------------L
LIPLL-----FFFLFCC---FSS------------------------------------T
FAQDDITNP-----------------------VE--------------------------
--VRALRVIKESLNDP----VHRLRNW---KH-GDPCN-S--N-WTGVVC--FNSTLDD-
GY----LHVSELQLFSM----------------------------------NLSGNLSPE
LGRLSRLTIL-----------SFMWN------------------------------KITG
SIP----KEIGNIKSLELL--------------------------------LLNG-----
NLLNGNLPEELG-FLPNLDRIQIDENRISGPLPKSFA--------NLNKTKHF-------
--------------------------HMNNNSISGQIPPEL-GSL------PSIVHILLD
NNNLSGY---------LPPELSNMP-RLLIL--------------------------QLD
NN-HF-DGTTIPQSYGNMS-------KLLKM-------------SLRNCSLQGPVP-DLS
SIPN-LGYLDLSQ------------------------------NQLNGSIP-AGKLSD--
-SITTIDLSNNSLTGTIPTNFSG-LPRLQKLSLANNALSGSIPSRIWQEREL-NSTESII
VDLRNNGFS-NISGR-SD----LRPNV-T---VWLQGNP-LCS-DGN-------LLRLC-
-----------GPITEEDINQ---------------------------------------
-------------------------G-STNSNTT-ICS----------------------
--DC-PP--------P--YEFSPEPL---R---------------RCFCAAPLLVGYRLK
-SPGFSDFV--PY-RSEFEQYITS--GL-----------SLNLYQLRLDSFQWQKG-PR-
LRMYLKFFPVF--GSNAN---------NS-FIFNRSE------VRRIRGMFTGWNI-RD-
----ED-LFGPYELMNFTLLD-------------------------------VYR-----
--------------------DVF-PSA--------SP-SGLSNGAVAGIVLGSVAAAVTL
TAIIALIIMRKRMRG----Y-SAVAR-RKRS----------------------SK-----
-----ASLKIEGVKSFTYAELALATDNFNSSTQIGQGGYG-----------KVYKGTLG-
SG-TVVAIKRAQE-GS------LQGEKEFLTEIELLSRLHHRNLVSLLGFCDEEGEQMLV
YEYMENGTLRD-------NIS-----------------VK-LK----EPLDFAMRLRIAL
GSAKGILYLHTEANPPIFHRDIKASNILLDSRFTAKVADFGLSRL-APVPDMEGISPQHV
S-TVVKGTPGYLDPEYFLTHQLTDKSDVYSLGVVLLELFTGMQPIT-------HGKNIVR
E------------------INIAY-ESG------SILSTVDKRMSSV---PDECLEKFAT
LALRCCREETDARPSMAEVVRELEI------IWELM---------PES-----HVAKTAD
-----------LSETM-----------THP-SSS-SNSSI----------MKHH------
---YTSMDVS----GSDL-VSGVA-PS--------------------VAPR---------
-------------------------------------
>AT1G79620.1 pacid=19658127 transcript=AT1G79620.1 locus=AT1G79620 ID=AT1G79620.1.TAIR10 annot-version=TAIR10
------------------------------------------------------------
------------------------------------------------------------
-----------------------------------------MVGS-----------NTVT
ATSRL----LLICFAYS---FTV------------------------------------F
SMISSVTDP-----------------------RD--------------------------
--AAALRSLMDQWD-------NTPPSWG--GS-DDPCG-T--P-WEGVSC--NNS-----
-------RITALGLSTM----------------------------------GLKGRLSGD
IGELAELRSL-----------DLSFNRGLTGSLTSRLGDLQKLNIL-----ILAGCGFTG
TIP----NELGYLKDLSFL--------------------------------ALNS-----
NNFTGKIPASLG-NLTKVYWLDLADNQLTGPIPISSGSS--PGLDLLLKAKHF-------
--------------------------HFNKNQLSGTIPPKLFSSE------MILIHVLFD
GNRFTGS---------IPSTLGLIQ-TLEVL--------------------------RLD
RN-TL-TGK-VPENLSNLT-------NIIEL-------------NLAHNKLVGSLP-DLS
DMKS-MNYVDLSN------------------------------NSFDPSES-PLWFSTLP
-SLTTLVMEYGSLQGPLPNKLFG-FPQLQQVRLKKNAFNGTLSLGDT------VGPELQL
VDLQDNDIS-SVT---LS----SGYTN-T---LILEGNP-VCT-TAL------SNTNYC-
-----------QIQQQQVKR----------------------------------------
----------------------IY-----STSLA-NCG--GKS-----------------
---C-PL--------DQKV-----SP---Q---------------SCECAYPYEGTLYFR
-GPMFRDLSNVNT-YHSLEMSLWV--KL-----------GLTPGSVSLQNPFFNND-DY-
LQIQLALFPPM-----------------G-KYFNRTE------VQRIGFDLSNQTY-KP-
----PP-LFGPYYFIASP-----------------------------------YT-----
----------------------FPADG--------NG-HSLSSRMVTGIITGCSALVLCL
VALGIYA-MWQKRRA----E-QAIGL-SRPF----------------------VSWASS-
GKDSGGAPQLKGARWFSYEELKKITNNFSVSSELGYGGYG-----------KVYKGMLQ-
DG-HMVAIKRAQQ-GS------TQGGLEFKTEIELLSRVHHKNLVGLVGFCFEQGEQILV
YEYMSNGSLKD-------SLT-----------------GR-SG----ITLDWKRRLRVAL
GSARGLAYLHELADPPIIHRDVKSTNILLDENLTAKVADFGLSKL-VS--DCT---KGHV
S-TQVKGTLGYLDPEYYTTQKLTEKSDVYSFGVVMMELITAKQPIE-------KGKYIVR
E------------------IKLVM-NKSDDD-FYGLRDKMDRSLRDV-G-TLPELGRYME
LALKCVDETADERPTMSEVVKEIEI------IIQNSG-----AS-SSSS----ASASSSA
---TDFG---E----------------KLLYGGT-LKKKE----------AR--------
--DGDGGGAF------DY-SGGYS-VPT------------------KIEPK---------
-------------------------------------
>AT3G53590.1 pacid=19662913 transcript=AT3G53590.1 locus=AT3G53590 ID=AT3G53590.1.TAIR10 annot-version=TAIR10
------------------------------------------------------------
------------------------------------------------------------
------------------------------------------------------------
------------------------------------------------------------
------------------------------------------------------------
------------------------------------------------------------
------------------------------------------------------------
-----------------------MWN------------------------------NLTG
RIP----LEIGRISSLKLL--------------------------------LLNG-----
NKFTGSLPPELG-NLQNLNRLQVDENNITGSVPFSFG--------NLRSIKHL-------
--------------------------HLNNNTISGEIPVEL-SKL------PKLVHMILD
NNNLTGT---------LPLELAQLP-SLTIL--------------------------QLD
NN-NF-EGSTIPEAYGHFS-------RLVKL-------------SLRNCGLQGSIP-DLS
RIEN-LSYLDLSW------------------------------NHLTGTIP-ESKLSD--
-NMTTIELSYNHLTGSIPQSFSD-LNSLQLLSLENNSLSGSVPTEIWQDKSF--ENNKLQ
VDLRNNNFS-DATGN-LR----TPDNN---------------------------------
------------------------------------------------------------
------------------------------------------------------------
---------------------VKVSP---G---------------ICLCTAPLSIDYRLK
-SPSFFFFT--PYIERQFREYITS--SL-----------QLETHQLAIDRLVDENR-LR-
PRMYLKLVPKG-----------------R-ITFNKSE------VIRIRDRFMSWSF-NK-
----TD-FFGPYELLDFPLQG-------------------------------PY------
---------------------------------------------------GSVVAATVL
SVTATLLYVRKRREN----S-HTLTK-KRVF----------------------RT-----
-----ISREIKGVKKFSFVELSDATNGFDSSTLIGRGSYG-----------KVYKGILS-
NK-TEVAIKRGEE-TS------LQSEKEFLNEIDLLSRLHHRNLVSLIGYSSDIGEQMLV
YEYMPNGNVRD-------WLSV--VLHC--------HAAN-AA----DTLSFSMRSHVAL
GSAKGILYLHTEANPPVIHRDIKTSNILLDCQLHAKVADFGLSRL-APAFGEGDGEPAHV
S-TVVRGTPGYLDPEYFMTQQLTVRSDVYSFGVVLLELLTGMHPFF-------EGTHIIR
EVLFLTELPRRSDNGVAKSVRTAN-ECG------TVLSVADSRMGQC---SPDKVKKLAE
LALWCCEDRPETRPPMSKVVKELEG------ICQSV---------REP-----EMFSETT
---KLLC---S---------------KTSPSSSS--------------------------
-VPSPLSLLP----GSNL-DSGFF---------------------HAVKPR---------
-------------------------------------
>AT3G02130.1 pacid=19663618 transcript=AT3G02130.1 locus=AT3G02130 ID=AT3G02130.1.TAIR10 annot-version=TAIR10
M-----------------------------------------------------------
-----------------------TSLP-----SSV-------------------------
--------------------------------IKWRFFRRQMPSDV--------------
----------VFSLCLLC--FASC-----------------------------------L
AGKITVLAD-----------------------SD--------------------------
--KSVLLRFKKTVSDP----GSILASWV-EES-EDYCS------WFGVSCD-SSS-----
-------RVMALNISGSGSSEISRNRFTCGDIGKFPLYGFGVRRDCTGNHGALAGNLPSV
IMSLTGLRVL-----------SLPFN-SFSGEIPVGIWGMEKLEVL-----DLEGNLMTG
SLP----DQFTGLRNLRVM--------------------------------NLGF-----
NRVSGEIPNSLQ-NLTKLEILNLGGNKLNGTVPGFVG-----------RFRVL-------
--------------------------HLPLNWLQGSLPKDIGDSC------GKLEHLDLS
GNFLTGR---------IPESLGKCA-GLRSL--------------------------LLY
MN-TL-EET-IPLEFGSLQ-------KLEVL-------------DVSRNTLSGPLPVELG
NCSS-LSVLVLSNLYNVYEDINSVRGEADLPPGADLTSMTEDFNFYQGGI--PEEITRLP
-KLKILWVPRATLEGRFPGDWGS-CQNLEMVNLGQNFFKGEIPVGLS------KCKNLRL
LDLSSNRLTGELLKE-IS---VPCMSV-----FDVGGNS-LSGV---IPDFLNNTTSHCP
PVVYFDRFSIESYSDPSSVYLSFFTEKAQVGTSLIDLGSDGGPAVFHNFADNNFTGTLKS
IPLAQERLGKRVSYIFSAGGNRLYGQ-FPGNLFD-NCDELKAVYVNVSFNKLSGRIPQGL
NNMC-TSLKILDASVNQIF-----GPIPTSLGDLASLVALNLSWNQLQGQIPGSLGKKMA
-ALTYLSIA-----NNNLTGQIPQ--SFGQ---------LHSLDVLDLSSNHLSGGIPH-
DFVNLKNLTVLL-LNNNNLSGPIPSGFATFAVFNVSSNNLSGPVPSTNGLTKCSTV-SG-
----NP-YLRPCHVFSLTTPSSDS-----------------RDSTGDSI-TQDYASS---
----------------PV--ENAPSQS-------PGK-GGFNSLEIASIASASAIVSVLI
ALVILFF-YTRKWHP----K-------SKIM----------------------AT-----
-TKREVTMFMDIGVPITFDNVVRATGNFNASNLIGNGGFG-----------ATYKAEIS-
QD-VVVAIKRLSI-GR------FQGVQQFHAEIKTLGRLRHPNLVTLIGYHASETEMFLV
YNYLPGGNLEK-------FIQ-----------------ER-------STRDWRVLHKIAL
DIARALAYLHDQCVPRVLHRDVKPSNILLDDDCNAYLSDFGLARL-LG------TSETHA
T-TGVAGTFGYVAPEYAMTCRVSDKADVYSYGVVLLELLSDKKALDPSFVSYGNGFNIVQ
W------------------ACMLL-RQG------RAKEFFTAGLWDA-G-PHDDLVEVLH
LAVVCTVDSLSTRPTMKQVVRRLKQ-----------------------------------
---------------------------LQP------------------------------
-------------------------PSC--------------------------------
-------------------------------------
>AT5G01950.1 pacid=19668330 transcript=AT5G01950.1 locus=AT5G01950 ID=AT5G01950.1.TAIR10 annot-version=TAIR10
------------------------------------------------------------
------------------------------------------------------------
-----------------------------------------MVF-------P-------Q
RLYLH-----ALLVACC---CVL------------------------------------L
LADAQRTHP-----------------------SE--------------------------
--VTALRSVKRSLLDP----KDYLRNW---NR-GDPCR-S--N-WTGVIC--FNEIGTD-
DY----LHVRELLLMNM----------------------------------NLSGTLSPE
LQKLAHLEIL-----------DFMWN------------------------------NISG
SIP----NEIGQISSLVLL--------------------------------LLNG-----
NKLSGTLPSELG-YLSNLNRFQIDENNITGPIPKSFS--------NLKKVKHL-------
--------------------------HFNNNSLTGQIPVEL-SNL------TNIFHVLLD
NNKLSGN---------LPPQLSALP-NLQIL--------------------------QLD
NN-NF-SGSDIPASYGNFS-------NILKL-------------SLRNCSLKGALP-DFS
KIRH-LKYLDLSW------------------------------NELTGPIP-SSNFSK--
-DVTTINLSNNILNGSIPQSFSD-LPLLQMLLLKNNMLSGSVPDSLWKNISF-PKKARLL
LDLRNNSLS-RVQGD-LT----PPQNV-T---LRLDGNL-ICT-NGS----ISNANLFC-
-----------ESKGKEWISLP--------------------------------------
-------------------------N-NSTNSAL-DCP--PLA-----------------
---C-PT--------PDFYEYSPASP---L---------------RCFCAAPLRIGYRLK
-SPSFSYFP--PY-IDQFGEYVTD--FL-----------QMEPYQLWIDSYQWEKG-PR-
LRMYLKLFPKV-----NE--------TYT-RTFNESE------VLRIRGIFASWRF-PG-
----SD-LFGPYELLNFTLQG-------------------------------PYS-----
--------------------YVN-FNS--------ER-KGVSWRRLAAITAGAVVTAVAI
SAVVAALLLRRYSKH----E-REISR-RRSS----------------------SK-----
-----ASLLNSGIRGFSFKELAEATDDFSSSTLVGRGGYG-----------KVYRGVLS-
DN-TVAAIKRADE-GS------LQGEKEFLNEIELLSRLHHRNLVSLIGYCDEESEQMLV
YEFMSNGTLRD-------WLS-----------------AK-GK----ESLSFGMRIRVAL
GAAKGILYLHTEANPPVFHRDIKASNILLDPNFNAKVADFGLSRL-APVLEDEEDVPKHV
S-TVVRGTPGYLDPEYFLTHKLTDKSDVYSIGVVFLELLTGMHAIS-------HGKNIVR
E------------------VKTAE-QRD------MMVSLIDKRMEPW---SMESVEKFAA
LALRCSHDSPEMRPGMAEVVKELES------LLQAS---------PDR-----ETRVELA
----------S-SSSV-----------LST-SS----SNV----------TRDL------
---YESSSLL----GSDL-SSGFV-PS--------------------IAPR---------
-------------------------------------
>AT5G49780.1 pacid=19669658 transcript=AT5G49780.1 locus=AT5G49780 ID=AT5G49780.1.TAIR10 annot-version=TAIR10
------------------------------------------------------------
------------------------------------------------------------
------------------------------------------------------------
------------------------------------------------------------
------------------------------------------------------------
------------------------------------------------------------
------------------------------------------------------------
-----------------------------------------------------MGCGFSG
QIP----ESIGSLEQLVTL--------------------------------SLNS-----
NKFNGTIPASIG-LLSKLYWFDIADNQIEGKLPVSDGASL-PGLDMLLQTKHF-------
--------------------------HFGKNKLSGDIPEKLFSAN------MTLKHLLFD
GNLLTGE---------IPQSLSLVK-TLTVL--------------------------RLD
RN-RL-SGE-IPPSLNNLT-------NLQEL-------------YLSDNKFTGSLP-SLT
SLTS-LSTLAVSN------------------------------NRLTSSQI-SSWISLLP
TSLATLRMAGLQLQGPIPTSLFS-LPELQTVILKRNWLNETLDFGTN------KSQNLDF
VDLQYNDIT-EYIKQPAN----KGSSR-I---VILANNP-VCP-EVG-----NPPNEYC-
-----------IEVEHNSS-----------------------------------------
-----------------------Y-----SSPKN-TCG--R-------------------
---CSGE--------DREP-----IP---T---------------TCRCVYPITGTLTFR
-SPSFSGYSNNDT-FENLRLNLTG--FFEN--------RNYTVDSVAIRNIREDED-DHY
LLIDLSLFPYK-----------------Q-DRFNETG------MDSVISRFSTQTY-KP-
----PN-TFGPYIFKANK-----------------------------------YNKF---
-----------------------------------PA-GGSNSSHIIGAVVGSTVFLLIL
MIAGIYA-LKQKRRA----E-KANDQ-INPFGKDVLLSGKTDKILIAFFLYVTAKWDAN-
-QNSVDAPQLMGTKAFTFEEMRKCANNFSVANDVGGGGYG-----------QVYKGILP-
SG-QLIAIKRAQP-GS------LQGALEFKTEIELLSRVHHKNVVKLLGFCFDRGEQMLV
YEYIPNGSLRD-------SLS-----------------GK-SG----IRLDWTRRLRIAL
GSGKGLAYLHELADPPIIHRDVKSSNVLLDESLTAKVADFGLSQL-VE--DAE---KANV
T-AQVKGTMGYLDPEYYMTNQLTEKSDVYGFGVMMLELLTGKIPIE-------NGKYVVK
E------------------MKMKM-NKS-KN-LYDLQDFLDTTISATSNRNLKGFEKYVD
VALRCVDPEGVKRPSMNEVVKEIEN------IMQYAG-----LN-PNV-----ESYASSR
---TYDE---A-SKE-S----------GDLY-----------------------------
-----GNNSF------EY-SASF--PTT------------------NLEPQ---------
-------------------------------------
>AT5G49760.1 pacid=19669910 transcript=AT5G49760.1 locus=AT5G49760 ID=AT5G49760.1.TAIR10 annot-version=TAIR10
------------------------------------------------------------
------------------------------------------------------------
-----------------------------------------MSS----------------
RTGAS-----LLLILFF---FQI------------------------------------C
-SVSALTNG-----------------------LD--------------------------
--ASALNALKSEWT-------TPPDGW---EG-SDPCG-T--N-WVGITC--QND-----
-------RVVSISLGNL----------------------------------DLEGKLPAD
ISFLSELRIL-----------DLSYNPKLSGPLPPNIGNLGKLRNL-----ILVGCSFSG
QIP----ESIGTLKELIYL--------------------------------SLNL-----
NKFSGTIPPSIG-LLSKLYWFDIADNQIEGELPVSNGTSA-PGLDMLLQTKHF-------
--------------------------HFGKNKLSGNIPKELFSSN------MSLIHVLFD
GNQFTGE---------IPETLSLVK-TLTVL--------------------------RLD
RN-KL-IGD-IPSYLNNLT-------NLNEL-------------YLANNRFTGTLP-NLT
SLTS-LYTLDVSN------------------------------NTLDFSPI-PSWISSLP
-SLSTLRMEGIQLNGPIPISFFS-PPQLQTVILKRNSIVESLDFGTD------VSSQLEF
VDLQYNEIT-DYK---PS----ANKVL-Q---VILANNP-VCL-EAG------NGPSYC-
-----------SAIQHNTS-----------------------------------------
-----------------------F-----STLPT-NCSP---------------------
---C-EP--------GMEA-----SP-------------------TCRCAYPFMGTLYFR
-SPSFSGLFNSTN-FSILQKAIAD--FFKK--------FNYPVDSVGVRNIRENPT-DHQ
LLIDLLVFPLG-----------------R-ESFNQTG------MSLVGFAFSNQTY-KP-
----PP-IFGPYIFKADL-----------------------------------YKQF---
--------------------S---DVE-------VSS-KSSNKSILIGAVVGVVVLLLLL
TIAGIYA-LRQKKRA----E-RATGQ-NNPF----------------------AKWDTS-
-KSSIDAPQLMGAKAFTFEELKKCTDNFSEANDVGGGGYG-----------KVYRGILP-
NG-QLIAIKRAQQ-GS------LQGGLEFKTEIELLSRVHHKNVVRLLGFCFDRNEQMLV
YEYISNGSLKD-------SLS-----------------GK-SG----IRLDWTRRLKIAL
GSGKGLAYLHELADPPIIHRDIKSNNILLDENLTAKVADFGLSKL-VG--DPE---KTHV
T-TQVKGTMGYLDPEYYMTNQLTEKSDVYGFGVVLLELLTGRSPIE-------RGKYVVR
E------------------VKTKM-NKS-RS-LYDLQELLDTTIIASSG-NLKGFEKYVD
LALRCVEEEGVNRPSMGEVVKEIEN------IMQLAG-----LN-PNS-----DSATSSR
---TYED---A-IKG-S----------GDPY-----------------------------
-----GSESF------QY-SGNF--PAS------------------KLEPQ---------
-------------------------------------
>AT5G37450.1 pacid=19671262 transcript=AT5G37450.1 locus=AT5G37450 ID=AT5G37450.1.TAIR10 annot-version=TAIR10
------------------------------------------------------------
------------------------------------------------------------
-----------------------------------------MKE----M----------M
GVVGI-----ILVVSSC---CLS------------------------------------L
LDAQEITHP-----------------------TD--------------------------
--VSALQYVHRKLKDP----LNHLQDW---KK-TDPCA-S--N-WTGVIC--IPD-PSD-
GF----LHVKEL------------------------------------------------
------------------------------------------------------------
---------------------------------------------------LLSG-----
NQLTGSLPQELG-SLSNLLILQIDYNEISGKLPTSLA--------NLKKLKHF-------
--------------------------HMNNNSITGQIPPEY-STL------TNVLHFLMD
NNKLTGN---------LPPELAQMP-SLRIL--------------------------QLD
GS-NF-DGTEIPSSYGSIP-------NLVKL-------------SLRNCNLEGPIP-DLS
KSLV-LYYLDISS------------------------------NKLTGEIP-KNKFSA--
-NITTINLYNNLLSGSIPSNFSG-LPRLQRLQVQNNNLSGEIPV-IWENRIL-KAEEKLI
LDLRNNMFS-NVSSVLLN----PPSNV-T---VKLYGNP-VCA-NVN----AGKLADLC-
-----------GISTLEVESPA--------------------------------------
------------------------TS-SETISTG-DCK--RQS-----------------
---C-PV--------SENYDYVIGSP---V---------------ACFCAAPLGIDLRLR
-SPSFSDFR--PY-KVSYMLDVASPKNL-----------GINPYQISIDTFAWQSG-PR-
LFMNMKIFPEY-----SE---------LN-SKFNSTE------VQRIVDFFATFTL-NT-
----DD-SLGPYEIISIN-TG-------------------------------AYKDGNTH
IFYSSLCIKRVFIYVTPVY-EVTIIFP--------KK-SGMSIGVSVGIIIGAIAFFLVL
SSLALVFFIKRSKRKRKTRE-VDMEQ-EHPL----------------------PK-----
-----PPMNMESVKGYNFTELDSATSSFSDLSQIGRGGYG-----------KVYKGHLP-
GG-LVVAVKRAEQ-GS------LQGQKEFFTEIELLSRLHHRNLVSLLGYCDQKGEQMLV
YEYMPNGSLQD-------ALS-----------------AR-FR----QPLSLALRLRIAL
GSARGILYLHTEADPPIIHRDIKPSNILLDSKMNPKVADFGISKL-IAL-DGGGVQRDHV
T-TIVKGTPGYVDPEYYLSHRLTEKSDVYSLGIVFLEILTGMRPIS-------HGRNIVR
E------------------VNEAC-DAG------MMMSVIDRSMGQY---SEECVKRFME
LAIRCCQDNPEARPWMLEIVRELEN------IYGLI---------PKE-----EKPYSSP
---SVQS---S-ASGM---------------SGF-AVASP----------RSSY------
---TTFSEFT----ANQL-VSGVI-PS--------------------IAPR---------
-------------------------------------
>AT5G49750.1 pacid=19672324 transcript=AT5G49750.1 locus=AT5G49750 ID=AT5G49750.1.TAIR10 annot-version=TAIR10
M--I----CSNSTLC---KLSCLHVLKARQFSFIYLTC-------VHHLLFHRS------
--------------------FFDT-IKSKGSEKR--------------------------
----------------------------------FFVDLT-MSS----------------
RIRTC-----MLLILFF---FQKC------------------------------------
-YVSALTNV-----------------------FD--------------------------
--ASALRGMKNEWT-------RSPKGW---EG-SDPCG-T--N-WVGITC--TND-----
-------RVVSISLVNH----------------------------------NLEGTLSEY
ILALSELEIL-----------DLSFNIGLTGPLPSNIGDLKKLKNL-----ILVGCGLSG
QIP----DSIGSLEQIINL--------------------------------SLNL-----
NKFSGTIPASIG-RLSKLDWFDIAENQIEGELPISNGTSS-PGLDMLTQTQHF-------
--------------------------HFGKNKLSGHIPEKLFNSN------MSLIHVLFN
NNQFTGK---------IPESLSLVT-TLLVL--------------------------RLD
TN-RL-SGD-IPPSLNNLT-------SLNQL-------------HLCNNKFTGSLP-NLA
SLTD-LDEIDVSN------------------------------NTLEFSLV-PSWIVSLR
-NLTSIRMEGIQLIGPVPISFFS-LIRLQSVNLKRNWINGTLDFGTN------YSKQLEL
VSLRYNNIT-GYK---QA----ANEHI-K---VILANNP-VCG-EVG--N----KPSFC-
-----------SAIKH--------------------------------------------
------------------------------------------------------------
------------------------------------------------------------
-SSSFSTLQ-----------------TIK-------------------------------
------------------------------DLFKK-------------------------
------------------------------------------------------------
------------------------------------------------------------
------------------------------------------------------------
---------------------------------------------------FIY------
NV-DSVAV----------------------------------------------------
------------------------------------------------------------
------------------------------------------------------------
------------------------------------------------------------
------------------------------------------------------------
------------------------------------------------------------
------------------------------------------------------------
------------------------------------------------------------
-------------------------------------
>AT5G49770.1 pacid=19672365 transcript=AT5G49770.1 locus=AT5G49770 ID=AT5G49770.1.TAIR10 annot-version=TAIR10
MK----------------------------------------------------------
------------------------------------------------------------
-----------------------------------------MSS----------------
RIGLF-----KLLILLF---FQI------------------------------------Y
-SVYAFTDG-----------------------SD--------------------------
--FTALQALKNEWD-------TLSKSW---KS-SDPCG-T--E-WVGITC--NND-----
------NRVVSISLTNR----------------------------------NLKGKLPTE
ISTLSELQTL-----------DLTGNPELSGPLPANIGNLRKLTFL-----SLMGCAFNG
PIP----DSIGNLEQLTRL--------------------------------SLNL-----
NKFSGTIPASMG-RLSKLYWFDIADNQLEGKLPVSDGASL-PGLDMLLQTGHF-------
--------------------------HFGNNKLSGEIPEKLFSSE------MTLLHVLFD
GNQFTGS---------IPESLGLVQ-NLTVL--------------------------RLD
RN-RL-SGD-IPSSLNNLT-------NLQEL-------------HLSDNKFTGSLP-NLT
SLTS-LYTLDVSN------------------------------NPLALSPV-PSWIPFLN
-SLSTLRLEDIQLDGPVPTSLFS-PLQLQTVSLKHNLINTTLDLGTN------YSKQLDF
VDLRDNFIT-GYK---SP----ANNPV-N---VMLADNQ-VCQ-DPA-----NQLSGYC-
-----------NAVQPNST-----------------------------------------
-----------------------F-----STLT--KCG----------------------
-NHC-GK--------GKEP-----NQ-------------------GCHCVYPLTGVFTLR
-SPSFSGFSNNSN-FLKFGESLMT--FFKN--------GKYPVDSVAMRNISENPT-DYH
LLINLLIFPSG-----------------R-DRFNQTE------MDSINSAFTIQDY-KP-
----PP-RFGPYIFVADQ-----------------------------------YKTF---
--------------------S---DLE--------DS-KTVSMKVIIGVVVGVVVLLLLL
ALAGIYA-LRQKKRA----Q-RATDQ-MNPF----------------------AKWDAG-
-KNEMDAPQLMGTKAFTFEELSKCTNNFSDANDVGGGGYG-----------QVYKGTLP-
NG-QVIAIKRAQQ-GS------MQGAFEFKTEIELLSRVHHKNVVKLLGFCFDQKEQMLV
YEYIPNGSLRD-------GLS-----------------GK-NG----VKLDWTRRLKIAL
GSGKGLAYLHELADPPIIHRDVKSNNILLDEHLTAKVADFGLSKL-VG--DPE---KAHV
T-TQVKGTMGYLDPEYYMTNQLTEKSDVYGFGVVMLELLTGKSPID-------RGSYVVK
E------------------VKKKM-DKS-RN-LYDLQELLDTTIIQNSG-NLKGFEKYVD
VALQCVEPEGVNRPTMSEVVQELES------ILRLVG-----LN-PNA-----DSA----
---TYEE---A---------------SGDPY-----------------------------
-----GRDSF------EY-TGVFP------------------------TPK---------
-------------------------P-----------
>evm_27.model.AmTr_v1.0_scaffold00021.190
------------------------------------------------------------
------------------------------------------------------------
-----------------------------------------M-----------------F
QTWVL-----LFLLSTG---FQ-------------------------------------F
HLILGITDP-----------------------GD--------------------------
--GAAMIALKSYMQ-------NTPPNW---SG-ADPCG-S--N-WDGVSC--SNS-----
-------RVIALKLSTM----------------------------------GLRGFLPGD
IGSLTELQFL-----------DLSFNQDLGGSIPKSIENLKKLTTL-----ILAGCSFSG
TIP----DELGSLQELAFL--------------------------------ALNT-----
NKFTGRIPASLG-KLSKLYWFDLADNQLTGGLPVSDGIN--PGLDMLLNAKHF-------
--------------------------HFNQNQLSGLIPPKLFSSN------MVLIHILFD
SNNFSGS---------IPSTLGHVK-TLEVL--------------------------RLD
RN-SL-TGP-VPTNLNNLS-------SINEL-------------HLSHNRLTGAMP-DLT
GMDA-LNYVDLSN------------------------------NSFDQSTA-PSWFPNLQ
-PLTTLIMEFGNLVGEVPQELFS-LRQLQQVRLRNNGFNVTLNMGNG------ISPELKL
VDLQNNDIP-TVT---VG----PGYKN-T---LILIGNP-VCD-GPI------SNTNYC-
-----------HPQQGQFDA----------------------------------------
-----------------------Y-----STSLA-SCG--SKT-----------------
---C-PS--------DQKR-----SP-------------------LCICAYPYGGIMTFR
-APSFSDVTNATL-FQSLEQELWT--GL-----------GLTPGSVFLQNPNFDAN-NY-
LRLQVDLFPPN-----------------GETSFNITE------VQKIGFDLSSQVF-KP-
----SK-TFGPYFFIADP-----------------------------------YI-----
----------------------FPVS---------KG-SSMNSGVVIGIAVGCSVLVLIL
VGVGIYA-IRQKKRA----E-RALEL-SKPF----------------------ASWAPS-
GKDSGGAPQLKGARWFSYDELKKCTNNFSENNETGSGGYG-----------KVYRGILP-
SG-QMVAIKRSQQ-GS------MQGGLEFKTEIELLSRVHHKNLVGLVGFCFEQGEQMLV
YEFVPNGTLRE-------SLT-----------------GK-TG----IYLDWKRRLRITL
GSARGLAYLHELANPPIIHRDVKSTNILLDENLNAKVADFGLSKL-VA--DTG---KGHV
S-TQVKGTLGYLDPEYYMTQQLTDKSDVYSFGVVMLELLTARQPIE-------KGKYIVR
E------------------VRMAMENAGADE-LYGLRQILDPNLGIS-G-GLMGFRRFVE
LAMKCVEESASDRPTMSEVVKEIES------ILQNDG-----LN-TNS-----TSASSSA
---TDFG---I-GKGAP----------RHPYDGT-IMSTK--------------------
---ESSTDAF------QY-SGGYS-FPN------------------KVEPK---------
-------------------------------------
>evm_27.model.AmTr_v1.0_scaffold00077.157
------------------------------------------------------------
------------------------------------------------------------
------------------------------------------------------------
------------------------------------------------------------
------------------------------------------------------------
------------------------MAW---DL-VKYTE-R--T-WL--------------
-----------VQQYHL----------------------------------ARPGQGPPR
LGLYDR-------------------N------------------------------GLCF
T-----------------R--------------------------------VLNG-----
NELSGSLPEEMG-NLQNLFVLQIDENKISGTIPKSFG--------NLKSIGHL-------
--------------------------HMNNNSLSGEIPEEI-SYL------PSLVHIVLD
NNNLTGP---------LPAELSNLA-NLLVL--------------------------QLD
NN-KF-TSSHIPSSYSKMS-------KLVIL-------------RLRNCGLEGEVP-DLS
GLSL-LDYLDLSH------------------------------NGLSGPIP-TGRLSE--
-SITTIDLANNNLNGSIPAIFSG-LPHLQRLSLARNQLSGSVPSTIWQNMLF-SKTATLI
LDFQDNRLS-NISDT-LN----PPENV-T---IRLQGNP-LCT-TSS----QFVMSEFC-
-----------GPERGN-------------------------------------------
-------------------------E-ERVNSTP-IDF--SSS-----------------
---C-PT--------DNFCDYVPNAP---H---------------WCFCAVPIRVDYRLR
-SPGFSSFL--PY-KSSFEECFTQ--GL-----------NLEIYQLDIDSISWEEG-HR-
LWMHLKIFPQC---C------------SQ-HIFNSSE------IQRIKALLTGWKV-LL-
----PN-VFGSYDVLNFSHKG-------------------------------PFD-----
--------------------TAT-DES--------SN-SGITIGALVGIVLGVVAVSLAF
SGTIFLFVTKRHTQR----R-HGSLR-TRPS----------------------SS-----
-----IPIKIDGVKGFTFGEMARATDNFINSSQVGQGGYG-----------KVYRGCLA-
DG-TVVAIKRAEE-GS------LQGQREFLTEIELLSRLHHRNLVSLVGYCDGAGEQMLV
YEFMPNGTLRD-------HLY-----------------GK-SK----EPLSFAMRLRIAL
GSARGILYLHNDANPAIFHRDIKASNILLDSKFVAKVADFGLSRL-APLPDLEGTIPDHV
S-TVVKGTPGYLDPEYFLTHQLTDKSDVYSLGVVFLELLTGMHPIS-------QGRNIVR
E------------------VNNAY-RSG------LLLSIIDGQMDSC---PLECIEQFTK
LALQCCLDHTDGRPTMTVVVRELES------IWQNM---------PES-----ESLASRS
---IDLY---S-A------------------SS----STK----------TRNV------
---FTSYDIS----GSDL-VSGNI-PP--------------------VYPR---------
-------------------------------------
>evm_27.model.AmTr_v1.0_scaffold00077.158
------------------------------------------------------------
------------------------------------------------------------
-----------------------------------------MER-------------GKS
CYFLV-----FVVYYLC---YMV------------------------------------M
FGGAQVTNP-----------------------NE--------------------------
--VTALQAIKSRLDDP----FNNLGNW---GR-GDPCT-S--N-WTGVLC--FNEPQDD-
GY----LHVRELQLLNM----------------------------------NLSGNLAPD
IGQLSYMEIF-----------DVMWN------------------------------KITG
SIP----REIGNVKSLKLL--------------------------------LVNG-----
NQLNGSLPEEIG-YLPNLDRIQIDQNHISGPIPKSFA--------NLNMTKHF-------
--------------------------HMNNNSLSGQIPAEL-SRL------PRLVHFLLD
NNKLTGN---------LPEELSNMP-SLLIL--------------------------QLD
NN-QF-TGSHIPASYSKMS-------KLLKL-------------SLRNCSLQGSIP-DLS
SIPD-LGYLDLGL------------------------------NELSGPIP-TGGISQ--
-NITTIDLSNNTLNGSIPSSFSG-LPLLQRLSLAGNQLSGSIPSDLWQNISF-SSNATLI
LDLEDNMFS-NISGV-LN----PPANV-T---IKLRGNR-ICT-NAN----NLNISQYC-
-----------GIQITNE------------------------------------------
-------------------------E-AVDITKV-DCP--PQA-----------------
---C-PT--------ANLFEYVPKSP---V---------------PCFCAAPIKVGYRLK
-SPGISSFP--PY-MMPFEEYITS--GL-----------NIDLYQLVIETFIWEEG-SR-
LRMYLKLFPQF-----SN---------VS-YTFNLSE------IQRLRGKFTGWTI-PD-
----SE-VFGPYELLDFTLQG-------------------------------PYA-----
--------------------GVV-LES--------SK-SGISSVAIVGIVLGAIAVTVAL
SSIIFLFILKWHMKS----Q-RGVSR-RRHL----------------------SK-----
-----SLIKVEGVKSFSFGEMALATNNFSSSSQVGHGGYG-----------KVYKGILA-
DG-KIVAIKRAEE-GS------LQGQTEFLTEIELLSRLHHRNLVSLVGYCDEEGEQMLV
YEFMPNGNLRN-------HLS-----------------EK-VK----EPLNFAMRLRLAL
GSARGISYLHNEANPPIFHRDIKASNILLDSKFIAKVADFGLSRL-APVPELEGDAPEHV
S-TVVKGTPGYLDPEYFLTHKLTDKSDVYSLGVVFHELLTGMHPIS-------HGKNIVR
E------------------VNNAY-QSG------MLCSIVDPHMGSY---PSECIEQFAR
LAFRCCLDDTEGRPAMTEVVRELEI------IWKMT---------PES-----DSLPSES
---VDIA---T-GK-------------LTP-SSS-S--------------DKKP------
---FLSYDVS----GSDL-LSGVI-PR--------------------IAPR---------
-------------------------------------
>evm_27.model.AmTr_v1.0_scaffold00077.156
M-----------------------------------------------------------
------------------------------------------------------------
------------------------------------------------------------
------------------------------------------------------------
------------------------------------------------------------
------------LADP----FKRLRNW---NK-GDPCT-S--N-WTGISC--FNATEED-
GY----WHVREVLLLDM----------------------------------NLSGTLAPE
IGQLSYLKIF-----------DIMWN------------------------------QMSG
TIP----KEIGNVKSLELL--------------------------------LLNG-----
NQLSGSLPEELG-YLPSLNRLQIDQNGISGSIPKSFG--------NLNNAKHF-------
--------------------------HMNNNSLSGEIPVEI-SNL------PNLVHLLLD
NNNLTGH---------LPPELSNMP-RLLIL--------------------------QLD
NN-QF-TGSHIPASYANMS-------KLLKM-------------SLRNCSLQGNIP-DLS
GIPR-LGYLDLSW------------------------------NNLSGPIP-TGRLSS--
-NITTIELAHNSLNGSIPSNFSG-LPLLQRLSLSSNRLSGSVPSTTWQNLSF-SDNATLV
LDFRDNLLS-DVSAL-LN----PPANV-T---IELQGNP-VCT-NSN----RLSISHFC-
-----------VSQAQRND-----------------------------------------
-------------------------E-KNSNEQI-GCP--PHA-----------------
---C-PT--------ESNFEYVPESP---V---------------PCFCAAPIEVGYRLK
-SPGISSFS--PY-ETYFETYITS--GL-----------NLASYQLDIDSYFWEHG-PR-
LRMLLKLFPQF-----DN---------HS-NTFNLSE------VRRIQELFTGWTI-HH-
----SD-VFGPYELLNFTLKG-------------------------------PYA-----
--------------------NMV-LES--------PK-SGIGMGAILGIILGAGAVIVLL
SAIICLLVMKRHTRY----H-HGISS-KHLL----------------------SK-----
-----SPIKVDGVKDFTYEEMVLATNNFSRSTQVGLGGYG-----------RVYKGLLA-
DG-TVVAIKRAEE-GS------LQGQKEFLTELELLSRVHHRNLVSLVGYCDEASEEMLV
YEFMPNGTLRD-------HLR-----------------GK-SK----EPLGFARRLRIAL
GSARGILYLHNEANPPIFHRDIKASNILLDSKFVAKVADFGLSRL-APVSDLDGSAPDHV
S-TVVKGTPGYLDPEYFLTHKLTDKSDVYSLGVVFLEILTGMRPIS-------HGKNIVR
E------------------VNTAY-QSG------TLSSIIDQQMGSY---PSECLDQFMK
LALRCCLEDTMARPSMAEVVQELEN------IWKMT---------PDC-----DSTPPDS
---VSIS---T----------------GNP-SSP-A------------------------
---SESYNGY----GSDH-ISGVV-PN--------------------INPR---------
-------------------------------------
>evm_27.model.AmTr_v1.0_scaffold00099.159
------------------------------------------------------------
------------------------------------------------------------
-----------------------------------------MGP----------------
MGWPC-----IQFFVIL---CQL------------------------------------C
AIYGQETNP-----------------------FD--------------------------
--GAVLTSLQNVWQ-------NVPPTW---KG-GDPCL-N--Q-WDGISC--NGS-----
-------RVTAIKLSTM----------------------------------GLKGTLTGD
IGSLSELQYL-----------DLSYNKDLTGSLPQSIGNLKKLTNL-----ILVGCSFSG
TIP----AQIGSLQELVFL--------------------------------SLNS-----
NGFTGEIPPSIG-SLSKLYWLDLADNQLTGSIPISTPTS--PGLDMLLGTRHF-------
--------------------------HFNRNKLSGSIPTQLFSSA------MTVIHILFD
GNNFSGK---------IPSSIGLVT-SLEVL--------------------------RLD
RN-KF-EGP-VPANLNNLT-------KIQEL-------------SLAQNALTGPLP-NLT
GMNV-LAYLDLSN------------------------------NSFDATEP-PPWLPTLQ
-SLTTIVMESIRLQGELPQAVFT-IPPLQMVKMRNNNLNGTIDIGSN------FTSQLNY
IDLENNDIQ-KLV---SE----STYKK-T---FILVGNP-AC--DAQ-----LAQSSYC-
-----------DTPKPLVP-----------------------------------------
-----------------------Y-----STPQQ-NCA--QDL-----------------
---C-PP--------TLRA-----NP-------------------TCGCAAPYTGTLVFR
-APLFSDTTNTTL-FQSLEVQLQT--KL-----------HVPPGSVSLQNPTMDSE-SY-
MQVQLYIFPTD-----------------E-QQFNRSE------VSTLGFRLSNQTF-KP-
----PP-SFGPFFFIANP-----------------------------------YY-----
----------------------FPEVE--------QS-KQENNSLIIGLSVGGAVLVLIF
IIVALFA-FERKRKA----E-RPTGR-SSSF----------------------VSWNPSD
RKNSGSALQLKGAKWFTYEELRKCSDNFAEANGIGSGGYG-----------RVYRGVLP-
TG-QMVAIKRAEQ-GY------GQGDPEFRMEIELLSRVHHRNLVTLIGFCFEQGEQILV
YEYFPNGTLRE-------SLS-----------------GK-SG----VRLDWKRRLRVAL
GSARGLAYLHEHADPPIIHRDVKPNNILLDENLNAKVADFGLSKP-IG--DR----QCHV
T-TQVKGTLGYLDPEYYMTQQLTAKSDVYSFGVLMLEMLSGKPPIE-------RGRYIVR
E------------------VKLAM-DKT-KD-LYGLHELLDPTVMAS-P-SLPGFERYVD
LALKCVGESDKDRPNMSEVVREMEE------IISEAG-----LS-TTT-----NSAATSA
---TFAG---S-ARGTP----------HHPY-----------------------------
-----NDPSF------DY-SGAFP-PST------------------PVEPK---------
-------------------------------------
>Bradi2g62790.2.p pacid=32772810 transcript=Bradi2g62790.2 locus=Bradi2g62790 ID=Bradi2g62790.2.v3.1 annot-version=v3.1
MGEK-------TTLR----------MARQELEDLYLGVADDSVDLTFRDLLPRPPTAVAA
PPLTLGTILDDDGDGDDDERTNKALLRSSTNIFTYKIESDDDGDQRVAGPVVVPVAAGFE
LSPSPPPVVVTAAAAGGRHNNSKQQQQHL--PPPPAAVGMMMSGRNGNYRRPG---IPHS
NICAL----CTSYIYLFRHRCLVCGRVYCRRCVGAGMGDMTEGRKCIDCLGRRYSHRYIH
KAGSGSTAGSVCCCISFGGGSSSSVQAQELLWAEKGPAPRRRPRPASSSTSTSISTAASY
GGVDALRAIKGSLLDP----LGRLDSW---NR-GDPCV-G--N-WSRVIC--YNATASD-
GY----FHVQELQLLQL----------------------------------NLSGTLAPE
LGQLSHMKIM-----------DFMWN------------------------------SISG
SIP----KEVGNITSLELL--------------------------------LLNG-----
NQLSGSLPEEIG-FLPNLNRIQIDQNHISGSIPRSFA--------NLNNTKHF-------
--------------------------HMNNNSLSGQIPPEL-SRL------PSLVHLLLD
NNNLSGY---------LPPALSKLP-KLLII--------------------------QLD
NN-NF-SGSSIPSSYGNIT-------TLLKL-------------SLRNCSLEGPVP-DVT
GIPQ-LGYLDLSW------------------------------NQLAGPIP-SGQLAS--
-NITTVDLSHNLLNGSIPRSFSS-LPNLQRLSLDNNNLDGPVPSDIWQNIDF-NGNRSLV
LDFHNNSLT-NLSSP-LT----PPANV-T---ILLSGNP-ICT-SQN----QLNISQYC-
-----------QSAPVVVP-----------------------------------------
-------------------------G-GSANNST-LCQ----------------------
--PC-ST--------DLPYEIILMSP---I---------------QCICAIPLYVEYRLK
-SPGFWDFI--PY-EVQFQQYLSS--GL-----------SLSLYQLEVSTFMWEEG-PR-
LKMNLKLFP--------N---------NT-ALFNAKE------LLRLRNMFTGWLI-RD-
----SD-IFGPYELIDFD-PGCASLSINYSIWLLVQLFVFTRIRTTVVVRLALYSSYQSP
R--------------MPMLLVKV-SRP--------TK-SGLSTGAVVGVVIAAFAAAAIL
SSLITLIILRRRLKH--------SSK-KRAA----------------------KR-----
-----VPMKIDGVKDFTFEELSNCTNDFSDSALVGQGGYG-----------KVYRGVLA-
DG-TIAAIKRAQQ-GS------LQGSKEFFTEIELLSRLHHRNLVSLLGYCDEEDEQMLV
YEYMPNGTLRD-------NLS-----------------AK-AK----EPLNFPMRLRIAL
GSSRGILYLHTEADPPIFHRDIKASNILLDSKFVSKVADFGLSRL-APLPEIEGSAPGHV
S-TVVKGTPGYLDPEYFLTHKLTDKSDVYSLGVVFLELLTGMQPIS-------HGKNLVR
E------------------VVAAN-QSG------MILSVVDRRMGPC---PGECVERFAA
LALRCCRDETDARPSMVEVVRELET------IWQMT---------PET-----ESIASES
---VAMD---P-SNTG------------TPASSR-MVSGG----------NDQY------
---MSSSDVS----GSNL-LSGVV-PS--------------------INPR---------
-------------------------------------
>Bradi2g53283.1.p pacid=32775314 transcript=Bradi2g53283.1 locus=Bradi2g53283 ID=Bradi2g53283.1.v3.1 annot-version=v3.1
------------------------------------------------------------
------------------------------------------------------------
-----------------------------------------MKA----------------
------------------------------------------------------------
-----------------------------------------------------------L
WKVLLLFMLLASIP-------DLPASWK--AS-TDPCG-TSTQ-WDGVTC--DKG-----
-------RVTS-------------------------------------------------
---------L-----------DLSFNTGLGGPLPAAIGELSQLTTL-----ILIGCSFTG
GI-----QDLGNLVQLSF------------------------------------------
----------------------------------------------------F-------
--------------------------HFNKNQLTGNL-TGLFNSS------MSLEHILFD
NNQLSGP---------IPPELGGIT-TLQIL--------------------------RLD
KN-SF-TGQ-VPTNISNLV-------NLTGL-------------NLANNKLRGKLP-DLT
SLTK-LKVVDLSN------------------------------NSFDPSVA-PDWFSTLK
-SLASV------------------------------------------------------
------------------------------------------------------------
------------------------------------------------------------
------------------------------------------------------------
------------------------------------------------CAYPYT------
------------------------------------------------------------
------------------------------------------------------------
------------------------------------------------------------
------------------------------------------------------------
-----------------------------------------------------ASWGVA-
QKDSGGAPQLKGARFFSFDELKNCTNNFSESHEIGSGGYG-----------KVYKGMIA-
DG-TTVAIKRAEY-GS------KQGAVEFKNEIELMSRVHHRNLVSLIGFCYEQGEQMLV
YEYISNGTLRE-------NLQ-----------------AR--G----IYLDWKKRLRIAL
GSARGLAYLHELADPPIIHRDVKSTNILLDDSLKAKVADFGLSKL-VA--DTE---KGHV
S-TQ-----GYLDPEYYMTQQLSEKSDVYSFGVVMLELLSARLPIT-------KGRYIVR
E------------------FRIAI-DPNDND-YYGLQSIIDPAIHDA-A-KSAAFRRFVQ
LAMECVEESAARRPTMSSVVKEIEM------MLQNEG-----L----------SSSSSSV
---TEFE--HA-GQA-----------TADPYSRV-VAENG----------S---------
----------------NS-SGGIS--------------------EEPSHPETQH------
-------------------------------------
>Bradi2g22140.3.p pacid=32776230 transcript=Bradi2g22140.3 locus=Bradi2g22140 ID=Bradi2g22140.3.v3.1 annot-version=v3.1
MRT---------------------------------------------------------
------------------------------------------------------------
-----------------------------------------MAS-------------FGG
VFWVV-----ILVVM-L---PCL------------------------------------D
VALGQSTDP-----------------------SE--------------------------
--VDALRAIKRSLLDP----MNNLNNW---NK-GDPCT-S--N-WTGVFC---HKTN-D-
AH----LHVTELQLFKR----------------------------------NLSGTLAPE
VSLLSQLKTL-----------DFMWN------------------------------NLTG
SIP----KEIGNITTLTLI--------------------------------LLNG-----
NQLSGFLPDEIG-NLQHLNRLQVDQNQILGPIPKSFA--------NLISVKHI-------
--------------------------HMNNNSLTGQIPAEL-FRL------PALFHLLVD
NNNLSGP---------LPPELGEAP-SLKIF--------------------------QAD
NN-NF-SGSSIPTTYNNIS-------TLLKL-------------SLRNCSLQGAIP-DLS
GISE-LGYLDLSW------------------------------NKLTGSIP-TNKLAS--
-NITTIDLSHNMLHGTVPTNFSG-LPNLQLLSIEKNRLDGAVPSTIWNDIIL-TGNRSLV
LDFQNNSLE-TILAV-YN----PPQSV-T---VMLYGNP-VCG-NSN----GALIDNLC-
-----------QPKSVNLQTS---------------------------------------
-------------------------K-QKQDSGL-NCS----------------------
--PC-PT--------DKDYEYNPSSS---L---------------SCFCAVPLGVGLRLK
-SPGITDFL--PY-EGTFGVNVTS--LL-----------KLFVYQLHIEHYIWEVG-PR-
LNMQLKLFPS-----------------NT-SLFNMSE------VVRLRHVLAGWEI-TL-
----PD-MFGPYELLNFT-LG-------------------------------SYA-----
--------------------NEY-PNA--------AS-SGLSKVAFAGILAGTIAGAFAL
STITTILIMRRRSRH------RTVSG-RS-L----------------------SR-----
-----FSVKIDGVRCFRFTEMARATNNFDLLAQVGQGGYG-----------KVYKGTLD-
DG-ETVAIKRAHE-DS------LQGSKEFCTEIELLSRLHHRNLVSLVGYCDEEDEQMLV
YEFMPNGTLRD-------HLS-----------------AK-SK----RSPGFGLRLHIAL
GASKGILYLHTDANPPIFHRDVKASNILLDSKFVAKVADFGLSRL-APVPDIEGTLAGHV
S-TVVKGTPGYLDPEYFLTHKLTDKSDVYSLGVVFLEMLTGMKPIE-------HGKNIVR
E------------------VNKAY-QSG------NISEIVDSRMGLC---PPDCISRFLS
LATKCCEDETDARPSMSEIVRELEV------ILRMM---------PEL-----DLVLLEA
---PDTY---S-TDM----------------SKSLSSSSA----------TGTY------
---FVSQTSG--TGSVDA-SSGVL-SG-------------------VLTPR---------
-------------------------------------
>Bradi2g53400.1.p pacid=32776745 transcript=Bradi2g53400.1 locus=Bradi2g53400 ID=Bradi2g53400.1.v3.1 annot-version=v3.1
------------------------------------------------------------
------------------------------------------------------------
-----------------------------------------MAR-------------FGG
FLYAA-----ILVVLCI---FHV------------------------------------D
VVRAQITHP-----------------------TE--------------------------
--ANALRAIRGSLIDP----MNNLKNW---NR-GDPCT-P--R-WAGIIC---EKIPSD-
AY----LHVTELQLLKM----------------------------------NLSGTLAPE
VGLLSQLKTL-----------DFMWN------------------------------NLTG
SIP----KEIGNITTLKLI--------------------------------TLNG-----
NQLSGTLPDEIG-SLQNLNRLQIDENQISGPIPKSFA--------NLTSMRHL-------
--------------------------HLNNNSLSGQIPSEL-SRL------PELLHLLVD
SNNLSGP---------LPPKLAETR-SLKIL--------------------------QAD
NN-NF-SGSSIPAAYNNIP-------TLLKL-------------SLRNCSLQGVIP-DLS
GIPQ-LGYLDLSW------------------------------NQLTGSIP-TNKLAS--
-NITTIDLSHNFLNGTIPANFSG-LPNLQFLSIEGNRLDGAVPSAIWSNITF-TGNRSLV
LDFQSNSLD-TIPAT-FE----PPKAA-T---VLLFGNP-VCD-SSN----SARAAGLC-
-----------QPTSVNEAPS---------------------------------------
-------------------------G-QGPQVSI-NCA----------------------
--PC-PK--------DKTYEYNPSSP---I---------------PCFCAVPLGVGFRLK
-SPGIADFR--SY-KEAFEIDSTS--EL-----------HLQIYQLYIEHYIWEAG-PR-
LNMHLKLFPS-----------------NT-TLFNMSE------VVQLRHLLAGWEV-TL-
----SD-IFGPYELLNFT-LG-------------------------------SYA-----
--------------------DEF-PTV--------VS-SGLSKGALAGILAGTITAAIAM
SVVSTIFIMKRRSKR------RTVSR-RSLL----------------------SR-----
-----FSVKVDGVRFFTFEEMAGATNDFDDSAQVGQGGYG-----------KVYKGNLA-
DG-TAVAIKRAHE-DS------LQGSKEFCTEIELLSRLHHRNLVSLIGYCDEEDEQMLV
YEFMPNGTLRD-------HLS-----------------VT-SK----IPLNFSQRLHIAL
GASKGILYLHTEADPPIFHRDVKATNILLDSKFVAKVADFGLSRL-APVPDIEGTLPAHI
S-TVVKGTPGYLDPEYFLTHKLTEKSDVYSLGIVLLELLTGMKPIQ-------HGKNIVR
E------------------VNTAY-RSG------DISGIIDSRISSC---SPECITRFLS
LALKCCQDETDARPYMAEIVRELDA------IRSLL---------PEG-----EDLVSVT
---SMEI---G-SSAT-----------LTK-STSNSVTTT----------TGEH------
---FGSFQTS---GSGRA-HSGIP-SG-------------------TVAPR---------
-------------------------------------
>Bradi2g36880.4.p pacid=32780682 transcript=Bradi2g36880.4 locus=Bradi2g36880 ID=Bradi2g36880.4.v3.1 annot-version=v3.1
------------------------------------------------------------
------------------------------------------------------------
-----------------------------------------MAK----------------
RRRLF-----LLLVLCL---LAG------------------------------------S
RIAAADTNP-----------------------QD--------------------------
--AAALKSLMKKWS-------NVPASWR-QKS-NDPCG-E--K-WDGIACD-NTS-----
-------RVTSLNLFGM----------------------------------NMRGTLGDD
IGSLTELRVL-----------DLSSNRDLGGPLTPAIGKLIQLKNL-----ALIGCSFSG
TIP----SELGNLAQLEFF--------------------------------GLNS-----
NKFTGTIPPSLG-KLSKVKWLDLADNNLIGRLPNSRDNG--AGLDQLLIAEHF-------
--------------------------HLNQNGLEGPIPEYMFNSN------MRLKHILLD
RNRFSGS---------IPASIGVLT-KLEVL--------------------------RLN
DN-SF-TDQ-VP-DMKNLT-------ILHVL-------------MLSNNKLRGPMP-NLT
GMNG-LQNVDLSN------------------------------NSFTSSGV-PTWFTDLP
-NLITLTMQSVAISGKLPQKLFS-LPNLQHVILNDNQLNDTLDMGNN------ISKELGL
VDIRNNKIT-SLT---VY----SSLDSKI---LKLEGNP-LCS-GSL-----LSGTMLC-
-----------TDRLTEHPP----------------------------------------
------------------------------------------------------------
------------------------VP-SSF---------------DVQCANPFVETMVFR
-SPSFADVI--KY-LPELHKNLST--TL----------SSCTPNKLGLV--PYSEG-TY-
LNVDIRACPVN-----------------S-KRFNYSQ------VLNC-FNLTLQTY-KP-
----PE-TFGPYYVHAHP-----------------------------------YPFH---
--------------------------------------DKASRAVLIGVVTGSVLLVVGL
ALIGVYA-ARQKKRA----Q-KLVSI-NNPF----------------------ASWGST-
EEDIGEAPKLKSARCFTLEELRLSTNDFREINAIGAGGYG-----------TVYRGKLM-
DG-QLIAIKRSKK-GS------MQGGLEFKTEIELLSRVHHKNLVGLVGFCFEKGERMLV
YEFISNGTLSE-------ALY-----------------GI-KG----VQLDWSRRLKIAL
DSARGLAYLHDHANPPIIHRDVKSTNILLDAKMTAKVADFGLSLL-VS--DSE---EGEL
C-TNVKGTLGYLDPEYYMTQQLTAKSDVYSFGVVLIELIVAKPPIH-------DKKYIIR
E------------------VKTAL-DMEDSM-YCGLKDVMDPVLRKM-G-DIPGFPRFLK
MALQCVEEVGPDRPSMNNIVREIEM------IMQDNG-----LT-PDS-----MSASSSF
---SVDS--TA-KKFVP----------RYPYSNM-STSST----------TF--------
---EMNSRAF------EY-SGGFP-SQG------------------SLKNRNSTS-----
-------------------------------------
>Bradi2g21990.1.p pacid=32780683 transcript=Bradi2g21990.1 locus=Bradi2g21990 ID=Bradi2g21990.1.v3.1 annot-version=v3.1
------------------------------------------------------------
------------------------------------------------------------
-----------------------------------------MEA----------------
ATRRR----ALLLLVLV---ASS------------------------------------V
PAGLCATNA-----------------------QD--------------------------
--VSALRSLMGQWS-------NVPSSWS-ATA-GDPCG-A--A-WDGLMCD-ANG-----
-------RVTSLRLSSV----------------------------------NLQGTLSNS
IGQLSQLMFL-----------DLSFNIGLEGTMPASVGNLAQLTTL-----ILAGCSFTG
SIP----QELGNLQKMTFL--------------------------------ALNS-----
NKFSGGIPASLG-LLSKLFWLDLADNQLTGPVPISTATT--PGLNLLTGTKHF-------
--------------------------HFNKNQLSGTL-TGLFNSN------MTLIHILFD
SNQFSGS---------IPAEIGSIS-SLQVL--------------------------RLD
RN-KL-VGA-VP-NITNLV-------KLNEL-------------NLATNRLTGLLP-DLS
TMSV-LNVVDLSK------------------------------NAFDAQVA-PNWFTTLT
-SLTSVSISSGKLSGVVPKALFT-LPQLQEVVLDNNQFNGTLEISGS------ISKQLQT
VDLRFNSIF-DT----AT----TSYKK-A---LVLLGNP-VCA-DAA-----FSGQPFC-
-----------SIQQENTIA----------------------------------------
-----------------------Y-----TTSTS-KCS-LTST-----------------
---C-RS--------DQSM-----NP---A---------------NCGCAYSYNGKMVFR
-APFFKDLTNSDT-FQQLETSLWT--QL-----------KLRDGAVSLSKIHFNSD-NY-
LQVQVNLFPSS-----------------G-ALFNVSE------LISIGFDLSNQTY-KP-
----PA-NFGPYYFIADP-----------------------------------YVPL---
--------------------AVAVDGG--------KK-SKFSTGAIAGIAAAGGLLVIAL
IFVGLFA-LRQKRRA----K-ELAER-TDPF----------------------ASWGAA-
QKDSGGAPQLKGARFFSFEELKSCTDNFSDSQEIGAGGYG-----------KVYKGTLV-
DG-MRVAIKRAQS-GS------MQGAPEFKNEIELLSRVHHRNLVSLIGFCYEQKEQMLV
YEFVSNGTLRE-------NLV-----------------VR--G----SYLDWKKRLRIAL
GSARGLAYLHELADPPIIHRDVKSTNILLDDNLKAKVADFGLSKL-VA--DTE---KGHV
S-TQVKGTLGYLDPEYYMTQQLSEKSDVYSFGVVMLELVSGRQPIE-------KGKYIVR
E------------------VRQAI-DPADRD-HYGLRAIVDPAIRDA-A-RTAGFRRFVQ
LAMQCVDESAAARPAMGTVVKEVEA------MLLNEP---AG-D-GGV-----SSAGSSA
---TEFE--GA-GRGAP----------AHPYSDV-EITRG----------SY--------
--GGGGDTAS------DY-M-----PYF------------------EVKPK---------
-------------------------------------
>Bradi2g53277.2.p pacid=32781112 transcript=Bradi2g53277.2 locus=Bradi2g53277 ID=Bradi2g53277.2.v3.1 annot-version=v3.1
------------------------------------------------------------
------------------------------------------------------------
-----------------------------------------MQW----------------
----------VLLLFLL---LAG------------------------------------F
QSSFSQTDS-----------------------ED--------------------------
--VAALKALMTNWR-------NEPQSW---TGSTDPCT----S-WDGISC--SNG-----
-------RVTEMRLSSM----------------------------------NMEGTLSNG
IDKLSALTYL-----------DLSNNPSIGGPLTPNIGNLKQLTTL-----ILLGCSFTG
NIP----EEIGNLRQLTFL--------------------------------ALNS-----
NQFTGRIPSALG-LLTDLFWLDLSANQLSGQIPVSTSSA--PGLDRLVNTKHF-------
--------------------------HFSENQLTGPMD-RLFSAN------MTLVHAIFD
NNKFTGS---------IPESLGLVK-TLQII--------------------------RLD
HN-QF-NGP-VPDSIGNLP-------NLTEL-------------SLAGNQLNGTVP-NLA
NATK-LNYVDTSN------------------------------NNFASSPA-PRWLSALT
-SLNTIFMDNDHLTGTIPSALFS-LPQMQQISLAKNAFSGSLNMGGN------ISSQLRV
VNLTNNQIV-EAD---VK----PSYTG-S---LILTGNL-ICL----------GNISFC-
-----------TLKQKKQVS----------------------------------------
-----------------------Y-----STSPG-PCG--AIA-----------------
---C-PN--------DQFA-----NPDTSQ---------------NCACTNPFQGLMIFR
-APFFSDMTNPGI-FQQLELTLAQ--NL-----------GLAPRLIALSDVEFSPG-AP-
LVFTLKFFPVS-----------------G-MSFNRSE------VIRISSALVNQIY-KA-
----PQ-EFGPYSFIASK-----------------------------------YF-----
----------------------TSPSD--------KK-SKMHIGVIVGISVAGFVLIAGL
VLVAMYA-LRQKKLA----K-EAVERTSNPF----------------------ASWGAG-
GQDNGDVPQLKGARYFLFEELKKCTNNFSETHEIGSGGYG-----------KVYKGTLA-
NG-QMAAIKRAQQ-GS------MQGAAEFKNEIELLSRVHHKNLVSLVGFCYEQGEQMLV
YEYIPNGTLRE-------NLM-----------------GK-GG----IHLDWMKRLRIAI
GSAKGLAYLHELANPPIIHRDIKSTNILLDESLTAKVADFGLSKL-VS--DTQ---KGHV
S-TQVKGTLGYLDPEYYMTQQLSEKSDVYSFGVVMLELITSRQPIE-------KGKYIVR
E------------------IRTAV-DQYDQE-YYGLTSLIDPAIKDS-A-KLFGFRRFVQ
LAMECVEESGADRPAMNDVVKELEI------IIQNEG-----PE-------LLNSASLST
---EHFG---G----------------RDPQEEH-LPMKD--------------------
--DSSSSSAF------DY-NSVYS------------------------------------
-------------------------------------
>Bradi4g40160.4.p pacid=32785192 transcript=Bradi4g40160.4 locus=Bradi4g40160 ID=Bradi4g40160.4.v3.1 annot-version=v3.1
MEAP---CCYAGGQRSNA-CACLGEKWIKWLEHGYIA-----------------D-----
-------------------GAASGDRMRGGRRRSSWC-F---------------------
--------------------VKKRD---------ISKTRPNMEL----------------
SPW-------LFMFSVL---VKA------------------------------------S
-VIMADTNG-----------------------QD--------------------------
--TAGLIGIAASWN-------THPSNW---VG-NDPCG-E--K-WIGISC--TGD-----
-------RVTSIRLSGTLR-------------------------------GGKPGTLSGD
IQSLSELQLL-----------DLSQNKNLGGSLPSSIGTLSNLQNL-----VLAGCSFSG
EIP----QEIGQLSQLIFL--------------------------------YLNS-----
NRFTGPIPSSLG-RLSKLYWLDLGENMLTGGLPIFDGTN--PGLDNLTNTKHF-------
--------------------------HFGVNQLSGTIPRQIFNSN------MKLIHLLLD
NNNFSGS---------MPPTLGLLN-TLEVL--------------------------RFD
KNSQL-SGA-VPTNINNLT-------KLAEL-------------HLENNQLTGPLP-DLT
GMSS-LSFVDMSN------------------------------NSFNASDA-PSWFTALP
-SLTSLYLENLGIGGQLPQALFS-LSAIQTLRLRGNRFNGTLNIGSG------FGTQLQK
IDLQDNQIA-QITV--TG----TPYDK-Q---LILSGNP-ICE-QGS-------SEKYC-
-----------KTTGQSNPA----------------------------------------
-------------------------A-PPYTTFK-NCAGLPPT-----------------
---C-LS--------SQLL-----SP-------------------SCTCAVPYRGTLFFR
-APSFSDLSNESY-YLLLEKDMKA--KFLL--------HQAPVDSIALQNPFIDVS-NN-
LEMSLEVFPSG-----------------K-IQFGEQD------ISDIGFILTNQTY-KP-
----PP-VFGPYFFIAQQ-----------------------------------YLFQ---
--------------------NEEVVAS--------KS-KKNSMPLIVGVAVGGAVVVAVL
LALIVII-AKRKRKT----H-NTEER-SQSF----------------------ASLDMK-
-STSTSIPQLRGARMFTFDELKKITNNFSEANDIGTGGFG-----------KVYRGTLP-
TG-QLVAVKRSQQ-GS------LQGSLEFRTEIELLSRVHHKNVVSLVGFCLDQGEQMLV
YEYIPNGTLKE-------SLT-----------------GK-SG----VRLDWKRRLRVIL
GTAKGIAYLHELADPPIVHRDIKSSNVLLDERLNAKVSDFGLSKL-LG--EDG---RGMV
T-TQVKGTMGYLDPEYYMTQQLTDRSDVYSFGVLLLEVITAKKPLE-------RGRYIVR
E------------------VHTAL-DRS-KD-LYGLHELLDPVLGAAPS-SLGGLEQYVD
LALRCVEEAGADRPPMGEVVAEIER------ITRMAG--------GGA-----ESASESM
---SY-----P-SRT-P----------RHPY-----------------------------
----GGDSPA------EY-SSSGL-PSS------------------RVEPK---------
-------------------------------------
>Bradi1g63550.1.p pacid=32798143 transcript=Bradi1g63550.1 locus=Bradi1g63550 ID=Bradi1g63550.1.v3.1 annot-version=v3.1
------------------------------------------------------------
------------------------------------------------------------
-----------------------------------------MEA-------LGSGCAR-M
RPRAV-----FLLAALV---LSVC-----------------------------------L
RVSHAVTNS-----------------------QD--------------------------
--TSVLRALMDQWQ-------DAPPTWG--QS-DDPCGDS--P-WEGVTC--SND-----
-------RVIFIKVSTM----------------------------------GIKGVLAAD
IGQLSELQSL-----------DLSFNHDLGGVLTPTIGNLKQLTTL-----ILAGCSFHG
NIP----DELGSVPKLSYM--------------------------------ALNS-----
NRFSGNIPASLG-NLSDLYWFDIADNLLTGPLPISSNGG--MGLDKLTKTKHF-------
--------------------------HFNKNQLSGPIPDALFSPE------MTLIHLLFD
GNKFTGN---------IPDSLGFVS-TLEVV--------------------------RLD
RN-SL-SGS-APANLNNLT-------KVNEL-------------NLANNQLTGPLP-DLS
GMAV-LNYVDLSN------------------------------NTFDPSPS-PQWFWKLP
-QLSALIIQSGRLYGTVPMRLFS-SPQLQQVILDGNAFNGTLDLGRS------ISSELSI
VSFKDNDFS-SVT---LT----SSYNG-T---LALAGNP-VCD-HLP-------NTQYC-
-----------NVTQREAAP----------------------------------------
----------------------AY-----STSLV-KCF--SGS-----------------
---C-PA--------EQSM-----SP---Q---------------SCGCAYPYQGVMYFR
-APFFGDVGNGTA-FQELESKLWT--KL-----------ELTPGSVSLQDPFFNSD-SY-
MQVQVKLFPSG-----------------G-AYFNRSE------VMRIGFDLSNQTF-KP-
----PR-EFGPYYFIASP-----------------------------------YP-----
----------------------FPDRN--------GP-SSKSKGAIIGIAVGCGVLVIAL
VGAAVYA-LVQRRRA----Q-KATEELGGPF----------------------ASWARS-
-EEKGGAPRLKGARWFSCEELKRSTNNFAEANELGYGGYG-----------KVYRGMLP-
NG-QFIAIKRAQQ-GS------MQGGQEFKTEIELLSRVHHKNLVGLLGFCFEQGEQMLV
YEYMPAGTLRD-------SLT-----------------GK-SG----LHLDWKKRLRVAL
GAARGLAYLHELADPPIIHRDVKSSNILMDEHLTAKVADFGLSKL-VS--DSE---RGHV
S-TQVKGTLGYLDPEYYMSQQLTEKSDVYSFGVVMLELIIARQPIE-------KGKYIVR
E------------------AKRVF-DVSDTE-FCGLRAMIDPRIVST-N-HLTAFGKFVQ
LALRCVEEGAAARPSMSDVVKEIEM------MLQSEG-----LS-SAS-----TSAATSA
---TDFD---V-TKGAP---------PHHPYNDP-LPKKG--------------------
--KDVSTDSF-----DDY-SGGYS-FQS------------------KVEPK---------
-------------------------------------
>LOC_Os10g05570.1 pacid=33100752 transcript=LOC_Os10g05570.1 locus=LOC_Os10g05570 ID=LOC_Os10g05570.1.MSUv7.0 annot-version=v7.0
------------------------------------------------------------
------------------------------------------------------------
-----------------------------------------MGV----------------
SPWII-----IFLLSVI---VLV------------------------------------F
-VASADTNA-----------------------RH--------------------------
------------------------------------CW-P--Q-WD---C----------
-----------RRLSSF----------------------------------GLSGTLSGD
IQSLSELQYL-----------DLSYNKNLRGPLPSTIGTLSKLQNL-----ILVGCSFTG
EIP----KEIGQLSNLIFL-----------------------------------------
------------------------------------------------------------
------------------------------------------------------------
------------------------------------------------------------
------------------------------------------------------------
------------------------------------------------------------
------------------------------------------------------------
------------------------------------------------------------
------------------------------------------------------------
------------------------------------------------------------
------------------------------------------------------------
------------------------------------------------------------
------------------------------------------------------------
------------------------------------------------------------
------------------------------------------------------------
------------------------------------------------------------
------------------------------------------------------------
------------------------------------------------------------
------------------------------------------------------------
------------------------------------------------------------
------------------------------------------------------------
------------------------------------------------------------
------------------------------------------------------------
------------------------------------------------------------
------------------------------------------------------------
-------------------------------------
>LOC_Os10g05560.1 pacid=33100895 transcript=LOC_Os10g05560.1 locus=LOC_Os10g05560 ID=LOC_Os10g05560.1.MSUv7.0 annot-version=v7.0
------------------------------------------------------------
------------------------------------------------------------
------------------------------------------------------------
------------------------------------------------------------
------MPP-----------------------SS--------------------------
--SSQLSSIENAGA-----------------GLAPPVA----------------------
-----------ILLISV----------------------------------EPSGVWA--
------------------------------------------------------------
-VA----AAIAN------------------------------------------------
--------------------------------PASTC-----------------------
-------------------------C----KCLKGKMATPF-SER-----------RLLD
NNKLSGS---------IPSTLGLLN-TLEVL--------------------------RFD
NNAQL-TGP-VPTNLNNLT-------RLTELLRAMLSFDTS---HLANCNLTGPLP-DLT
GMNE-LMYLYMNN------------------------------NSFSSSL----------
------------------------------------------------------------
------------------------------------------------------------
------------------------------------------------------------
------------------------------------------------------------
------------------------------------------------------------
------------------------------------------------------------
--------------------------------FE--------------------------
------------------------------------------------------------
------------------------------------------------------------
------------------------------------------------------------
------------------------------------------------------------
------------------------------------------------------------
------------------------------------------------------------
------------------------------------------------------------
------------------------------------------------------------
------------------------------------------------------------
------------------------------------------------------------
------------------------------------------------------------
------------------------------------------------------------
-------------------------------------
>LOC_Os01g72990.2 pacid=33124015 transcript=LOC_Os01g72990.2 locus=LOC_Os01g72990 ID=LOC_Os01g72990.2.MSUv7.0 annot-version=v7.0
------------------------------------------------------------
------------------------------------------------------------
-----------------------------------------MRQ---------------S
RLFYL-----CSIIFMF---YLV------------------------------------Q
RTEAQITAP-----------------------WE--------------------------
--VDALKAIKGNLIDP----QGRLNNW---NR-GDPCM-G--N-WSYVHC--YNETASD-
GY----LHVLELQLLKL----------------------------------NLSGSLAAE
LGRLSHMQIM-----------DFMWN------------------------------NISG
SIP----KEVGNITSLKLL--------------------------------LLNG-----
NQLTGSLPEEIG-FLPNLDRIQIDQNYISGPIPKSFA--------NLNKTKHF-------
--------------------------HMNNNSLSGQIPPEL-SRL------PSLVHLLLD
NNNLSGY---------LPPELSKLP-KLLII--------------------------QLD
NN-NF-SGTSIPSSYGNIT-------TLLKL-------------SLRNCSLEGPVP-DVS
GIPQ-LGYLDLSW------------------------------NQLRGSIP-SGRPAS--
-NITTIDLSHNLLNGSIPGSFSG-LPNLQRLSLDNNNLDGSVPSDVWRNIDF-SGNRSLI
LDFQNNSLT-NLSNP-LS----PPANV-T---ILLSGNP-ICT-SPN----QLNITQYC-
-----------QSVPVIVP-----------------------------------------
-------------------------D-GSASNAT-VCP----------------------
--PC-ST--------DLPFENILMSP---I---------------RCICAIPLYVDYRLK
-SPGFWDFV--PY-EGQFQQYLSS--GL-----------SLSSYQLEVSQFMWEEG-PR-
VKMNLKLFP--------N---------NT-AYFNKSE------VLRLRGMFTGWLI-PD-
----SD-IFGPYELLNFN-PG-------------------------------WYN-----
--------------------NLF-PDR--------AK-SSLSTGAIVGIVVAAFAAAAFL
SSLITLIILRRRSRY--------SSK-RRSA----------------------KR-----
-----IPMKIDGVKDFSFQELSHGTNDFSDSALIGQGGYG-----------KVYRGILS-
DG-TIVAIKRAQQ-GS------LQGSKEFFTEIELLSRLHHRNLVSLLGYCDEEDEQMLV
YEFMPNGTLRD-------HLS-----------------AR-SK----EPLNFPTRLRIAL
GSSRGILYLHTEADPPIFHRDIKASNILLDSKFVAKVADFGLSRL-APEPESEGIAPGHV
S-TVIKGTPGYLDPEYFLTHKLTDKSDVYSLGVVFLELLTGMQPIS-------HGRNIVR
E------------------VVAAN-QSG------MILSVVDSRMGSY---PAECVEKFAA
LALRCCRDETDARPSIVEVMRELEK------IWQMT---------PDT-----GSMSS--
---LSLE---P-SNTA------------TP-SSG---SRMMVSSSSGVGNDDHHH-----
-YNMSSSDVS----GSNL-LSGVV-PS--------------------INPR---------
-------------------------------------
>LOC_Os01g60280.1 pacid=33125985 transcript=LOC_Os01g60280.1 locus=LOC_Os01g60280 ID=LOC_Os01g60280.1.MSUv7.0 annot-version=v7.0
------------------------------------------------------------
------------------------------------------------------------
-----------------------------------------MAN-------------FRG
FRRAV-----IVVVLCI---CHV------------------------------------N
VVRGQSTDP-----------------------AE--------------------------
--VNALRAIKGRLIDP----MNNLKNW---NS-GDPCT-S--S-WKGVFC---DNIPIN-
NY----LHVTELQLFKM----------------------------------NLSGTLAPE
IGLLSQLKTL-----------DFMWN------------------------------NLTG
NIP----KEIGNIHTLRLIGTFSIKYPNQLLIDSTIREMCRQLIVVAYFHGTLNG-----
NQLSGSLPDEIG-YLQNLNRLQIDQNEISGPIPKSFA--------NLTSMRHL-------
--------------------------HMNNNSLSGQIPSEL-SRL------PELLHLLVD
SNNLSGP---------LPPELAETR-SLQIL--------------------------QAD
NN-NF-SGSSIPAAYENIP-------TLLKL-------------SLRNCNLQGGIP-DIS
GIPQ-FGYLD--------------------------------------------------
------------------------------------------------------------
--FQNNSLG-NIPAA-FE----PPEEV-T---ILLYGNP-VCT-NST----PARAARLC-
-----------QPTSVTEAPS---------------------------------------
-------------------------G-QGSQVSI-NCS----------------------
--PC-PT--------DKNYEYNPSSP---L---------------PCFCAVPLGVGFRLK
-SPGISDFR--PY-KEDFQKNLAH--LL-----------VLADYQIYMERYIWEVG-PR-
LNMHLKLFPN-----------------NT-NLFNTSE------VVRLRHLLAGWEI-TL-
----SN-VFGPYELLNFT-LG-------------------------------SYE-----
--------------------DEF-PTV--------AS-SGLKRGALAGILAGTITASIAA
SVFTTIFIMRRRSKR------RTTSR-RSLL----------------------SR-----
-----YSVKVDGVRCFTFDEMAAATNDFTDSAQVGQGGYG-----------KVYKGNLT-
DG-TAVAIKRAHE-GS------LQGSKEFCTEIELLSRLHHRNLVSLVGYCDEEDEQMLV
YEFMPNGTLRD-------HLS-----------------AK-SR----RPLNFSQRIHIAL
GAAKGILYLHTEADPPIFHRDVKASNILLDSKFVAKVADFGLSRL-APVPDVDGTMPAHI
S-TVVKGTPGYLDPEYFLTHKLTDKSDVYSLGVVLLELLTGMKPIQ-------HGKNIVR
E------------------VNTAY-QSG------EIAGVIDERISSS-S-SPECVARLAS
LAVKCCKDETDARPSMADVVRELDA------IRSAL---------PEG-----EELLPEY
---GDQS---A-TSTS-----------LTA-TGPLSSSST----------TGAL------
---FISSGSG---GHANS-KSGIP-SG-------------------TVAPR---------
-------------------------------------
>LOC_Os01g60060.1 pacid=33126043 transcript=LOC_Os01g60060.1 locus=LOC_Os01g60060 ID=LOC_Os01g60060.1.MSUv7.0 annot-version=v7.0
------------------------------------------------------------
------------------------------------------------------------
------------------------------------------------------------
------------------------------------------------------------
------------------------------------------------------------
---------MKNWQ-------NEPQSW---MGSTDPCT----S-WDGISC--SNG-----
-------RVTEMRLSGI----------------------------------NLQGTLSNA
IDQLSSLTYL-----------DLSNNLNLGGPLPPSIVNLKQLTTL-----ILLGCSFTG
DIP----EQIGALRQLTFL--------------------------------ALNS-----
NKFTGGIPPTLG-LLSKLFWLDLSDNQLSGKIPVSSGSN--PGLDQLVNAEHF-------
--------------------------HFSENQLTGPIDEKLFSEK------MNLIHVIFD
NNNFTGP---------IPGSLGRVS-SIQII--------------------------RLD
HN-QF-SGP-VPGSIANLS-------RLMEL-------------SLASNQLNGTVP-DLT
SANA-LTYVDLSN------------------------------NNFMSSPA-PRWFSTLT
-SLTTLFMDSDHLTGTIPSALFS-FPQLQQISLAKNSFSGELNMSSN------ISSLLRV
VNLTNNQIF-NAE---VD----PSYTG-S---LILSGNL-ICF----------NNISFC-
-----------TLKQKQQVP----------------------------------------
-----------------------Y-----STNLG-PCG--AIS-----------------
---C-PT--------DQSA-----NPVASQ---------------NCACASPFQGLMIFR
-APAFSDVTNPKS-FQPLEFTLVQ--NL-----------SLAPGSVAISNVEFSPG-EP-
LTFTVKVFPES-----------------G-TSFNHSE------VIRISSSLVNQTY-KA-
----PA-YFGPYSFIAST-----------------------------------YF-----
----------------------ASPSG--------KR-SSMGKGAIIGIAVAGFLLLVGL
ILVAMYA-LRQKKIA----K-EAVERTTNPF----------------------ASWGQG-
GKDNGDVPQLKGARYFAFEELKRCTNNFSETQEIGSGGYG-----------KVYKGMLA-
NG-QMAAIKRAQQ-GS------MQGAAEFKNEIELLSRVHHKNLVSLVGFCYEQGEQMLV
YEYIPNGTLRE-------NLK-----------------GK-GG----MHLDWKKRLQIAV
GSAKGLAYLHELADPPIIHRDIKSTNILLDESLNAKVADFGLSKL-VS--DTK---KGHV
S-TQVKGTLGYLDPEYYMTQQLSEKSDVYSFGVVMLELITSRQPIE-------KGTYIVR
E------------------IRTAI-DQYDQE-YYGLKSLIDPTIRDS-A-KMVGFRRFVQ
LAMECVEESAADRPTMNDVVKELEI------IIQNEG-----AQ-------LLNSASLSA
---QQFG---Y-AKGRD----------PDPYGDH-VPIND--------------------
--D-SSSSAF------DY-NSVYS-YSV-------------------VEPK---------
-------------------------------------
>LOC_Os03g21230.1 pacid=33131025 transcript=LOC_Os03g21230.1 locus=LOC_Os03g21230 ID=LOC_Os03g21230.1.MSUv7.0 annot-version=v7.0
------------------------------------------------------------
------------------------------------------------------------
-----------------------------------------MAAP------VPGGCARM-
--RRV-----VLGVVLL---LSVC-----------------------------------V
RASHAVTDS-----------------------QD--------------------------
--TSVLRALMDQWQ-------NAPPTWG--QS-DDPCSDS--P-WDGVVC--SNN-----
-------RVISIKISTM----------------------------------GIKGVLAAD
IGQLTELQSL-----------DMSFNKDLGGVLTPNIGNLKQLTTL-----ILAGCSFHG
NIP----DELGSLPKLSYM--------------------------------ALNS-----
NQFSGKIPASMG-NLSNLYWFDIADNQLSGPLPISTNGG--MGLDKLFKTKHF-------
--------------------------HFNKNQLSGPIPDALFSPE------MTLIHLLFD
GNKFTGN---------IPDSLGLVT-TLEVV--------------------------RLD
RN-SL-SGP-VPENLNNLT-------KVNEL-------------NLANNQLTGPLP-DLS
QMTQ-LNYVDLSN------------------------------NTFDPSPS-PQWFWRLP
-QLSALIIQSGRLYGTVPMRLFS-GPQLQQVILDGNAFNGTLDMGKY------ISSELSI
VSLKDNQLS-SVT---VT----ASYNG-T---LSLAGNP-VCD-RLP-------NTQYC-
-----------NVTQRAAAA----------------------------------------
----------------------PY-----STSLV-KCF--SGT-----------------
---C-NA-------VGESM-----SP---Q---------------SCACAYPYQGVMYFR
-APFFGDVTNGTA-FQELESRLWT--KL-----------DLTPGSVFLQDPFFNAD-AY-
MQVQVKLFPSG-----------------S-AYFNRSE------VMRIGFDLSNQTF-KP-
----PK-EFGPYYFIASP-----------------------------------YP-----
----------------------FPEER--------S--SSRSKGAIIGIAAGCGVLVVAL
VGAAVYA-LVQRRRA----Q-KAREELGGPF----------------------ASWKRS-
-EERGGAPRLKGARWFSYEELKRSTNNFAEANELGYGGYG-----------KVYRGMLP-
TG-TFIAIKRAQQ-GS------MQGGHEFKTEIELLSRVHHKNLVGLVGFCFEQGEQMLV
YEFMSAGTLRD-------SLS-----------------GK-SG----LHLDWKKRLRVAL
GAARGLAYLHELADPPIIHRDVKSSNILMDEHLTAKVADFGLSKL-VS--DTE---RGHV
S-TQVKGTLGYLDPEYYMSQQLTEKSDVYSFGVVMLELIIAKQPIE-------KGKYIVR
E------------------VKRAF-DAGDAE-FCGIKDMIDARIMNT-N-HLAAFSKFVQ
LALRCVEEVAGARPSMSDVVKEIEM------MLQSEG-----LS-SAS-----TSASTSA
---TEFD---V-TKGAP----------RHPYNDP-LPKKD--------------------
--KDMSTDSF------DY-SGGYS-FQS------------------KIEPK---------
-------------------------------------
>LOC_Os12g10740.1 pacid=33151760 transcript=LOC_Os12g10740.1 locus=LOC_Os12g10740 ID=LOC_Os12g10740.1.MSUv7.0 annot-version=v7.0
------------------------------------------------------------
------------------------------------------------------------
-----------------------------------------MGV----------------
SPWII-----IFLLIVL---VQA------------------------------------F
-VASADTNA-----------------------QD--------------------------
--TSGLNGLAGSWG-------SAPSNW---AG-NDPCG-D--K-WIGIIC--TGN-----
-------RVTSIRLSSF----------------------------------GLSGTLSGD
IQSLSELQYL-----------DLSYNKNLNGPLPSTIGTLSKLQNL-----ILVGCGFTG
EIP----KEIGQLSNLIFL--------------------------------SLNS-----
NKFTGSIPPSLG-GLSKLYWFDLADNQLTGGLPISNATS--PGLDNLTSTKHF-------
--------------------------HFGINQLSGSIPSQIFNSN------MKLIHLLLD
NNKFSGS---------IPSTLGLLN-TLEVL--------------------------RFD
NNAQL-TGP-VPTNLKNLT-------KLAEF-------------HLANSNLTGPLP-DLT
GMSS-LSFVDMSN------------------------------NSFSASDA-PSWITTLP
SSLTSLYLENLRISGEVPQSLFS-LPSIQTLRLRGNRLNGTLNI-AD------FSSQLQL
VDLRDNFIT-ALT---VG----TQYKK-T---LMLSGNP-YCN-QVN-------DDVHC-
-----------KATGQSNPA----------------------------------------
-------------------------L-PPYKTTS-NCPALPPT-----------------
---C-LS--------TQQL-----SP-------------------TCICSVPYRGTLFFR
-SPGFSDLGNSSY-FIQLEGTMKA--KFLN--------LSLPVDSIAIHDPFVDTN-NN-
LEMSLEVYPSG-----------------K-DQFSEQD------ISGIGFILSNQTY-KP-
----PS-NFGPYYFLGQT-----------------------------------YSFA---
--------------------NGALQTS--------KS-NTNHIPLIVGASVGGAAVIAAL
LALTICI-ARRKRSP----K-QTEDR-SQSY----------------------VSWDIK-
STSTSTAPQVRGARMFSFDELKKVTNNFSEANDIGTGGYG-----------KVYRGTLP-
TG-QLVAVKRSQQ-GS------LQGNLEFRTEIELLSRVHHKNVVSLVGFCFDQGEQMLV
YEYVPNGTLKE-------SLT-----------------GK-SG----VRLDWKRRLRVVL
GAAKGIAYLHELADPPIIHRDIKSSNVLLDERLNAKVSDFGLSKL-LG--EDG---RGQI
T-TQVKGTMGYLDPEYYMTQQLTDRSDVYSFGVLLLEVITARKPLE-------RGRYVVR
E------------------VKEAV-DRR-KD-MYGLHELLDPALGAS-S-ALAGLEPYVD
LALRCVEESGADRPSMGEAVAEIER------IAKVAG-----AG-GAAA--AESAASDSM
---SYA----A-SRT-P----------RHPYGG---------------------------
---GGGDSAS------EY-SGGGL-PSM------------------RVEPK---------
-------------------------------------
>LOC_Os05g40770.1 pacid=33156590 transcript=LOC_Os05g40770.1 locus=LOC_Os05g40770 ID=LOC_Os05g40770.1.MSUv7.0 annot-version=v7.0
------------------------------------------------------------
------------------------------------------------------------
-----------------------------------------MEP----------------
--RVL----MALALVVV---AAG------------------------------------V
PAVLCQTNA-----------------------QD--------------------------
--AAALEGLKSQWT-------NYPLSW---NS-GDPCG-G--G-WDGIMC--TNG-----
-------RVTTLRLSSV----------------------------------SLQGTLSSS
IGQLGQLTYL-----------DLSFNINLGGPLPAEIGNLGELTTL-----ILAGCSFTG
NIP----IAIGNLRKLGFL--------------------------------ALNS-----
NKFSGGIPSSIG-VLTNLLWLDLADNQLTGSVPISTSTS--PGLDQLVKTQHF-------
--------------------------HFNKNQLTGTL-TGLFNSN------MTLIHILFD
SNKFSGS---------IPAEVGTVS-TLEVL--------------------------RLD
RN-GF-TGA-IPATIGSLV-------KLNEL-------------NLANNKLTGSVP-DLS
NMTN-LNVVDLSN------------------------------NTFDPSVA-PSWFTSLT
-SLASVSIVSGSLSGQVPKGLFT-LPTLQQVVLSNNQFNGTLEITGN------ISSSLQT
VNLMDNRIV-ST----DT----ASYKK-T---LLLAGNP-FCA-EQD-----PNNRAFC-
-----------SRQLQNASP----------------------------------------
-----------------------Y-----STSME-KCG--SAQ-----------------
---C-SD--------GQNV-----NP---A---------------SCGCAFSYNGKMVFR
-APFFVDLVSSTP-FQLLESTMAA--KL-----------NLLPGSVALSDIHFNSD-NY-
LQVQVKLFPTS-----------------G-VTFNLSE------LTRIGSSLSNQIY-KP-
----PA-NFGPYFFIADP-----------------------------------YAPL---
--------------------A-VALGG--------KK-SKMSTGAIAGIAVAGGVLVIAL
IFMSLFA-LRQKRRA----K-ELKER-ADPF----------------------ASWAAG-
QKDSGGAPQLKGARFFSFDELKICTNNFSDNHEIGSGGYG-----------KVYRGILG-
DG-TRVAIKRADR-NS------MQGAVEFKNEIELLSRVHHRNLVSLIGFCYEQGEQMLV
YEYISNGTLRE-------NLT-----------------GS--G----MYLDWKKRLRIAL
GSARGLAYLHELADPPIIHRDIKSTNILLDNNLKAKVADFGLSKL-VA--DTE---KGHV
S-TQVKGTLGYLDPEYYMTQQLSEKSDVYSFGVVMLELVSGRQPIE-------KGRYVVR
E------------------VRLAI-DPADHDHHYGLRGIVDPAIRDA-A-RTPVFRRFVQ
LAMRCVDESAAARPAMGAVVKEIEA------MLQNEP-DDAGAG-EGD-----SSADPSA
---NEFDRHRG-GGGPP----------AHPYSDV-EISRG----------SY--------
----AGDGAS------DY-M-----PYF------------------EVKPK---------
-------------------------------------
>LOC_Os05g24010.1 pacid=33157311 transcript=LOC_Os05g24010.1 locus=LOC_Os05g24010 ID=LOC_Os05g24010.1.MSUv7.0 annot-version=v7.0
------------------------------------------------------------
------------------------------------------------------------
------------------------------------------MV----------------
KRRLF-----LLLFLCL---LAG------------------------------------S
RIASADTNP-----------------------QD--------------------------
--AAALRSLMKKWT------KNVPASWR--KS-NDPCA----R-WDGITCD-RNS-----
-------RVTSLNLFGM----------------------------------NLEGTLSDD
IGNLTELTVL-----------DLSSNRGVGGTLTPAIGKLANLRIL-----ALIGCSFSG
NVP----SELGNLSQLDFL--------------------------------GLNS-----
NQFTGKIPPSLG-KLSKVTWLDLADNQLTGPIPNSRDHG--SGFDQLLKAQHF-------
--------------------------HLNKNKLQGSVPDFLFNSS------MDLKHILFD
RNNFNGS---------IPASIGVLP-KLEVL--------------------------RLN
DN-AF-TGP-VP-AMNNLT-------KLHVL-------------MLSNNKLSGLMP-NLT
GMDM-LENVDLSN------------------------------NSFIPSEV-PSWFTSLI
-KLMTLKMQSVGLSGQLPQKLFS-NPNLQYVVLSDNQLNGVLDMG-N------ISDELH-
VDVRNNKII-SLA---VY----NSFTGET---LELAGNP-VCG-DSL-----LSSMKPC-
-----------TDLTTEPLH----------------------------------------
------------------------------------------------------------
------------------------KP-PSI---------------DVQCANPFVETIVFR
-APSFGDVV--KF-LPSLQANLSS--KL----------NSCTPNNLGLV--YSNDD-AY-
LNVDIRACPVN-----------------Q-KRFNYSQ------VLNC-FNLTLQTY-KP-
----PE-IFGPYYVKAHP-----------------------------------YPFH---
--------------------------------------DKTSRAVLIGVVTGSLLLVIGL
TLVGVYA-VRQKKRA----Q-KLVSI-NDPF----------------------ASWGSM-
GQDIGEAPKIKSARCFTLEDLKLSTNDFREINAIGAGGYG-----------TVYRGKLP-
DG-QLIAIKRSKQ-GS------MQGGLEFKTEIELLSRVHHKNLVGLVGFCFEKGERMLV
YEFIPNGTLSE-------ALY-----------------GI-KG----VQLDWSRRLKIAL
DSARGLAYLHDHADPPIIHRDVKSTNILLDERMTAKVADFGLSLL-VS--DSE---EGQF
C-TNVKGTLGYLDPEYYMTQQLTAKSDVYSFGVVLLELIVAQPPIH-------KQKYIVR
E------------------VKTAL-DMGDQT-YCGLKDVMDPVLQKT-G-DLRGFARFLK
LALQCVEDLGTDRPSMNTIVREIEV------IMQDNG-----IR-TGM-----SSTSSSF
---SIDS--RT-MMAAP----------KYPYSNA-STSST----------AF--------
---DMDSRAF------EY-SGKFP-SEG------------------SLKNRGT-------
-------------------------------------
>LOC_Os05g40270.4 pacid=33159720 transcript=LOC_Os05g40270.4 locus=LOC_Os05g40270 ID=LOC_Os05g40270.4.MSUv7.0 annot-version=v7.0
------------------------------------------------------------
------------------------------------------------------------
-----------------------------------------MIN-------------FGG
VLCAV-----TLVVL-L---PFL------------------------------------E
AADGKSTDP-----------------------SE--------------------------
--VSALMAIKGSLVDP----MNNLKNW---NR-GDPCT-K--N-WTGVFC---HDLG-D-
TY----LHVTELQLFRR----------------------------------NLSGNLVPE
VSLLSQLKIL-----------DFMWN------------------------------NLTG
NIP----KEIGNITTLKLI--------------------------------LLNG-----
NQLSGLLPDEIG-NLQSLTRLQVDQNHLSGAIPKSFA--------NLRSVKHL-------
--------------------------HMNNNSLSGQIPSEL-SRL------NTLLHLLVD
NNNLSGP---------LPPELAAAK-SLKIL--------------------------QAD
NN-NF-SGSSIPTLYYNMS-------GLFKL-------------SLRNCSLQGAIP-DLS
AIPQ-LDYLDLSW------------------------------NQLTGSIP-TNKLAS--
-NITTIDLSHNMLNGTIPSNFSG-LPYLQLLSLKNNLLDGSVPSEIWAGVNP-NRNGSLV
LDFQNNSLN-MLPAE-IS---PPPPNV-T---VVLYGNP-ICE-NSS----ETLIINLC-
-----------RLQSINLEKS---------------------------------------
-------------------------K-QETSTAM-VCG----------------------
--AC-PT--------EKNYEYNPSFS---D---------------QCFCAVPLGVGLRLK
-SPGVTDFH--PY-ENAFKIDLTS--LL-----------QLFPYQLYIENYIWEVG-PR-
LNMHLKLFPS-----------------NT-SLFNMSE------VVRLRHVLAGWEI-TL-
----LD-VFGPYELLNFT-LG-------------------------------SYE-----
--------------------DEY-PNL--------AS-SGLSKAALGGILASTIASAIAL
SAVVTALIMRRNSRT------NRISR-RS-L----------------------SR-----
-----FSVKIDGVRCFTYEEMASATNNFDMSAQVGQGGYG-----------IVYKGILA-
DG-TIVAIKRAHE-DS------LQGSTEFCTEIELLSRLHHRNLVALVGYCDEENEQMLV
YEFMPNGTLRD-------HLS-----------------GK-SK----PPLGFGLRLHIAL
GASKGILYLHTDADPPIFHRDVKASNILLDSKYVAKVADFGLSRL-APVPDVEGALPAHV
S-TVVKGTPGYLDPEYFLTHKLTDKSDVYSLGVVFLELLTGMKPIE-------HGKNIVR
E------------------VKKAY-RSG------NISEIMDTRMGLC---SPECVDSFLQ
LAMKCSRDETDARPSMTEIVRELEL------ILKIM---------PEG-----DLIQLET
---PQTY---S-GRAMS----------KDPMSKS-TSNST----------NGNY------
---LASSQTF---TSVDASSSGVL-SG-------------------MVSPR---------
-------------------------------------
>LOC_Os11g14050.1 pacid=33163074 transcript=LOC_Os11g14050.1 locus=LOC_Os11g14050 ID=LOC_Os11g14050.1.MSUv7.0 annot-version=v7.0
------------------------------------------------------------
------------------------------------------------------------
-----------------------------------------MGHSP----------TSWR
IIHLL-----VFLIIVL---DHA------------------------------------L
-IISADTDP-----------------------QD--------------------------
--TSALNGIAASWDNA----KSKLSEW---VG-NDPCG-E--K-WPGVYC--TQN-----
-------RVTSIRLSSF----------------------------------GLSGSLSGD
IQSLSELQYL-----------DLSYN-NLSGPLPPNIGSLSNLESL-----SVVGCQFSG
DIP----KELSQLPKLRFL--------------------------------SLNN-----
NRFTGSIPPSIG-NLSNMYWLDLGENRLTGSLPVSDGTN--TGLDNLTNALHF-------
--------------------------HFGVNQLSGTIPSQLFKSN------MKLIHLLLD
NNNFTGG---------IPPTLTLLT-KLEVL--------------------------RLD
RNYQL-TGP-VPASINSLT-------KLQEL-------------HLENNKLTGPLP-DLT
GMDS-LYVVSMGN------------------------------NNFSSSNV-PTWFTALS
-ALTSLNLENLHITGELPQPLFK-LPAIQTLGLKGNNFNGTLTIGSD------YSSTLSL
IDLQDNQIT-TLAV--SG----AQYNK-K---LILVGNP-ICV-QGN------NEALYC-
-----------KSSQQANPA----------------------------------------
-------------------------A-KPYSTQS-ICPGLPPT-----------------
---C-LS--------DQYL-----SP-------------------NCTCAVPYMGTLHFR
-SPPFFDLSNDTF-FVLLEENMKE--AFLG--------KQLPVESIALDNPAFGPS-NN-
LDINLRVFPSG-----------------K-IRFGKED------ISYIGFMLNNQTY-KPH
A---PGINYGPYYFIGQS-----------------------------------YPFA---
--------------------E-TLSAP--------RQ-TKKNQSLIIGVSAGGAFVVVSL
LVLFTVLFFRRNKRP----KLQPQPR-SPSY----------------------ASWDIK-
-STSISTPHLQGARVFTFDELKKITNSFSDANDIGTGGYG-----------KVYRGVLP-
NG-HLIAVKRSEQ-GS------LQGNLEFRTEIELLSRVHHKNLVSLVGFCFDQGEQMLV
YEYVPNGTLKD-------SLT-----------------GK-SG----VRLDWKRRLRVVL
GAAKGIAYLHELADPPIVHRDIKSSNILLDGNLHTKVSDFGLSKP-LN--QDG---RGQV
T-TQVKGTMGYLDPEYYMTQQLTEKSDVYSFGVLLLEVITARKPLE-------RGRYIVR
E------------------VKGAM-DRT-KD-LYGLHELLDPMLAPT---SLAGFELYVD
LALKCVEEAGMDRPSMSEVVAEIEK------IMKMAG-----VN-PKV-----DSASNSM
---SYN------SRT-P----------RHPY-----------------------------
----SGESQF------DY-SGGIP-SSS------------------RVEPK---------
-------------------------------------
>DmPelle
------------------------------------------------------------
------------------------------------------------------------
-----------------------------------------MSG----------------
------------------------------------------------------------
----VQTAE-----------------------AE--------------------------
---------------------------------------A--Q-----------------
------------------------------------------------------------
------------------------------------------------------------
------------------------------------------------------------
-----------------------AQNQANGNRTRSRS-----------------------
--------------------------HLDNTMAIRLLP----------------------
----------------LPVRAQLCA-HLDAL-----------------DVWQ-----QLA
TAVKL-----YPDQVEQIS-------SQKQR-GR----------SASNEFL---------
-------------------------------------------NIWGGQYN-H-------
-TVQTL------------------FALFKKLKLHN-------------------------
--------A-----------------------MRLIKDY-VSE-DLH-------------
------------------------------------------------------------
----------------------KY-------------------------------IPR--
-S----------------------------------------------------------
-VPTISELRAAPD-----------------------------------------------
---------------------------SS-AKVNN-------------------------
---------GPPF-----------------------------------------------
----------------------------------PSS-SGVS------------------
--------NSNNNRT----STTATEE-IPSL----------------------ESLGNI-
-HISTVQRAAESLLEIDYAELENATDGWSPDNRLGQGGFG-----------DVYRGKWK-
Q--LDVAIKVMNY-RSPNIDQKMVELQQSYNELKYLNSIRHDNILALYGYSIKGGKPCLV
YQLMKGGSLEA-------RLR-----------------AH-KAQNPLPALTWQQRFSISL
GTARGIYFLHTARGTPLIHGDIKPANILLDQCLQPKIGDFGLVRE-GPK---SL--DAVV
EVNKVFGTKIYLPPEFRNFRQLSTGVDVYSFGIVLLEVFTGRQVTD-RVPENETKKNLLD
Y------------------VKQQW-RQN-------RMELLEKHLAAPMGKELDMCMCAIE
AGLHCTALDPQDRPSMNAVLKRFEP------FVTD-------------------------
------------------------------------------------------------
------------------------------------------------------------
-------------------------------------
>Pp3c10_21660V3.1.p pacid=32902047 transcript=Pp3c10_21660V3.1 locus=Pp3c10_21660 annot-version=v3.3
------------------------------------------------------------
------------------------------------------------------------
------------------------------------------------------------
------------------------------------------------------------
------------------------------------------------------------
------------------------------------------------------------
----MDYR----ALRNA----------------------------------EIVGSLPPA
IGNLTNLVTL-----------TLTENRGLTGAIPEELGNLKSLFEL-----DLHGNGFTG
YIPRFFYDAFGFLQAI-----------------------------------DLSD-----
NQLKGQLPENNNFSFRTIQTMNVSKNLFSGSIPPKFL----LYLKNLVSA----------
--------------------------DLSHNEFTGALPTLVSPNQ------TKILELDFS
DNKLNGS---------FP-TMSGLK-TIRTF--------------------------NAS
GN-LL-SGKLDTALLFNIS-------SLTKL-------------DLSRNRFTGAIP-NLT
SLTK-LEYLDLSY------------------------------NNFTPGPV-PDWIGKLK
-SLHTLKLQGVSLTGDVPWSVLAGSESLTTLLLDFNDLKGTLDISRILAAPN-LSRKIQI
ISLRNNSIS-HVA---YSGH-INDLNV-K---FNLSGNP-YCDLAVNQ---DDDDLTRC-
------------------------------------------------------------
------------------------------------------------------------
--VC--------------------------------------------------------
------------------------------------------------------------
---------------------------QQ-TCFYTGN-----------------------
------------------------------------------------------------
-----------------------------------IK-NNKNVIIIATVVSGFVTVFVSL
VSIAL-FCQSRRERK----K-LICEA-NQKF----------------------ADYEVK-
------------PTIYTYSEIRASTGDFHPEMRLGSGHYG-----------AVYKGTFP-
NG-TQVAVKQLFT-KS------QQTLHDFLNEIVLVAAVKHRNLVKLKGCCIGKHEYLLV
HEYVELGDLEQ-------LLF-----------------ENSHN----VNMCWAVRRNICL
GVGHGIHYLHSLTQPRIIHRDIKASNILLDKNLEPKIADFGLALL-FP------VEQSNV
LTIHIAGTRGYLAPEYATLGQLSEKVDVYSFGVLILEIVSGRRNIDSKLPE--DRVYLLE
W------------------AWKLR-DGN------RLLQLLDPKLTLQVH-EEVEVLRILN
IAFLCLHISAEKRPTMARVVAMMQGDMDA-EISELTQ-----LREESRLDKRFESIVPDF
---------ST-------------LPHNFPSSSS--------------------------
IISLPSSSTILSRDSTMY-TNST--PSASSN------------SVLLGATRSTIDIPGAE
-------KTT---------------------------
>Pp3c24_1080V3.1.p pacid=32909564 transcript=Pp3c24_1080V3.1 locus=Pp3c24_1080 annot-version=v3.3
------------------------------------------------------------
------------------------------------------------------------
-----------------------------------------MAS----------------
-------YGILLSLLYL---YQLCTS---------------------------------L
VAAQTVDNH--------------------YADND--------------------------
--LYALGQLWAEWSQSTPDGQHNLAGWNGAVKTYPPCA-QTSP-WRGVFC--NAKPKSEW
GRDVWDFEIVGLTLRDA----------------------------------SIVGKLPPA
IGNLTNLVTL-----------ILTDNPELTGPLPEELGYLLSLFDI-----DLHGNGFTG
PIPKFFYQSFGFLQSL-----------------------------------DLSG-----
NQLTGQLPENNSISYRTLQTMNMSYNLFSGEIPPDLL----IYLGNLVSA----------
--------------------------DFSSNRFTGGLPLLVYPNK------TKILDLDFS
NNLINGS---------LP-TMSGHR-TIRFF--------------------------NAS
EN-LL-SGELDSALLSNIS-------TLTTL-------------DLSRNQFTGTIP-DLS
TLEK-LEYLDLSY------------------------------NNFTPEPF-PTWANNFR
-SLRKLMLKGVSFTGSVPSSIVAGFENLQTLGLDDNNMTGTLDINRLLAVPN-RSRSLKL
ISLTNNKIS-NVA---YSDY-VYNLNI-K---FNLSGNP-YCDLA-GK---SDNDLRRC-
------------------------------------------------------------
------------------------------------------------------------
--VC--------------------------------------------------------
------------------------------------------------------------
---------------------------HQ-QCFYTEE-----------------------
------------------------------------------------------------
-----------------------------------VE-NSKKIIITVIAVTLPTSLLFCY
IAYGIFFCKSRRERR----K-LICEA-NQKF----------------------AEYEVK-
------------PTIYTYSEVRTITNDFHPDVKLGQGHYG-----------AVYKGTFP-
NG-TQVAVKQLFT-KS------QQSLDVFLNEIVLVAAVKHRNLVKLKGCCIRKDQRLLV
HDYVELGDLEQ-------VLF-----------------EHKRN----INLSWPIRRNICL
GVAHGIHYLHSLAQPRIIHRDIKASNILLDKNLEPKIADFGLALL-FP------DDQSHV
MTIHIAGTRGYLAPEYATLGQLSEKVDVYSFGVLLFEIISGRRNIDMKLPE--EKVYLLE
W------------------AWKLL-DEN------NVTELLDPTLNLQID-EEMELQRFLN
IAFLCVHSSADRRPNMSRVVAMLQGDMDL-EILELTR-----LRDESRLNNRFDALV---
-----------------------------PYSSS--------------------------
SCDLASGNSY--RNSAVF-VSST--PSGSRD------------GLLSTASR-TIQMSDTE
-------WIR---------------------------
>Pp3c4_22080V3.1.p pacid=32920241 transcript=Pp3c4_22080V3.1 locus=Pp3c4_22080 annot-version=v3.3
------------------------------------------------------------
------------------------------------------------------------
-----------------------------------------MKG----PRMYSG------
----------LLVLTSL---LML------------------------------------F
ATARAVSDP-----------------------TE--------------------------
--TAALLAFKKSIGDT----EGKLSNW---EG-NDPCGPP--A-WEGITC--AQNVTIA-
NI----SHVTEIHLFSC----------------------------------GLTGTISPQ
IGNMTYLKTL-----------GLMRN------------------------------RIKG
SIP----PELGNLKAIIRL--------------------------------LLNE-----
NELTGPIPPELG-KLTGLNRLQLDENFLNGTIPPSLA--------NLTSLRHM-------
--------------------------HLNNNSLTGPIPTELYSNT------SYLLHVLVD
NNNLSGP---------LPAALGSLP-HILIL--------------------------QVD
NN-PL-IGGTLPVEWLQNP-------SLIKL-------------SARNCSLGGPIP-DLV
SATN-LTYLDLSK------------------------------NKFEGSFP--SNFSS--
-KLVTITVSENNLVGAIPATVGG-LQDVQALQFAYNSFNGSIPDTLGTAASFKNKSQQTV
LDLRNNSLT-GIDLK-TTQAGETNENM-T---IRLFGNP-ICE-NANYL-ADNYRLKYC-
-----------VEQSNQTVR----------------------------------------
-------------------------D-LATGSTA-GCA----------------------
--QC-DL--------PQMA--VLESS---G---------------KCRCAKPIEMDIRLK
-SPSFTFFS--RF-KNEFYSLVTN--VL-----------RISESHLQIGVLEWQPG-PR-
LFMVIYIFPLN-------------------ETFSRTE------YERIFKIVANWEM-SAG
SEWSLS-VIGPYELLYFT------------------------------------------
----------------------EVTKD--------TS-KSFSKGAIAAIAVGCFVLAAAL
LVFAYLWWYRRRWTKVP----------AKSF----------------------AERSLAL
M---PPGLKLAGVKAFTFEEVQKATNNFHVDSTLGRGGYG-----------HVYKGLLP-
DG-TVVAVKRADG-GS------LQGSEQFYTEIELLSRVHHRNLVSLIGFCNDQGEQMLI
YEFMPGGNLRD-------HLI--------------------PT----EILDYATRVRIAL
GTAKGILYLHTEADPPIFHRDIKASNILLDHKLNAKVADFGLSKL-APTPEMSGSTPEGI
S-TNVRGTPGYLDPEYFMTNKLTDKSDVYSFGVVLLELLTGMLPIA-------QGRNLVR
E------------------VQDAV-RDG------KFKDLVDPCMGSY---PPKGVEALLD
LAVTCVDTDMDKRPQMVEVTRDLET------ILRDTV----A---PESPSE-WAKSDSSA
---SADS---SFKKASD----------RWPPKKN-ATFQH----------DMS-------
---WTSTDDL----MTSR-SRDTMQSSISM----------------EMKPR---------
-------------------------------------
>Pp3c7_14840V3.1.p pacid=32923683 transcript=Pp3c7_14840V3.1 locus=Pp3c7_14840 annot-version=v3.3
------------------------------------------------------------
------------------------------------------------------------
-----------------------------------------MATGDI-------------
----------FLSVIVLC--LGLPF--------------------------------A--
----VGTSS-----------------------SD--------------------------
--VAALQELLRAWQGT----SAVFEGWTLRED-ADPCG-S--R-WKGIVC--SPT-----
------QSVINLHLNDA----------------------------------NLSGGVPAA
IGALAELTFL-----------DLSGNPMLKSTIPKQIGLLHRLKHL-----KLSGCNFHG
RVP----QEIYELIELEYL--------------------------------DLSN---NP
HLSLDEDAEYLT-SL-KQQSSSFSRRRL--------------------------------
------------------------------LQASRRTP----------------------
----------------LPISYTYIA--VVCV-----------------------------
--------------------------GLVTLM----------------------------
------------------------------------------------------------
------------------------------------------------------------
------------------------------------------------------ISTFC-
------------------------------------------------------------
------------------------------------------------------------
--FC--------------------------------------------------------
------------------------------------------------------------
------------------------------------------------------------
------------------------------------------------------------
------------------------------------------------------------
------------------------------------------------------------
------------------------------------------------------------
---RWLSLRRTRN-----------------------------------------------
------------------------------------------------------------
------------------------------------------------------------
--------------------------DHF--------LAMPTPPLA--------------
------------------------------------------------------------
-------------PTMQ----------------------------PRRIYA--NQADDDL
------------------------------------------------------------
------------------------------------------------------------
-------------------------------------
>Pp3c7_14800V3.1.p pacid=32923901 transcript=Pp3c7_14800V3.1 locus=Pp3c7_14800 annot-version=v3.3
MADD--------------------------------------------------------
-----------------------------GRFSSVSVE----------------------
-----------------------------------RKPASAMAWDPK---------PSES
HFQIF------LALFVFF-ILGP------------------------------------L
PSASAATAL-----------------------SD--------------------------
--VTALHELREAWNAT----LGLAQNW--TWG-SDPCW-N--H-WEGVSC--FEE-----
-------TVVSLRLDVR----------------------------------GLVGAFSPS
IGKLKNLQYL-----------NLANNPGLTGPISEEIGQLSRLYAL-----DLSH-----
------------------------------------------------------------
------------------------------------------------------------
------------------------------------------------------------
------------------------------------------------------------
------------------------------------------------------------
-------------------------------------------NNFG-------------
--------------GPFPEFLLK-LPVIKRLNLSFNQLTGVLDGGV-------RTFGHVN
IFLIKNNIS-AVVNL-------PSPFI-N---PELRGNP-VCE-DQS-----SHFPDIC-
-----------SYSGIIPKEI---------------------------------------
----------------------LW-Q-QKM-----SCS-----------------T----
--VC-DQ--------NSVV-----HP---G---------------TCACYYPYICNMYFG
WSPSYGFDE--TR-IDNLRRALAS--GL-----------KISFENLWIENATYWNISERQ
LLAKVIFYPAS----------------PS-RLWDRSQ------VNDIKSKLIGKTI-RLE
-------GYDPYGLIASTLQT---------------------------------------
----------------------APSNTG--------------------------------
-----------------------------IF-----------------------------
----DLDLEHYPSCLFLYDELRVSTRNFNRGNKIGEGTFG-----------AVYKGTMV-
DG-SEVAVKELPP-NI------KQGNQEFLNEVQLISGLQHKNLVKLRGCAISGKNRLLA
FEYVENRSLHQ-------ALF-----------------DPVKA----LLLEWPIRYNIAL
GMAKGLACLHSQSPERLAHGDIKANNILLDRHLEPKIADFGLARM-CQ------NNERRV
V-VHIEGKRGYIAPEYALHGQLTPMTDVFSFGIVALELVSGRQRMNPELPA--EEQYLLS
Y------------------VWNLH-EQR------RLMDLVDPKIRNE-C-DEEQALVLIK
VALLCSQGEASSRPEMAQVVSLLSGDAGVPDVLHRPVFLGLGVIDPNKLRPRPSSLTTWR
------------------------------------------------------------
------------------------------------------------------------
-------------------------------------
>Pp3c2_17640V3.1.p pacid=32933667 transcript=Pp3c2_17640V3.1 locus=Pp3c2_17640 annot-version=v3.3
------------------------------------------------------------
------------------------------------------------------------
-----------------------------------------MEG-------SNMKQMLFR
RDRFL----GVVFFCLT---AAF------------------------------------F
GYADAALNP-----------------------TD--------------------------
--LSTLNALASHWS-------GNSLQW---GS-GDPCT-N--G-WTGVICDPTNT-----
-------KVTQLLLSSA----------------------------------SVIGTIPAV
IGSFTALEQL-----------DLSYNPQLTGPIPPEIGQLTTLTSL-----IIQSCSLTG
DIP----STLGNLKNLTFL--------------------------------ALNN-----
NQLTGPIPSSLG-ALVHVYWFDLSTNQMSGDLPVSSKSPDGFGLDTMSGCKHF-------
--------------------------HLNNNSFTGPIPPELGAPPGGVVKLTKLVHLLFE
SNMMSGT---------IPDSIANLT-SLEIL--------------------------SLS
NN-QF-SGS-IPASLNRFATATGS--NLQQL-------------LVSNNKLTGIIP-NLT
AITSNLSVIDLSK------------------------------NSFDPQPF-PSWLDGAP
-KLQSVYLVDSHLTGQLPSEILS-SGMLQALWARNNSLNGTLRIPST------LGPNLRV
ISLQDNKID-SIIQ--LN----NSVNT-SEIDIQLAGNP-LCD-PSS----LARPARVC-
-----------DNVQGGLMP----------------------------------------
-----------------------W-T-SPLQPSS-NCN--SGS-----------------
---C-SD--------SQII-----NPLNSG---------------NCNCTTPLEIVLEAR
-RPTFSVITD-EM-IERLRLQMQT--QL-----------NLLPNQVWIHSASFTPD-GR-
AEIDIDFFNAD----------------GV-SALDRSS------IQNITHSLTSQTL-VL-
----PD--VKPYIAKLIT-----------------------------------SG-----
----------------------EPVVS--------SK-VALSAGAIAGIVVG---VLALL
AMAGLYA-FWQKRRA----E-RLKHI-TQPF----------------------KSWGGGG
GEKDVEAPKIAGARWFSYAEVKKVTNNFAEANVLGEGGYG-----------KVYSGVLA-
SG-ELVAVKRAQE-GS------MQGAEEFKNEIELLSRVHHKNLVGLVGYCYDQGEQMLV
YEFMENGTMRE-------WLS-----------------GK-MA----YPLDWTKRLSIAV
GSARGLTYLHEMANPPIIHRDIKSANILLDGNHVAKVADFGLSKL-AP--EGAD--KKIA
T-TQVKGTMGYLDPEYYMTQHLSDKSDVYAFGVVLLELLTSRAPIE-------HGKYIVR
E------------------VRTAL-DKGGMD---ALEPLLDPCVLEA---SREDLKKFLD
LALDCVEERGADRPTMNEVVKELEA------IAQRNK-----PK-AKA-----SALATDT
---TWLN---D-VYG-----------DDAQYGET-ENFDK----------MP--------
----NSSSNF------KY-SGGYT-PRM------------------P-EPK---------
-------------------------------------
>Pp3c19_9410V3.1.p pacid=32938427 transcript=Pp3c19_9410V3.1 locus=Pp3c19_9410 annot-version=v3.3
MY----------------------------------------------------------
----------------------------GGGS----------------------------
-----------------------------------------MRAW---------------
---------LSVALVVA---CLG------------------------------------W
TLSAAVTDP-----------------------GD--------------------------
--VKVLLKLKKAWG-------GGLSLW---SG-LDPCY-D--G-WLGVFCDDKNT-----
-------RVTSLYLISA----------------------------------DLAGTIPPE
IGSLSALVNL-----------DLSFNTNLKGQLPSELGSLTNLLYL-----SLQKCSFSG
RIP----ESLGKLEKLTFL--------------------------------ALNN-----
NGFSGELPSALG-ALSKLKWFDVAYNKLEGSLPVSTSSKDSLGLDTWPDIEHY-------
--------------------------HLNDNQFSGIIPPEL-GNA------AKCLHMLLE
ANSFTGP---------IPESFGNLS-SLQIL--------------------------SLH
YN-QL-AGP-IPSTLSKIIKFGKY-AGLHQI-------------RVSNNQLSGTLP-NLN
ALNQ-LEYVDFSN------------------------------NLFDPQPF-PKWLNESS
EELQTIKCENCSWVGPLPADILA-YPSLQGLYLQHNRLNGSLTIPVN------LGKKLQY
VSLQNNGIS-VVNPQ------NPNAELPQ---IQLEDNP-ICS-GEG-L--LRAGPTLC-
-----------STEANSNGANEIL------------------------------------
----------------------TW-I-SSLTTNN-SCPS---------------------
--LCRNA--------NHVL-----NP---Y---------------TCHCGYPLVVTLEIR
-APISSIVNDTSL-WDLLKAQTYD--SLRNLTSQIKPPLELDSEQLWVYQAQHANH-SK-
VHVRLYIFAPV----------------GA-EVMDRRT------DNLIKGWFTTQKV-EY-
----TS-PFKPEFVIDIEPSQ-------------------E-------------------
------------------------AGS--------VT-FGVSKLAIIGIATGAGALLALL
GFLVSVA-LRQKRRF----E-EERK--NNPF----------------------GAWAKA-
--EDGNAPQLKGARWFTFNDMRRMTNDFDDDNMLGAGGYG-----------KVYKGVMAE
TG-VILAVKRAQE-GS------KQGADEFKNEIELLSRVHHNNLVGLVGFCYDKAEQMLV
YEFVPNGSLTD-------WLR-----------------GE--------------------
------------------------------------------------------------
------------------------------------------------------------
------------------------------------------------------------
------------------------------------------------------------
------------------------------------------------------------
------------------------------------------------------------
-------------------------------------
>Pp3c20_20260V3.1.p pacid=32946906 transcript=Pp3c20_20260V3.1 locus=Pp3c20_20260 annot-version=v3.3
M-----------------------------------------------------------
----------------------------AGRP----------------------------
-----------------------------------------MKIWFK-------------
---------RISALLCL---SLV------------------------------------W
APSAAVTDP-----------------------ND--------------------------
--ARVMVKLQQTWG-------SVLTTW---TG-NDPCG-D--K-WVGTLCDANTN-----
-------QVIYMTLINL----------------------------------GLEGEIPPE
IGSLPALSNL-----------DLSFNDKLKGSIPSELGNLQNLKLL-----SLQQCSLTG
FIP----ASLGQLVNLTYL--------------------------------ALNG-----
NKLTGPIPSALG-ALSKLKWFDVAYNRLSGSLPVSSNNAAKLGLDTWPVIQHY-------
--------------------------HLNNNEFSGSIPPEL-GGA------TECLHLLLE
YNQFTGT---------IPDTLGNMK-SLQIL--------------------------SLH
YN-QL-SGP-IPQSLNKIVSNGTAYLGLHQM-------------RVNNNMLTGVVP-VLD
ALDS-LEFVDFSN------------------------------NTFDPQPF-PSWLNASA
NTIQTILVEFSNLIGPLPSDILS-YPSLQGLYAKNNQLNGTLNIPST------LGRRLRV
VSLENNKLD-QLTFA-------TNANLPN---ISLNGNP-TCS-GTG-L--VTAGPLLC-
-----------GTVVPPAT-----------------------------------------
----------------------LW-N-SPLVASS-TCP----------------------
--VC-DD--------PLLT----SNP---Y---------------TCRCSKPLIVSLEIR
-AFTAPTINDTDL-WEKMRNQTYS--SK-NITT------FFKIDQIWVRDASINNE-KK-
VLVRIYFFPLI-----------------G-ETIDEVT------ETIIKVAFTQQLV-SY-
----TS-PFKPEMVKSIINSG---------------------------------------
----------------------AISSH--------GS-HGFPKAAIIGIAVGAGGLLVLI
AFLVFVA-VKLKRRA----E-EERK--KNPF----------------------ADWEKA-
--QDGDAPKLKGARWFTFDDIKMMTNNFNEDNVLGEGGYG-----------KVYKAIEAG
TG-ATFAVKRAQE-GS------KQGALEFKNEIELLSRVHHNNLVGLVGFCYQKGEQMLV
YEYMPNGTLTQ-------NLR-----------------GSKAD----WPLDWDRRLLIAL
GAARGLAYLHDNADPPIIHRDVKSCNILLDKKMNAKVADFGMSLL-VP--DE----KDEK
T-RKVKGTMGYLDPEYYLTSHLSTKSDVYSFGVVLLELFTGKAPIS-------HGTHIVK
T------------------VRNLW-DSAG---IAGVRRTLDPILDGT---SMDELEKFVR
IALVCTEDTALERPSMHEVVMQLET------LVGPKA----HIM-PGSD----NSIASKA
---SKSD---T-RIPLPMS--NMMSDDFEPASGQ-FSQAF----------SHGS------
--SSSHQSAF------RY-SGGFG-PS-------------------PVQPK---------
-------------------------------------
>Pp3c23_19730V3.1.p pacid=32949890 transcript=Pp3c23_19730V3.1 locus=Pp3c23_19730 annot-version=v3.3
------------------------------------------------------------
------------------------------------------------------------
-----------------------------------------MEG--------------VL
SKGRC----LILALAIVF--FSSSW----------------------------------L
LDGLETVNL-----------------------QDCFAI----VRGIEGSVTVAVC-----
-TVRSLQSLKQAWG-------SSTVLW---SG-PDPCA-D--K-WEGILC--EDN-----
-------RVVSLYLVNK----------------------------------ELKGTIPPA
IGDLTALQNL-----------DLSFNGNLQGTLPDELGKLTSLEYL-----SIQSCNFSG
SIP----STLGTLVNLTFL--------------------------------ALNN-----
NNLDGTIPSSVG-TLSKLKRFDVAYNKLTGPLPVSTNNPVKIGLDTWPAIEHY-------
--------------------------HWNDNLFTGNIPPEL-GNA------RNCVHMILE
FNRFTGQ---------IPESFENLS-SLKIL--------------------------LVG
NN-QL-TSP-IPSTLNNIVTNGAK--GLLQL-------------RAANNRLTGTVP-VLS
ALNQ-LQLMRFEN-----------------------------------------------
----------ANLTGPLPADILT-YSALQGLYLQNNEIDGTLTIPEI------LGLNLRY
VSLQNNNIT-GLVQPDPY----SAESV-L---VMLQGNP-LCT-FTGGF--VNISPELC-
-----------NTTKPTMER----------------------------------------
----------------------AW-V-SPMVSKN-TCQ--NMI-----------------
---C-GN--------RFYL-----NP---L---------------QCRCSKPLVVTLEVR
-SPSFTNINDPPL-WDSFKNQTVT--SLKTLTQHETPPLQFESEQLWIRD----------
------------------------------------------------------------
------------------------------------------------------------
------------------------------------------------------------
------------------------------------------------------------
------------------------------------------------------------
--------------AS------------------------------LMAMC---------
------------------------------------------------------------
------------------------------------------------------------
------------------------------------------------------------
------------------------------------------------------------
------------------------------------------------------------
------------------------------------------------------------
------------------------------------------------------------
-------------------------------------
>Pp3c23_17090V3.1.p pacid=32949892 transcript=Pp3c23_17090V3.1 locus=Pp3c23_17090 annot-version=v3.3
------------------------------------------------------------
------------------------------------------------------------
-----------------------------------------MEL--------------FR
CMRLC----LCLALAASC--FHSSW----------------------------------F
LAAGEPVNF-----------------------DD--------------------------
--LRALQALKMAWG-------GGTDMW---VG-PDPCV-D--R-WEGVIC--KGN-----
-------RVISLYLVSR----------------------------------DLNGIIPPE
IGGLSALQNL-----------DISFNDNLRGALPDELGSLTNLFYL-----SLQKCSFKG
EIP----SSLGKLVNLTFL--------------------------------ALNN-----
NMLEGSIPPSLG-ALTHLKWFDVAYNRLSGPLPVSTNNRERMGLDTWPVIEHY-------
--------------------------HLNDNLFSGPIPPEL-GKA------PKCIHMLLE
VNKFTGP---------IPGTFGNLS-ALEIL--------------------------NVH
YN-EL-TGP-IPSSLNKIITNGTR--GLLQI-------------RVSNNRLTGTVP-VFS
ALTK-LEYVDFSN------------------------------NSFDSQIF-PSWLNASA
SRIQTIRFEHANLTGPLPADILA-YPALQGLYLKNNSIDGALTIPVT------VGRKLRY
VALQNNKIV-TILATDRT----AAKNV-E---ILLQGNP-LCT-DPNSI--VKPDPKLC-
-----------NATQPAMEK----------------------------------------
----------------------QW-V-SPLLNVN-NCG--NQF-----------------
---C-DP--------GLVL-----NP---L---------------QCRCSRPLVVTLEVR
-APTFTHINDLSL-WDSLLNQTLT--SLKNLTQHENPPLQFEDEQLWIHDASFNGSLLR-
VEVNMYFFPLV-----------------G-ESMDRVT------ADFITRSFTLQKV-KY-
----YP-PFKPELVKAIQNSE---------------------------------------
----------------------EPLST--------AS-SGLSRIAIIGIAVGAASLLLLV
GFLVSLA-CVMKGRV----K-KERE--LNPF----------------------GKWDNM-
--KGGAVPRLKGANYFSFDDMKRLTNNFSEDNLLGEGGYG-----------KVYKGIQAG
TG-AMVAVKRAQE-GS------KQGATEFKNEIELLSRAHHCNLVGLVGFCCEKEEQMLV
YEYMPNGTLTE-------ALR-----------------GRKAG---IEPLDWDRRLLIAL
GAARGLAYLHDNADPPILHRDVKSPNILLDKKLNAKVADFGLSVL-VP--NEG---TYSF
K-PTIKGTMGYLDPEYYMTSVMSPKSDVYSFGVVLLEILTGKPPVS-------SGGHIVR
E------------------VRSQI-DRSG---MEGVREMLDPALADT---PQDELETFLT
IALSCVEDTSLERPSMHEVMQKLEV------LVGPKA----QIM-PGGG----KSTDLPK
---GYDP---G-RRAPPLSVTDVFSDDFEPASGQ-FSQGS--------------------
--TSSQRSGF------NY-SGGFA-PF-------------------PVQPK---------
-------------------------------------
>Pp3c23_22360V3.1.p pacid=32951209 transcript=Pp3c23_22360V3.1 locus=Pp3c23_22360 annot-version=v3.3
M-----------------------------------------------------------
-------------------------IAVAGRATRI-------------------------
------------------------DLHYTGQQMKLRRARSWMAS----------------
KMRVV----FLIMFISLL-NLSA------------------------------------L
FSAVALSDS-----------------------VE--------------------------
--TAALLAFKKAQPDP----DGKLSSW---IG-NNPCGPP--E-WQGIYC--DVADRTT-
NV----SHVIEIRAMNY----------------------------------NLRGTLVPE
LGNLSRLLRL-----------NVMNT------------------------------GLTG
TIP----SDLGKLRNLRLF--------------------------------LVND-----
NRLEGSLPPELG-GLTNMTRFQVDANRLSGPIPAEFG--------NLTSVRHL-------
--------------------------HMNNNSFSDVIPPDL-GRL------GRLNHLILD
HNLIRGP---------LPVALANAP-ALTII--------------------------QLD
DN-PI--GSSLPVAWARIP-------TLIKL-------------SLRNCSITDTVP-NIQ
DMSN-LTFIDMSY------------------------------NNLRGSLP--TNISS--
-QMITLGFSNNRLNGIIPPEYAA-LDYIQNLDVSNNNLEGSIPAFGA-GKSFTNDSQIVV
LDLQNNNFS-GWDVKTVEL--TSHSNK-T---IWLDGNDVFCG-NNSNYITAQVQRRVC-
-----------TGSDPLAY-----------------------------------------
-----------------------W-D-SPLLFAT-GCT----------------------
--SC-DS--------PAVAVNRGLSP--NM---------------TCGCAVPITVKIRLK
-SPSFTYFD-ASY-ISYIEGLTAR--AL-----------SISQYQVVLSAATRVSQLYS-
QDITLLVFPAV-----------------A-STFTQTE------YDNIFFQFASWNV-SAG
EEWSVS-FAGPYDFMDLF-----------------------R------------------
----------------------GVGSA--------KK-NGLGTGVVVGIVVGAVAVASAL
AALLTFLLLRRRSKY------SNRNN-SKLYG----------------------------
GMMLPPGIKIQGVKGFTFEDVSRATNNFNPDNELGQGGYG-----------KVYKGVLP-
DG-IPVAIKRAEE-GS------MQNAVQFYTEIELLSRVHHRNLVSLLGYCNDRGEQMLV
YEFMAGGTLRD-------HLT-----------------PT-------EIMGFARRLHIAL
GTARGILYLHTEADPPIFHRDIKASNILLDERYNAKVADFGLSKL-APMPDPNGATPQHV
S-TIVKGTPGYLDPEYFLTQKLTDKTDVYSFGIVLLELITGMFPIA-------YGKNIVR
E------------------VNRAM-EEG------DIMSIADPQMGTF-P-SKQGLEPLLK
LALACCQNESDARPRMVDIVRELED------IWRINK-----LKVSDSWKEDPDTFSIEL
----------G---------------HRKAHSSG--------------------------
---EPSSNSWQ-DMSCDM-KASLK---------------------GKIDPR---------
-------------------------------------
>Pp3c1_11040V3.1.p pacid=32968355 transcript=Pp3c1_11040V3.1 locus=Pp3c1_11040 annot-version=v3.3
MADY--------------------------------------------------------
-----------------------------GKWGSAQLG----------------------
-----------------------------------EQQVAAMAWDPR---------RNHK
RFQIF-F--FIFSLFVFS-RLKP------------------------------------L
PSASAATLW-----------------------SD--------------------------
--ASALYGLRQAWNAT----PGLLQNW--TLG-SDPCW-N--Q-WMGVSC--FQN-----
-------SVISLRLDKF----------------------------------GIIGTLSPA
IGRMRNLLYL-----------NIANNPGLTGAIPEEIGDLFRLYAL-----DLSNCSLSG
RIP----GSLGNLGNASYI--------------------------------YLQG-----
NQLSGELPYTIG-YLSKLLELSLGRNNLNGSIPFSSPDGFPVGLNNL-------------
---------------------------------------------------TSLLTLNLE
RNKLSGK---------LSPSLGQLQ-RLTTL--------------------------LLR
RN-SF-SGC--------LS---------------C---------AISNEGLYG-----LD
NLTE-LGQIDLSF------------------------------NSFE-------------
--------------GPIPDFLLK-LPLIKILNLSANRFAGVLDGGL-------RASGRVD
IYLVNNNIS-SIINF-------PSPFI-D---PKLGGNS-VCQ-DQS-----FPFVDIC-
-----------TYVRCTHGST---------------------------------------
----------------------SW-Q-QRT-----SCT-----------------T----
--VC-EK--------DSVA-----HP---T---------------SCSCSYPYSCDMFFG
WSKTFGLDG--AR-IGHLRRRLAS--EL-----------NVLYGDVWIESATYKNISERE
LLAKVLFFPPS----------------PK-QRWDKAQ------ITSLDDRLVNKTI-KLL
-------GYDPYGLISSNLRT---------------------------------------
--------------------LTNPLSSGSADPITKQQPNHNSLPIVTGVIGGFVGLVTLI
SLLICFV---KRRRI----P-SPLDNHEEIF-----------------------------
---DHLSPDHFPSCLFSYDELKASTRNFHRGNKIGEGTFG-----------AVYKGTMR-
DG-SEVAVKELPS-NI------KQDNQAFLNEVELISGFQHKNLVKLRGCGIRNNSRLLV
YEYVENNCLAQ-------ALF-----------------GS-KA----ILLEWPIRYNIAV
GMAKGLACLHSRGPQRLAHGDIKASNVLLDRFLEPKIADFGLARM-CQ------NNERKV
L-TRIEGKRGYVAPEYARYGQLTAKTDVFSFGIIALELVSGRESMNPKFPP--EEQYLLS
W------------------AWNLY-EQR------RVMDLVDPKVKEG-C-DEEQALLLIK
VALLCSQGEGFSRPHMARVVTWLSGDADIPDIPQRPEFLGIGLTDPNKSRARGTALTTW-
------------------------------------------------------------
------------------------------------------------------------
-------------------------------------
>Pp3c1_11050V3.1.p pacid=32969979 transcript=Pp3c1_11050V3.1 locus=Pp3c1_11050 annot-version=v3.3
------------------------------------------------------------
------------------------------------------------------------
-----------------------------------------MAK----------------
------------------------------------------------------------
------------------------------------------------------------
-SVYYLGQLS------------------MEED-ADPCG-S--G-CKGVVC--SKT-----
------HSVTNLHLSSA----------------------------------NLSWGIPTA
IGGLQELISV-----------DLLENPKLTSTIPRQIGQLRRLTHL-----KLSGCNFHG
KVP----EEIYNLNNLEYL--------------------------------DLSN---NP
QLLQCENAQDLI-TLRRQQSLTVSRRRL--------------------------------
--------L----------------HHRTLLQVNGRTP----------------------
----------------LPLFYTYIA--LAVV-----------------------------
--------------------------GLVIIV----------------------------
------------------------------------------------------------
------------------------------------------------------------
------------------------------------------------------TFTFC-
------------------------------------------------------------
------------------------------------------------------------
--FC--------------------------------------------------------
------------------------------------------------------------
------------------------------------------------------------
------------------------------------------------------------
------------------------------------------------------------
------------------------------------------------------------
------------------------------------------------------------
---RWLSVRRTRH-----------------------------------------------
------------------------------------------------------------
------------------------------------------------------------
-------------------------ADTY--------MMT---PIA--------------
------------------------------------------------------------
-------------PSM--------------------------------------------
------------------------------------------------------------
-------------------------------------------------PK---------
-------------------------------------
>Pp3c1_39210V3.1.p pacid=32970321 transcript=Pp3c1_39210V3.1 locus=Pp3c1_39210 annot-version=v3.3
------------------------------------------------------------
------------------------------------------------------------
-----------------------------------------MAC----FWRVG-------
----------TLGLVLV---FHL------------------------------------L
IQTEAITNP-----------------------VD--------------------------
--ARALQAFYRTLEDP----DGALRNW---QG-NHPCE-D--M-WEGVIC--SPPQGPS-
NV----TFVTELRLFMH----------------------------------NLGGTFAPE
LGNLTQLQYL-----------DVMWN------------------------------HMTG
SIP----STFGKLTNLYLL--------------------------------LLNG-----
NRFTGILPPELG-SLSGLNRIQIDENQISGPIPPEFA--------GLTSIQHL-------
--------------------------HMNNNSLNGSLPREL-GTL------PNLVHILVD
NNNLNGY---------LPPEIANAP-SLLVI--------------------------QLD
NN-KFASNATIPTTWGNIS-------TLLKL-------------SMRNCGLMGTIP-DVG
GLQK-LEVLDLSH------------------------------NTLTGNIPNASAFPT--
-NLTSIDFSYNQLSGQIPESIGT-LQMLEYLTLRNNTIGGVVPSNLGTGRAFQGKTGSKV
IDLQNNQLM-NFSSS-LAAL-ASNTNT-V---IRFAGNPAIC--GPN----QDLTNPLC-
-----------IPNNDPFIV----------------------------------------
------------------------------------------------------------
-----PY--------DSTV-TMETPP---N---------------LCQTCDFITVGYRLK
-SPGFSTFD--RL-DKQFVDYLSS--GL-----------NLTQNQVVLKNYMWQHG-PR-
LLMTILLYPEN-----------------S-NSFNQSE------FDRLYTTFSQWRI-PD-
----SE-VFGPYELLSFD----------------------------------PRT-----
---------------LPT------DGA--------SK-KRLSAGAIAGIVVGASVLAMLV
TGLILYMVHRKRQPS----P-ALMAQ-LERL----------------------NR-----
-MKRNPDLKVAGVTAFSFEELSQATNNFSDENQIGQGGYG-----------KVYVGDLK-
DGKQRVAIKRAEQ-GS------LQGAHEFYTEIELLSRVHHRNLVILVGYCDDEGEQMLV
YEYMSGGTLRD-------HLSC-------------------------TPMDFPTRLRIAL
GSARGILYLHTEANPPIYHRDIKASNILLDSRKVAKVADFGLSRL-APVPDFEGTTPGHV
S-TVVKGTPGYMDPEYFLTHKLTDKSDVYSFGVVLLELITGLHAIS-------KGKNIVR
E------------------THSRM-VAG------QMLSMVDPYIANY---PAEALEAFMR
LAVSCCSNLPEDRPTMSEVVRDLEE------IGRRFA----DML-PEG-----YSKDTPS
----------S-ASSDAL---------IQPRNYT--------------------------
--KNYPDNAD----TSEL-CSGTV---------------------MHVAPR---------
-------------------------------------
>Pp3c12_2140V3.1.p pacid=32972855 transcript=Pp3c12_2140V3.1 locus=Pp3c12_2140 annot-version=v3.3
------------------------------------------------------------
------------------------------------------------------------
-----------------------------------MLDEGLLQL----LLRETA------
----------LPVFTRVH-YYLL------------------------------------Q
VAPSAVSDP-----------------------IE--------------------------
--TAALLAFKESIGDT----KGVLSKW---QG-SDPCGPP--S-WTGISC--ASNATAS-
NF----SHVTELYLLWY----------------------------------GFTGTISPQ
LGDLTYLRIL-----------NLMGN------------------------------RIKG
KIP----PELGTIKSIQLL--------------------------------LLNG-----
NQLTGPIPPELG-NLASMIRLQLDENLLSGNIPQSLG--------NLTNLRHM-------
--------------------------HLNNNSLTGTIPKEINGNNG-----SKLVHVLVD
NNNLTGP---------LPASLGSLP-EIVII--------------------------QVD
NN-PS-IGGHLPVEWVQNP-------SLMKL-------------SARNCSLTGTIP-NLA
DATN-LTYLDLSK------------------------------NQFAETFP--SNFSS--
-RLITIDVSENNLVGPIPDTIGD-LQEFQALRFAYNRFNGTIPDTLGTVFSSVLESQHTL
VPLKAGEVN---------------DNF-T---LRISGNP-ICD-ATN-I-ADKYRLKYC-
-----------FEQGNHTVG----------------------------------------
-------------------------D-HASGGLA-GCA----------------------
--KC-DP--------PQVS--VLESS---G---------------KCRCAQPIRMDLRLK
-SPSFTFFD--RF-RHEFFSLVYT--ML-----------NLSDSQVSIRELDWQAG-PR-
LHILLFLFPLS-------------------TTFDDEE------YERIFDTVASWEM-SAV
TEWKLS-VIGPYDLLEFH------------------------------------------
----------------------KVQEG--------PS-NRTSKVAIAGIVVFIL-VAVAV
ATCAFMCLNRKYRTKLL----------RKTF----------------------VERSPAM
M---PPGLKLAGVKAFTFEEIKQATNNFHVDCVLGRGGYG-----------HVYRGILP-
DG-MAVAVKRASG-GS------LQGSEQFYTEIELLSRLHHRNLVSLIGFCNDQGEQMLI
YEFLPRGNLRD-------HLK--------------------PT----VILDYATRIRIAL
GTAKAILYLHTEANPPIFHRDIKTNNILLDQNLNVKISDFGISKL-APAPEMSGTTPDGI
S-TNVRGTPGYLDPEYFMTKKLTDKSDVFSFGVVLLELITGMLPIA-------HGKNMVR
E------------------VRDAL-NDG------KFWDLVDPCMGSY---SIKGIEELLV
LGLKCVDTDPVKRPQMIEVTRDLDM------IMRDTV----P---PESPTY-WNNGD---
----------SFGRASE----------RWPLNRS-RSFIP----------NNSY------
---WTSEEEF----IASR-SYGPLGPPVSI----------------ELQPR---------
-------------------------------------
>Potri.010G081900.1 pacid=26979561 transcript=Potri.010G081900.1 locus=Potri.010G081900 ID=Potri.010G081900.1.v3.0 annot-version=v3.0
------------------------------------------------------------
------------------------------------------------------------
------------------------------------------------------------
------------------------------------------------------------
------------------------------------------------------------
------------------------------------------------------------
------------------------------------------------------------
------------------------------------------------------------
------------------------------------------------------------
------------------------------------------------------------
------------------------------------------------------------
------------------------------------------------------------
------------------------------------------------------------
------------------------------------------------------------
-------MENL-------------------------------------------------
------------------------------------------------------------
------------------------------------------------------------
------------------------------------------------------------
------------------------------------------------------------
------------------------------------------------------------
------------------------------------------------------------
------------------------------------------------------------
------------------------------------------------------------
---------------------------------------------------------LQ-
-LC-GRVPQLKGARHFSFVEITKSTNNFSEANHIGSGGYK-----------MVYRGMLP-
TG-QLIAIKRCRQ-GS------VQGGLEFNAEMEVLSRVHHKNVVI--------------
------------------------------------------------------------
------------------------------------------------------------
------------------------------------------------------------
------------------------------------------------------------
------------------------------------------------------------
------------------------------------------------------------
------------------------------------------------------------
-------------------------------------
>Potri.010G118100.1 pacid=26983087 transcript=Potri.010G118100.1 locus=Potri.010G118100 ID=Potri.010G118100.1.v3.0 annot-version=v3.0
MAE---------------------------------------------------------
-------------------------------ETAKP------------------------
-----------------------------------------MTK----------------
--------------------LNL-------------------------------------
----FYTNNDL------------KRHGEEMIDDDNI-------------IIVHIL-----
-VTAALQSLKSQPE-------NTPPRW--YQS-DDPCG-D--P---------SGT-----
------LSTISLKGNDL----------------------------------SLHGYENCK
TCTSCEMKYP-----------IFYMASRLISFFLENIKAIAFYVSFLQLFRILACCGFSD
SIP----DELGNLAELSIEDAISS------LLSK----------------LTLSTRISKQ
NNLLGGIPPSLG-KLSNHYWLDLADNQLTGTIPIS-------------------------
------------------------------------------------------------
------------------------------------------------------------
--------------------------KIEQLV----------------------------
------------------------------------------------------------
------------------------------------------------------------
------------------------------------------------------------
------------------------------------------------------------
------------------------------------------------------------
------------------------------------------------------------
------------------------------------------------------------
------------------------------------------------------------
------------------------------------------------------------
------------------------------------------------------------
------------------------------------------------------------
------------------------------------------------------------
------------------------------------------------------------
------------------------------------------------------------
------------------------------------------------------------
-----------------------------SIGI---------------------------
------------------------------------------------------------
------------------------------------------------------------
----------T-------------------------------------------------
------------------------------------------------------------
-------------------------------------
>Potri.004G231200.1 pacid=26989337 transcript=Potri.004G231200.1 locus=Potri.004G231200 ID=Potri.004G231200.1.v3.0 annot-version=v3.0
------------------------------------------------------------
------------------------------------------------------------
-----------------------------------------MCP----------------
--KVL-----TFLLVAS------------------------------------------F
-QIYTETYG-----------------------DD--------------------------
--FTVMSMLMDAWK-------NTPRNW---VG-ADPCG-G--K-WEGISC--YNS-----
-------RVTWITLAAE----------------------------------GLTGELPGD
ISYLSELEVLIPCSLTVSGYRDLSYNTGLSGTLPASIVNLKKLKNL-----KLVGCSFYG
PIP----ELIGSLQLLESL--------------------------------DLNS-----
NRFTGQIPHSIG-NLSKLFLLDLSYNQLDGAIPVSSGTT--SGLNMLVNTKHF-------
--------------------------HLGRNRLSGTIPKELFRSD------MTLIHVLLH
DNNLTGS---------IPSTLGLVQ-TLEAI--------------------------RFE
GN-SL-TGP-VPPNLNNLT-------TVKTL-------------ILSNNKFTGPVP-NLT
GMAY-LSY----------------------------------------------------
-----LMMENTGLEGQIPPTLFD-LPSLQTLILRNNQLNGTLDIARS------SSSQLEA
IDMRNNLIS-FYSET-PE----QRNNV-D---VILVGNP-VCE-RTE------ATEHYC-
-----------TVHQANSS-----------------------------------------
-----------------------F----------------LLP-----------------
---C-TS--------DQIS-----SP-------------------NSKFSYPYTGVLFFR
-PPFLESRNATSY-RCLVEESLMH--SFKN--------SRLPVDSVYVNCPTNDSL-GY-
LESNVSVFPSG-----------------Q-NHFNTTT------ISEIGSVLNLQTI-EN-
----PD-IFGPSHFKGAA-----------------------------------YPYF---
--------------------D-GKLTV--------SN-KLWSTGSIIGAAAGGASFLLLL
LLAG--------------------------------------------------------
----------------------------------------------------VYRGMLP-
TG-QLIAIKRCRQ-GS------VQGGLEFNAEIEVLSRVHHKNVVNLVGFCFERGEQMLI
YEFVRNGSLRD-------SLS-----------------GL-SG----IWLDWRRRLNVAL
GAARGLAYLHELVKPRIIHRDVKSANILLDESLNAKVADFGLSKP-MD--NSE---LILA
T-TQVKGTRGYIDPEYQETLLLTEKSDVYGFGVVLLELVSGRKPLE-------RGKYLVA
E------------------VSSSL-DRK-KD-LYSLHELLDPSIGLD-T-KPEGLDKTVD
LAMKCVQEKGSDRPTMGEVVKEIEN------ILHLAG-----LN-PNA-----EAESTSA
---SFEE---A-SQD-----------EFPPS-----------------------------
----LKEEEL------SL-S----------------------------------------
-------------------------------------
>Potri.004G231300.1 pacid=26989390 transcript=Potri.004G231300.1 locus=Potri.004G231300 ID=Potri.004G231300.1.v3.0 annot-version=v3.0
------------------------------------------------------------
------------------------------------------------------------
------------------------------------------------------------
------------------------------------------------------------
------------------------------------------------------------
------------------------------------------------------------
------------------------------------------------------------
------------------------------------------------------------
------------------------------------------------------------
------------------------------------------------------------
------------------------------------------------------------
------------------------------------------------------------
------------------------------------------------------------
------------------------------------------------------------
------MMENTGLEGQIPPTLFD-LPSLQTLILRNNQLNGTLDIARS------SSSQLEA
IDMRNNLIS-FYSET-PE----QRNNV-D---VILVGNP-VCG-RTE------ATEHYC-
-----------TVHQAISS-----------------------------------------
-----------------------F----------------LLP-----------------
---C-IS--------DQIS-----SP-------------------NSKFSYPYTGVLFFR
-PPFLESRNATYY-PRLVEESLML--SFKN--------SRLPVDSVYVNCPTNDSL-GN-
LESNVSVFPSG-----------------Q-NHFNTTT------ISEIGSVLNLQTI-EN-
----PD-IFGPSHFKGAA-----------------------------------YPYF---
--------------------DAGKPSV--------SN-KLWSTGSIIGAAAGGASFLLLL
LLAGVYA-YRLKKRG----E-RAR------------------------------YLDL--
-KNTDRVPQLKGARCFSFDEITKSTNNFSEANHIGSGGYG-----------MVYRGMLP-
TG-QLIAIKRCRQ-GS------VQGGLEFNSEIEVLTRVHHKNVVNLVGFCFERGEQMLI
YEFVRNGSLRD-------SLS-----------------GL-SG----IWLDWRRRLKVAL
GAARGLAYLHELVKPRIIHRDVKSANILLDESLNAKVADFGLSKP-MD--NSE---LILA
T-TQVKGTRGYIDPEYQETLLLTEKSDVYGFGVVLLELVSGRKPLE-------RGKYLVA
E------------------VSSSL-DRK-KD-LYNLHELLDPSIGLD-T-KPKGLDKILD
LAMKCVQEKGSDRPTMGEVVKEIEN------ILHLAG-----LN-PNA-----EAESTSA
---SFEE---A-SQD-----------DLEP------------------------------
------------------------------------------------------------
-------------------------------------
>Potri.004G231400.1 pacid=26989915 transcript=Potri.004G231400.1 locus=Potri.004G231400 ID=Potri.004G231400.1.v3.0 annot-version=v3.0
------------------------------------------------------------
------------------------------------------------------------
-----------------------------------------MCP----------------
--KVL-----TFLLVAS------------------------------------------F
-QIYTETYG-----------------------DD--------------------------
--FTVMSILKDAWE-------NTPRNW---VG-ADPCG-G--K-WEGISC--HNS-----
-------RVTSITLAAV----------------------------------GLTGELSGD
ISSLSELEVL-----------DLSDNTGLNGTLPPSIVNLKKLKNL-----KLAGCSFSG
PIP----ELIGSLQLLEFL--------------------------------DLNS-----
NRFTGSIPHSLG-NLSKLIVLDLFNNLLDGAIPVSSGNT--SGLDMLVNALHF-------
--------------------------HLGGNQLSGTIPKELFRSD------MTLIHVILH
DNNLTGS---------IPSTLGLVH-TLEAV--------------------------RFE
GN-SL-TGP-VPPNLNNLT-------TVKTL-----------------------------
------------------------------------------------------------
------------------------------------------------------------
------------------------------------------------------------
------------------------------------------------------------
------------------------------------------------------------
------------------------------------------------------------
------------------------------------------------------------
------------------------------------------------------------
------------------------------------------------------------
------------------------------------------------------------
------------------------------------------------------------
------------------------------------------------------------
------------------------------------------------------------
------------------------------------------------------------
------------------------------------------------------------
------------------------------------------------------------
------------------------------------------------------------
------------------------------------------------------------
------------------------------------------------------------
------------------------------------------------------------
-------------------------------------
>Potri.004G232300.1 pacid=26991101 transcript=Potri.004G232300.1 locus=Potri.004G232300 ID=Potri.004G232300.1.v3.0 annot-version=v3.0
------------------------------------------------------------
------------------------------------------------------------
-----------------------------------------MCP----------------
--KVL-----TFLLVAS------------------------------------------F
-QIYTETYG-----------------------DD--------------------------
--FTVMSILKDAWE-------NTPRNW---VG-ADPCG-G--K-WEGISC--HNS-----
-------RVTSITLAAV----------------------------------GLTGELSGD
ISSLSELESL-----------DLSYNTGLSGTLPASIVNLKKLKIL-----KLVGCRFSG
PIP----ELIGSLQLLESL--------------------------------DLNS-----
NRFTGPIPHSIG-NLSKLFLLDLSNNMLDGAIPVSSGTT--SGLDMLVNANHF-------
--------------------------HLGGNQLSGTIPKELFRSN------MTLIHVLLH
DNNLTGS---------IPSTLGLVH-TLEAV--------------------------RFE
GN-SL-TGP-VPPNLNNLT-------TLKTL-------------ILSNNKFTGPVP-NLT
GMAY-LSYLDLSN------------------------------NSFDASDF-PLSFSNLR
-ALTTL------------------------------------------------------
------------------------------------------------------------
------------------------------------------------------------
------------------------------------------------------------
------------------------------------------------------------
------------------------------------------------------------
------------------------------------------------------------
------------------------------------------------------------
------------------------------------------------------------
------------------------------------------------------------
------------------------------------------------------------
------------------------------------------------------------
------------------------------------------------------------
------------------------------------------------------------
------------------------------------------------------------
------------------------------------------------------------
------------------------------------------------------------
------------------------------------------------------------
------------------------------------------------------------
-------------------------------------
>Potri.004G231700.1 pacid=26991548 transcript=Potri.004G231700.1 locus=Potri.004G231700 ID=Potri.004G231700.1.v3.0 annot-version=v3.0
------------------------------------------------------------
------------------------------------------------------------
-----------------------------------------MGS----------------
--RIL-----VFLVVAL---IQV------------------------------------C
TTTPAVTNN-----------------------DD--------------------------
--FNALKALKDVWD-------NVPPTW---VG-ADPCG-S--R-WDGIVC--TNS-----
-------RVTSITLASM----------------------------------GLKGTLSGD
ISLLSELQIL-----------DLSYNTELTGSLPLAIGDLKKLTNL-----ILVRCRFSG
PIP----DAIGSLSQLTDL--------------------------------SLNS-----
NRFSGSIPPSLG-NLDKLFWLDLADNMLTGTIPVSTGTT--PGLDLLVHTKHF-------
--------------------------HLGFNQLTGQIPPKLFSSG------MNLIHVLLE
SNKLTGS---------IPSTLGLVK-SLEVV--------------------------RLD
NN-SL-TGP-VPSNINNLT-------SVSEM-------------FLSNNGLTGPLP-NLT
GMDH-LTYLDMSN------------------------------NTFGATDF-PPWFSTLQ
-SLTTLVMEKTQLQGQIPSDFFS-LSNLQTLDARNNKFNGTLDIRTS------SINQLSL
IDLRENQIS-AFT---ER----PGIEKVG---VILVDNP-VCQ-ETG------VTESYC-
-----------SVSQNESS-----------------------------------------
-----------------------Y-----STPLN-NCV--ASS-----------------
---C-FA--------NQIS-----SP-------------------NCKCAFPYTGLLQFR
-APSFSNLGNDTY-YTVLEQSLMN--SFKF--------HQLPVDSVNLSHPRKDSS-TY-
LVMNLQVFPFG-----------------Q-DRFNWTG------ISRIGFALSNQIF-KP-
----PS-QFGPFVFHGDT-----------------------------------YLNF---
--------------------A-EEVTG--------SN-KSSNTGVIIGAVAGGSVLLLLL
LGAGLYA-HRQKKRA----E-KATEQ-NNPF----------------------AQWESN-
-KSIGGVPQLKGARNFSFEELRKYSNNFSETNDIGSGGYG-----------NVYRGVLP-
TG-ELIAIKRAQQ-GS------MQGGLEFKTEIELLSRVHHKNVVSLIGFCFDRGEQMLV
YEFVPNGSLME-------SLS-----------------GK-TG----IRLDWVRRLKVAL
GAARGLAYLHELANPPIIHRDIKSSNILLDERLNAKVADFGLSKP-MG--DSETGHLTHV
T-TQVKGTMGYMDPEYYMTQQLTEKSDVYSFGVVMLELLTGKRPIE-------KGKYVVR
E------------------VKTAL-DRA-KY-LYNLGELLDSSIGLD-T-TLKGLDKFVD
VALKCVEENGSDRPTMGEVVKEIEN------ILHLAG-----LN-PNA-----DSASTSA
---SYDD---A-SKGNA----------KHPY-----------------------------
---IFSKDAF------DY-SGDFP-ASK-------------------VEPL---------
-------------------------------------
>Potri.004G232400.1 pacid=26991625 transcript=Potri.004G232400.1 locus=Potri.004G232400 ID=Potri.004G232400.1.v3.0 annot-version=v3.0
------------------------------------------------------------
------------------------------------------------------------
-----------------------------------------MGS----------------
--RIL-----VFLVVAL---IQV------------------------------------C
-TTPAVTNN-----------------------DD--------------------------
--FNALKALKDVWE-------NVPPTW---VG-ADPCG-S--R-WDGILC--TNS-----
-------RVTSITLASM----------------------------------RLKGTLSGD
ISNLSELQIL-----------DLSYNTELSGPLPPAIGNLKMLTSL-----ILVGCRFSG
PVP----DSIGSLPRLTYL--------------------------------SLNS-----
NGFTGTIPPSLG-NLDNLYWLDLADNRLTGTIPVSTETT--PGLDLLVHTKHF-------
--------------------------HFGFNQLSGQIPPKLFSSG------MALIHVLLE
SNKLTGS---------IPSTLGLVK-SLEVV--------------------------RLD
NN-SL-TGP-VPSNINNLT-------SVSEM-------------FLSNNGLTGPLP-NLT
GMDH-LTYLDMSN------------------------------NTFGATDF-PPWFSTLQ
-SLTTLVMERTQLQGQIPSDFFS-LSNLQTVDARNNKLNGTLDIGTS------SINQLSL
IDLRQNQIS-GFT---NR----PGVEKVG---VILVGNP-VCQ-ESG------VTERYC-
-----------SVPQTESS-----------------------------------------
-----------------------Y-----STPLN-NCV--ASL-----------------
---C-FA--------NQIS-----SP-------------------NCKCALPYTGLLKFR
-APSFSNLGNNTY-YTVLEKSLMD--SFKL--------HQLPVDSVNLSHPRKDSS-TY-
LVLNLQVFPFG-----------------H-DRFNRTG------VSSIGFALSNQTF-KP-
----PP-QFGPFFFIGDA-----------------------------------YLNF---
--------------------A-DEVTG--------SK-KSSQTGVIVGAVAGGSVLLLLL
LGAGLYA-HRQKKRA----E-KATEQ-NNPF----------------------AQWESN-
-KSIGGVPQLKGARNFSFEELRKYSNNFSETNDIGSGGYG-----------NVYRGVLP-
TG-ELIAIKRAQQ-GS------MQGGLEFKTEIELLSRVHHKNVVSLIGFCFDRGEQMLV
YEFVPNGSLME-------SLS-----------------GK-TG----IRLDWVRRLKVAL
GAARGLAYLHELANPPIIHRDIKSSNILLDERLNAKVADFGLSKP-MG--DSETGHLTHV
T-TQVKGTMGYMDPEYYMTQQLTEKSDVYSFGVVMLELLTGRRPIE-------KGKYVVR
E------------------VKTAL-DRA-KY-LYNLGELLDSSIGLD-T-TLKGLDKFVD
VALKCVEENGSDRPTMGEVVKEIEN------ILHLAG-----LN-PNA-----DSASTSA
---SYDD---A-SKGNA----------KHPY-----------------------------
---IFSKDAF------DY-SGGFP-ASK-------------------VEPL---------
-------------------------------------
>Potri.004G231500.1 pacid=26991961 transcript=Potri.004G231500.1 locus=Potri.004G231500 ID=Potri.004G231500.1.v3.0 annot-version=v3.0
------------------------------------------------------------
------------------------------------------------------------
------------------------------------------------------------
------------------------------------------------------------
------------------------------------------------------------
-----MSILKDAWE-------NTPRNW---VG-GDPCG-G--K-WEGISC--YNS-----
-------RVTSI------------------------------------------------
------------------------------------------------------------
------------------------------------------------------------
------------------------------------------------------------
--------------------------HLGRNRFSGTIPKELFRSD------MTLIHVLLH
DNNLTGS---------IPSTLGLVH-TLEAV--------------------------RFE
GN-SL-TGP-VPSNLNNLT-------NVTTL-------------MLSNNKFTGPVP-NLT
GMAY-LSYLDLSN------------------------------NSFDASDF-PLSFSNLR
-ALTTLMMENTGLEGRIPPTLFY-LPSLQTLILRNNQLSGTLDIATS------SSSQLKV
IDMRNNLISSFYSET-PE----RRNNV-D---VILVGNP-VCE-HPE------ATENYC-
-----------TVPQANSS-----------------------------------------
-----------------------Y-----TRLPE-KCV--PLH-----------------
---C-IS--------DQIS-----SP-------------------NCKCSYPYRGVLVYK
-PPFLESRNLTYY-VHLEEESLMR--SFKF--------HQLPVDSVEVNFPAKDSF-GY-
LESNLSMFPSG-----------------Q-NHFNTAT------ISEIGFVLTLQTY-EN-
----SD-IFGPTYFKGSA-----------------------------------YPYF---
--------------------D-GKPTV--------SK-ELSSTGRIIGAAAGGASFLLLL
LLAGVCA-YRQKKRR----E-RASEQ-KNHF----------------------AYLDS--
-RNSNSVPQLKGARCFSFNEIMKCTNNFSEANHIGSGGYG-----------MVYRGMLP-
TG-QLIAIKRCRQ-GS------VQGGLEFNSEIEVLSRVHHKNVVNLVGFCFERGEQMLI
YEFVRNGSLRD-------SLS-----------------GL-SG----IWLDWRRRLKVAL
GAARGLAYLHELVNPRIIHRDVKSANILLDESLNAKVADFGLSKP-MD--NSE---LILA
T-TQVKGTMGYIDPEYQKTLLLTEKSDVYGFGVVLLELVSGRKPLE-------RGKYLVA
E------------------VSSSL-DRK-KD-LYSLHELLDPSIGLD-T-KPKGLDKIVD
LAMKCVQEKGSDRPTMGEVVKEIEN------ILHLAG-----LN-PNT-----ESESTSA
---SFEE---A-SQD-----------EFPPS-----------------------------
----LKEEEL------SL-S----------------------------------------
-------------------------------------
>Potri.004G231600.1 pacid=26992238 transcript=Potri.004G231600.1 locus=Potri.004G231600 ID=Potri.004G231600.1.v3.0 annot-version=v3.0
------------------------------------------------------------
------------------------------------------------------------
-----------------------------------------MCP----------------
--KVL-----TFLLVAS------------------------------------------F
-QIYTETYG-----------------------DD--------------------------
--FTVMSILKDAWQ-------NTPRNW---VG-ADPCG-G--K-WEGISC--YNS-----
-------RVTSITLAAV----------------------------------GLTGELSGD
ISSLSELEFL-----------DLSYNTGLSGTLPASIVNLKKLKIL-----KLVGCSFSG
PIP----ELIGSLQLLESL--------------------------------DLNS-----
NRFTGPIPHSIG-NLSKLFLLDLSNNMLDGAIPVSSGTT--SGLDMLVNAKHF-------
--------------------------HLGGNQLSGTIPKELFRSN------MTLIHVLLH
DNNLTGS---------IPSTLGLVQ-TLEAV--------------------------RFE
GN-SL-TGP-VPPNLNNLT-------TVKTL-------------ILSNNKFTGPVP-NLT
GMAY-LSYLDLSN------------------------------NIFDASDF-PSSFSNLR
-ALTTLMMENTGLEGQIPPTLFD-LPSLQTLILRNNQLNGTLDIARS------SSSQLEA
IDMRNNLIS-FYSET-PE----QRNNV-D---VILVGNP-VCE-RTE------ATEHYC-
-----------TVHQANSS-----------------------------------------
-----------------------F----------------LLP-----------------
---C-IS--------DQIS-----SP-------------------NRKFSYPYTGVLFFR
-PPFLESRNATSY-LCLVEVFLMH--SFKN--------SRLPVDSVYVNCTTNDSL-GY-
LESNVSVFPSG-----------------Q-NHFNTTT------ISEIGSVLNLQTI-EN-
----PD-IFGPSHFKGAA-----------------------------------YPYF---
--------------------D-GKPTV--------SN-KLSIIGSIIGAAAGGASFLLIL
LLAGVYA-YRQKKRR----E-RASKH-KNHF----------------------AYLDL--
-KNSDRVPQLKGARCFSFDEITKSTNNFSEANHIGSGGYG-----------MVYRGMLP-
TG-QLIAIKRCRQ-GS------VQGGLEFNAEIEVLSRVHHKNIVNLVGFCFERGEQMLI
YEFVRNGSLRD-------SLS-----------------GL-SG----IWLDWRRRLKVAL
GAARGLAYLHELVNPRIIHRDVKSANILLDECLNAKVGDFGLSKP-MD--NSE---LILA
S-TQVKGTMGYIDPEYQKTLLLTEKSDVYGFGVVLLELVSGRKPLE-------RGKYLVA
E------------------VSSSL-DRK-KD-LYNLHELLDPSIGLD-T-KPKGLDKILD
LAMKCVQEKGSDRPTMGEVVKEIEN------ILHLAG-----SN-PNA-----EAESTSA
---SFEE---A-SQD-----------EFPPS-----------------------------
----LKEEEL------SL-S----------------------------------------
-------------------------------------
>Potri.004G231800.1 pacid=26992357 transcript=Potri.004G231800.1 locus=Potri.004G231800 ID=Potri.004G231800.1.v3.0 annot-version=v3.0
------------------------------------------------------------
------------------------------------------------------------
------------------------------------------------------------
------------------------------------------------------------
------------------------------------------------------------
------------------------------------------------------------
------------------------------------------------------------
------------------------------------------------------------
------------------------------------------------------------
------------------------------------------------------------
------------------------------------------------------------
------------------------------------------------------------
------------------------------------------------------------
------------------------------------------------------------
------------------------------------------------------------
------------------------------------------------------------
------------------------------------------------------------
------------------------------------------------------------
------------------------------------------------------------
----------------------MD--SFKF--------HQLPVDSVNLSHPRKDSS-TY-
LVMNLQVFPFG-----------------Q-DRFNWTG------ISRIGFALSNQIF-KP-
----PS-QFGPFVFHGDT-----------------------------------YLNF---
--------------------A-EEVTG--------SN-KSSNTGVIIGAVAGGSVLLLLL
LGAGLYA-HRQKKRA----E-KATEQ-NNPF----------------------AQWESN-
-KSIGGVPQLKGARNFSFEELRKYSNNFSETNDIGSGGYG-----------NVYRGVLP-
TG-ELIAIKRAQQ-GS------MQGGLEFKTEIELLSRVHHKNVVSLIGFCFDRGEQMLV
YEFVPNGSLME-------SLS-----------------GK-TG----IRLDWVRRLKVAL
GAARGLAYLHELANPPIIHRDIKLSNILLDERLNTKVADFGLSKP-MG--DSETGHLTHV
T-TQVKGTMGYMDPEYYMTQQLTEKSDVYSFGVVMLELLTGRRPIE-------KGKYVVR
E------------------VKTAL-DRA-KY-LYNLGELLDSSIGLD-T-TLKGLDKFVD
VALKCVEENESDRPTMGEVVKEIEN------ILHLAG-----LN-PNA-----DSASTSA
---SYDD---A-SKGGA----------KHPY-----------------------------
---IFRTEVA------WI------------------------------------------
-------------------------------------
>Potri.004G231900.1 pacid=26992510 transcript=Potri.004G231900.1 locus=Potri.004G231900 ID=Potri.004G231900.1.v3.0 annot-version=v3.0
------------------------------------------------------------
------------------------------------------------------------
-----------------------------------------MGS----------------
--RIL-----VFLVVAL---IQV------------------------------------C
TTTPAVTNN-----------------------DD--------------------------
--FNALKALKDVWD-------NVPPTW---VG-ADPCG-S--R-WDGIVC--TNS-----
-------RVTSITLASM----------------------------------GLKGTLSGD
ISLLSELQIL-----------DLSYNTELTGSLPLAIGDLKKLTNL-----ILVRCRFSG
PIP----DAIGSLSQLTDL-----------------------------------------
------------------------------------------------------------
---------------------------------------------------------LLE
SNNLTGS---------IPSTLGLVK-SLEVV--------------------------RLD
NN-SL-TGP-VPTNINNLT-------SVSEM-------------FLSNNGLTGPLP-NLT
GMDH-LTYLDMSN------------------------------NTFGATDF-PPWFSTLQ
-SLTTL------------------------------------------------------
------------------------------------------------------------
------------------------------------------------------------
------------------------------------------------------------
------------------------------------------------------------
------------------------------------------------------------
------------------------------------------------------------
------------------------------------------------------------
------------------------------------------------------------
------------------------------------------------------------
--------------------------------------YG-----------SL-------
------------------------------------------------------------
------------------------------------------------------------
--------------PPFLV-----------------------------------------
------------------------------------------------------------
------------------------------------------------------------
------------------------------------------------------------
------------------------------------------------------------
------------------------------------------------------------
-------------------------------------
>Potri.004G232500.1 pacid=26992787 transcript=Potri.004G232500.1 locus=Potri.004G232500 ID=Potri.004G232500.1.v3.0 annot-version=v3.0
------------------------------------------------------------
------------------------------------------------------------
------------------------------------------------------------
------------------------------------------------------------
------------------------------------------------------------
---SALNSLKSNWK-------NTPPTW---IG-YDPCG-G--G-WEGIWC--TGS-----
-------RITSIVLSGM----------------------------------GLSGTLTGD
IGNFPELQTL-----------DLSQNNGLTGILPSAIVNLKKLENL-----FLVDCNFNG
PIP----DGIGSLTQLVSL--------------------------------SLAS-----
NNFNGPIPPSIG-KMSNLSLLDLTDNKLSGTIPVSDGTS--PGLDLLLKAKHF-------
--------------------------HLGKNQLTGGIPSNLFSSN------MSLIHVLFD
SNQLSGN---------FPSTLELVQ-TLEAI--------------------------RLD
RN-SL-TGP-ILFNFTSLP-------SLSEL-------------YLSNNKFSGSMP-DLS
GMKV-LTYV---------------------------------------------------
------IMERTQLQGPINATLFS-PAQLQSIVLSNNQLNGSLDLGTN------YGSQLLL
VDLQNNSIS-EFA---QG----TGYSK-E---LLLLGNP-FCQ-KMP-------SSENC-
----------IVPQQPNSS-----------------------------------------
-----------------------Y-----ATPTE-NCV--ALS-----------------
---C-NA--------QQLL-----SP-------------------NCNCANPITGILHFR
-SFSFSDFQNGSY-YTLLQAAMME--SFKS--------DQLPVDSISLSVPLKDAY-DY-
LEVRLDVFPSG-----------------V-YVFNRTG------FSVITSQLNNVTFVKL-
----PD-AFGPFFFILNT-----------------------------------DNYF---
--------------------T-----G--------SN-KSSNTGIVIGAAVGGSVLMLLL
LMAGVYA-FHQRKKA----D-QATEL-MNPF----------------------ASWDQN-
-KANGAAPQIKGVLSFSFEELKKCTNNFSEDNALGSGGYG-----------TVYKGTLP-
TG-VLVAIKRAKQ-GS------LQGSHEFKTEIELLSRVHHKNLVSLLGFCYQLGEQMLV
YEYIKNGTLTD-------CIS-----------------GK-SG----FKLSWTKRLGIAI
DSARGIAYLHELANPPIIHRDIKSTNILLDDQLIAKVADFGLSKP-V---DNN---EVHV
S-TGVKGTLGYLDPEYFMSGQLTEKSDVYSFGVVMLELVTGRKPIE-------HGSYVVR
E------------------VKTAMGNQRTKD-SSNLDAILDPALDPG-K-PLKGLEKFID
LAIRCVEELAANRPTMNEVVKELEN------IQQLAG-----FN-GNA-----EMVSTSK
---TYSE---T-KEGSF----------YHDY-----------------------------
----NKKAFF------EY-SGT-F-PHS------------------EIELQK--------
-------------------------------------
>Potri.013G159500.1 pacid=26994795 transcript=Potri.013G159500.1 locus=Potri.013G159500 ID=Potri.013G159500.1.v3.0 annot-version=v3.0
------------------------------------------------------------
------------------------------------------------------------
------------------------------------------------------------
------------------------------------------------------------
------------------------------------------------------------
------------------------------------------------------------
----------------M----------------------------------NLSGTLSPS
LGLLSYMEIL-----------DFMWN------------------------------SITG
SIP----PEIGNIKSLELL--------------------------------LLNG-----
NQLTGPLPEELG-YLPKLDRIQIDQNHISGPIPKSFA--------YLNSTKHF-------
--------------------------HMNNNSISGQIPAEL-SRL------PNLVHFLLD
NNNLSGT---------LPPDLYKLP-KLLIL--------------------------QLD
NN-HF-DGSTIPPSYGNMT-------QLLKL-------------SLRNCSLRGPMP-DLS
RIPN-LGYLDLSF------------------------------NQLAGPIP-PKKLSE--
-NITTIDLSNNTLNGTIPAYFSD-LPRLQLLSTANNSLSGSVPSTIWQTRT--NRNEGLH
LHFENNRLS-NISGS-TS----LPQNV-T---LWLQGNP-ACL-NFN-------IVRFC-
-----------GSQNGDVNN----------------------------------------
-------------------------Q-SSTESNV-TCP--AQS-----------------
---C-PP--------P--NEYFRTSP---I---------------SCFCAAPLIIGYRLK
-SPGFTNFI--PY-RVAFEDHLTS--GL-----------ELHLYQLDLSSTIWEEG-PR-
LKMQLKLFPVY---VNEN---------SS-HTFNDSE------VRRIITLFRGWNI-PG-
----SR-LFGPYELLYINLLD-------------------------------PYT-----
--------------------NVLFVTP--------QK-SKISTGALVGVVLGAIAGAVTL
SAVVSLLIVRKRSRD----Y-RAISK-RRRV----------------------SK-----
-----ASLKIEGVKYFSYAEMALATNNFNRSSQVGQGGYG-----------KVYKGFLA-
DG-RTVAIKRAEE-AS------FQGEREFLTEIELLSRVHHRNLVSLIGFCDEGGEQMLV
YEFMSNGTLRD-------HLS-----------------AK-AK----EPLSFATRLGIAL
DSAKGILYLHTEADPPIFHRDVKASNILLDSRYNAKVADFGLSKL-APVPDIEGDVPGHI
S-TVVKGTPGYLDPEYFLTGKLTDKSDVYSLGVVFLELLTGMQPIS-------HGKNIVK
E------------------VNIAY-QTG------IIFSVVDGRMRSY---PSDCVDKFST
LAMKCCNYETDERPSMIDVVRELEN------MWHMM---------PES-----DTKTTDT
---MSID---I-GMEM-----------TSP-SS----YSL----------LKNP------
---CVSSEVS----SSNL-VGRVA-PT--------------------ITPR---------
-------------------------------------
>Potri.013G159200.1 pacid=26996083 transcript=Potri.013G159200.1 locus=Potri.013G159200 ID=Potri.013G159200.1.v3.0 annot-version=v3.0
M-----------------------------------------------------------
-------------------------IRNSGAF----------------------------
-----------------------------------SLLGMSKSR---------------A
CTFGA-----VLLIWLC---CSSLL----------------------------------V
AAQEGITDP-----------------------VE--------------------------
--VKALQDIRNSLIDI----NKNLSNW---RR-GDPCT-S--N-WTGVLC--FNTTKED-
AY----LHVRELQLLNM----------------------------------NLSGTLSPS
LGLLSYMEIL-----------DFMWN------------------------------SITG
SIP----PEIGNIKSLELL--------------------------------LLNG-----
NQLTGPLPEELG-NLPKLDRIQIDQNHISGPIPKSFA--------YLNSTKHF-------
--------------------------HMNNNSISGQIPAEL-SRL------PNLVHFLLD
NNNLSGT---------LPPDLYKLP-KLLIL--------------------------QLD
NN-QF-DGSTIPPSYGNMT-------QLLKL-------------SLRNCSLRGLMP-DLS
GIPN-LGYLDLSF------------------------------NQLAGPIP-PNKLFE--
-NITTINLSNNTLNGTIPAYFSD-LPRLQLLSIANNSLSGSVPSTIWQTRT--NGNEGLD
LHFENNRLS-NISGS-TS----LPQNV-T---LWLQGNP-ACS-NSN-------IVKFC-
-----------GSQNGDMND----------------------------------------
-------------------------Q-STTESNVTTCS--VQS-----------------
---C-PP--------P--YEYFQTPT---I---------------SCVCAAPLIFEYRLK
-SPGFSKFI--PY-RVAFQDYLTS--GL-----------ELHLYQLDLSSAIWEKG-PR-
LKMQLKLFPVY---VNEN---------SS-HKFNDSE------VRRIISMFTGWNI-PD-
----SQ-LFGPYELLYINLLG-------------------------------PYI-----
--------------------NVLSVTP--------QK-SKLSTGALVGIVLGAIAGAVAL
SAVVSLLILRKRSRN----H-GAISK-RRRV----------------------SK-----
-----ASLKIEGVKYFSYAEMALATNNFNSSSQVGQGGYG-----------KVYKGYLA-
DG-RTVAIKRAEE-AS------FQGEREFLTEIELLSRVHHRNLVSLIGFCDEGGEQMLV
YEFMSNGTLRD-------HLS-----------------AK-AK----EPLSFATRLGIAL
ASAKGILYLHTEADPPIFHRDVKASNILLDSRYNAKVADFGLSKL-APVPDIEGDVPGHI
S-TVVKGTPGYLDPEYFLTHKLTDKSDVYSLGVVFLELLTGMQPIS-------HGKNIVR
E------------------VNIAY-QTG------MIFSIVDGRMGSY---PSDCVDKFLT
LAMKCCNDETDERPSMIDVVRELEN------MWHMM---------PES-----DTKTTDT
---MNTD---T-GMEM-----------TSP-SS----CSL----------LKNP------
---YVSSEVS----SSDL-VSGVA-PT--------------------ITPR---------
-------------------------------------
>Potri.003G046400.1 pacid=26996392 transcript=Potri.003G046400.1 locus=Potri.003G046400 ID=Potri.003G046400.1.v3.0 annot-version=v3.0
------------------------------------------------------------
------------------------------------------------------------
-----------------------------------------MGP----------------
--RIL-----VFLVVAL---SQG------------------------------------C
-TIPAMTDE-----------------------AD--------------------------
--FTALKALKDIWK-------NVPPTW---VG-ADPCG-S--R-WEGILC--ANS-----
-------RVTSITLASM----------------------------------GLKGSLSGD
IQSLSELQIL-----------DLSYNKGLSGPLPSAIGDLKKLTNL-----ILVGCSFWG
PIP----DSIGSLPLLASL--------------------------------SLNS-----
NGFTGSIPSSIG-NLTSLYWLDLADNRLTGTIPVSTATT--PGLDLLVHTKHLYVRSLRA
IILIAAFLLQMIPFTMFVDTLKPIYSHLGLNQLSGTIPPKLFSSE------MKLIHVLFE
SNKLTGS---------IPSTLGLVK-TLEVV--------------------------RLD
NN-SF-RGP-VPSNINSLT-------SVSTM-------------FLSNNDLTGPLP-NLT
GMNA-LTYLDMRN------------------------------NSFDDTEF-PPWLSTLQ
-SLKTL------------------------------------------------------
------------------------------------------------------------
------------------------------------------------------------
------------------------------------------------------------
------------------------------------------------------------
------------------------------------------------------------
------------------------------------------------------------
------------------------------------------------------------
------------------------------------------------------------
------------------------------------------------------------
--------------------------------------YG-----------YIMVLCFP-
S--------------------------QSKSALPKLSRTH--------------------
------------------------------------------------------------
--------------P---------------------------------------------
------------------------------------------------------------
------------------------------------------------------------
------------------------------------------------------------
------------------------------------------------------------
------------------------------------------------------------
-------------------------------------
>Potri.003G046500.1 pacid=26999547 transcript=Potri.003G046500.1 locus=Potri.003G046500 ID=Potri.003G046500.1.v3.0 annot-version=v3.0
MRK---------------------------------------------------------
------------------------------------------------------------
-----------------------------------------SNC----------------
--RDI-----CFLLVAL-------------------------------------------
------------------------------------------------------------
------------------------------------------------------------
---------SCVSVKS--------------------------------------------
-------------------------------------------------------CR---
------------------------------------------------------------
------------------------------------------------------------
------------------------------------------------------------
------------------------------------------------------------
------------------------------------------------------------
------------------------------------------------------------
------------------------------------------------------------
----------------------------------LADNP-ICQ-ETA------VTKSYC-
-----------TVSQPNSS-----------------------------------------
-----------------------Y-----ATPPN-NCV--PAS-----------------
---C-FP--------KQHS-----SP-------------------NCKCAFPYTGLLGFR
-APSFSDLGNITY-FSVLEKSLMN--SFKS--------HQFPVDSVHLSQPRKDLS-QY-
LDLNLQVFPFG-----------------Q-DRFNRTA------ILSIGFMLSNQTF-KP-
----PA-QFGPFFFIGDT-----------------------------------YLHF---
--------------------T-GEVRG--------SK-KSSSTGAIIGAAAGGSVLLLLL
LGAGLYA-FGQKMKA----E-KAIQQ-NNPF----------------------AHWESN-
-NGVGGVPQLKGARCFSFEEIKKYTNNFSETNDIGSGEYG-----------KVYRGVLP-
TG-ELITIKRALR-EW------MQPGLEFKTEIELLSRVHHRNVVSLVGFCLERGEQMLI
YKFVSNGSLME-------SLSDKTALTAHFPSFFPIQAGK-TG----IRLDWVRRLKVAL
GAARGLAYLHELANPPIIHRDIKSTNILLDESLNAKVADFGLSKL-MG--DSE---KGRV
T------TQGYLDPEYYMTLQLTEKSDVYSFGVVMLELLTGRRPVE-------RGKYVVR
E------------------VKMAL-DRA-KD-LYNLRELLDPSIGLD-T-TLKGLDKFVD
VALKCVQENGSDRPTMGEVVNEIEN------ILQLAG-----LN-PNA-----DSASTSA
---SYDD---V-SKGSA----------KHPY-----------------------------
---KNSKDSF------EY-SEGFP-DPK---------------------PMLNQNYK---
----------CVEFFAFEHL-------VSTIRVAYDF
>Potri.011G128500.1 pacid=27001367 transcript=Potri.011G128500.1 locus=Potri.011G128500 ID=Potri.011G128500.1.v3.0 annot-version=v3.0
------------------------------------------------------------
------------------------------------------------------------
------------------------------------------------------------
------------------------------------------------------------
------------------------------------------------------------
------------------------------------------------------------
------------------------------------------------------------
------------------------------------------------------------
------------------------------------------------------------
------------------------------------------------------------
------------------------------------------------------------
------------------------------------------------------------
------------------------------------------------------------
------------------------------------------------------------
------------------------------------------------------------
------------------------------------------------------------
------------------------------------------------------------
------------------------------------------------------------
------------------------------------------------------------
----------------------MH--SFKN--------SRLPVDSVYVNCPTNDSL-RY-
LEWNVSVFPSG-----------------Q-NHFNTTT------ISEIGSVLNLQTI-EN-
----PD-IFGPSHFKGAA-----------------------------------YPYF---
--------------------D-GN------------------------------------
------------------------------------------------------------
---------------FTF--------------------HA-----------QVYRGMLR-
TG-QLIAIKRCRQ-GS------VQGGLEFNAEIEVLSRVHHKNIVNLVGFCFERGEQMLI
YEFVRNGSLRD-------SLS-----------------GL-SG----IWLDWRRRLNVAL
GAARGLAYLHELVNPRIIHRDVKSANILLDESLNAKVADFGLSKP-MD--NSE---LILA
T-TQVKGTRGYIDPEYQKTLLLTEKSDVYGFGVVLLELVSGRKPLE-------RGKYLVA
E------------------VSSSL-DRK-KD-LYSLHELLDPSIGLD-T-KPKGLDKIVD
LAMKCVQEKGSDRPTMGEVVKEIEN------ILHLAG-----LN-PNA-----EAESTSA
---SFEE---A-SQD-----------DLEP------------------------------
------------------------------------------------------------
-------------------------------------
>Potri.T146400.1 pacid=27003404 transcript=Potri.T146400.1 locus=Potri.T146400 ID=Potri.T146400.1.v3.0 annot-version=v3.0
------------------------------------------------------------
------------------------------------------------------------
------------------------------------------------------------
------------------------------------------------------------
------------------------------------------------------------
------------------------------------------------------------
------------------------------------------------------------
------------------------------------------------------------
------------------------------------------------------------
------------------------------------------------------------
------------------------------------------------------------
----------------MP--IGSLK-GFNFC--------------------------QLD
NN-NF-NGTEIPESYGNMS-------TLLKL-------------SLRNCNLQGSVP-DLS
GSPH-LLYLDLSS------------------------------NKLVGSIP-TNKLSV--
-NITTIKLSNNMLTGPIPSNFSG-FPHLQKLLLANNNLSGDAPTNIWQSLTL-GSFAKLT
LDFRNNSLT-NISGI-IN----PPANV-S---IKLQGNP-VCQ-RAN----ELNILPFC-
-----------GVPTGDTEAP---------------------------------------
-------------------------G-SSNDFPE-GCK--TQS-----------------
---C-PF--------SDNFEYVPESP---S---------------PCFCAAPLGIGLRLR
-SPSISDFQ--PY-KFPFELWITD--YL-----------GMNPYQLVVDSFMWEEG-PR-
LRMYLKIFPSF-----SN---------DT-HKFNTSE------ILQLMDEFATFSF-PS-
----DD-TFGPYDLLNFTLLG-------------------------------PYK-----
--------------------NVIFFKL--------PK-SGMSRGALLGIVLGSMSLIVAI
SLVIAFIFYKKHKRF----Y-RQVFK-KKST----------------------QK-----
-----LPFKTESVKEFSFLVLEMATNGFDSSMQVGQGGYG-----------KVYKGVLA-
DG-TIVAIKRAHE-GS------LQGQKEFFTEIELLSRLHHRNLVPLVGYCVEQGEQMLV
YEFMPNGSVGY-------LLS-----------------GK-FK----RPASFSMRMNIAL
GSAKGILYLHTEAEPPIIHRDIKANNILLDFKFTAKVSDFGISKL-APVQDCEGG-ASHI
S-TIVKGTPGYLDPEYFLTNKLTDKSDVYSLGVVFLELLTGMEPIS-------HGKYIVR
E------------------VNAAC-QSG------IMFSIVDQKMGPY---PSDCVKKFMA
LALKCCHDEPAERPSMLEVVRELEN------ISYML---------QES-----GPISSE-
---LETS---G-MSGV---------------DSP-ALFTT--GKP---------------
---SASSGFL----GSDL-VSGVF-PV--------------------IRPR---------
-------------------------------------
>Potri.006G261100.1 pacid=27004791 transcript=Potri.006G261100.1 locus=Potri.006G261100 ID=Potri.006G261100.1.v3.0 annot-version=v3.0
------------------------------------------------------------
------------------------------------------------------------
------------------------------------------------------------
------------------------------------------------------------
------------------------------------------------------------
------------------------------------------------------------
------------------------------------------------------------
------------------------------------------------------------
------------------------------------------------------------
------------------------------------------------------------
------------------------------------------------------------
------------------------------------------------------------
------------------------------------------------------------
------------------------------------------------------------
-------MENL-------------------------------------------------
------------------------------------------------------------
------------------------------------------------------------
------------------------------------------------------------
------------------------------------------------------------
------------------------------------------------------------
------------------------------------------------------------
------------------------------------------------------------
------------------------------------------------------------
---------------------------------------------------------LQ-
-LC-GRVPQLKGARHFSFVEITKSTNNFSEANHIGSGGYRMASLSLFSCPVMVYRGMLP-
TG-QLIAIKRCRQ-GS------VQGGLEFNAEMEVLSRVHHKNVVI--------------
------------------------------------------------------------
------------------------------------------------------------
------------------------------------------------------------
------------------------------------------------------------
------------------------------------------------------------
------------------------------------------------------------
------------------------------------------------------------
-------------------------------------
>Potri.006G114400.1 pacid=27005812 transcript=Potri.006G114400.1 locus=Potri.006G114400 ID=Potri.006G114400.1.v3.0 annot-version=v3.0
------------------------------------------------------------
------------------------------------------------------------
-----------------------------------------MGLG--------------G
ATARL-----LFFLSFF---TSG------------------------------------I
HLLLSDTDP-----------------------RD--------------------------
--AAALKSLKSQWQ-------NTPPSWD--QS-DDPCG-A--P-WEGVTC--SNS-----
-------RITALGLSTM----------------------------------SLVGKLSGD
IGGLAELRSL-----------DLSFNSNLTGPLSPRLGDLLNLNIL-----ILAGCGFSG
SIP----DELGNLAKLSFL--------------------------------ALNS-----
NKFSGGIPPSLG-KLSKLYWLDLADNQLTGTIPISKGTI--PGLDLLLNAKHF-------
--------------------------HFNKNQLSGSLPPELFNSD------MMLIHVLFD
GNQLEGN---------IPYTICQVQ-SLEVL--------------------------RLD
RN-SL-DGE-VPDNLNNLT-------NLNEL-------------NLAHNKLRGPFP-NLT
RMDA-LNYVDLSN------------------------------NSFESSEA-PDWFLTLP
-SLTTLVIEQGSLQGTFPSEVFS-FPQIQQVLLRNNAFNGSFNMSVS------ISPQLQL
VDLQNNQIS-SVT---LT----ADYTN-R---LILVGNP-VCI--AL------SNTSYC-
-----------QLQQQSTKP----------------------------------------
-----------------------Y-----STSLA-NCG--SKL-----------------
---C-PI--------EQKL-----SP---Q---------------SCECAYPYEGTLYFR
-GPSFRELSNDNT-FHSLEMSLWD--QL-----------GLTPGSVFLQNPFFNVD-DY-
LQVQVALFPPT-----------------G-NFFNRSE------IQRIGFALSNQTY-KP-
----PK-YFGPYYFIASN-----------------------------------YP-----
----------------------FPDGS--------RG-NSLSTGVVVGIGIGCGLLVMSL
VGVGIYA-IRQKKRA----E-KAIGL-SKPF----------------------ASWAPS-
GNDSGGAPQLKGARWFSYDELKKCTCNFSQSNEIGSGGYG-----------KVYRGMLS-
DG-QVVAIKRAQK-GS------MQGGHEFKTEIELLSRVHHKNLVGLVGFCFEQGEQMLV
YEYMPNGTLRE-------SLS-----------------GK-SG----IYLDWKRRLRIAL
GSARGLTYLHELADPPIIHRDVKTTNILLDENLTAKVADFGLSKL-VS--DIS---KGHV
S-TQVKGTLGYLDPEYYMTQQLTEKSDVYSFGVVMLELIIAKQPIE-------KGKYIVR
E------------------VRMTM-DRDDEE-HHGLKEIMDPGIRNM-G-NLVGFRRFLE
LAMQCVEESAAERPPMSEVVKEIEM------ILKNDG-----MN-TNST----TSASSSA
---TDFG---A-SRVGP---------LRHPYNDV-TAKNK---------DVNSV------
--DSVNHDAF------DH-SGGST-LSG------------------KAEST---------
-------------------------------------
>Potri.006G111100.1 pacid=27006786 transcript=Potri.006G111100.1 locus=Potri.006G111100 ID=Potri.006G111100.1.v3.0 annot-version=v3.0
------------------------------------------------------------
------------------------------------------------------------
-----------------------------------------MLQ---------------L
RTCEC-----VFVLSYC---YLV------------------------------------L
LTVAQVSSP-----------------------SE--------------------------
--VNALLAVKNSLIDP----MKHLSNW---NK-GDPCA-F--N-WTGVFC--SDSTGTD-
GY----LHVQELQLMNM----------------------------------NLSGSLAPE
LGQLSQLKIL-----------DFMWN------------------------------ELTG
SIP----REIGSLSSLKLL--------------------------------LLNG-----
NKLSGSLPDELS-YLSKLDRLQVDQNNISGPLPKSFA--------NMSSVRHL-------
--------------------------HLNNNSISGQIPPEL-YKL------STLFHLLLD
NNNLSGY---------LPPELSKLP-EIRII--------------------------QLD
NN-NF-NGSGIPATYGNLS-------RLAKL-------------SLRNCSLHGAIP-DLS
SIPN-LYYLDLSE------------------------------NNLSGSVP-S-KLSD--
-SMRTIDLSENHLSGSIPGSFSN-LPFLQRLSLENNLLNGSVPTDIWQNVTF-TKSARLT
IDLRNNSLS-TISGA-LN----PPDNV-T---LRLGGNP-ICK-SAN----IANITQFC-
-----------GSEAGGDRNA---------------------------------------
-------------------------E-RSRKSTM-TCP--VQA-----------------
---C-PI--------DNFFEYVPASP---L---------------PCFCASPLKVGYRLK
-SPSFSYFD--PY-VLPFELYVTS--SL-----------NLNPYQLAIDSYFWEEG-PR-
LRMHLNLFPPA-----NN--------MHS-NTFNVSE------VRRIRGIFTSWQF-PG-
----DG-FFGPYELLNFTLVG-------------------------------PYA-----
--------------------GMH-FDR--------KG-KSISKGVLVAIILGAIACAIAI
SLVLTFLIAGRYARN----L-RKLSR-RHLS----------------------SK-----
-----ASMKIDGVKGFTFKEMALATDNFNSSTQVGRGGYG-----------KVYRGILS-
DN-SIVAIKRSEE-GS------LQGQKEFLTEIKLLSRLHHRNLVSLVGYCDEE-EQMLV
YEFMPNGTLRD-------WLS-----------------DK-GK----GTLKFGTRLSIAL
GSAKGILYLHTEAQPPVFHRDIKATNILLDSILNAKVADFGLSLL-APVLDDEGNLPNHV
S-TVVRGTPGYLDPEYFLTHKLTDKSDVYSLGIVFLELLTGMQPIS-------HGKNIVR
E------------------VNMAY-QSG------IMFSIIDNRMGAY---PSECVERFVV
LALDCCHDKQDKRPSMQDVVRELET------ILKMM---------PES------------
---TPTY---S-GKSTPT------YSGKSA-SSS-SFYS-----------SRDP------
---YGSSSLL----GSDL-TSGVV-PT--------------------ITPH---------
-------------------------------------
>Potri.T138300.1 pacid=27008809 transcript=Potri.T138300.1 locus=Potri.T138300 ID=Potri.T138300.1.v3.0 annot-version=v3.0
------------------------------------------------------------
------------------------------------------------------------
------------------------------------------------------------
------------------------------------------------------------
------------------------------------------------------------
------------------------------------------------------------
------------------------------------------------------------
------------------------------------------------------------
------------------------------------------------------------
------------------------------------------------------------
------------------------------------------------------------
------------------------------------------------------------
------------------------------------------------------------
------------------------------------------------------------
------------------------------------------------------------
------------------------------------------------------------
------------------------------------------------------------
------------------------------------------------------------
------------------------------------------------------------
------------------------------------------------------------
------------------------------------------------------------
------------------------------------------------------------
------------------------------------------------------------
------------------------------------------------------------
--------------------------------------------------------MLS-
DG-QVVAIKRAQQ-GS------MQGGLEFKTEIELLSRVHHKNLVGLVGFCFEQGEQMLV
YEYMPNGTLRE-------CLS-----------------GK-SG----IYLDWRRRLRIAL
GSARGLAYLHELANPPIIHRDVKSTNILLDENLTAKVADFGLSKL-VS--DSS---KGHV
S-TQVKGTLGYLDPEYYMTQQLTEKSDVYSFGVVMLELIAAKQPIE-------KGKYIVR
E------------------VRMAM-DRNDEE-HYGLKEIMDPGLRNMGG-NLVGFGRFLE
VAMQCVEESATERPTMSEVVKAIEM------ILQNDG-----VN-TNST----TSASSSA
---TDFG---A-SRGGG--------PLRHPYNHD-VVAAK--------NKVDVVD-----
--NINNNNAF------DY-SGGYT-LSA------------------KVEPK---------
-------------------------------------
>Potri.016G140200.1 pacid=27011820 transcript=Potri.016G140200.1 locus=Potri.016G140200 ID=Potri.016G140200.1.v3.0 annot-version=v3.0
------------------------------------------------------------
------------------------------------------------------------
-----------------------------------------MSW---------------M
RSLGC-----VFVLSYC---YLV------------------------------------L
QTDEQITDP-----------------------SE--------------------------
--VAALKSVKKSLVDP----MKHLSSW---KR-GDPCA-S--N-WTGIFC--LDTYATD-
GY----LHVRELQLLNM----------------------------------NLSGHLTPE
LGQLSRLKIL-----------DFMWN------------------------------ELGG
SIP----KEIGNISSLQLL--------------------------------LLNG-----
NKLSGFLPDELG-YLSKLDRLQVDMNYISGPIPTSFA--------NLSTVKHL-------
--------------------------HMNNNSIRGQIPPEL-SKL------STLRHLLLD
NNNLSGY---------LPQEFSDLP-ELRIL--------------------------QLD
NN-KF-IGSGIPDTYGNLS-------KLAKL-------------SLRNCSLQGSIP-GLS
SIQN-LLYLDLSK------------------------------NELNGPLP-P-TLSD--
-NITTIDLSDNHLNGSIPRSFSN-LPSLQRL-----------------------------
-DLRNNSLS-SILGE-VN----LPENV-T---LRLGGNP-ICH-EAN----TPNIIQFC-
-----------EPEAGGDKTP---------------------------------------
-------------------------E-RLTNSKV-SCY--VQS-----------------
---C-PT--------DDFFEYVASSP---V---------------PCFCAAPLRIGYRLK
-SPSFSYFT--PH-VNQFEKYVTR--SL-----------NMSSYQLSIDSFFWEEG-PR-
LRMYLKLFPPV-----NN--------VNS-TMYNATE------VQRIRDIFASWQF-PP-
----ND-FFGPYELLNFTLLG-------------------------------PYA-----
--------------------QMN-DES--------HK-EGISKGVWVAIILAAIACAVVI
ISAITVLIIVRNTRY----S-QRLPR-KDLS----------------------LT-----
-----VQMKIDGVESFTFKEIVLATDNFNSSTQIGQGGYG-----------KVYRGVLP-
DK-TVVAIKRAEE-GS------LQGEKEFLTEIKLLSRLHHRNLVSLTGYCVERGEQMLV
YEFMPNGTLRD-------WLS-----------------DK-------EKFSFGTRLSIAL
GSAKGILYLHTEADPPVFHRDIKASNILLDSKLTAKVADFGLSLL-APVMDDDGYQPNHV
S-TVVKGTPGYLDPEYFLTRKLTDKSDVYSLGVVFLELLTGMQPIY-------RGKNIVR
E------------------VNIAC-ESD------KMFSIIDRRMGSY---PSKCIERFVA
LALRCCHDKQDKRPSMLEVVRELEI------ILRIL---------PET-----ETTEIDS
---ASAY---S-RKTTPT------FSGTSA-SSS-SFCT-----------NRDI------
---SNSSSHL----GSDL-SSGVI-PF--------------------IPPR---------
-------------------------------------
>Potri.016G140300.1 pacid=27012827 transcript=Potri.016G140300.1 locus=Potri.016G140300 ID=Potri.016G140300.1.v3.0 annot-version=v3.0
MK----------------------------------------------------------
------------------------------------------------------------
-----------------------------------------MLQ---------------L
RTWGC-----VFLLSYC---YLL------------------------------------L
LTVAQVTNP-----------------------SE--------------------------
--VNALLAVKNNLIDP----MKQLSNW---NK-GDPCT-S--N-WTGVFC--YDATGTD-
GY----LHVRELQLLDL----------------------------------NLSGNLAPE
LGQLSQLAIL-----------DFMWN------------------------------ELTG
SIP----REIGNLSSLKLL--------------------------------LLNG-----
NKLSGSLPDELG-YLSKLIRLQVDQNNISGRIPKSFA--------NMSSIRHF-------
--------------------------HLNNNSISGQIPPEL-SKL------STLVHLLLD
NNNLSGY---------LPPELSKFP-EMRII--------------------------QLD
NN-NF-NGSGIPAAYGSLS-------RLVKL-------------SLRNCSLQGSIP-DLS
SIPN-LYYLDLSK------------------------------NNLRGSLP-P-KLSD--
-TMRTIDLSENHLSGSIPGSFSD-LSFLQRLSLENNQLNGSVPANIWQNMTS-TKSACFT
IDLRNNSLS-SISGV-LN----PPDNV-T---LRLRGNP-ICE-NAN----IANIIQFC-
-----------GFEAGGDRTT---------------------------------------
-------------------------E-RSMNSTM-TCP--VQA-----------------
---C-PV--------DNFFEYVPASP---L---------------PCFCASPLRIGYRLK
-SPSFSYFD--PY-AFPFELHVTS--AL-----------KLNPYQLSIDSYFWEEG-PR-
LRMHLKIFPPA-----NN--------VHS-NTFNVSE------VGRIRGAFTSWHF-PG-
----DD-LFGPYELLNFTLVG-------------------------------PYA-----
--------------------AIH-FDT--------KG-KNISIGIWVAVILGAIACTVAV
SAVVTLLIARRYARK----H-RNLSR-RHSS----------------------SK-----
-----ASIKIDGVKGFTFKEMALATDNFNCSTQVGRGGYG-----------KVYRGVLS-
GN-SIVAIKRTEE-GS------LQGQKEFLTEIKLLSRLHHRNLVSLVGYCEEKEEQMLV
YEFMPNGTLRD-------WLS-----------------DK-AK----GTLNFGTRLSIAL
GSAKGILYLHTEAQPPVFHRDIKATNILLDSKLTAKVADFGLSRL-APVLDDEGNLPNHV
S-TVVRGTPGYLDPEYFLTHKLTDKSDVYSLGIVFLELLTGMHPIS-------HGKNIVR
E------------------VNMAH-QSG------IMFSIIDNRMGAY---PSECVERFVA
LALSCCHDKQEKRPSMQDVVRELET------ILKMM---------PEA-----DAIYAES
---TSTY---S-GKSTPT------YSGKSA-SSS-SFYS-----------SQYL------
---YESSCLL----GSDL-SSGVV-PT--------------------INPR---------
-------------------------------------
>Potri.016G144100.1 pacid=27013100 transcript=Potri.016G144100.1 locus=Potri.016G144100 ID=Potri.016G144100.1.v3.0 annot-version=v3.0
------------------------------------------------------------
------------------------------------------------------------
-----------------------------------------MGLG--------------G
GTARL-----LFLLTFF---TSG------------------------------------I
HLIFSDTDP-----------------------SD--------------------------
--AAALQSLKKQWQ-------NTPPSWG--QS-HDPCG-A--P-WEGVTC--SNS-----
-------RITALGLSTM----------------------------------NLKGKLSGD
IGGLTELRSL-----------DLSFNTNLTGSLTPRFGDLLKLNIL-----ILAGCGFSG
SIP----DELGNLAELSFL--------------------------------ALNS-----
NNFSGGIPPSLG-KLSKLYWLDLADNQLTGPIPISKNTT--PGLDLLLNAKHF-------
--------------------------HFNKNQLSGSIPPELFSSD------MVLIHVLFD
GNQLEGN---------IPSTLGLVQ-TLEVL--------------------------RLD
RN-AL-SGK-VPKNLNNLS-------SLNEL-------------NLAHNKLIGPLP-NLT
KMDA-LNYVDLSN------------------------------NSFYSSEA-PDWFSTLP
-SLTTLVIEHGSLHGTLPSKVFS-FPQIQQVLLRNNALNGSFNMGDS------ISTQLQL
VDLQNNQIS-SVT---LT----ADYTN-T---LILVGNP-VCT--AL------SDTNYC-
-----------QLQQQSTKP----------------------------------------
-----------------------Y-----STSLA-NCG--SKM-----------------
---C-PP--------EQKL-----SP---Q---------------SCECAYPYEGTLYFR
-APSFRELSNVNM-FHSLEMSLWG--KL-----------GLTPGSVFLQNPFFNVD-DY-
LQVQVALFPPT-----------------D-KYFNRSE------IQSIGFDLTNQTY-KP-
----PK-DFGPYYFIASP-----------------------------------YP-----
----------------------FPDAS--------RG-SSMSTGVVVGIGIGCGLLVMSL
VGVGIYA-IRQKKRA----E-KAIGL-SKPF----------------------ASWAPS-
GKDSGGVPQLKGARWFSYEELKRCTYNFTESNEIGSGGYG-----------KVYRGMLS-
DG-QVVAIKRAQQ-GS------MQGGLEFKTEIELLSRVHHKNLVGLVGFCFEQGEQMLV
YEYMPNGTLRE-------CLS-----------------GK-SG----IYLDWRRRLRIAL
GSARGLAYLHELANPPIIHRDVKSTNILLDENLTAKVADFGLSKL-VS--DSS---KGHV
S-TQVKGTLGYLDPEYYMTQQLTEKSDVYSFGVVMLELIAAKQPIE-------KGKYIVR
E------------------VRMAM-DRNDEE-HYGLKEIMDPGLRNMGG-NLVGFGRFLE
VAMQCVEESATERPTMSEVVKAIEM------ILQNDG-----VN-TNST----TSASSSA
---TDFG---A-SRGGG--------PLRHPYNHD-VVAAK--------NKVDVVD-----
--NINNNNAF------DY-SGGYT-LSA------------------KVEPK---------
-------------------------------------
>Potri.016G140100.1 pacid=27013350 transcript=Potri.016G140100.1 locus=Potri.016G140100 ID=Potri.016G140100.1.v3.0 annot-version=v3.0
------------------------------------------------------------
------------------------------------------------------------
------------------------------------------------------------
------------------------------------------------------------
------------------------------------------------------------
------------------------------------------------------------
-----------MKWFNN----------------------------------RLPRVSSPT
RASL-----------------------------------------------------LPG
FMF----ARNPNALSLFVR--------------------------------LLSG-----
NQISGPLPDELG-NLPNITKFQLDINQISGPLPRSFA--------NLNTVRHF-------
--------------------------HMNNNSISGQIPPEL-GAL------PQLIHLLLD
NNNLSGY---------LPPELSKMP-KLTVF--------------------------QLD
NN-NF-NGTEIPESYGNMS-------TLLKL-------------SLRNCNLQGSVP-DLS
GSPH-LLYLDLSS------------------------------NKLVGSIP-TNKLSV--
-NITTINLSNNMLTGPIPSNFSG-FPHLQKLLLKNNNLSGDAPTNIWQSVTL-GSFVKFT
LDFRNNSLT-NISGI-IN----PPANV-S---IKLQGNP-VCQ-RAN----ELNILPFC-
-----------GVPTEDTEAP---------------------------------------
-------------------------G-SSNDFPE-GCK--TQS-----------------
---C-PF--------SDNFEYVPESP---A---------------PCFCAAPLGIGLRLR
-SPSISEFQ--PY-KFPFELWITD--HL-----------GMNRYQLVIDSFMWEEG-PR-
LRMYLKIFPSF-----SN---------DT-YTFNTSE------ILQLMDEFATFSI-PG-
----DD-TFGPYDLLNFTLLG-------------------------------PYK-----
--------------------DVI-LKH--------PK-SGMSRGALLGIVLGSMSLIVAI
SLVIAFIFYKKHKRF----Y-RQVFK-KKST----------------------QK-----
-----LPFKTESVREFSFLVLEMATNGFDNSMQVGQGGYG-----------KVYKGVLA-
DG-TIVAIKRAHE-GS------LQGQQEFFTEIELLSRLHHRNLVPLVGYCVEQGEQMLV
YEFMPNGSVVLDTSSLVNILY-----------------CK-GK----RPASFSMRMNIAL
GSAKGILYLHTEAEPPIIHRDIKANNILLDFKFTAKVSDFGISKL-APVQDCEGG-ASHI
S-TIVKGTPGYLDPEYFLTNKLTDKSDVYSLGVVFLELLTGMEPIS-------HGKYIVR
E------------------INAAC-QSG------IMFSIVDQKMGPY---PSDCVKKFMA
LALKCCHDEPAERPSMLEVVRELED------ISYML---------QES-----GPISSE-
---FETS---G-MSGV---------------DSP-ALFTT--GKP---------------
---SASSGVL----GSDL-VSGVF-PV--------------------IRPR---------
-------------------------------------
>Potri.007G094500.1 pacid=27016671 transcript=Potri.007G094500.1 locus=Potri.007G094500 ID=Potri.007G094500.1.v3.0 annot-version=v3.0
M-----------------------------------------------------------
------------------------------------------------------------
-----------------------------------------MSL----------------
------KMELVLAALVLA-YLQS-----------------------------------F-
----VLSNLQ----------------------GD--------------------------
----ALSALKLSMNVP----DNQLKDW--NPNQVTPCT------WTNVICD-SNE-----
-------HVISVTLSGI----------------------------------NCSGTLSPK
IGVLKTLNTL-----------TLKGN------------------------------GITG
GIP----KEFGNLTSLTSL--------------------------------DLEN-----
NRLSGEIPSSLG-NLKRLQFLTLGQNNLSGAIPESLA-----GL----------------
---------------------------------------------------QNLINILLD
SNNLSGQ---------IPDHLFQVP-----------------------------------
---KY---------------------------------------NFTGNHLNCSGP-NLH
S-----------------------------------------------------------
------------------------------------------------------------
------------------------------------------------------------
------------------------------------------------------------
------------------------------------------------------------
---C--------------------------------------------------------
------------------------------------------------------------
------------------------------ESHNSDS-----------------------
------------------------------------------------------------
----------------------------------GGS-HKSKTGIIIGVV-GGFTVLFLF
GGLLFFVCKGRHKGY----K-------REVF----------------------VDVAGE-
V---DQRIAFGQLKRFSWRELQLATDNFSEKNILGQGGFG-----------KVYKGVLA-
DN-TKIAVKRLTDFES------PGGDAAFQREVEMISVAVHRNLLRLIGFCTTTTERLLV
YPFMQNLSVAY-------CLR-----------------ER-KPE--EPVLDWTTRKRVAL
GAARGLEYLHEHCNPKIIHRDVKAANVLLDEDFEAVVGDFGLAKL-VD------VRKTNV
T-TQVRGTMGHIAPEYLSTGKSSERTDVFGYGIMLLELVTGQRAIDFSRLEEEDDVLLLD
H------------------VKKLE-REK------RLDAIVDRNLNKN-Y-NIQEVEMMIQ
VALLCTQASPENRPAMSEVVRMLEGEGL-----------------AERWEE-WQHVEVTR
---------------------------MQEYERL---QRR--------------------
-FDWGEDSVYN-QDAIEL-SGG--------------------------------------
---------R---------------------------
>Potri.019G131800.1 pacid=27025530 transcript=Potri.019G131800.1 locus=Potri.019G131800 ID=Potri.019G131800.1.v3.0 annot-version=v3.0
M-----------------------------------------------------------
-------------------------IRDSGDI----------------------------
-----------------------------------SFLGMTISR---------------T
WTFGA-----ALLIWLC---WSSLL----------------------------------V
AAQNAPTDP-----------------------VE--------------------------
--ANALRDIKNSLIDI----NNNLSNW---RR-GDPCT-S--N-WTGVLC--FNKTEED-
GY----QHVRELQLLNM----------------------------------NLSGTLSPS
LGSLSYMEIL-----------DFMWN------------------------------NITG
SIP----PEIGNITPLVLL--------------------------------LLNG-----
NQLTGPLPDELG-YLPNLERIQIDQNNISGPIPKSFA--------NLNKTQHF-------
--------------------------HMNNNSISGNIPAEL-SRL------PSLLHFLLD
NNNLSGT---------LPPELSNFP-NLLIL--------------------------QLD
NN-NF-DGSTIPASYGNMT-------KLLKL-------------SLRNCSLQGPMP-DLS
GIPN-LGYLDLSF------------------------------NQLAGPIP-TNKLSK--
-NITTIDLSYNNLNGTIPANFSE-LPLLQQLSIANNSLSGSVPFTTWQTRA--NGTEGLD
LDFENNTLS-NISGS-IS----LPQNV-T---LRLKGNP-VCS-NSS-------IFQFC-
-----------ESQNNDMNN----------------------------------------
-------------------------Q-SSTESNA-TCF--TQS-----------------
---C-PS--------P--YEYSPTSP---T---------------SCFCAAPLIFGYRLK
-SPGFSKFV--PY-RIRFENYLTS--GL-----------KLSLFQLDLASVVWESG-PR-
LKMHLKLFPVY-----VN---------GT-NTFNTSE------ARRIISMFTGWKI-PD-
----SE-IFGPYELLYITLLD-------------------------------PYR-----
--------------------DVIVTSQ--------KS-NKISTGALVGIVLGAIAGAVTL
SAVVSLLILRRRLRD----Y-TAISK-RRRQ----------------------SK-----
-----ASLKIEGVKDFSYAEMAMATNNFNSSSQVGQGGYG-----------KVYKGILA-
DG-RTVAIKRTEE-GS------LQGEKEFLTEIELLSRLHHRNLVSLLGYCDEQGEQMLV
YEFMPNGTLRD-------HLS-----------------VK-GK----EPLSFATRLKIAM
TSAKGILYLHTEANPPIFHRDIKASNILVDSRYDAKVADFGLSRL-APVPDIEGSVPDHI
S-TVVKGTPGYLDPEYFLTHKLTDKSDVYSLGVVFLELLTGKQPIS-------HGKNIVR
E------------------VKIAY-QSG------MIFSIIDERMGSY---PSDCIDKFLT
LAMKCCNEETDARPSMADVVRELEG------IWHMM---------SES-----DTATTDT
---ISTD---N-RKEM-----------TPP-SS----SSM----------MMNP------
---CVSSEVS----GSDL-VSGAV-PT--------------------ITPR---------
-------------------------------------
>Potri.008G125600.1 pacid=27038395 transcript=Potri.008G125600.1 locus=Potri.008G125600 ID=Potri.008G125600.1.v3.0 annot-version=v3.0
------------------------------------------------------------
------------------------------------------------------------
-----------------------------------------MGF---------------R
ATAQL-----LFLLSFF---ASG------------------------------------I
HLNLSATDP-----------------------GD--------------------------
--AAELQSLKSHWQ-------NTPPSWD--QT-DDPCG-A--P-WVGVTC--NNS-----
-------RITSLKLPCM----------------------------------SLAGNLSDR
IGGLTELRSL-----------DLSFNPNVTGSLTPRLGDLKNLKIL-----ILAGCGFSG
SIP----DELGNLAELSFL--------------------------------ALNS-----
NILSGRIPASLG-KLSKLYWLDLAENQLTGTIPISKNSS--PGLDQLLNAKHF-------
--------------------------HFNRNQLSGFIPPELFSSD------MMLIHVLFD
GNRLEGE---------IPSTLGLVQ-TRGSVSENCPGFVFLVASSIRTDIIHFVCRSRLN
RN-AL-SGE-VLKNLNNLT-------NLNEL-------------NLANNKLTGPLP-DLT
KMDS-LRYVDLSN------------------------------NSFDSSES-SDWFSTLP
-SLTTLVIENGPLQGTLTSKVFS-FPYIQQVLLRNNAFNGTFDLDDS------FSPQLQL
VDLQNNQIS-AVT---LS----ADYKN-K---L---------------------------
------------------------------------------------------------
------------------------------------------------------------
------------------------------------------------------------
------------------------------------------------------------
------------------------------------------------------------
------------------------------------------------------------
------------------------------------------------------------
------------------------------------------------------------
------------------------------------------------------------
------------------------------------------------------------
------------------------------------------------------------
------------------------------------------------------------
------------------------------------------------------------
------------------------------------------------------------
------------------------------------------------------------
------------------------------------------------------------
------------------------------------------------------------
-------------------------------------
>Potri.001G459300.1 pacid=27042659 transcript=Potri.001G459300.1 locus=Potri.001G459300 ID=Potri.001G459300.1.v3.0 annot-version=v3.0
------------------------------------------------------------
------------------------------------------------------------
------------------------------------------------------------
------------------------------------------------------------
------------------------------------------------------------
------------------------------------------------------------
------------------------------------------------------------
------------------------------------------------------------
------------------------------------------------------------
------------------------------------------------------------
------------------------------------------------------------
------------------------------------------------------------
------------------------------------------------------------
------------------------------------------------------------
-------MENL-------------------------------------------------
------------------------------------------------------------
------------------------------------------------------------
------------------------------------------------------------
------------------------------------------------------------
------------------------------------------------------------
------------------------------------------------------------
------------------------------------------------------------
------------------------------------------------------------
---------------------------------------------------------LQ-
-LC-GRVPQLKGARRFSFDEITKSTDNFSEANHIGSGGYR-----------MVYRGMLP-
TG-QLIAIKRCRQ-GS------VQGGLEFNAEMEVLSRVHHKNVVI--------------
------------------------------------------------------------
------------------------------------------------------------
------------------------------------------------------------
------------------------------------------------------------
------------------------------------------------------------
------------------------------------------------------------
------------------------------------------------------------
-------------------------------------
>Solyc09g055570.2.1 pacid=36131656 transcript=Solyc09g055570.2.1 locus=Solyc09g055570.2 ID=Solyc09g055570.2.1.ITAG2.4 annot-version=ITAG2.4
------------------------------------------------------------
------------------------------------------------------------
-----------------------------------------MSA-------------SKL
SIIGI-----TLLLWYC---CSLLL---------------------------------FT
KANSQTTHP-----------------------DE--------------------------
--VKALRAIKNSLVDP----NGNLSNW---RR-GDPCI-S--N-WTGVLC--YNQTNND-
GY----FHVRELQLLDM----------------------------------DLSGNLSPE
LGRLSYMRIL-----------DVMWN------------------------------AISG
TIP----KEIGNIKTLELL--------------------------------LLNG-----
NELTGSLPEELG-YLPNLNRIQIDQNHISGPLPVSFA--------KLEKAAHF-------
--------------------------HMNNNSISGQIPPEL-SKL------PKLLHLLLD
NNNLSGY---------LPPELAQIP-NLRIL--------------------------QLD
NN-NF-EGSHIPDSYGNMS-------RLLKL-------------SLRNCSLQGPVP-NLG
NIPN-LTYIDLSL------------------------------NELIGSIP-SNMLSD--
-NMTTIDLSYNNLNGTIPSNFSS-LPHLQKLSLENNSLSGSVPSIIWQNRTL-NATETLI
LDLRNNKLL-NISGP-LA----IPQNV-T---VSLQGNP-LCS-NSI-------LFNFC-
-----------GPYNGDAGG----------------------------------------
-------------------------T-LQLANNT-DCP--PLA-----------------
---C-PP--------P--YEYALPYP-------------------TCFCALPLLIGYRLK
-SPGFRDFR--SY-MDQFKWYITI--GL-----------KLNISQLHLNTFSLEAG-PR-
VKMYLRIFPIF---DDNN---------SS-RLFNKSE------VLRLRSMFTGWLI-PD-
----ND-LFGPYELINFTLLA-------------------------------DYR-----
--------------------EFI-PPP--------SS-SGISKGALAGIILGVIAGAVTI
SAFVSLLILRLHMKK----HHHASSK-RSLL----------------------SK-----
-----ISVKIDGVKEFNFEELTLATKNFDNSSIVGQGGYG-----------KVYQGTLA-
DG-TAVAIKRAQE-GS------LQGQKEFLTEIELLSRLHHRNLVSLLGYCGEEGEQMLV
YEFMPNGTLRD-------HLS-----------------GK-CK----EPLSFAMRLKVAL
GSAKGILYLHTEADPPIFHRDIKA------------------------IPDLEGTLPAHV
S-TVVKGTPGYLDPEYFLTHKLTDKSDVYSLGVVFLELLTGMQPIS-------HGKNIVR
E------------------VNLAY-RSG------MIFNVIDDQMGSY---PSECVEKFIN
LALKCCQEETEGRPSMVEVVRELEN------IRVMM---------PES-----YSIIRDS
---VVTD---S-EKDS-----------RTP-SS----TSA----------MKYP------
---FVSADVS----GSDL-VSGVV-PS--------------------INPR---------
-------------------------------------
>Solyc09g055180.2.1 pacid=36131781 transcript=Solyc09g055180.2.1 locus=Solyc09g055180.2 ID=Solyc09g055180.2.1.ITAG2.4 annot-version=ITAG2.4
------------------------------------------------------------
------------------------------------------------------------
------------------------------------------------------------
------------------------------------------------------------
------------------------------------------------------------
--------------------MKHLNNW---KR-GDPCT-S--H-WTGVFC---NISDAD-
GY----LHVRELRFMNM----------------------------------NLSGSLSPE
LGQLSHLQIL-----------NFMWN------------------------------NLSG
SIP----KEIGSITTLKLL--------------------------------LLNG-----
NQLTGSLADELG-NLSNLNRFQIDQNEISGEIPKSFA--------NLNKIRHI-------
--------------------------HFNNNSLSGQIPHEL-SNL------STILHLLLD
NNNLSGY---------LPTEFSALA-DLAIL--------------------------QLD
NN-NF-SGSEIPASYGNLS-------SLLKL-------------SVRNCSLEGSIP-DFS
RIAN-LSYLDLSW------------------------------NQLSGSIP-QNKLSN--
-NMTTIILSHNRLNGSVPKNFSL-LPSLQKLSLENNFLNGSVSTDIWQNKIF-NTTSRLV
IDLRNNSVS-NISGA-FE----PPVNV-T---LRFQSNP-ICS-STS----IRNIGKYC-
-----------GPDIGADDDEP--------------------------------------
-------------------------S-NSTNPTG-VCP--IHA-----------------
---C-PT--------DNYYEYVPASP---K---------------PCFCASPLRIGYRLK
-SPSISYFD--PY-KQLFESYVTS--SL-----------QLDLYQLWIDSFFWEKG-PR-
LRMYLKLFPVV-----GN------------NTFNESE------ILRISEIFASWEF-RG-
----SH-LFGPYELLNFTLLG-------------------------------PYS-----
--------------------HLN-PEI--------KG-KKQSKGVVIAFIVAAGAFAAFV
SSIVTLLITRRRAKY----Q-NILSR-KRLS----------------------SS-----
-----LSIKVDGVKSFTFREMASATNNFDTSTQVGEGGYG-----------SVFRGILA-
DK-TIVAIKRAKV-GS------LQGQKEFLTEIELLSRLHHRNLVVLLGYCDEEGEQMLI
YEFMPNGTLRD-------WLS-----------------AK-CK----KKLKFGARLGIAL
GASKGILYLHTEADPPIFHRDIKASNILLDSKLTAKVADFGLSRL-APVQDDEGLLPNHV
S-TMVKGTPGYLDPEYFLTRKMTDKSDVYSLGVVFLEILTGMHPIS-------HGKNIVR
E------------------VKIAH-KSG------VMFSIMDKSMGSY---PSECAERLME
LALKCCQDKPEDRPSMLEVVRTLET------TVQMM---------PYT-----DTDPLDN
---KASF---S-ESTS---------------SASFSNTRS----------GDLF------
---MSSSNVS----GGDL-ISGVT-LN--------------------ITPR---------
-------------------------------------
>Solyc01g102710.2.1 pacid=36138578 transcript=Solyc01g102710.2.1 locus=Solyc01g102710.2 ID=Solyc01g102710.2.1.ITAG2.4 annot-version=ITAG2.4
------------------------------------------------------------
------------------------------------------------------------
-----------------------------------------MVQ--------------TR
TVQLI----IFCLLIIS---MQV------------------------------------L
IQLEASTDS-----------------------GD--------------------------
--YVVLESLKEEWE-------NVPPTW---DG-SDPCD-D--P-WEGIDC--NNS-----
-------RVISIKLSSI----------------------------------NLKGELSGD
IEGLSELQIL-----------DLSYNKGLTGSLPQSIGNLKSLSIL-----ILVGCGFSG
LIP----NTIGSLSQLEFL--------------------------------SLNL-----
NNFIGPIPASVG-NLSKLRWLDLADNKLSGPLPISRGST--PGLDMLVHTKHF-------
--------------------------HLGRNQFSGEIPDQLFSSN------MTLKHLLLE
QNQLTGK---------IPSSLGLVQ-TLEVV--------------------------RLD
RN-SL-DGT-IPSTLKSLT-------LMSEL-------------FLSNNKFTGPLP-NLA
GMNA-LNYLDMSN------------------------------NTFSSADF-PQWFSSLQ
-SLTTLVMENTQLRGEIPPTLFS-LFQLQTVNLRGNKINGTLNIASN------YSGQLKL
IDLQNNSID-SFT---VR----PGFSF-Q---IILMHNP-VCY-EEG-------SEDYC-
-----------GNSQTNFG-----------------------------------------
-----------------------Y-----STPQD-NCL--KTQ-----------------
---C-SF--------DQIL-----SP-------------------TCKCAYPYTGDLFFR
-APSFSDLTNTSI-YESLQKSMLS--SFSQ--------NQVPVDSVSLSNPKKNSE-YY-
LVLHLQVFPFG-----------------Q-DHFNRTG------IATIGFALSNQTY-KP-
----PP-NFGPFFFNGTS-----------------------------------YNYF---
--------------------E-VGSRG--------TH-KSITKGIITGAAVGGAVLLILS
VIIGVLV--CQKKRA----Q-EAVRK-SNPF----------------------ATWDSI-
-KDSGDVPQLKGVKCFTFEELKKYTNNFSESNFVGSGGYG-----------KVYKGTLP-
DG-QLIAIKRAGQ-AS------KQGALEFKTEIEILSRFHHKNVVSLVGFCFRQGEQMLV
YEFIPNGSLKE-------SLS-----------------GK-SG----IKLDWKRRLRIAL
GAARGLQYLHDHVDPPIIHRDIKSNNILLDERLNAKVADFGLSKT-MS--EPD---KGYV
S-TQVKGTMGYMDPEYYTTQQLTEKSDVYSFGVLLLELITARSPIV-------RGKYIVK
E------------------LRQAI-DKS-KD-MYNIDEFVDPAIPSN-M-TPISFRKFVD
LAFMCLEDAGANRPTMGEVVKEIEN------IMEIDG-----LN-SCA-----ESRSTSV
---SHEG---T-SAT-----------FDHPY-----------------------------
-----SEESL-----NRY-NGVTN------------------------------------
-----------------------------------SR
>Solyc01g102680.2.1 pacid=36139305 transcript=Solyc01g102680.2.1 locus=Solyc01g102680.2 ID=Solyc01g102680.2.1.ITAG2.4 annot-version=ITAG2.4
------------------------------------------------------------
------------------------------------------------------------
-----------------------------------------MGS----------------
--RSH-----VFLLIFV---SQI------------------------------------L
-AILGQTNS-----------------------ND--------------------------
--ATALFALKSSWN-------NLPPNW---EG-SDPCG-S--S-WAGLIC--DNS-----
-------RVTSIKLSGM----------------------------------GLEGNQFGD
LSSLAALQIL-----------DLSNNVGLKGTLPPSIGNLKNLTTL-----ILVGCSFFG
PIP----ESIGSLQQLVFI--------------------------------SLTS-----
NSFTGPIPPSIG-NLSKLSWLDLSDNKINGTIPISQGSA--LGLDSLVNTRHL-------
--------------------------HLSKNKLSGLIQPQLFNAS------MKLIHVILD
HNQLTGE---------IPESLGSLQ-NLEIL--------------------------RLD
WN-SL-NGS-VPSELSNVT-------SLSELYAVSRDVKVSCYWYLSNNNLNGSIP-DLA
SMNL-LTYVGMSN------------------------------NSFNASDV-PDWFTKLP
-LLKTLYMENTTLQGQIPVDLFS-RPNLETIGLANNKLNGTLDIGTR------YGNNLTL
-DLRNNSIK-DFT---QK----TGYNM-N---ISLAGNP-LC--DGT-----GATAKYC-
-----------AIQISNDS-----------------------------------------
-----------------------F-----SSPL--QCP--AMS-----------------
---C-NS--------DKIL-----SP-------------------TCKCLYPYTGTLHFF
-SLSFSNLENSSY-FTTLAGSMMS--AFLS--------NGLPVDSVSLSDPTVDVY-SY-
LQIEAQIFPST-----------------Q-DSFNHTS------IPSIGYLLNRNPF-Q--
----LQ-YFGPFFFTSES-----------------------------------YCCF---
--------------------A---DGN--------KK-SSSHTGIIIGVSVGCAVLVLLT
FCAGLYA-FRQRKMA----K-RAGHS-SNPF----------------------ESWD---
RDTSGAVPQLKGARWFSFDEIRKCTNNFSESNCIGSGGYG-----------KVFKGTLT-
AG-EVVAIKRAQH-GS------MQGAFEFKTEIELLSRIHHKNVVSLVGFCYEQGEQMLV
YEYIPKGTLRE-------SLS-----------------VK-PK----FQLEWTRRLKIAL
DAARGLAYLHELADPPIIHRDVKSNNILLDDHLTAKVADFGLSKL-LR--DED---KGHV
T-TQVKGTLGYLDPEYYMSQQLTEKSDVYSFGVVLLELITARAPIE-------RGKHIVR
L------------------VAETI-YDS-KD-NSKLYQLIDPRIGPG-S-KLEGVDRLFT
LGMRCVNESGAERPSMGEAVKEIES------ILGLAS-----LS-KYT-----EGDLTSS
---SYED---T-TQVSL----------DDFY-----------------------------
-----NDKAF------DY-SGK-F-PSG------------------GMNTT---------
----------------------------------Y--
>Solyc01g102700.2.1 pacid=36139477 transcript=Solyc01g102700.2.1 locus=Solyc01g102700.2 ID=Solyc01g102700.2.1.ITAG2.4 annot-version=ITAG2.4
MVVSQA------------------------------------------------------
------------------------------------------------------------
-----------------------------------------MIP----------------
--RIL-----LCFLFVL---IHV------------------------------------L
-SIAARTNP-----------------------DD--------------------------
--SAALQSLKDSWQ-------NVPPNW---VG-ADPCG-S--S-WDGIGC--RNS-----
-------RVVSITLSSM----------------------------------SLEGQLSGD
IQGLAELETL-----------DLSYNKELKGSLPQSIGKLTKLSNL-----ILVGCGFSG
PIP----DTIGSLTRLVFL--------------------------------SLNS-----
NNFIGGIPATVG-YLTELYWLDLADNKLTGTIPVSNGSS--PGLDLLVHTKHF-------
--------------------------HFGKNQLSGEIPAGLFHSN------LSLIHLLVE
NNKFTGN---------IPDTLGLVQ-TMEVL--------------------------RLD
RN-SL-SGS-VPQNLNNLT-------HVNEL-------------HMSNNNFNGLLP-NLT
GMNV-LNYLDMSN------------------------------NSFNASDF-PSWIPNLI
-SLTSLVMENTGLQGTVPASLFS-LYQLQTVILRNNKLNGSLTIDTT------YSNQLQL
IDVQRNLIE-SFT---QR----PGYPF-Q---IMLAGNP-FCN-EGG-----DGTQDYC-
-----------VKTQQTET-----------------------------------------
-----------------------Y-----STPPE-NCL--PTD-----------------
---C-SS--------NRVS-----SP-------------------TCKCAFPYTGNIVFR
-APSFSNLGNRTT-YETLQKSLMQ--TFQN--------RQLPVESVSLSNPTKNLD-DY-
LVIHLQVFPST-----------------Q-DFFNRTG------VSGIGFVLSNQTF-KP-
----PS-SFGPFFFIGEG-----------------------------------YKYF---
--------------------D-GASSE--------SK-NSSSTGIIIGAAVGGSVIAIIA
LIIGVYA-FRQKKRA----E-DAAKR-SDPF----------------------ASWDSN-
-KHSGAVPQLTGARFFSFEELKKWTNNFSETNDIGCGGYG-----------KVYRGTLP-
NG-ELVAIKRALQ-GS------MQGAHEFKTEIELLSRVHHKNVVGLAGFCFDQAEQMLV
YEYIPNGTLKD-------GLS-----------------GK-TG----IRLDWMRRLRIAV
GAARGLQYLHDLVNPPIIHRDIKSNNILLDDRLNARVADFGLSKL-LG--DSD---RGHI
T-TQVKGTMGYMDPEYYMTNQLTEKSDVYSFGVVLLEIVTGKVPIE-------KGRYIVR
E------------------VKTAM-DRS-KD-MYNLQDILDPAVRAG-A-TPRSLEKFVD
LALKCVEEEGANRPSMSEVVKEIEN------IMEMAG-----LN-PNA-----DSASSSA
---TYEG---P-NKG-----------MNHPY-----------------------------
----TDESLF------VY-SGAYP-NSKLMLLKSLTNCWYGRSDWNGAEPCGSSWMQNFT
SEFNMYPFVNCLKLQKSCHLSQKSPPGLTTLNMSY--
>Solyc12g017550.1.1 pacid=36147493 transcript=Solyc12g017550.1.1 locus=Solyc12g017550.1 ID=Solyc12g017550.1.1.ITAG2.4 annot-version=ITAG2.4
------------------------------------------------------------
------------------------------------------------------------
------------------------------------------------------------
------------------------------------------------------------
------------------------------------------------------------
-----------------------------------------------MSC----------
------------------------------------------------------------
------------------------------------------------------------
------------------------------------------------------------
------------------------------------------------NYSHF-------
-------L----------------------------------------------------
----------------LRARL--VT-KFEFVM-------------------------KKD
QKTTV------------------------------------------------AIP----
------------------------------------------------------------
---------------------------------------------------------KRT
LDIQFHKI------------------------IALKHNA---------------------
------------------------------------------------------------
------------------------------------------------------------
------------------------------------------------------ALIKFL
-APFFSDLTNTSI-YESLQKSMLS--YFSQ--------NHVPVDSVSLSNPKKNSE-YY-
LVLHLQVFPFD-----------------Q-VHFNRTG------IATIGFALRNW------
--------F---------------------------------------------------
------------------------------------------------------------
------------------------------------------------------------
------------------------------------------------------------
------------------------------------------------------------
------------------------------------------------------------
------------------------------------------------------------
------------------------------------------------------------
------------------------------------------------------------
------------------------------------------------------------
------------------------------------------------------------
------------------------------------------------------------
-------------------------------------
>Solyc10g054300.1.1 pacid=36154317 transcript=Solyc10g054300.1.1 locus=Solyc10g054300.1 ID=Solyc10g054300.1.1.ITAG2.4 annot-version=ITAG2.4
------------------------------------------------------------
------------------------------------------------------------
------------------------------------------------------------
------------------------------------------------------------
------------------------------------------------------------
------------------------------------------------------------
------------------------------------------------------------
------------------------------------------------------------
------------------------------------------------------------
------------------------------------------------------------
------------------------------------------------------------
------------------------------------------------------------
------------------------------------------------------------
------------------------------------------------------------
------------------------------------------------------------
---------------------------------MV-------------------------
------------------------------------------------------------
------------------------------------------------------------
------------------------------------------------------------
------------------------------------------------------------
------------------------------------------------------------
------------------------------------------------------------
------------------------------------------------------------
------------------------------------------------------------
---------------------------------------------------RSTKAILV-
EG-TTVAIKHAQQ-DS------LQGEKEFYTEIELLSRLHHRNQVSLVGYCNEGIEQILV
YEFMLNGSLHD-------LLS-----------------AR-YK----EHMSLGTGLYIAL
GAVTGILYHHTEVDPPMIHCDIKANNILLESKFTAKVFDFGISRF-APLPDVE--TSGNV
S-TVVKGIPVRL------------------------------------------------
----------------------------------------------Y---SS--------
----C-------------------------------------------------------
------------------------------------------------------------
------------------------------------------------------------
-------------------------------------
>Solyc10g074890.1.1 pacid=36154947 transcript=Solyc10g074890.1.1 locus=Solyc10g074890.1 ID=Solyc10g074890.1.1.ITAG2.4 annot-version=ITAG2.4
------------------------------------------------------------
------------------------------------------------------------
------------------------------------------------------------
------------------------------------------------------------
------------------------------------------------------------
--------------------MNYLEDW---EK-GDPCT-S--N-WTGIHC--FNKVGAN-
GY----FHVKELRMMAM----------------------------------NLSGSLTPE
LGQLSQLHFL-----------NFMWN------------------------------DLTG
SIP----EEIGNIKSLKLL--------------------------------LLTG-----
NKLSGSLSDKLG-YLPNLRIFQIDENQISGRIPKSFS--------NLNSVQHI-------
--------------------------HFNNNTLIGQIPPEL-SNL------STLLHMLMD
NNNLSGY---------LPPEFSILP-RLRII--------------------------QLD
NN-NF-SRSEIPASYGNMS-------SLVKL-------------SLRNCTLQGSIP-DLS
RVPS-LHYLDLSW------------------------------NQLSGSLP--DKLSN--
-NMTAIILSHNRLDGSIPKSFSS-LPLLQKLTMDNNLLNGSFSTDIWQNKS--TSTSSLL
IDLRNNSLS-DISGT-LE----PPLNV-T---LRLQGNP-VCR-NVN----VRNIVKFC-
-----------GSEAGAEHKK---------------------------------------
-------------------------N-NSVIVTG-ACP--IAA-----------------
---C-PK--------DNYYEYVPNSP---V---------------PCTCASPLIVGWRLK
-SPSFSYFD--PY-VRHFEQYMTR--DL-----------RLDLYQMLIESNYWEEG-PR-
LRMQLKLFPVV----------------GV-STFNKSE------VIRISDILQYWEI-SV-
----VD-LFGPYELLSFTLEG-------------------------------PYS-----
--------------------YLN-PDI--------QA-KHKNKGAIIAIVVSGVFAAF-V
SAILTVLIKKRHTKY----Q-SILSR-KRLS----------------------AK-----
-----LSIKLDGLRSFTFREMTLATNNFNHSNQVGEGGYG-----------AVFKGILA-
DK-TIVAIKRAKE-GS------VQGQKEFLTEISLLSRVHHRNLVSLLGYCDEEGEQMLV
YEFMCNGTLRN-------WLS-----------------AN-CK----GALSFATRLEIVL
GAAKGILYLHTEAHPPIFHRDIKASNILLDSKMTAKVADFGLSRL-APVQDDEGVLPNHV
S-TIVKGTPGYLDPEYFLTRKLTDKSDVYSLGVVFLEILTGMRPIS-------HGKNIVR
E------------------VNLAH-GSE------KMFSVMDSTMGSY---PSECVEKFVA
LALKCCEDKPEDRPSMLDVVRELETIQS---ILNMM---------PDI-----DADSVDS
---KAKF---N-EPKT---------------SSSFSDCTS----------KDAF------
---LSSSNVS----GAYS-ISGVS----------------------LTMPR---------
-------------------------------------
>Solyc10g054290.1.1 pacid=36154975 transcript=Solyc10g054290.1.1 locus=Solyc10g054290.1 ID=Solyc10g054290.1.1.ITAG2.4 annot-version=ITAG2.4
------------------------------------------------------------
------------------------------------------------------------
------------------------------------------------------------
------------------------------------------------------------
------------------------------------------------------------
------------------------------------------------------------
--------------MVL-------------------------------------------
--------IL-----------CF-------------------------------------
------------IYRQEFL--------------------------------LLSE-----
NHISGSLPEELG-YLPNLANFQLDLNDISGPIPKSFA--------NLTKVA---------
-------------------------------------------------------HSLLD
NNKLSSH---------LLPETTRMP-SLMIF--------------------------QID
ND-YF-EGSVVPASYNNMS-------KLVK------------------------------
--------LDLSR------------------------------NQLTGNIP-TNKLSD--
-NITTIVLSGNMLNGFIPLNFSA-LPNLQRL-----------------------------
------------------------------------------------------------
------------------------------------------------------------
------------------------------------------------------------
------------------------------------------------------------
------------------------------------------------------------
------------------------------------------------------------
------------------------------------------------------------
------------------------------------------------------------
------------------------------------------------------------
------------------------------------------------------------
------------------------------------------------------------
------------------------------------------------------------
------------------------------------------------------------
------------------------------------------------------------
------------------------------------------------------------
------------------------------------------------------------
------------------------------------------------------------
------------------------------------------------------------
-------------------------------------
>Solyc10g075000.1.1 pacid=36155420 transcript=Solyc10g075000.1.1 locus=Solyc10g075000.1 ID=Solyc10g075000.1.1.ITAG2.4 annot-version=ITAG2.4
------------------------------------------------------------
------------------------------------------------------------
------------------------------------------------------------
------------------------------------------------------------
------------------------------------------------------------
------------------------------------------------------------
------------------------------------------------------------
------------------------------------------------------------
------------------------------------------------------------
------------------------------------------------------------
------------------------------------------------------------
------------------------------------------------------------
---------------------------MSEL-------------FLSNNKFTGPLP-NLA
GMNA-LNYLDMSN------------------------------NTFSSADF-PQWFSSLQ
-SLTTLVMENTQLQGEILPTLFS-LFQLQTVNLRGNKINGTLNITSN------YSGQLKL
IDLQNNSID-SYI---VR----PGFSF-Q---ILLMHNP-VCY-EEG-------SEDYC-
-----------GNSQTNFG-----------------------------------------
-----------------------Y-----SIPQD-NCL--KTQ-----------------
---C-SF--------DQIL-----ST------------------------------FLFR
------------------------------------------------------------
--------------------------------LDK-------------------------
------------------------------------------------------------
------------------------------------------------------------
------------------------------------------------------------
------------------------------------------------------------
----------------------------------------HKHL----------------
------------------------------------------------------------
------------------------------------------------------------
------------------------------------------------------------
------------------------------------------------------------
------------------------------------------------------------
------------------------------------------------------------
------------------------------------------------------------
-------------------------------------
>Solyc10g074900.1.1 pacid=36155788 transcript=Solyc10g074900.1.1 locus=Solyc10g074900.1 ID=Solyc10g074900.1.1.ITAG2.4 annot-version=ITAG2.4
------------------------------------------------------------
------------------------------------------------------------
------------------------------------------------------------
------------------------------------------------------------
------------------------------------------------------------
--------------------MGYLRNW---EKEKDPCT-S----WSFVHC--LQN-ETD-
GY----QHVQELRLMNL----------------------------------SLSGTLAPE
LGQLKHMEIL-----------NFMWN------------------------------RISG
SIP----KEIGSITALRLL--------------------------------LLSG-----
NQISGSLPEELG-YLPNLNKFQLDLNDISGPIPKSFA--------NLPKVAHF-------
--------------------------HMNNNSISGQIPPEL-SVL------PRLQHFLLD
NNNLSGY---------LPPELALMP-NLTIL--------------------------QLD
NN-NF-EGSGLPASYSNMS-------KLFKL-------------SLRNCNLQGTVP-DLS
TIPH-LLYLDLSR------------------------------NQLTGNIP-SNKLSD--
-NITTIILSGNMLNGSIPSNFSV-LPNLQRLSLNNNRLSGFVPTTIWENKTF-SPGAKLR
LNFQRNFLS-DISGI-LD----PPPNV-D---IMLYGNP-VCG-NAN----ERQITQFC-
-----------KSRDGGEEY----------------------------------------
-------------------------G-RLNNSIP-SCA--AQL-----------------
--PC-----------DVDFEHVPALM---N---------------DCFCAAPFGVGLRLR
-SPSISDFP--PH-YSDFEQWITK--SV-----------NLNDYQLHIDSVAWQNG-PR-
LRFFLKFFPPRANDSGTN---------DF-GKFNDSE------IVRIANKFAFFNL-TG-
----ND-IFGPYDLLNFTAMA--------------------------------YN-----
--------------------SVLFPPLG------EEG-SRKNRGTVVGIVLGSIFAAAVL
LMAIIFVLFKMRRRS----H---VSK-DQPL----------------------PK-----
-----FPMRIEGVKALGFKELEAATNSFSSTAEIGQGGYG-----------KVYKGTLA-
EG-TIVAIKRAQQ-GS------LQGEKEFYTEIELLSRVHHRNLVSLVGYCNEGSEQMLV
YEYMPNGSLHD-------LLS-----------------AR-YG----ERLSLGTRLYIAL
GAARGILYLHTEANPPIIHRDIKANNILLDSKFTAKVSDFGISKL-APLPDAE--TSGHV
S-TVVKGTPGYLDPEYFFTHKLTEKSDVYSLGIVFLELLTGMRPIS-------QGRNIVR
E------------------VNAAC-ESG------MMSSIIDKGIGPY---SSDCVKKFLD
LALRCSLDEQKDRPLMLEVVRELED------ITYML---------PSVF---DYNIPPDT
--DVSTSG-MS--------------------SSP-PTSTY----------SRHT------
---TTYTTME----GIEL-VSGVI-PT--------------------IRPR---------
-------------------------------------
>Solyc10g085670.1.1 pacid=36155955 transcript=Solyc10g085670.1.1 locus=Solyc10g085670.1 ID=Solyc10g085670.1.1.ITAG2.4 annot-version=ITAG2.4
------------------------------------------------------------
------------------------------------------------------------
-----------------------------------------M------------------
AATRL-----LLCFIVF---SSG------------------------------------I
DFIYTVTDP-----------------------RD--------------------------
--VTILRSLKDQWE-------NTPPSWQ--KS-DDPCG-T--S-WEGVTC--NNS-----
-------RVTALGLSTM----------------------------------GLRGKLSGD
IGGLTELISL-----------DLSFNRGLTGSLSPRIGDLQKLNIL-----ILAGCSFSG
SIP----RELGRLSELSFL--------------------------------ALNS-----
NNFTGEIPRTLG-NLSKLYWLDLADNQLTGPIPVSTFSS--PGLDLLKKAKHF-------
--------------------------HFNKNQLSGSIPDILFSSD------MVLIHVLFD
GNQLSGS---------IPFTLGLVQ-TLEVL--------------------------RLD
RN-AL-NGS-VPSNLNNLT-------SIVEL-------------NLAHNKLSGLLP-DLT
GMNS-LNYLDLSN------------------------------NSFHKSEA-PIWFSTLE
-SLTTLVIEYGSLHGSVPQKLFA-LPQLQQVKLRNNALNDTLNMGGI------SGRQLTL
VDLQNNEIS-SIT---LG----SGYKN-T---LILIGNP-VCD-TAL------GNTNYC-
-----------QLQQQSAKP----------------------------------------
-----------------------Y-----STSLA-NCG--RKS-----------------
---C-PA--------DQKV-----SP---Q---------------SCDCAYPYEGTFYFR
-GPSFRELSNDNT-FHSLEMSLWV--KL-----------DLTPGSVSLQNPFFNID-DY-
LQVQLELFPPT-----------------G-KYFNRSE------VERIGFSLSNQTY-KP-
----PH-EFGPYYFIASP-----------------------------------YT-----
----------------------FQAER--------GE-TSISSRQVIGIATGCTILVLLL
VALAIYA-IQQKKLA----E-RAIGL-SRPF----------------------ASWAPS-
GNDSEGAPQLKGARWFSYDELKKYTGNFSERNEIGSGGYG-----------KVYRGMLA-
NG-QVIAIKRAQH-GS------MQGGQEFKTEIELLSRVHHKNLVGLVGFCFEQGEQVLV
YEYMPNGSLRE-------NLS-----------------GK-TS----IYLDWKRRLRVAL
GSARGLAYLHELANPPIIHRDVKSTNILLDQNLTAKVGDFGLSKL-VS--DSS---KGHV
S-TQVKGTLGYLDPEYYMTQQLTEKSDVYSFGVVMLELITAKQPIE-------KGKYVVR
E------------------MRTAI-HKNDEE-HYGLTNMIDPVIRNM-P-NLIGFTRFVD
VAMQCVEEAAADRPTMSEVVKMLES------ILQNDG-----LE-TNS-----TSASSSI
---TDFG---T-AIAAS----------RHPYNKE-ALQRK--------------------
--EMNDTHAF------DY-SGGYT-LPT------------------NVEPK---------
-------------------------------------
>Smo_78967_ pacid=15403019 transcript=78967 locus=78967 ID=78967.v1.91 annot-version=v1.0
------------------------------------------------------------
------------------------------------------------------------
------------------------------------------------------------
------------------------------------------------------------
------------------------------------------------------------
------------------------------------------------------------
------------------------------------------------------------
------------------------------------------------------------
------------------------------------------------------------
------------------------------------------------------------
------------------------------------------------------------
------------------------------------------------------------
------------------------------------------------------------
------------------------------------------------------------
------------------------------------------------------------
------------------------------------------------------------
------------------------------------------------------------
------------------------------------------------------------
------------------------------------------------------------
------------------------------------------------------------
------------------------------------------------------------
------------------------------------------------------------
------------------------------------------------------------
------------------------------------------------------------
---------------FSIAELKKATNNFISSSEIGSGGYG-----------KVYKGTLS-
TG-EEVAIKRAQE-GS------LQGAGEFKNEIELLSRVHHRNLVGLIGFCYESGEQMLV
YEYMPNGTIRE-------HLP-----------------DR-ME----M-LSWRKRLEIAV
GSAKGISYLHELANPPIIHRDIKSSNILLDEKFVAKVADFGLSKL-VP--QTDG--KGHV
S-TQVKGTL------------------VRSIILFCTYICSHFPP----------------
------------------------------------------------Y-FSRD------
--------------------TWIQS------II---------------------------
------------------------------------------------------------
------------------------------------------------------------
-------------------------------------
>Smo_90019_ pacid=15409436 transcript=90019 locus=90019 ID=90019.v1.91 annot-version=v1.0
------------------------------------------------------------
------------------------------------------------------------
------------------------------------------------------------
------------------------------------------------------------
------------------------------------------------------------
---RALNALHKSLKDT----AGRLQSW---NN-GDPCN-D--Y-WEGIIC--SDSDLSNR
TS----RSVLEIHLMNC----------------------------------NLTGTIAPE
VGDMANLQIL-----------NLMWN------------------------------GITG
TIP----ANLGNAGNLELL--------------------------------LLNG-----
NKLTGTIPEEIG-NLMNLNRFQIDENQISGSIPSTFG--------NLVSIKHL-------
--------------------------HMNNNSLTGIIPPEL-GRL------PTLFHILAE
NNNLSGP---------LPAELSNVA-SMQII--------------------------QLD
NN-NF-GNASVPSSYVQMK-------HLLKL-------------SMRNCNLGGMLP-DIR
GFEN-LEYLDVSG------------------------------NSMGGNIS-QWVLPP--
-NVTTINLANNNFGGQLPSSLAH-GSKLQALLLQNNQLSGLIPIDFVNRN---VTSQKFI
LDLRNNLLT-GFDGD-FDG--NVDANM-S---ISLSGNSRVCT-RNS-------LPTLC-
-----------SPEPPALQQID--------------------------------------
-------------------------T-VRDNVTN-VCT--SQI-----------------
---C-NT--------GSEM-----IPALAYD-------------GKCRCAAPIQVQCRLK
-SPGFTFFS--LY-RQQFSDYLAR--NL-----------SLLPSQVFVDQSLWEPG-PR-
LFILVKIFPPA-----TT------DAPRD-RELNSSE------VLRVYERFAGWKI-KD-
----SP-IFGPRELIAFIAPGNI-------------------------------------
--------------------DIFGSGSG------GKK-KHFSKAVLAGILVGAVLATALV
VGFTAFK-YASGRRF------LVSPS-KKSL----------------------RK-----
-REGTTSVKIDNVKDFTFHEMGVATDSFSEARQIGKGGYG-----------KVYKGILD-
DK-QVVAIKRADE-ES------HQGETEFFTEIELLSRIHHRNLVSLVGFCVDGQEQMLV
YEYIGGGNLSS-------RLV-----------------EK-------PPLNFKRRVYIAL
GAARGIMYLHTEAEPRIIHRDIKGTNILIGDRDNAKVADFGLSKL-APDEDGDGV-FGQL
S-TVVKGTPGYLDPEYFLTRKLSDKSDIYSFGVVMLELVTGRQAIS-------HGKNLVR
E------------------VRAAY-EAG------VALSIVDPLMGPY---PSEAMEPFVR
LALTCCADNPDERSSIRGVVRDLED------IWKAMA--------SWA-----YSFDDDH
---------------------------SQPLGTK----------------SGGFDVSEGD
AVAGSSSSAQV-DELDVL-STNNI---------------------ELVAPR---------
-------------------------------------
>Smo_106238 pacid=15416292 transcript=106238 locus=106238 ID=106238.v1.91 annot-version=v1.0
------------------------------------------------------------
------------------------------------------------------------
------------------------------------------------------------
------------------------------------------------------------
------------------------------------------------------------
------------------------------------------------------------
------------------------------------------------------------
------------------------------------------------------------
------------------------------------------------------------
------------------------------------------------------------
------------------------------------------------------------
------------------------------------------------------------
------------------------------------------------------------
------------------------------------------------------------
------------------------------------------------------------
------------------------------------------------------------
------------------------------------------------------------
------------------------------------------------------------
------------------------------------------------------------
------------------------------------------------------------
------------------------------------------------------------
------------------------------------------------------------
------------------------------------------------------------
------------------------------------------------------------
--------------------------NFSSHHLIGVGGDS-----------KVYKGQLH-
TGSEVVAIKRAQK-EY------LQGVEEFRPEIELFSRLHHKNLVNLIGFCTDDGEQMLA
YRTFKRPSLG--------------------------------------------------
------------------------------------------------------------
------------------------------------------------------------
------------------------------------------------------------
------------------------------------------------------------
------------------------------------------------------------
------------------------------------------------------------
-------------------------------------
>Smo_438262 pacid=15419678 transcript=438262 locus=438262 ID=438262.v1.91 annot-version=v1.0
------------------------------------------------------------
------------------------------------------------------------
-----------------------------------------MEW----------------
RRRL------GLALWIF---GRF------------------------------------L
LHVLGATNT-----------------------RD--------------------------
--VAALQLLFKNWQ-------STQLNW---TD-YDPCG-S--S-WRGVVC--NNST----
------NSVIRLISNRG----------------------------------DITGTLSSA
IGDLTDLVAL-----------DLSFNPQLTGEIPKELGRLTNLQYL-----SLQGCNFYG
SVP----KELGLLKNLKFLLSIS----------------------------ALNM-----
NKLTGSIPPELG-GFPNVTWFDIAQNGLTGPLPVSTSVPQNIGLDNL-------------
---------------------------------------------------TSVVHMMVE
NNALTGE---------IPVEYGNFA-ALEIL--------------------------RVD
NN-RV-QGT-IPATINQIP-------KLLEL-------------HLANNSLVGTLP-DFS
ALKG-ILLLNVGE------------------------------NVYGPQPF-PPGISNLT
-NLQTLKIDKGFLNGTIPDGLFA-LPALESVSLSNNQLSGTVTFPST-------VKRLKS
VNLNGNMIT-QAIG--------IVDSF-N---LSLVGNP-VCS-DNS----FHLSQAVC-
-----------APIISPT------------------------------------------
-----------------------W-----NSTNQ-TC---SIT-----------------
---C-TD--------GKLR-----NL---E---------------LCSCAFPVTIIFQFN
-APSFSDISQDRM--NTVKANVSY--QT-----------LVAPERVTVGGAAWMSS-YR-
LQVIVYVFPEK----------------GK-DKMEYRE------SEKILTRIALHTN-ASF
----PA-EFGPYSVISAFALG---------------------------------------
----------------------GNIAA--------KK-SSLSKGAVAGISVGAVAVVLAV
VAAVTYA-MFQKKRA----D-KAL---SKPF----------------------TSWGSM-
-GKSGSAPKLKGARYFSLHELNKATNNFSSANEIGSGGYG-----------KVYKGVLV-
TG-EEVAIKKAEE-GS------MQGSGEFKTEIELLSRVHHRNLVGLIGFSYEQGSQMLV
YEYMASGSLRD-------HLG-----------------SE--------------------
------------------------------------------------------------
-H----------------------------------------------------------
----------------------------------------------------NCFFYFFE
CVLMCVEEAGANRPSMGQVVKQLEL------LLLIDG-----ND-ASG-----NGFEFSG
---TR---------------------DGSLYDDT-DVLSR--------------------
----GNDPEF------AY-SGIFQ---------------------SNVLPK---------
-------------------------------------
>Smo_438263 pacid=15419680 transcript=438263 locus=438263 ID=438263.v1.91 annot-version=v1.0
------------------------------------------------------------
------------------------------------------------------------
-----------------------------------------MGL----------------
ARWAIQ---IILLWMFL------------------------------------------A
SVALAVTNP-----------------------AD--------------------------
--TAALRAVRAGWT-------SSNLNW---NG-DDPCG----G-WQGIGC--ENGGQ---
-------NVTSLDLGDF----------------------------------RLGGRLLPA
IGDLVNLRTL-----------ILAFNPLI-----------------------------TG
LIP----SELGRLSNLEFL--------------------------------GLNS-----
NRLDGSIPPELG-LLTNCTWFDLSENNLSGELPVSSGIAG-VGLNNLTSAIHF-------
--------------------------HLNNNSFVGRVPEEI-SVL------PNLIHFLVD
SNSMSGE---------IPAALANLP-SLEIL--------------------------RLD
NN-NF-SGP-FPNITRLSG-------TLHEI-------------HIRNNSFT-SFP-DIS
SLSQ-LLFVSMGL------------------------------NRFPPQAL-PS-FSTLR
-NLQSLELDGSNLSGD-PSALLL-ISTLETLSLASNNLNSTLDLGNT-------SPSLTS
IDLANNRIP-EVSR--AP----PSSSY-S---VTLGGNP-ACN-TPN-----LPSYINC-
-----------SSNALGNEA----------------------------------------
-----------------------------WRPRQ-NCS--STNR----------------
--IC-PR--------EEIF-----NE---A---------------SCTCGIPYILRFQFN
-APTFSAMTSDRN--EALRSEIAR--GT-----------GIFIDQVWVDNFVFTDN-FR-
FNATVAFFPPV-----------------GVRELSDQV------KTDILRRYVLHTI-DLI
-------GFDPYHVFPID-LG---------------------------------------
--------------------D-VTIRN--------GN-GGLSAGAIAGISIGAVLVVLL-
--VAGYA-IRQKFRA----D-KAKQA-TNPF----------------------ASWGGG-
GKDNGEAPVIKGVRSFSFADLKKATSNFSSSHEIGVGGYG-----------KVYKGFLL-
TG-EVVAIKRAQA-GS------MQGAHEFKTEIELLSRLHHKNLVELVGFCFEHGEQMLV
YEYMAGGSIHD-------HLM-----------------DQ-SK----V-FSWNKRLEIAI
GSARGLSYLHELANPPIIHRDIKSSNILLDEMFVAKVADLGLSKVSMA--DEG---KTHV
S-TQVKGTLGYLDPEYYMTNQLTDKSDVYSFGVVLLELLTARPPIE-------NGKYVVR
E------------------IRTAL-ARGG---LEEVIPLLDSSLEGY---SARDLKRYLS
LAMACVEEAAAQRPSMNDIVKELES------LLGSSG-----GF-RGS-----SVGGGEF
---------HA----------------ISLYDDD----------------SV--------
--ALSSAGAF------EY-SGGYH-ISS------------------KVEPK---------
-------------------------------------
>Smo_10265_ pacid=15420493 transcript=10265 locus=10265 ID=10265.v1.91 annot-version=v1.0
------------------------------------------------------------
------------------------------------------------------------
------------------------------------------------------------
------------------------------------------------------------
------------------------------------------------------------
--VAALRAFQDRIVDN----NARLENW---WG-NDPCG-NGTN-WEGVFC--ERD--SR-
NI----FHVVELRLLNH----------------------------------QLSGTLAPE
LGNLRWLRIL-----------DVMWN------------------------------DFTG
SIP----PTFGMLENLDLL--------------------------------LLNG-----
NKLTGELPWELG-NLTRMNRIQIDQNNITGPIPPTFG--------NLTSAKHF-------
--------------------------HMNNNSLTGSIPPDI-GRL------PNIVHILLD
NNKLEGR---------LPVELSNLRNTLLIL--------------------------QLD
NN-RFADDAVIPAEYGTLQ-------NLFKI-------------SLRNCNIQGQVP-DLS
RISQ-LGYLDLSN------------------------------NNLTGEIP-NTGISS--
-NITSIDLSNNSLSGNIPSSFNN-LPNLQALILHDNRLNGSVDGALIAGLR--NSSQRLL
LDFQSNSFS-NVDPS-------LVANI-S---ASLGGNP-LCQ-NSP-----RSLSPVC-
-----------QSGTLVSQTAQ----------------------------DN--------
-------------------------G-FGNNRSE-SCTG---------------------
--LC-DP--------NSEL-----IPALAVR-------------GQCVCASPAVVAYRLK
-SPGFTFFD--RY-INRFEGYISS--GL-----------NLTRDQVFLKGFRWEKG-PR-
LAMNISFYPPV----------------QN-RTNNVSE------LRRLYHAFGGWLI-PD-
----DD-VFGPYEFLDLY------------------------------------------
--------------------DII-PRP--------EK-KKLTAGAIAGILIAVVAVTAAV
VGTVVFFLARRRSKR----M-GKSSR-KRII----------------------SN-----
-RELNEMLKVAGVKSFSYGEMLAATASFDDARLAGQGGYG-----------KVYRGVLS-
DG-HVVAVKRAEE-GS------LQGTHEFYTEIELLSRVHHRNLLSLVGYCDDEGEQMLV
YEFMEGGTLRE-------RLS-----------------PT-IK----LPLDFATRLRIAL
GSARGILYLHTEANPPIFHRDIKASNILLDGKNIPKVADFGLSRL-APSPDLDGVTPGHV
S-TVVKGTPGYLDPEYFLTRKLTDKSDVYSFGVVLMELVTGMHPIS-------QGKNLVR
E------------------VTATY-QAG------MVLSIVDQRMGSY---PSEGLEPMLR
LALSCVKENPNDRPSMGAVVRDLDD------LWRSM---------PWS-----DAF----
------------------------------------------------------------
------------------------------------------------------------
-------------------------------------
>Smo_24884_ pacid=15421557 transcript=24884 locus=24884 ID=24884.v1.91 annot-version=v1.0
------------------------------------------------------------
------------------------------------------------------------
------------------------------------------------------------
------------------------------------------------------------
------------------------------------------------------------
------------------------------------------------------------
------------------------------------------------------------
------------------------------------------------------------
------------------------------------------------------------
--------SSIG------------------------------------------------
------------------------------------------------------------
------------------------------------------------------------
------------------------------------------------------------
------------------------------------------------------------
------------------------------------------------------------
------------------------------------------------------------
------------------------------------------------------------
------------------------------------------------------------
------------------------------------------------------------
------------------------------------------------------------
------------------------------------------------------------
------------------------------------------------------------
------------------------------------------------------------
------------------------------------------------------------
----EIAPKFKGCKWFTLDDLKKASDNFSSNHLIGVGGYG-----------KVYKGQLH-
TG-ELVAIKRAEK-ES------LQGLEEFRTEIELFSRLHHKNLVNLIGFCTDDGQQMLV
YEFMPNRTLRD-------HLY---------------ASNT-AE----QALNWKTRLSIAL
GSAKGLEYLHELADPPIIHRDVKSSNILLDENLVAKVADLGLSKL-APTCSDE---KTYS
S-VQVKGTLGYLDPEYYAYHQLSAKSDVYSFGVVLIEIITGKQPID-------NGSFIVK
E------------------IKESV-AWGG---VASLLSFVDKRLLDK-T-TVEQVKKYFR
LALQCVEDSGQDRPKMNEVVKKLEE------IIKLQE-----------------------
------------------------------------------------------------
------------------------------------------------------------
-------------------------------------
>Zm00001d041773_T001.1 pep chromosome:AGPv4:3:137017318:137022601:1 gene:Zm00001d041773.1 transcript:Zm00001d041773_T001.1 gene_biotype:protein_coding transcript_biotype:protein_coding
------------------------------------------------------------
--------------------------M---------------------------------
-------------------------------------NSPKMEL----------------
SPW-L-----VFSLGFL---AQA------------------------------------L
-VILADTNA-----------------------QD--------------------------
--ASGLNGIQDSWN-------KKPSNWR--VG-TDPCG-D--K-WNGISC--TTS-----
-------RVTAIRLSSL----------------------------------GLSGSLSGD
IQSLSELQTL-----------DFSYNKDLGGPLPASIGSLSNLENL-----ILVGCSFSG
EIP----KELGQLTKLRFL--------------------------------SLNS-----
NKFSGSIPASLG-RLSNLYWFDLADNKLSGGLPVFDGTN--PGLDNLTNTKHF-------
--------------------------HFGVNQLSGTIPSQIFNSN------MTLIHVLLD
NNNFTGR---------IPPTLGLLN-TLEVM--------------------------RFD
NNYQL-TGP-VPSNINNLT-------KLAEL-------------HLENNQLTGPLP-DLT
GMIA-LSFVDMSN------------------------------NSFNASGV-PSWFTTLP
-SLTSLYLENLRVTGQLPQALFS-LPAVQTLRLRGNRFNGTLTIGSD------YSTQLQL
IDLRDNQIS-QITV--GG----SQYNK-Q---LILVGNP-ICS-PGT-----GSSEKYC-
-----------ASPGQSNQA----------------------------------------
-------------------------APPPYSTPM-NCSGLPPP-----------------
---C-LS--------DQLV-----SP-------------------GCVCAVPYRGTLFFR
-SPSFSDLSNGSY-WGQLETGIRA--KFRS--------LSVPVDSVALHDPSVNSV-NN-
LQLALEVFPSG-----------------K-TQFSEQD------ISDIGFILSNQTY-KP-
----PS-VFGPYYFLGQP-----------------------------------YSFA---
--------------------NVVLIPS--------KSKANNRLPLIVGASVGGAVLVAIV
LALVTIV-ARRKKRP----K-QNEER-SQSF----------------------VSWDMK-
STSGSSVPQLRGARTFNFDELRKITSNFSEANDIGNGGYG-----------KVYRGTLP-
SG-QLVAVKRCQQ-GS------LQGSLEFRTEIELLSRVHHKNVVSLVGFCLDQAEQILV
YEYVPNGTLKE-------SLT-----------------GK-SG----VRLDWRRRLRVLL
GAAKGIAYLHELADPPIVHRDIKSSNVLLDERLNAKVSDFGLSKP-LG--EDG---RGQV
T-TQVKGTMGYLDPEYYMTQQLTDKSDVYSFGVLMLEMATARKPLE-------RGRYIVR
E------------------MKVAL-DRT-KD-LYGLHDLLDPVLGSSPS-ALAGLEQYVD
LALRCVEEAGADRPSMGEVVGEIER------VLKMAG----G---PGP-----ESASNSM
---SY-----A-SRT-P----------RHPY-----------------------------
----GGDSPF------DH-SNSGL-PSA------------------RVEPK---------
-------------------------------------
>Zm00001d004559_T001.1 pep chromosome:AGPv4:2:118056520:118081107:1 gene:Zm00001d004559.1 transcript:Zm00001d004559_T001.1 gene_biotype:protein_coding transcript_biotype:protein_coding
------------------------------------------------------------
------------------------------------------------------------
------------------------------------------------------------
------------------------------------------------------------
------------------------------------------------------------
------------------------------------------------------------
------------------------------------------------------------
------MKIM-----------DFMWN------------------------------SIGG
TIP----KEVGNITSLELM--------------------------------LLNG-----
NQLNGSLPEEIG-FLPNLNRIQIDQNHISGLIPKSFA--------NLNKTKHF-------
--------------------------HMNNNSLSGQIPPEL-SRL------PSLVHLLLD
NNNLSGY---------IPPELSKLP-NVLII--------------------------QLD
NN-NF-SGSTIPSSYGNIS-------TLLKL-------------SLRNCSLEGPVP-DVS
GIPQ-LGYLDVSW------------------------------NQLRGPIP-SIQFSS--
-NITTIDLSHNNLNGSIPGIFSG-LPYLQRLSLDDNNLTGSVPSNIWQDIDL-RGNKSLV
LDFQNNALN-NLSTP-LS----PPPNV-T---ILLHGNP-VCI-GQN----QLNISQYC-
-----------QSGTYVAR-----------------------------------------
-------------------------G-GSADNST-VCP----------------------
--PC-SS--------DFPFERIPMSP---I---------------PCSCVVPVYVGYRLK
-SPGFSNFI--PY-ESQFQQYLTS--GL-----------SLSSYQLEVSTFMWEEG-PR-
LKMDLKIFP--------N---------NT-PFFTVSE------VFRLNGMFTAWQI-AD-
----SD-IFGPYELISFN-QG-------------------------------WYN-----
--------------------TII-PQG--------TK-SGLSTGAIVGVVMAAFVAAAIL
SSLVTIIILRRRSRQ-------SSSN-KRTA----------------------KR-----
-----ISMKIAGVKDFTFDELSHCTHDFNDSTLIGQGGYG-----------KVYRGVLA-
DG-IVVAIKRAQQ-GS------LQGSKEFFTEIELLSRLHHRNLVSLLGYCDEDDEQMLV
YEYMPNGNLRD-------HLS-----------------AR-AK----VPLDFPMRLRIAL
GSSRGILYLHTEADPPIYHRDIKASNILLDSKFVAKVADFGLSRL-APLPETEGSAPGHV
S-TVVKGTPGYLDPEYFLTHKLTDKSDVYSLGVVFLELLTGMQPIS-------HGRNIVR
E------------------VLAAN-QSG------MIFSVVDNRMGSY---PAECVEKFAA
LALRCCQDETDSRPSMVEVVRELDM------IWRMT---------PGT-----ENIASSE
SGVMGMG---S-NSTS------------TPTASG---SRM----------DDHY------
---ISSMEVS----GSNL-LSGVM-PS--------------------INPR---------
-------------------------------------
>Zm00001d038494_T001.1 pep chromosome:AGPv4:6:158547372:158553239:1 gene:Zm00001d038494.1 transcript:Zm00001d038494_T001.1 gene_biotype:protein_coding transcript_biotype:protein_coding
------------------------------------------------------------
------------------------------------------------------------
-----------------------------------------MAK-------------FAD
VLCAV-----TLLVL-L---PCS------------------------------------D
VALGQTTDP-----------------------SE--------------------------
--VNGLRAIKGRLVDP----MQNLMNW---NR-GDPCR-S--N-WTGVFC---HKVNDD-
TF----LHVTELQLFKR----------------------------------NLSGTLAPE
VSLLSHLKTL-----------DFMWN------------------------------NLTG
SIP----KEIGNITTLKLI--------------------------------LLNG-----
NQLSGILPYEIG-NLQSLNRLQVDQNQLSGPIPKSFS--------NLRSVKHL-------
--------------------------HMNNNSLSGAIPSEL-STL------PLLLHLLVD
NNNLSGP---------LPPEFAEAP-AMKIL-----------------YVPKFSCDGQAD
NN-NF-SGSSIPTTYNNIS-------TLLKL-------------SLRNCSLQGDIP-DLS
SIPQ-LGYLDISW------------------------------NQLTGSIP-TNKLAS--
-NITTIDLSHNMLNGTIPQNFSG-LPKLQILSLEDNYLNGSVPSTIWNGIEL-TGNRSLI
LDFQNNSLK-TIPDT-FD----PPPNT-T---VMLYGNP-VCG-GTN----GSLITNLC-
-----------QPMSVNMQTS---------------------------------------
-------------------------Q-NEHGS---SCQ----------------------
--PC-PV--------DKNYEYNPSSP---L---------------TCFCAVPLGVGLRLK
-SPGITDFR--PY-EDDFEINLTS--LL-----------QLFRYQLSIERYIWEVG-PR-
LNMHMKLFPS-----------------NS-SLFNISE------IVRLRHVLAGWEI-TL-
----SD-VFGPYELLNFT-LG-------------------------------SYA-----
--------------------DG--------------------------------------
------------------------------------------------------------
------------------------------------------------------------
-----------------------------------------------------------M
YSF---------------------------------------------------------
------------------------------------------------------------
------------------------------------------------------------
------------------------------------------------------------
------------------------------------------------------------
------------------------------------------------------------
------------------------------------------------------------
-------------------------------------
>Zm00001d038522_T001.1 pep chromosome:AGPv4:6:159140146:159145958:-1 gene:Zm00001d038522.1 transcript:Zm00001d038522_T001.1 gene_biotype:protein_coding transcript_biotype:protein_coding
------------------------------------------------------------
------------------------------------------------------------
------------------------------------------------------------
------------------------------------------------------------
------------------------------------------------------------
------------------------------------------------------------
------------------------------------------------------------
------------------------------------------------------------
------------------------------------------------------------
------------------------------------------------------------
------------------------------------------------------------
------------------------------------------------------------
------------------------------------------------------------
------------------------------------------------------------
------------------------------------------------------------
------------------------------------------------------------
------------------------------------------------------------
------------------------------------------------------------
------------------------------------------------------------
------------------------------------------------------------
------------------------------------------------------------
------------------------------------------------------------
------------------------------------------------------------
--MVLFA-LRQKRRV----K-EVTGR-TDPF----------------------VSWGVS-
QKDSGGAPQLKGARLFSLNELKNCTNNFSDTHEIGSGGYG-----------KVYKGTLV-
DG-TRVAIKRAER-GS------MQGVVEFKNEIELLSRVHHRNLVSLIGFCYEQGEQMLV
YEYVSSGTLRE-------NLL-----------------VR--G----TYLDWKKRLRIAL
GSARGLAYLHELADPPIIHRDVKSTNILLDDHLKAKVADFGLSKL-VA--DTQ---KGHV
S-TQVKGTLGYLDPEYYMTQQLSEKSDVYSFGVVMLELVSGRQPIE-------SGKYIVR
E------------------VKLAI-DPNDRD-HYGLRGLLDPAIRDN-A-RTAGFRRFVQ
LAMLCVDESAAARPAMGEVVKDIEA------MLQNEV---SGPD-GAT-----SSAGSSA
---NDFD--GA-GGGAR----------SHPYSDV-EITRG----------SY--------
-----GDNAS------DY-M-----PYF------------------EVKPK---------
-------------------------------------
>Zm00001d046264_T001.1 pep chromosome:AGPv4:9:77309728:77311010:1 gene:Zm00001d046264.1 transcript:Zm00001d046264_T001.1 gene_biotype:protein_coding transcript_biotype:protein_coding
------------------------------------------------------------
------------------------------------------------------------
------------------------------------------------------------
------------------------------------------------------------
------------------------------------------------------------
------------------------------------------------------------
------------------------------------------------------------
--------------------------------MPATIRNLAQLTTL-----ILAGCSFIG
GIP----QQLGNLQQLSFL--------------------------------ALNS-----
NKFTGTIPPTLG-LLSNLFWLDLADNQLTGSIPVSTATT--PGLDQLTDTKHF-------
--------------------------HFNKNQLSGTL-TGLFNSN------MSLIHI---
---------------------------------------------------------RLD
RN-NL-KGT-VPPNISNLV-------NLNEL-------------NLASNQLTGSLP-DLS
SMTK-LNVV---------------------------------------------------
------------------------------------------------------------
------------------------------------------------------------
------------------------------------------------------------
------------------------------------------------------------
------------------------------------------------------------
------------------------------------------------------------
------------------------------------------------------------
------------------------------------------------------------
------------------------------------------------------------
------------------------------------------------------------
------------------------------------------------------------
------------------------------------------------------------
------------------------------------------------------------
------------------------------------------------------------
------------------------------------------------------------
------------------------------------------------------------
------------------------------------------------------------
------------------------------------------------------------
------------------------------------------------------------
-------------------------------------
>Zm00001d029012_T001.1 pep chromosome:AGPv4:1:54928187:54933606:1 gene:Zm00001d029012.1 transcript:Zm00001d029012_T001.1 gene_biotype:protein_coding transcript_biotype:protein_coding
MRRIMEFGCGAGGCCSAA------------------------------------------
PPTS---------------FLLSGSVRWAGRPKTA-------------------------
--------------------PRGRDLG--------------MQGSAR-TEQPAAGCSR-R
TTMGF-----LLAVAVL---LSAC-----------------------------------A
QQCSGTTDS-----------------------QD--------------------------
--TSVLRALMDQWQ-------NAPPSWG--QS-DDPCGES--P-WEGVTC--GGD-----
-------KVISIKLSTM----------------------------------GIQGSLAAD
IGQLSDLQSM-----------DLSFNNELGGVLTPTIGNLKQLTTL-----ILSGCSFHG
TIP----DELGSLPKLSYM--------------------------------ALNS-----
NQFSGKIPASLG-NLSSLYWFDIADNQLSGPLPVSTDGG--MGLDKLIKTRHF-------
--------------------------HFNKNQLSGPIPDALFSPE------MALIHLLFD
GNRFTGN---------IPDSLGFVS-TLEVV--------------------------RLD
RN-SL-SGQ-VPLNLNNLT-------KVIEL-------------NLANNQLTGTLP-DLT
RMDL-LNYVDLSN------------------------------NTFDPSPC-PAWFWRLP
-QLSALIIQSGRLYGTVPTRLFS-SPQLNQVILDGNAFNGTLDMGRS------ISSELSL
VSFKDNEFA-SLT---VT----SSYNG-T---LALAGNP-VCE-RLP-------NTPYC-
-----------SATQRPLSA----------------------------------------
----------------------PY-----STSLV-KCY--SGS-----------------
---C-PA--------GQSL-----SP---Q---------------SCLCAYPYQGVMYFR
-APFFHDVANDTA-FQELESMLWT--KL-----------ALTPGSVYLQDPFFNSD-AY-
MQVQVKLFPAG----------------SG-AYFNRSE------VMRIGFDLSNQTF-KP-
----PK-EFGPYYFIASP-----------------------------------YP-----
----------------------FPGQE---------------------------------
---------------------------QEHF-----------------------------
------------------------------------------------------------
------------------------------------------------------------
------------------------------------------------------------
------------------------------------------------------------
------------------------------------------------------------
------------------------------------------------------------
------------------------------------------------------------
------------------------------------------------------------
------------------------------------------------------------
-------------------------------------
>Zm00001d004558_T001.1 pep chromosome:AGPv4:2:117928033:117929554:-1 gene:Zm00001d004558.1 transcript:Zm00001d004558_T001.1 gene_biotype:protein_coding transcript_biotype:protein_coding
------------------------------------------------------------
------------------------------------------------------------
------------------------------------------------------------
------------------------------------------------------------
------------------------------------------------------------
------------------------------------------------------------
------------------------------------------------------------
------------------------------------------------------------
------------------------------------------------------------
-------------------------------------------------MKHF-------
--------------------------HFNKNQLSGTL-TGLFNSN------MSLIHILFD
SNQLTGP---------IPEELGGIS-SLQVL--------------------------LLD
RN-SL-KGT-VPPNISNLV-------NLNEL-------------NLASNQLTRQLP-DLS
SMTK-LNVVDLSN------------------------------NSFTVSAA-PN------
------------------------------------------------------------
------------------------------------------------------------
------------------------------------------------------------
------------------------------------------------------------
------------------------------------------------------------
------------------------------------------------------------
------------------------------------------------------------
------------------------------------------------------------
------------------------------------------------------------
------------------------------------------------------------
------------------------------------------------------------
------------------------------------------------------------
------------------------------------------------------------
------------------------------------------------------------
------------------------------------------------------------
------------------------------------------------------------
------------------------------------------------------------
------------------------------------------------------------
------------------------------------------------------------
-------------------------------------
>Zm00001d043091_T001.1 pep chromosome:AGPv4:3:188976388:188979729:-1 gene:Zm00001d043091.1 transcript:Zm00001d043091_T001.1 gene_biotype:protein_coding transcript_biotype:protein_coding
------------------------------------------------------------
------------------------------------------------------------
------------------------------------------------------------
------------------------------------------------------------
------------------------------------------------------------
------------------------------------------------------------
------------------------------------------------------------
------------------------------------------------------------
------------------------------------------------------------
------------------------------------------------------------
------------------------------------------------------------
------------------------------------------------------------
------------------------------------------------------------
------------------------------------------------------------
-------------------------------------------MTGN------ITQQLQR
VILLNNRIV-AAK---IT----QSYNG-I---LVLVGNP-VCL-DPE-----FSSSHFC-
-----------SIQQDSIIS----------------------------------------
-----------------------Y-----TTSVT-HCG--STS-----------------
---C-SS--------DQSL-----DP---A---------------NCGCAYPYMGRVFFR
-SPLFADLRNNEH-FQLLEASLST--EL-----------GLQPGSVFLSDIHFTSD-DY-
LQVQVRLFPST-----------------G-TSFNLSE------ITRIGFDLSNQTY-KP-
----PQ-GFGPYYFVADP-----------------------------------YVHF---
--------------------A-GADDG--------GK-SQVSTGAVAGIAVACGLILIAV
TSGAIFA-LLQKRRS----R-ELSGQ-TNPF----------------------ASWGIA-
KKDSGGAPQLKGARFFSFDELKNCTNNFAENNEIGSGGYG-----------KVYKAILV-
GG-TNVAIKRAEY-GS------KQGAVEFKNEIELLSRVHHKNLVSLIGFCYEQGEQMLV
YEYVSNGTLRH-------NLQ-----------------AR--G----IYLDWKKRLRIAL
GSARGLAYLHELADPPIIHRDVKSTNILLDGNFKPKVADFGLSKL-VA--DTE---KGHI
S-TQVKGTLGYLDPEYYMTQQLSEKSDVYSFGVVMLEILSGRLPIS-------KGRYIVR
E------------------FRMAI-NPNDHN-YYGLQGIVDPAIHDA-A-HTAGFRRFVQ
LAMECVDESASRRPTMNSVVKEIEA------MLHSEG-----L----------SSGSSST
---VEFE--HV-GTAST----------SHLYSGQ-VATAR--------------------
--SNSSSSTA----------------------------------EEPPRPELKHSEP---
-------------------------------------
>Zm00001d010909_T001.1 pep chromosome:AGPv4:8:133065083:133068403:-1 gene:Zm00001d010909.1 transcript:Zm00001d010909_T001.1 gene_biotype:protein_coding transcript_biotype:protein_coding
------------------------------------------------------------
------------------------------------------------------------
-----------------------------------------MPQ--------------H-
------------------------------------------------------------
----ILTEN-----------------------SD--------------------------
-----------------------------SEG----------KV----------------
------------------------------------------------------------
--------YLE---------HEHSFN----------------------------------
--------LLGSFNHIDEK--------------------------------ALNS-----
NKFTGTIPPTLG-LLSNLFWLDLADNQLTGSIPVSTATT--LGLDQLTHTKHF-------
--------------------------HFNKNQLSGTLT-GLFNSN------MSLIHILFD
SNQLTGPDTRGARGHFIAPSSELGQ-QLAHW--------------------------TIA
RS-KQ-HDQ-IECRVGEKG-------GLTK--------------KLFDFAYKRNLA-SLN
GVEC-TQMINLT------------------------------------------------
------------------------------------------------------------
------------------------------------------------------------
------------------------------------------------------------
------------------------------------------------------------
---C--------------------------------------------------------
-----------SY---------------------------------------W-------
--VQVHVIP---------------------------------------------------
------------------------------------------------------------
------------------------------------------------------------
------------------------------------------------------------
------------------------------------------------------------
------------------------------------------------------------
------------------NLS---------------------------------------
---------HSQLD----------------------------------------------
------------------------------------------------------------
------------------------------------------------------------
------------------------------------------------------------
------------------------------------------------------------
------------------------------------------------------------
-------------------------------------
>Zm00001d010448_T001.1 pep chromosome:AGPv4:8:115603884:115610448:1 gene:Zm00001d010448.1 transcript:Zm00001d010448_T001.1 gene_biotype:protein_coding transcript_biotype:protein_coding
M-----------------------------------------------------------
------------------------------------------------------------
------------------------------------------------------------
RKGQL-----LLLLLLF---AAG------------------------------------S
TTASAKTDP-----------------------QD--------------------------
--EAALRSLMKRWK-------NVPASW---GK-SSPCD-M--P-WDGILCD-ENG-----
-------RVTSLNLFGM----------------------------------GMGGTLSDD
IGSLTELTIL-----------DLSSNRDLGGPLPAAIGKLFKLESL-----ALIGCSFSG
PVP----SELGNLSQLTFF--------------------------------ALNS-----
NKLTGSIPPSLG-KLSNVTWLDLADNQLTGPLPTSRDNR--TGLDQLLNAQHF-------
--------------------------HFNRNMLEGSIPDSLFSSS------MHLKHILFD
LNRFTGQ---------IPASIGAIP-SLTVL--------------------------RLN
NN-GF-MGP-VP-ALNNLT-------NLQVL-------------MLSNNKLSGPIP-NLT
GMGS-LENVDISN------------------------------NSFDPSNV-PSWFSDLK
-SIMTLTMQSVGLSGQLPQKLFS-FPQLQHLVLSDNELNGTLDMGNN------MSKHLDL
VDIQNNKIT-SVT---VY----NSFK--N---LKLEGNP-LCN-DSL-----LSDTSPC-
-----------MGLQTEAPP----------------------------------------
------------------------------------------------------------
------------------------QP-YQF---------------DVQCAYPFIETIVFR
-APSFANVF--EY-LPELQKNLSK--QL----------NSCTPNWLGLV-PYFDED-AY-
LNVNIKACPVK-----------------Q-KRFNYSQ------VLNC-FNLTRQTY-KP-
----PE-MYGPYYVNAHP-----------------------------------YAFH---
--------------------------------------DKTSRAVLIGIVTGSVLLVVGL
TLVVFYA-VNQKKRA----Q-RLVSI-NNPF----------------------ASWGSL-
GEDIGAAPQLKSAKFFSLEELKLCTNDFREINAIGAGGYG-----------TVYRGKLP-
DG-QLVAIKRSKE-GS------MQGGLEFKTEIELLSRVHHNNLVGLVGFCFEKGEKMLV
YEFIPNGTLSE-------ALY-----------------GM-KG----IQLDWSRRLKIAL
DSAKGLAYLHDHANPPIIHRDVKSTNILLNEKMTAKVSDFGLSLL-VT--DSE---EGQL
C-TNVKGTLGYLDPEYYMTQQLTAKSDVYSFGVVLLELIVGKPPIH-------NNKYIVR
E------------------VKMAL-DEDDGT-HYGLKDVMDPVLQKI-G-GLFGFPRFLK
LALQCVEEVATARPSMNSIVREIEA------IMLDNG-----LT-PGS-----MSTSSSF
---SIES--RT-MKVGP----------KHPYSSS-SMSTS----------TF--------
---DMDSRAF------EY-SGVFPSSHG------------------SLKP----------
-------------------------------------
>Zm00001d043075_T001.1 pep chromosome:AGPv4:3:188435277:188444464:1 gene:Zm00001d043075.1 transcript:Zm00001d043075_T001.1 gene_biotype:protein_coding transcript_biotype:protein_coding
------------------------------------------------------------
------------------------------------------------------------
-----------------------------------------MTN-------------LVG
VLYAV-----ILLVLCA---GYV------------------------------------D
VARGQTTDP-----------------------TE--------------------------
--VNALKAIKASLVDP----SNKLKNW---GS-GDPCT-S--N-WTGIFC---DKIPSD-
SY----LHVTEIQLFKM----------------------------------NLSGTLAPE
IGLLPQLKTL-----------DFMWN------------------------------NLTG
NIP----KEVGNITTLKLI--------------------------------TLNG-----
NLLSGSLPDEIG-YLMNLNRLQIDENNISGPIPKSFA--------NLTSIKHL-------
--------------------------HMNNNSLSGQIPSEL-SSL------PALLHLLVD
NNNLSGP---------LPPELADTR-SLEIL--------------------------QAD
NN-NF-SGSSIPAEYSNIR-------TLLKL-------------SLRNCSLQGAVP-DLS
VVPK-FGYLDLSW------------------------------NQLKGSIP-TNRLAS--
-NITTIDLSHNFLQGTVPSNFSG-LPNIQYLSVNGNLLNGSVPPTIWSNITF-TGNRALV
L-----------------------------------------------------------
------------------------------------------------------------
------------------------------------------------------------
--------------------YD--------------------------------------
------------------------------------------------------------
-NIHI-------------------------------------------------------
------------------------------------------------------------
------------------------------------------------------------
---------------------------CSLL----------------------VR-----
-----FDM----------------------------------------------------
------------------------------------------------------------
------------------------------------------------------------
------------------------------------------------------------
---------------YF-----------YVM-----------------------------
------------------------------------------------------------
------------------------------------------------------------
------------------------------------------------------------
------------------------------------------------------------
-------------------------------------
>Zm00001d038503_T001.1 pep chromosome:AGPv4:6:158787568:158795712:1 gene:Zm00001d038503.1 transcript:Zm00001d038503_T001.1 gene_biotype:protein_coding transcript_biotype:protein_coding
------------------------------------------------------------
------------------------------------------------------------
-----------------------------------------MAK-------------FAD
VLCAV-----TLLVL-L---PCS------------------------------------D
VALGQTTDP-----------------------SE--------------------------
--VNGLRAIKGRLVDP----MQNLMNW---NR-GDPCR-S--N-WTGVFC---HKVNDD-
TF----LHVTELQLFKR----------------------------------NLSGTLAPE
VSLLSHLKTL-----------DFMWN------------------------------NLTG
SIP----KEIGNITTLKLI--------------------------------LLNG-----
NQLSGILPYEIG-NLQSLNRLQVDQNQLSGPIPKSFS--------NLRSVKRL-------
--------------------------HMNNNSLSGAIPSEL-STL------PLLLHLLVD
NNNLSGP---------LPPEFAEAP-AMKIF--------------------------QAD
NN-NF-SGSSIPTTYNNIS-------TLLKL-------------SLRNCSLQGDIP-DLS
SIPQ-LGYLDISW------------------------------NQLTGSIP-TNKLAS--
-NITTIDLSHNMLNGTIPQNFSG-LPKLQILSLEDNYLNGSVPSTIWNGIEL-TGNRSLI
LDFQNNSLK-TIPDT-FD----PPPNT-T---VMLYGNP-VCG-GTN----GSLITNLC-
-----------QPMSVNMQTS---------------------------------------
-------------------------Q-NEHGS---SCQ----------------------
--PC-PA--------DKNYEYNPSSP---L---------------TCFCAVPLGVGLRLK
-SPGITDFR--PY-EDDFEINLTS--LL-----------QLFRYQLSIERYIWEVG-PR-
LNMHMKLFPS-----------------NS-SLFSISE------IVQLRHVLAAWEI-TL-
----SD-VFGPYELLNFT-LG-------------------------------SYA-----
--------------------DEF-PNA--------VS-TGLSKAALGSIFASTIAGAILL
SVVATTLIVRRRSRH------RAVSK-RS-L----------------------SR-----
-----FSVKVDGVRCFTFEEMAIATNNFDLSAQVGQGGYG-----------KVYKGILG-
DG-ALVAIKRAHQ-DS------LQGSREFCTEIELLSRLHHRNLVSLVGYCDEEDEQMLV
YEFMSNGTLRD-------HLS-----------------AK-SK----RPLSFGLRLKIAL
GAAKGILYLHTEADPPIFHRDVKASNILLDSKFVAKVADFGLSRL-APVPDVEGTLPAHV
S-TVVKGTPGYLDPEYFLTHKLTDKSDVYSLGVVFLEMLTGMKPIE-------HGKNIVR
E------------------VNSAC-QSG------AVSGIIDGRMGLY---PPECIKRFLS
LATKCCQHETDDRPSMWEIVRELEL------ILRMM---------PEE-----DLILLET
---SETD---S-TDV----------------SKS-LSSSA----------TGTL------
---FVSSQAS---GSLDA-SSGMI-SG-------------------RVTPR---------
-------------------------------------
